# Supplementary material for: Assessing structure-function impacts on Vitellogenin by leveraging allelic variant found in honey bee subspecies Apis mellifera mellifera
Source: iScience. 2025 Jul 29;28(9):113241. doi: 10.1016/j.isci.2025.113241 (PMC12496180; doi:10.1016/j.isci.2025.113241)
Supplement: Data S1. Data and code for molecular dynamics [file mmc2.zip]

Archive with 1,816 entries (1,792 files):
- MD_analysis/
- __MACOSX/._MD_analysis
- MD_analysis/inputfiles/
- __MACOSX/MD_analysis/._inputfiles
- MD_analysis/plotrmsf_fullrun.py
- __MACOSX/MD_analysis/._plotrmsf_fullrun.py
- MD_analysis/.DS_Store
- __MACOSX/MD_analysis/._.DS_Store
- MD_analysis/statsrmsf.py
- __MACOSX/MD_analysis/._statsrmsf.py
- MD_analysis/plotrmsd_fullrun.py
- __MACOSX/MD_analysis/._plotrmsd_fullrun.py
- MD_analysis/plotpca.py
- __MACOSX/MD_analysis/._plotpca.py
- MD_analysis/dssp_reps.py
- __MACOSX/MD_analysis/._dssp_reps.py
- MD_analysis/plotpca_noloop.py
- __MACOSX/MD_analysis/._plotpca_noloop.py
- MD_analysis/plotrmsd_30loop.py
- __MACOSX/MD_analysis/._plotrmsd_30loop.py
- MD_analysis/csv/
- __MACOSX/MD_analysis/._csv
- MD_analysis/plotrg_fullrun.py
- __MACOSX/MD_analysis/._plotrg_fullrun.py
- MD_analysis/inputfiles/.DS_Store
- __MACOSX/MD_analysis/inputfiles/._.DS_Store
- MD_analysis/inputfiles/del/
- __MACOSX/MD_analysis/inputfiles/._del
- MD_analysis/inputfiles/delg/
- __MACOSX/MD_analysis/inputfiles/._delg
- MD_analysis/inputfiles/wt/
- __MACOSX/MD_analysis/inputfiles/._wt
- MD_analysis/inputfiles/wtg/
- __MACOSX/MD_analysis/inputfiles/._wtg
- MD_analysis/csv/rmsfwtg_mean.csv
- __MACOSX/MD_analysis/csv/._rmsfwtg_mean.csv
- MD_analysis/csv/rmsdwt4_delloop.csv
- __MACOSX/MD_analysis/csv/._rmsdwt4_delloop.csv
- MD_analysis/csv/rmsdwt1_30loop.csv
- __MACOSX/MD_analysis/csv/._rmsdwt1_30loop.csv
- MD_analysis/csv/rgdelg3.csv
- __MACOSX/MD_analysis/csv/._rgdelg3.csv
- MD_analysis/csv/rgwt2.csv
- __MACOSX/MD_analysis/csv/._rgwt2.csv
- MD_analysis/csv/delE_mean.csv
- __MACOSX/MD_analysis/csv/._delE_mean.csv
- MD_analysis/csv/rgwt3.csv
- __MACOSX/MD_analysis/csv/._rgwt3.csv
- MD_analysis/csv/rgdelg2.csv
- __MACOSX/MD_analysis/csv/._rgdelg2.csv
- MD_analysis/csv/rmsfdel4.csv
- __MACOSX/MD_analysis/csv/._rmsfdel4.csv
- MD_analysis/csv/rgwt1.csv
- __MACOSX/MD_analysis/csv/._rgwt1.csv
- MD_analysis/csv/rmsdwtg5.csv
- __MACOSX/MD_analysis/csv/._rmsdwtg5.csv
- MD_analysis/csv/delgE_mean.csv
- __MACOSX/MD_analysis/csv/._delgE_mean.csv
- MD_analysis/csv/rmsdwtg4.csv
- __MACOSX/MD_analysis/csv/._rmsdwtg4.csv
- MD_analysis/csv/rgdelg1.csv
- __MACOSX/MD_analysis/csv/._rgdelg1.csv
- MD_analysis/csv/rmsfdel5.csv
- __MACOSX/MD_analysis/csv/._rmsfdel5.csv
- MD_analysis/csv/rmsfdel1.csv
- __MACOSX/MD_analysis/csv/._rmsfdel1.csv
- MD_analysis/csv/rgdelg5.csv
- __MACOSX/MD_analysis/csv/._rgdelg5.csv
- MD_analysis/csv/rgwt4.csv
- __MACOSX/MD_analysis/csv/._rgwt4.csv
- MD_analysis/csv/.DS_Store
- __MACOSX/MD_analysis/csv/._.DS_Store
- MD_analysis/csv/rmsdwtg1.csv
- __MACOSX/MD_analysis/csv/._rmsdwtg1.csv
- MD_analysis/csv/rgwt5.csv
- __MACOSX/MD_analysis/csv/._rgwt5.csv
- MD_analysis/csv/rgdelg4.csv
- __MACOSX/MD_analysis/csv/._rgdelg4.csv
- MD_analysis/csv/rmsfdel2.csv
- __MACOSX/MD_analysis/csv/._rmsfdel2.csv
- MD_analysis/csv/rmsdwt1_delloop.csv
- __MACOSX/MD_analysis/csv/._rmsdwt1_delloop.csv
- MD_analysis/csv/rmsdwtg3.csv
- __MACOSX/MD_analysis/csv/._rmsdwtg3.csv
- MD_analysis/csv/rmsdwt4_30loop.csv
- __MACOSX/MD_analysis/csv/._rmsdwt4_30loop.csv
- MD_analysis/csv/wtgH_mean.csv
- __MACOSX/MD_analysis/csv/._wtgH_mean.csv
- MD_analysis/csv/rmsdwtg2.csv
- __MACOSX/MD_analysis/csv/._rmsdwtg2.csv
- MD_analysis/csv/rmsfdel3.csv
- __MACOSX/MD_analysis/csv/._rmsfdel3.csv
- MD_analysis/csv/rmsddelg3.csv
- __MACOSX/MD_analysis/csv/._rmsddelg3.csv
- MD_analysis/csv/rmsddel1.csv
- __MACOSX/MD_analysis/csv/._rmsddel1.csv
- MD_analysis/csv/rmsdwt2_delloop.csv
- __MACOSX/MD_analysis/csv/._rmsdwt2_delloop.csv
- MD_analysis/csv/rmsdwt3_30loop.csv
- __MACOSX/MD_analysis/csv/._rmsdwt3_30loop.csv
- MD_analysis/csv/rmsddelg2.csv
- __MACOSX/MD_analysis/csv/._rmsddelg2.csv
- MD_analysis/csv/rmsfwtg1.csv
- __MACOSX/MD_analysis/csv/._rmsfwtg1.csv
- MD_analysis/csv/wtgE_mean.csv
- __MACOSX/MD_analysis/csv/._wtgE_mean.csv
- MD_analysis/csv/rmsfwtg3.csv
- __MACOSX/MD_analysis/csv/._rmsfwtg3.csv
- MD_analysis/csv/rmsddel2.csv
- __MACOSX/MD_analysis/csv/._rmsddel2.csv
- MD_analysis/csv/rmsddel3.csv
- __MACOSX/MD_analysis/csv/._rmsddel3.csv
- MD_analysis/csv/rmsddelg1.csv
- __MACOSX/MD_analysis/csv/._rmsddelg1.csv
- MD_analysis/csv/rmsfwtg2.csv
- __MACOSX/MD_analysis/csv/._rmsfwtg2.csv
- MD_analysis/csv/PCA.csv
- __MACOSX/MD_analysis/csv/._PCA.csv
- MD_analysis/csv/delgH_mean.csv
- __MACOSX/MD_analysis/csv/._delgH_mean.csv
- MD_analysis/csv/rmsddelg5.csv
- __MACOSX/MD_analysis/csv/._rmsddelg5.csv
- MD_analysis/csv/rmsfdelg_mean.csv
- __MACOSX/MD_analysis/csv/._rmsfdelg_mean.csv
- MD_analysis/csv/rmsfwt_mean.csv
- __MACOSX/MD_analysis/csv/._rmsfwt_mean.csv
- MD_analysis/csv/rmsddelg4.csv
- __MACOSX/MD_analysis/csv/._rmsddelg4.csv
- MD_analysis/csv/rmsfwtg5.csv
- __MACOSX/MD_analysis/csv/._rmsfwtg5.csv
- MD_analysis/csv/rmsddel4.csv
- __MACOSX/MD_analysis/csv/._rmsddel4.csv
- MD_analysis/csv/rmsddel5.csv
- __MACOSX/MD_analysis/csv/._rmsddel5.csv
- MD_analysis/csv/delH_mean.csv
- __MACOSX/MD_analysis/csv/._delH_mean.csv
- MD_analysis/csv/rmsfwtg4.csv
- __MACOSX/MD_analysis/csv/._rmsfwtg4.csv
- MD_analysis/csv/rmsfwt3.csv
- __MACOSX/MD_analysis/csv/._rmsfwt3.csv
- MD_analysis/csv/rmsfwt.csv
- __MACOSX/MD_analysis/csv/._rmsfwt.csv
- MD_analysis/csv/rmsfwt2.csv
- __MACOSX/MD_analysis/csv/._rmsfwt2.csv
- MD_analysis/csv/rgwt.csv
- __MACOSX/MD_analysis/csv/._rgwt.csv
- MD_analysis/csv/rmsdwt5.csv
- __MACOSX/MD_analysis/csv/._rmsdwt5.csv
- MD_analysis/csv/rmsdwt5_30loop.csv
- __MACOSX/MD_analysis/csv/._rmsdwt5_30loop.csv
- MD_analysis/csv/rmsdwt.csv
- __MACOSX/MD_analysis/csv/._rmsdwt.csv
- MD_analysis/csv/rgwtg4.csv
- __MACOSX/MD_analysis/csv/._rgwtg4.csv
- MD_analysis/csv/rgwtg5.csv
- __MACOSX/MD_analysis/csv/._rgwtg5.csv
- MD_analysis/csv/rmsfwt1.csv
- __MACOSX/MD_analysis/csv/._rmsfwt1.csv
- MD_analysis/csv/rmsdwt4.csv
- __MACOSX/MD_analysis/csv/._rmsdwt4.csv
- MD_analysis/csv/rmsfdel_mean.csv
- __MACOSX/MD_analysis/csv/._rmsfdel_mean.csv
- MD_analysis/csv/rmsfwt5.csv
- __MACOSX/MD_analysis/csv/._rmsfwt5.csv
- MD_analysis/csv/rgwtg1.csv
- __MACOSX/MD_analysis/csv/._rgwtg1.csv
- MD_analysis/csv/rmsfwt4.csv
- __MACOSX/MD_analysis/csv/._rmsfwt4.csv
- MD_analysis/csv/wtH_mean.csv
- __MACOSX/MD_analysis/csv/._wtH_mean.csv
- MD_analysis/csv/rmsdwt1.csv
- __MACOSX/MD_analysis/csv/._rmsdwt1.csv
- MD_analysis/csv/rmsdwt3.csv
- __MACOSX/MD_analysis/csv/._rmsdwt3.csv
- MD_analysis/csv/rgwtg2.csv
- __MACOSX/MD_analysis/csv/._rgwtg2.csv
- MD_analysis/csv/rgwtg3.csv
- __MACOSX/MD_analysis/csv/._rgwtg3.csv
- MD_analysis/csv/rmsdwt5_delloop.csv
- __MACOSX/MD_analysis/csv/._rmsdwt5_delloop.csv
- MD_analysis/csv/rmsdwt2.csv
- __MACOSX/MD_analysis/csv/._rmsdwt2.csv
- MD_analysis/csv/PCA_no30loop.csv
- __MACOSX/MD_analysis/csv/._PCA_no30loop.csv
- MD_analysis/csv/rgdel1.csv
- __MACOSX/MD_analysis/csv/._rgdel1.csv
- MD_analysis/csv/rgdel3.csv
- __MACOSX/MD_analysis/csv/._rgdel3.csv
- MD_analysis/csv/rmsfdelg5.csv
- __MACOSX/MD_analysis/csv/._rmsfdelg5.csv
- MD_analysis/csv/wtE_mean.csv
- __MACOSX/MD_analysis/csv/._wtE_mean.csv
- MD_analysis/csv/rmsfdelg4.csv
- __MACOSX/MD_analysis/csv/._rmsfdelg4.csv
- MD_analysis/csv/rgdel2.csv
- __MACOSX/MD_analysis/csv/._rgdel2.csv
- MD_analysis/csv/rmsfdelg1.csv
- __MACOSX/MD_analysis/csv/._rmsfdelg1.csv
- MD_analysis/csv/rmsdwt2_30loop.csv
- __MACOSX/MD_analysis/csv/._rmsdwt2_30loop.csv
- MD_analysis/csv/rmsdwt3_delloop.csv
- __MACOSX/MD_analysis/csv/._rmsdwt3_delloop.csv
- MD_analysis/csv/rgdel5.csv
- __MACOSX/MD_analysis/csv/._rgdel5.csv
- MD_analysis/csv/rmsfdelg3.csv
- __MACOSX/MD_analysis/csv/._rmsfdelg3.csv
- MD_analysis/csv/rmsfdelg2.csv
- __MACOSX/MD_analysis/csv/._rmsfdelg2.csv
- MD_analysis/csv/rgdel4.csv
- __MACOSX/MD_analysis/csv/._rgdel4.csv
- MD_analysis/inputfiles/del/300/
- __MACOSX/MD_analysis/inputfiles/del/._300
- MD_analysis/inputfiles/del/50/
- __MACOSX/MD_analysis/inputfiles/del/._50
- MD_analysis/inputfiles/del/summary.EKTOT
- __MACOSX/MD_analysis/inputfiles/del/._summary.EKTOT
- MD_analysis/inputfiles/del/.DS_Store
- __MACOSX/MD_analysis/inputfiles/del/._.DS_Store
- MD_analysis/inputfiles/del/summary.ETOT
- __MACOSX/MD_analysis/inputfiles/del/._summary.ETOT
- MD_analysis/inputfiles/del/step4.0_minimization.rst7
- __MACOSX/MD_analysis/inputfiles/del/._step4.0_minimization.rst7
- MD_analysis/inputfiles/del/step4.1_equilibration.mdin
- __MACOSX/MD_analysis/inputfiles/del/._step4.1_equilibration.mdin
- MD_analysis/inputfiles/del/Energy wt 0-300K.png
- __MACOSX/MD_analysis/inputfiles/del/._Energy wt 0-300K.png
- MD_analysis/inputfiles/del/Temp run wt 0-300K.png
- __MACOSX/MD_analysis/inputfiles/del/._Temp run wt 0-300K.png
- MD_analysis/inputfiles/del/step4.0_minimization.mdout
- __MACOSX/MD_analysis/inputfiles/del/._step4.0_minimization.mdout
- MD_analysis/inputfiles/del/summary.TEMP
- __MACOSX/MD_analysis/inputfiles/del/._summary.TEMP
- MD_analysis/inputfiles/del/step4.0_minimization.mdin
- __MACOSX/MD_analysis/inputfiles/del/._step4.0_minimization.mdin
- MD_analysis/inputfiles/del/100/
- __MACOSX/MD_analysis/inputfiles/del/._100
- MD_analysis/inputfiles/del/step3_input.psf
- __MACOSX/MD_analysis/inputfiles/del/._step3_input.psf
- MD_analysis/inputfiles/del/step4.0_minimization.mdinfo
- __MACOSX/MD_analysis/inputfiles/del/._step4.0_minimization.mdinfo
- MD_analysis/inputfiles/del/step3_input.pdb
- __MACOSX/MD_analysis/inputfiles/del/._step3_input.pdb
- MD_analysis/inputfiles/del/TEMP.py
- __MACOSX/MD_analysis/inputfiles/del/._TEMP.py
- MD_analysis/inputfiles/del/200/
- __MACOSX/MD_analysis/inputfiles/del/._200
- MD_analysis/inputfiles/del/ETOT.py
- __MACOSX/MD_analysis/inputfiles/del/._ETOT.py
- MD_analysis/inputfiles/del/summary.EPTOT
- __MACOSX/MD_analysis/inputfiles/del/._summary.EPTOT
- MD_analysis/inputfiles/del/step3_input.parm7
- __MACOSX/MD_analysis/inputfiles/del/._step3_input.parm7
- MD_analysis/inputfiles/del/step3_input.rst7
- __MACOSX/MD_analysis/inputfiles/del/._step3_input.rst7
- MD_analysis/inputfiles/delg/300/
- __MACOSX/MD_analysis/inputfiles/delg/._300
- MD_analysis/inputfiles/delg/dihe.restraint
- __MACOSX/MD_analysis/inputfiles/delg/._dihe.restraint
- MD_analysis/inputfiles/delg/50/
- __MACOSX/MD_analysis/inputfiles/delg/._50
- MD_analysis/inputfiles/delg/summary.EKTOT
- __MACOSX/MD_analysis/inputfiles/delg/._summary.EKTOT
- MD_analysis/inputfiles/delg/.DS_Store
- __MACOSX/MD_analysis/inputfiles/delg/._.DS_Store
- MD_analysis/inputfiles/delg/summary.ETOT
- __MACOSX/MD_analysis/inputfiles/delg/._summary.ETOT
- MD_analysis/inputfiles/delg/step4.0_minimization.rst7
- __MACOSX/MD_analysis/inputfiles/delg/._step4.0_minimization.rst7
- MD_analysis/inputfiles/delg/Energy wt 0-300K.png
- __MACOSX/MD_analysis/inputfiles/delg/._Energy wt 0-300K.png
- MD_analysis/inputfiles/delg/step4.0_minimization.rest
- __MACOSX/MD_analysis/inputfiles/delg/._step4.0_minimization.rest
- MD_analysis/inputfiles/delg/Temp run wt 0-300K.png
- __MACOSX/MD_analysis/inputfiles/delg/._Temp run wt 0-300K.png
- MD_analysis/inputfiles/delg/step4.0_minimization.mdout
- __MACOSX/MD_analysis/inputfiles/delg/._step4.0_minimization.mdout
- MD_analysis/inputfiles/delg/summary.TEMP
- __MACOSX/MD_analysis/inputfiles/delg/._summary.TEMP
- MD_analysis/inputfiles/delg/step4.0_minimization.mdin
- __MACOSX/MD_analysis/inputfiles/delg/._step4.0_minimization.mdin
- MD_analysis/inputfiles/delg/100/
- __MACOSX/MD_analysis/inputfiles/delg/._100
- MD_analysis/inputfiles/delg/step3_input.psf
- __MACOSX/MD_analysis/inputfiles/delg/._step3_input.psf
- MD_analysis/inputfiles/delg/step4.0_minimization.mdinfo
- __MACOSX/MD_analysis/inputfiles/delg/._step4.0_minimization.mdinfo
- MD_analysis/inputfiles/delg/step3_input.pdb
- __MACOSX/MD_analysis/inputfiles/delg/._step3_input.pdb
- MD_analysis/inputfiles/delg/TEMP.py
- __MACOSX/MD_analysis/inputfiles/delg/._TEMP.py
- MD_analysis/inputfiles/delg/200/
- __MACOSX/MD_analysis/inputfiles/delg/._200
- MD_analysis/inputfiles/delg/ETOT.py
- __MACOSX/MD_analysis/inputfiles/delg/._ETOT.py
- MD_analysis/inputfiles/delg/summary.EPTOT
- __MACOSX/MD_analysis/inputfiles/delg/._summary.EPTOT
- MD_analysis/inputfiles/delg/step3_input.parm7
- __MACOSX/MD_analysis/inputfiles/delg/._step3_input.parm7
- MD_analysis/inputfiles/delg/step3_input.rst7
- __MACOSX/MD_analysis/inputfiles/delg/._step3_input.rst7
[truncated: 1,516 more entries]
