# Supplementary material for: Assessing structure-function impacts on Vitellogenin by leveraging allelic variant found in honey bee subspecies Apis mellifera mellifera
Source: iScience. 2025 Jul 29;28(9):113241. doi: 10.1016/j.isci.2025.113241 (PMC12496180; doi:10.1016/j.isci.2025.113241)
Supplement: Data S1. Data and code for molecular dynamics [file mmc2.zip › MD_analysis/plotrmsf_fullrun.py]

#!/usr/bin/env python
# coding: utf-8

import matplotlib.pyplot as plt 
plt.style.use('default')
import numpy as np
import pandas as pd
import secstructartist as ssa
from scipy.stats import ttest_ind

plt.rc('font', size=15)
plt.rc('axes', titlesize=20)
plt.rc('axes', labelsize=20)

secstruct_str = "LLLLLSSSSSSSSSSSSSSLLLLLLSSSSSSSSSSSSSSSLLLLSSSSSLLLSSSSSSSSSLLLLLLLLLLHHHLLLLLLLLLLLLSSSSSSLLSSSSSSLLLLLLHHHHHHHHHHHHLLLLLLLLLLLLLLHHHHLLLLLLLLLLLSSSLLLLLSSSSSSSSSSSLLHHHHHHLHHHLLLHHHHLLLLLSSSSSSSSSSSSSSSLLLLLLLLLLLLLLLLLLLLLLLLLSSSSSSSSSLLLLLLLLSSSSSSSSSSSSLLLLLLLLLSSSSSSSSSSSSSSSSLLLLLLLLLLLLLLLLLLL"

nres = len(secstruct_str)

# Initialize a custom SecStructArtist istance to modify settings
artist = ssa.SecStructArtist()
# Set global settings
artist.height = .3
artist.linewidth = .8
# Set settings of "H" - Helices
artist["H"].fillcolor = (.9, 0., 0.)
artist["H"].shadecolor = (.7, 0., 0.)
artist["H"].ribbon_period = 3.6
artist["H"].ribbon_width = 2.2
# Set settings of "S" - beta-Sheets
artist["S"].arrow_length = 2.7
artist["S"].fillcolor = "#ddcc00"
artist["S"].height = .3
# Set settings of "L" - loop
artist["L"].linecolor = "blue"
artist["L"].linewidth = 1.8

# # WILDTYPE 
# Import
wt1 = pd.read_csv("csv/rmsfwt1.csv") 
wt2 = pd.read_csv("csv/rmsfwt2.csv") 
wt3 = pd.read_csv("csv/rmsfwt3.csv") 
wt4 = pd.read_csv("csv/rmsfwt4.csv") 
wt5 = pd.read_csv("csv/rmsfwt5.csv") 

residues = range(21,324)

wt1["Residues"] = residues
wt2["Residues"] = residues
wt3["Residues"] = residues
wt4["Residues"] = residues
wt5["Residues"] = residues

#combine dataframes
wtcombined = pd.concat([wt1['Residues'], wt1['Fluctuations'], wt2['Fluctuations'], wt3['Fluctuations'], wt4['Fluctuations'], wt5['Fluctuations']], axis=1, keys=['Residues', 'wt1', 'wt2', 'wt3', 'wt4', 'wt5'])
#add a column and calculate the SD for the RMSD per row (time step)

wtcombined['std'] = wtcombined[['wt1', 'wt2', 'wt3', 'wt4', 'wt5']].apply(lambda row: np.std(row, ddof=1) / np.sqrt(row.size), axis=1)
#save the highest SD
maxstd_wt = round(wtcombined['std'].max(), 2)
#Find the timestep this SD was measured
Res_wt = wtcombined['std'].idxmax()
#print all
print("Max SD in wt replicates", maxstd_wt)
print(Res_wt)
print(wtcombined[130:140])
print(wtcombined[190:230])

wt_maxCa = wtcombined.loc[Res_wt, :]

wtcombined['mean'] = wtcombined[['wt1', 'wt2', 'wt3', 'wt4', 'wt5']].apply(np.mean, axis = 1)
wtmean = wtcombined['mean'].mean()
print('wtmean', wtmean)


# Plot all the wildtype replicates
plt.figure(figsize=(12,6)) 
plt.plot(wt1['Residues'], wt1['Fluctuations'], label="wt1", color="blue")
plt.plot(wt2['Residues'], wt2['Fluctuations'], label="wt2", color="green")
plt.plot(wt3['Residues'], wt3['Fluctuations'], label="wt3", color="red")
plt.plot(wt4['Residues'], wt4['Fluctuations'], label="wt4", color="orange")
plt.plot(wt5['Residues'], wt5['Fluctuations'], label="wt5", color="purple")
plt.plot(154, 7.67, marker="o", markersize=5, markeredgecolor="black", markerfacecolor="black")
plt.plot(154, 1.91, marker="o", markersize=5, markeredgecolor="black", markerfacecolor="black")
plt.text(100,7.5, 'Max SD:')
plt.text(100,7, maxstd_wt)
plt.ylim(0,11)
plt.title('RMSF wt replicates') 
plt.xlabel('Residues')
plt.ylabel('Fluctuations (Å)')
plt.legend(loc = "upper right") 
plt.savefig("RMSF_wtreps", dpi=300)

# Combine the replicates, calculate the mean
rmsf_dfwtall = (pd.concat([wt1, wt2, wt3, wt4, wt5]).groupby(wt1.columns[0]).mean("Fluctuations"))

# Plot the wildtype mean
plt.figure(figsize=(12,6)) 
plt.plot(wt1['Residues'], wt1['Fluctuations'], label="wt1", color="silver")
plt.plot(wt2['Residues'], wt2['Fluctuations'], label="wt2", color="silver")
plt.plot(wt3['Residues'], wt3['Fluctuations'], label="wt3", color="silver")
plt.plot(wt4['Residues'], wt4['Fluctuations'], label="wt4", color="silver")
plt.plot(wt5['Residues'], wt5['Fluctuations'], label="wt5", color="silver")
plt.plot(rmsf_dfwtall['Residues'], rmsf_dfwtall['Fluctuations'], label="wt mean", color="blue")
plt.plot(154, 7.67, marker="o", markersize=5, markeredgecolor="black", markerfacecolor="black")
plt.plot(154, 1.91, marker="o", markersize=5, markeredgecolor="black", markerfacecolor="black")
plt.text(100,7.5, 'Max SD:')
plt.text(100,7, maxstd_wt)
plt.title('RMSF wt replicates mean') 
plt.ylim(0,11)
plt.xlabel('Residues')
plt.ylabel('Fluctuations (Å)')
plt.legend(loc = "upper right") 
plt.savefig("RMSF_wtmean", dpi=300)

# # DELETION
# Import
del1 = pd.read_csv("csv/rmsfdel1.csv") 
del2 = pd.read_csv("csv/rmsfdel2.csv") 
del3 = pd.read_csv("csv/rmsfdel3.csv") 
del4 = pd.read_csv("csv/rmsfdel4.csv") 
del5 = pd.read_csv("csv/rmsfdel5.csv") 

beforedel = list(range(21,153))
afterdel = list(range(156,324))
delresidues = beforedel + afterdel

del1["Residues"] = delresidues
del2["Residues"] = delresidues
del3["Residues"] = delresidues
del4["Residues"] = delresidues
del5["Residues"] = delresidues


#combine dataframes
delcombined = pd.concat([del1['Residues'], del1['Fluctuations'], del2['Fluctuations'], del3['Fluctuations'], del4['Fluctuations'], del5['Fluctuations']], axis=1, keys=['Residues', 'del1', 'del2', 'del3', 'del4', 'del5'])
#add a column and calculate the SD for the RMSD per row (time step)
delcombined['std'] = delcombined[['del1', 'del2', 'del3', 'del4', 'del5']].apply(lambda row: np.std(row, ddof=1) / np.sqrt(row.size), axis=1)
#save the highest SD
maxstd_del = round(delcombined['std'].max(), 2)
#Find the timestep this SD was measured
Res_del = delcombined['std'].idxmax()
#print all
print("Max SD in del replicates", maxstd_del)
print(Res_del)
print(delcombined[210:230])

del_maxCa = delcombined.loc[Res_del, :]

delcombined['mean'] = delcombined[['del1', 'del2', 'del3', 'del4', 'del5']].apply(np.mean, axis = 1)
delmean = delcombined['mean'].mean()
print('delmean', delmean)

# Plot all the deletions replicates
plt.figure(figsize=(12,6)) 
plt.plot(del1['Residues'], del1['Fluctuations'], label="del1", color="blue")
plt.plot(del2['Residues'], del2['Fluctuations'], label="del2", color="green")
plt.plot(del3['Residues'], del3['Fluctuations'], label="del3", color="red")
plt.plot(del4['Residues'], del4['Fluctuations'], label="del4", color="orange")
plt.plot(del5['Residues'], del5['Fluctuations'], label="del5", color="purple")
plt.plot(238, 9.52, marker="o", markersize=5, markeredgecolor="black", markerfacecolor="black")
plt.plot(238, 2.41, marker="o", markersize=5, markeredgecolor="black", markerfacecolor="black")
plt.text(200,8.5, 'Max SD:')
plt.text(200,8.0, maxstd_del)
plt.title('RMSF del replicates') 
plt.ylim(0,11)
plt.xlabel('Residues')
plt.ylabel('Fluctuations (Å)')
plt.legend(loc = "upper right") 
plt.savefig("RMSF_delreps", dpi=300)

# Combine the replicates, calculate the mean
rmsf_dfdelall = (pd.concat([del1, del2, del3, del4, del5]).groupby(del1.columns[0]).mean("Fluctuations"))

# Plot the deletion wildtype mean
plt.figure(figsize=(12,6)) 
plt.plot(del1['Residues'], del1['Fluctuations'], label="del1", color="silver")
plt.plot(del2['Residues'], del2['Fluctuations'], label="del2", color="silver")
plt.plot(del3['Residues'], del3['Fluctuations'], label="del3", color="silver")
plt.plot(del4['Residues'], del4['Fluctuations'], label="del4", color="silver")
plt.plot(del5['Residues'], del5['Fluctuations'], label="del5", color="silver")
plt.plot(rmsf_dfdelall['Residues'], rmsf_dfdelall['Fluctuations'], label="del mean", color="orange")
plt.plot(238, 9.52, marker="o", markersize=5, markeredgecolor="black", markerfacecolor="black")
plt.plot(238, 2.41, marker="o", markersize=5, markeredgecolor="black", markerfacecolor="black")
plt.text(200,8.5, 'Max SD:')
plt.text(200,8.0, maxstd_del)
plt.title('RMSF del replicates mean') 
plt.ylim(0,11)
plt.xlabel('Residues')
plt.ylabel('Fluctuations (Å)')
plt.legend(loc = "upper right") 
plt.savefig("RMSF_delmean", dpi=300)

## WT vs DEL
plt.figure(figsize=(12,6)) 
plt.plot(rmsf_dfwtall['Residues'], rmsf_dfwtall['Fluctuations'], label="wt mean", color="blue")
plt.plot(rmsf_dfdelall['Residues'], rmsf_dfdelall['Fluctuations'], label="del mean", color="orange")
plt.fill_between(rmsf_dfwtall['Residues'], rmsf_dfwtall['Fluctuations']+wtcombined['std'], rmsf_dfwtall['Fluctuations']-wtcombined['std'], color='blue', alpha=0.5)
plt.fill_between(rmsf_dfdelall['Residues'], rmsf_dfdelall['Fluctuations']+delcombined['std'], rmsf_dfdelall['Fluctuations']-delcombined['std'], color='orange', alpha=0.5)
plt.ylim(0,11)
plt.title('RMSF wt vs. del') 
plt.xlabel('Residues')
plt.ylabel('Fluctuations (Å)')
plt.legend(loc = "upper right") 
plt.savefig("RMSF_wtdelSD", dpi=300)

# # WILDTYPE GLYCAN
# Import
wtg1 = pd.read_csv("csv/rmsfwtg1.csv") 
wtg2 = pd.read_csv("csv/rmsfwtg2.csv") 
wtg3 = pd.read_csv("csv/rmsfwtg3.csv") 
wtg4 = pd.read_csv("csv/rmsfwtg4.csv") 
wtg5 = pd.read_csv("csv/rmsfwtg5.csv") 

wtg1["Residues"] = residues
wtg2["Residues"] = residues
wtg3["Residues"] = residues
wtg4["Residues"] = residues
wtg5["Residues"] = residues

#combine dataframes
wtgcombined = pd.concat([wtg1['Residues'], wtg1['Fluctuations'], wtg2['Fluctuations'], wtg3['Fluctuations'], wtg4['Fluctuations'], wtg5['Fluctuations']], axis=1, keys=['Residues', 'wtg1', 'wtg2', 'wtg3', 'wtg4', 'wtg5'])
#add a column and calculate the SD for the RMSD per row (time step)
wtgcombined['std'] = wtgcombined[['wtg1', 'wtg2', 'wtg3', 'wtg4', 'wtg5']].apply(lambda row: np.std(row, ddof=1) / np.sqrt(row.size), axis=1)
#save the highest SD
maxstd_wtg = round(wtgcombined['std'].max(), 2)
#Find the timestep this SD was measured
Res_wtg = wtgcombined['std'].idxmax()
#print all
print("Max SD in wtg replicates", maxstd_wtg)
print(Res_wtg)
print(wtgcombined[212:214])

wtg_maxCa = wtgcombined.loc[Res_wtg, :]

wtgcombined['mean'] = wtgcombined[['wtg1', 'wtg2', 'wtg3', 'wtg4', 'wtg5']].apply(np.mean, axis = 1)
wtgmean = wtgcombined['mean'].mean()
print('wtgmean', wtgmean)

# Plot all the wildtype glycan replicates
plt.figure(figsize=(12,6)) 
plt.plot(wtg1['Residues'], wtg1['Fluctuations'], label="wtg1", color="blue")
plt.plot(wtg2['Residues'], wtg2['Fluctuations'], label="wtg2", color="green")
plt.plot(wtg3['Residues'], wtg3['Fluctuations'], label="wtg3", color="red")
plt.plot(wtg4['Residues'], wtg4['Fluctuations'], label="wtg4", color="orange")
plt.plot(wtg5['Residues'], wtg5['Fluctuations'], label="wtg5", color="purple")
plt.plot(234, 10.28, marker="o", markersize=5, markeredgecolor="black", markerfacecolor="black")
plt.plot(234, 2.46, marker="o", markersize=5, markeredgecolor="black", markerfacecolor="black")
plt.text(200,9, 'Max SD:')
plt.text(200,8.5, maxstd_wtg)
plt.title('RMSF wtg replicates')
plt.ylim(0,11)
plt.xlabel('Residues')
plt.ylabel('Fluctuations (Å)')
plt.legend(loc = "upper right") 
plt.savefig("RMSF_wtgreps", dpi=300)

# Combine the replicates, calculate the mean
rmsf_dfwtgall = (pd.concat([wtg1, wtg2, wtg3, wtg4, wtg5]).groupby(wtg1.columns[0]).mean("Fluctuations"))

# Plot the wildtype glycan mean
plt.figure(figsize=(12,6)) 
plt.plot(wtg1['Residues'], wtg1['Fluctuations'], label="wtg1", color="silver")
plt.plot(wtg2['Residues'], wtg2['Fluctuations'], label="wtg2", color="silver")
plt.plot(wtg3['Residues'], wtg3['Fluctuations'], label="wtg3", color="silver")
plt.plot(wtg4['Residues'], wtg4['Fluctuations'], label="wtg4", color="silver")
plt.plot(wtg5['Residues'], wtg5['Fluctuations'], label="wtg5", color="silver")
plt.plot(rmsf_dfwtgall['Residues'], rmsf_dfwtgall['Fluctuations'], label="wtg mean", color="red")
plt.plot(234, 10.28, marker="o", markersize=5, markeredgecolor="black", markerfacecolor="black")
plt.plot(234, 2.46, marker="o", markersize=5, markeredgecolor="black", markerfacecolor="black")
plt.text(200,9, 'Max SD:')
plt.text(200,8.5, maxstd_wtg)
plt.title('RMSF wtg replicates mean')
plt.ylim(0,11)
plt.xlabel('Residues')
plt.ylabel('Fluctuations (Å)')
plt.legend(loc = "upper right") 
plt.savefig("RMSF_wtgmean", dpi=300)

# # DELETION GLYCAN
# Import
delg1 = pd.read_csv("csv/rmsfdelg1.csv") 
delg2 = pd.read_csv("csv/rmsfdelg2.csv") 
delg3 = pd.read_csv("csv/rmsfdelg3.csv") 
delg4 = pd.read_csv("csv/rmsfdelg4.csv") 
delg5 = pd.read_csv("csv/rmsfdelg5.csv") 

delg1["Residues"] = delresidues
delg2["Residues"] = delresidues
delg3["Residues"] = delresidues
delg4["Residues"] = delresidues
delg5["Residues"] = delresidues

#combine dataframes
delgcombined = pd.concat([delg1['Residues'], delg1['Fluctuations'], delg2['Fluctuations'], delg3['Fluctuations'], delg4['Fluctuations'], delg5['Fluctuations']], axis=1, keys=['Residues', 'delg1', 'delg2', 'delg3', 'delg4', 'delg5'])
#add a column and calculate the SD for the RMSD per row (time step)
delgcombined['std'] = delgcombined[['delg1', 'delg2', 'delg3', 'delg4', 'delg5']].apply(lambda row: np.std(row, ddof=1) / np.sqrt(row.size), axis=1)
#save the highest SD
maxstd_delg = round(delgcombined['std'].max(), 2)
#Find the timestep this SD was measured
Res_delg = delgcombined['std'].idxmax()
#print all
print("Max SD in delg replicates", maxstd_delg)
print(Res_delg)
print(delgcombined[205:210])

delg_maxCa = delgcombined.loc[Res_delg, :]

delgcombined['mean'] = delgcombined[['delg1', 'delg2', 'delg3', 'delg4', 'delg5']].apply(np.mean, axis = 1)
delgmean = delgcombined['mean'].mean()
print('delgmean', delgmean)

# Plot all the deletions glycan replicates
plt.figure(figsize=(12,6)) 
plt.plot(delg1['Residues'], delg1['Fluctuations'], label="delg1", color="blue")
plt.plot(delg2['Residues'], delg2['Fluctuations'], label="delg2", color="green")
plt.plot(delg3['Residues'], delg3['Fluctuations'], label="delg3", color="red")
plt.plot(delg4['Residues'], delg4['Fluctuations'], label="delg4", color="orange")
plt.plot(delg5['Residues'], delg5['Fluctuations'], label="delg5", color="purple")
plt.plot(231, 10.06, marker="o", markersize=5, markeredgecolor="black", markerfacecolor="black")
plt.plot(231, 1.83, marker="o", markersize=5, markeredgecolor="black", markerfacecolor="black")
plt.text(200,8.5, 'Max SD:')
plt.text(200,8, maxstd_delg)
plt.title('RMSF delg replicates') 
plt.ylim(0,11)
plt.xlabel('Residues')
plt.ylabel('Fluctuations (Å)')
plt.legend(loc = "upper right") 
plt.savefig("RMSF_delgreps", dpi=300)

# Combine the replicates, calculate the mean
rmsf_dfdelgall = (pd.concat([delg1, delg2, delg3, delg4, delg5]).groupby(delg1.columns[0]).mean("Fluctuations"))

# Plot the deletion glycan  mean
plt.figure(figsize=(12,6)) 
plt.plot(delg1['Residues'], delg1['Fluctuations'], label="delg1", color="silver")
plt.plot(delg2['Residues'], delg2['Fluctuations'], label="delg2", color="silver")
plt.plot(delg3['Residues'], delg3['Fluctuations'], label="delg3", color="silver")
plt.plot(delg4['Residues'], delg4['Fluctuations'], label="delg4", color="silver")
plt.plot(delg5['Residues'], delg5['Fluctuations'], label="delg5", color="silver")
plt.plot(rmsf_dfdelgall['Residues'], rmsf_dfdelgall['Fluctuations'], label="delg mean", color="purple")
plt.plot(231, 10.06, marker="o", markersize=5, markeredgecolor="black", markerfacecolor="black")
plt.plot(231, 1.83, marker="o", markersize=5, markeredgecolor="black", markerfacecolor="black")
plt.text(200,8.5, 'Max SD:')
plt.text(200,8, maxstd_delg)
plt.title('RMSF delg replicates mean')
plt.ylim(0,11)
plt.xlabel('Residues')
plt.ylabel('Fluctuations (Å)')
plt.legend(loc = "upper right") 
plt.savefig("RMSF_delgmean", dpi=300)

## WTg vs DELg
plt.figure(figsize=(12,6)) 
plt.plot(rmsf_dfwtgall['Residues'], rmsf_dfwtgall['Fluctuations'], label="wtg mean", color="red")
plt.plot(rmsf_dfdelgall['Residues'], rmsf_dfdelgall['Fluctuations'], label="delg mean", color="purple")
plt.fill_between(rmsf_dfwtgall['Residues'], rmsf_dfwtgall['Fluctuations']+wtgcombined['std'], rmsf_dfwtgall['Fluctuations']-wtgcombined['std'], color='red', alpha=0.5)
plt.fill_between(rmsf_dfdelgall['Residues'], rmsf_dfdelgall['Fluctuations']+delgcombined['std'], rmsf_dfdelgall['Fluctuations']-delgcombined['std'], color='purple', alpha=0.5)
plt.ylim(0,11)
plt.title('RMSF wtg vs. delg') 
plt.xlabel('Residues')
plt.ylabel('Fluctuations (Å)')
plt.legend(loc = "upper right") 
plt.savefig("RMSF_wtgdelgSD", dpi=300)

# WT vs WTg
plt.figure(figsize=(12,6)) 
plt.plot(rmsf_dfwtall['Residues'], rmsf_dfwtall['Fluctuations'], label="wt mean", color="blue")
plt.plot(rmsf_dfwtgall['Residues'], rmsf_dfwtgall['Fluctuations'], label="wtg mean", color="red")
plt.fill_between(rmsf_dfwtall['Residues'], rmsf_dfwtall['Fluctuations']+wtcombined['std'], rmsf_dfwtall['Fluctuations']-wtcombined['std'], color='blue', alpha=0.5)
plt.fill_between(rmsf_dfwtgall['Residues'], rmsf_dfwtgall['Fluctuations']+wtgcombined['std'], rmsf_dfwtgall['Fluctuations']-wtgcombined['std'], color='red', alpha=0.5)
plt.ylim(0,11)
plt.title('RMSF wt vs. wtg') 
plt.xlabel('Residues')
plt.ylabel('Fluctuations (Å)')
plt.legend(loc = "upper right")
plt.savefig("RMSF_wtwtgSD", dpi=300)


# DEL vs DELg
plt.figure(figsize=(12,6))
plt.plot(rmsf_dfdelall['Residues'], rmsf_dfdelall['Fluctuations'], label="del mean", color="orange")
plt.plot(rmsf_dfdelgall['Residues'], rmsf_dfdelgall['Fluctuations'], label="delg mean", color="purple")
plt.fill_between(rmsf_dfdelall['Residues'], rmsf_dfdelall['Fluctuations']+delcombined['std'], rmsf_dfdelall['Fluctuations']-delcombined['std'], color='orange', alpha=0.5)
plt.fill_between(rmsf_dfdelgall['Residues'], rmsf_dfdelgall['Fluctuations']+delgcombined['std'], rmsf_dfdelgall['Fluctuations']-delgcombined['std'], color='purple', alpha=0.5)
plt.ylim(0,11)
plt.title('RMSF del vs. delg') 
plt.xlabel('Residues')
plt.ylabel('Fluctuations (Å)')
plt.legend(loc = "upper right") 
plt.savefig("RMSF_deldelgSD", dpi=300)

# # WILDTYPE VS DELETION

#Calculate the SD ignoring the deletion
rmsf_dfwtall_nodelaa = rmsf_dfwtall.drop(rmsf_dfwtall[rmsf_dfwtall['Residues'] == 153.0].index)
rmsf_dfwtall_nodelaa = rmsf_dfwtall_nodelaa.drop(rmsf_dfwtall_nodelaa[rmsf_dfwtall_nodelaa['Residues'] == 154.0].index)
rmsf_dfwtall_nodelaa = rmsf_dfwtall_nodelaa.drop(rmsf_dfwtall_nodelaa[rmsf_dfwtall_nodelaa['Residues'] == 155.0].index)

rmsf_dfwtgall_nodelaa = rmsf_dfwtgall.drop(rmsf_dfwtgall[rmsf_dfwtgall['Residues'] == 153.0].index)
rmsf_dfwtgall_nodelaa = rmsf_dfwtgall_nodelaa.drop(rmsf_dfwtgall_nodelaa[rmsf_dfwtgall_nodelaa['Residues'] == 154.0].index)
rmsf_dfwtgall_nodelaa = rmsf_dfwtgall_nodelaa.drop(rmsf_dfwtgall_nodelaa[rmsf_dfwtgall_nodelaa['Residues'] == 155.0].index)

#reset the index
rmsf_dfwtall_nodelaa.reset_index(drop=True, inplace=True)
rmsf_dfwtgall_nodelaa.reset_index(drop=True, inplace=True)
rmsf_dfdelall.reset_index(drop=True, inplace=True)
rmsf_dfdelgall.reset_index(drop=True, inplace=True)

#combine dataframes
allcombined = pd.concat([rmsf_dfwtall_nodelaa['Fluctuations'], rmsf_dfdelall['Fluctuations'], rmsf_dfwtgall_nodelaa['Fluctuations'], rmsf_dfdelgall['Fluctuations']], axis=1, keys=['wt', 'del', 'wtg', 'delg'])
#add the residues list 
allcombined["Residues"] = delresidues
#add a column and calculate the SD for the RMSD per row (time step)
allcombined['std'] = allcombined[['wt', 'del', 'wtg', 'delg']].apply(lambda row: np.std(row, ddof=1) / np.sqrt(row.size), axis=1)
#save the highest SD
maxstd_all = allcombined['std'].max()
#Find the timestep this SD was measured
Res_all = allcombined['std'].idxmax()
#print all
print("Max SD in all systemts", maxstd_all)
print(Res_all)
print(allcombined[205:215])

# Plot the wildtype and deletion mean together
figure, (axis1, axis2) = plt.subplots(2, 1, figsize=(12,5), dpi=300, 
gridspec_kw={"height_ratios": [1,5], "hspace": .05})
axis2.plot(rmsf_dfwtall['Residues'], rmsf_dfwtall['Fluctuations'], label="wt average", color="blue")
axis2.plot(rmsf_dfdelall['Residues'], rmsf_dfdelall['Fluctuations'], label="del average", color="orange")
axis2.plot(rmsf_dfwtgall['Residues'], rmsf_dfwtgall['Fluctuations'], label="wtg average", color="red")
axis2.plot(rmsf_dfdelgall['Residues'], rmsf_dfdelgall['Fluctuations'], label="delg average", color="purple")
axis2.fill_between(rmsf_dfwtall['Residues'], rmsf_dfwtall['Fluctuations']+wtcombined['std'], rmsf_dfwtall['Fluctuations']-wtcombined['std'], color='blue', alpha=0.2)
axis2.fill_between(rmsf_dfwtgall['Residues'], rmsf_dfwtgall['Fluctuations']+wtgcombined['std'], rmsf_dfwtgall['Fluctuations']-wtgcombined['std'], color='red', alpha=0.2)
axis2.fill_between(rmsf_dfdelall['Residues'], rmsf_dfdelall['Fluctuations']+delcombined['std'], rmsf_dfdelall['Fluctuations']-delcombined['std'], color='orange', alpha=0.2)
axis2.fill_between(rmsf_dfdelgall['Residues'], rmsf_dfdelgall['Fluctuations']+delgcombined['std'], rmsf_dfdelgall['Fluctuations']-delgcombined['std'], color='purple', alpha=0.2)
axis2.set_title('RMSF')
axis2.set_ylim(0,11)
axis2.set_xlabel('Residues', labelpad =0.1)
axis2.set_ylabel('Fluctuations (Å)')
axis2.legend(loc = "upper right") 

axis1.axis('off')
artist.draw(secstruct_str, xpos=list(range(21, 21+nres)), ypos=3.5, ax=axis1)
axis1.set_xlabel("Residue index")
axis1.set_ylim([3, 4])
axis1.tick_params(left = False, labelleft = False)
axis1.spines["top"].set_visible(False)
axis1.spines["right"].set_visible(False)
axis1.spines["left"].set_visible(False)

plt.savefig("RMSF_wt_wtg_vs_del_delg")


# Plot all systems together, but only for the deletion loop region
plt.figure(figsize=(12,6))
plt.plot(rmsf_dfwtall['Residues'], rmsf_dfwtall['Fluctuations'], label="wt mean", color="blue")
plt.fill_between(rmsf_dfwtall['Residues'], rmsf_dfwtall['Fluctuations']+wtcombined['std'], rmsf_dfwtall['Fluctuations']-wtcombined['std'], color='blue', alpha=0.5)
plt.plot(rmsf_dfdelall['Residues'], rmsf_dfdelall['Fluctuations'], label="del mean", color="orange")
plt.fill_between(rmsf_dfdelall['Residues'], rmsf_dfdelall['Fluctuations']+delcombined['std'], rmsf_dfdelall['Fluctuations']-delcombined['std'], color='orange', alpha=0.5)
plt.ylim(0,11)
plt.xlim(141,167)
plt.axhline(y=2.0, color='black')
plt.axvline(x=145, color='black')
plt.axvline(x=163, color='black')
plt.xticks([142,144,146,148,150,152,154,156,158,160,162,164,166], [142,144,146,148,150,152,154,156,158,160,162,164,166])
plt.title('RMSF deletion loop')
plt.xlabel('Residues')
plt.ylabel('Fluctuations (Å)')
plt.legend(loc = "upper center")
plt.savefig("RMSF_deletionloop_wtvsdel", dpi=300)


plt.figure(figsize=(12,6))
plt.plot(rmsf_dfwtgall['Residues'], rmsf_dfwtgall['Fluctuations'], label="wtg mean", color="red")
plt.fill_between(rmsf_dfwtgall['Residues'], rmsf_dfwtgall['Fluctuations']+wtgcombined['std'], rmsf_dfwtgall['Fluctuations']-wtgcombined['std'], color='red', alpha=0.5)
plt.plot(rmsf_dfdelgall['Residues'], rmsf_dfdelgall['Fluctuations'], label="delg mean", color="purple")
plt.fill_between(rmsf_dfdelgall['Residues'], rmsf_dfdelgall['Fluctuations']+delgcombined['std'], rmsf_dfdelgall['Fluctuations']-delgcombined['std'], color='purple', alpha=0.5)
plt.ylim(0,11)
plt.xlim(141,167)
plt.axhline(y=2.0, color='black')
plt.axvline(x=145, color='black')
plt.axvline(x=163, color='black')
plt.xticks([142,144,146,148,150,152,154,156,158,160,162,164,166], [142,144,146,148,150,152,154,156,158,160,162,164,166])
plt.title('RMSF deletion loop')
plt.xlabel('Residues')
plt.ylabel('Fluctuations (Å)')
plt.legend(loc = "upper center")
plt.savefig("RMSF_deletionloop_wtgvsdelg", dpi=300)


#some analysis, Finding the max std in deleted loop
#between replicates

print("deleted loop 141-167")
print(wtcombined[120:147])
print(delcombined[120:144])
print(wtgcombined[120:147])
print(delgcombined[120:144])
print(allcombined[120:144])


wtcombined['m+1SD'] = rmsf_dfwtall['Fluctuations']+wtcombined['std']
wtcombined['m-1SD'] = rmsf_dfwtall['Fluctuations']-wtcombined['std']
delcombined['m+1SD'] = rmsf_dfdelall['Fluctuations']+delcombined['std']
delcombined['m-1SD'] = rmsf_dfdelall['Fluctuations']-delcombined['std']
wtgcombined['m+1SD'] = rmsf_dfwtgall['Fluctuations']+wtgcombined['std']
wtgcombined['m-1SD'] = rmsf_dfwtgall['Fluctuations']-wtgcombined['std']
delgcombined['m+1SD'] = rmsf_dfdelgall['Fluctuations']+delgcombined['std']
delgcombined['m-1SD'] = rmsf_dfdelgall['Fluctuations']-delgcombined['std']

# # calculate ttest between max Ca flucations # #

arraywt = np.array(wt_maxCa[1:6])
arraydel = np.array(del_maxCa[1:6])
arraywtg = np.array(wtg_maxCa[1:6])
arraydelg = np.array(delg_maxCa[1:6])

alpha = 0.05
results = []

t_stat, p_val = ttest_ind(a=arraywt, b=arraydel, equal_var=True)
is_significant = p_val < alpha
results.append({'wt': arraywt, 'del': arraydel, 'p_value': p_val, 'significant': is_significant})
wt_vs_del_maxCa = pd.DataFrame(results)
print(t_stat)
print(wt_vs_del_maxCa)

alpha = 0.05
results = []

t_stat, p_val = ttest_ind(a=arraywtg, b=arraydelg, equal_var=True)
is_significant = p_val < alpha
results.append({'wtg': arraywtg, 'delg': arraydelg, 'p_value': p_val, 'significant': is_significant})
wtg_vs_delg_maxCa = pd.DataFrame(results)
print(t_stat)
print(wtg_vs_delg_maxCa)

alpha = 0.05
results = []

t_stat, p_val = ttest_ind(a=arraywt, b=arraywt, equal_var=True)
is_significant = p_val < alpha
results.append({'wt': arraywt, 'wtg': arraywtg, 'p_value': p_val, 'significant': is_significant})
wt_vs_wtg_maxCa = pd.DataFrame(results)
print(t_stat)
print(wt_vs_wtg_maxCa)

alpha = 0.05
results = []

t_stat, p_val = ttest_ind(a=arraydel, b=arraydelg, equal_var=True)
is_significant = p_val < alpha
results.append({'del': arraydel, 'delg': arraydelg, 'p_value': p_val, 'significant': is_significant})
del_vs_delg_maxCa = pd.DataFrame(results)
print(t_stat)
print(del_vs_delg_maxCa)

#calculate max CA in different comparisons
wtdelcombined = pd.concat([rmsf_dfwtall_nodelaa['Fluctuations'], rmsf_dfdelall['Fluctuations']], axis=1, keys=['wt', 'del'])
wtdelcombined["Residues"] = delresidues
wtdelcombined['std'] = wtdelcombined[['wt', 'del']].apply(lambda row: np.std(row, ddof=1) / np.sqrt(row.size), axis=1)
maxstd_wtdel = wtdelcombined['std'].max()

wtgdelgcombined = pd.concat([rmsf_dfwtgall_nodelaa['Fluctuations'], rmsf_dfdelgall['Fluctuations']], axis=1, keys=['wtg', 'delg'])
wtgdelgcombined["Residues"] = delresidues
wtgdelgcombined['std'] = wtgdelgcombined[['wtg', 'delg']].apply(lambda row: np.std(row, ddof=1) / np.sqrt(row.size), axis=1)
maxstd_wtgdelg = wtgdelgcombined['std'].max()

wtwtgcombined = pd.concat([rmsf_dfwtall_nodelaa['Fluctuations'], rmsf_dfwtgall_nodelaa['Fluctuations']], axis=1, keys=['wt', 'wtg'])
wtwtgcombined["Residues"] = delresidues
wtwtgcombined['std'] = wtwtgcombined[['wt', 'wtg']].apply(lambda row: np.std(row, ddof=1) / np.sqrt(row.size), axis=1)
maxstd_wtwtg = wtwtgcombined['std'].max()

deldelgcombined = pd.concat([rmsf_dfdelall['Fluctuations'], rmsf_dfdelgall['Fluctuations']], axis=1, keys=['del', 'delg'])
deldelgcombined["Residues"] = delresidues
deldelgcombined['std'] = deldelgcombined[['del', 'delg']].apply(lambda row: np.std(row, ddof=1) / np.sqrt(row.size), axis=1)
maxstd_deldelg = deldelgcombined['std'].max()

print("wt vs. del", wtdelcombined[wtdelcombined['std'] == maxstd_wtdel])
print("wtg vs delg", wtgdelgcombined[wtgdelgcombined['std'] == maxstd_wtgdelg])
print("wt vs. wtg", wtwtgcombined[wtwtgcombined['std'] == maxstd_wtwtg])
print("del vs. delg", deldelgcombined[deldelgcombined['std'] == maxstd_deldelg])
print("all", allcombined[allcombined['std'] == maxstd_all])
