# Supplementary material for: Assessing structure-function impacts on Vitellogenin by leveraging allelic variant found in honey bee subspecies Apis mellifera mellifera
Source: iScience. 2025 Jul 29;28(9):113241. doi: 10.1016/j.isci.2025.113241 (PMC12496180; doi:10.1016/j.isci.2025.113241)
Supplement: Data S1. Data and code for molecular dynamics [file mmc2.zip › MD_analysis/statsrmsf.py]

import numpy as np
import pandas as pd
from scipy import stats
from scipy.stats import ttest_ind


# # WILDTYPE
# Import
wt1 = pd.read_csv("csv/rmsfwt1.csv")
wt2 = pd.read_csv("csv/rmsfwt2.csv")
wt3 = pd.read_csv("csv/rmsfwt3.csv")
wt4 = pd.read_csv("csv/rmsfwt4.csv")
wt5 = pd.read_csv("csv/rmsfwt5.csv")

residues = range(21,324)

wt1["Residues"] = residues
wt2["Residues"] = residues
wt3["Residues"] = residues
wt4["Residues"] = residues
wt5["Residues"] = residues

wtcombined = pd.concat([wt1['Residues'], wt1['Fluctuations'], wt2['Fluctuations'], wt3['Fluctuations'], wt4['Fluctuations'], wt5['Fluctuations']], axis=1, keys=['Residues', 'wt1', 'wt2', 'wt3', 'wt4', 'wt5'])

wtcombined = wtcombined[wtcombined.Residues != 153]
wtcombined = wtcombined[wtcombined.Residues != 154]
wtcombined = wtcombined[wtcombined.Residues != 155]

# # DELETION
# Import
del1 = pd.read_csv("csv/rmsfdel1.csv")
del2 = pd.read_csv("csv/rmsfdel2.csv")
del3 = pd.read_csv("csv/rmsfdel3.csv")
del4 = pd.read_csv("csv/rmsfdel4.csv")
del5 = pd.read_csv("csv/rmsfdel5.csv")

beforedel = list(range(21,153))
afterdel = list(range(156,324))
delresidues = beforedel + afterdel

del1["Residues"] = delresidues
del2["Residues"] = delresidues
del3["Residues"] = delresidues
del4["Residues"] = delresidues
del5["Residues"] = delresidues


#combine dataframes
delcombined = pd.concat([del1['Residues'], del1['Fluctuations'], del2['Fluctuations'], del3['Fluctuations'], del4['Fluctuations'], del5['Fluctuations']], axis=1, keys=['Residues', 'del1', 'del2', 'del3', 'del4', 'del5'])

# # WILDTYPE GLYCAN
# Import
wtg1 = pd.read_csv("csv/rmsfwtg1.csv") 
wtg2 = pd.read_csv("csv/rmsfwtg2.csv") 
wtg3 = pd.read_csv("csv/rmsfwtg3.csv") 
wtg4 = pd.read_csv("csv/rmsfwtg4.csv") 
wtg5 = pd.read_csv("csv/rmsfwtg5.csv") 

wtg1["Residues"] = residues
wtg2["Residues"] = residues
wtg3["Residues"] = residues
wtg4["Residues"] = residues
wtg5["Residues"] = residues

#combine dataframes
wtgcombined = pd.concat([wtg1['Residues'], wtg1['Fluctuations'], wtg2['Fluctuations'], wtg3['Fluctuations'], wtg4['Fluctuations'], wtg5['Fluctuations']], axis=1, keys=['Residues', 'wtg1', 'wtg2', 'wtg3', 'wtg4', 'wtg5'])

wtgcombined = wtgcombined[wtgcombined.Residues != 153]
wtgcombined = wtgcombined[wtgcombined.Residues != 154]
wtgcombined = wtgcombined[wtgcombined.Residues != 155]

# # DELETION GLYCAN
# Import
delg1 = pd.read_csv("csv/rmsfdelg1.csv") 
delg2 = pd.read_csv("csv/rmsfdelg2.csv") 
delg3 = pd.read_csv("csv/rmsfdelg3.csv") 
delg4 = pd.read_csv("csv/rmsfdelg4.csv") 
delg5 = pd.read_csv("csv/rmsfdelg5.csv") 

delg1["Residues"] = delresidues
delg2["Residues"] = delresidues
delg3["Residues"] = delresidues
delg4["Residues"] = delresidues
delg5["Residues"] = delresidues

#combine dataframes
delgcombined = pd.concat([delg1['Residues'], delg1['Fluctuations'], delg2['Fluctuations'], delg3['Fluctuations'], delg4['Fluctuations'], delg5['Fluctuations']], axis=1, keys=['Residues', 'delg1', 'delg2', 'delg3', 'delg4', 'delg5'])

# Calculate the mean vaules in the systems
con1 = []
con2 = []
con3 = []
con4 = []

for residue_num in wtcombined.Residues.unique():
    wt_rows = wtcombined[wtcombined.Residues == residue_num]
    del_rows = delcombined[delcombined.Residues == residue_num]
    wtg_rows = wtgcombined[wtgcombined.Residues == residue_num]
    delg_rows = delgcombined[delgcombined.Residues == residue_num]

    for index, row_wt in wt_rows.iterrows():
        con1_values = row_wt.iloc[1:6].values 
        con1_mean = np.mean(con1_values)
        con1.append({'Residue': residue_num, 'wt': con1_values, 'mean_wt': con1_mean})

        con2_values = del_rows.iloc[index % len(del_rows), 1:6].values
        con2_mean = np.mean(con2_values)
        con2.append({'Residue': residue_num, 'del': con2_values, 'mean_del':con2_mean})

        con3_values = wtg_rows.iloc[index % len(wtg_rows), 1:6].values
        con3_mean = np.mean(con3_values)
        con3.append({'Residue': residue_num, 'wtg': con3_values, 'mean_wtg':con3_mean})

        con4_values = delg_rows.iloc[index % len(delg_rows), 1:6].values
        con4_mean = np.mean(con4_values)
        con4.append({'Residue': residue_num, 'delg': con4_values, 'mean_delg':con4_mean})


#Creting a dataframe of the mean values per Ca in each system
wt_df = pd.DataFrame(con1)
wt_mean = wt_df.loc[:,'mean_wt'].values
wt_df.to_csv('csv/rmsfwt_mean.csv', sep=",",columns=['Residue', 'mean_wt'])

del_df = pd.DataFrame(con2)
del_mean = del_df.loc[:,'mean_del'].values
del_df.to_csv('csv/rmsfdel_mean.csv', sep=",",columns=['Residue', 'mean_del'])

wtg_df = pd.DataFrame(con3)
wtg_mean = wtg_df.loc[:,'mean_wtg'].values
wtg_df.to_csv('csv/rmsfwtg_mean.csv', sep=",",columns=['Residue', 'mean_wtg'])

delg_df = pd.DataFrame(con4)
delg_mean = delg_df.loc[:,'mean_delg'].values
delg_df.to_csv('csv/rmsfdelg_mean.csv', sep=",",columns=['Residue', 'mean_delg'])

# Extracting the deletion loop residues from all systems, residue 141 to 167
start = list(range(141,153))
end = list(range(156,168))
delloop = start + end

wt_delloop = wt_df.loc[wt_df['Residue'].isin(delloop)]
wt_delloop_mean = wt_delloop.loc[:, 'mean_wt'].values

del_delloop = del_df.loc[del_df['Residue'].isin(delloop)]
del_delloop_mean = del_delloop.loc[:, 'mean_del'].values

wtg_delloop = wtg_df.loc[wtg_df['Residue'].isin(delloop)]
wtg_delloop_mean = wtg_delloop.loc[:, 'mean_wtg'].values

delg_delloop = delg_df.loc[delg_df['Residue'].isin(delloop)]
delg_delloop_mean = delg_delloop.loc[:, 'mean_delg'].values


#Remove the Ca below 2Å in flactuations (145-163) 
start2 = list(range(145,153))
end2 = list(range(156,164))
delloop2 = start2 + end2

wt_delloopshort = wt_df.loc[wt_df['Residue'].isin(delloop2)]
wt_delloopshort_mean = wt_delloopshort.loc[:, 'mean_wt'].values

del_delloopshort = del_df.loc[del_df['Residue'].isin(delloop2)]
del_delloopshort_mean = del_delloopshort.loc[:, 'mean_del'].values

wtg_delloopshort = wtg_df.loc[wtg_df['Residue'].isin(delloop2)]
wtg_delloopshort_mean = wtg_delloopshort.loc[:, 'mean_wtg'].values

delg_delloopshort = delg_df.loc[delg_df['Residue'].isin(delloop2)]
delg_delloopshort_mean = delg_delloopshort.loc[:, 'mean_delg'].values


#Creating a sliding window that extract the mean values for those windows
window_size = 3
i = 0
moving_window_wt = []

while i < len(wt_mean) - window_size + 1:
    window = wt_mean[i : i + window_size]
    moving_window_wt.append(window)

    i += 1

window_size = 3
i = 0
moving_window_del = []
while i < len(del_mean) - window_size + 1:
    window = del_mean[i : i + window_size]
    moving_window_del.append(window)

    i += 1

window_size = 3
i = 0
moving_window_wtg = []

while i < len(wtg_mean) - window_size + 1:
    window = wtg_mean[i : i + window_size]
    moving_window_wtg.append(window)

    i += 1

window_size = 3
i = 0
moving_window_delg = []
while i < len(delg_mean) - window_size + 1:
    window = delg_mean[i : i + window_size]
    moving_window_delg.append(window)

    i += 1


#Significant between windows and (printed aa is the first aa in the window)
# # WT vs DEL # # 
alpha = 0.05
results = [] 

for i in range(len(moving_window_wt)):
    wt_values = np.array(moving_window_wt[i])
    del_values = np.array(moving_window_del[i])

    t_stat, p_val = ttest_ind(a=wt_values, b=del_values, equal_var=True)

    is_significant = p_val < alpha

    wt_mean = wt_values.mean()
    del_mean = del_values.mean()
    wt_std = np.std(wt_values, ddof=1) / np.sqrt(wt_values.size)
    del_std = np.std(del_values, ddof=1) / np.sqrt(del_values.size)

    results.append({'wt': wt_values, 'del': del_values, 'wtmean': wt_mean, 'delmean': del_mean, 'wtstd': wt_std, 'delstd': del_std, 'p_value': p_val, 'significant': is_significant})

wt_vs_del = pd.DataFrame(results)

windowbeforedel = list(range(21,153))
windowafterdel = list(range(156,322))
windowstartres = windowbeforedel + windowafterdel

wt_vs_del['First residue'] = windowstartres 
print("All significant peaks wt vs. del, before correction")
print(wt_vs_del.loc[wt_vs_del['significant'] == True])

#Benjamini/Hochberg p-value correction
p_values_wt_vs_del = wt_vs_del.loc[:, 'p_value'].values
correctedpvals = stats.false_discovery_control(p_values_wt_vs_del)

wt_vs_del['corrected p_value'] = correctedpvals

for i in range(len(moving_window_wt)):
    wt_values = np.array(moving_window_wt[i])
    del_values = np.array(moving_window_del[i])

    is_significant = wt_vs_del['corrected p_value'] < alpha

    wt_vs_del['significant_new'] = is_significant

wt_vs_del_sign = wt_vs_del[wt_vs_del['significant_new'] == True]

print("Significant peaks after correction, wt vs del")
print(wt_vs_del_sign.describe())

#Does the positions more than the resolution of the starting model?
diff = []
for i in range(len(wt_vs_del)):
    results = wt_vs_del['delmean'][i] - wt_vs_del['wtmean'][i]
    diff.append(results)

wt_vs_del['diff'] = diff

wt_vs_del_sign = wt_vs_del[wt_vs_del['significant_new'] == True]

wt_vs_del_sign_real = wt_vs_del_sign[wt_vs_del_sign['diff'] > 2]

print("Significant peaks after correction, that is fluctating more than 2 Å") 
print(wt_vs_del_sign_real[['wtmean', 'delmean', 'wtstd', 'delstd','First residue', 'corrected p_value', 'significant_new', 'diff']]) 

# # WTG vs DELG # #
alpha = 0.05
results = []

for i in range(len(moving_window_wtg)):
    wtg_values = np.array(moving_window_wtg[i])
    delg_values = np.array(moving_window_delg[i])

    t_stat, p_val = ttest_ind(a=wtg_values, b=delg_values, equal_var=True)

    is_significant = p_val < alpha

    wtg_mean = wtg_values.mean()
    delg_mean = delg_values.mean()
    wtg_std = np.std(wtg_values, ddof=1) / np.sqrt(wtg_values.size)
    delg_std = np.std(delg_values, ddof=1) / np.sqrt(delg_values.size)

    results.append({'wtg': wtg_values, 'delg': delg_values, 'wtgmean': wtg_mean, 'delgmean': delg_mean, 'wtgstd': wtg_std, 'delgstd': delg_std, 'p_value': p_val, 'significant': is_significant})

wtg_vs_delg = pd.DataFrame(results)

wtg_vs_delg['First residue'] = windowstartres

print("all signficiant peaks wtg vs. delg before correction")
print(wtg_vs_delg.loc[wtg_vs_delg['significant'] == True]) #87 rows

#Benjamini/Hochberg p-value correction
p_values_wtg_vs_delg = wtg_vs_delg.loc[:, 'p_value'].values
correctedpvals2 = stats.false_discovery_control(p_values_wtg_vs_delg)

wtg_vs_delg['corrected p_value'] = correctedpvals2

for i in range(len(moving_window_wtg)):
    wtg_values = np.array(moving_window_wtg[i])
    delg_values = np.array(moving_window_delg[i])

    is_significant = wtg_vs_delg['corrected p_value'] < alpha

    wtg_vs_delg['significant_new'] = is_significant

wtg_vs_delg_sign = wtg_vs_delg[wtg_vs_delg['significant_new'] == True]
print("Significant peaks after correction, wtg. vs delg")
print(wtg_vs_delg_sign.describe())

#Does the positions more than the resolution of the starting model?
diff = []
for i in range(len(wtg_vs_delg)):
    results = wtg_vs_delg['wtgmean'][i] - wtg_vs_delg['delgmean'][i]
    diff.append(results)

wtg_vs_delg['diff'] = diff

wtg_vs_delg_sign = wtg_vs_delg[wtg_vs_delg['significant_new'] == True]

wtg_vs_delg_sign_real = wtg_vs_delg_sign[wtg_vs_delg_sign['diff'] > 1.5]

print("significant peaks fluctating more than 1.5 Å, wtg vs delg")
print(wtg_vs_delg_sign_real[['wtgmean', 'delgmean', 'wtgstd', 'delgstd','First residue', 'corrected p_value', 'significant_new', 'diff']])


#Repeating the same calculations to see if there is any significant difference casued by the glycosylation

# # WT vs WTG # #  
alpha = 0.05
results = []

for i in range(len(moving_window_wt)):
    wt_values = np.array(moving_window_wt[i])
    wtg_values = np.array(moving_window_wtg[i])

    t_stat, p_val = ttest_ind(a=wt_values, b=wtg_values, equal_var=True)

    is_significant = p_val < alpha

    wt_mean = wt_values.mean()
    wtg_mean = wtg_values.mean()
    wt_std = np.std(wt_values, ddof=1) / np.sqrt(wt_values.size)
    wtg_std = np.std(wtg_values, ddof=1) / np.sqrt(wtg_values.size)

    results.append({'wt': wt_values, 'wtg': wtg_values, 'wtmean': wt_mean, 'wtgmean': wtg_mean, 'wtstd': wt_std, 'wtgstd': wtg_std, 'p_value': p_val, 'significant': is_significant})

wt_vs_wtg = pd.DataFrame(results)

wt_vs_wtg['First residue'] = windowstartres

print("all signficiant peaks wt vs. wtg before correction")
print( wt_vs_wtg.loc[wt_vs_wtg['significant'] == True]) #65 rows

#Benjamini/Hochberg p-value correction
p_values_wt_vs_wtg = wt_vs_wtg.loc[:, 'p_value'].values
correctedpvals3 = stats.false_discovery_control(p_values_wt_vs_wtg)

wt_vs_wtg['corrected p_value'] = correctedpvals3

for i in range(len(moving_window_wt)):
    wt_values = np.array(moving_window_wt[i])
    wtg_values = np.array(moving_window_wtg[i])

    is_significant = wt_vs_wtg['corrected p_value'] < alpha

    wt_vs_wtg['significant_new'] = is_significant

wt_vs_wtg_sign = wt_vs_wtg[wt_vs_wtg['significant_new'] == True] #After correction the number of significant windows is reduced from 65 to 0
print("Significant peaks after correction, wt vs. wtg")
print(wt_vs_wtg_sign.describe())
#No significant difference between the wt and wtg model after p value correction.

# # DEL vs DELG # #
alpha = 0.05
results = []

for i in range(len(moving_window_del)):
    del_values = np.array(moving_window_del[i])
    delg_values = np.array(moving_window_delg[i])

    t_stat, p_val = ttest_ind(a=del_values, b=delg_values, equal_var=True)

    is_significant = p_val < alpha

    del_mean = del_values.mean()
    delg_mean = delg_values.mean()
    del_std = np.std(del_values, ddof=1) / np.sqrt(del_values.size)
    delg_std = np.std(delg_values, ddof=1) / np.sqrt(delg_values.size)

    results.append({'del': del_values, 'delg': delg_values, 'delmean': del_mean, 'delgmean': delg_mean, 'delstd': del_std, 'delgstd': delg_std, 'p_value': p_val, 'significant': is_significant})

del_vs_delg = pd.DataFrame(results)

del_vs_delg['First residue'] = windowstartres

print("All Significant peaks before correction, del vs delg")
print(del_vs_delg.loc[del_vs_delg['significant'] == True]) #113 rows

#Benjamini/Hochberg p-value correction
p_values_del_vs_delg = del_vs_delg.loc[:, 'p_value'].values
correctedpvals4 = stats.false_discovery_control(p_values_del_vs_delg)

del_vs_delg['corrected p_value'] = correctedpvals4

for i in range(len(moving_window_del)):
    del_values = np.array(moving_window_del[i])
    delg_values = np.array(moving_window_delg[i])

    is_significant = del_vs_delg['corrected p_value'] < alpha

    del_vs_delg['significant_new'] = is_significant

del_vs_delg_sign = del_vs_delg[del_vs_delg['significant_new'] == True] #After correction the number of significant windows is reduced from 113 to 64
print("Significant peaks after correction, del vs delg")
print(del_vs_delg_sign.describe())

#Does the positions more than the resolution of the starting model?
diff = []
for i in range(len(del_vs_delg)):
    results = del_vs_delg['delmean'][i] - del_vs_delg['delgmean'][i]
    diff.append(results)

del_vs_delg['diff'] = diff

del_vs_delg_sign = del_vs_delg[del_vs_delg['significant_new'] == True]

del_vs_delg_sign_real = del_vs_delg_sign[del_vs_delg_sign['diff'] > 1.5]

print("Significant peaks after correction and flucating more than 1.5Å,  del vs delg")
print(del_vs_delg_sign_real[['delmean', 'delgmean', 'delstd', 'delgstd','First residue', 'corrected p_value', 'significant_new', 'diff']])


#Is there any Ca peaks that occur in both deletion testing systems and glycosylation testing systems?
print("Consistent peaks in the wt vs del and wtg vs delg")
print(wt_vs_del_sign[wt_vs_del_sign['First residue'].isin(wtg_vs_delg_sign['First residue'])])

results_wtdel = wt_vs_del_sign[wt_vs_del_sign['First residue'].isin(wtg_vs_delg_sign['First residue'])]
results_wtgdelg = wtg_vs_delg_sign[wtg_vs_delg_sign['First residue'].isin(wt_vs_del_sign['First residue'])]

results_wtdel.to_csv("Capeaks_wtdel.csv")
results_wtgdelg.to_csv("Capeaks_wtgdelg.csv")

print("Consistent peaks in the wt vs wtg and del vs delg")
print(wt_vs_wtg_sign[wt_vs_wtg_sign['First residue'].isin(del_vs_delg_sign['First residue'])])

print("below is loop informaiton")
#Tests the significant of the delloop 
# # WT vs DEL # #
# # long loop 141 - 167 ## 
alpha = 0.05
results = []

t_stat, p_val = ttest_ind(a=wt_delloop_mean, b=del_delloop_mean, equal_var=True)

is_significant = p_val < alpha

results.append({'wt': wt_delloop_mean, 'del': del_delloop_mean, 'p_value': p_val, 'significant': is_significant})

wt_vs_del_delloop = pd.DataFrame(results)
wt_vs_del_delloopdiff = wt_vs_del_delloop['wt'] - wt_vs_del_delloop['del']


flattened_array = np.concatenate(wt_vs_del_delloopdiff)

dif = pd.DataFrame(flattened_array, columns=['dif'])
dif['res'] = delloop
dif['wt'] = wt_delloop_mean
dif['del'] = del_delloop_mean

meanwt = wt_delloop_mean.mean()
meandel = del_delloop_mean.mean()

dif['std'] = dif[['wt', 'del']].apply(lambda row: np.std(row, ddof=1) / np.sqrt(row.size), axis=1)
maxCawtvsdel = dif['std'].max()

print("mean wt", meanwt)
print("max Ca", maxCawtvsdel)
print("mean del", meandel)
print("long", wt_vs_del_delloop)
print("difference Å, 141-152 and 156-167", dif)

# # short loop 145 - 163 ##
alpha = 0.05
results = []

t_stat, p_val = ttest_ind(a=wt_delloopshort_mean, b=del_delloopshort_mean, equal_var=True)

is_significant = p_val < alpha

results.append({'wt': wt_delloopshort_mean, 'del': del_delloopshort_mean, 'p_value': p_val, 'significant': is_significant})

wt_vs_del_delloop_short = pd.DataFrame(results)
wt_vs_del_delloop_shortdiff = wt_vs_del_delloop_short['wt'] - wt_vs_del_delloop_short['del']

flattened_array2 = np.concatenate(wt_vs_del_delloop_shortdiff)
difshort = pd.DataFrame(flattened_array2, columns=['dif'])
difshort['res'] = delloop2
difshort['wt'] = wt_delloopshort_mean
difshort['del'] = del_delloopshort_mean

meanwtshort = wt_delloopshort_mean.mean()
meandelshort = del_delloopshort_mean.mean()
difshort['std'] = difshort[['wt', 'del']].apply(lambda row: np.std(row, ddof=1) / np.sqrt(row.size), axis=1)
maxCawtvsdelshort = difshort['std'].max()


print("mean wt short", meanwtshort)
print("mean del short", meandelshort)
print("max Ca", maxCawtvsdelshort)
print("short", wt_vs_del_delloop_short)
print("difference Å, 145-152 and 156-163", difshort)

# With the shorter loop, the difference becomes significant, however the highest difference between the systems are 1.85 Å at Ca 149 (del is more flucating than wt), which is less than the resolution of the cryo model. 


# # WTg vs DELg # #
# # long loop 141 - 167 # # 
alpha = 0.05
results = []

t_stat, p_val = ttest_ind(a=wtg_delloop_mean, b=delg_delloop_mean, equal_var=True)

is_significant = p_val < alpha

results.append({'wtg': wtg_delloop_mean, 'delg': delg_delloop_mean, 'p_value': p_val, 'significant': is_significant})

wtg_vs_delg_delloop = pd.DataFrame(results)
wtg_vs_delg_delloop_diff = wtg_vs_delg_delloop['wtg'] - wtg_vs_delg_delloop['delg']

flattened_array3 = np.concatenate(wtg_vs_delg_delloop_diff)
difg = pd.DataFrame(flattened_array3, columns=['dif'])
difg['res'] = delloop
difg['wtg'] = wtg_delloop_mean
difg['delg'] = delg_delloop_mean

meanwtg = wtg_delloop_mean.mean()
meandelg = delg_delloop_mean.mean()

difg['std'] = difg[['wtg', 'delg']].apply(lambda row: np.std(row, ddof=1) / np.sqrt(row.size), axis=1)
maxCawtgvsdelg = difg['std'].max()
print("max Ca", maxCawtgvsdelg)
print("mean wtg", meanwtg)
print("mean delg", meandelg)
print("long", wtg_vs_delg_delloop)
print("difference Å, 141-152 and 156-167", difg)

# # short loop 145 - 163 # #
alpha = 0.05
results = []

t_stat, p_val = ttest_ind(a=wtg_delloopshort_mean, b=delg_delloopshort_mean, equal_var=True)

is_significant = p_val < alpha

results.append({'wtg': wtg_delloopshort_mean, 'delg': delg_delloopshort_mean, 'p_value': p_val, 'significant': is_significant})

wtg_vs_delg_delloop_short = pd.DataFrame(results)
wtg_vs_delg_delloop_shortdiff = wtg_vs_delg_delloop_short['wtg'] - wtg_vs_delg_delloop_short['delg']

flattened_array4 = np.concatenate(wtg_vs_delg_delloop_shortdiff)
difgshort = pd.DataFrame(flattened_array4, columns=['dif'])
difgshort['res'] = delloop2
difgshort['wtg'] = wtg_delloopshort_mean
difgshort['delg'] = delg_delloopshort_mean

meanwtgshort = wtg_delloopshort_mean.mean()
meandelgshort = delg_delloopshort_mean.mean()
difgshort['std'] = difgshort[['wtg', 'delg']].apply(lambda row: np.std(row, ddof=1) / np.sqrt(row.size), axis=1)
maxCawtgvsdelgshort = difgshort['std'].max()
print("max Ca", maxCawtgvsdelgshort)
print("mean wtg short", meanwtgshort)
print("mean delg short", meandelgshort)
print("short", wtg_vs_delg_delloop_short)
print("difference Å, 145-152 and 156-163", difgshort)

#The difference is also significant in the shorter loop, but this time at Ca 158 with 1.28 Å difference, wtg is more fluctating than delg
# This is also lower than the resolution for the Cryo model, and the effect of deletion is the opposite from the non glycosylated system.

# # WT vs WTG # # 
# # long loop 141 - 167 # # 
alpha = 0.05
results = []

t_stat, p_val = ttest_ind(a=wt_delloop_mean, b=wtg_delloop_mean, equal_var=True)

is_significant = p_val < alpha

results.append({'wt': wt_delloop_mean, 'wtg': wtg_delloop_mean, 'p_value': p_val, 'significant': is_significant})

wt_vs_wtg_delloop = pd.DataFrame(results)
wt_vs_wtg_delloop_diff = wt_vs_wtg_delloop['wt'] - wt_vs_wtg_delloop['wtg']


flattened_array5 = np.concatenate(wt_vs_wtg_delloop_diff)
difwt = pd.DataFrame(flattened_array5, columns=['dif'])
difwt['res'] = delloop
difwt['wt'] = wt_delloop_mean
difwt['wtg'] = wtg_delloop_mean

difwt['std'] = difwt[['wt', 'wtg']].apply(lambda row: np.std(row, ddof=1) / np.sqrt(row.size), axis=1)
maxCawtvswtg = difwt['std'].max()
print("max Ca", maxCawtvswtg)
print("long", wt_vs_wtg_delloop)
print("difference Å, 141-152 and 156-167", difwt)

# # short loop 145 - 163 # #
alpha = 0.05
results = []

t_stat, p_val = ttest_ind(a=wt_delloopshort_mean, b=wtg_delloopshort_mean, equal_var=True)

is_significant = p_val < alpha

results.append({'wt': wt_delloopshort_mean, 'wtg': wtg_delloopshort_mean, 'p_value': p_val, 'significant': is_significant})

wt_vs_wtg_delloop_short = pd.DataFrame(results)
wt_vs_wtg_delloop_shortdiff = wt_vs_wtg_delloop_short['wt'] - wt_vs_wtg_delloop_short['wtg']

flattened_array6 = np.concatenate(wt_vs_wtg_delloop_shortdiff)
difwtshort = pd.DataFrame(flattened_array6, columns=['dif'])
difwtshort['res'] = delloop2
difwtshort['wt'] = wt_delloopshort_mean
difwtshort['wtg'] = wtg_delloopshort_mean

difwtshort['std'] = difwtshort[['wt', 'wtg']].apply(lambda row: np.std(row, ddof=1) / np.sqrt(row.size), axis=1)
maxCawtvswtgshort = difwtshort['std'].max()
print("max Ca", maxCawtvswtgshort)
print("short", wt_vs_wtg_delloop_short)
print("difference Å, 145-152 and 156-163", difwtshort)

# No significant differences in the deletion loop when glycosylated, both long and shorter loop

# # WTg vs DELg # #
# # long loop 141 - 167 # #
alpha = 0.05
results = []

t_stat, p_val = ttest_ind(a=del_delloop_mean, b=delg_delloop_mean, equal_var=True)

is_significant = p_val < alpha

results.append({'del': del_delloop_mean, 'delg': delg_delloop_mean, 'p_value': p_val, 'significant': is_significant})

del_vs_delg_delloop = pd.DataFrame(results)
del_vs_delg_delloop_diff = del_vs_delg_delloop['del'] - del_vs_delg_delloop['delg']

flattened_array7 = np.concatenate(del_vs_delg_delloop_diff)
difdel = pd.DataFrame(flattened_array7, columns=['dif'])
difdel['res'] = delloop
difdel['del'] = del_delloop_mean
difdel['delg'] = delg_delloop_mean

difdel['std'] = difdel[['del', 'delg']].apply(lambda row: np.std(row, ddof=1) / np.sqrt(row.size), axis=1)
maxCadelvsdelg = difdel['std'].max()
print("max Ca", maxCadelvsdelg)
print("long", del_vs_delg_delloop)
print("difference Å, 141-152 and 156-167", difdel)

# # short loop 145 - 163 # #
alpha = 0.05
results = []

t_stat, p_val = ttest_ind(a=del_delloopshort_mean, b=delg_delloopshort_mean, equal_var=True)

is_significant = p_val < alpha

results.append({'del': del_delloopshort_mean, 'delg': delg_delloopshort_mean, 'p_value': p_val, 'significant': is_significant})

del_vs_delg_delloop_short = pd.DataFrame(results)
del_vs_delg_delloop_shortdiff = del_vs_delg_delloop_short['del'] - del_vs_delg_delloop_short['delg']

flattened_array8 = np.concatenate(del_vs_delg_delloop_shortdiff)
difdelshort = pd.DataFrame(flattened_array8, columns=['dif'])
difdelshort['res'] = delloop2
difdelshort['del'] = del_delloopshort_mean
difdelshort['delg'] = delg_delloopshort_mean

difdelshort['std'] = difdelshort[['del', 'delg']].apply(lambda row: np.std(row, ddof=1) / np.sqrt(row.size), axis=1)
maxCadelvsdelg = difdelshort['std'].max()
print("max Ca", maxCadelvsdelg)
print("short", del_vs_delg_delloop_short)
print("difference Å, 145-152 and 156-163", difdelshort)

#in both the long and short loop the difference is significant. Del is fluctating more than delg. Ca 158 has the maximum difference observed at 1.87Å, which is still below the cryo resolution. 


#finding the most fluctating residue overall in the deletion loop. 

allmean = pd.DataFrame(wt_delloop_mean, columns=['wt'])
allmean['del'] = del_delloop_mean
allmean['wtg'] = wtg_delloop_mean
allmean['delg'] = delg_delloop_mean
allmean['std'] = np.apply_along_axis(lambda row: np.std(row, ddof=1) / np.sqrt(row.size), axis=1, arr=allmean)
maxCaall = allmean['std'].max()
allmean['res'] = delloop

allmeanshort = pd.DataFrame(wt_delloopshort_mean, columns=['wt'])
allmeanshort['del'] = del_delloopshort_mean
allmeanshort['wtg'] = wtg_delloopshort_mean
allmeanshort['delg'] = delg_delloopshort_mean
allmeanshort['std'] = np.apply_along_axis(lambda row: np.std(row, ddof=1) / np.sqrt(row.size), axis=1, arr=allmeanshort)
maxCaallshort = allmeanshort['std'].max()
allmeanshort['res'] = delloop2


print(allmean)
print(maxCaall)
print(maxCaallshort)
print(allmeanshort)
