# Supplementary material for: Assessing structure-function impacts on Vitellogenin by leveraging allelic variant found in honey bee subspecies Apis mellifera mellifera
Source: iScience. 2025 Jul 29;28(9):113241. doi: 10.1016/j.isci.2025.113241 (PMC12496180; doi:10.1016/j.isci.2025.113241)
Supplement: Data S1. Data and code for molecular dynamics [file mmc2.zip › MD_analysis/plotrmsd_fullrun.py]

#!/usr/bin/env python
# coding: utf-8

import matplotlib.pyplot as plt 
import numpy as np
import pandas as pd
plt.style.use('default')

plt.rc('font', size=15)
plt.rc('axes', titlesize=15)
plt.rc('axes', labelsize=15)

# # WILDTYPE 
# Import
wt1 = pd.read_csv("csv/rmsdwt1.csv") 
wt2 = pd.read_csv("csv/rmsdwt2.csv") 
wt3 = pd.read_csv("csv/rmsdwt3.csv") 
wt4 = pd.read_csv("csv/rmsdwt4.csv") 
wt5 = pd.read_csv("csv/rmsdwt5.csv") 

#combine dataframes
wtcombined = pd.concat([wt1['Time_(ns)'], wt1['CA_Backbone'], wt2['CA_Backbone'], wt3['CA_Backbone'], wt4['CA_Backbone'], wt5['CA_Backbone']], axis=1, keys=['Time_(ns)', 'wt1', 'wt2', 'wt3', 'wt4', 'wt5'])
#add a column and calculate the SD for the RMSD per row (time step)
wtcombined['std'] = wtcombined[['wt1', 'wt2', 'wt3', 'wt4', 'wt5']].apply(lambda row: np.std(row, ddof=1) / np.sqrt(row.size), axis=1)
#save the highest SD
maxstd_wt = wtcombined['std'].max()
#Find the timestep this SD was measured
Time_wt = (wtcombined['std'].idxmax())/10
#print all
print("Max SD in wt replicates", maxstd_wt)
print(Time_wt)
print('range', wtcombined[wtcombined['std'] == maxstd_wt])

# Plot all the wildtype replicates
plt.figure(figsize=(10,5))
plt.plot(wt1['Time_(ns)'], wt1['CA_Backbone'], label="wt1", color="blue")
plt.plot(wt2['Time_(ns)'], wt2['CA_Backbone'], label="wt2", color="green")
plt.plot(wt3['Time_(ns)'], wt3['CA_Backbone'], label="wt3", color="red")
plt.plot(wt4['Time_(ns)'], wt4['CA_Backbone'], label="wt4", color="orange")
plt.plot(wt5['Time_(ns)'], wt5['CA_Backbone'], label="wt5", color="purple")
plt.ylim(0,9)
plt.title('RMSD wt replicates') 
plt.xlabel('Time (ns)')
plt.ylabel('CA Backbone')
plt.legend(loc = "lower right") 
plt.savefig("RMSD_wtreps", dpi=300)

# Combine the replicates, calculate the mean
rmsd_dfwtall = (pd.concat([wt1, wt2, wt3, wt4, wt5]).groupby(wt1.columns[0]).mean("CA_Backbone"))
wtmean = rmsd_dfwtall['CA_Backbone'].mean()
print('wtmean', wtmean)

# Plot the wildtype mean
plt.figure(figsize=(10,5)) 
plt.plot(wt1['Time_(ns)'], wt1['CA_Backbone'], label="wt1", color="silver")
plt.plot(wt2['Time_(ns)'], wt2['CA_Backbone'], label="wt2", color="silver")
plt.plot(wt3['Time_(ns)'], wt3['CA_Backbone'], label="wt3", color="silver")
plt.plot(wt4['Time_(ns)'], wt4['CA_Backbone'], label="wt4", color="silver")
plt.plot(wt5['Time_(ns)'], wt5['CA_Backbone'], label="wt5", color="silver")
plt.plot(rmsd_dfwtall['Time_(ns)'], rmsd_dfwtall['CA_Backbone'], label="wt mean", color="blue")
plt.ylim(0,9)
plt.title('RMSD wt replicates mean') 
plt.xlabel('Time (ns)')
plt.ylabel('CA Backbone')
plt.legend(loc = "lower right") 
plt.savefig("RMSD_wtmean", dpi=300)

# # DELETION
# Import
del1 = pd.read_csv("csv/rmsddel1.csv") 
del2 = pd.read_csv("csv/rmsddel2.csv") 
del3 = pd.read_csv("csv/rmsddel3.csv") 
del4 = pd.read_csv("csv/rmsddel4.csv") 
del5 = pd.read_csv("csv/rmsddel5.csv") 

#combine dataframes
delcombined = pd.concat([del1['Time_(ns)'], del1['CA_Backbone'], del2['CA_Backbone'], del3['CA_Backbone'], del4['CA_Backbone'], del5['CA_Backbone']], axis=1, keys=['Time_(ns)', 'del1', 'del2', 'del3', 'del4', 'del5'])
#add a column and calculate the SD for the RMSD per row (time step)
delcombined['std'] = delcombined[['del1', 'del2', 'del3', 'del4', 'del5']].apply(lambda row: np.std(row, ddof=1) / np.sqrt(row.size), axis=1)
#save the highest SD
maxstd_del = delcombined['std'].max()
#Find the timestep this SD was measured
Time_del = (delcombined['std'].idxmax())/10
#print all
print("Max SD in del replicates", maxstd_del)
print(Time_del)
print('range del', delcombined[delcombined['std'] == maxstd_del])


# Plot all the deletions replicates
plt.figure(figsize=(10,5))
plt.plot(del1['Time_(ns)'], del1['CA_Backbone'], label="del1", color="blue")
plt.plot(del2['Time_(ns)'], del2['CA_Backbone'], label="del2", color="green")
plt.plot(del3['Time_(ns)'], del3['CA_Backbone'], label="del3", color="red")
plt.plot(del4['Time_(ns)'], del4['CA_Backbone'], label="del4", color="orange")
plt.plot(del5['Time_(ns)'], del5['CA_Backbone'], label="del5", color="purple")
plt.ylim(0,9)
plt.title('RMSD del replicates') 
plt.xlabel('Time (ns)')
plt.ylabel('CA Backbone')
plt.legend(loc = "lower right") 
plt.savefig("RMSD_delreps", dpi=300)

# Combine the replicates, calculate the mean
rmsd_dfdelall = (pd.concat([del1, del2, del3, del4, del5]).groupby(del1.columns[0]).mean("CA_Backbone"))
delmean = rmsd_dfdelall['CA_Backbone'].mean()
print('delmean', delmean)

# Plot the deletion mean
plt.figure(figsize=(10,5)) 
plt.plot(del1['Time_(ns)'], del1['CA_Backbone'], label="del1", color="silver")
plt.plot(del2['Time_(ns)'], del2['CA_Backbone'], label="del2", color="silver")
plt.plot(del3['Time_(ns)'], del3['CA_Backbone'], label="del3", color="silver")
plt.plot(del4['Time_(ns)'], del4['CA_Backbone'], label="del4", color="silver")
plt.plot(del5['Time_(ns)'], del5['CA_Backbone'], label="del5", color="silver")
plt.plot(rmsd_dfdelall['Time_(ns)'], rmsd_dfdelall['CA_Backbone'], label="del mean", color="orange")
plt.ylim(0,9)
plt.title('RMSD del replicates mean') 
plt.xlabel('Time (ns)')
plt.ylabel('CA Backbone')
plt.legend(loc = "lower right") 
plt.savefig("RMSD_delmean", dpi=300)

# # WILDTYPE GLYCAN
# Import
wtg1 = pd.read_csv("csv/rmsdwtg1.csv") 
wtg2 = pd.read_csv("csv/rmsdwtg2.csv") 
wtg3 = pd.read_csv("csv/rmsdwtg3.csv") 
wtg4 = pd.read_csv("csv/rmsdwtg4.csv") 
wtg5 = pd.read_csv("csv/rmsdwtg5.csv") 

#combine dataframes
wtgcombined = pd.concat([wtg1['Time_(ns)'], wtg1['CA_Backbone'], wtg2['CA_Backbone'], wtg3['CA_Backbone'], wtg4['CA_Backbone'], wtg5['CA_Backbone']], axis=1, keys=['Time_(ns)', 'wtg1', 'wtg2', 'wtg3', 'wtg4', 'wtg5'])
#add a column and calculate the SD for the RMSD per row (time step)
wtgcombined['std'] = wtgcombined[['wtg1', 'wtg2', 'wtg3', 'wtg4', 'wtg5']].apply(lambda row: np.std(row, ddof=1) / np.sqrt(row.size), axis=1)
#save the highest SD
maxstd_wtg = wtgcombined['std'].max()
#Find the timestep this SD was measured
Time_wtg = (wtgcombined['std'].idxmax())/10
#print all
print("Max SD in wtg replicates", maxstd_wtg)
print(Time_wtg)
print('range', wtgcombined[wtgcombined['std'] == maxstd_wtg])

# Plot all the wildtype glycan replicates
plt.figure(figsize=(10,5)) 
plt.plot(wtg1['Time_(ns)'], wtg1['CA_Backbone'], label="wtg1", color="blue")
plt.plot(wtg2['Time_(ns)'], wtg2['CA_Backbone'], label="wtg2", color="green")
plt.plot(wtg3['Time_(ns)'], wtg3['CA_Backbone'], label="wtg3", color="red")
plt.plot(wtg4['Time_(ns)'], wtg4['CA_Backbone'], label="wtg4", color="orange")
plt.plot(wtg5['Time_(ns)'], wtg5['CA_Backbone'], label="wtg5", color="purple")
plt.ylim(0,9)
plt.title('RMSD wt glycan replicates') 
plt.xlabel('Time (ns)')
plt.ylabel('CA Backbone')
plt.legend(loc = "lower right") 
plt.savefig("RMSD_wtgreps", dpi=300)

# Combine the replicates, calculate the mean
rmsd_dfwtgall = (pd.concat([wtg1, wtg2, wtg3, wtg4, wtg5]).groupby(wtg1.columns[0]).mean("CA_Backbone"))
wtgmean = rmsd_dfwtgall['CA_Backbone'].mean()
print('wtgmean', wtgmean)

# Plot the wildtype mean
plt.figure(figsize=(10,5)) 
plt.plot(wtg1['Time_(ns)'], wtg1['CA_Backbone'], label="wtg1", color="silver")
plt.plot(wtg2['Time_(ns)'], wtg2['CA_Backbone'], label="wtg2", color="silver")
plt.plot(wtg3['Time_(ns)'], wtg3['CA_Backbone'], label="wtg3", color="silver")
plt.plot(wtg4['Time_(ns)'], wtg4['CA_Backbone'], label="wtg4", color="silver")
plt.plot(wtg5['Time_(ns)'], wtg5['CA_Backbone'], label="wtg5", color="silver")
plt.plot(rmsd_dfwtgall['Time_(ns)'], rmsd_dfwtgall['CA_Backbone'], label="wtg mean", color="red")
plt.ylim(0,9)
plt.title('RMSD wt glycan replicates mean') 
plt.xlabel('Time (ns)')
plt.ylabel('CA Backbone')
plt.legend(loc = "lower right") 
plt.savefig("RMSD_wtgmean", dpi=300)

# # DELETION GLYCAN
# Import
delg1 = pd.read_csv("csv/rmsddelg1.csv") 
delg2 = pd.read_csv("csv/rmsddelg2.csv") 
delg3 = pd.read_csv("csv/rmsddelg3.csv") 
delg4 = pd.read_csv("csv/rmsddelg4.csv") 
delg5 = pd.read_csv("csv/rmsddelg5.csv") 

#combine dataframes
delgcombined = pd.concat([delg1['Time_(ns)'], delg1['CA_Backbone'], delg2['CA_Backbone'], delg3['CA_Backbone'], delg4['CA_Backbone'], delg5['CA_Backbone']], axis=1, keys=['Time_(ns)', 'delg1', 'delg2', 'delg3', 'delg4', 'delg5'])
#add a column and calculate the SD for the RMSD per row (time step)
delgcombined['std'] = delgcombined[['delg1', 'delg2', 'delg3', 'delg4', 'delg5']].apply(lambda row: np.std(row, ddof=1) / np.sqrt(row.size), axis=1)
#save the highest SD
maxstd_delg = delgcombined['std'].max()
#Find the timestep this SD was measured
Time_delg = (delgcombined['std'].idxmax())/10
#print all
print("Max SD in delg replicates", maxstd_delg)
print(Time_delg)
print('range', delgcombined[delgcombined['std'] == maxstd_delg])

# Plot all the deletions glycan replicates
plt.figure(figsize=(10,5)) 
plt.plot(delg1['Time_(ns)'], delg1['CA_Backbone'], label="delg1", color="blue")
plt.plot(delg2['Time_(ns)'], delg2['CA_Backbone'], label="delg2", color="green")
plt.plot(delg3['Time_(ns)'], delg3['CA_Backbone'], label="delg3", color="red")
plt.plot(delg4['Time_(ns)'], delg4['CA_Backbone'], label="delg4", color="orange")
plt.plot(delg5['Time_(ns)'], delg5['CA_Backbone'], label="delg5", color="purple")
plt.ylim(0,9)
plt.title('RMSD delg replicates') 
plt.xlabel('Time (ns)')
plt.ylabel('CA Backbone')
plt.legend(loc = "lower right") 
plt.savefig("RMSD_delgreps", dpi=300)

# Combine the replicates, calculate the mean
rmsd_dfdelgall = (pd.concat([delg1, delg2, delg3, delg4, delg5]).groupby(delg1.columns[0]).mean("CA_Backbone"))
delgmean = rmsd_dfdelgall['CA_Backbone'].mean()
print('delgmean', delgmean)

# Plot the deletion glycan mean
plt.figure(figsize=(10,5)) 
plt.plot(delg1['Time_(ns)'], delg1['CA_Backbone'], label="delg1", color="silver")
plt.plot(delg2['Time_(ns)'], delg2['CA_Backbone'], label="delg2", color="silver")
plt.plot(delg3['Time_(ns)'], delg3['CA_Backbone'], label="delg3", color="silver")
plt.plot(delg4['Time_(ns)'], delg4['CA_Backbone'], label="delg4", color="silver")
plt.plot(delg5['Time_(ns)'], delg5['CA_Backbone'], label="delg5", color="silver")
plt.plot(rmsd_dfdelgall['Time_(ns)'], rmsd_dfdelgall['CA_Backbone'], label="delg mean", color="purple")
plt.ylim(0,9)
plt.title('RMSD del glycan replicates average') 
plt.xlabel('Time (ns)')
plt.ylabel('CA Backbone')
plt.legend(loc = "lower right") 
plt.savefig("RMSD_delgmean", dpi=300)

# # Comparing between systems
#combine dataframes
allcombined = pd.concat([rmsd_dfwtall['Time_(ns)'], rmsd_dfwtall['CA_Backbone'], rmsd_dfdelall['CA_Backbone'], rmsd_dfwtgall['CA_Backbone'], rmsd_dfdelgall['CA_Backbone']], axis=1, keys=['Time_(ns)', 'wt', 'del', 'wtg', 'delg'])
#add a column and calculate the SD for the RMSD per row (time step)
allcombined['std'] = allcombined[['wt', 'del', 'wtg', 'delg']].apply(lambda row: np.std(row, ddof=1) / np.sqrt(row.size), axis=1)
#save the highest SD
maxstd_all = allcombined['std'].max()
#Find the timestep this SD was measured
Time_all = (allcombined['std'].idxmax())/10
#print all
print("Max SD between systems", maxstd_all)
print(Time_all)
print('range', allcombined[allcombined['std'] == maxstd_all])

# Plot the system means
plt.figure(figsize=(10,5)) 
plt.plot(rmsd_dfwtall['Time_(ns)'], rmsd_dfwtall['CA_Backbone'], label="wt mean", color="blue")
plt.plot(rmsd_dfdelall['Time_(ns)'], rmsd_dfdelall['CA_Backbone'], label="del mean", color="orange")
plt.plot(rmsd_dfwtgall['Time_(ns)'], rmsd_dfwtgall['CA_Backbone'], label="wtg mean", color="red")
plt.plot(rmsd_dfdelgall['Time_(ns)'], rmsd_dfdelgall['CA_Backbone'], label="delg mean", color="purple")
plt.ylim(0,9)
plt.title('RMSD all systems') 
plt.xlabel('Time (ns)', labelpad=0.1)
plt.ylabel('CA Backbone (Å)')
plt.legend(loc = "lower right") 
plt.savefig("RMSD_wt_del_wtg_delg", dpi=300)

#calculate the max SD between different systems
#wt vs del
wtdelcombined = pd.concat([rmsd_dfwtall['Time_(ns)'], rmsd_dfwtall['CA_Backbone'], rmsd_dfdelall['CA_Backbone']], axis=1, keys=['Time_(ns)', 'wt', 'del'])
wtdelcombined['std'] = wtdelcombined[['wt', 'del']].apply(lambda row: np.std(row, ddof=1) / np.sqrt(row.size), axis=1)
maxstd_wtdel = wtdelcombined['std'].max()
print("wt vs. del", maxstd_wtdel)
print("range", wtdelcombined[wtdelcombined['std'] == maxstd_wtdel])

#wtg vs delg
wtgdelgcombined = pd.concat([rmsd_dfwtgall['Time_(ns)'], rmsd_dfwtgall['CA_Backbone'], rmsd_dfdelgall['CA_Backbone']], axis=1, keys=['Time_(ns)', 'wtg', 'delg'])
wtgdelgcombined['std'] = wtgdelgcombined[['wtg', 'delg']].apply(lambda row: np.std(row, ddof=1) / np.sqrt(row.size), axis=1)
maxstd_wtgdelg = wtgdelgcombined['std'].max()
print("wtg vs. delg", maxstd_wtgdelg)
print("range", wtgdelgcombined[wtgdelgcombined['std'] == maxstd_wtgdelg])

#wt vs wtg
wtwtgcombined = pd.concat([rmsd_dfwtall['Time_(ns)'], rmsd_dfwtall['CA_Backbone'], rmsd_dfwtgall['CA_Backbone']], axis=1, keys=['Time_(ns)', 'wt', 'wtg'])
wtwtgcombined['std'] = wtwtgcombined[['wt', 'wtg']].apply(lambda row: np.std(row, ddof=1) / np.sqrt(row.size), axis=1)
maxstd_wtwtg = wtwtgcombined['std'].max()
print("wt vs. wtg", maxstd_wtwtg)
print("range", wtwtgcombined[wtwtgcombined['std'] == maxstd_wtwtg])

#del vs delg
deldelgcombined = pd.concat([rmsd_dfdelall['Time_(ns)'], rmsd_dfdelall['CA_Backbone'], rmsd_dfdelgall['CA_Backbone']], axis=1, keys=['Time_(ns)', 'del', 'delg'])
deldelgcombined['std'] = deldelgcombined[['del', 'delg']].apply(lambda row: np.std(row, ddof=1) / np.sqrt(row.size), axis=1)
maxstd_deldelg = deldelgcombined['std'].max()
print("del vs. delg", maxstd_deldelg)
print("range", deldelgcombined[deldelgcombined['std'] == maxstd_deldelg])
