# Supplementary material for: Assessing structure-function impacts on Vitellogenin by leveraging allelic variant found in honey bee subspecies Apis mellifera mellifera
Source: iScience. 2025 Jul 29;28(9):113241. doi: 10.1016/j.isci.2025.113241 (PMC12496180; doi:10.1016/j.isci.2025.113241)
Supplement: Data S1. Data and code for molecular dynamics [file mmc2.zip › MD_analysis/dssp_reps.py]

#!/usr/bin/env python
# coding: utf-8

import matplotlib.pyplot as plt 
import numpy as np
import pandas as pd
from matplotlib import colors
from matplotlib.lines import Line2D
import secstructartist as ssa

plt.rc('font', size=15)
plt.rc('axes', titlesize=20)
plt.rc('axes', labelsize=20)


#the ss from wildtype cryoEM model
secstruct_str = "LLLLLSSSSSSSSSSSSSSLLLLLLSSSSSSSSSSSSSSSLLLLSSSSSLLLSSSSSSSSSLLLLLLLLLLHHHLLLLLLLLLLLLSSSSSSLLSSSSSSLLLLLLHHHHHHHHHHHHLLLLLLLLLLLLLLHHHHLLLLLLLLLLLSSSLLLLLSSSSSSSSSSSLLHHHHHHLHHHLLLHHHHLLLLLSSSSSSSSSSSSSSSLLLLLLLLLLLLLLLLLLLLLLLLLSSSSSSSSSLLLLLLLLSSSSSSSSSSSSLLLLLLLLLSSSSSSSSSSSSSSSSLLLLLLLLLLLLLLLLLLL"
nres = len(secstruct_str)

# Initialize a custom SecStructArtist istance to modify settings for plotting
artist = ssa.SecStructArtist()
# Set global settings
artist.height = .3
artist.linewidth = .8
# Set settings of "H" - Helices
artist["H"].fillcolor = (.9, 0., 0.)
artist["H"].shadecolor = (.7, 0., 0.)
artist["H"].ribbon_period = 3.6
artist["H"].ribbon_width = 2.2
# Set settings of "S" - beta-Sheets
artist["S"].arrow_length = 2.7
artist["S"].fillcolor = "#ddcc00"
artist["S"].height = .3
# Set settings of "L" - loop
artist["L"].linecolor = "blue"
artist["L"].linewidth = 1.8


# # WILDTYPE 
# Import
wt1 = np.loadtxt("csv/dsspwt1.csv", delimiter=",", dtype = "str") 
wt2 = np.loadtxt("csv/dsspwt2.csv", delimiter=",", dtype = "str") 
wt3 = np.loadtxt("csv/dsspwt3.csv", delimiter=",", dtype = "str")
wt4 = np.loadtxt("csv/dsspwt4.csv", delimiter=",", dtype = "str")
wt5 = np.loadtxt("csv/dsspwt5.csv", delimiter=",", dtype = "str")

# # WT1 rep # # 
#Calculating avgerage DSSP per residue over all the frames
reswt1 = []
# Iterate over columns
for column_index in range(wt1.shape[1]):
    column_results = []
    for base in ['C', 'E', 'H']:
        count = sum(x.count(base) for x in wt1[:, column_index])
        freq  = (count / 26000)
        column_results.append(freq)
    reswt1.append(column_results)

#creating a seqlist for the dataframe including an index row
seqwt1 = list(range(len(wt1[0])))
seqwt1 = [int(x) for x in seqwt1]
seqwt1 = [x +  20 for x in seqwt1]

# Create DataFrame
dfwt1 = pd.DataFrame(data = reswt1,
        index = seqwt1,
        columns = ['C', 'E', 'H'])
dfwt1 = dfwt1.iloc[1:, :] # the first row in from index row, so removing this

#Creating a seq for plotting without the first index row
seqwt1 = seqwt1[1:]
# Plot the wildtype 1 DSSP average
figure, (axis1, axis2) = plt.subplots(2, 1, figsize=(15,6), dpi=300,
gridspec_kw={"height_ratios": [1,5], "hspace": .05}, constrained_layout = True)

axis2.plot(seqwt1, dfwt1['E'], label="Sheet", color="gold")
axis2.plot(seqwt1, dfwt1['H'], label="Helix", color="red")
axis2.set_xlabel('Residues wt1')
axis2.set_ylabel('Frequency of occurence in wt1')

axis1.axis('off')
artist.draw(secstruct_str, xpos=list(range(21, 21+nres)), ypos=3.5, ax=axis1)
axis1.set_xlabel("Residue index")
axis1.set_ylim([3, 4])
axis1.tick_params(left = False, labelleft = False)
axis1.spines["top"].set_visible(False)
axis1.spines["right"].set_visible(False)
axis1.spines["left"].set_visible(False)
plt.savefig("DSSPwt1.png")

# # WT2 rep # # 
#Calculating avgerage DSSP per residue over all the frames
reswt2 = []
# Iterate over columns
for column_index in range(wt2.shape[1]):
    column_results = []
    for base in ['C', 'E', 'H']:
        count = sum(x.count(base) for x in wt2[:, column_index])
        freq  = (count / 26000)
        column_results.append(freq)
    reswt2.append(column_results)

#creating a seqlist for the dataframe including an index row
seqwt2 = list(range(len(wt2[0])))
seqwt2 = [int(x) for x in seqwt2]
seqwt2 = [x +  20 for x in seqwt2]

# Create DataFrame
dfwt2 = pd.DataFrame(data = reswt2,
        index = seqwt2,
        columns = ['C', 'E', 'H'])
dfwt2 = dfwt2.iloc[1:, :] # the first row in from index row, so removing this

#Creating a seq for plotting without the first index row
seqwt2 = seqwt2[1:]
# Plot the wildtype 2 DSSP average
figure, (axis1, axis2) = plt.subplots(2, 1, figsize=(15,6), dpi=300,
gridspec_kw={"height_ratios": [1,5], "hspace": .05}, constrained_layout = True)

axis2.plot(seqwt2, dfwt2['E'], label="Sheet", color="gold")
axis2.plot(seqwt2, dfwt2['H'], label="Helix", color="red")
axis2.set_xlabel('Residues wt2')
axis2.set_ylabel('Frequency of occurence in wt2')

axis1.axis('off')
artist.draw(secstruct_str, xpos=list(range(21, 21+nres)), ypos=3.5, ax=axis1)
axis1.set_xlabel("Residue index")
axis1.set_ylim([3, 4])
axis1.tick_params(left = False, labelleft = False)
axis1.spines["top"].set_visible(False)
axis1.spines["right"].set_visible(False)
axis1.spines["left"].set_visible(False)

plt.savefig("DSSPwt2.png")

# # WT3 rep # #
#Calculating avgerage DSSP per residue over all the frames
reswt3 = []
# Iterate over columns
for column_index in range(wt3.shape[1]):
    column_results = []
    for base in ['C', 'E', 'H']:
        count = sum(x.count(base) for x in wt3[:, column_index])
        freq  = (count / 26000)
        column_results.append(freq)
    reswt3.append(column_results)

#creating a seqlist for the dataframe including an index row
seqwt3 = list(range(len(wt3[0])))
seqwt3 = [int(x) for x in seqwt3]
seqwt3 = [x +  20 for x in seqwt3]

# Create DataFrame
dfwt3 = pd.DataFrame(data = reswt3,
        index = seqwt3,
        columns = ['C', 'E', 'H'])
dfwt3 = dfwt3.iloc[1:, :] # the first row in from index row, so removing this

#Creating a seq for plotting without the first index row
seqwt3 = seqwt3[1:]
# Plot the wildtype 3 DSSP average
figure, (axis1, axis2) = plt.subplots(2, 1, figsize=(15,6), dpi=300,
gridspec_kw={"height_ratios": [1,5], "hspace": .05}, constrained_layout = True)

axis2.plot(seqwt3, dfwt3['E'], label="Sheet", color="gold")
axis2.plot(seqwt3, dfwt3['H'], label="Helix", color="red")
axis2.set_xlabel('Residues wt3')
axis2.set_ylabel('Frequency of occurence in wt3')

axis1.axis('off')
artist.draw(secstruct_str, xpos=list(range(21, 21+nres)), ypos=3.5, ax=axis1)
axis1.set_xlabel("Residue index")
axis1.set_ylim([3, 4])
axis1.tick_params(left = False, labelleft = False)
axis1.spines["top"].set_visible(False)
axis1.spines["right"].set_visible(False)
axis1.spines["left"].set_visible(False)

plt.savefig("DSSPwt3.png")

# # WT4 rep # #
#Calculating avgerage DSSP per residue over all the frames
reswt4 = []
# Iterate over columns
for column_index in range(wt4.shape[1]):
    column_results = []
    for base in ['C', 'E', 'H']:
        count = sum(x.count(base) for x in wt4[:, column_index])
        freq  = (count / 26000)
        column_results.append(freq)
    reswt4.append(column_results)

#creating a seqlist for the dataframe including an index row
seqwt4 = list(range(len(wt4[0])))
seqwt4 = [int(x) for x in seqwt4]
seqwt4 = [x +  20 for x in seqwt4]

# Create DataFrame
dfwt4 = pd.DataFrame(data = reswt4,
        index = seqwt4,
        columns = ['C', 'E', 'H'])
dfwt4 = dfwt4.iloc[1:, :] # the first row in from index row, so removing this

#Creating a seq for plotting without the first index row
seqwt4 = seqwt4[1:]
# Plot the wildtype 4 DSSP average
figure, (axis1, axis2) = plt.subplots(2, 1, figsize=(15,6), dpi=300,
gridspec_kw={"height_ratios": [1,5], "hspace": .05}, constrained_layout = True)

axis2.plot(seqwt4, dfwt4['E'], label="Sheet", color="gold")
axis2.plot(seqwt4, dfwt4['H'], label="Helix", color="red")
axis2.set_xlabel('Residues wt4')
axis2.set_ylabel('Frequency of occurence in wt4')

axis1.axis('off')
artist.draw(secstruct_str, xpos=list(range(21, 21+nres)), ypos=3.5, ax=axis1)
axis1.set_xlabel("Residue index")
axis1.set_ylim([3, 4])
axis1.tick_params(left = False, labelleft = False)
axis1.spines["top"].set_visible(False)
axis1.spines["right"].set_visible(False)
axis1.spines["left"].set_visible(False)

plt.savefig("DSSPwt4.png")

# # WT5 rep # #
#Calculating avgerage DSSP per residue over all the frames
reswt5 = []
# Iterate over columns
for column_index in range(wt5.shape[1]):
    column_results = []
    for base in ['C', 'E', 'H']:
        count = sum(x.count(base) for x in wt5[:, column_index])
        freq  = (count / 26000)
        column_results.append(freq)
    reswt5.append(column_results)

#creating a seqlist for the dataframe including an index row
seqwt5 = list(range(len(wt5[0])))
seqwt5 = [int(x) for x in seqwt5]
seqwt5 = [x +  20 for x in seqwt5]

# Create DataFrame
dfwt5 = pd.DataFrame(data = reswt5,
        index = seqwt5,
        columns = ['C', 'E', 'H'])
dfwt5 = dfwt5.iloc[1:, :] # the first row in from index row, so removing this

#Creating a seq for plotting without the first index row
seqwt5 = seqwt5[1:]
# Plot the wildtype 5 DSSP average
figure, (axis1, axis2) = plt.subplots(2, 1, figsize=(15,6), dpi=300,
gridspec_kw={"height_ratios": [1,5], "hspace": .05}, constrained_layout = True)

axis2.plot(seqwt5, dfwt5['E'], label="Sheet", color="gold")
axis2.plot(seqwt5, dfwt5['H'], label="Helix", color="red")
axis2.set_xlabel('Residues wt5')
axis2.set_ylabel('Frequency of occurence in wt5')

axis1.axis('off')
artist.draw(secstruct_str, xpos=list(range(21, 21+nres)), ypos=3.5, ax=axis1)
axis1.set_xlabel("Residue index")
axis1.set_ylim([3, 4])
axis1.tick_params(left = False, labelleft = False)
axis1.spines["top"].set_visible(False)
axis1.spines["right"].set_visible(False)
axis1.spines["left"].set_visible(False)

plt.savefig("DSSPwt5.png")

# Calculate the average between wt reps

dfwt1['res'] = seqwt1
dfwt2['res'] = seqwt2
dfwt3['res'] = seqwt3
dfwt4['res'] = seqwt4
dfwt5['res'] = seqwt5

wtE = pd.concat([dfwt1['res'], dfwt1['E'], dfwt2['E'], dfwt3['E'], dfwt4['E'], dfwt5['E']], axis=1, keys=['res', 'wt1', 'wt2', 'wt3', 'wt4', 'wt5'])
wtE['std'] = wtE[['wt1', 'wt2', 'wt3', 'wt4', 'wt5']].apply(lambda row: np.std(row, ddof=1) / np.sqrt(row.size), axis=1)
wtE['mean'] = wtE[['wt1', 'wt2', 'wt3', 'wt4', 'wt5']].apply(np.mean, axis=1)

wtH = pd.concat([dfwt1['res'], dfwt1['H'], dfwt2['H'], dfwt3['H'], dfwt4['H'], dfwt5['H']], axis=1, keys=['res', 'wt1', 'wt2', 'wt3', 'wt4', 'wt5'])
wtH['std'] = wtH[['wt1', 'wt2', 'wt3', 'wt4', 'wt5']].apply(lambda row: np.std(row, ddof=1) / np.sqrt(row.size), axis=1)
wtH['mean'] = wtH[['wt1', 'wt2', 'wt3', 'wt4', 'wt5']].apply(np.mean, axis=1)

a = wtE['mean']+wtE['std']
a[a > 1] = 1
b = wtE['mean']-wtE['std']
b[b < 0] = 0
c = wtH['mean']+wtH['std']
c[c > 1] = 1
d = wtH['mean']-wtH['std']
d[d < 0] = 0
 
print(wtE)
print(wtH)

wtE.to_csv('csv/wtE_mean.csv', sep=",",columns=['res', 'mean'])
wtH.to_csv('csv/wtH_mean.csv', sep=",",columns=['res', 'mean'])

# Plot the wildtype 5 DSSP average
figure, (axis1, axis2) = plt.subplots(2, 1, figsize=(15,6), dpi=300,
gridspec_kw={"height_ratios": [1,5], "hspace": .05}, constrained_layout = True)

axis2.plot(wtE['res'], wtE['mean'], label="Sheet", color="gold")
axis2.plot(wtH['res'], wtH['mean'], label="Helix", color="red")
axis2.fill_between(seqwt1, a, b, color='gold', alpha=0.25)
axis2.fill_between(seqwt1, c, d, color='red', alpha=0.25)

axis2.set_xlabel('Residues wt replicates')
axis2.set_ylabel('Frequency of occurence')

axis1.axis('off')
artist.draw(secstruct_str, xpos=list(range(21, 21+nres)), ypos=3.5, ax=axis1)
axis1.set_xlabel("Residue index")
axis1.set_ylim([3, 4])
axis1.tick_params(left = False, labelleft = False)
axis1.spines["top"].set_visible(False)
axis1.spines["right"].set_visible(False)
axis1.spines["left"].set_visible(False)

plt.savefig("DSSPwtmean.png")

# # DELETION 
# Import
del1 = np.loadtxt("csv/dsspdel1.csv", delimiter=",", dtype = "str") 
del2 = np.loadtxt("csv/dsspdel2.csv", delimiter=",", dtype = "str") 
del3 = np.loadtxt("csv/dsspdel3.csv", delimiter=",", dtype = "str")
del4 = np.loadtxt("csv/dsspdel4.csv", delimiter=",", dtype = "str")
del5 = np.loadtxt("csv/dsspdel5.csv", delimiter=",", dtype = "str")

# # DEL1 rep # # 
#Calculating avgerage DSSP per residue over all the frames
resdel1 = []
# Iterate over columns
for column_index in range(del1.shape[1]):
    column_results = []
    for base in ['C', 'E', 'H']:
        count = sum(x.count(base) for x in del1[:, column_index])
        freq  = (count / 26000)
        column_results.append(freq)
    resdel1.append(column_results)

#creating a seqlist for the dataframe including an index row
beforedel = list(range(20,153))
afterdel = list(range(156,324))
delresidues = beforedel + afterdel

seqdel1 = delresidues

# Create DataFrame
dfdel1 = pd.DataFrame(data = resdel1,
        index = seqdel1,
        columns = ['C', 'E', 'H'])
dfdel1 = dfdel1.iloc[1:, :] # the first row in from index row, so removing this

#Creating a seq for plotting without the first index row
seqdel1 = seqdel1[1:]
# Plot the deletion 1 DSSP average
figure, (axis1, axis2) = plt.subplots(2, 1, figsize=(15,6), dpi=300,
gridspec_kw={"height_ratios": [1,5], "hspace": .05}, constrained_layout = True)

axis2.plot(seqdel1, dfdel1['E'], label="Sheet", color="gold")
axis2.plot(seqdel1, dfdel1['H'], label="Helix", color="red")
axis2.set_xlabel('Residues del1')
axis2.set_ylabel('Frequency of occurence in del1')

axis1.axis('off')
artist.draw(secstruct_str, xpos=list(range(21, 21+nres)), ypos=3.5, ax=axis1)
axis1.set_xlabel("Residue index")
axis1.set_ylim([3, 4])
axis1.tick_params(left = False, labelleft = False)
axis1.spines["top"].set_visible(False)
axis1.spines["right"].set_visible(False)
axis1.spines["left"].set_visible(False)
plt.savefig("DSSPdel1.png")

# # DEL2 rep # # 
#Calculating avgerage DSSP per residue over all the frames
resdel2 = []
# Iterate over columns
for column_index in range(del2.shape[1]):
    column_results = []
    for base in ['C', 'E', 'H']:
        count = sum(x.count(base) for x in del2[:, column_index])
        freq  = (count / 26000)
        column_results.append(freq)
    resdel2.append(column_results)

#creating a seqlist for the dataframe including an index row
beforedel = list(range(20,153))
afterdel = list(range(156,324))
delresidues = beforedel + afterdel

seqdel2 = delresidues

# Create DataFrame
dfdel2 = pd.DataFrame(data = resdel2,
        index = seqdel2,
        columns = ['C', 'E', 'H'])
dfdel2 = dfdel2.iloc[1:, :] # the first row in from index row, so removing this

#Creating a seq for plotting without the first index row
seqdel2 = seqdel2[1:]
# Plot the deletion 2 DSSP average
figure, (axis1, axis2) = plt.subplots(2, 1, figsize=(15,6), dpi=300,
gridspec_kw={"height_ratios": [1,5], "hspace": .05}, constrained_layout = True)

axis2.plot(seqdel2, dfdel2['E'], label="Sheet", color="gold")
axis2.plot(seqdel2, dfdel2['H'], label="Helix", color="red")
axis2.set_xlabel('Residues del2')
axis2.set_ylabel('Frequency of occurence in del2')

axis1.axis('off')
artist.draw(secstruct_str, xpos=list(range(21, 21+nres)), ypos=3.5, ax=axis1)
axis1.set_xlabel("Residue index")
axis1.set_ylim([3, 4])
axis1.tick_params(left = False, labelleft = False)
axis1.spines["top"].set_visible(False)
axis1.spines["right"].set_visible(False)
axis1.spines["left"].set_visible(False)

plt.savefig("DSSPdel2.png")

# # DEL3 rep # #
#Calculating avgerage DSSP per residue over all the frames
resdel3 = []
# Iterate over columns
for column_index in range(del3.shape[1]):
    column_results = []
    for base in ['C', 'E', 'H']:
        count = sum(x.count(base) for x in del3[:, column_index])
        freq  = (count / 26000)
        column_results.append(freq)
    resdel3.append(column_results)

#creating a seqlist for the dataframe including an index row
beforedel = list(range(20,153))
afterdel = list(range(156,324))
delresidues = beforedel + afterdel

seqdel3 = delresidues

# Create DataFrame
dfdel3 = pd.DataFrame(data = resdel3,
        index = seqdel3,
        columns = ['C', 'E', 'H'])
dfdel3 = dfdel3.iloc[1:, :] # the first row in from index row, so removing this

#Creating a seq for plotting without the first index row
seqdel3 = seqdel3[1:]
# Plot the deletion 3 DSSP average
figure, (axis1, axis2) = plt.subplots(2, 1, figsize=(15,6), dpi=300,
gridspec_kw={"height_ratios": [1,5], "hspace": .05}, constrained_layout = True)

axis2.plot(seqdel3, dfdel3['E'], label="Sheet", color="gold")
axis2.plot(seqdel3, dfdel3['H'], label="Helix", color="red")
axis2.set_xlabel('Residues del3')
axis2.set_ylabel('Frequency of occurence in del3')

axis1.axis('off')
artist.draw(secstruct_str, xpos=list(range(21, 21+nres)), ypos=3.5, ax=axis1)
axis1.set_xlabel("Residue index")
axis1.set_ylim([3, 4])
axis1.tick_params(left = False, labelleft = False)
axis1.spines["top"].set_visible(False)
axis1.spines["right"].set_visible(False)
axis1.spines["left"].set_visible(False)

plt.savefig("DSSPdel3.png")

# # DEL4 rep # #
#Calculating avgerage DSSP per residue over all the frames
resdel4 = []
# Iterate over columns
for column_index in range(del4.shape[1]):
    column_results = []
    for base in ['C', 'E', 'H']:
        count = sum(x.count(base) for x in del4[:, column_index])
        freq  = (count / 26000)
        column_results.append(freq)
    resdel4.append(column_results)

#creating a seqlist for the dataframe including an index row
beforedel = list(range(20,153))
afterdel = list(range(156,324))
delresidues = beforedel + afterdel

seqdel4 = delresidues

# Create DataFrame
dfdel4 = pd.DataFrame(data = resdel4,
        index = seqdel4,
        columns = ['C', 'E', 'H'])
dfdel4 = dfdel4.iloc[1:, :] # the first row in from index row, so removing this

#Creating a seq for plotting without the first index row
seqdel4 = seqdel4[1:]
# Plot the deletion 4 DSSP average
figure, (axis1, axis2) = plt.subplots(2, 1, figsize=(15,6), dpi=300,
gridspec_kw={"height_ratios": [1,5], "hspace": .05}, constrained_layout = True)

axis2.plot(seqdel4, dfdel4['E'], label="Sheet", color="gold")
axis2.plot(seqdel4, dfdel4['H'], label="Helix", color="red")
axis2.set_xlabel('Residues del4')
axis2.set_ylabel('Frequency of occurence in del4')

axis1.axis('off')
artist.draw(secstruct_str, xpos=list(range(21, 21+nres)), ypos=3.5, ax=axis1)
axis1.set_xlabel("Residue index")
axis1.set_ylim([3, 4])
axis1.tick_params(left = False, labelleft = False)
axis1.spines["top"].set_visible(False)
axis1.spines["right"].set_visible(False)
axis1.spines["left"].set_visible(False)

plt.savefig("DSSPdel4.png")

# # DEL5 rep # #
#Calculating avgerage DSSP per residue over all the frames
resdel5 = []
# Iterate over columns
for column_index in range(del5.shape[1]):
    column_results = []
    for base in ['C', 'E', 'H']:
        count = sum(x.count(base) for x in del5[:, column_index])
        freq  = (count / 26000)
        column_results.append(freq)
    resdel5.append(column_results)

#creating a seqlist for the dataframe including an index row
beforedel = list(range(20,153))
afterdel = list(range(156,324))
delresidues = beforedel + afterdel

seqdel5 = delresidues

# Create DataFrame
dfdel5 = pd.DataFrame(data = resdel5,
        index = seqdel5,
        columns = ['C', 'E', 'H'])
dfdel5 = dfdel5.iloc[1:, :] # the first row in from index row, so removing this

#Creating a seq for plotting without the first index row
seqdel5 = seqdel5[1:]
# Plot the deletion 5 DSSP average
figure, (axis1, axis2) = plt.subplots(2, 1, figsize=(15,6), dpi=300,
gridspec_kw={"height_ratios": [1,5], "hspace": .05}, constrained_layout = True)

axis2.plot(seqdel5, dfdel5['E'], label="Sheet", color="gold")
axis2.plot(seqdel5, dfdel5['H'], label="Helix", color="red")
axis2.set_xlabel('Residues del5')
axis2.set_ylabel('Frequency of occurence in del5')

axis1.axis('off')
artist.draw(secstruct_str, xpos=list(range(21, 21+nres)), ypos=3.5, ax=axis1)
axis1.set_xlabel("Residue index")
axis1.set_ylim([3, 4])
axis1.tick_params(left = False, labelleft = False)
axis1.spines["top"].set_visible(False)
axis1.spines["right"].set_visible(False)
axis1.spines["left"].set_visible(False)

plt.savefig("DSSPdel5.png")

# Calculate the average between del reps

dfdel1['res'] = seqdel1
dfdel2['res'] = seqdel2
dfdel3['res'] = seqdel3
dfdel4['res'] = seqdel4
dfdel5['res'] = seqdel5

delE = pd.concat([dfdel1['res'], dfdel1['E'], dfdel2['E'], dfdel3['E'], dfdel4['E'], dfdel5['E']], axis=1, keys=['res', 'del1', 'del2', 'del3', 'del4', 'del5'])
delE['std'] = delE[['del1', 'del2', 'del3', 'del4', 'del5']].apply(lambda row: np.std(row, ddof=1) / np.sqrt(row.size), axis=1)
delE['mean'] = delE[['del1', 'del2', 'del3', 'del4', 'del5']].apply(np.mean, axis=1)

delH = pd.concat([dfdel1['res'], dfdel1['H'], dfdel2['H'], dfdel3['H'], dfdel4['H'], dfdel5['H']], axis=1, keys=['res', 'del1', 'del2', 'del3', 'del4', 'del5'])
delH['std'] = delH[['del1', 'del2', 'del3', 'del4', 'del5']].apply(lambda row: np.std(row, ddof=1) / np.sqrt(row.size), axis=1)
delH['mean'] = delH[['del1', 'del2', 'del3', 'del4', 'del5']].apply(np.mean, axis=1)

e = delE['mean']+delE['std']
e[e > 1] = 1
f = delE['mean']-delE['std']
f[f < 0] = 0
g = delH['mean']+delH['std']
g[g > 1] = 1
h = delH['mean']-delH['std']
h[h < 0] = 0
 
print(delE)
print(delH)

delE.to_csv('csv/delE_mean.csv', sep=",",columns=['res', 'mean'])
delH.to_csv('csv/delH_mean.csv', sep=",",columns=['res', 'mean'])

# Plot the mean deletion DSSP
figure, (axis1, axis2) = plt.subplots(2, 1, figsize=(15,6), dpi=300,
gridspec_kw={"height_ratios": [1,5], "hspace": .05}, constrained_layout = True)

axis2.plot(delE['res'], delE['mean'], label="Sheet", color="gold")
axis2.plot(delH['res'], delH['mean'], label="Helix", color="red")
axis2.fill_between(seqdel1, e, f, color='gold', alpha=0.25)
axis2.fill_between(seqdel1, g, h, color='red', alpha=0.25)

axis2.set_xlabel('Residues del replicates')
axis2.set_ylabel('Frequency of occurence')

axis1.axis('off')
artist.draw(secstruct_str, xpos=list(range(21, 21+nres)), ypos=3.5, ax=axis1)
axis1.set_xlabel("Residue index")
axis1.set_ylim([3, 4])
axis1.tick_params(left = False, labelleft = False)
axis1.spines["top"].set_visible(False)
axis1.spines["right"].set_visible(False)
axis1.spines["left"].set_visible(False)

plt.savefig("DSSPdelmean.png")

# # WILDTYPE GLYCAN 
# Import
wtg1 = np.loadtxt("csv/dsspwtg1.csv", delimiter=",", dtype = "str") 
wtg2 = np.loadtxt("csv/dsspwtg2.csv", delimiter=",", dtype = "str") 
wtg3 = np.loadtxt("csv/dsspwtg3.csv", delimiter=",", dtype = "str")
wtg4 = np.loadtxt("csv/dsspwtg4.csv", delimiter=",", dtype = "str")
wtg5 = np.loadtxt("csv/dsspwtg5.csv", delimiter=",", dtype = "str")

# # WTg1 rep # # 
#Calculating avgerage DSSP per residue over all the frames
reswtg1 = []
# Iterate over columns
for column_index in range(wtg1.shape[1]):
    column_results = []
    for base in ['C', 'E', 'H']:
        count = sum(x.count(base) for x in wtg1[:, column_index])
        freq  = (count / 26000)
        column_results.append(freq)
    reswtg1.append(column_results)

#creating a seqlist for the dataframe including an index row
seqwtg1 = list(range(len(wtg1[0])))
seqwtg1 = [int(x) for x in seqwtg1]
seqwtg1 = [x +  20 for x in seqwtg1]

# Create DataFrame
dfwtg1 = pd.DataFrame(data = reswtg1,
        index = seqwtg1,
        columns = ['C', 'E', 'H'])
dfwtg1 = dfwtg1.iloc[1:, :] # the first row in from index row, so removing this

#Creating a seq for plotting without the first index row
seqwtg1 = seqwtg1[1:]
# Plot the wildtype glycan 1 DSSP average
figure, (axis1, axis2) = plt.subplots(2, 1, figsize=(15,6), dpi=300,
gridspec_kw={"height_ratios": [1,5], "hspace": .05}, constrained_layout = True)

axis2.plot(seqwtg1, dfwtg1['E'], label="Sheet", color="gold")
axis2.plot(seqwtg1, dfwtg1['H'], label="Helix", color="red")
axis2.set_xlabel('Residues wtg1')
axis2.set_ylabel('Frequency of occurence in wtg1')

axis1.axis('off')
artist.draw(secstruct_str, xpos=list(range(21, 21+nres)), ypos=3.5, ax=axis1)
axis1.set_xlabel("Residue index")
axis1.set_ylim([3, 4])
axis1.tick_params(left = False, labelleft = False)
axis1.spines["top"].set_visible(False)
axis1.spines["right"].set_visible(False)
axis1.spines["left"].set_visible(False)
plt.savefig("DSSPwtg1.png")

# # WTg2 rep # # 
#Calculating avgerage DSSP per residue over all the frames
reswtg2 = []
# Iterate over columns
for column_index in range(wtg2.shape[1]):
    column_results = []
    for base in ['C', 'E', 'H']:
        count = sum(x.count(base) for x in wtg2[:, column_index])
        freq  = (count / 26000)
        column_results.append(freq)
    reswtg2.append(column_results)

#creating a seqlist for the dataframe including an index row
seqwtg2 = list(range(len(wtg2[0])))
seqwtg2 = [int(x) for x in seqwtg2]
seqwtg2 = [x +  20 for x in seqwtg2]

# Create DataFrame
dfwtg2 = pd.DataFrame(data = reswtg2,
        index = seqwtg2,
        columns = ['C', 'E', 'H'])
dfwtg2 = dfwtg2.iloc[1:, :] # the first row in from index row, so removing this

#Creating a seq for plotting without the first index row
seqwtg2 = seqwtg2[1:]
# Plot the wildtype glycan 2 DSSP average
figure, (axis1, axis2) = plt.subplots(2, 1, figsize=(15,6), dpi=300,
gridspec_kw={"height_ratios": [1,5], "hspace": .05}, constrained_layout = True)

axis2.plot(seqwtg2, dfwtg2['E'], label="Sheet", color="gold")
axis2.plot(seqwtg2, dfwtg2['H'], label="Helix", color="red")
axis2.set_xlabel('Residues wtg2')
axis2.set_ylabel('Frequency of occurence in wtg2')

axis1.axis('off')
artist.draw(secstruct_str, xpos=list(range(21, 21+nres)), ypos=3.5, ax=axis1)
axis1.set_xlabel("Residue index")
axis1.set_ylim([3, 4])
axis1.tick_params(left = False, labelleft = False)
axis1.spines["top"].set_visible(False)
axis1.spines["right"].set_visible(False)
axis1.spines["left"].set_visible(False)

plt.savefig("DSSPwtg2.png")

# # WTg3 rep # #
#Calculating avgerage DSSP per residue over all the frames
reswtg3 = []
# Iterate over columns
for column_index in range(wtg3.shape[1]):
    column_results = []
    for base in ['C', 'E', 'H']:
        count = sum(x.count(base) for x in wtg3[:, column_index])
        freq  = (count / 26000)
        column_results.append(freq)
    reswtg3.append(column_results)

#creating a seqlist for the dataframe including an index row
seqwtg3 = list(range(len(wtg3[0])))
seqwtg3 = [int(x) for x in seqwtg3]
seqwtg3 = [x +  20 for x in seqwtg3]

# Create DataFrame
dfwtg3 = pd.DataFrame(data = reswtg3,
        index = seqwtg3,
        columns = ['C', 'E', 'H'])
dfwtg3 = dfwtg3.iloc[1:, :] # the first row in from index row, so removing this

#Creating a seq for plotting without the first index row
seqwtg3 = seqwtg3[1:]
# Plot the wildtype glycan 3 DSSP average
figure, (axis1, axis2) = plt.subplots(2, 1, figsize=(15,6), dpi=300,
gridspec_kw={"height_ratios": [1,5], "hspace": .05}, constrained_layout = True)

axis2.plot(seqwtg3, dfwtg3['E'], label="Sheet", color="gold")
axis2.plot(seqwtg3, dfwtg3['H'], label="Helix", color="red")
axis2.set_xlabel('Residues wtg3')
axis2.set_ylabel('Frequency of occurence in wtg3')

axis1.axis('off')
artist.draw(secstruct_str, xpos=list(range(21, 21+nres)), ypos=3.5, ax=axis1)
axis1.set_xlabel("Residue index")
axis1.set_ylim([3, 4])
axis1.tick_params(left = False, labelleft = False)
axis1.spines["top"].set_visible(False)
axis1.spines["right"].set_visible(False)
axis1.spines["left"].set_visible(False)

plt.savefig("DSSPwtg3.png")

# # WTg4 rep # #
#Calculating avgerage DSSP per residue over all the frames
reswtg4 = []
# Iterate over columns
for column_index in range(wtg4.shape[1]):
    column_results = []
    for base in ['C', 'E', 'H']:
        count = sum(x.count(base) for x in wtg4[:, column_index])
        freq  = (count / 26000)
        column_results.append(freq)
    reswtg4.append(column_results)

#creating a seqlist for the dataframe including an index row
seqwtg4 = list(range(len(wtg4[0])))
seqwtg4 = [int(x) for x in seqwtg4]
seqwtg4 = [x +  20 for x in seqwtg4]

# Create DataFrame
dfwtg4 = pd.DataFrame(data = reswtg4,
        index = seqwtg4,
        columns = ['C', 'E', 'H'])
dfwtg4 = dfwtg4.iloc[1:, :] # the first row in from index row, so removing this

#Creating a seq for plotting without the first index row
seqwtg4 = seqwtg4[1:]
# Plot the wildtype glycan 4 DSSP average
figure, (axis1, axis2) = plt.subplots(2, 1, figsize=(15,6), dpi=300,
gridspec_kw={"height_ratios": [1,5], "hspace": .05}, constrained_layout = True)

axis2.plot(seqwtg4, dfwtg4['E'], label="Sheet", color="gold")
axis2.plot(seqwtg4, dfwtg4['H'], label="Helix", color="red")
axis2.set_xlabel('Residues wtg4')
axis2.set_ylabel('Frequency of occurence in wtg4')

axis1.axis('off')
artist.draw(secstruct_str, xpos=list(range(21, 21+nres)), ypos=3.5, ax=axis1)
axis1.set_xlabel("Residue index")
axis1.set_ylim([3, 4])
axis1.tick_params(left = False, labelleft = False)
axis1.spines["top"].set_visible(False)
axis1.spines["right"].set_visible(False)
axis1.spines["left"].set_visible(False)

plt.savefig("DSSPwtg4.png")

# # WTg5 rep # #
#Calculating avgerage DSSP per residue over all the frames
reswtg5 = []
# Iterate over columns
for column_index in range(wtg5.shape[1]):
    column_results = []
    for base in ['C', 'E', 'H']:
        count = sum(x.count(base) for x in wtg5[:, column_index])
        freq  = (count / 26000)
        column_results.append(freq)
    reswtg5.append(column_results)

#creating a seqlist for the dataframe including an index row
seqwtg5 = list(range(len(wtg5[0])))
seqwtg5 = [int(x) for x in seqwtg5]
seqwtg5 = [x +  20 for x in seqwtg5]

# Create DataFrame
dfwtg5 = pd.DataFrame(data = reswtg5,
        index = seqwtg5,
        columns = ['C', 'E', 'H'])
dfwtg5 = dfwtg5.iloc[1:, :] # the first row in from index row, so removing this

#Creating a seq for plotting without the first index row
seqwtg5 = seqwtg5[1:]
# Plot the wildtype glycan 5 DSSP average
figure, (axis1, axis2) = plt.subplots(2, 1, figsize=(15,6), dpi=300,
gridspec_kw={"height_ratios": [1,5], "hspace": .05}, constrained_layout = True)

axis2.plot(seqwtg5, dfwtg5['E'], label="Sheet", color="gold")
axis2.plot(seqwtg5, dfwtg5['H'], label="Helix", color="red")
axis2.set_xlabel('Residues wtg5')
axis2.set_ylabel('Frequency of occurence in wtg5')

axis1.axis('off')
artist.draw(secstruct_str, xpos=list(range(21, 21+nres)), ypos=3.5, ax=axis1)
axis1.set_xlabel("Residue index")
axis1.set_ylim([3, 4])
axis1.tick_params(left = False, labelleft = False)
axis1.spines["top"].set_visible(False)
axis1.spines["right"].set_visible(False)
axis1.spines["left"].set_visible(False)

plt.savefig("DSSPwtg5.png")

# Calculate the average between wtg reps

dfwtg1['res'] = seqwtg1
dfwtg2['res'] = seqwtg2
dfwtg3['res'] = seqwtg3
dfwtg4['res'] = seqwtg4
dfwtg5['res'] = seqwtg5

wtgE = pd.concat([dfwtg1['res'], dfwtg1['E'], dfwtg2['E'], dfwtg3['E'], dfwtg4['E'], dfwtg5['E']], axis=1, keys=['res', 'wtg1', 'wtg2', 'wtg3', 'wtg4', 'wtg5'])
wtgE['std'] = wtgE[['wtg1', 'wtg2', 'wtg3', 'wtg4', 'wtg5']].apply(lambda row: np.std(row, ddof=1) / np.sqrt(row.size), axis=1)
wtgE['mean'] = wtgE[['wtg1', 'wtg2', 'wtg3', 'wtg4', 'wtg5']].apply(np.mean, axis=1)

wtgH = pd.concat([dfwtg1['res'], dfwtg1['H'], dfwtg2['H'], dfwtg3['H'], dfwtg4['H'], dfwtg5['H']], axis=1, keys=['res', 'wtg1', 'wtg2', 'wtg3', 'wtg4', 'wtg5'])
wtgH['std'] = wtgH[['wtg1', 'wtg2', 'wtg3', 'wtg4', 'wtg5']].apply(lambda row: np.std(row, ddof=1) / np.sqrt(row.size), axis=1)
wtgH['mean'] = wtgH[['wtg1', 'wtg2', 'wtg3', 'wtg4', 'wtg5']].apply(np.mean, axis=1)

ag = wtgE['mean']+wtgE['std']
ag[ag > 1] = 1
bg = wtgE['mean']-wtgE['std']
bg[bg < 0] = 0
cg = wtgH['mean']+wtgH['std']
cg[cg > 1] = 1
dg = wtgH['mean']-wtgH['std']
dg[dg < 0] = 0
 
print(wtgE)
print(wtgH)

wtgE.to_csv('csv/wtgE_mean.csv', sep=",",columns=['res', 'mean'])
wtgH.to_csv('csv/wtgH_mean.csv', sep=",",columns=['res', 'mean'])

# Plot the wildtype glycan DSSP mean
figure, (axis1, axis2) = plt.subplots(2, 1, figsize=(15,6), dpi=300,
gridspec_kw={"height_ratios": [1,5], "hspace": .05}, constrained_layout = True)

axis2.plot(wtgE['res'], wtgE['mean'], label="Sheet", color="gold")
axis2.plot(wtgH['res'], wtgH['mean'], label="Helix", color="red")
axis2.fill_between(seqwtg1, ag, bg, color='gold', alpha=0.25)
axis2.fill_between(seqwtg1, cg, dg, color='red', alpha=0.25)

axis2.set_xlabel('Residues wtg replicates')
axis2.set_ylabel('Frequency of occurence')

axis1.axis('off')
artist.draw(secstruct_str, xpos=list(range(21, 21+nres)), ypos=3.5, ax=axis1)
axis1.set_xlabel("Residue index")
axis1.set_ylim([3, 4])
axis1.tick_params(left = False, labelleft = False)
axis1.spines["top"].set_visible(False)
axis1.spines["right"].set_visible(False)
axis1.spines["left"].set_visible(False)

plt.savefig("DSSPwtgmean.png")

# # DELETION GLYCAN
# Import
delg1 = np.loadtxt("csv/dsspdelg1.csv", delimiter=",", dtype = "str") 
delg2 = np.loadtxt("csv/dsspdelg2.csv", delimiter=",", dtype = "str") 
delg3 = np.loadtxt("csv/dsspdelg3.csv", delimiter=",", dtype = "str")
delg4 = np.loadtxt("csv/dsspdelg4.csv", delimiter=",", dtype = "str")
delg5 = np.loadtxt("csv/dsspdelg5.csv", delimiter=",", dtype = "str")

# # DELg1 rep # # 
#Calculating avgerage DSSP per residue over all the frames
resdelg1 = []
# Iterate over columns
for column_index in range(delg1.shape[1]):
    column_results = []
    for base in ['C', 'E', 'H']:
        count = sum(x.count(base) for x in delg1[:, column_index])
        freq  = (count / 26000)
        column_results.append(freq)
    resdelg1.append(column_results)

#creating a seqlist for the dataframe including an index row
seqdelg1 = delresidues

# Create DataFrame
dfdelg1 = pd.DataFrame(data = resdelg1,
        index = seqdelg1,
        columns = ['C', 'E', 'H'])
dfdelg1 = dfdelg1.iloc[1:, :] # the first row in from index row, so removing this

#Creating a seq for plotting without the first index row
seqdelg1 = seqdelg1[1:]
# Plot the deletion glycan 1 DSSP average
figure, (axis1, axis2) = plt.subplots(2, 1, figsize=(15,6), dpi=300,
gridspec_kw={"height_ratios": [1,5], "hspace": .05}, constrained_layout = True)

axis2.plot(seqdelg1, dfdelg1['E'], label="Sheet", color="gold")
axis2.plot(seqdelg1, dfdelg1['H'], label="Helix", color="red")
axis2.set_xlabel('Residues delg1')
axis2.set_ylabel('Frequency of occurence in delg1')

axis1.axis('off')
artist.draw(secstruct_str, xpos=list(range(21, 21+nres)), ypos=3.5, ax=axis1)
axis1.set_xlabel("Residue index")
axis1.set_ylim([3, 4])
axis1.tick_params(left = False, labelleft = False)
axis1.spines["top"].set_visible(False)
axis1.spines["right"].set_visible(False)
axis1.spines["left"].set_visible(False)
plt.savefig("DSSPdelg1.png")

# # DELg2 rep # # 
#Calculating avgerage DSSP per residue over all the frames
resdelg2 = []
# Iterate over columns
for column_index in range(delg2.shape[1]):
    column_results = []
    for base in ['C', 'E', 'H']:
        count = sum(x.count(base) for x in delg2[:, column_index])
        freq  = (count / 26000)
        column_results.append(freq)
    resdelg2.append(column_results)

#creating a seqlist for the dataframe including an index row
seqdelg2 = delresidues

# Create DataFrame
dfdelg2 = pd.DataFrame(data = resdelg2,
        index = seqdelg2,
        columns = ['C', 'E', 'H'])
dfdelg2 = dfdelg2.iloc[1:, :] # the first row in from index row, so removing this

#Creating a seq for plotting without the first index row
seqdelg2 = seqdelg2[1:]
# Plot the deletion glycan 2 DSSP average
figure, (axis1, axis2) = plt.subplots(2, 1, figsize=(15,6), dpi=300,
gridspec_kw={"height_ratios": [1,5], "hspace": .05}, constrained_layout = True)

axis2.plot(seqdelg2, dfdelg2['E'], label="Sheet", color="gold")
axis2.plot(seqdelg2, dfdelg2['H'], label="Helix", color="red")
axis2.set_xlabel('Residues delg2')
axis2.set_ylabel('Frequency of occurence in delg2')

axis1.axis('off')
artist.draw(secstruct_str, xpos=list(range(21, 21+nres)), ypos=3.5, ax=axis1)
axis1.set_xlabel("Residue index")
axis1.set_ylim([3, 4])
axis1.tick_params(left = False, labelleft = False)
axis1.spines["top"].set_visible(False)
axis1.spines["right"].set_visible(False)
axis1.spines["left"].set_visible(False)

plt.savefig("DSSPdelg2.png")

# # DELg3 rep # #
#Calculating avgerage DSSP per residue over all the frames
resdelg3 = []
# Iterate over columns
for column_index in range(delg3.shape[1]):
    column_results = []
    for base in ['C', 'E', 'H']:
        count = sum(x.count(base) for x in delg3[:, column_index])
        freq  = (count / 26000)
        column_results.append(freq)
    resdelg3.append(column_results)

#creating a seqlist for the dataframe including an index row
seqdelg3 = delresidues

# Create DataFrame
dfdelg3 = pd.DataFrame(data = resdelg3,
        index = seqdelg3,
        columns = ['C', 'E', 'H'])
dfdelg3 = dfdelg3.iloc[1:, :] # the first row in from index row, so removing this

#Creating a seq for plotting without the first index row
seqdelg3 = seqdelg3[1:]
# Plot the deletion glycan 3 DSSP average
figure, (axis1, axis2) = plt.subplots(2, 1, figsize=(15,6), dpi=300,
gridspec_kw={"height_ratios": [1,5], "hspace": .05}, constrained_layout = True)

axis2.plot(seqdelg3, dfdelg3['E'], label="Sheet", color="gold")
axis2.plot(seqdelg3, dfdelg3['H'], label="Helix", color="red")
axis2.set_xlabel('Residues delg3')
axis2.set_ylabel('Frequency of occurence in delg3')

axis1.axis('off')
artist.draw(secstruct_str, xpos=list(range(21, 21+nres)), ypos=3.5, ax=axis1)
axis1.set_xlabel("Residue index")
axis1.set_ylim([3, 4])
axis1.tick_params(left = False, labelleft = False)
axis1.spines["top"].set_visible(False)
axis1.spines["right"].set_visible(False)
axis1.spines["left"].set_visible(False)

plt.savefig("DSSPdelg3.png")

# # DELg4 rep # #
#Calculating avgerage DSSP per residue over all the frames
resdelg4 = []
# Iterate over columns
for column_index in range(delg4.shape[1]):
    column_results = []
    for base in ['C', 'E', 'H']:
        count = sum(x.count(base) for x in delg4[:, column_index])
        freq  = (count / 26000)
        column_results.append(freq)
    resdelg4.append(column_results)

#creating a seqlist for the dataframe including an index row
seqdelg4 = delresidues

# Create DataFrame
dfdelg4 = pd.DataFrame(data = resdelg4,
        index = seqdelg4,
        columns = ['C', 'E', 'H'])
dfdelg4 = dfdelg4.iloc[1:, :] # the first row in from index row, so removing this

#Creating a seq for plotting without the first index row
seqdelg4 = seqdelg4[1:]
# Plot the deletion glycan 4 DSSP average
figure, (axis1, axis2) = plt.subplots(2, 1, figsize=(15,6), dpi=300,
gridspec_kw={"height_ratios": [1,5], "hspace": .05}, constrained_layout = True)

axis2.plot(seqdelg4, dfdelg4['E'], label="Sheet", color="gold")
axis2.plot(seqdelg4, dfdelg4['H'], label="Helix", color="red")
axis2.set_xlabel('Residues delg4')
axis2.set_ylabel('Frequency of occurence in delg4')

axis1.axis('off')
artist.draw(secstruct_str, xpos=list(range(21, 21+nres)), ypos=3.5, ax=axis1)
axis1.set_xlabel("Residue index")
axis1.set_ylim([3, 4])
axis1.tick_params(left = False, labelleft = False)
axis1.spines["top"].set_visible(False)
axis1.spines["right"].set_visible(False)
axis1.spines["left"].set_visible(False)

plt.savefig("DSSPdelg4.png")

# # DELg5 rep # #
#Calculating avgerage DSSP per residue over all the frames
resdelg5 = []
# Iterate over columns
for column_index in range(delg5.shape[1]):
    column_results = []
    for base in ['C', 'E', 'H']:
        count = sum(x.count(base) for x in delg5[:, column_index])
        freq  = (count / 26000)
        column_results.append(freq)
    resdelg5.append(column_results)

#creating a seqlist for the dataframe including an index row
seqdelg5 = delresidues

# Create DataFrame
dfdelg5 = pd.DataFrame(data = resdelg5,
        index = seqdelg5,
        columns = ['C', 'E', 'H'])
dfdelg5 = dfdelg5.iloc[1:, :] # the first row in from index row, so removing this

#Creating a seq for plotting without the first index row
seqdelg5 = seqdelg5[1:]
# Plot the deletion glycan 5 DSSP average
figure, (axis1, axis2) = plt.subplots(2, 1, figsize=(15,6), dpi=300,
gridspec_kw={"height_ratios": [1,5], "hspace": .05}, constrained_layout = True)

axis2.plot(seqdelg5, dfdelg5['E'], label="Sheet", color="gold")
axis2.plot(seqdelg5, dfdelg5['H'], label="Helix", color="red")
axis2.set_xlabel('Residues delg5')
axis2.set_ylabel('Frequency of occurence in delg5')

axis1.axis('off')
artist.draw(secstruct_str, xpos=list(range(21, 21+nres)), ypos=3.5, ax=axis1)
axis1.set_xlabel("Residue index")
axis1.set_ylim([3, 4])
axis1.tick_params(left = False, labelleft = False)
axis1.spines["top"].set_visible(False)
axis1.spines["right"].set_visible(False)
axis1.spines["left"].set_visible(False)

plt.savefig("DSSPdelg5.png")

# Calculate the average between delg reps

dfdelg1['res'] = seqdelg1
dfdelg2['res'] = seqdelg2
dfdelg3['res'] = seqdelg3
dfdelg4['res'] = seqdelg4
dfdelg5['res'] = seqdelg5

delgE = pd.concat([dfdelg1['res'], dfdelg1['E'], dfdelg2['E'], dfdelg3['E'], dfdelg4['E'], dfdelg5['E']], axis=1, keys=['res', 'delg1', 'delg2', 'delg3', 'delg4', 'delg5'])
delgE['std'] = delgE[['delg1', 'delg2', 'delg3', 'delg4', 'delg5']].apply(lambda row: np.std(row, ddof=1) / np.sqrt(row.size), axis=1)
delgE['mean'] = delgE[['delg1', 'delg2', 'delg3', 'delg4', 'delg5']].apply(np.mean, axis=1)

delgH = pd.concat([dfdelg1['res'], dfdelg1['H'], dfdelg2['H'], dfdelg3['H'], dfdelg4['H'], dfdelg5['H']], axis=1, keys=['res', 'delg1', 'delg2', 'delg3', 'delg4', 'delg5'])
delgH['std'] = delgH[['delg1', 'delg2', 'delg3', 'delg4', 'delg5']].apply(lambda row: np.std(row, ddof=1) / np.sqrt(row.size), axis=1)
delgH['mean'] = delgH[['delg1', 'delg2', 'delg3', 'delg4', 'delg5']].apply(np.mean, axis=1)

eg = delgE['mean']+delgE['std']
eg[eg > 1] = 1
fg = delgE['mean']-delgE['std']
fg[fg < 0] = 0
gg = delgH['mean']+delgH['std']
gg[gg > 1] = 1
hg = delgH['mean']-delgH['std']
hg[hg < 0] = 0
 
print(delgE)
print(delgH)

delgE.to_csv('csv/delgE_mean.csv', sep=",",columns=['res', 'mean'])
delgH.to_csv('csv/delgH_mean.csv', sep=",",columns=['res', 'mean'])

# Plot the mean deletion glycan DSSP
figure, (axis1, axis2) = plt.subplots(2, 1, figsize=(15,6), dpi=300,
gridspec_kw={"height_ratios": [1,5], "hspace": .05}, constrained_layout = True)

axis2.plot(delgE['res'], delgE['mean'], label="Sheet", color="gold")
axis2.plot(delgH['res'], delgH['mean'], label="Helix", color="red")
axis2.fill_between(seqdelg1, eg, fg, color='gold', alpha=0.25)
axis2.fill_between(seqdelg1, gg, hg, color='red', alpha=0.25)

axis2.set_xlabel('Residues delg replicates')
axis2.set_ylabel('Frequency of occurence')

axis1.axis('off')
artist.draw(secstruct_str, xpos=list(range(21, 21+nres)), ypos=3.5, ax=axis1)
axis1.set_xlabel("Residue index")
axis1.set_ylim([3, 4])
axis1.tick_params(left = False, labelleft = False)
axis1.spines["top"].set_visible(False)
axis1.spines["right"].set_visible(False)
axis1.spines["left"].set_visible(False)

plt.savefig("DSSPdelgmean.png")


## COMAPARING BETWEEN SYSTEMS 

# # Compare WT to DEL

figure, (axis1, axis2) = plt.subplots(2, 1, figsize=(15,6), dpi=300,
gridspec_kw={"height_ratios": [1,5], "hspace": .05}, constrained_layout = True)

axis2.plot(wtE['res'], wtE['mean'], label="wt", color="gold")
axis2.plot(wtH['res'], wtH['mean'], label="wt", color="red")
axis2.fill_between(seqwt1, a, b, color='gold', alpha=0.25)
axis2.fill_between(seqwt1, c, d, color='red', alpha=0.25)

axis2.plot(delE['res'], delE['mean'], label="del", color="goldenrod")
axis2.plot(delH['res'], delH['mean'], label="del", color="firebrick")
axis2.fill_between(seqdel1, e, f, color='goldenrod', alpha=0.25)
axis2.fill_between(seqdel1, g, h, color='firebrick', alpha=0.25)
axis2.legend(loc = "best") 

axis2.set_xlabel('Residues wt and del replicates')
axis2.set_ylabel('Frequency of occurence')

axis1.axis('off')
artist.draw(secstruct_str, xpos=list(range(21, 21+nres)), ypos=3.5, ax=axis1)
axis1.set_xlabel("Residue index")
axis1.set_ylim([3, 4])
axis1.tick_params(left = False, labelleft = False)
axis1.spines["top"].set_visible(False)
axis1.spines["right"].set_visible(False)
axis1.spines["left"].set_visible(False)

plt.savefig("DSSPwtanddelmean.png")

# # Compare WTg to DELg

figure, (axis1, axis2) = plt.subplots(2, 1, figsize=(15,6), dpi=300,
gridspec_kw={"height_ratios": [1,5], "hspace": .05}, constrained_layout = True)

axis2.plot(wtgE['res'], wtgE['mean'], label="wtg", color="gold")
axis2.plot(wtgH['res'], wtgH['mean'], label="wtg", color="red")
axis2.fill_between(seqwtg1, ag, bg, color='gold', alpha=0.25)
axis2.fill_between(seqwtg1, cg, dg, color='red', alpha=0.25)

axis2.plot(delgE['res'], delgE['mean'], label="delg", color="goldenrod")
axis2.plot(delgH['res'], delgH['mean'], label="delg", color="firebrick")
axis2.fill_between(seqdel1, eg, fg, color='goldenrod', alpha=0.25)
axis2.fill_between(seqdel1, gg, hg, color='firebrick', alpha=0.25)
axis2.legend(loc = "best") 

axis2.set_xlabel('Residues wtg and delg replicates')
axis2.set_ylabel('Frequency of occurence')

axis1.axis('off')
artist.draw(secstruct_str, xpos=list(range(21, 21+nres)), ypos=3.5, ax=axis1)
axis1.set_xlabel("Residue index")
axis1.set_ylim([3, 4])
axis1.tick_params(left = False, labelleft = False)
axis1.spines["top"].set_visible(False)
axis1.spines["right"].set_visible(False)
axis1.spines["left"].set_visible(False)

plt.savefig("DSSPwtganddelgmean.png")

# # Compare WT to WTg

figure, (axis1, axis2) = plt.subplots(2, 1, figsize=(15,6), dpi=300,
gridspec_kw={"height_ratios": [1,5], "hspace": .05}, constrained_layout = True)

axis2.plot(wtE['res'], wtE['mean'], label="wt", color="gold")
axis2.plot(wtH['res'], wtH['mean'], label="wt", color="red")
axis2.fill_between(seqwt1, a, b, color='gold', alpha=0.25)
axis2.fill_between(seqwt1, c, d, color='red', alpha=0.25)

axis2.plot(wtgE['res'], wtgE['mean'], label="wtg", color="goldenrod")
axis2.plot(wtgH['res'], wtgH['mean'], label="wtg", color="firebrick")
axis2.fill_between(seqwtg1, ag, bg, color='goldenrod', alpha=0.25)
axis2.fill_between(seqwtg1, cg, dg, color='firebrick', alpha=0.25)
axis2.legend(loc = "best") 

axis2.set_xlabel('Residues wt and wtg replicates')
axis2.set_ylabel('Frequency of occurence')

axis1.axis('off')
artist.draw(secstruct_str, xpos=list(range(21, 21+nres)), ypos=3.5, ax=axis1)
axis1.set_xlabel("Residue index")
axis1.set_ylim([3, 4])
axis1.tick_params(left = False, labelleft = False)
axis1.spines["top"].set_visible(False)
axis1.spines["right"].set_visible(False)
axis1.spines["left"].set_visible(False)

plt.savefig("DSSPwtandwtgmean.png")

# # Compare WTg to DELg

figure, (axis1, axis2) = plt.subplots(2, 1, figsize=(15,6), dpi=300,
gridspec_kw={"height_ratios": [1,5], "hspace": .05}, constrained_layout = True)

axis2.plot(delE['res'], delE['mean'], label="del", color="gold")
axis2.plot(delH['res'], delH['mean'], label="del", color="red")
axis2.fill_between(seqdel1, e, f, color='gold', alpha=0.25)
axis2.fill_between(seqdel1, g, h, color='red', alpha=0.25)

axis2.plot(delgE['res'], delgE['mean'], label="delg", color="goldenrod")
axis2.plot(delgH['res'], delgH['mean'], label="delg", color="firebrick")
axis2.fill_between(seqdel1, eg, fg, color='goldenrod', alpha=0.25)
axis2.fill_between(seqdel1, gg, hg, color='firebrick', alpha=0.25)
axis2.legend(loc = "best") 

axis2.set_xlabel('Residues del and delg replicates')
axis2.set_ylabel('Frequency of occurence')

axis1.axis('off')
artist.draw(secstruct_str, xpos=list(range(21, 21+nres)), ypos=3.5, ax=axis1)
axis1.set_xlabel("Residue index")
axis1.set_ylim([3, 4])
axis1.tick_params(left = False, labelleft = False)
axis1.spines["top"].set_visible(False)
axis1.spines["right"].set_visible(False)
axis1.spines["left"].set_visible(False)

plt.savefig("DSSPdelanddelgmean.png")

# # Compare between all systems

figure, (axis1, axis2) = plt.subplots(2, 1, figsize=(15,6), dpi=300,
gridspec_kw={"height_ratios": [1,5], "hspace": .05}, constrained_layout = True)

axis2.plot(wtE['res'], wtE['mean'], label="wt", color="gold")
axis2.plot(wtH['res'], wtH['mean'], label="wt", color="red")
axis2.fill_between(seqwt1, a, b, color='gold', alpha=0.25)
axis2.fill_between(seqwt1, c, d, color='red', alpha=0.25)

axis2.plot(delE['res'], delE['mean'], label="del", color="goldenrod")
axis2.plot(delH['res'], delH['mean'], label="del", color="firebrick")
axis2.fill_between(seqdel1, e, f, color='goldenrod', alpha=0.25)
axis2.fill_between(seqdel1, g, h, color='firebrick', alpha=0.25)

axis2.plot(wtgE['res'], wtgE['mean'], label="wtg", color="tan")
axis2.plot(wtgH['res'], wtgH['mean'], label="wtg", color="tomato")
axis2.fill_between(seqwtg1, ag, bg, color='tan', alpha=0.25)
axis2.fill_between(seqwtg1, cg, dg, color='tomato', alpha=0.25)

axis2.plot(delgE['res'], delgE['mean'], label="delg", color="darkgoldenrod")
axis2.plot(delgH['res'], delgH['mean'], label="delg", color="coral")
axis2.fill_between(seqdel1, eg, fg, color='darkgoldenrod', alpha=0.25)
axis2.fill_between(seqdel1, gg, hg, color='coral', alpha=0.25)
axis2.legend(loc = "best") 

axis2.set_xlabel('Residues all systems')
axis2.set_ylabel('Frequency of occurence')

axis1.axis('off')
artist.draw(secstruct_str, xpos=list(range(21, 21+nres)), ypos=3.5, ax=axis1)
axis1.set_xlabel("Residue index")
axis1.set_ylim([3, 4])
axis1.tick_params(left = False, labelleft = False)
axis1.spines["top"].set_visible(False)
axis1.spines["right"].set_visible(False)
axis1.spines["left"].set_visible(False)

plt.savefig("DSSPallsystemsmean.png")
