# Supplementary material for: Assessing structure-function impacts on Vitellogenin by leveraging allelic variant found in honey bee subspecies Apis mellifera mellifera
Source: iScience. 2025 Jul 29;28(9):113241. doi: 10.1016/j.isci.2025.113241 (PMC12496180; doi:10.1016/j.isci.2025.113241)
Supplement: Data S1. Data and code for molecular dynamics [file mmc2.zip › MD_analysis/plotpca_noloop.py]

#!/usr/bin/env python
# coding: utf-8

import matplotlib.pyplot as plt 
plt.style.use('default')
import numpy as np
import pandas as pd
from MDAnalysis.analysis import pca

plt.rc('font', size=15)
plt.rc('axes', titlesize=20)
plt.rc('axes', labelsize=15)

# # PCA 
# Import
pca = pd.read_csv("csv/PCA_no30loop.csv")

pcawt1 = pca[pca['Sim'] == 'wt1']
pcawt2 = pca[pca['Sim'] == 'wt2']
pcawt3 = pca[pca['Sim'] == 'wt3']
pcawt4 = pca[pca['Sim'] == 'wt4']
pcawt5 = pca[pca['Sim'] == 'wt5']
pcadel1 = pca[pca['Sim'] == 'del1']
pcadel2 = pca[pca['Sim'] == 'del2']
pcadel3 = pca[pca['Sim'] == 'del3']
pcadel4 = pca[pca['Sim'] == 'del4']
pcadel5 = pca[pca['Sim'] == 'del5']
pcawtg1 = pca[pca['Sim'] == 'wtg1']
pcawtg2 = pca[pca['Sim'] == 'wtg2']
pcawtg3 = pca[pca['Sim'] == 'wtg3']
pcawtg4 = pca[pca['Sim'] == 'wtg4']
pcawtg5 = pca[pca['Sim'] == 'wtg5']
pcadelg1 = pca[pca['Sim'] == 'delg1']
pcadelg2 = pca[pca['Sim'] == 'delg2']
pcadelg3 = pca[pca['Sim'] == 'delg3']
pcadelg4 = pca[pca['Sim'] == 'delg4']
pcadelg5 = pca[pca['Sim'] == 'delg5']

wt5_PC2max  = round(pcawt5['PC2'].max(), 2)
wt5_PC2maxframe = pcawt5.loc[pcawt5['PC2']>8,: 'Frame']

print("Max PC2 on wt5:")
print(wt5_PC2max)
print(wt5_PC2maxframe)

wt1_PC2min  = round(pcawt1['PC2'].min(), 2)
wt1_PC2minframe = pcawt1.loc[pcawt1['PC2']<-0.40, 'Frame']

print("Min PC2 on wt1:")
print(wt1_PC2min)
print(wt1_PC2minframe)


wt2_PC2min  = round(pcawt2['PC2'].min(), 2)
wt2_PC2minframe = pcawt2.loc[pcawt2['PC2']<-2.20, 'Frame']

print("Min PC2 on wt2:")
print(wt2_PC2min)
print(wt2_PC2minframe)

wt3_PC2min  = round(pcawt3['PC2'].min(), 2)
wt3_PC2minframe = pcawt3.loc[pcawt3['PC2']<-1.59, 'Frame']

print("Min PC2 on wt3:")
print(wt3_PC2min)
print(wt3_PC2minframe)

wt4_PC2min  = round(pcawt4['PC2'].min(), 2)
wt4_PC2minframe = pcawt4.loc[pcawt4['PC2']<-1.45, 'Frame']

print("Min PC2 on wt4:")
print(wt4_PC2min)
print(wt4_PC2minframe)


wt1_PC1max  = round(pcawt1['PC1'].max(), 2)
wt1_PC1maxframe = pcawt1.loc[pcawt1['PC1']>6.29, 'Frame']

print("Max PC1 on wt1:")
print(wt1_PC1max)
print(wt1_PC1maxframe)

wt4_PC1max  = round(pcawt4['PC1'].max(), 2)
wt4_PC1maxframe = pcawt4.loc[pcawt4['PC1']>7.4, 'Frame']

print("Max PC1 on wt4:")
print(wt4_PC1max)
print(wt4_PC1maxframe)

wt2_PC1min  = round(pcawt2['PC1'].min(), 2)
wt2_PC1minframe = pcawt2.loc[pcawt2['PC1']<-6, 'Frame']

print("Min PC1 on wt2:")
print(wt2_PC1min)
print(wt2_PC1minframe)

wt3_PC1min  = round(pcawt3['PC1'].min(), 2)
wt3_PC1minframe = pcawt3.loc[pcawt3['PC1']<-6.4, 'Frame']

print("Min PC1 on wt3:")
print(wt3_PC1min)
print(wt3_PC1minframe)


# # wtg calculations # #

wtg1_PC2max  = round(pcawtg1['PC2'].max(), 2)
wtg1_PC2maxframe = pcawtg1.loc[pcawtg1['PC2']>4.1, 'Frame']

print("Max PC2 on wtg1:")
print(wtg1_PC2max)
print(wtg1_PC2maxframe)

wtg2_PC2min  = round(pcawtg2['PC2'].min(), 2)
wtg2_PC2minframe = pcawtg2.loc[pcawtg2['PC2']<-4.45, 'Frame']

print("Min PC2 on wtg2:")
print(wtg2_PC2min)
print(wtg2_PC2minframe)

wtg3_PC2min  = round(pcawtg3['PC2'].min(), 2)
wtg3_PC2minframe = pcawtg3.loc[pcawtg3['PC2']<-4.7, 'Frame']

print("Min PC2 on wtg3:")
print(wtg3_PC2min)
print(wtg3_PC2minframe)

wtg4_PC2min  = round(pcawtg4['PC2'].min(), 2)
wtg4_PC2minframe = pcawtg4.loc[pcawtg4['PC2']<-3.4, 'Frame']

print("Min PC2 on wtg4:")
print(wtg4_PC2min)
print(wtg4_PC2minframe)

wtg5_PC2min = round(pcawtg5['PC2'].min(), 2)
wtg5_PC2minframe = pcawtg5.loc[pcawtg5['PC2']<-3.75, 'Frame']

print("Min PC2 on wtg5:")
print(wtg5_PC2min)
print(wtg5_PC2minframe)

#plot of explained variance 

exp_var_pca = [0.43964735, 0.30766751, 0.11412712, 0.04412435, 0.03081163, 0.01824129, 0.0139876, 0.01157691, 0.00610635, 0.00549696]
cum_sum_eigenvalues = np.cumsum(exp_var_pca)

plt.bar(range(0,len(exp_var_pca)), exp_var_pca, alpha=0.5, align='center', label='Individual')
plt.step(range(0,len(cum_sum_eigenvalues)), cum_sum_eigenvalues, where='mid',label='Cumulative')
plt.ylabel('Explained variance ratio')
plt.xlabel('Principal component index')
plt.legend(loc='best')
plt.tight_layout()
plt.savefig("PCAexpvar_noloop.png", dpi=300)

#plot wt replicates 
plt.figure(figsize=(10,5))
plt.scatter(pcawt1['PC1'],pcawt1['PC2'], label="wt1", s=5, c="blue")
plt.scatter(pcawt2['PC1'],pcawt2['PC2'], label="wt2", s=5, c="green")
plt.scatter(pcawt3['PC1'],pcawt3['PC2'], label="wt3", s=5, c="red")
plt.scatter(pcawt4['PC1'],pcawt4['PC2'], label="wt4", s=5, c="orange")
plt.scatter(pcawt5['PC1'],pcawt5['PC2'], label="wt5", s=5, c="purple")
plt.title('PCA of wt replicates')
plt.xlabel('PC1')
plt.ylabel('PC2')
plt.legend(loc = "best")
plt.savefig("PCAwt_noloop.png", dpi=300)

#plot of wt replicates over time
plt.figure(figsize=(10,5))
plt.scatter(pcawt1['PC1'],pcawt1['PC2'], label="wt1", s=5, c=pcawt1['Frame'])
plt.scatter(pcawt2['PC1'],pcawt2['PC2'], label="wt2", s=5, c=pcawt2['Frame'])
plt.scatter(pcawt3['PC1'],pcawt3['PC2'], label="wt3", s=5, c=pcawt3['Frame'])
plt.scatter(pcawt4['PC1'],pcawt4['PC2'], label="wt4", s=5, c=pcawt4['Frame'])
plt.scatter(pcawt5['PC1'],pcawt5['PC2'], label="wt5", s=5, c=pcawt5['Frame'])
plt.title('PCA of wt replicates over time')
plt.xlabel('PC1')
plt.ylabel('PC2')
plt.colorbar(label='Frames (1 per 0.1 ns)')
plt.savefig("PCAwttime_noloop.png", dpi=300)

#plot del replicates
plt.figure(figsize=(10,5))
plt.scatter(pcadel1['PC1'],pcadel1['PC2'], label="del1", s=5, c="blue")
plt.scatter(pcadel2['PC1'],pcadel2['PC2'], label="del2", s=5, c="green")
plt.scatter(pcadel3['PC1'],pcadel3['PC2'], label="del3", s=5, c="red")
plt.scatter(pcadel4['PC1'],pcadel4['PC2'], label="del4", s=5, c="orange")
plt.scatter(pcadel5['PC1'],pcadel5['PC2'], label="del5", s=5, c="purple")
plt.title('PCA of del replicates')
plt.xlabel('PC1')
plt.ylabel('PC2')
plt.legend(loc = "best")
plt.savefig("PCAdel_noloop.png", dpi=300)

#plot of del replicates over time
plt.figure(figsize=(10,5))
plt.scatter(pcadel1['PC1'],pcadel1['PC2'], label="del1", s=5, c=pcadel1['Frame'])
plt.scatter(pcadel2['PC1'],pcadel2['PC2'], label="del2", s=5, c=pcadel2['Frame'])
plt.scatter(pcadel3['PC1'],pcadel3['PC2'], label="del3", s=5, c=pcadel3['Frame'])
plt.scatter(pcadel4['PC1'],pcadel4['PC2'], label="del4", s=5, c=pcadel4['Frame'])
plt.scatter(pcadel5['PC1'],pcadel5['PC2'], label="del5", s=5, c=pcadel5['Frame'])
plt.title('PCA of del replicates over time')
plt.xlabel('PC1')
plt.ylabel('PC2')
plt.colorbar(label='Frames (1 per 0.1 ns)')
plt.savefig("PCAdeltime_noloop.png", dpi=300)

#plot wtg replicates 
plt.figure(figsize=(10,5))
plt.scatter(pcawtg1['PC1'],pcawtg1['PC2'], label="wtg1", s=5, c="blue")
plt.scatter(pcawtg2['PC1'],pcawtg2['PC2'], label="wtg2", s=5, c="green")
plt.scatter(pcawtg3['PC1'],pcawtg3['PC2'], label="wtg3", s=5, c="red")
plt.scatter(pcawtg4['PC1'],pcawtg4['PC2'], label="wtg4", s=5, c="orange")
plt.scatter(pcawtg5['PC1'],pcawtg5['PC2'], label="wtg5", s=5, c="purple")
plt.title('PCA of wtg replicates')
plt.xlabel('PC1')
plt.ylabel('PC2')
plt.legend(loc = "best")
plt.savefig("PCAwtg_noloop.png", dpi=300)

#plot of wtg replicates over time
plt.figure(figsize=(10,5))
plt.scatter(pcawtg1['PC1'],pcawtg1['PC2'], label="wtg1", s=5, c=pcawtg1['Frame'])
plt.scatter(pcawtg2['PC1'],pcawtg2['PC2'], label="wtg2", s=5, c=pcawtg2['Frame'])
plt.scatter(pcawtg3['PC1'],pcawtg3['PC2'], label="wtg3", s=5, c=pcawtg3['Frame'])
plt.scatter(pcawtg4['PC1'],pcawtg4['PC2'], label="wtg4", s=5, c=pcawtg4['Frame'])
plt.scatter(pcawtg5['PC1'],pcawtg5['PC2'], label="wtg5", s=5, c=pcawtg5['Frame'])
plt.title('PCA of wtg replicates over time')
plt.xlabel('PC1')
plt.ylabel('PC2')
plt.colorbar(label='Frames (1 per 0.1 ns)')
plt.savefig("PCAwtgtime_noloop.png", dpi=300)

#plot delg replicates
plt.figure(figsize=(10,5))
plt.scatter(pcadelg1['PC1'],pcadelg1['PC2'], label="delg1", s=5, c="blue")
plt.scatter(pcadelg2['PC1'],pcadelg2['PC2'], label="delg2", s=5, c="green")
plt.scatter(pcadelg3['PC1'],pcadelg3['PC2'], label="delg3", s=5, c="red")
plt.scatter(pcadelg4['PC1'],pcadelg4['PC2'], label="delg4", s=5, c="orange")
plt.scatter(pcadelg5['PC1'],pcadelg5['PC2'], label="delg5", s=5, c="purple")
plt.title('PCA of delg replicates')
plt.xlabel('PC1')
plt.ylabel('PC2')
plt.legend(loc = "best")
plt.savefig("PCAdelg_noloop.png", dpi=300)

#plot of delg replicates over time
plt.figure(figsize=(10,5))
plt.scatter(pcadelg1['PC1'],pcadelg1['PC2'], label="delg1", s=5, c=pcadelg1['Frame'])
plt.scatter(pcadelg2['PC1'],pcadelg2['PC2'], label="delg2", s=5, c=pcadelg2['Frame'])
plt.scatter(pcadelg3['PC1'],pcadelg3['PC2'], label="delg3", s=5, c=pcadelg3['Frame'])
plt.scatter(pcadelg4['PC1'],pcadelg4['PC2'], label="delg4", s=5, c=pcadelg4['Frame'])
plt.scatter(pcadelg5['PC1'],pcadelg5['PC2'], label="delg5", s=5, c=pcadelg5['Frame'])
plt.title('PCA of delg replicates over time')
plt.xlabel('PC1')
plt.ylabel('PC2')
plt.colorbar(label='Frames (1 per 0.1 ns)')
plt.savefig("PCAdelgtime_noloop.png", dpi=300)

# WT vs DEL # 
#plot wt replicates 
plt.figure(figsize=(10,5))
plt.scatter(pcawt1['PC1'],pcawt1['PC2'], label="wt", s=5, c="blue")
plt.scatter(pcawt2['PC1'],pcawt2['PC2'], s=5, c="blue")
plt.scatter(pcawt3['PC1'],pcawt3['PC2'], s=5, c="blue")
plt.scatter(pcawt4['PC1'],pcawt4['PC2'], s=5, c="blue")
plt.scatter(pcawt5['PC1'],pcawt5['PC2'], s=5, c="blue")
plt.scatter(pcadel1['PC1'],pcadel1['PC2'], label="del", s=5, c="orange")
plt.scatter(pcadel2['PC1'],pcadel2['PC2'], s=5, c="orange")
plt.scatter(pcadel3['PC1'],pcadel3['PC2'], s=5, c="orange")
plt.scatter(pcadel4['PC1'],pcadel4['PC2'], s=5, c="orange")
plt.scatter(pcadel5['PC1'],pcadel5['PC2'], s=5, c="orange")
plt.title('PCA of wt and del replicates')
plt.xlabel('PC1')
plt.ylabel('PC2')
plt.legend(loc = "best")
plt.savefig("PCAwtdel_noloop.png", dpi=300)

#plot of wt replicates over time
plt.figure(figsize=(10,5))
plt.scatter(pcawt1['PC1'],pcawt1['PC2'], label="wt1", s=5, c=pcawt1['Frame'])
plt.scatter(pcawt2['PC1'],pcawt2['PC2'], label="wt2", s=5, c=pcawt2['Frame'])
plt.scatter(pcawt3['PC1'],pcawt3['PC2'], label="wt3", s=5, c=pcawt3['Frame'])
plt.scatter(pcawt4['PC1'],pcawt4['PC2'], label="wt4", s=5, c=pcawt4['Frame'])
plt.scatter(pcawt5['PC1'],pcawt5['PC2'], label="wt5", s=5, c=pcawt5['Frame'])
plt.scatter(pcadel1['PC1'],pcadel1['PC2'], label="del1", s=5, c=pcadel1['Frame'])
plt.scatter(pcadel2['PC1'],pcadel2['PC2'], label="del2", s=5, c=pcadel2['Frame'])
plt.scatter(pcadel3['PC1'],pcadel3['PC2'], label="del3", s=5, c=pcadel3['Frame'])
plt.scatter(pcadel4['PC1'],pcadel4['PC2'], label="del4", s=5, c=pcadel4['Frame'])
plt.scatter(pcadel5['PC1'],pcadel5['PC2'], label="del5", s=5, c=pcadel5['Frame'])
plt.title('PCA of wt and del replicates over time')
plt.xlabel('PC1')
plt.ylabel('PC2')
plt.colorbar(label='Frames (1 per 0.1 ns)')
plt.savefig("PCAwtanddeltime_noloop.png", dpi=300)

# WTg vs DELg # 
#plot wtg and delg replicates 
plt.figure(figsize=(10,5))
plt.scatter(pcawtg1['PC1'],pcawtg1['PC2'], label="wtg", s=5, c="red")
plt.scatter(pcawtg2['PC1'],pcawtg2['PC2'], s=5, c="red")
plt.scatter(pcawtg3['PC1'],pcawtg3['PC2'], s=5, c="red")
plt.scatter(pcawtg4['PC1'],pcawtg4['PC2'], s=5, c="red")
plt.scatter(pcawtg5['PC1'],pcawtg5['PC2'], s=5, c="red")
plt.scatter(pcadelg1['PC1'],pcadelg1['PC2'], label="delg", s=5, c="purple")
plt.scatter(pcadelg2['PC1'],pcadelg2['PC2'], s=5, c="purple")
plt.scatter(pcadelg3['PC1'],pcadelg3['PC2'], s=5, c="purple")
plt.scatter(pcadelg4['PC1'],pcadelg4['PC2'], s=5, c="purple")
plt.scatter(pcadelg5['PC1'],pcadelg5['PC2'], s=5, c="purple")
plt.title('PCA of wtg and delg replicates')
plt.xlabel('PC1')
plt.ylabel('PC2')
plt.legend(loc = "best")
plt.savefig("PCAwtgdelg_noloop.png", dpi=300)

#plot of wtg and delg replicates over time
plt.figure(figsize=(10,5))
plt.scatter(pcawtg1['PC1'],pcawtg1['PC2'], label="wtg1", s=5, c=pcawtg1['Frame'])
plt.scatter(pcawtg2['PC1'],pcawtg2['PC2'], label="wtg2", s=5, c=pcawtg2['Frame'])
plt.scatter(pcawtg3['PC1'],pcawtg3['PC2'], label="wtg3", s=5, c=pcawtg3['Frame'])
plt.scatter(pcawtg4['PC1'],pcawtg4['PC2'], label="wtg4", s=5, c=pcawtg4['Frame'])
plt.scatter(pcawtg5['PC1'],pcawtg5['PC2'], label="wtg5", s=5, c=pcawtg5['Frame'])
plt.scatter(pcadelg1['PC1'],pcadelg1['PC2'], label="delg1", s=5, c=pcadelg1['Frame'])
plt.scatter(pcadelg2['PC1'],pcadelg2['PC2'], label="delg2", s=5, c=pcadelg2['Frame'])
plt.scatter(pcadelg3['PC1'],pcadelg3['PC2'], label="delg3", s=5, c=pcadelg3['Frame'])
plt.scatter(pcadelg4['PC1'],pcadelg4['PC2'], label="delg4", s=5, c=pcadelg4['Frame'])
plt.scatter(pcadelg5['PC1'],pcadelg5['PC2'], label="delg5", s=5, c=pcadelg5['Frame'])
plt.title('PCA of wtg and delg replicates over time')
plt.xlabel('PC1')
plt.ylabel('PC2')
plt.colorbar(label='Frames (1 per 0.1 ns)')
plt.savefig("PCAwtganddelgtime_noloop.png", dpi=300)

# WT vs WTg # 
#plot wt and wtg replicates 
plt.figure(figsize=(10,5))
plt.scatter(pcawt1['PC1'],pcawt1['PC2'], label="wt", s=5, c="blue")
plt.scatter(pcawt2['PC1'],pcawt2['PC2'], s=5, c="blue")
plt.scatter(pcawt3['PC1'],pcawt3['PC2'], s=5, c="blue")
plt.scatter(pcawt4['PC1'],pcawt4['PC2'], s=5, c="blue")
plt.scatter(pcawt5['PC1'],pcawt5['PC2'], s=5, c="blue")
plt.scatter(pcawtg1['PC1'],pcawtg1['PC2'], label="wtg", s=5, c="red")
plt.scatter(pcawtg2['PC1'],pcawtg2['PC2'], s=5, c="red")
plt.scatter(pcawtg3['PC1'],pcawtg3['PC2'], s=5, c="red")
plt.scatter(pcawtg4['PC1'],pcawtg4['PC2'], s=5, c="red")
plt.scatter(pcawtg5['PC1'],pcawtg5['PC2'], s=5, c="red")
plt.title('PCA of wt and wtg replicates')
plt.xlabel('PC1')
plt.ylabel('PC2')
plt.legend(loc = "best")
plt.savefig("PCAwtwtg_noloop.png", dpi=300)

#plot of wt and wtg replicates over time
plt.figure(figsize=(10,5))
plt.scatter(pcawt1['PC1'],pcawt1['PC2'], label="wt1", s=5, c=pcawt1['Frame'])
plt.scatter(pcawt2['PC1'],pcawt2['PC2'], label="wt2", s=5, c=pcawt2['Frame'])
plt.scatter(pcawt3['PC1'],pcawt3['PC2'], label="wt3", s=5, c=pcawt3['Frame'])
plt.scatter(pcawt4['PC1'],pcawt4['PC2'], label="wt4", s=5, c=pcawt4['Frame'])
plt.scatter(pcawt5['PC1'],pcawt5['PC2'], label="wt5", s=5, c=pcawt5['Frame'])
plt.scatter(pcawtg1['PC1'],pcawtg1['PC2'], label="wtg1", s=5, c=pcawtg1['Frame'])
plt.scatter(pcawtg2['PC1'],pcawtg2['PC2'], label="wtg2", s=5, c=pcawtg2['Frame'])
plt.scatter(pcawtg3['PC1'],pcawtg3['PC2'], label="wtg3", s=5, c=pcawtg3['Frame'])
plt.scatter(pcawtg4['PC1'],pcawtg4['PC2'], label="wtg4", s=5, c=pcawtg4['Frame'])
plt.scatter(pcawtg5['PC1'],pcawtg5['PC2'], label="wtg5", s=5, c=pcawtg5['Frame'])
plt.title('PCA of wt and wtg replicates over time')
plt.xlabel('PC1')
plt.ylabel('PC2')
plt.colorbar(label='Frames (1 per 0.1 ns)')
plt.savefig("PCAwtandwtgtime_noloop.png", dpi=300)

# DEL vs DELg # 
#plot del and delg replicates 
plt.figure(figsize=(10,5))
plt.scatter(pcadel1['PC1'],pcadel1['PC2'], label="del", s=5, c="orange")
plt.scatter(pcadel2['PC1'],pcadel2['PC2'], s=5, c="orange")
plt.scatter(pcadel3['PC1'],pcadel3['PC2'], s=5, c="orange")
plt.scatter(pcadel4['PC1'],pcadel4['PC2'], s=5, c="orange")
plt.scatter(pcadel5['PC1'],pcadel5['PC2'], s=5, c="orange")
plt.scatter(pcadelg1['PC1'],pcadelg1['PC2'], label="delg", s=5, c="purple")
plt.scatter(pcadelg2['PC1'],pcadelg2['PC2'], s=5, c="purple")
plt.scatter(pcadelg3['PC1'],pcadelg3['PC2'], s=5, c="purple")
plt.scatter(pcadelg4['PC1'],pcadelg4['PC2'], s=5, c="purple")
plt.scatter(pcadelg5['PC1'],pcadelg5['PC2'], s=5, c="purple")
plt.title('PCA of del and delg replicates')
plt.xlabel('PC1')
plt.ylabel('PC2')
plt.legend(loc = "best")
plt.savefig("PCAdeldelg_noloop.png", dpi=300)

#plot of del replicates over time
plt.figure(figsize=(10,5))
plt.scatter(pcadel1['PC1'],pcadel1['PC2'], label="del1", s=5, c=pcadel1['Frame'])
plt.scatter(pcadel2['PC1'],pcadel2['PC2'], label="del2", s=5, c=pcadel2['Frame'])
plt.scatter(pcadel3['PC1'],pcadel3['PC2'], label="del3", s=5, c=pcadel3['Frame'])
plt.scatter(pcadel4['PC1'],pcadel4['PC2'], label="del4", s=5, c=pcadel4['Frame'])
plt.scatter(pcadel5['PC1'],pcadel5['PC2'], label="del5", s=5, c=pcadel5['Frame'])
plt.scatter(pcadelg1['PC1'],pcadelg1['PC2'], label="delg1", s=5, c=pcadelg1['Frame'])
plt.scatter(pcadelg2['PC1'],pcadelg2['PC2'], label="delg2", s=5, c=pcadelg2['Frame'])
plt.scatter(pcadelg3['PC1'],pcadelg3['PC2'], label="delg3", s=5, c=pcadelg3['Frame'])
plt.scatter(pcadelg4['PC1'],pcadelg4['PC2'], label="delg4", s=5, c=pcadelg4['Frame'])
plt.scatter(pcadelg5['PC1'],pcadelg5['PC2'], label="delg5", s=5, c=pcadelg5['Frame'])
plt.title('PCA of del and delg replicates over time')
plt.xlabel('PC1')
plt.ylabel('PC2')
plt.colorbar(label='Frames (1 per 0.1 ns)')
plt.savefig("PCAdelanddelgtime_noloop.png", dpi=300)


#plot all systems
plt.figure(figsize=(10,5))
plt.scatter(pcawt1['PC1'],pcawt1['PC2'], label="wt", s=5, c="blue")
plt.scatter(pcawt2['PC1'],pcawt2['PC2'], s=5, c="blue")
plt.scatter(pcawt3['PC1'],pcawt3['PC2'], s=5, c="blue")
plt.scatter(pcawt4['PC1'],pcawt4['PC2'], s=5, c="blue")
plt.scatter(pcawt5['PC1'],pcawt5['PC2'], s=5, c="blue")
plt.scatter(pcawtg1['PC1'],pcawtg1['PC2'], label="wtg", s=5, c="red")
plt.scatter(pcawtg2['PC1'],pcawtg2['PC2'], s=5, c="red")
plt.scatter(pcawtg3['PC1'],pcawtg3['PC2'], s=5, c="red")
plt.scatter(pcawtg4['PC1'],pcawtg4['PC2'], s=5, c="red")
plt.scatter(pcawtg5['PC1'],pcawtg5['PC2'], s=5, c="red")
plt.scatter(pcadel1['PC1'],pcadel1['PC2'], label="del", s=5, c="orange")
plt.scatter(pcadel2['PC1'],pcadel2['PC2'], s=5, c="orange")
plt.scatter(pcadel3['PC1'],pcadel3['PC2'], s=5, c="orange")
plt.scatter(pcadel4['PC1'],pcadel4['PC2'], s=5, c="orange")
plt.scatter(pcadel5['PC1'],pcadel5['PC2'], s=5, c="orange")
plt.scatter(pcadelg1['PC1'],pcadelg1['PC2'], label="delg", s=5, c="purple")
plt.scatter(pcadelg2['PC1'],pcadelg2['PC2'], s=5, c="purple")
plt.scatter(pcadelg3['PC1'],pcadelg3['PC2'], s=5, c="purple")
plt.scatter(pcadelg4['PC1'],pcadelg4['PC2'], s=5, c="purple")
plt.scatter(pcadelg5['PC1'],pcadelg5['PC2'], s=5, c="purple")
plt.tight_layout(pad=2.0)
plt.title('PCA (excl. 30 aa loop)')
plt.xlabel('PC1')
plt.ylabel('PC2')
plt.legend(loc = "best")
plt.savefig("PCA_noloop.png", dpi=300)

plt.figure(figsize=(10,5))
plt.scatter(pca['PC1'],pca['PC2'], s=5, c=pca['Frame'])
plt.title('PCA of all systems (excl. 30aa loop)')
plt.xlabel('PC1')
plt.ylabel('PC2')
plt.colorbar(label='Frames (1 per 0.1 ns)')
plt.savefig("PCAovertime_noloop.png", dpi=300)
