# Supplementary material for: Assessing structure-function impacts on Vitellogenin by leveraging allelic variant found in honey bee subspecies Apis mellifera mellifera
Source: iScience. 2025 Jul 29;28(9):113241. doi: 10.1016/j.isci.2025.113241 (PMC12496180; doi:10.1016/j.isci.2025.113241)
Supplement: Data S1. Data and code for molecular dynamics [file mmc2.zip › MD_analysis/plotrmsd_30loop.py]

#!/usr/bin/env python
# coding: utf-8

import matplotlib.pyplot as plt 
import numpy as np
import pandas as pd
plt.style.use('default')

plt.rc('font', size=15)
plt.rc('axes', titlesize=20)
plt.rc('axes', labelsize=20)

# # WILDTYPE 
# Import
wt1_30 = pd.read_csv("csv/rmsdwt1_30loop.csv") 
wt2_30 = pd.read_csv("csv/rmsdwt2_30loop.csv") 
wt3_30 = pd.read_csv("csv/rmsdwt3_30loop.csv") 
wt4_30 = pd.read_csv("csv/rmsdwt4_30loop.csv") 
wt5_30 = pd.read_csv("csv/rmsdwt5_30loop.csv") 

wt1_del = pd.read_csv("csv/rmsdwt1_delloop.csv")
wt2_del = pd.read_csv("csv/rmsdwt2_delloop.csv")
wt3_del = pd.read_csv("csv/rmsdwt3_delloop.csv")
wt4_del = pd.read_csv("csv/rmsdwt4_delloop.csv")
wt5_del = pd.read_csv("csv/rmsdwt5_delloop.csv")

# Plot all the wildtype replicates
# 30 aa loop #
plt.figure(figsize=(10,5))
plt.plot(wt1_30['Time_(ns)'], wt1_30['CA_Backbone'], label="wt1", color="blue")
plt.plot(wt2_30['Time_(ns)'], wt2_30['CA_Backbone'], label="wt2", color="green")
plt.plot(wt3_30['Time_(ns)'], wt3_30['CA_Backbone'], label="wt3", color="red")
plt.plot(wt4_30['Time_(ns)'], wt4_30['CA_Backbone'], label="wt4", color="orange")
plt.plot(wt5_30['Time_(ns)'], wt5_30['CA_Backbone'], label="wt5", color="purple")
plt.ylim(25,40)
plt.title('RMSD of 30aa loop wt replicates') 
plt.xlabel('Time (ns)')
plt.ylabel('CA Backbone')
plt.legend(loc = "best") 
plt.savefig("RMSD_wt_30loop", dpi=300)

# deletion loop #
plt.figure(figsize=(10,5))
plt.plot(wt1_del['Time_(ns)'], wt1_del['CA_Backbone'], label="wt1", color="blue")
plt.plot(wt2_del['Time_(ns)'], wt2_del['CA_Backbone'], label="wt2", color="green")
plt.plot(wt3_del['Time_(ns)'], wt3_del['CA_Backbone'], label="wt3", color="red")
plt.plot(wt4_del['Time_(ns)'], wt4_del['CA_Backbone'], label="wt4", color="orange")
plt.plot(wt5_del['Time_(ns)'], wt5_del['CA_Backbone'], label="wt5", color="purple")
plt.ylim(25,40)
plt.title('RMSD of deletion loop wt replicates')
plt.xlabel('Time (ns)')
plt.ylabel('CA Backbone')
plt.legend(loc = "best")
plt.savefig("RMSD_wt_delloop", dpi=300)

# wt1 
plt.figure(figsize=(10,5))
plt.plot(wt1_30['Time_(ns)'], wt1_30['CA_Backbone'], label="30aa loop", color="blue")
plt.plot(wt1_del['Time_(ns)'], wt1_del['CA_Backbone'], label="deletion loop", color="cornflowerblue")
plt.ylim(25,40)
plt.title('Sliced RMSD of wt1')
plt.xlabel('Time (ns)')
plt.ylabel('CA Backbone')
plt.legend(loc = "best")
plt.savefig("RMSD_wt1_30anddelloop", dpi=300)

#wt2
plt.figure(figsize=(10,5))
plt.plot(wt2_30['Time_(ns)'], wt2_30['CA_Backbone'], label="30aa loop", color="green")
plt.plot(wt2_del['Time_(ns)'], wt2_del['CA_Backbone'], label="deletion loop", color="springgreen")
plt.ylim(25,40)
plt.title('Sliced RMSD of wt2')
plt.xlabel('Time (ns)')
plt.ylabel('CA Backbone')
plt.legend(loc = "best")
plt.savefig("RMSD_wt2_30anddelloop", dpi=300)

#wt3
plt.figure(figsize=(10,5))
plt.plot(wt3_30['Time_(ns)'], wt3_30['CA_Backbone'], label="30aa loop", color="red")
plt.plot(wt3_del['Time_(ns)'], wt3_del['CA_Backbone'], label="deletion loop", color="tomato")
plt.ylim(25,40)
plt.title('Sliced RMSD of wt3')
plt.xlabel('Time (ns)')
plt.ylabel('CA Backbone')
plt.legend(loc = "best")
plt.savefig("RMSD_wt3_30anddelloop", dpi=300)

#wt4
plt.figure(figsize=(10,5))
plt.plot(wt4_30['Time_(ns)'], wt4_30['CA_Backbone'], label="30aa loop", color="orange")
plt.plot(wt4_del['Time_(ns)'], wt4_del['CA_Backbone'], label="deletion loop", color="moccasin")
plt.ylim(25,40)
plt.title('Sliced RMSD of wt4')
plt.xlabel('Time (ns)')
plt.ylabel('CA Backbone')
plt.legend(loc = "best")
plt.savefig("RMSD_wt4_30anddelloop", dpi=300)

#wt5
plt.figure(figsize=(10,5))
plt.plot(wt5_30['Time_(ns)'], wt5_30['CA_Backbone'], label="30aa loop", color="purple")
plt.plot(wt5_del['Time_(ns)'], wt5_del['CA_Backbone'], label="deletion loop", color="violet")
plt.ylim(25,40)
plt.title('Sliced RMSD of wt5')
plt.xlabel('Time (ns)')
plt.ylabel('CA Backbone')
plt.legend(loc = "best")
plt.savefig("RMSD_wt5_30anddelloop", dpi=300)


#Calculations summary table
meanwt1_30 = wt1_30['CA_Backbone'].mean()
maxwt1_30 = wt1_30['CA_Backbone'].max()
minwt1_30 = wt1_30['CA_Backbone'].min()
stdwt1_30 = wt1_30['CA_Backbone'].apply(lambda row: np.std(row, ddof=1) / np.sqrt(row.size), axis=1)

meanwt1_del = wt1_del['CA_Backbone'].mean()
maxwt1_del = wt1_del['CA_Backbone'].max()
minwt1_del = wt1_del['CA_Backbone'].min()
stdwt1_del = wt1_del['CA_Backbone'].apply(lambda row: np.std(row, ddof=1) / np.sqrt(row.size), axis=1)

meanwt2_30 = wt2_30['CA_Backbone'].mean()
maxwt2_30 = wt2_30['CA_Backbone'].max()
minwt2_30 = wt2_30['CA_Backbone'].min()
stdwt2_30 = wt2_30['CA_Backbone'].apply(lambda row: np.std(row, ddof=1) / np.sqrt(row.size), axis=1)

meanwt2_del = wt2_del['CA_Backbone'].mean()
maxwt2_del = wt2_del['CA_Backbone'].max()
minwt2_del = wt2_del['CA_Backbone'].min()
stdwt2_del = wt2_del['CA_Backbone'].apply(lambda row: np.std(row, ddof=1) / np.sqrt(row.size), axis=1)

meanwt3_30 = wt3_30['CA_Backbone'].mean()
maxwt3_30 = wt3_30['CA_Backbone'].max()
minwt3_30 = wt3_30['CA_Backbone'].min()
stdwt3_30 = wt3_30['CA_Backbone'].apply(lambda row: np.std(row, ddof=1) / np.sqrt(row.size), axis=1)

meanwt3_del = wt3_del['CA_Backbone'].mean()
maxwt3_del = wt3_del['CA_Backbone'].max()
minwt3_del = wt3_del['CA_Backbone'].min()
stdwt3_del = wt3_del['CA_Backbone'].apply(lambda row: np.std(row, ddof=1) / np.sqrt(row.size), axis=1)

meanwt4_30 = wt4_30['CA_Backbone'].mean()
maxwt4_30 = wt4_30['CA_Backbone'].max()
minwt4_30 = wt4_30['CA_Backbone'].min()
stdwt4_30 = wt4_30['CA_Backbone'].apply(lambda row: np.std(row, ddof=1) / np.sqrt(row.size), axis=1)

meanwt4_del = wt4_del['CA_Backbone'].mean()
maxwt4_del = wt4_del['CA_Backbone'].max()
minwt4_del = wt4_del['CA_Backbone'].min()
stdwt4_del = wt4_del['CA_Backbone'].apply(lambda row: np.std(row, ddof=1) / np.sqrt(row.size), axis=1)

meanwt5_30 = wt5_30['CA_Backbone'].mean()
maxwt5_30 = wt5_30['CA_Backbone'].max()
minwt5_30 = wt5_30['CA_Backbone'].min()
stdwt5_30 = wt5_30['CA_Backbone'].apply(lambda row: np.std(row, ddof=1) / np.sqrt(row.size), axis=1)

meanwt5_del = wt5_del['CA_Backbone'].mean()
maxwt5_del = wt5_del['CA_Backbone'].max()
minwt5_del = wt5_del['CA_Backbone'].min()
stdwt5_del = wt5_del['CA_Backbone'].apply(lambda row: np.std(row, ddof=1) / np.sqrt(row.size), axis=1)

#all combined
wtcombined_30 = pd.concat([wt1_30['Time_(ns)'], wt1_30['CA_Backbone'], wt2_30['CA_Backbone'], wt3_30['CA_Backbone'], wt4_30['CA_Backbone'], wt5_30['CA_Backbone']], axis=1, keys=['Time_(ns)', 'wt1', 'wt2', 'wt3', 'wt4', 'wt5'])
wtcombined_30['mean'] = wtcombined_30[['wt1', 'wt2', 'wt3', 'wt4', 'wt5']].apply(np.mean, axis=1)
wtcombined_30['std'] = wtcombined_30[['wt1', 'wt2', 'wt3', 'wt4', 'wt5']].apply(lambda row: np.std(row, ddof=1) / np.sqrt(row.size), axis=1)

meanwtall_30 = wtcombined_30['mean'].mean()
maxwtall_30 = wtcombined_30['mean'].max()
minwtall_30 = wtcombined_30['mean'].min()
stdwtall_30 = wtcombined_30['std'].apply(lambda row: np.std(row, ddof=1) / np.sqrt(row.size), axis=1)

wtcombined_del = pd.concat([wt1_del['Time_(ns)'], wt1_del['CA_Backbone'], wt2_del['CA_Backbone'], wt3_del['CA_Backbone'], wt4_del['CA_Backbone'], wt5_del['CA_Backbone']], axis=1, keys=['Time_(ns)', 'wt1', 'wt2', 'wt3', 'wt4', 'wt5'])
wtcombined_del['mean'] = wtcombined_del[['wt1', 'wt2', 'wt3', 'wt4', 'wt5']].apply(np.mean, axis=1)

meanwtall_del = wtcombined_del['mean'].mean()
maxwtall_del = wtcombined_del['mean'].max()
minwtall_del = wtcombined_del['mean'].min()
stdwtall_del = wtcombined_del['mean'].apply(lambda row: np.std(row, ddof=1) / np.sqrt(row.size), axis=1)

print('mean wt1 30', meanwt1_30)
print('max wt1 30', maxwt1_30)
print('min wt1 30', minwt1_30)
print('std wt1 30', stdwt1_30)

print('mean wt1 del', meanwt1_del)
print('max wt1 del', maxwt1_del)
print('min wt1 del', minwt1_del)
print('std wt1 del', stdwt1_del)

print('mean wt2 30', meanwt2_30)
print('max wt2 30', maxwt2_30)
print('min wt2 30', minwt2_30)
print('std wt2 30', stdwt2_30)

print('mean wt2 del', meanwt2_del)
print('max wt2 del', maxwt2_del)
print('min wt2 del', minwt2_del)
print('std wt2 del', stdwt2_del)

print('mean wt3 30', meanwt3_30)
print('max wt3 30', maxwt3_30)
print('min wt3 30', minwt3_30)
print('std wt3 30', stdwt3_30)

print('mean wt3 del', meanwt3_del)
print('max wt3 del', maxwt3_del)
print('min wt3 del', minwt3_del)
print('std wt3 del', stdwt3_del)

print('mean wt4 30', meanwt4_30)
print('max wt4 30', maxwt4_30)
print('min wt4 30', minwt4_30)
print('std wt4 30', stdwt4_30)

print('mean wt4 del', meanwt4_del)
print('max wt4 del', maxwt4_del)
print('min wt4 del', minwt4_del)
print('std wt4 del', stdwt4_del)

print('mean wt5 30', meanwt5_30)
print('max wt5 30', maxwt5_30)
print('min wt5 30', minwt5_30)
print('std wt5 30', stdwt5_30)

print('mean wt5 del', meanwt5_del)
print('max wt5 del', maxwt5_del)
print('min wt5 del', minwt5_del)
print('std wt5 del', stdwt5_del)

print('mean wt all 30', meanwtall_30)
print('max wt all 30', maxwtall_30)
print('min wt all 30', minwtall_30)
print('std wt all 30', stdwtall_30)

print('mean wt all del', meanwtall_del)
print('max wt all del', maxwtall_del)
print('min wt all del', minwtall_del)
print('std wt all del', stdwtall_del)
