# Supplementary material for: Assessing structure-function impacts on Vitellogenin by leveraging allelic variant found in honey bee subspecies Apis mellifera mellifera
Source: iScience. 2025 Jul 29;28(9):113241. doi: 10.1016/j.isci.2025.113241 (PMC12496180; doi:10.1016/j.isci.2025.113241)
Supplement: Data S1. Data and code for molecular dynamics [file mmc2.zip › MD_analysis/plotrg_fullrun.py]

#!/usr/bin/env python
# coding: utf-8

import matplotlib.pyplot as plt 
import pandas as pd
import numpy as np

plt.style.use('default')
plt.rc('font', size=15) 

plt.rc('axes', titlesize=20)
plt.rc('axes', labelsize=20)
# # WILDTYPE 
# Import
wt1 = pd.read_csv("csv/rgwt1.csv") 
wt2 = pd.read_csv("csv/rgwt2.csv") 
wt3 = pd.read_csv("csv/rgwt3.csv") 
wt4 = pd.read_csv("csv/rgwt4.csv") 
wt5 = pd.read_csv("csv/rgwt5.csv") 

wt1['Gyration'] = wt1['Gyration'] * 10  
wt2['Gyration'] = wt2['Gyration'] * 10 
wt3['Gyration'] = wt3['Gyration'] * 10 
wt4['Gyration'] = wt4['Gyration'] * 10 
wt5['Gyration'] = wt5['Gyration'] * 10 


#combine dataframes
wtcombined = pd.concat([wt1['Time_(ns)'], wt1['Gyration'], wt2['Gyration'], wt3['Gyration'], wt4['Gyration'], wt5['Gyration']], axis=1, keys=['Time_(ns)', 'wt1', 'wt2', 'wt3', 'wt4', 'wt5'])
#add a column and calculate the SD for the RMSD per row (time step)
wtcombined['std'] = wtcombined[['wt1', 'wt2', 'wt3', 'wt4', 'wt5']].apply(lambda row: np.std(row, ddof=1) / np.sqrt(row.size), axis=1)
#save the highest SD
maxstd_wt = round(wtcombined['std'].max(), 2)
#Find the timestep this SD was measured
Time_wt = (wtcombined['std'].idxmax())/10
#print all
print("Max SD in wt replicates", maxstd_wt)
print(Time_wt)

# Plot all the wildtype replicates
plt.figure(figsize=(12,6)) 
plt.plot(wt1['Time_(ns)'], wt1['Gyration'], label="wt1", color="blue")
plt.plot(wt2['Time_(ns)'], wt2['Gyration'], label="wt2", color="green")
plt.plot(wt3['Time_(ns)'], wt3['Gyration'], label="wt3", color="red")
plt.plot(wt4['Time_(ns)'], wt4['Gyration'], label="wt4", color="orange")
plt.plot(wt5['Time_(ns)'], wt5['Gyration'], label="wt5", color="purple")
plt.axhline(y=20.12, color = "gray", linestyle = '-')
plt.ylim(18,22)
plt.title('Gyration wt replicates') 
plt.xlabel('Time (ns)')
plt.ylabel('Gyration')
plt.legend(loc = "lower right") 
plt.savefig("rg_wtreps", dpi=300)

# Combine the replicates, calculate the mean
rg_dfwtall = (pd.concat([wt1, wt2, wt3, wt4, wt5]).groupby(wt1.columns[0]).mean("Gyration"))

# Plot the wildtype mean
plt.figure(figsize=(12,6)) 
plt.plot(wt1['Time_(ns)'], wt1['Gyration'], label="wt1", color="silver")
plt.plot(wt2['Time_(ns)'], wt2['Gyration'], label="wt2", color="silver")
plt.plot(wt3['Time_(ns)'], wt3['Gyration'], label="wt3", color="silver")
plt.plot(wt4['Time_(ns)'], wt4['Gyration'], label="wt4", color="silver")
plt.plot(wt5['Time_(ns)'], wt5['Gyration'], label="wt5", color="silver")
plt.axhline(y=20.12, color = "gray", linestyle = '-')
plt.plot(rg_dfwtall['Time_(ns)'], rg_dfwtall['Gyration'], label="wt average", color="blue")
plt.ylim(18,22)
plt.title('Gyration wt replicates average') 
plt.xlabel('Time (ns)')
plt.ylabel('Gyration')
plt.legend(loc = "lower right") 
plt.savefig("rg_wtmean", dpi=300)

# # DELETION
# Import
del1 = pd.read_csv("csv/rgdel1.csv") 
del2 = pd.read_csv("csv/rgdel2.csv") 
del3 = pd.read_csv("csv/rgdel3.csv") 
del4 = pd.read_csv("csv/rgdel4.csv") 
del5 = pd.read_csv("csv/rgdel5.csv") 

del1['Gyration'] = del1['Gyration'] * 10
del2['Gyration'] = del2['Gyration'] * 10
del3['Gyration'] = del3['Gyration'] * 10
del4['Gyration'] = del4['Gyration'] * 10
del5['Gyration'] = del5['Gyration'] * 10

#combine dataframes
delcombined = pd.concat([del1['Time_(ns)'], del1['Gyration'], del2['Gyration'], del3['Gyration'], del4['Gyration'], del5['Gyration']], axis=1, keys=['Time_(ns)', 'del1', 'del2', 'del3', 'del4', 'del5'])
#add a column and calculate the SD for the RMSD per row (time step)
delcombined['std'] = delcombined[['del1', 'del2', 'del3', 'del4', 'del5']].apply(lambda row: np.std(row, ddof=1) / np.sqrt(row.size), axis=1)
#save the highest SD
maxstd_del = round(delcombined['std'].max(), 2)
#Find the timestep this SD was measured
Time_del = (delcombined['std'].idxmax())/10
#print all
print("Max SD in del replicates", maxstd_del)
print(Time_del)

# Plot all the deletions replicates
plt.figure(figsize=(12,6)) 
plt.plot(del1['Time_(ns)'], del1['Gyration'], label="del1", color="blue")
plt.plot(del2['Time_(ns)'], del2['Gyration'], label="del2", color="green")
plt.plot(del3['Time_(ns)'], del3['Gyration'], label="del3", color="red")
plt.plot(del4['Time_(ns)'], del4['Gyration'], label="del4", color="orange")
plt.plot(del5['Time_(ns)'], del5['Gyration'], label="del5", color="purple")
plt.axhline(y=20.12, color = "gray", linestyle = '-')
plt.ylim(18,22)
plt.title('Gyration del replicates') 
plt.xlabel('Time (ns)')
plt.ylabel('Gyration')
plt.legend(loc = "lower right") 
plt.savefig("rg_delreps", dpi=300)

# Combine the replicates, calculate the mean
rg_dfdelall = (pd.concat([del1, del2, del3, del4, del5]).groupby(del1.columns[0]).mean("Gyration"))

# Plot the deletion mean
plt.figure(figsize=(12,6)) 
plt.plot(del1['Time_(ns)'], del1['Gyration'], label="del1", color="silver")
plt.plot(del2['Time_(ns)'], del2['Gyration'], label="del2", color="silver")
plt.plot(del3['Time_(ns)'], del3['Gyration'], label="del3", color="silver")
plt.plot(del4['Time_(ns)'], del4['Gyration'], label="del4", color="silver")
plt.plot(del5['Time_(ns)'], del5['Gyration'], label="del5", color="silver")
plt.axhline(y=20.12, color = "gray", linestyle = '-')
plt.plot(rg_dfdelall['Time_(ns)'], rg_dfdelall['Gyration'], label="del average", color="orange")
plt.title('Gyration del replicates average') 
plt.ylim(18,22)
plt.xlabel('Time (ns)')
plt.ylabel('Gyration')
plt.legend(loc = "lower right") 
plt.savefig("rg_delmean", dpi=300)

# # WILDTYPE GLYCAN
# Import
wtg1 = pd.read_csv("csv/rgwtg1.csv") 
wtg2 = pd.read_csv("csv/rgwtg2.csv") 
wtg3 = pd.read_csv("csv/rgwtg3.csv") 
wtg4 = pd.read_csv("csv/rgwtg4.csv") 
wtg5 = pd.read_csv("csv/rgwtg5.csv") 

wtg1['Gyration'] = wtg1['Gyration'] * 10
wtg2['Gyration'] = wtg2['Gyration'] * 10
wtg3['Gyration'] = wtg3['Gyration'] * 10
wtg4['Gyration'] = wtg4['Gyration'] * 10
wtg5['Gyration'] = wtg5['Gyration'] * 10

#combine dataframes
wtgcombined = pd.concat([wtg1['Time_(ns)'], wtg1['Gyration'], wtg2['Gyration'], wtg3['Gyration'], wtg4['Gyration'], wtg5['Gyration']], axis=1, keys=['Time_(ns)', 'wtg1', 'wtg2', 'wtg3', 'wtg4', 'wtg5'])
#add a column and calculate the SD for the RMSD per row (time step)
wtgcombined['std'] = wtgcombined[['wtg1', 'wtg2', 'wtg3', 'wtg4', 'wtg5']].apply(lambda row: np.std(row, ddof=1) / np.sqrt(row.size), axis=1)
#save the highest SD
maxstd_wtg = round(wtgcombined['std'].max(), 2)
#Find the timestep this SD was measured
Time_wtg = (wtgcombined['std'].idxmax())/10
#print all
print("Max SD in wtg replicates", maxstd_wtg)
print(Time_wtg)

# Plot all the wildtype glycan replicates
plt.figure(figsize=(12,6)) 
plt.plot(wtg1['Time_(ns)'], wtg1['Gyration'], label="wtg1", color="blue")
plt.plot(wtg2['Time_(ns)'], wtg2['Gyration'], label="wtg2", color="green")
plt.plot(wtg3['Time_(ns)'], wtg3['Gyration'], label="wtg3", color="red")
plt.plot(wtg4['Time_(ns)'], wtg4['Gyration'], label="wtg4", color="orange")
plt.plot(wtg5['Time_(ns)'], wtg5['Gyration'], label="wtg5", color="purple")
plt.axhline(y=20.12, color = "gray", linestyle = '-')
plt.ylim(18,22)
plt.title('Gyration wt glycan replicates') 
plt.xlabel('Time (ns)')
plt.ylabel('Gyration')
plt.legend(loc = "lower right") 
plt.savefig("rg_wtgreps", dpi=300)

# Combine the replicates, calculate the mean
rg_dfwtgall = (pd.concat([wtg1, wtg2, wtg3, wtg4, wtg5]).groupby(wtg1.columns[0]).mean("Gyration"))

# Plot the wildtype mean
plt.figure(figsize=(12,6)) 
plt.plot(wtg1['Time_(ns)'], wtg1['Gyration'], label="wtg1", color="silver")
plt.plot(wtg2['Time_(ns)'], wtg2['Gyration'], label="wtg2", color="silver")
plt.plot(wtg3['Time_(ns)'], wtg3['Gyration'], label="wtg3", color="silver")
plt.plot(wtg4['Time_(ns)'], wtg4['Gyration'], label="wtg4", color="silver")
plt.plot(wtg5['Time_(ns)'], wtg5['Gyration'], label="wtg5", color="silver")
plt.axhline(y=20.12, color = "gray", linestyle = '-')
plt.plot(rg_dfwtgall['Time_(ns)'], rg_dfwtgall['Gyration'], label="wtg average", color="red")
plt.ylim(18,22)
plt.title('Gyration wt glycan replicates average') 
plt.xlabel('Time (ns)')
plt.ylabel('Gyration')
plt.legend(loc = "lower right") 
plt.savefig("rg_wtgmean", dpi=300)

# # DELETION GLYCAN
# Import
delg1 = pd.read_csv("csv/rgdelg1.csv") 
delg2 = pd.read_csv("csv/rgdelg2.csv") 
delg3 = pd.read_csv("csv/rgdelg3.csv") 
delg4 = pd.read_csv("csv/rgdelg4.csv") 
delg5 = pd.read_csv("csv/rgdelg5.csv") 

delg1['Gyration'] = delg1['Gyration'] * 10
delg2['Gyration'] = delg2['Gyration'] * 10
delg3['Gyration'] = delg3['Gyration'] * 10
delg4['Gyration'] = delg4['Gyration'] * 10
delg5['Gyration'] = delg5['Gyration'] * 10

#combine dataframes
delgcombined = pd.concat([delg1['Time_(ns)'], delg1['Gyration'], delg2['Gyration'], delg3['Gyration'], delg4['Gyration'], delg5['Gyration']], axis=1, keys=['Time_(ns)', 'delg1', 'delg2', 'delg3', 'delg4', 'delg5'])
#add a column and calculate the SD for the RMSD per row (time step)
delgcombined['std'] = delgcombined[['delg1', 'delg2', 'delg3', 'delg4', 'delg5']].apply(lambda row: np.std(row, ddof=1) / np.sqrt(row.size), axis=1)
#save the highest SD
maxstd_delg = round(delgcombined['std'].max(), 2)
#Find the timestep this SD was measured
Time_delg = (delgcombined['std'].idxmax())/10
#print all
print("Max SD in delg replicates", maxstd_delg)
print(Time_delg)

# Plot all the deletions glycan replicates
plt.figure(figsize=(12,6)) 
plt.plot(delg1['Time_(ns)'], delg1['Gyration'], label="delg1", color="blue")
plt.plot(delg2['Time_(ns)'], delg2['Gyration'], label="delg2", color="green")
plt.plot(delg3['Time_(ns)'], delg3['Gyration'], label="delg3", color="red")
plt.plot(delg4['Time_(ns)'], delg4['Gyration'], label="delg4", color="orange")
plt.plot(delg5['Time_(ns)'], delg5['Gyration'], label="delg5", color="purple")
plt.axhline(y=20.12, color = "gray", linestyle = '-')
plt.ylim(18,22)
plt.title('Gyration del glycan replicates') 
plt.xlabel('Time (ns)')
plt.ylabel('Gyration')
plt.legend(loc = "lower right") 
plt.savefig("rg_delgreps", dpi=300)

# Combine the replicates, calculate the mean
rg_dfdelgall = (pd.concat([delg1, delg2, delg3, delg4, delg5]).groupby(delg1.columns[0]).mean("Gyration"))

# Plot the deletion glycan mean
plt.figure(figsize=(12,6)) 
plt.plot(delg1['Time_(ns)'], delg1['Gyration'], label="delg1", color="silver")
plt.plot(delg2['Time_(ns)'], delg2['Gyration'], label="delg2", color="silver")
plt.plot(delg3['Time_(ns)'], delg3['Gyration'], label="delg3", color="silver")
plt.plot(delg4['Time_(ns)'], delg4['Gyration'], label="delg4", color="silver")
plt.plot(delg5['Time_(ns)'], delg5['Gyration'], label="delg5", color="silver")
plt.axhline(y=20.12, color = "grey", linestyle = '-')
plt.plot(rg_dfdelgall['Time_(ns)'], rg_dfdelgall['Gyration'], label="delg average", color="purple")
plt.ylim(18,22)
plt.title('Gyration del glycan replicates average') 
plt.xlabel('Time (ns)')
plt.ylabel('Gyration')
plt.legend(loc = "lower right") 
plt.savefig("rg_delgmean", dpi=300)

# Comparing systems
#combine dataframes
allcombined = pd.concat([rg_dfwtall['Time_(ns)'],  rg_dfwtall['Gyration'], rg_dfdelall['Gyration'], rg_dfwtgall['Gyration'], rg_dfdelgall['Gyration']], axis=1, keys=['Time_(ns)', 'wt', 'del', 'wtg', 'delg'])
#add a column and calculate the SD for the RMSD per row (time step)
allcombined['std'] = allcombined[['wt', 'del', 'wtg', 'delg']].apply(lambda row: np.std(row, ddof=1) / np.sqrt(row.size), axis=1)
#save the highest SD
maxstd_all = round(allcombined['std'].max(), 2)
#Find the timestep this SD was measured
Time_all = (allcombined['std'].idxmax())/10
#print all
print("Max SD between all systems", maxstd_all)
print(Time_all)

# Plot the wildtype and deletion mean together
plt.figure(figsize=(12,6)) 
plt.plot(rg_dfwtall['Time_(ns)'], rg_dfwtall['Gyration'], label="wt mean", color="blue")
plt.plot(rg_dfdelall['Time_(ns)'], rg_dfdelall['Gyration'], label="del mean", color="orange")
plt.plot(rg_dfwtgall['Time_(ns)'], rg_dfwtgall['Gyration'], label="wtg mean", color="red")
plt.plot(rg_dfdelgall['Time_(ns)'], rg_dfdelgall['Gyration'], label="delg mean", color="purple")
plt.axhline(y=20.12, color = "grey", linestyle = '-')
plt.ylim(18,22)
plt.title('Gyration all systems') 
plt.xlabel('Time (ns)', labelpad=0.1)
plt.ylabel('Gyration (Å)')
plt.legend(loc = "lower right") 
plt.savefig("rg_wt_del_wtg_delg", dpi=300)
