# Supplementary material for: Assessing structure-function impacts on Vitellogenin by leveraging allelic variant found in honey bee subspecies Apis mellifera mellifera
Source: iScience. 2025 Jul 29;28(9):113241. doi: 10.1016/j.isci.2025.113241 (PMC12496180; doi:10.1016/j.isci.2025.113241)
Supplement: Data S1. Data and code for molecular dynamics [file mmc2.zip › MD_analysis/csv/rmsfwtg_mean.csv]

	Residue	mean_wtg
0	21	1.6382951400000003
1	22	1.150983014
2	23	1.35158644
3	24	1.43310116
4	25	1.4844755600000001
5	26	1.19860532
6	27	0.9800581620000001
7	28	0.76876842
8	29	0.677314344
9	30	0.593693254
10	31	0.59093863
11	32	0.631822888
12	33	0.661971754
13	34	0.715334814
14	35	0.758733312
15	36	0.876243784
16	37	1.111115172
17	38	1.4880658800000002
18	39	2.03138834
19	40	2.7753667999999996
20	41	3.49557932
21	42	3.9600273200000005
22	43	4.13525276
23	44	3.56509034
24	45	3.17342964
25	46	2.5606412599999997
26	47	1.9392840800000002
27	48	1.55939396
28	49	1.2072767
29	50	0.970599
30	51	0.7681648200000001
31	52	0.740152666
32	53	0.7177168679999999
33	54	0.6773295279999999
34	55	0.669783368
35	56	0.69056508
36	57	0.7033656199999999
37	58	0.7459134759999999
38	59	0.938790262
39	60	1.08776494
40	61	1.44910162
41	62	1.4099544600000002
42	63	1.6247936200000002
43	64	1.42645192
44	65	1.12833758
45	66	0.948947654
46	67	0.9301199
47	68	0.8012326120000001
48	69	0.816935956
49	70	0.833041588
50	71	1.13109554
51	72	1.1020861800000001
52	73	1.0233393
53	74	0.91331121
54	75	0.905136046
55	76	1.0171270719999999
56	77	1.28020514
57	78	1.47015572
58	79	1.97281762
59	80	2.39412542
60	81	2.7974568
61	82	2.93802918
62	83	3.1069942
63	84	2.80076688
64	85	2.49424066
65	86	1.6374257799999998
66	87	1.7334771800000002
67	88	2.0705882000000004
68	89	1.8544455
69	90	1.8112445799999999
70	91	1.95998398
71	92	1.9813199799999999
72	93	2.15254078
73	94	2.18101728
74	95	1.8456827199999999
75	96	1.9219694
76	97	1.48228874
77	98	1.30216176
78	99	1.2697948000000001
79	100	1.27141948
80	101	1.65351596
81	102	1.53379242
82	103	1.6412992
83	104	1.6840145800000001
84	105	1.3181594999999997
85	106	1.0876601000000001
86	107	1.0124786179999998
87	108	0.9698650860000001
88	109	0.9548003780000001
89	110	1.1250803399999998
90	111	1.2305107119999998
91	112	1.66579248
92	113	2.20574824
93	114	2.08371584
94	115	1.471688948
95	116	1.229413192
96	117	1.42431562
97	118	1.3848087000000002
98	119	1.1411398
99	120	1.1920271880000002
100	121	1.27707376
101	122	1.5145505
102	123	1.9063291799999997
103	124	1.9533034799999995
104	125	1.61945874
105	126	1.7117558800000001
106	127	1.7045867199999996
107	128	1.6357011199999998
108	129	1.369964
109	130	1.29571062
110	131	1.3327847
111	132	1.189655968
112	133	1.016399734
113	134	1.060606054
114	135	1.0555472199999998
115	136	0.968414542
116	137	1.01140238
117	138	1.01191178
118	139	0.848270802
119	140	0.821920034
120	141	0.893467312
121	142	1.051290336
122	143	1.2622749199999999
123	144	1.72113126
124	145	2.09487748
125	146	2.43574352
126	147	2.57644608
127	148	2.98054486
128	149	2.6812492400000005
129	150	3.3964955000000003
130	151	3.52554908
131	152	3.07243994
132	156	3.07749028
133	157	3.34415332
134	158	3.8521192400000004
135	159	3.6493995200000002
136	160	3.66376112
137	161	3.2174086600000003
138	162	2.37693536
139	163	1.8313084200000003
140	164	1.5109311799999996
141	165	1.2958972380000002
142	166	1.184372792
143	167	1.3291509300000002
144	168	1.2166826279999998
145	169	1.3279073
146	170	1.4873192100000001
147	171	1.8759773799999997
148	172	2.44360124
149	173	2.8754363599999997
150	174	3.08976708
151	175	3.123909148
152	176	2.59416432
153	177	2.05642142
154	178	1.4519388
155	179	1.20072354
156	180	0.95486595
157	181	0.962761422
158	182	0.9445984279999999
159	183	0.9925184720000001
160	184	0.9813499200000001
161	185	1.073139638
162	186	1.0376619880000002
163	187	1.0924101
164	188	1.47415422
165	189	1.5184746599999999
166	190	1.6589274000000003
167	191	1.4507705999999998
168	192	1.2885227799999999
169	193	1.59866616
170	194	1.7470467799999998
171	195	1.4514766599999998
172	196	1.28159958
173	197	1.1362511899999999
174	198	1.070800948
175	199	1.0466837660000001
176	200	1.317604202
177	201	1.462195392
178	202	1.8551534399999998
179	203	2.17889056
180	204	2.2758765
181	205	2.480300968
182	206	2.5783084
183	207	2.4126258800000002
184	208	1.54434158
185	209	1.18324492
186	210	0.875403934
187	211	0.847859194
188	212	0.807750654
189	213	0.76727466
190	214	0.81611174
191	215	0.802731992
192	216	0.8974895740000001
193	217	0.9709614520000001
194	218	1.19185232
195	219	1.42717266
196	220	1.74225554
197	221	1.91467068
198	222	1.99504332
199	223	2.3381696599999997
200	224	2.7764854400000005
201	225	2.9931873600000003
202	226	3.4672072399999996
203	227	3.80511392
204	228	4.012118060000001
205	229	4.253873199999999
206	230	4.60480528
207	231	5.2546389
208	232	5.5780503
209	233	5.98654334
210	234	6.3412811399999995
211	235	5.85695236
212	236	5.21271092
213	237	5.12244644
214	238	4.57543994
215	239	4.289863840000001
216	240	4.671901719999999
217	241	5.18270682
218	242	4.85968946
219	243	4.43158588
220	244	4.73008864
221	245	4.37416912
222	246	3.6679686600000005
223	247	2.93460972
224	248	2.2428382200000003
225	249	1.9428964
226	250	1.6686323399999998
227	251	1.509948314
228	252	1.28096458
229	253	1.02613517
230	254	0.899713212
231	255	0.834823166
232	256	0.759899948
233	257	0.6610507059999999
234	258	0.6485021119999999
235	259	0.7163665
236	260	0.8086068000000001
237	261	1.07240347
238	262	1.32218602
239	263	1.3422855000000002
240	264	1.55792008
241	265	1.37331689
242	266	1.128364112
243	267	0.827893126
244	268	0.628938054
245	269	0.612734012
246	270	0.599853994
247	271	0.6353548
248	272	0.723959902
249	273	0.7828187659999999
250	274	0.777424154
251	275	0.8479019640000001
252	276	0.877509278
253	277	0.9251387020000001
254	278	1.11399614
255	279	1.4011382599999997
256	280	1.8809941
257	281	2.85489022
258	282	3.0903983000000004
259	283	3.2534094799999997
260	284	4.062327460000001
261	285	3.6807211599999996
262	286	3.18678694
263	287	2.2258338
264	288	1.97844102
265	289	1.6214148800000001
266	290	1.2370656480000002
267	291	1.1211157999999999
268	292	0.9778503759999999
269	293	0.85037834
270	294	0.743318122
271	295	0.7459975679999999
272	296	0.69941371
273	297	0.661466152
274	298	0.6454719919999999
275	299	0.6250226860000001
276	300	0.868157786
277	301	0.9989041799999999
278	302	0.9883389679999999
279	303	1.3175809600000001
280	304	1.4927530800000002
281	305	2.24295822
282	306	2.6444485
283	307	2.2913589
284	308	1.96278172
285	309	1.7763819399999998
286	310	2.0304144400000004
287	311	2.1906596800000004
288	312	2.35555588
289	313	2.47310264
290	314	2.3694477
291	315	2.1706107
292	316	1.9917811999999997
293	317	1.50062596
294	318	1.69596962
295	319	2.06079182
296	320	2.08814308
297	321	1.99078296
298	322	2.74199184
299	323	3.88437488
