# Supplementary material for: Assessing structure-function impacts on Vitellogenin by leveraging allelic variant found in honey bee subspecies Apis mellifera mellifera
Source: iScience. 2025 Jul 29;28(9):113241. doi: 10.1016/j.isci.2025.113241 (PMC12496180; doi:10.1016/j.isci.2025.113241)
Supplement: Data S1. Data and code for molecular dynamics [file mmc2.zip › MD_analysis/csv/rmsdwt4_delloop.csv]

	CA_Backbone	Time_(ns)
0	29.4898356051841	0.0
1	29.584776274164092	0.1
2	29.601202630509103	0.2
3	29.321363590884953	0.3
4	29.81917762618675	0.4
5	29.693687605099196	0.5
6	29.522752555021835	0.6
7	30.34883493328586	0.7
8	30.027083907796385	0.8
9	30.179823326945883	0.9
10	29.87994963862205	1.0
11	29.493223655889448	1.1
12	29.68023451101999	1.2
13	29.817008245940965	1.3
14	29.56424608175345	1.4
15	29.373092848268648	1.5
16	29.488993180875454	1.6
17	29.504984559963063	1.7
18	29.616327725776053	1.8
19	29.216607485733658	1.9
20	29.56722668540756	2.0
21	29.554810562427228	2.1
22	29.591333969272554	2.2
23	29.27725102387352	2.3
24	29.639959654747937	2.4
25	30.05174546647883	2.5
26	30.138968500997294	2.6
27	30.036592841005717	2.7
28	30.088580882327363	2.8
29	30.36124371487788	2.9
30	29.941633818554948	3.0
31	29.56377256220741	3.1
32	29.243978016702723	3.2
33	28.892439308142915	3.3
34	29.227702158818083	3.4
35	30.11464097548298	3.5
36	29.13526306790493	3.6
37	28.934606407252026	3.7
38	29.617236222579493	3.8
39	29.664360594145354	3.9
40	30.326381297137832	4.0
41	30.361414402156104	4.1
42	29.709596393568308	4.2
43	29.993482373498686	4.3
44	30.32942797328674	4.4
45	30.11239451065993	4.5
46	30.40289508145818	4.6
47	30.915312973456874	4.7
48	30.614714323037372	4.8
49	29.635431853507363	4.9
50	29.760831942588112	5.0
51	29.576717265146115	5.1
52	29.505949952525906	5.2
53	29.555764942907608	5.3
54	29.300222227897446	5.4
55	29.404387351289735	5.5
56	29.43202217223798	5.6
57	29.07272178088677	5.7
58	29.28348936859047	5.8
59	29.03914043540692	5.9
60	29.08197927154646	6.0
61	29.102674645194092	6.1
62	29.65731286136716	6.2
63	29.260292416875995	6.3
64	28.940051882031433	6.4
65	29.355875457333166	6.5
66	29.57726603392233	6.6
67	29.570194441632125	6.7
68	29.524716376394924	6.8
69	29.674425637519214	6.9
70	30.086995142452267	7.0
71	29.67622611300239	7.1
72	29.543080859253937	7.2
73	29.627352655671526	7.3
74	29.472832949856706	7.4
75	29.77157055833947	7.5
76	29.708948516049894	7.6
77	29.622077868170344	7.7
78	30.057567187409152	7.8
79	29.8195924146263	7.9
80	29.597161196244105	8.0
81	29.59660692142666	8.1
82	29.67783204169534	8.2
83	30.003264773422586	8.3
84	29.900432112008673	8.4
85	29.98690081887822	8.5
86	29.787563772774153	8.6
87	30.054944476435182	8.7
88	29.58197920521775	8.8
89	29.735026962676287	8.9
90	29.657786380913194	9.0
91	29.908729716146752	9.1
92	29.298563074139246	9.2
93	30.050468064912785	9.3
94	29.84948838317422	9.4
95	29.850707053633776	9.5
96	29.954589533576108	9.6
97	29.981372753480322	9.7
98	29.70435831300868	9.8
99	29.83904892899652	9.9
100	29.609913187739654	10.0
101	29.513729988788086	10.1
102	30.49464958791136	10.2
103	29.987425728142426	10.3
104	30.051264605544485	10.4
105	29.852779160484452	10.5
106	29.531061171242378	10.6
107	30.039606480907224	10.7
108	29.179737198290656	10.8
109	30.0737274184279	10.9
110	30.00683819418278	11.0
111	29.53848331482441	11.1
112	30.46471874776897	11.2
113	29.94778773730632	11.3
114	30.135239075735495	11.4
115	30.482659265453048	11.5
116	29.768344018176954	11.6
117	29.537622537044996	11.7
118	29.33673462266031	11.8
119	29.328035077512226	11.9
120	29.592514097443487	12.0
121	29.341937831625458	12.1
122	29.49117357320371	12.2
123	29.543077188559785	12.3
124	29.310841546088756	12.4
125	29.852098246718644	12.5
126	29.731057106947322	12.6
127	29.440097699379663	12.7
128	29.31100856267282	12.8
129	29.261804742867984	12.9
130	29.408779336846564	13.0
131	29.98351276817287	13.1
132	29.552705419329158	13.2
133	29.105787393837797	13.3
134	29.185645180533623	13.4
135	29.143083481802815	13.5
136	29.323922064711205	13.6
137	29.04539529824757	13.7
138	29.43150460436208	13.8
139	29.18121281734109	13.9
140	29.520605198940977	14.0
141	29.419242650536273	14.1
142	29.115063237968265	14.2
143	29.391760163395467	14.3
144	29.518432148001036	14.4
145	29.149797181412875	14.5
146	29.41023476707914	14.6
147	29.377281110299855	14.7
148	29.168629677776693	14.8
149	29.450658286464485	14.9
150	29.554850940062938	15.0
151	29.701023487368584	15.1
152	29.531784297990974	15.2
153	28.949103813818425	15.3
154	29.105592847047564	15.4
155	29.212578898898208	15.5
156	29.389704574668496	15.6
157	29.184540301592875	15.7
158	29.07759095668379	15.8
159	28.9262720961724	15.9
160	28.80688276877097	16.0
161	28.917715708096374	16.1
162	28.886336779109712	16.2
163	28.75911786107501	16.3
164	28.322740233850613	16.4
165	28.997349582448727	16.5
166	28.532764505987863	16.6
167	28.57180233832958	16.7
168	28.59727328507327	16.8
169	29.074536939146572	16.9
170	28.882418313098917	17.0
171	28.928204716645173	17.1
172	28.732338311864947	17.2
173	28.781334737450017	17.3
174	28.68097061785555	17.4
175	28.855770908878455	17.5
176	28.887241605218996	17.6
177	28.799045836749386	17.7
178	29.10315734147552	17.8
179	29.048429126966933	17.9
180	28.649808259824052	18.0
181	28.614828379871035	18.1
182	28.844793698007003	18.2
183	28.449667331699974	18.3
184	28.486807415163394	18.4
185	28.466882887288378	18.5
186	28.924535857836936	18.6
187	29.22905664496139	18.7
188	28.770913636743096	18.8
189	28.73365058502547	18.9
190	28.912027967502723	19.0
191	28.6354062913057	19.1
192	28.656476075757173	19.2
193	28.536440706184404	19.3
194	28.778572540098146	19.4
195	28.639449560917768	19.5
196	28.417880955662078	19.6
197	29.00886822070809	19.7
198	29.19202668232263	19.8
199	28.818768476445857	19.9
200	28.547124261523432	20.0
201	28.85876435996211	20.1
202	28.81706160366364	20.2
203	28.708669675951516	20.3
204	28.720225021152427	20.4
205	28.614885275630442	20.5
206	28.66435705610862	20.6
207	28.6279235812701	20.7
208	28.5254763427425	20.8
209	28.382471604492885	20.9
210	28.521943299618012	21.0
211	27.848930702977455	21.1
212	28.344211959312098	21.2
213	28.286457257472463	21.3
214	28.532975570901794	21.4
215	28.605101040359465	21.5
216	28.40070944840354	21.6
217	28.661150704763962	21.7
218	28.203044403487215	21.8
219	28.226195471524747	21.9
220	28.43086603623648	22.0
221	28.12338483427577	22.1
222	28.16728633637327	22.2
223	28.193520787501267	22.3
224	28.01891137257444	22.4
225	28.215399960013986	22.5
226	29.20942760796587	22.6
227	28.822246459158016	22.7
228	28.807923410563994	22.8
229	28.845876552782816	22.9
230	28.807870185498746	23.0
231	28.935641543003825	23.1
232	29.05811975953695	23.2
233	28.824257999555126	23.3
234	28.558108813783196	23.4
235	28.647180042808852	23.5
236	28.533021454578737	23.6
237	28.39076920863096	23.7
238	28.76273900085922	23.8
239	28.65413967892732	23.9
240	28.653697360281605	24.0
241	28.77004551757536	24.1
242	28.48688817043481	24.2
243	28.901116829126067	24.3
244	28.734142458042285	24.4
245	28.97865473711574	24.5
246	28.93195066003066	24.6
247	28.923843931988664	24.7
248	29.639201656404865	24.8
249	29.445080666695493	24.9
250	29.414681813048297	25.0
251	29.352562655858	25.1
252	29.460007544478056	25.2
253	29.441142011866845	25.3
254	29.271060398180595	25.4
255	29.10965079943626	25.5
256	29.090230992007594	25.6
257	29.33800284749097	25.7
258	28.933295969438582	25.8
259	28.896251324023204	25.9
260	28.987469909129715	26.0
261	28.754065150570224	26.1
262	28.869422220442047	26.2
263	28.53197530674447	26.3
264	28.29538805635233	26.4
265	28.533019619231656	26.5
266	28.868647703975277	26.6
267	28.88871905961651	26.7
268	28.82006606682976	26.8
269	28.92512316890179	26.9
270	29.147328639593432	27.0
271	28.76128173527956	27.1
272	28.782353355078115	27.2
273	28.35950040046896	27.3
274	28.31383696517691	27.4
275	27.87965074236324	27.5
276	28.035890168389823	27.6
277	27.885861556874026	27.7
278	27.77998956069952	27.8
279	27.857553163548282	27.9
280	27.558472345161995	28.0
281	28.035502910156435	28.1
282	28.254197361888526	28.2
283	28.385610047995673	28.3
284	27.938783789858196	28.4
285	28.103884271575694	28.5
286	28.599081101944755	28.6
287	28.653497307450138	28.7
288	28.4438749763229	28.8
289	28.17609233165186	28.9
290	28.26770735172714	29.0
291	28.208113632115698	29.1
292	28.455529430266004	29.2
293	28.869574554249496	29.3
294	28.382627608994486	29.4
295	28.814027774944275	29.5
296	28.653412881484567	29.6
297	28.71631022583579	29.7
298	28.45582675649258	29.8
299	27.92465528805441	29.9
300	28.620844647591586	30.0
301	28.416420019388262	30.1
302	28.01509935669415	30.2
303	27.905705329477627	30.3
304	27.897079198212648	30.4
305	27.87879363527798	30.5
306	28.22829327323451	30.6
307	28.37117320788284	30.7
308	28.337243146458242	30.8
309	28.377587745919243	30.9
310	28.48194741610176	31.0
311	28.888585079279842	31.1
312	28.993051199592863	31.2
313	28.791737484686163	31.3
314	28.86733910150891	31.4
315	29.087580750827463	31.5
316	29.323261339763246	31.6
317	29.558349111592946	31.7
318	29.41838187275685	31.8
319	28.972908265415604	31.9
320	29.10939018015123	32.0
321	28.91197657778455	32.1
322	29.09208469255603	32.2
323	29.218730982302503	32.3
324	28.64712314704945	32.4
325	29.20457678563963	32.5
326	28.467628038201905	32.6
327	28.981180174694593	32.7
328	28.80279545082903	32.8
329	28.94226531060708	32.9
330	28.969048530511294	33.0
331	28.92056600210797	33.1
332	29.18593883606605	33.2
333	29.199544263952703	33.3
334	29.332858369632298	33.4
335	28.975666792073316	33.5
336	29.544506923933277	33.6
337	29.251000054621827	33.7
338	29.772903020317845	33.8
339	29.814095550128727	33.9
340	29.587077799399474	34.0
341	29.71067007160873	34.1
342	30.07771379228057	34.2
343	29.662260957088517	34.3
344	30.429190099039737	34.4
345	30.18322973112201	34.5
346	29.520076618982614	34.6
347	29.106984040132428	34.7
348	29.2425262571643	34.8
349	29.441274156856437	34.9
350	29.466422082514462	35.0
351	29.246263023814404	35.1
352	28.722699069013107	35.2
353	28.707056405870258	35.3
354	28.558525437569827	35.4
355	28.548691647927754	35.5
356	28.218571439764176	35.6
357	28.48811785297684	35.7
358	28.61591857603516	35.8
359	28.542928658103914	35.9
360	28.627060968143603	36.0
361	28.51085780326898	36.1
362	28.70908629973814	36.2
363	28.512559170009965	36.3
364	28.331918804585964	36.4
365	28.323914855980313	36.5
366	28.302011823955585	36.6
367	28.21436665960927	36.7
368	28.019217875536405	36.8
369	28.55507865575799	36.9
370	28.288033820612167	37.0
371	28.552689033862883	37.1
372	28.27573883053896	37.2
373	28.35717868641573	37.3
374	28.188400169154608	37.4
375	28.438088126987054	37.5
376	28.392984472553692	37.6
377	28.962984543766726	37.7
378	29.160566998064553	37.8
379	29.14488762798015	37.9
380	28.963171749168644	38.0
381	28.96938439902651	38.1
382	28.59865163072859	38.2
383	28.904576458367444	38.3
384	28.6493200575014	38.4
385	28.649108992587465	38.5
386	28.404297551940353	38.6
387	28.59789913842675	38.7
388	28.3863386807855	38.8
389	28.526687671813747	38.9
390	28.669596972015327	39.0
391	28.874797952032498	39.1
392	29.151792203686288	39.2
393	28.9672168541278	39.3
394	28.724873955300126	39.4
395	28.812979791762938	39.5
396	28.94214968374119	39.6
397	28.97397460206772	39.7
398	28.949004705076227	39.8
399	28.7875290338371	39.9
400	28.602236063571244	40.0
401	28.703229707213346	40.1
402	28.641207823418164	40.2
403	28.771398168371594	40.3
404	29.38392323137389	40.4
405	29.018793777704044	40.5
406	28.885272277804674	40.6
407	28.97311565963538	40.7
408	28.91441758939783	40.8
409	28.638785165275664	40.9
410	28.752316064805218	41.0
411	29.147967340376454	41.1
412	29.226879923327292	41.2
413	29.16108640128753	41.3
414	29.26333175163659	41.4
415	29.06229700948569	41.5
416	28.805040080305005	41.6
417	28.825071058310524	41.7
418	28.699135047883097	41.8
419	29.035155896901337	41.9
420	29.24105063811386	42.0
421	29.101656027565994	42.1
422	29.535042039053813	42.2
423	29.38078111717694	42.3
424	29.030956622787663	42.4
425	28.846851122081052	42.5
426	28.80818035915487	42.6
427	29.1161607755207	42.7
428	29.56716428360692	42.8
429	29.052364111101426	42.9
430	28.926451960186007	43.0
431	29.00017234625416	43.1
432	29.159392375934857	43.2
433	28.94304716846216	43.3
434	28.792935966327867	43.4
435	29.02997104140696	43.5
436	29.22471421377566	43.6
437	29.098475371080422	43.7
438	29.190686878955944	43.8
439	29.01938659481013	43.9
440	28.907566238756942	44.0
441	28.731343553748857	44.1
442	29.03747026956626	44.2
443	29.496734674849	44.3
444	29.748489233490886	44.4
445	29.462476086297503	44.5
446	29.080927617670966	44.6
447	29.184120007112092	44.7
448	29.048124459352046	44.8
449	28.824724177712845	44.9
450	28.977283732848733	45.0
451	29.697272037941858	45.1
452	29.39947779785701	45.2
453	29.851573337454433	45.3
454	29.66766605423221	45.4
455	29.873751671540813	45.5
456	29.37001497121942	45.6
457	29.3831578916425	45.7
458	29.422564628746827	45.8
459	29.937931923499317	45.9
460	29.79550899027332	46.0
461	29.82696683918432	46.1
462	29.647569003731892	46.2
463	29.794198552459875	46.3
464	29.067959055220257	46.4
465	29.51817703475724	46.5
466	29.34394203063426	46.6
467	29.45534759824789	46.7
468	29.09273073472736	46.8
469	29.136151375890513	46.9
470	29.23779656774518	47.0
471	29.150729537728324	47.1
472	28.613620721493938	47.2
473	29.017246580117583	47.3
474	29.150479930525766	47.4
475	29.07644202941318	47.5
476	28.895810840724568	47.6
477	28.839105957413352	47.7
478	29.252730786916054	47.8
479	29.480893794221767	47.9
480	29.071631584722645	48.0
481	28.972803650632176	48.1
482	28.92469002699146	48.2
483	28.604599990607266	48.3
484	29.090240168742984	48.4
485	28.784339200616138	48.5
486	28.99457820836147	48.6
487	29.4069036121332	48.7
488	29.286807676106868	48.8
489	28.824781073472256	48.9
490	29.28488056167533	49.0
491	29.014012698566756	49.1
492	29.167482585853154	49.2
493	29.210238831374195	49.3
494	28.87930556445522	49.4
495	28.814035116332587	49.5
496	29.092242532404704	49.6
497	28.66737069601013	49.7
498	28.728201439551917	49.8
499	28.74232076462031	49.9
500	28.783371972706213	50.0
501	28.752077469685126	50.1
502	28.85095128745253	50.2
503	28.64216403924562	50.3
504	28.944364947663917	50.4
505	28.80216409143432	50.5
506	28.5309383356456	50.6
507	29.035009069135125	50.7
508	29.34151203110344	50.8
509	28.889247639574872	50.9
510	28.66989796893606	51.0
511	28.487080881877965	51.1
512	28.211973367020008	51.2
513	28.349249987040256	51.3
514	28.477916993919234	51.4
515	28.865615710602995	51.5
516	29.286871913254586	51.6
517	29.57919314835387	51.7
518	29.013552026450263	51.8
519	28.842688554908932	51.9
520	28.68327214309093	52.0
521	28.650489173589865	52.1
522	28.208946879688952	52.2
523	28.456867398285613	52.3
524	28.763552059614618	52.4
525	28.802096183592447	52.5
526	28.351702010736005	52.6
527	28.40965493006003	52.7
528	28.34080371978889	52.8
529	28.31988076310363	52.9
530	28.255786772457775	53.0
531	28.21964695315168	53.1
532	28.272607728424482	53.2
533	28.455481711241983	53.3
534	28.735430871690795	53.4
535	28.705993739912294	53.5
536	28.356451888972973	53.6
537	28.77293435387559	53.7
538	29.027884251779668	53.8
539	28.494080895632138	53.9
540	28.9120298028498	54.0
541	29.33557468330723	54.1
542	28.7700748831286	54.2
543	28.822516255178428	54.3
544	28.985480392897536	54.4
545	29.642136376382034	54.5
546	29.72994672196534	54.6
547	29.234905896097874	54.7
548	29.54562832099772	54.8
549	29.563717501795086	54.9
550	29.38619539105602	55.0
551	29.256707984033334	55.1
552	29.050242449879654	55.2
553	29.06586675955173	55.3
554	29.20963500218565	55.4
555	28.845144249298833	55.5
556	29.01661338537579	55.6
557	29.360594134669817	55.7
558	28.653868047559826	55.8
559	28.360823685711946	55.9
560	28.61876703469968	56.0
561	28.57603464869065	56.1
562	28.745741851573058	56.2
563	28.902605295606044	56.3
564	28.787543716613722	56.4
565	28.503732985913523	56.5
566	28.347319201914566	56.6
567	28.89010107596598	56.7
568	29.0198160660263	56.8
569	28.69439985242275	56.9
570	29.00478090276615	57.0
571	28.90421122429899	57.1
572	28.796219402249793	57.2
573	28.818920810253307	57.3
574	28.625361436749696	57.4
575	28.99992090370452	57.5
576	28.947820906211142	57.6
577	28.805093305370253	57.7
578	28.991630640954757	57.8
579	28.8943131975092	57.9
580	28.769928055362392	58.0
581	28.79853193956764	58.1
582	28.560757219616253	58.2
583	28.76489002763423	58.3
584	28.567320420765945	58.4
585	28.583667857186615	58.5
586	28.55546774933845	58.6
587	28.204973353265828	58.7
588	28.318239962816207	58.8
589	28.559639493245964	58.9
590	28.650133116256796	59.0
591	28.689706869945187	59.1
592	28.826543006666803	59.2
593	28.9851793959768	59.3
594	28.7042519955356	59.4
595	28.804014121288596	59.5
596	28.634297741670792	59.6
597	28.42975381590742	59.7
598	28.58191877142161	59.8
599	28.604289816951145	59.9
600	28.439198511969032	60.0
601	28.454591567909322	60.1
602	28.504256059830656	60.2
603	28.821971157096367	60.3
604	28.839414295722396	60.4
605	29.028381630837714	60.5
606	29.390218471850243	60.6
607	28.87977357796002	60.7
608	28.644421516151137	60.8
609	28.679768465519686	60.9
610	28.58768726728668	61.0
611	28.50498102192633	61.1
612	28.84547461177281	61.2
613	28.785899245632145	61.3
614	28.513201541487145	61.4
615	28.631906284428613	61.5
616	28.75647863197734	61.6
617	28.917921266969074	61.7
618	28.83730364658309	61.8
619	28.544991588219197	61.9
620	28.656019074334836	62.0
621	28.915118691981494	62.1
622	28.577295532133	62.2
623	28.771693659251095	62.3
624	29.15430846452975	62.4
625	29.1059433983394	62.5
626	28.902353853056404	62.6
627	28.722713751789726	62.7
628	28.534524603835333	62.8
629	28.892760493881507	62.9
630	28.697000539231787	63.0
631	28.897734284461947	63.1
632	28.72656063926449	63.2
633	28.593888905062073	63.3
634	28.478480445472076	63.4
635	28.859997713198293	63.5
636	28.66394410301615	63.6
637	28.817872827071966	63.7
638	29.13521718422799	63.8
639	28.944776065409314	63.9
640	28.768555215748307	64.0
641	28.982408021889544	64.1
642	28.991454447635302	64.2
643	28.82528579391861	64.3
644	29.120734460438214	64.4
645	28.705940514847043	64.5
646	29.05433343851575	64.6
647	28.865668935668243	64.7
648	28.820969057591967	64.8
649	28.833407204737235	64.9
650	29.32994750916714	65.0
651	28.838524152389734	65.1
652	29.277208810890734	65.2
653	29.07429467333232	65.3
654	28.811713402279352	65.4
655	28.972913771456838	65.5
656	28.860511610380037	65.6
657	29.136061443883708	65.7
658	29.254215582701878	65.8
659	28.960104884201883	65.9
660	29.117944732880183	66.0
661	29.094474314451134	66.1
662	29.149147468547383	66.2
663	28.643013804942576	66.3
664	28.502183952979983	66.4
665	28.562805466954913	66.5
666	29.054975809992925	66.6
667	29.22051493966198	66.7
668	29.05245587845531	66.8
669	29.076897195488435	66.9
670	28.685536961384756	67.0
671	28.856857434348427	67.1
672	28.854632993690306	67.2
673	28.937629223888926	67.3
674	28.855490100775572	67.4
675	29.1482756786855	67.5
676	29.145790618742357	67.6
677	29.045164044515786	67.7
678	29.04129880357025	67.8
679	28.907307454818994	67.9
680	28.808718115848624	68.0
681	29.196600367240144	68.1
682	29.185285452506406	68.2
683	29.30571358635379	68.3
684	29.272209325451204	68.4
685	28.995490375859063	68.5
686	29.030240837427378	68.6
687	29.21721682096344	68.7
688	28.927677972033884	68.8
689	29.027460286604732	68.9
690	28.9672168541278	69.0
691	29.47484265490674	69.1
692	30.21704416568072	69.2
693	30.112231164770016	69.3
694	30.184398847210474	69.4
695	30.21777830451178	69.5
696	29.966304553972776	69.6
697	29.7272891393969	69.7
698	29.700197581183637	69.8
699	30.0269352446831	69.9
700	29.883647862983523	70.0
701	29.563163226977633	70.1
702	29.13330475257307	70.2
703	29.5850387287962	70.3
704	29.17773850532309	70.4
705	28.987396495246607	70.5
706	29.3496224298396	70.6
707	29.20499340942626	70.7
708	29.02732814161514	70.8
709	29.00910130978695	70.9
710	28.87065557367823	71.0
711	28.97603386148885	71.1
712	28.84607293492013	71.2
713	29.44689766030237	71.3
714	28.658863862305203	71.4
715	28.967708727144608	71.5
716	29.11725464237898	71.6
717	29.098673588564807	71.7
718	29.181233006158944	71.8
719	28.912062839097196	71.9
720	28.720254386705673	72.0
721	28.905473943088417	72.1
722	29.60317746396466	72.2
723	28.653515660920913	72.3
724	29.125915645238436	72.4
725	28.749557538147506	72.5
726	28.631588769384177	72.6
727	28.952115618372854	72.7
728	29.12377379519881	72.8
729	29.057952742952885	72.9
730	29.179203112291056	73.0
731	28.946169093841256	73.1
732	29.75773387672103	73.2
733	29.80609343687015	73.3
734	29.408245250846964	73.4
735	29.414004569976644	73.5
736	28.877354590511672	73.6
737	28.603295058835055	73.7
738	28.282685619227884	73.8
739	28.934923922296463	73.9
740	28.907586427574795	74.0
741	28.758545232786776	74.1
742	28.76678594116545	74.2
743	29.576810867847072	74.3
744	29.166575924396795	74.4
745	28.68525982397603	74.5
746	28.994435051289415	74.6
747	28.35987297592572	74.7
748	28.589533626446798	74.8
749	28.42988229020286	74.9
750	28.732145600421795	75.0
751	28.7682927611162	75.1
752	29.002778539104433	75.2
753	28.863139827395234	75.3
754	29.070236720943626	75.4
755	29.106115920964694	75.5
756	28.906701790283368	75.6
757	29.6541230281462	75.7
758	28.968044595659816	75.8
759	29.20597715545988	75.9
760	28.852751762935714	76.0
761	28.851771687596248	76.1
762	28.865323890417645	76.2
763	29.106521532668857	76.3
764	28.87368573170344	76.4
765	29.025358814200818	76.5
766	28.992731849201352	76.6
767	29.168080909000473	76.7
768	29.17786697961853	76.8
769	29.04712419519472	76.9
770	29.2791909857346	77.0
771	29.492012326818198	77.1
772	29.463514892743454	77.2
773	29.49911144931457	77.3
774	29.81040283180849	77.4
775	29.586635480753756	77.5
776	29.318909731842126	77.6
777	29.09702911758323	77.7
778	29.669877647460787	77.8
779	29.505834325660018	77.9
780	29.638309677725125	78.0
781	29.65670903217861	78.1
782	29.342721524827617	78.2
783	29.164468945951647	78.3
784	29.50867911363038	78.4
785	29.335987636399704	78.5
786	29.510764067910596	78.6
787	28.8727937530237	78.7
788	28.68312164463056	78.8
789	29.482701611093255	78.9
790	28.906821087843415	79.0
791	29.13538787150621	79.1
792	29.443852819500542	79.2
793	29.611280521312505	79.3
794	29.341480830203125	79.4
795	29.490707395045987	79.5
796	29.52776672323799	79.6
797	29.44092544091168	79.7
798	29.19911479273653	79.8
799	28.74922166963229	79.9
800	28.87739680349446	80.0
801	29.088674617685744	80.1
802	29.016360107479077	80.2
803	29.344413714833216	80.3
804	29.37650842918016	80.4
805	28.985083957928765	80.5
806	28.62653972957355	80.6
807	28.524233812770923	80.7
808	29.085772933955973	80.8
809	28.582684111152993	80.9
810	28.721228956003905	81.0
811	29.36625250971023	81.1
812	28.936999699841294	81.2
813	28.98539780227904	81.3
814	28.732707216627556	81.4
815	29.02867345102306	81.5
816	29.21972023437736	81.6
817	29.322127095269256	81.7
818	28.593290581914758	81.8
819	29.15139760406459	81.9
820	29.387918781961943	82.0
821	29.39616683172892	82.1
822	28.862547010289155	82.2
823	29.04485387085966	82.3
824	29.10722630594668	82.4
825	28.905576722524767	82.5
826	29.073107203773077	82.6
827	29.207480304716483	82.7
828	29.36993788664216	82.8
829	28.880232414729434	82.9
830	29.330109019709973	83.0
831	29.410954223133583	83.1
832	29.174765243057287	83.2
833	29.31279619072646	83.3
834	29.156659544136225	83.4
835	29.21969637486535	83.5
836	29.348882784967305	83.6
837	29.43828437646694	83.7
838	29.53041512907104	83.8
839	28.929199474761262	83.9
840	29.126350622495842	84.0
841	29.644043301995715	84.1
842	29.467378298341917	84.2
843	29.62540902311629	84.3
844	29.322791490911367	84.4
845	29.74391554857337	84.5
846	29.030501456712404	84.6
847	29.376668104375916	84.7
848	28.912696033838987	84.8
849	29.270491440586518	84.9
850	29.23211433319276	85.0
851	29.413028165331333	85.1
852	29.426585874193965	85.2
853	29.424684454621513	85.3
854	29.288665047349454	85.4
855	29.05211266855179	85.5
856	29.131157396492217	85.6
857	29.20667642269647	85.7
858	29.102437885421075	85.8
859	29.10444391977695	85.9
860	29.321312201166776	86.0
861	29.355574460412434	86.1
862	29.33012920852783	86.2
863	29.00044948366289	86.3
864	28.881188630556892	86.4
865	28.55052332431125	86.5
866	28.282606699303543	86.6
867	28.636307446720828	86.7
868	28.544396935766038	86.8
869	28.497100041574882	86.9
870	28.714238118985122	87.0
871	28.33926936963197	87.1
872	28.486728495239056	87.2
873	28.982173097463605	87.3
874	28.532929687224854	87.4
875	28.61987925502874	87.5
876	28.847275087255987	87.6
877	28.535603787916997	87.7
878	28.614767813417473	87.8
879	29.048943024148677	87.9
880	29.088562661514004	88.0
881	29.025193632963827	88.1
882	29.189167211575647	88.2
883	29.31069104762839	88.3
884	28.686241734662573	88.4
885	29.04074269340572	88.5
886	28.8357344248317	88.6
887	29.040054438251595	88.7
888	28.987985641658533	88.8
889	28.814299406311772	88.9
890	28.87680031569422	89.0
891	28.956871002651056	89.1
892	28.908768391092806	89.2
893	28.86448880749731	89.3
894	28.83879945445138	89.4
895	28.960024128930467	89.5
896	28.905358316222525	89.6
897	28.786914192566083	89.7
898	28.896908378277004	89.8
899	28.883420412603318	89.9
900	28.87444005935236	90.0
901	28.545512826789256	90.1
902	28.878595285136164	90.2
903	28.62990392076689	90.3
904	28.429550092381803	90.4
905	28.399771586046857	90.5
906	28.59127904151765	90.6
907	28.3297475889931	90.7
908	28.270273166941703	90.8
909	28.387755568729453	90.9
910	28.469189918564986	91.0
911	28.116511459469958	91.1
912	28.17206007412225	91.2
913	28.237141481495883	91.3
914	28.169775067010573	91.4
915	28.656246657372467	91.5
916	28.438247802182808	91.6
917	28.57269431700932	91.7
918	28.81466831107438	91.8
919	28.42897746409357	91.9
920	28.673564992397218	92.0
921	28.780573068412785	92.1
922	28.47518966816184	92.2
923	28.54328655078406	92.3
924	28.26861034248935	92.4
925	28.242458481979845	92.5
926	28.351991995574274	92.6
927	28.22921461746749	92.7
928	28.473734237929257	92.8
929	28.673120838404422	92.9
930	28.576662337391205	93.0
931	28.223587443327403	93.1
932	28.65734786561906	93.2
933	28.97298902068702	93.3
934	28.691846884637734	93.4
935	28.808215230749347	93.5
936	28.50895454834945	93.6
937	28.45074284508748	93.7
938	28.5814103802811	93.8
939	28.63897237067758	93.9
940	28.469389971396453	94.0
941	28.730895729061913	94.1
942	28.77178542660498	94.2
943	28.305381521190156	94.3
944	28.77050068365062	94.4
945	28.86004176152816	94.5
946	29.027638315271265	94.6
947	28.8459352838893	94.7
948	28.865345914582576	94.8
949	28.63402060426207	94.9
950	28.61323713395471	95.0
951	28.416698992144063	95.1
952	28.458309981088654	95.2
953	28.755425142754767	95.3
954	28.768186310985698	95.4
955	28.260516461876893	95.5
956	28.416787088803794	95.6
957	28.52430355595988	95.7
958	28.52213417571409	95.8
959	28.784151995214216	95.9
960	29.200794135312588	96.0
961	28.917176116055543	96.1
962	28.804474793405085	96.2
963	29.067302000966457	96.3
964	29.309498072027914	96.4
965	29.212555039386196	96.5
966	28.834271653210806	96.6
967	29.225422657747636	96.7
968	29.284579564754594	96.8
969	29.153891840743125	96.9
970	29.152487800228716	97.0
971	29.204395086278943	97.1
972	29.141839116484167	97.2
973	29.500454923375408	97.3
974	29.359390146986875	97.4
975	29.2902874941661	97.5
976	28.969479837074545	97.6
977	29.22520058075124	97.7
978	29.393118320232933	97.8
979	29.143300052757976	97.9
980	29.026509576818505	98.0
981	28.690846620480414	98.1
982	28.84213428009148	98.2
983	29.086270313014015	98.3
984	28.950990550614254	98.4
985	29.096568445466737	98.5
986	28.818113257539135	98.6
987	28.948309108533795	98.7
988	28.986752288422352	98.8
989	28.641752921500228	98.9
990	28.69807054657806	99.0
991	28.79104922953204	99.1
992	28.91292178152954	99.2
993	28.983731307132533	99.3
994	29.148499591028973	99.4
995	29.072664885127363	99.5
996	28.914557075775733	99.6
997	29.116729733114774	99.7
998	29.100771390274566	99.8
999	29.16355861380113	99.9
1000	28.690296016357113	100.0
1001	29.02156882248546	100.1
1002	29.08600785838191	100.2
1003	28.823929472428222	100.3
1004	28.942028550834063	100.4
1005	29.019639872706847	100.5
1006	28.93683635395138	100.6
1007	28.80647348637265	100.7
1008	28.980317561568096	100.8
1009	28.93353456455868	100.9
1010	28.868462333920434	101.0
1011	29.216625839204436	101.1
1012	28.88524474759851	101.2
1013	29.271234756152968	101.3
1014	28.762845450989722	101.4
1015	28.70693527296313	101.5
1016	29.143474410730356	101.6
1017	28.5137062619335	101.7
1018	28.83652545942217	101.8
1019	28.823722078208448	101.9
1020	29.09824962338987	102.0
1021	29.234905896097874	102.1
1022	29.117766704213647	102.2
1023	28.677630286174217	102.3
1024	29.007385260269345	102.4
1025	28.776282026945236	102.5
1026	28.958172263729118	102.6
1027	29.32090291876846	102.7
1028	29.03185043681448	102.8
1029	29.024844917019074	102.9
1030	28.820361557709262	103.0
1031	28.9671342635093	103.1
1032	29.202128432638045	103.2
1033	28.80599813147954	103.3
1034	28.786148852834703	103.4
1035	28.91753767942984	103.5
1036	29.09689330189948	103.6
1037	28.90396712313766	103.7
1038	28.988862937561652	103.8
1039	28.90072222950437	103.9
1040	29.016519782674834	104.0
1041	28.95473098795851	104.1
1042	28.863572969305565	104.2
1043	28.991197499044432	104.3
1044	29.445908408227513	104.4
1045	28.979075031596523	104.5
1046	29.04629461831562	104.6
1047	28.877640904655784	104.7
1048	28.56998901541686	104.8
1049	28.908298542240928	104.9
1050	28.867518965522518	105.0
1051	29.171740591073316	105.1
1052	29.005507700208906	105.2
1053	28.995657392443132	105.3
1054	28.523716244895027	105.4
1055	28.718464923304957	105.5
1056	29.02432367844902	105.6
1057	28.886182609955192	105.7
1058	29.105640566071585	105.8
1059	29.149431947344425	105.9
1060	29.103740981846215	106.0
1061	28.93233608291697	106.1
1062	29.28323976138791	106.2
1063	29.320587239071102	106.3
1064	29.057805915186673	106.4
1065	29.41932157046061	106.5
1066	29.2136305527737	106.6
1067	28.91243541455396	106.7
1068	29.398980418798963	106.8
1069	28.88414904539315	106.9
1070	29.169094020587337	107.0
1071	29.034577762571875	107.1
1072	29.255425076426054	107.2
1073	29.107707166881024	107.3
1074	29.187632861418727	107.4
1075	29.353893282489302	107.5
1076	29.18309221274861	107.6
1077	29.230488215681962	107.7
1078	29.433004082924526	107.8
1079	29.45058670792846	107.9
1080	29.210578370583562	108.0
1081	29.400156876275737	108.1
1082	29.253497961994515	108.2
1083	29.179698656002024	108.3
1084	29.108312831416647	108.4
1085	29.194509906918697	108.5
1086	28.99738628939028	108.6
1087	29.134037056057057	108.7
1088	29.549789052822764	108.8
1089	29.163435645546926	108.9
1090	28.886413863686972	109.0
1091	29.259387590766707	109.1
1092	28.99177196267974	109.2
1093	29.014177879803746	109.3
1094	29.007541264770946	109.4
1095	29.156103433971698	109.5
1096	29.01082470069287	109.6
1097	29.051525357486938	109.7
1098	29.112706652320554	109.8
1099	29.2675034955441	109.9
1100	29.342950943212323	110.0
1101	29.10199189608121	110.1
1102	29.027381366680395	110.2
1103	29.182515913766224	110.3
1104	29.220981117819708	110.4
1105	29.161374550778724	110.5
1106	29.050249791267966	110.6
1107	29.024578791692814	110.7
1108	29.109527831182056	110.8
1109	28.823857893892196	110.9
1110	29.405826263398612	111.0
1111	28.883304785737426	111.1
1112	28.78357202553768	111.2
1113	28.737154262596714	111.3
1114	28.656821121007773	111.4
1115	28.676114289488076	111.5
1116	28.779818740763872	111.6
1117	29.04944774459503	111.7
1118	28.54694990355106	111.8
1119	28.539186385412577	111.9
1120	28.76431923469308	112.0
1121	28.467488551824005	112.1
1122	28.644452717051458	112.2
1123	28.88564301791436	112.3
1124	29.126836989471418	112.4
1125	28.96950736728071	112.5
1126	28.639493609247637	112.6
1127	28.73932547818958	112.7
1128	29.112803925715667	112.8
1129	28.610680495475535	112.9
1130	28.881102369244243	113.0
1131	28.677940459830342	113.1
1132	28.719540436692462	113.2
1133	28.713006601096012	113.3
1134	28.67023567279835	113.4
1135	28.767364075494907	113.5
1136	28.71696911543667	113.6
1137	28.706588392365454	113.7
1138	28.656960607385674	113.8
1139	28.70913401876216	113.9
1140	28.677593579232664	114.0
1141	29.130070871022244	114.1
1142	28.885408093488422	114.2
1143	28.52632610843945	114.3
1144	28.722968865033522	114.4
1145	28.950551902662692	114.5
1146	28.7451637172436	114.6
1147	28.782206527311903	114.7
1148	28.89676338585787	114.8
1149	28.996578736676113	114.9
1150	28.748814222581053	115.0
1151	28.57424885598409	115.1
1152	28.806434944084018	115.2
1153	28.95724357810782	115.3
1154	28.416207119127254	115.4
1155	28.660611112723128	115.5
1156	28.817566324109993	115.6
1157	28.721979612958663	115.7
1158	29.12352418799625	115.8
1159	28.993339349084053	115.9
1160	29.09754301476497	116.0
1161	28.883703056053278	116.1
1162	28.3872178120357	116.2
1163	28.7583708748144	116.3
1164	28.515479207210515	116.4
1165	28.599879477923537	116.5
1166	28.77761632427069	116.6
1167	28.913143858525938	116.7
1168	28.943977689430533	116.8
1169	28.98896021095677	116.9
1170	28.54086756333571	117.0
1171	28.599253624570057	117.1
1172	28.725931115216852	117.2
1173	28.98002390603567	117.3
1174	28.918363585614788	117.4
1175	28.828095710294498	117.5
1176	28.656553160334433	117.6
1177	28.901957418087633	117.7
1178	28.76676208165344	117.8
1179	28.929997850740037	117.9
1180	29.103873126835804	118.0
1181	28.859478309975316	118.1
1182	28.653967156302016	118.2
1183	28.957074726176675	118.3
1184	29.014144843556345	118.4
1185	28.67205083105815	118.5
1186	28.776656437749075	118.6
1187	28.88667998901323	118.7
1188	28.70070610498157	118.8
1189	28.80256052640309	118.9
1190	28.736818394081503	119.0
1191	29.1251135985655	119.1
1192	29.094211859819026	119.2
1193	28.834743337409762	119.3
1194	29.13215766064954	119.4
1195	28.982932931153755	119.5
1196	29.029798518781664	119.6
1197	28.316936866391075	119.7
1198	28.71646623033739	119.8
1199	28.914421260091984	119.9
1200	28.852287420125066	120.0
1201	28.485390527219444	120.1
1202	28.61761810742907	120.2
1203	28.65148760240011	120.3
1204	28.618291679806568	120.4
1205	28.618455025696477	120.5
1206	28.662444624453705	120.6
1207	28.658843673487347	120.7
1208	28.915322415507113	120.8
1209	28.52481194710039	120.9
1210	28.282667265757105	121.0
1211	28.617944799208892	121.1
1212	28.81922914856235	121.2
1213	28.89345976111809	121.3
1214	28.49679720930707	121.4
1215	28.46918624787083	121.5
1216	28.247226713687596	121.6
1217	28.669354706201077	121.7
1218	28.960565556318375	121.8
1219	28.568417958318385	121.9
1220	28.647058909901727	122.0
1221	28.617911762961494	122.1
1222	28.22387742816567	122.2
1223	28.545879896204784	122.3
1224	28.66227944321672	122.4
1225	28.624144601637212	122.5
1226	28.475325483845584	122.6
1227	28.480343322755893	122.7
1228	28.18510021510899	122.8
1229	28.516947484872638	122.9
1230	28.616186536708497	123.0
1231	28.91099650244508	123.1
1232	28.611563297419885	123.2
1233	28.671920521415636	123.3
1234	28.822200575481073	123.4
1235	28.86170642132759	123.5
1236	28.67821025585076	123.6
1237	28.622597404050744	123.7
1238	28.89135461802002	123.8
1239	28.856717947970523	123.9
1240	29.171843370509663	124.0
1241	29.22210067953708	124.1
1242	29.357646567263103	124.2
1243	29.33963630639008	124.3
1244	29.405842781522313	124.4
1245	29.373628769615323	124.5
1246	29.105093632642443	124.6
1247	28.84105326066274	124.7
1248	29.01850929890701	124.8
1249	29.041783335198748	124.9
1250	29.059832138360406	125.0
1251	28.95982774679316	125.1
1252	29.03290392603705	125.2
1253	28.8350608524542	125.3
1254	29.0071833720908	125.4
1255	29.260712711356778	125.5
1256	29.07121863163017	125.6
1257	29.279545207720588	125.7
1258	29.140031299612676	125.8
1259	29.21831986455711	125.9
1260	29.227199273718803	126.0
1261	29.295547598890657	126.1
1262	29.16238582701851	126.2
1263	29.203260841784953	126.3
1264	29.29677544608561	126.4
1265	28.967969346429637	126.5
1266	29.219529358281285	126.6
1267	29.286510349880288	126.7
1268	29.429911523098674	126.8
1269	29.49040639812525	126.9
1270	29.608527500696024	127.0
1271	29.896421878644	127.1
1272	29.932666312733524	127.2
1273	29.88382589165006	127.3
1274	29.781042784607244	127.4
1275	29.59019605408441	127.5
1276	29.976182391944715	127.6
1277	29.69690863922048	127.7
1278	29.30958433334056	127.8
1279	30.171316493240955	127.9
1280	29.784041741732132	128.0
1281	29.982780464688883	128.1
1282	29.546500110859604	128.2
1283	29.505982988773304	128.3
1284	29.496211600931872	128.4
1285	29.683837297333426	128.5
1286	29.58258670510045	128.6
1287	29.428289076282027	128.7
1288	29.611058444316107	128.8
1289	29.280662934090884	128.9
1290	29.50880391723166	129.0
1291	29.519678348666766	129.1
1292	29.246457570604633	129.2
1293	29.547636190700675	129.3
1294	29.19125400120294	129.4
1295	29.29508876212125	129.5
1296	29.026340724887362	129.6
1297	28.934250349918965	129.7
1298	29.191024582818233	129.8
1299	29.61160354239817	129.9
1300	29.5634862480633	130.0
1301	29.39166656069451	130.1
1302	29.09105689819254	130.2
1303	29.086540109034434	130.3
1304	29.168521392299105	130.4
1305	28.79006364815134	130.5
1306	29.09918565039947	130.6
1307	28.908076465244534	130.7
1308	28.993146637640898	130.8
1309	28.768869060098584	130.9
1310	28.973051422487657	131.0
1311	29.136033913677544	131.1
1312	29.168829730608152	131.2
1313	28.94942499955701	131.3
1314	28.568770344957294	131.4
1315	29.093672267778196	131.5
1316	28.880498540055694	131.6
1317	28.867006903687855	131.7
1318	29.195122912842635	131.8
1319	29.455156722151816	131.9
1320	28.872085309051727	132.0
1321	28.8353563433337	132.1
1322	28.68393470338596	132.2
1323	28.83541323909311	132.3
1324	28.911002008486314	132.4
1325	28.849657367762784	132.5
1326	28.949360762409295	132.6
1327	28.903666126216926	132.7
1328	28.925459037417	132.8
1329	28.719103624087982	132.9
1330	29.29887324779537	133.0
1331	28.865839622946467	133.1
1332	28.570018380970097	133.2
1333	29.237743342679927	133.3
1334	28.80341763348836	133.4
1335	28.91319524824411	133.5
1336	29.138559351256397	133.6
1337	28.733099980902175	133.7
1338	28.82811039307112	133.8
1339	28.7239067273902	133.9
1340	28.57114895476993	134.0
1341	28.935744322440176	134.1
1342	29.102948111908663	134.2
1343	28.795736705968373	134.3
1344	28.84669511757945	134.4
1345	28.74488290914072	134.5
1346	28.711868685907866	134.6
1347	28.938561580204375	134.7
1348	29.034269424262828	134.8
1349	29.33825796073476	134.9
1350	28.76577282957858	135.0
1351	28.68973623549843	135.1
1352	28.765495692169857	135.2
1353	28.642540285396542	135.3
1354	29.03478515679165	135.4
1355	29.133926935232395	135.5
1356	28.70312509242992	135.6
1357	29.03327283079966	135.7
1358	28.90944379881738	135.8
1359	29.023349109150782	135.9
1360	28.566351357508942	136.0
1361	28.5734266204933	136.1
1362	28.893096362396715	136.2
1363	29.048278628506566	136.3
1364	29.00228666608762	136.4
1365	28.862646119031346	136.5
1366	28.98136187405528	136.6
1367	28.813858923013132	136.7
1368	28.823457788229266	136.8
1369	28.896842305782208	136.9
1370	28.897369050393493	137.0
1371	28.9525799611835	137.1
1372	28.929285736073908	137.2
1373	28.81897954135979	137.3
1374	29.218391443093136	137.4
1375	29.269784831961623	137.5
1376	28.983193550438777	137.6
1377	29.12784459501705	137.7
1378	29.09948114127897	137.8
1379	29.064069954762708	137.9
1380	28.929819822073505	138.0
1381	29.20879624857116	138.1
1382	28.79935784575258	138.2
1383	28.81486469321169	138.3
1384	29.103058232733325	138.4
1385	29.22442606428447	138.5
1386	29.031806388484615	138.6
1387	29.117691454983465	138.7
1388	28.796859938379896	138.8
1389	29.203550826623225	138.9
1390	29.36992320386554	139.0
1391	29.113339847062342	139.1
1392	28.956729680926077	139.2
1393	29.189958246166114	139.3
1394	29.238165472507788	139.4
1395	29.08206553285911	139.5
1396	28.785317440608527	139.6
1397	28.950612469116255	139.7
1398	28.939139714533834	139.8
1399	28.81295226155677	139.9
1400	28.65526291133884	140.0
1401	28.549970884840874	140.1
1402	28.60668678023456	140.2
1403	28.76688688525472	140.3
1404	28.795826637975175	140.4
1405	29.001295578665687	140.5
1406	28.72375806427691	140.6
1407	28.789164328083288	140.7
1408	28.850189618415307	140.8
1409	28.844808380783622	140.9
1410	28.905156428043984	141.0
1411	28.94354087682605	141.1
1412	28.72097200741303	141.2
1413	28.836659439758833	141.3
1414	28.6946256001133	141.4
1415	28.64547684072079	141.5
1416	28.882915692156963	141.6
1417	28.70251392185306	141.7
1418	29.009598688844996	141.8
1419	28.65563365144853	141.9
1420	28.808039037429893	142.0
1421	29.260083187309142	142.1
1422	28.97018093965821	142.2
1423	28.971630863849555	142.3
1424	28.625313717725675	142.4
1425	28.631794328256873	142.5
1426	28.986656850374317	142.6
1427	28.592877628822286	142.7
1428	28.829360264431006	142.8
1429	29.08011455891556	142.9
1430	29.202970856946685	143.0
1431	29.347157558714308	143.1
1432	28.830076049791288	143.2
1433	29.16720177775027	143.3
1434	28.987295551157338	143.4
1435	28.77667479121985	143.5
1436	28.85212774492931	143.6
1437	28.751339660159907	143.7
1438	29.073698185532084	143.8
1439	28.99104700058406	143.9
1440	29.224128738057885	144.0
1441	28.89059111363572	144.1
1442	28.770759467588572	144.2
1443	28.884372957736623	144.3
1444	28.724182029451853	144.4
1445	28.786071768257443	144.5
1446	28.8062147024347	144.6
1447	28.67591607200369	144.7
1448	29.01127803142105	144.8
1449	28.690101469566883	144.9
1450	28.856404103620243	145.0
1451	28.974545395008874	145.1
1452	29.14705700822594	145.2
1453	28.71790697779335	145.3
1454	28.710804184602825	145.4
1455	28.78978834608969	145.5
1456	29.10114396573133	145.6
1457	28.754500127827626	145.7
1458	29.181866200900735	145.8
1459	29.379758828854683	145.9
1460	28.726481719340153	146.0
1461	28.81337439138463	146.1
1462	28.78267821151086	146.2
1463	28.97708735071142	146.3
1464	29.053353363176278	146.4
1465	28.862811300268337	146.5
1466	28.538389844780877	146.6
1467	28.60473213559686	146.7
1468	28.801343691290604	146.8
1469	28.63020858838178	146.9
1470	28.60904336588227	147.0
1471	28.812236476196485	147.1
1472	28.6888846344544	147.2
1473	28.64953479310948	147.3
1474	28.517916548129637	147.4
1475	28.659396112957722	147.5
1476	28.53482009471484	147.6
1477	28.80953668064526	147.7
1478	28.75452215199256	147.8
1479	28.825245416282904	147.9
1480	28.79285521105645	148.0
1481	28.792300936239002	148.1
1482	28.845450752260803	148.2
1483	29.073064990790293	148.3
1484	29.263282197265493	148.4
1485	28.73423789609032	148.5
1486	29.1286209468309	148.6
1487	28.855714013119048	148.7
1488	29.048632850492556	148.8
1489	28.940039034601885	148.9
1490	28.803839763316216	149.0
1491	28.661435183560997	149.1
1492	28.921566266265295	149.2
1493	28.92422384883374	149.3
1494	29.21134554566202	149.4
1495	29.707627066153982	149.5
1496	29.080738576921966	149.6
1497	28.94149079414031	149.7
1498	29.106829870977904	149.8
1499	28.87556512711096	149.9
1500	29.095177252381873	150.0
1501	28.75588948556541	150.1
1502	28.919433592961056	150.2
1503	29.16096159768625	150.3
1504	28.759446388201905	150.4
1505	28.584214790615757	150.5
1506	28.971772185574537	150.6
1507	28.71023706235583	150.7
1508	28.738442676245228	150.8
1509	28.93540294788373	150.9
1510	28.775252397234667	151.0
1511	29.13457481275081	151.1
1512	28.469103657252333	151.2
1513	29.124373953693205	151.3
1514	29.196754536394668	151.4
1515	29.043930691279606	151.5
1516	29.101608308541977	151.6
1517	29.208377789437456	151.7
1518	29.455367787065747	151.8
1519	29.058554736794356	151.9
1520	28.80370578297955	152.0
1521	29.110205074253713	152.1
1522	29.04846216321433	152.2
1523	28.723829642812944	152.3
1524	28.652915502426524	152.4
1525	29.08781751060048	152.5
1526	28.71086291570931	152.6
1527	28.61494033604277	152.7
1528	28.712105445680884	152.8
1529	28.82440849801549	152.9
1530	28.81322205757719	153.0
1531	29.31684680172684	153.1
1532	28.753830226144284	153.2
1533	28.74031105957028	153.3
1534	28.906072266235732	153.4
1535	28.874243677215045	153.5
1536	28.72606326020645	153.6
1537	28.940167508897325	153.7
1538	28.642980768695175	153.8
1539	28.666205250615818	153.9
1540	28.61324263999594	154.0
1541	28.857031792320804	154.1
1542	28.873237907016495	154.2
1543	29.231110398341286	154.3
1544	28.904240589852233	154.4
1545	28.94635996993733	154.5
1546	29.050517751941307	154.6
1547	29.071490262997663	154.7
1548	29.09866257648234	154.8
1549	28.883400223785465	154.9
1550	28.937926550115506	155.0
1551	28.971091271808724	155.1
1552	28.617963152679668	155.2
1553	29.065727273173827	155.3
1554	28.667750612855208	155.4
1555	28.95621761909141	155.5
1556	28.983041216631335	155.6
1557	28.748364562547025	155.7
1558	28.791559456019627	155.8
1559	28.767525586037742	155.9
1560	28.80702959653718	156.0
1561	28.88598622781788	156.1
1562	28.96565130307056	156.2
1563	28.67888199288118	156.3
1564	28.606571153368666	156.4
1565	29.091524911697345	156.5
1566	29.612581782390563	156.6
1567	29.50666023184496	156.7
1568	29.461239062367163	156.8
1569	29.186671139550032	156.9
1570	29.183798821373507	157.0
1571	28.949430505598244	157.1
1572	29.47963841682065	157.2
1573	29.247549602115836	157.3
1574	29.239899875496175	157.4
1575	29.217378331506275	157.5
1576	29.078640775212207	157.6
1577	29.05532085524353	157.7
1578	28.97552179965418	157.8
1579	28.770950343684646	157.9
1580	28.984871057667757	158.0
1581	28.919989703125587	158.1
1582	29.146649561174698	158.2
1583	28.871059350035317	158.3
1584	28.642132838345304	158.4
1585	28.746290620349278	158.5
1586	28.862833324433268	158.6
1587	28.733371612269668	158.7
1588	28.80706263278458	158.8
1589	29.142920135912902	158.9
1590	28.810320373847414	159.0
1591	28.98940803564372	159.1
1592	28.909533730824187	159.2
1593	28.965754082506905	159.3
1594	28.97187863570504	159.4
1595	29.043137821342057	159.5
1596	28.893639625131698	159.6
1597	28.764921228534554	159.7
1598	28.812108001901052	159.8
1599	28.94951309621674	159.9
1600	29.002941884994343	160.0
1601	28.696861052853887	160.1
1602	29.147137763497355	160.2
1603	28.602560920003988	160.3
1604	28.82502150393943	160.4
1605	28.88194846424704	160.5
1606	28.873682061009283	160.6
1607	28.763610790721103	160.7
1608	28.839618019248014	160.8
1609	29.0899593606401	160.9
1610	28.9509538436727	161.0
1611	28.797678503176527	161.1
1612	29.024349373308105	161.2
1613	28.69588097751442	161.3
1614	29.05314229826235	161.4
1615	28.569330125815977	161.5
1616	28.685678283109738	161.6
1617	29.157920427578574	161.7
1618	29.03250014967997	161.8
1619	28.769972103692254	161.9
1620	29.005169996346613	162.0
1621	28.886966303157347	162.1
1622	28.849297639735564	162.2
1623	28.93624904288653	162.3
1624	28.737741573661562	162.4
1625	28.69929655842593	162.5
1626	29.02815588314716	162.6
1627	28.762392120261545	162.7
1628	28.79456942522698	162.8
1629	28.747593716774414	162.9
1630	28.766356469949276	163.0
1631	28.726072436941834	163.1
1632	28.985012379392735	163.2
1633	28.998944499059213	163.3
1634	28.610274883771375	163.4
1635	28.827178036755676	163.5
1636	28.891787759930345	163.6
1637	28.667304623515335	163.7
1638	28.802997339007575	163.8
1639	29.075465624767865	163.9
1640	28.881451085189	164.0
1641	28.83763400905707	164.1
1642	28.88745817617416	164.2
1643	28.86613511382597	164.3
1644	29.070385384056916	164.4
1645	28.726637723841755	164.5
1646	28.37666089564503	164.6
1647	28.34298594746422	164.7
1648	28.542677215554274	164.8
1649	28.589467553952	164.9
1650	29.090631097670524	165.0
1651	28.994803956052024	165.1
1652	29.19005368421415	165.2
1653	28.5492459227452	165.3
1654	29.059633920876017	165.4
1655	29.247940531043376	165.5
1656	29.199037708159274	165.6
1657	28.811887760251732	165.7
1658	28.535172481353747	165.8
1659	28.70210096876059	165.9
1660	28.77453844722146	166.0
1661	28.461457601326828	166.1
1662	28.762125994935282	166.2
1663	28.95117959136325	166.3
1664	29.03336276280647	166.4
1665	28.706907742756968	166.5
1666	29.20558072049111	166.6
1667	29.085490290506012	166.7
1668	28.99305487028702	166.8
1669	28.903416519014367	166.9
1670	28.281641306740696	167.0
1671	28.82249606636058	167.1
1672	29.04729304712587	167.2
1673	28.925517768523484	167.3
1674	28.68579390997563	167.4
1675	28.595155294545656	167.5
1676	28.31243659535666	167.6
1677	28.693162828492408	167.7
1678	28.645831062706776	167.8
1679	28.943219691087464	167.9
1680	28.739068529598704	168.0
1681	28.685162550580916	168.1
1682	29.12197515506271	168.2
1683	28.402359425426347	168.3
1684	28.1451483799226	168.4
1685	28.41576480048154	168.5
1686	28.85138993540409	168.6
1687	28.665155432087403	168.7
1688	29.051653831782374	168.8
1689	28.957087573606223	168.9
1690	28.639710180202798	169.0
1691	28.394623437494037	169.1
1692	28.868550430580164	169.2
1693	28.508385590755378	169.3
1694	28.61477148411163	169.4
1695	28.70055744186828	169.5
1696	28.866375544293142	169.6
1697	28.822692448497882	169.7
1698	28.56175381307942	169.8
1699	28.446624326245225	169.9
1700	28.64145375992657	170.0
1701	28.709113829944307	170.1
1702	28.825227062812125	170.2
1703	28.924662496785295	170.3
1704	29.125392571321306	170.4
1705	28.68314366879549	170.5
1706	29.03085751404547	170.6
1707	28.602927989419523	170.7
1708	28.314749132674507	170.8
1709	28.45450897729083	170.9
1710	28.22992673213362	171.0
1711	28.53771994309753	171.1
1712	28.582917200231854	171.2
1713	28.710705075860634	171.3
1714	28.646849680334874	171.4
1715	28.805733841500356	171.5
1716	29.073922097875556	171.6
1717	28.853462042254762	171.7
1718	28.43838178251948	171.8
1719	28.85933331755618	171.9
1720	29.017646685780512	172.0
1721	28.813007321969103	172.1
1722	29.23892347085086	172.2
1723	29.02937088291257	172.3
1724	29.196914211590425	172.4
1725	29.448668770232306	172.5
1726	29.48030281246276	172.6
1727	29.797219533749693	172.7
1728	30.03953857306535	172.8
1729	30.08125417679336	172.9
1730	30.017413464044225	173.0
1731	29.281762306990395	173.1
1732	29.265609417359958	173.2
1733	29.930227136467323	173.3
1734	30.188225545867382	173.4
1735	30.283514930792133	173.5
1736	30.159249086205374	173.6
1737	30.11318187455624	173.7
1738	29.308406040516708	173.8
1739	28.87851452986475	173.9
1740	28.66495904995009	174.0
1741	28.573909316774724	174.1
1742	29.107301555176864	174.2
1743	28.654993115318426	174.3
1744	29.374269305745422	174.4
1745	28.760066735514155	174.5
1746	28.700465674514398	174.6
1747	29.216936012860558	174.7
1748	28.901922546493157	174.8
1749	29.015892093974273	174.9
1750	28.951482423631063	175.0
1751	28.848020238169518	175.1
1752	28.86892117068985	175.2
1753	28.53258280662718	175.3
1754	28.772431468776315	175.4
1755	28.63289920719762	175.5
1756	28.706893059980345	175.6
1757	29.61708388877205	175.7
1758	28.953147083430494	175.8
1759	28.591143225833903	175.9
1760	28.605543359005182	176.0
1761	28.853537291484948	176.1
1762	28.469413830908458	176.2
1763	28.64207227189174	176.3
1764	28.788276020097708	176.4
1765	29.21098765298188	176.5
1766	28.984856374891134	176.6
1767	28.709506594218922	176.7
1768	28.670745899285937	176.8
1769	28.80035627456283	176.9
1770	29.51601683124684	177.0
1771	28.771827639587766	177.1
1772	28.623799556386608	177.2
1773	28.67308596680995	177.3
1774	29.178190000704195	177.4
1775	28.746466813668732	177.5
1776	28.732215343610747	177.6
1777	28.928241423586726	177.7
1778	28.52037958390785	177.8
1779	28.772569119807137	177.9
1780	28.948303602492565	178.0
1781	29.147765452197913	178.1
1782	29.03266533091696	178.2
1783	29.10400894251955	178.3
1784	29.053610311767155	178.4
1785	28.89506568981104	178.5
1786	29.060333188112605	178.6
1787	28.80116199192992	178.7
1788	29.016817108901414	178.8
1789	28.803019363172506	178.9
1790	29.138001405744788	179.0
1791	29.23232172741254	179.1
1792	28.901893180939915	179.2
1793	29.01511023611919	179.3
1794	28.82801862571724	179.4
1795	28.87049956917663	179.5
1796	28.772286476357177	179.6
1797	28.94723543049337	179.7
1798	29.292611043566414	179.8
1799	28.85015658216791	179.9
1800	28.64354238490094	180.0
1801	29.26787974169502	180.1
1802	28.72473997496346	180.2
1803	28.8855494152134	180.3
1804	28.618434836878627	180.4
1805	28.82988884438937	180.5
1806	28.959060571714698	180.6
1807	28.998166311898284	180.7
1808	29.145298745725544	180.8
1809	28.977634284140564	180.9
1810	29.208502593038737	181.0
1811	29.126646113375344	181.1
1812	29.563932237403172	181.2
1813	29.799910152565534	181.3
1814	29.841034774534542	181.4
1815	29.543159779178275	181.5
1816	29.69444376809519	181.6
1817	29.672795849314255	181.7
1818	29.048983401784383	181.8
1819	29.198923916640457	181.9
1820	29.464318774763466	182.0
1821	29.67085038141194	182.1
1822	29.163351219581358	182.2
1823	28.95017198581762	182.3
1824	29.558481256582535	182.4
1825	29.455740362522512	182.5
1826	29.55869966288478	182.6
1827	29.23322104748059	182.7
1828	29.329672207105496	182.8
1829	29.46091787662857	182.9
1830	29.35237545045608	183.0
1831	29.09993814270131	183.1
1832	29.36789147465057	183.2
1833	28.886747896855105	183.3
1834	28.83818094248621	183.4
1835	29.327717562467793	183.5
1836	28.75509845097494	183.6
1837	29.39089387957482	183.7
1838	29.49262166204798	183.8
1839	29.403201717077568	183.9
1840	29.13086374095979	184.0
1841	29.241957299570224	184.1
1842	29.373674653292262	184.2
1843	29.271486198702608	184.3
1844	29.110177544047545	184.4
1845	29.545883434241517	184.5
1846	29.03024634346861	184.6
1847	29.75555899043401	184.7
1848	29.845013806998896	184.8
1849	29.86371232302604	184.9
1850	29.557495675201835	185.0
1851	29.781274038339028	185.1
1852	29.4352321942768	185.2
1853	29.511068735525487	185.3
1854	29.13572190467434	185.4
1855	29.521069541751626	185.5
1856	29.570394494463592	185.6
1857	29.061285733245903	185.7
1858	29.337830324865667	185.8
1859	29.539435859957717	185.9
1860	29.033261818717197	186.0
1861	28.93872859678844	186.1
1862	29.132713770814064	186.2
1863	29.09895439666769	186.3
1864	29.509706907993866	186.4
1865	29.073964310858344	186.5
1866	29.666317074130134	186.6
1867	29.643520228078586	186.7
1868	29.58339976385585	186.8
1869	29.411247878666007	186.9
1870	29.9770541818066	187.0
1871	29.69603134331736	187.1
1872	29.222372310904568	187.2
1873	29.516780335631147	187.3
1874	29.990176913411833	187.4
1875	29.652256480168223	187.5
1876	29.978617897516763	187.6
1877	29.858588033985228	187.7
1878	29.473967194350696	187.8
1879	29.338050566514987	187.9
1880	29.637573703546984	188.0
1881	29.81881055677122	188.1
1882	29.517753069582305	188.2
1883	29.8038800082945	188.3
1884	29.237130336755996	188.4
1885	29.81740835160389	188.5
1886	29.693102129381423	188.6
1887	29.680770432366664	188.7
1888	29.823191530245584	188.8
1889	29.527480409093872	188.9
1890	29.77960754319252	189.0
1891	30.22482787263705	189.1
1892	30.27832823995068	189.2
1893	29.666440042384338	189.3
1894	29.696789341660434	189.4
1895	29.486036436733354	189.5
1896	29.669927201831882	189.6
1897	29.573233776392726	189.7
1898	29.392281401965526	189.8
1899	28.85626094654819	189.9
1900	28.682312256569315	190.0
1901	28.669382236407237	190.1
1902	28.527999944974272	190.2
1903	28.345964715771256	190.3
1904	28.1925407121618	190.4
1905	28.114509095808234	190.5
1906	29.020194147524293	190.6
1907	29.098242282001557	190.7
1908	28.82005872544145	190.8
1909	28.60971693825977	190.9
1910	28.960427905287553	191.0
1911	28.910284387778947	191.1
1912	28.70451261482063	191.2
1913	28.61025285960644	191.3
1914	28.497281740935566	191.4
1915	28.38376552418263	191.5
1916	28.5953406646005	191.6
1917	28.886520313817478	191.7
1918	28.76096972627636	191.8
1919	28.859883921679476	191.9
1920	28.669169336146233	192.0
1921	29.198112693232133	192.1
1922	28.804480299446315	192.2
1923	28.78210741856971	192.3
1924	29.223102779041476	192.4
1925	29.130689382987413	192.5
1926	29.528655031223572	192.6
1927	29.504753306231276	192.7
1928	29.69812180363881	192.8
1929	29.45961294485636	192.9
1930	29.00238026878858	193.0
1931	29.324569942229616	193.1
1932	29.12922477601945	193.2
1933	29.37945966728103	193.3
1934	29.383115678659717	193.4
1935	29.309911025120385	193.5
1936	29.05517586282439	193.6
1937	28.944579683272003	193.7
1938	28.536855494623957	193.8
1939	28.604891810792612	193.9
1940	28.40580804258526	194.0
1941	28.80938434683781	194.1
1942	28.890275433938363	194.2
1943	28.983856110733814	194.3
1944	28.4085151795248	194.4
1945	28.78748865620139	194.5
1946	28.739193333199985	194.6
1947	28.556260619276	194.7
1948	28.546302026032645	194.8
1949	28.402520935969182	194.9
1950	28.594055921646138	195.0
1951	28.756091373743953	195.1
1952	28.30275881021619	195.2
1953	28.4862568110401	195.3
1954	28.353939298823665	195.4
1955	28.240979192235258	195.5
1956	28.399241170741412	195.6
1957	28.185478296606984	195.7
1958	28.260494437711962	195.8
1959	28.468503498757944	195.9
1960	28.62858247087098	196.0
1961	28.703842713137284	196.1
1962	29.165972095208247	196.2
1963	28.871288768420023	196.3
1964	28.322877884881443	196.4
1965	28.849558259020593	196.5
1966	28.80027001325018	196.6
1967	29.169437230490857	196.7
1968	28.653690018893293	196.8
1969	28.671402953539737	196.9
1970	28.423805456028745	197.0
1971	28.848460721468157	197.1
1972	28.856345372513758	197.2
1973	28.735164746364536	197.3
1974	28.820746980595572	197.4
1975	28.76611420413503	197.5
1976	28.589674948171776	197.6
1977	28.716361615553968	197.7
1978	28.6789627481526	197.8
1979	28.838621425784847	197.9
1980	28.643746108426562	198.0
1981	28.74721379992934	198.1
1982	28.626563589085556	198.2
1983	28.438513927509067	198.3
1984	28.439343504388166	198.4
1985	28.714869478379832	198.5
1986	28.735884202418976	198.6
1987	28.591365302830297	198.7
1988	28.564103057338816	198.8
1989	28.862603906048562	198.9
1990	28.711743882306585	199.0
1991	28.6787241530325	199.1
1992	28.849352700147897	199.2
1993	28.97270637723706	199.3
1994	28.645018003951375	199.4
1995	28.538375162004254	199.5
1996	28.513748474916287	199.6
1997	28.343041007876554	199.7
1998	28.872813941841553	199.8
[truncated: 24,001 more rows]
