# Supplementary material for: Assessing structure-function impacts on Vitellogenin by leveraging allelic variant found in honey bee subspecies Apis mellifera mellifera
Source: iScience. 2025 Jul 29;28(9):113241. doi: 10.1016/j.isci.2025.113241 (PMC12496180; doi:10.1016/j.isci.2025.113241)
Supplement: Data S1. Data and code for molecular dynamics [file mmc2.zip › MD_analysis/csv/rmsdwt1_30loop.csv]

	CA_Backbone	Time_(ns)
0	31.86083598490889	0.0
1	31.933611540257413	0.1
2	32.227505706558745	0.2
3	32.14992389513066	0.3
4	32.04208630772639	0.4
5	32.057440291866484	0.5
6	32.301637838819246	0.6
7	32.208068288885634	0.7
8	32.29987017799455	0.8
9	32.323620551051945	0.9
10	32.07828909763994	1.0
11	32.11739002913815	1.1
12	31.975860689387208	1.2
13	31.63711726820813	1.3
14	31.760863803034663	1.4
15	32.023495037773635	1.5
16	31.79972493558379	1.6
17	31.573899413830343	1.7
18	31.822293442392116	1.8
19	31.61468578937071	1.9
20	31.904671232801928	2.0
21	31.741344168579005	2.1
22	31.65471851107109	2.2
23	31.57825005190663	2.3
24	31.67552620845327	2.4
25	32.14136307264827	2.5
26	32.06632998147906	2.6
27	32.177141075852	2.7
28	31.949856206208395	2.8
29	31.94827010744515	2.9
30	31.69734106142161	3.0
31	31.6129455341402	3.1
32	31.663447192817845	3.2
33	31.894418114878835	3.3
34	32.07164666675023	3.4
35	31.876165989154067	3.5
36	32.217492387584734	3.6
37	31.983068360656898	3.7
38	32.057077167743586	3.8
39	31.848705583784373	3.9
40	32.31006163333073	4.0
41	32.08399973832747	4.1
42	32.00254003532273	4.2
43	31.866114987488064	4.3
44	32.07743952422031	4.4
45	31.983123171845264	4.5
46	32.06998862830226	4.6
47	31.933584134663235	4.7
48	32.00037499338241	4.8
49	32.07166722094587	4.9
50	32.00955586743316	5.0
51	32.282834175511574	5.1
52	31.88217123997905	5.2
53	31.98500045504668	5.3
54	32.308040470759856	5.4
55	32.169758693919405	5.5
56	32.24230472741666	5.6
57	32.056690063725775	5.7
58	31.98611723300957	5.8
59	31.98654201971938	5.9
60	32.19318019984662	6.0
61	31.82566433047642	6.1
62	31.940980219392916	6.2
63	31.989227767949153	6.3
64	31.627491053251937	6.4
65	31.79219524858247	6.5
66	32.16178024031336	6.6
67	31.827764284130566	6.7
68	32.05824875689484	6.8
69	31.56850051177662	6.9
70	32.0270337851223	7.0
71	32.080060184163905	7.1
72	31.929349970362217	7.2
73	31.956909721010817	7.3
74	31.794367141921338	7.4
75	32.08506513080127	7.5
76	31.878152894732214	7.6
77	31.677146564209238	7.7
78	31.968742086298608	7.8
79	31.702260365577153	7.9
80	31.936259605795186	8.0
81	31.92303640660269	8.1
82	31.988299403446263	8.2
83	31.802246250248473	8.3
84	31.82370140479318	8.4
85	31.980341504035856	8.5
86	31.552584712955817	8.6
87	31.937787467670795	8.7
88	31.85940061691364	8.8
89	31.684093882334206	8.9
90	31.8016912869663	9.0
91	31.59478590229579	9.1
92	31.7920034094232	9.2
93	31.75024756098867	9.3
94	31.913023087628687	9.4
95	32.312976903411766	9.5
96	31.913876086747578	9.6
97	32.283372010297384	9.7
98	32.04771473163139	9.8
99	31.70105451943318	9.9
100	32.00526346624451	10.0
101	31.573275936562716	10.1
102	31.947797360945525	10.2
103	31.77167188423992	10.3
104	31.8762995914257	10.4
105	32.07480516147963	10.5
106	32.10121387717262	10.6
107	32.095112706768	10.7
108	32.013416630513454	10.8
109	31.73382818437478	10.9
110	32.01522539972942	11.0
111	31.84657822453605	11.1
112	31.835129537566797	11.2
113	32.05403514678946	11.3
114	32.199144342280334	11.4
115	31.98096498130348	11.5
116	31.594635171527795	11.6
117	31.93104911720146	11.7
118	31.88964269009274	11.8
119	32.10558164374527	11.9
120	31.599362636524077	12.0
121	31.810344603329057	12.1
122	31.719618383791758	12.2
123	31.775409322146402	12.3
124	31.61912892132736	12.4
125	31.901461352583436	12.5
126	31.824503018422984	12.6
127	31.606124966888316	12.7
128	31.81224929212466	12.8
129	31.656839018920873	12.9
130	31.94486153666885	13.0
131	32.017825505477376	13.1
132	31.93860278409769	13.2
133	32.165408055843116	13.3
134	31.718285786774693	13.4
135	31.728648527074505	13.5
136	31.851901761205774	13.6
137	31.783288430473537	13.7
138	31.921474287734355	13.8
139	32.37896272280187	13.9
140	32.12616667067472	14.0
141	32.264561495591174	14.1
142	32.31765298291896	14.2
143	32.41204470067801	14.3
144	31.922385523740886	14.4
145	32.29288517717758	14.5
146	32.05757731983739	14.6
147	32.19017243588522	14.7
148	31.943573473742326	14.8
149	32.27821633289202	14.9
150	31.760627429784847	15.0
151	31.959540658052227	15.1
152	32.57109991790791	15.2
153	32.27886036435528	15.3
154	32.278541774322925	15.4
155	32.05437086531818	15.5
156	32.114584381433836	15.6
157	31.893866577295938	15.7
158	31.971225718271292	15.8
159	32.06371617293401	15.9
160	32.23833776765891	16.0
161	32.00614729665685	16.1
162	32.09138554595934	16.2
163	32.259193424830904	16.3
164	32.3768901747419	16.4
165	32.5189642006772	16.5
166	32.012087459195655	16.6
167	31.854063377446824	16.7
168	32.18169725588464	16.8
169	31.813931310467538	16.9
170	32.181885669344645	17.0
171	32.18839449796271	17.1
172	32.34839863389114	17.2
173	32.24004719159597	17.3
174	32.023316901411455	17.4
175	31.905791436464092	17.5
176	31.88041728195145	17.6
177	31.895140937425367	17.7
178	31.953398379256335	17.8
179	32.14199682701371	17.9
180	31.802465495001925	18.0
181	32.20663977228893	18.1
182	32.27326962314229	18.2
183	32.1043997774962	18.3
184	32.07676123576432	18.4
185	32.14418242314967	18.5
186	32.22534751601696	18.6
187	31.99654506159557	18.7
188	31.70900899314431	18.8
189	31.622359355741484	18.9
190	31.846639887122954	19.0
191	32.031600242252765	19.1
192	32.24768307527475	19.2
193	31.98407209054379	19.3
194	31.952874247267616	19.4
195	31.99066656164367	19.5
196	31.972424713016725	19.6
197	32.24921093715035	19.7
198	31.60679640394576	19.8
199	31.93015500969129	19.9
200	31.988998246097886	20.0
201	32.004324824643795	20.1
202	31.71950876141503	20.2
203	31.632311012128582	20.3
204	31.59394660597399	20.4
205	31.818066129489644	20.5
206	31.803743280830624	20.6
207	32.12081572841082	20.7
208	31.877166293341688	20.8
209	31.95292905845598	20.9
210	31.986740710277196	21.0
211	31.882010232113238	21.1
212	31.57131301087948	21.2
213	31.68286405629532	21.3
214	31.699252601615754	21.4
215	31.830395221171976	21.5
216	31.92948357263385	21.6
217	31.677811149868134	21.7
218	31.619423531464808	21.8
219	31.65403679691583	21.9
220	31.72019047557029	22.0
221	31.976169002321747	22.1
222	31.607392475619204	22.2
223	31.6925039740486	22.3
224	31.66976418227664	22.4
225	31.947780232449162	22.5
226	32.29217948312741	22.6
227	31.631910205313677	22.7
228	31.705600422368008	22.8
229	32.13275086467679	22.9
230	31.575687628850673	23.0
231	31.70414107447785	23.1
232	31.68203161137206	23.2
233	31.212265470111312	23.3
234	31.968115183331708	23.4
235	31.819203461648172	23.5
236	31.95371354358942	23.6
237	31.705206466951648	23.7
238	31.532033943019087	23.8
239	31.945663150298653	23.9
240	31.98178714912892	24.0
241	31.81642864523731	24.1
242	31.484783272951198	24.2
243	31.83155995892468	24.3
244	31.76300486508008	24.4
245	32.1312572597939	24.5
246	32.29128537561724	24.6
247	31.918713174120587	24.7
248	31.789694488113422	24.8
249	32.0363585385425	24.9
250	31.494721226541206	25.0
251	31.591086147081313	25.1
252	31.93420076053231	25.2
253	31.809111351590897	25.3
254	31.88203763770742	25.4
255	31.36710022583729	25.5
256	31.518440768305148	25.6
257	31.939726413459123	25.7
258	31.9131087301105	25.8
259	31.66341636152439	25.9
260	31.49354278599141	26.0
261	31.243405076499847	26.1
262	31.75942158364087	26.2
263	31.26887172489285	26.3
264	31.6583017925103	26.4
265	31.554424313465237	26.5
266	31.786590804572388	26.6
267	31.66612951534834	26.7
268	31.216205024274878	26.8
269	31.301210326026823	26.9
270	31.609060791164993	27.0
271	31.863792363381197	27.1
272	31.601418056087674	27.2
273	31.579329147177518	27.3
274	31.2312164384877	27.4
275	31.617686701933568	27.5
276	31.921553078817627	27.6
277	31.620649931804422	27.7
278	31.506344624173362	27.8
279	31.612089109322028	27.9
280	31.168899543018625	28.0
281	31.712181190670798	28.1
282	31.903023471451775	28.2
283	31.82599662330587	28.3
284	31.492902180227418	28.4
285	31.320894394047563	28.5
286	31.861928782976868	28.6
287	31.68179866382152	28.7
288	32.01760968642319	28.8
289	32.16713460827654	28.9
290	31.60017110155242	29.0
291	31.61914262412445	29.1
292	31.84052843962052	29.2
293	31.767471976931635	29.3
294	31.837887225481293	29.4
295	31.727285098763986	29.5
296	31.98495934665541	29.6
297	31.439163235737098	29.7
298	31.921974439828166	29.8
299	31.82887763639418	29.9
300	31.927736466004788	30.0
301	31.8079705937331	30.1
302	31.39961696333344	30.2
303	31.611390266670405	30.3
304	31.810769390038867	30.4
305	31.583008348196365	30.5
306	31.422627385347937	30.6
307	31.80021138488051	30.7
308	31.54551064395776	30.8
309	31.851120701771602	30.9
310	32.17697321658764	31.0
311	32.0061164653634	31.1
312	31.63914528217755	31.2
313	31.978498477827163	31.3
314	32.06433279880309	31.4
315	31.850106694786895	31.5
316	31.783709791484075	31.6
317	32.02538602377215	31.7
318	31.967039513760092	31.8
319	31.790287134087592	31.9
320	31.75150136692246	32.0
321	31.647736935953397	32.1
322	31.82630836193968	32.2
323	31.647390940326858	32.3
324	31.920415746659103	32.4
325	31.97839913254825	32.5
326	31.71217776497153	32.6
327	31.90387647057067	32.7
328	32.08610654338016	32.8
329	31.74335162835279	32.9
330	31.705939566596	33.0
331	31.92672245902008	33.1
332	32.140170929301384	33.2
333	31.81415398092026	33.3
334	31.748832747189056	33.4
335	31.52174999380254	33.5
336	31.81999822387943	33.6
337	31.785587074685495	33.7
338	31.890060625404004	33.8
339	31.5446405163425	33.9
340	31.449152574816196	34.0
341	31.739593636250675	34.1
342	31.593747915416174	34.2
343	31.60640929992795	34.3
344	31.2881036006096	34.4
345	31.841206728076507	34.5
346	31.781195328217933	34.6
347	31.797148809730746	34.7
348	31.805548624347324	34.8
349	31.740504872257205	34.9
350	31.864176041699736	35.0
351	31.710687585787916	35.1
352	32.1548569020833	35.2
353	31.774367909567513	35.3
354	31.57098071805003	35.4
355	31.391960525459027	35.5
356	31.402833694950473	35.6
357	31.419972468411622	35.7
358	31.940000469400935	35.8
359	31.53815224192007	35.9
360	31.5442397095276	36.0
361	31.495348129508102	36.1
362	31.39496828942043	36.2
363	31.467980218018774	36.3
364	31.342534536352996	36.4
365	31.698495522076495	36.5
366	31.947201289272083	36.6
367	32.00401308600998	36.7
368	31.876333848418426	36.8
369	31.96197290453582	36.9
370	31.86227135290413	37.0
371	31.800629320191774	37.1
372	31.783929036237524	37.2
373	31.563855263562886	37.3
374	31.819655653952164	37.4
375	32.20499543663805	37.5
376	31.709930506248657	37.6
377	32.1042490467282	37.7
378	31.660758018888803	37.8
379	32.063476373984926	37.9
380	31.773418990868983	38.0
381	31.381149018554492	38.1
382	31.48708191716316	38.2
383	31.56854847156644	38.3
384	31.950794847809107	38.4
385	31.82876116261891	38.5
386	31.92322482006269	38.6
387	32.02981545293171	38.7
388	32.39795479956953	38.8
389	32.004338527440886	38.9
390	32.00653440067467	39.0
391	31.783144551104083	39.1
392	31.499037607624764	39.2
393	31.754824295216952	39.3
394	32.326436475854074	39.4
395	32.14307249658533	39.5
396	32.216337926929846	39.6
397	31.91864123443586	39.7
398	32.09843906076176	39.8
399	32.09216317969423	39.9
400	32.037536979092295	40.0
401	32.04122645720896	40.1
402	32.126622288677986	40.2
403	31.866806978741145	40.3
404	31.934553607557397	40.4
405	31.917144203853706	40.5
406	31.959160405432957	40.6
407	32.11028512884664	40.7
408	32.258607630255284	40.8
409	31.880287105379086	40.9
410	31.728730743857053	41.0
411	31.81564416010387	41.1
412	31.81698703421876	41.2
413	32.05205166691058	41.3
414	31.719138785893584	41.4
415	31.9174079826977	41.5
416	31.903208459212497	41.6
417	32.21283343657391	41.7
418	31.91190973536507	41.8
419	32.14047924223592	41.9
420	31.988100712888446	42.0
421	31.694422365641298	42.1
422	31.97160254519128	42.2
423	31.809046263304715	42.3
424	31.80366791544663	42.4
425	32.30359733880321	42.5
426	32.22463839626752	42.6
427	31.85679708546641	42.7
428	31.97203760899891	42.8
429	32.13625878073199	42.9
430	32.15185256382117	43.0
431	32.13158955262335	43.1
432	32.06998177690372	43.2
433	32.53996031151937	43.3
434	32.31557358346045	43.4
435	32.091293052078974	43.5
436	32.38052826736948	43.6
437	32.321424677818165	43.7
438	32.212751219791365	43.8
439	32.16780947103325	43.9
440	31.945762495577558	44.0
441	31.77245979507264	44.1
442	32.04808470715284	44.2
443	32.21209691123028	44.3
444	31.818138069174374	44.4
445	31.92509182616629	44.5
446	31.799608461808518	44.6
447	31.854320304892276	44.7
448	31.83747956726785	44.8
449	32.16585339674856	44.9
450	32.02181644513003	45.0
451	31.839798765675443	45.1
452	31.615408611917243	45.2
453	31.91845967237441	45.3
454	32.24201696867775	45.4
455	31.97924185456933	45.5
456	31.906195668978263	45.6
457	31.813492820960633	45.7
458	32.24598392843551	45.8
459	31.995928435726487	45.9
460	32.0703346239288	46.0
461	31.818028446797648	46.1
462	31.903081708339407	46.2
463	31.992677447116726	46.3
464	32.408372351057714	46.4
465	32.22857452473181	46.5
466	31.659346630788466	46.6
467	31.875878230415164	46.7
468	31.883154415670308	46.8
469	31.892372972413053	46.9
470	32.06819356188339	47.0
471	32.01541723888869	47.1
472	31.93024065217311	47.2
473	31.996915037117017	47.3
474	32.027321543861206	47.4
475	32.251968625064855	47.5
476	32.10753771802996	47.6
477	32.065661970120885	47.7
478	31.992680872816003	47.8
479	32.274054108275735	47.9
480	32.190021705117225	48.0
481	32.174664295277864	48.1
482	32.038372849714825	48.2
483	31.95777299722753	48.3
484	32.12358026772386	48.4
485	31.911711044807255	48.5
486	32.487769783100305	48.6
487	32.184102096774055	48.7
488	31.990875529299302	48.8
489	32.36321478324542	48.9
490	32.201073010970845	49.0
491	32.19318362554589	49.1
492	31.743050166816793	49.2
493	32.30637558091334	49.3
494	32.30093214476908	49.4
495	31.823341706369554	49.5
496	31.926030467767003	49.6
497	31.708889093669764	49.7
498	32.49764949980267	49.8
499	31.95799566768025	49.9
500	31.80453119166334	50.0
501	32.11896927650285	50.1
502	32.10361529236276	50.2
503	31.98159188427038	50.3
504	32.35667854903318	50.4
505	31.884024543285566	50.5
506	31.98215712465037	50.6
507	31.8395658181249	50.7
508	32.063178338148205	50.8
509	31.822803871583744	50.9
510	32.37331717040051	51.0
511	32.12771166104669	51.1
512	31.985798642977215	51.2
513	32.10003201092355	51.3
514	32.454263018514354	51.4
515	32.17520898146221	51.5
516	31.942956847873244	51.6
517	32.25329779638265	51.7
518	31.581600385795298	51.8
519	31.568325801113716	51.9
520	32.110819537933175	52.0
521	31.850613698279247	52.1
522	31.751285547868285	52.2
523	32.05897500514064	52.3
524	32.24425737600208	52.4
525	32.03695461021594	52.5
526	32.14307934798387	52.6
527	31.749757685992677	52.7
528	31.635027591651802	52.8
529	31.739473736776134	52.9
530	31.810046567492336	53.0
531	31.826349470330953	53.1
532	32.26772684171912	53.2
533	32.15166415036118	53.3
534	32.15061246068447	53.4
535	31.801917383118298	53.5
536	32.388037400175165	53.6
537	31.934604993046488	53.7
538	32.148694069091775	53.8
539	31.997007530997376	53.9
540	32.17969322181013	54.0
541	32.09515381515927	54.1
542	32.398818075786245	54.2
543	32.49697121134668	54.3
544	32.240841953827235	54.4
545	31.751234162379195	54.5
546	31.933049725576694	54.6
547	31.978580694609704	54.7
548	31.838805312886368	54.8
549	31.6380113757183	54.9
550	31.76178874183828	55.0
551	31.967227927220087	55.1
552	31.985778088781576	55.2
553	32.13924941619703	55.3
554	31.779712000432873	55.4
555	31.824047400419722	55.5
556	31.579092773927705	55.6
557	31.74422175596805	55.7
558	31.63568875161143	55.8
559	31.548514982219885	55.9
560	31.59120262085658	56.0
561	32.00923042600225	56.1
562	31.62491150169962	56.2
563	32.015739254620314	56.3
564	31.672182725963147	56.4
565	32.00642820399721	56.5
566	31.695915970524176	56.6
567	31.614137677487086	56.7
568	31.44145160285124	56.8
569	31.363239462756994	56.9
570	31.855591239322436	57.0
571	31.379576622588342	57.1
572	31.887916137659317	57.2
573	31.70457613828548	57.3
574	32.00545530540377	57.4
575	31.75752032054454	57.5
576	31.9019923359707	57.6
577	32.06077007155952	57.7
578	31.968101480534617	57.8
579	31.634613082039813	57.9
580	31.887933266155677	58.0
581	31.71862150530341	58.1
582	31.9081585946615	58.2
583	31.79232199945556	58.3
584	31.85536856886971	58.4
585	31.705614125165095	58.5
586	31.911584293934165	58.6
587	31.71160567319299	58.7
588	31.979529613308234	58.8
589	31.824903825237886	58.9
590	31.712229150460615	59.0
591	31.5362304246281	59.1
592	32.032110671444386	59.2
593	31.770212536349767	59.3
594	31.36013920491523	59.4
595	31.80317804045064	59.5
596	31.242014242595143	59.6
597	31.587889969659916	59.7
598	31.151976588611653	59.8
599	31.749387710471233	59.9
600	31.645037484926533	60.0
601	31.894599676940288	60.1
602	31.882849528435038	60.2
603	31.949931571592394	60.3
604	31.640618332864797	60.4
605	31.432620150126308	60.5
606	31.87978695328528	60.6
607	31.569422024880968	60.7
608	31.968790046088422	60.8
609	31.658575848452113	60.9
610	31.569024643765342	61.0
611	32.17000534426703	61.1
612	32.05292864592438	61.2
613	31.480425783476367	61.3
614	31.794558981080606	61.4
615	32.07741897002468	61.5
616	31.83614697025078	61.6
617	32.14908802450813	61.7
618	31.772230273221368	61.8
619	31.763261792525526	61.9
620	32.002026180431834	62.0
621	31.567116529270464	62.1
622	31.466921676943514	62.2
623	31.821248604113954	62.3
624	32.07783690533594	62.4
625	31.96629271131865	62.5
626	31.85323778392211	62.6
627	32.012255318460014	62.7
628	31.97879308796461	62.8
629	32.112477576381146	62.9
630	31.491953261528888	63.0
631	31.60766653156102	63.1
632	31.339924153507223	63.2
633	31.689859334210105	63.3
634	31.866087581893883	63.4
635	31.829634715933437	63.5
636	31.817559125997292	63.6
637	32.0718008232175	63.7
638	31.635884016469973	63.8
639	32.05196945012804	63.9
640	31.96209280401036	64.0
641	31.596039708229586	64.1
642	32.0044618526147	64.2
643	32.05560754275561	64.3
644	31.546987120344276	64.4
645	31.846670718416412	64.5
646	31.953891679951596	64.6
647	32.10249508870059	64.7
648	31.793181849972996	64.8
649	32.08993990086627	64.9
650	31.768599031992345	65.0
651	32.099754529282464	65.1
652	32.02998673789534	65.2
653	31.67703694183251	65.3
654	31.469333369231475	65.4
655	31.71950533571576	65.5
656	31.772473497869726	65.6
657	31.9344405594814	65.7
658	31.7084711583585	65.8
659	31.88882394796657	65.9
660	31.40779068179802	66.0
661	31.725555120631288	66.1
662	31.65619498745761	66.2
663	32.00300250472454	66.3
664	31.928548356732414	66.4
665	31.662381800344047	66.5
666	31.939517445803492	66.6
667	31.711023304316637	66.7
668	31.848373290954925	66.8
669	32.00725037182265	66.9
670	32.16864534165579	67.0
671	32.245631081410416	67.1
672	31.730464147689016	67.2
673	31.611427949362408	67.3
674	31.338564150895976	67.4
675	31.592415318399105	67.5
676	31.658431969082663	67.6
677	32.163362913377334	67.7
678	31.54118741147565	67.8
679	31.79395263230935	67.9
680	31.678088631509222	68.0
681	31.821245178414678	68.1
682	31.685340836869457	68.2
683	32.195074611544406	68.3
684	31.781784548492837	68.4
685	32.08323923308894	68.5
686	31.69986237608629	68.6
687	31.828833102303633	68.7
688	31.733900124059502	68.8
689	31.456027953256438	68.9
690	31.287069039429255	69.0
691	32.11660896970398	69.1
692	31.691089160248993	69.2
693	31.316019623982562	69.3
694	31.506464523647907	69.4
695	31.69125359381408	69.5
696	31.527505168580625	69.6
697	31.60808104117301	69.7
698	31.94000732079948	69.8
699	31.759466117731414	69.9
700	31.96608374366302	70.0
701	31.983342416598713	70.1
702	31.755588226154753	70.2
703	31.99812773465954	70.3
704	32.0166573420254	70.4
705	32.15586405766947	70.5
706	30.979180891599082	70.6
707	31.628412566356285	70.7
708	31.489284641795482	70.8
709	31.609745931019525	70.9
710	31.512099798951443	71.0
711	30.89355896397806	71.1
712	31.112498830193445	71.2
713	31.10642849108228	71.3
714	31.313847730643687	71.4
715	31.410853256947785	71.5
716	31.42292199548539	71.6
717	31.64369461081165	71.7
718	32.05256894750076	71.8
719	31.5889074023439	71.9
720	31.41404600866991	72.0
721	31.55155015177547	72.1
722	31.452259684056504	72.2
723	31.339310953337417	72.3
724	31.403402361029734	72.4
725	31.492169080583068	72.5
726	31.09354443611778	72.6
727	31.08610724299682	72.7
728	31.4750200300241	72.8
729	31.629628689598086	72.9
730	31.495502285975373	73.0
731	31.819107542068537	73.1
732	31.755553969162026	73.2
733	31.612993493930013	73.3
734	31.80106095830013	73.4
735	31.64797330920321	73.5
736	31.375123213533875	73.6
737	31.746085336372374	73.7
738	31.416714628403316	73.8
739	31.571902231154382	73.9
740	31.482453797445785	74.0
741	31.615035210696526	74.1
742	31.101283090774736	74.2
743	31.463259604421037	74.3
744	31.834023036701726	74.4
745	31.450022702431454	74.5
746	31.615655262264877	74.6
747	31.445404859811894	74.7
748	31.91984708057984	74.8
749	31.866759018951324	74.9
750	31.408513504344555	75.0
751	31.462300408624692	75.1
752	31.535976922881925	75.2
753	31.48461883938611	75.3
754	31.339235587953418	75.4
755	31.32082588006211	75.5
756	31.581579831599665	75.6
757	31.45062562550344	75.7
758	31.01399284760792	75.8
759	31.51677587845863	75.9
760	31.271649967002983	76.0
761	31.55282793760417	76.1
762	31.5788803805728	76.2
763	31.765957817853113	76.3
764	31.200515321606062	76.4
765	31.3071162315729	76.5
766	31.269950820163743	76.6
767	30.67078574027656	76.7
768	31.11065922968402	76.8
769	31.423665372227557	76.9
770	31.328191133498343	77.0
771	31.538330378282247	77.1
772	31.372509404988833	77.2
773	31.313775790958964	77.3
774	31.57104238063694	77.4
775	30.75494832000743	77.5
776	31.535651481451023	77.6
777	31.033443968078124	77.7
778	31.394516097116437	77.8
779	31.519369132808038	77.9
780	31.202957845187473	78.0
781	31.27483244162729	78.1
782	31.265644716178002	78.2
783	31.11101207670911	78.3
784	31.342760632504994	78.4
785	31.398849606696363	78.5
786	30.553674784941187	78.6
787	31.059719081499473	78.7
788	31.27724755961452	78.8
789	31.236700983023237	78.9
790	30.991187967549784	79.0
791	31.488113052644234	79.1
792	31.563135866715626	79.2
793	30.96632766792804	79.3
794	31.35624761054148	79.4
795	31.612380293760207	79.5
796	31.124413412263777	79.6
797	30.89642627426928	79.7
798	31.397407387302568	79.8
799	31.399250413511265	79.9
800	31.302745039300977	80.0
801	31.108076252432433	80.1
802	31.17212997743275	80.2
803	31.468953116612205	80.3
804	31.404248508750086	80.4
805	31.550193574863492	80.5
806	31.664629059066915	80.6
807	31.630361789242436	80.7
808	31.73722305235399	80.8
809	31.557730113263357	80.9
810	31.491429129540172	81.0
811	31.36599372497222	81.1
812	31.29354018535532	81.2
813	31.774412443658058	81.3
814	31.314474633610587	81.4
815	31.655664004070346	81.5
816	31.729330241229764	81.6
817	31.364667979353698	81.7
818	30.94628390148367	81.8
819	31.071133511476	81.9
820	31.169800501927337	82.0
821	31.495039816573566	82.1
822	31.387818855038375	82.2
823	31.905942167232087	82.3
824	31.57318686838163	82.4
825	31.54264675936581	82.5
826	31.673768824726388	82.6
827	31.89129387714216	82.7
828	31.572820318559454	82.8
829	31.66532447601927	82.9
830	31.326861962180548	83.0
831	31.401980695831575	83.1
832	31.027836098368766	83.2
833	31.306585248185637	83.3
834	31.79197942952829	83.4
835	31.43680978033678	83.5
836	31.728569735991236	83.6
837	31.425803008573702	83.7
838	31.344819477767864	83.8
839	30.89397004789078	83.9
840	31.32295666500971	84.0
841	31.31294677173498	84.1
842	31.293272980812056	84.2
843	31.45841223995021	84.3
844	31.557969912212446	84.4
845	31.621246003477864	84.5
846	30.99026302874616	84.6
847	31.144912796711417	84.7
848	31.58233691113892	84.8
849	31.082267034112164	84.9
850	31.26814890234632	85.0
851	31.469566316782014	85.1
852	31.245049412150728	85.2
853	31.779294065121604	85.3
854	31.50442965827994	85.4
855	31.77857809397362	85.5
856	31.550604658776212	85.6
857	31.14287450564418	85.7
858	31.339283547743236	85.8
859	30.872268242998437	85.9
860	31.011944279442865	86.0
861	31.524740629267583	86.1
862	31.718344023662326	86.2
863	31.031655753057787	86.3
864	31.257121576387604	86.4
865	31.51746786971171	86.5
866	31.38806893108528	86.6
867	30.93411581766716	86.7
868	31.22963033972446	86.8
869	31.164343362985978	86.9
870	31.17953976495953	87.0
871	31.56298171024836	87.1
872	31.95091474728365	87.2
873	31.735304660761297	87.3
874	31.590983376103132	87.4
875	31.348183514453623	87.5
876	31.257827270437772	87.6
877	31.28275950974424	87.7
878	31.459210427880745	87.8
879	31.029566076501464	87.9
880	31.349848404300143	88.0
881	31.18103336984241	88.1
882	30.950315949527596	88.2
883	31.44471629425809	88.3
884	31.468000772214406	88.4
885	31.947509602206623	88.5
886	31.58941440583625	88.6
887	31.71751500443834	88.7
888	31.560206893837496	88.8
889	30.650413106702015	88.9
890	31.500747031561826	89.0
891	31.550029141298403	89.1
892	31.52687141421518	89.2
893	31.418098610909475	89.3
894	31.716901804268534	89.4
895	31.176682731766125	89.5
896	31.356182522255303	89.6
897	31.26859766895104	89.7
898	31.387020667107844	89.8
899	31.584498527379978	89.9
900	31.876741506631877	90.0
901	31.34207549265046	90.1
902	31.529800387093307	90.2
903	31.09582937753265	90.3
904	31.4556819576299	90.4
905	31.47018636835037	90.5
906	31.587752941689008	90.6
907	31.308075427369246	90.7
908	31.58283706323273	90.8
909	31.669120150813377	90.9
910	31.304608619705306	91.0
911	31.382272647915926	91.1
912	31.40551944318024	91.2
913	31.64829189923557	91.3
914	31.755848579299478	91.4
915	31.477918171608774	91.5
916	31.902513042260146	91.6
917	31.318736203505782	91.7
918	31.723160556839694	91.8
919	31.675981826456532	91.9
920	31.465965906846442	92.0
921	31.764861594085865	92.1
922	31.54764485460463	92.2
923	32.1075205895336	92.3
924	31.692688961809328	92.4
925	31.7146750997413	92.5
926	31.53739516238081	92.6
927	31.743327648457882	92.7
928	31.80680243028112	92.8
929	31.50627611018791	92.9
930	31.277271539509428	93.0
931	31.412638046268846	93.1
932	31.492600718691428	93.2
933	31.323758278639513	93.3
934	31.565958642916307	93.4
935	31.8463589797826	93.5
936	31.748366852087972	93.6
937	31.927781000095333	93.7
938	31.461868770516332	93.8
939	31.89876190155658	93.9
940	31.573762385859435	94.0
941	31.891718663851975	94.1
942	31.318931468364326	94.2
943	31.32620765361947	94.3
944	31.28094388912973	94.4
945	31.720861912627733	94.5
946	31.733852164269685	94.6
947	31.586708103410842	94.7
948	31.61313052190092	94.8
949	31.711807789450077	94.9
950	31.763405671894983	95.0
951	31.736048037503465	95.1
952	31.860767470923435	95.2
953	31.677331551969964	95.3
954	31.43261329872776	95.4
955	31.422195747239584	95.5
956	31.8294017683829	95.6
957	31.97832034146498	95.7
958	31.82743884269966	95.8
959	31.853816727099193	95.9
960	31.535593244563387	96.0
961	31.316502647580005	96.1
962	31.509071480794404	96.2
963	31.68792381412105	96.3
964	31.68442274946438	96.4
965	31.576674230241206	96.5
966	31.347580591381636	96.6
967	31.559117521468785	96.7
968	31.845595048844793	96.8
969	31.916065108582817	96.9
970	31.744704779565495	97.0
971	31.742937118740798	97.1
972	31.99001225308259	97.2
973	32.02427952290708	97.3
974	31.870780789897438	97.4
975	32.01262186828219	97.5
976	32.10022727578209	97.6
977	32.092755825668405	97.7
978	32.12374127558967	97.8
979	31.84903102521528	97.9
980	31.766005777642935	98.0
981	31.585909915480315	98.1
982	31.822742208996836	98.2
983	31.857362325846402	98.3
984	32.281532409787964	98.4
985	31.684789299286557	98.5
986	31.895623961022814	98.6
987	31.907596779980786	98.7
988	31.883123584376854	98.8
989	31.626175584731232	98.9
990	31.469799264332554	99.0
991	31.45423288683756	99.1
992	31.657215845840867	99.2
993	31.9358313933861	99.3
994	32.39607409066884	99.4
995	31.95795798498825	99.5
996	31.66483802672255	99.6
997	32.29363540531829	99.7
998	31.61706322466594	99.8
999	31.812043750168296	99.9
1000	31.46582545317626	100.0
1001	32.06123939235987	100.1
1002	31.474280078981206	100.2
1003	31.848136917705112	100.3
1004	31.475780535262633	100.4
1005	32.00413983688307	100.5
1006	32.20865750916053	100.6
1007	31.94805428839097	100.7
1008	31.956121810178104	100.8
1009	32.30740671639441	100.9
1010	32.25568550877569	101.0
1011	32.19696902324219	101.1
1012	32.11288523459459	101.2
1013	32.208386878917985	101.3
1014	32.225546206574776	101.4
1015	32.333445456565954	101.5
1016	31.987624540689545	101.6
1017	32.51200660545442	101.7
1018	32.07791912211849	101.8
1019	31.87514170507154	101.9
1020	32.111744476736796	102.0
1021	32.0453441477347	102.1
1022	32.357819306890974	102.2
1023	32.04014393623879	102.3
1024	31.938959056822043	102.4
1025	32.060547401106795	102.5
1026	32.10877439546739	102.6
1027	32.2426507230432	102.7
1028	32.00732573720665	102.8
1029	31.884021117586293	102.9
1030	31.94215180854417	103.0
1031	31.775782723367122	103.1
1032	31.90420191200157	103.2
1033	32.197993307324715	103.3
1034	31.834947975505344	103.4
1035	31.76070622086812	103.5
1036	31.8866897373197	103.6
1037	31.94871202265133	103.7
1038	31.921344111161996	103.8
1039	31.889200774886564	103.9
1040	31.634887137981625	104.0
1041	32.114317176890566	104.1
1042	32.0512226476866	104.2
1043	31.679602790587744	104.3
1044	31.893246525727584	104.4
1045	31.894990206657372	104.5
1046	32.3070949777606	104.6
1047	31.663728100158206	104.7
1048	32.08907319895029	104.8
1049	31.877306747011865	104.9
1050	32.14875230597941	105.0
1051	32.0911525984088	105.1
1052	32.15575443529274	105.2
1053	31.850466393210525	105.3
1054	31.978036008425352	105.4
1055	31.731008833873375	105.5
1056	31.87926282129656	105.6
1057	32.06681643077577	105.7
1058	32.26700744487186	105.8
1059	32.02272768113656	105.9
1060	32.507402465631955	106.0
1061	32.174308022553504	106.1
1062	32.01345088750618	106.2
1063	31.610503010558784	106.3
1064	31.789286829899975	106.4
1065	32.09285174524804	106.5
1066	31.84972644216763	106.6
1067	31.815349549966424	106.7
1068	32.20770516476273	106.8
1069	32.21044229848159	106.9
1070	32.45835330344591	107.0
1071	32.551128091148264	107.1
1072	32.113005134069134	107.2
1073	31.956858335521726	107.3
1074	32.12965403253429	107.4
1075	32.099932665644644	107.5
1076	32.18212546829373	107.6
1077	32.17112554792919	107.7
1078	31.926366186295724	107.8
1079	32.23041069954196	107.9
1080	32.27198156021577	108.0
1081	32.31290838942631	108.1
1082	32.14563149394201	108.2
1083	32.31786195057459	108.3
1084	32.25904611976218	108.4
1085	32.21514920928223	108.5
1086	32.04040086368424	108.6
1087	32.46829468273519	108.7
1088	32.364382946697404	108.8
1089	32.08253353903877	108.9
1090	32.005328554530685	109.0
1091	32.07508606881999	109.1
1092	32.26613389155733	109.2
1093	32.002098120116564	109.3
1094	32.182293327558085	109.4
1095	32.05829671668465	109.5
1096	31.86181573490087	109.6
1097	31.917493625179517	109.7
1098	31.967734930712442	109.8
1099	32.003591724999445	109.9
1100	32.13284678425642	110.0
1101	32.03685526493703	110.1
1102	32.301761163993056	110.2
1103	32.19822282917599	110.3
1104	32.05304854539893	110.4
1105	31.864535740123365	110.5
1106	32.15367503583423	110.6
1107	32.1663124404511	110.7
1108	31.94735202004008	110.8
1109	32.062791234130394	110.9
1110	32.055285527023976	111.0
1111	32.09086826536917	111.1
1112	31.908470333295313	111.2
1113	32.054507893289085	111.3
1114	32.053565825989104	111.4
1115	31.91759982185697	111.5
1116	32.08357152591839	111.6
1117	32.1511228898761	111.7
1118	32.20714677578128	111.8
1119	32.16662760478418	111.9
1120	31.78139059307648	112.0
1121	31.786498310692025	112.1
1122	31.778721973343075	112.2
1123	32.19215591576409	112.3
1124	31.84322103924884	112.4
1125	31.9931570450149	112.5
1126	32.11580735607418	112.6
1127	32.48172684958332	112.7
1128	31.96378167375179	112.8
1129	32.11159717166807	112.9
1130	32.084708858076915	113.0
1131	32.2547571442728	113.1
1132	32.42150305636984	113.2
1133	32.157275445769805	113.3
1134	32.536801816789975	113.4
1135	31.953744374882874	113.5
1136	32.30288136765522	113.6
1137	31.901105079859082	113.7
1138	31.88346272860485	113.8
1139	31.858369481432565	113.9
1140	31.83507130067916	114.0
1141	32.10770215159505	114.1
1142	32.353615973883414	114.2
1143	32.31381962543284	114.3
1144	32.21618377046258	114.4
1145	32.358189282412425	114.5
1146	32.212470312451	114.6
1147	31.999898821183507	114.7
1148	32.1710364797481	114.8
1149	32.437617545748466	114.9
1150	32.609382107279956	115.0
1151	32.10086788154608	115.1
1152	32.37234427180708	115.2
1153	31.881958846624148	115.3
1154	32.292761852003764	115.4
1155	32.41269900923909	115.5
1156	32.387992866084616	115.6
1157	32.058906491155184	115.7
1158	32.00048804145841	115.8
1159	31.9306174790931	115.9
1160	32.10636955457798	116.0
1161	31.766211319599297	116.1
1162	31.919470253659846	116.2
1163	31.8723018003745	116.3
1164	32.00182748987402	116.4
1165	31.873384321344666	116.5
1166	32.66794101064692	116.6
1167	32.57884542396341	116.7
1168	32.64816102304654	116.8
1169	32.37952453748258	116.9
1170	32.4387788578019	117.0
1171	32.43473995835942	117.1
1172	32.17810712304689	117.2
1173	32.4735702596151	117.3
1174	32.344065124311214	117.4
1175	32.196736075691646	117.5
1176	32.12924637432085	117.6
1177	32.06761119300703	117.7
1178	32.21749581328401	117.8
1179	32.15025276226084	117.9
1180	32.13451167410294	118.0
1181	32.00577389543613	118.1
1182	32.21667707115784	118.2
1183	32.03706765829194	118.3
1184	32.03187772389385	118.4
1185	32.259224256124355	118.5
1186	32.19955885189233	118.6
1187	31.920895344557273	118.7
1188	31.67614283432235	118.8
1189	32.07715519118069	118.9
1190	31.98995744189423	119.0
1191	32.3017440354967	119.1
1192	31.833947671317727	119.2
1193	32.35305758490197	119.3
1194	32.19244710020227	119.4
1195	32.0376740070632	119.5
1196	31.96973553908768	119.6
1197	31.58173398806693	119.7
1198	31.749189019913416	119.8
1199	32.02028858325442	119.9
1200	32.18048798404139	120.0
1201	31.756992762856548	120.1
1202	32.11266598984115	120.2
1203	32.206752820364926	120.3
1204	32.043689534986	120.4
1205	32.169488063676866	120.5
1206	32.285999521639525	120.6
1207	32.10842154844231	120.7
1208	32.43181098548129	120.8
1209	32.12281633678606	120.9
1210	32.07392133106728	121.0
1211	31.866769296049146	121.1
1212	32.354814968628844	121.2
1213	32.22244252303374	121.3
1214	32.10495474077837	121.4
1215	32.619741421880505	121.5
1216	32.24992348259907	121.6
1217	32.12411467681039	121.7
1218	31.871904419258872	121.8
1219	32.29230280830122	121.9
1220	32.20662949519111	122.0
1221	32.02866784367536	122.1
1222	31.775799851863486	122.2
1223	31.90942952909166	122.3
1224	31.849065282208002	122.4
1225	32.101714029266425	122.5
1226	32.08628810544161	122.6
1227	32.186311672804926	122.7
1228	32.07332525939384	122.8
1229	32.19370433183534	122.9
1230	32.07688113523887	123.0
1231	31.86492626984045	123.1
1232	32.30652288598206	123.2
1233	32.03477243977925	123.3
1234	32.07604526461634	123.4
1235	32.50663853469415	123.5
1236	31.994962388531597	123.6
1237	32.30232297867377	123.7
1238	32.17209159512409	123.8
1239	32.08415389479474	123.9
1240	32.013190534361456	124.0
1241	32.034542917927986	124.1
1242	31.840716853080515	124.2
1243	32.27413975075755	124.3
1244	32.23518269862878	124.4
1245	32.14648791876018	124.5
1246	32.07188646569932	124.6
1247	32.26653127267296	124.7
1248	32.19327954512553	124.8
1249	32.183355294332614	124.9
1250	32.089480857163736	125.0
1251	32.202508378966094	125.1
1252	32.00524291204887	125.2
1253	32.365369548087926	125.3
1254	32.073424604672745	125.4
1255	32.091560256622245	125.5
1256	32.0384893234901	125.6
1257	31.941148078657278	125.7
1258	31.816959628624573	125.8
1259	31.673967515284204	125.9
1260	32.005941754700494	126.0
1261	31.758931708644877	126.1
1262	31.945776198374652	126.2
1263	31.760918614223023	126.3
1264	32.08634634232925	126.4
1265	32.17410248059714	126.5
1266	31.921594187208896	126.6
1267	32.31984200475419	126.7
1268	32.38188141858218	126.8
1269	31.990615176154584	126.9
1270	32.025379172373604	127.0
1271	32.03638936983595	127.1
1272	32.11605743212108	127.2
1273	32.442259368262924	127.3
1274	32.30308690961158	127.4
1275	31.55181050492019	127.5
1276	32.06370589583619	127.6
1277	32.42276713940146	127.7
1278	32.34066340493346	127.8
1279	31.974843256703224	127.9
1280	32.26034103408725	128.0
1281	31.95214457332254	128.1
1282	31.925064420572113	128.2
1283	32.101816800244606	128.3
1284	32.02247417939038	128.4
1285	31.76281987731935	128.5
1286	32.12155225375444	128.6
1287	31.850514353000342	128.7
1288	31.753683537359155	128.8
1289	32.25353416963246	128.9
1290	31.94058283827729	129.0
1291	32.236405673269125	129.1
1292	31.999943355274052	129.2
1293	31.900964626188898	129.3
1294	32.02728728686848	129.4
1295	31.6358052253867	129.5
1296	31.82164255953031	129.6
1297	31.9459954431281	129.7
1298	31.67291925130677	129.8
1299	31.90638408243826	129.9
1300	32.04988319927098	130.0
1301	31.660758018888803	130.1
1302	31.97807711681662	130.2
1303	32.13993798175084	130.3
1304	31.897247742478058	130.4
1305	32.165301859165666	130.5
1306	31.740936510365565	130.6
1307	32.05056833912552	130.7
1308	32.14976288726484	130.8
1309	32.157724212374525	130.9
1310	31.792870111339184	131.0
1311	31.827623830460382	131.1
1312	31.60844073959664	131.2
1313	31.592435872594745	131.3
1314	31.53165369039982	131.4
1315	31.42731716765222	131.5
1316	31.826246699352772	131.6
1317	31.807518401429107	131.7
1318	31.592271439029656	131.8
1319	31.48803768726023	131.9
1320	31.82554785670115	132.0
1321	31.894007030966115	132.1
1322	31.655640024175437	132.2
1323	31.652707625598037	132.3
1324	31.824958636426253	132.4
1325	31.667657377223954	132.5
1326	32.0453441477347	132.6
1327	32.14714222732126	132.7
1328	31.370717764269223	132.8
1329	31.53839204086916	132.9
1330	31.28508213385111	133.0
1331	31.677372660361236	133.1
1332	31.78397357032807	133.2
1333	31.314227983262953	133.3
1334	31.771932237384647	133.4
1335	31.90490760605174	133.5
1336	32.065679098617245	133.6
1337	31.8641931701961	133.7
1338	31.76274793763463	133.8
1339	32.017904296560644	133.9
1340	31.81558249751696	134.0
1341	31.63803535561321	134.1
1342	31.49346742060741	134.2
1343	31.327766346788533	134.3
1344	31.146855168199018	134.4
1345	31.228170991834297	134.5
1346	31.764094237448788	134.6
1347	31.74425943866005	134.7
1348	31.13065846203785	134.8
1349	30.968122734346917	134.9
1350	31.069441216035298	135.0
1351	31.061373694248168	135.1
1352	31.76972266135378	135.2
1353	31.348310265326713	135.3
1354	32.02609856922086	135.4
1355	31.473550405036125	135.5
1356	31.642266094214946	135.6
1357	31.80306499237464	135.7
1358	31.34122591923084	135.8
1359	31.70441170472039	135.9
1360	31.211203503336783	136.0
1361	31.218842812714833	136.1
1362	31.46381799340248	136.2
1363	31.763580382557887	136.3
1364	32.17978228999122	136.4
1365	31.81138601590795	136.5
1366	31.6930178289395	136.6
1367	31.87280195246831	136.7
1368	32.138762966900316	136.8
1369	31.867152974367684	136.9
1370	31.915201832366105	137.0
1371	31.789814387587967	137.1
1372	31.418126016503653	137.2
1373	32.05046556814734	137.3
1374	31.484159795683574	137.4
1375	31.96303144561107	137.5
1376	31.641772793519685	137.6
1377	31.758530901829975	137.7
1378	32.054805929125806	137.8
1379	31.804606557047343	137.9
1380	31.369624966201243	138.0
1381	31.689229005543936	138.1
1382	31.453818377225566	138.2
1383	31.750271540883578	138.3
1384	31.62683674469086	138.4
1385	31.83074121679851	138.5
1386	31.90881290322258	138.6
1387	31.518296888935694	138.7
1388	31.750439400147936	138.8
1389	31.711547436305352	138.9
1390	31.32482367111331	139.0
1391	31.344483759239147	139.1
1392	31.85930127163473	139.2
1393	31.957392744608264	139.3
1394	31.647925349413395	139.4
1395	31.434305594168457	139.5
1396	32.06687809336268	139.6
1397	32.12573160686709	139.7
1398	31.801095215292857	139.8
1399	32.15807363370033	139.9
1400	31.975298874706493	140.0
1401	32.083622911407474	140.1
1402	32.310150701511816	140.2
1403	32.428272238132635	140.3
1404	32.03169958753167	140.4
1405	32.25627130335132	140.5
1406	32.32688866815807	140.6
1407	31.99844975039117	140.7
1408	32.33955690406839	140.8
1409	32.43639114540885	140.9
1410	32.41271956343473	141.0
1411	32.6194913458336	141.1
1412	32.28772949977221	141.2
1413	31.995448837828313	141.3
1414	32.11631435956653	141.4
1415	32.28587619646571	141.5
1416	32.050229194897526	141.6
1417	32.47014456034243	141.7
1418	32.36636642657628	141.8
1419	32.175986615197104	141.9
1420	32.18114914400102	142.0
1421	32.06091737662825	142.1
1422	31.98950182389097	142.2
1423	32.52331826445276	142.3
1424	32.031271375122586	142.4
1425	31.9921670179251	142.5
1426	32.26114607341633	142.6
1427	31.97490834498941	142.7
1428	31.660268143892807	142.8
1429	32.26289660574466	142.9
1430	32.18755862734018	143.0
1431	31.950006936976397	143.1
1432	31.917503902277335	143.2
1433	31.71396597999186	143.3
1434	31.670257482971905	143.4
1435	31.952665279611985	143.5
1436	31.992804197989816	143.6
1437	32.11783879574287	143.7
1438	32.20971262453651	143.8
1439	32.1167322948778	143.9
1440	32.00720583773211	144.0
1441	32.194773150008416	144.1
1442	32.01878470127372	144.2
1443	31.852600603857397	144.3
1444	32.13209998181498	144.4
1445	31.562207502212733	144.5
1446	31.856029728829334	144.6
1447	31.90711718208261	144.7
1448	31.956645942166823	144.8
1449	32.00122456680203	144.9
1450	32.450093942499514	145.0
1451	31.90876151773349	145.1
1452	31.48384463135049	145.2
1453	32.25646314251059	145.3
1454	31.958872646694054	145.4
1455	31.398733132921087	145.5
1456	31.863148331917937	145.6
1457	31.47739746531933	145.7
1458	32.00008380894423	145.8
1459	32.07597332493161	145.9
1460	32.062027303192586	146.0
1461	32.26407504629445	146.1
1462	32.10933621014811	146.2
1463	32.15273639423352	146.3
1464	32.30446061501992	146.4
1465	31.669956021435908	146.5
1466	31.615072893388522	146.6
1467	31.909169175946936	146.7
1468	31.91348898272977	146.8
1469	31.942573169554706	146.9
1470	32.347895056098054	147.0
1471	32.040914718575145	147.1
1472	32.332462280874694	147.2
1473	32.042562479925294	147.3
1474	32.06774822097794	147.4
1475	32.03952045897117	147.5
1476	31.724095772741133	147.6
1477	31.75194670782791	147.7
1478	31.839606926516172	147.8
1479	31.748325743696704	147.9
1480	31.99193749607383	148.0
1481	32.08965556782664	148.1
1482	32.10364269795694	148.2
1483	32.03985960319916	148.3
1484	32.21030869620996	148.4
1485	31.928716215996772	148.5
1486	32.09341013422949	148.6
1487	31.896264566786805	148.7
1488	31.95038718959566	148.8
1489	31.569195928728973	148.9
1490	31.701934924146254	149.0
1491	31.654471860723458	149.1
1492	32.22268917338137	149.2
1493	32.08249585634677	149.3
1494	32.01237521793456	149.4
1495	32.1167699775698	149.5
1496	32.29019942894781	149.6
1497	32.026978973933936	149.7
1498	31.75928455566996	149.8
1499	32.12935599669757	149.9
1500	32.28388929088756	150.0
1501	32.177970095075985	150.1
1502	31.948448243807334	150.2
1503	31.965535631779392	150.3
1504	31.90660332719171	150.4
1505	31.880681060795443	150.5
1506	31.852216925538855	150.6
1507	32.19413939564297	150.7
1508	32.13488850102293	150.8
1509	32.13143197045681	150.9
1510	32.13606694157272	151.0
1511	31.987713608870635	151.1
1512	32.04680349562486	151.2
1513	31.88492892789355	151.3
1514	32.04792027358775	151.4
1515	31.9511716747291	151.5
1516	31.743776415062598	151.6
1517	32.04401840211618	151.7
1518	32.30325134317667	151.8
1519	32.246902015840575	151.9
1520	31.949184769150953	152.0
1521	32.18563681004821	152.1
1522	32.15209578846953	152.2
1523	31.849448960526544	152.3
1524	31.914153568388667	152.4
1525	32.03163792494476	152.5
1526	31.78556309479059	152.6
1527	32.09923724869229	152.7
1528	31.738689251642693	152.8
1529	31.69418599239148	152.9
1530	32.01794540495192	153.0
1531	31.476386884033897	153.1
1532	31.711653632982806	153.2
1533	32.060650172084976	153.3
1534	31.696840909327797	153.4
1535	31.798251884896544	153.5
1536	31.580415093846955	153.6
1537	32.27139233994087	153.7
1538	31.664200846657835	153.8
1539	31.920165670612196	153.9
1540	32.133305827958964	154.0
1541	31.982359240907456	154.1
1542	32.21389540334844	154.2
1543	31.852134708756314	154.3
1544	32.08330089567585	154.4
1545	31.82827471332219	154.5
1546	31.766358624668015	154.6
1547	31.8063159809844	154.7
1548	31.82803834007238	154.8
1549	31.84462557595063	154.9
1550	32.02124777905077	155.0
1551	32.28941836951364	155.1
1552	32.35955956212149	155.2
1553	32.27316685216411	155.3
1554	31.934735169618847	155.4
1555	32.147046307741626	155.5
1556	31.960270331997304	155.6
1557	32.092485195425866	155.7
1558	31.967765762005897	155.8
1559	32.24365445293009	155.9
1560	32.11313188494223	156.0
1561	32.1629038696748	156.1
1562	32.343088800018506	156.2
1563	32.14728610669071	156.3
1564	32.2195272529527	156.4
1565	32.121302177707534	156.5
1566	32.11844514451413	156.6
1567	32.252150187126304	156.7
1568	31.957618840760258	156.8
1569	32.095835529314535	156.9
1570	32.14578565040928	157.0
1571	32.14011954381229	157.1
1572	31.857787112556217	157.2
1573	31.91706198707116	157.3
1574	31.9504077437913	157.4
1575	32.01991175633442	157.5
1576	32.021148433771856	157.6
1577	31.81772698526165	157.7
1578	31.950774293613474	157.8
1579	31.685930057144354	157.9
1580	32.154915138970935	158.0
1581	31.900916666399084	158.1
1582	31.928065333134967	158.2
1583	32.06753240192376	158.3
1584	32.033412437168	158.4
1585	31.809087371695988	158.5
1586	31.597368879547382	158.6
1587	32.15714869489672	158.7
1588	32.21476210526442	158.8
1589	32.25909750525127	158.9
1590	32.0494926695539	159.0
1591	32.15566536711165	159.1
1592	32.27362932156592	159.2
1593	32.34052980266183	159.3
1594	31.631046929096964	159.4
1595	31.9277227632077	159.5
1596	31.74707536346218	159.6
1597	32.10235120933115	159.7
1598	31.750631239307204	159.8
1599	31.712167487873707	159.9
1600	31.63301670617875	160.0
1601	31.715579484349284	160.1
1602	31.69810156666014	160.2
1603	31.532691677279438	160.3
1604	32.12998289966447	160.4
1605	31.69157903524498	160.5
1606	31.800601914597593	160.6
1607	31.696649070168526	160.7
1608	31.806093310531676	160.8
1609	31.781863339576105	160.9
1610	31.88189718403724	161.0
1611	31.7695445249916	161.1
1612	31.823225232594282	161.2
1613	31.95384029446251	161.3
1614	31.903064579843047	161.4
1615	31.85022659426144	161.5
1616	32.16799103309471	161.6
1617	32.50279832580949	161.7
1618	32.274235670337184	161.8
1619	31.965295832830304	161.9
1620	32.22931105007544	162.0
1621	32.27669189671568	162.1
1622	31.625767926517785	162.2
1623	32.04956118353935	162.3
1624	31.933556729069046	162.4
1625	32.43884052038881	162.5
1626	31.93938726923113	162.6
1627	32.14651875005363	162.7
1628	31.892259924337054	162.8
1629	31.721564180978632	162.9
1630	31.084116911719406	163.0
1631	31.906092898000082	163.1
1632	31.639093896688458	163.2
1633	31.808237798276366	163.3
1634	31.781253565105573	163.4
1635	31.862446063567038	163.5
1636	31.88472338593719	163.6
1637	32.21825631852254	163.7
1638	32.14254151319807	163.8
1639	31.724671290218943	163.9
1640	31.74730831101272	164.0
1641	31.987501215515728	164.1
1642	32.09683240780288	164.2
1643	31.952264472797083	164.3
1644	31.611260090098042	164.4
1645	31.840100227211433	164.5
1646	31.75963740269505	164.6
1647	31.42997893598708	164.7
1648	31.517717945758616	164.8
1649	32.133083157506235	164.9
1650	31.46511290772755	165.0
1651	31.891680981159976	165.1
1652	31.718306340970326	165.2
1653	31.413655478952826	165.3
1654	31.792089051905016	165.4
1655	31.863830046073197	165.5
1656	31.93790051574679	165.6
1657	31.65555095599435	165.7
1658	31.514569728127032	165.8
1659	31.818189454663464	165.9
1660	31.598071147898278	166.0
1661	31.565153603587227	166.1
1662	31.88819704499967	166.2
1663	31.608769606726813	166.3
1664	31.95616976996792	166.4
1665	31.861665004132874	166.5
1666	31.688019733700685	166.6
1667	31.874884777626093	166.7
1668	31.742550014722987	166.8
1669	31.789382749479607	166.9
1670	31.564167002196697	167.0
1671	31.150596031804767	167.1
1672	31.66932569276974	167.2
1673	31.798700651501264	167.3
1674	31.747010275176	167.4
1675	31.713548044680593	167.5
1676	31.849860044439264	167.6
1677	31.840586676508153	167.7
1678	31.677297294977237	167.8
1679	31.9368967858599	167.9
1680	31.459638640289825	168.0
1681	31.087665936165884	168.1
1682	31.444339467338096	168.2
1683	31.47305025294232	168.3
1684	31.838490148553284	168.4
1685	31.33554953553603	168.5
1686	31.6209787989346	168.6
1687	31.834780116240985	168.7
1688	31.590037883103875	168.8
1689	31.653015938532576	168.9
1690	31.389459764989983	169.0
1691	31.53229772186308	169.1
1692	32.02690703424921	169.2
1693	31.937222227290803	169.3
1694	32.005448454005226	169.4
1695	32.21183998378484	169.5
1696	31.954669313686495	169.6
1697	31.803407562301906	169.7
1698	31.619985346145526	169.8
1699	31.674128523150017	169.9
1700	32.0703346239288	170.0
1701	31.689770266029015	170.1
1702	31.90075908423254	170.2
1703	32.35226624836998	170.3
1704	32.19009364480195	170.4
1705	32.09009063163427	170.5
1706	31.911262278202535	170.6
1707	32.19593446206184	170.7
1708	32.43458922759143	170.8
1709	32.0545935357709	170.9
1710	31.716727093605627	171.0
1711	31.838507277049647	171.1
1712	31.981691229549284	171.2
1713	32.02426582010999	171.3
1714	31.96262036169835	171.4
1715	31.90021782374746	171.5
1716	31.98187621731001	171.6
1717	31.999796050205326	171.7
1718	32.093745852758204	171.8
1719	32.078593984875205	171.9
1720	31.76285070861281	172.0
1721	31.74909652603305	172.1
1722	31.943854381082684	172.2
1723	31.903047451346684	172.3
1724	31.73580823855438	172.4
1725	31.81587368195514	172.5
1726	32.19874696116471	172.6
1727	32.15366818443569	172.7
1728	31.994921280140325	172.8
1729	32.0516988198855	172.9
1730	32.151818306828446	173.0
1731	32.10276229324386	173.1
1732	32.30102463864944	173.2
1733	31.56360176181671	173.3
1734	31.48540332451955	173.4
1735	31.72557224912765	173.5
1736	31.73159805414827	173.6
1737	31.78155502664157	173.7
1738	32.27825058988475	173.8
1739	31.922179981784527	173.9
1740	32.15413407953677	174.0
1741	31.935608722933377	174.1
1742	32.09898032124684	174.2
1743	31.714681951139845	174.3
1744	32.07595619643525	174.4
1745	32.05483676041926	174.5
1746	32.00081005719004	174.6
1747	31.67898959041793	174.7
1748	32.12463880879911	174.8
1749	31.86448778033355	174.9
1750	31.741834043575	175.0
1751	31.96997876373604	175.1
1752	32.10770215159505	175.2
1753	32.2617250165934	175.3
1754	31.67473144622201	175.4
1755	31.84830477696947	175.5
1756	31.777803885937995	175.6
1757	31.962551847712895	175.7
1758	31.62718616601667	175.8
1759	31.584190214445435	175.9
1760	31.565965494314845	176.0
1761	31.705706619045458	176.1
1762	32.311825868456154	176.2
1763	31.872500490932314	176.3
1764	31.74792836258107	176.4
1765	31.347786133337998	176.5
1766	31.791571771314842	176.6
1767	31.64359183983347	176.7
1768	31.416437146762235	176.8
1769	31.466757243378428	176.9
1770	32.0174966383472	177.0
1771	31.93094977192255	177.1
1772	31.438656232244746	177.2
1773	31.566684891162108	177.3
1774	32.028774040352815	177.4
1775	31.91654470648099	177.5
1776	31.8533645347952	177.6
1777	31.81014591277124	177.7
1778	32.18235841584427	177.8
1779	31.786512013489116	177.9
1780	32.032466944168746	178.0
1781	31.987240862371003	178.1
1782	31.718446794640506	178.2
1783	31.71171186987044	178.3
1784	31.70608344596545	178.4
1785	31.645010079332355	178.5
1786	31.487787611213328	178.6
1787	31.888916441846934	178.7
1788	32.070026310994265	178.8
1789	31.852785591618122	178.9
1790	32.15139694581791	179.0
1791	31.653783295169653	179.1
1792	32.077069548698866	179.2
1793	31.401514800730496	179.3
1794	31.764388847586233	179.4
1795	31.756119209542018	179.5
1796	31.801427508122305	179.6
1797	31.834269687049357	179.7
1798	31.731899515684265	179.8
1799	32.14327118714314	179.9
1800	32.061270223653324	180.0
1801	31.680544857887725	180.1
1802	31.95945844126968	180.2
1803	32.03346039695782	180.3
1804	32.224700058854424	180.4
1805	31.92235469244743	180.5
1806	31.90527758157319	180.6
1807	32.035067049916705	180.7
1808	32.026622701209575	180.8
1809	32.212915653356454	180.9
1810	32.28225523233449	181.0
1811	32.02097714880822	181.1
1812	31.84196723331504	181.2
1813	32.022152163658745	181.3
1814	32.163109411631154	181.4
1815	31.645517082824707	181.5
1816	32.07372949190801	181.6
1817	32.28744859243186	181.7
1818	32.201220316039574	181.8
1819	32.0040610457998	181.9
1820	32.218848964496715	182.0
1821	32.353872901328856	182.1
1822	32.18127932057338	182.2
1823	32.37877430934187	182.3
1824	32.31389841651612	182.4
1825	32.30930455379147	182.5
1826	32.69206135922576	182.6
1827	32.38478983726468	182.7
1828	32.601948339858275	182.8
1829	32.53822005628886	182.9
1830	32.32963950467402	183.0
1831	32.48248735482185	183.1
1832	31.947177309377174	183.2
1833	31.89849469701331	183.3
1834	32.28149472709597	183.4
1835	32.030120340166974	183.5
1836	31.98743955292882	183.6
1837	31.969694430696407	183.7
1838	32.154466372366215	183.8
1839	31.945553527921927	183.9
1840	32.136539688072354	184.0
1841	32.2142379732757	184.1
1842	32.00815133073136	184.2
1843	31.881787561660513	184.3
1844	32.155631110118925	184.4
1845	32.090313302087	184.5
1846	32.277342779577495	184.6
1847	32.056032329465424	184.7
1848	32.38619779966574	184.8
1849	32.16761420617471	184.9
1850	32.60131115979356	185.0
1851	32.5787220987896	185.1
1852	32.36174515825745	185.2
1853	31.949684921244767	185.3
1854	32.06380181541583	185.4
1855	31.916000020296632	185.5
1856	32.18498935288568	185.6
1857	32.22640605709222	185.7
1858	32.45405062515945	185.8
1859	32.591825398507545	185.9
1860	32.063298237622746	186.0
1861	32.33699448101243	186.1
1862	32.20186092180356	186.2
1863	31.885747670019718	186.3
1864	31.961746808383822	186.4
1865	32.4016819603782	186.5
1866	32.305728123750804	186.6
1867	32.07700788611196	186.7
1868	32.20469397510205	186.8
1869	32.465972058628324	186.9
1870	32.10123785706753	187.0
1871	32.36894597812859	187.1
1872	32.121689281725345	187.2
1873	31.77855068837944	187.3
1874	31.98368498652598	187.4
1875	32.33290419608087	187.5
1876	32.43332514455982	187.6
1877	32.2194142048767	187.7
1878	32.04503583480016	187.8
1879	31.983616472540525	187.9
1880	32.24405525974499	188.0
1881	32.33810440757678	188.1
1882	32.130243252809194	188.2
1883	32.05840633906138	188.3
1884	32.1428258462377	188.4
1885	32.42561732119631	188.5
1886	32.31118183699289	188.6
1887	31.998662143746074	188.7
1888	32.15242808129898	188.8
1889	32.172273157185536	188.9
1890	32.13597444769236	189.0
1891	32.03141525449204	189.1
1892	32.13117504301136	189.2
1893	32.04896168616664	189.3
1894	32.23046208503105	189.4
1895	32.00538679141832	189.5
1896	31.959756477106403	189.6
1897	32.06345581978929	189.7
1898	32.26061509002906	189.8
1899	32.243209112024644	189.9
1900	32.157755043667976	190.0
1901	32.47323796678565	190.1
1902	32.18237211864136	190.2
1903	31.621615978999316	190.3
1904	31.846917368764043	190.4
1905	32.0011663299144	190.5
1906	31.785662440069494	190.6
1907	31.99704863938865	190.7
1908	32.14371310234932	190.8
1909	32.35398594940486	190.9
1910	31.93331007872142	191.0
1911	32.26096793705415	191.1
1912	31.831505147736316	191.2
1913	32.31672119271679	191.3
1914	32.14966354198594	191.4
1915	31.82088205429178	191.5
1916	31.81755570029802	191.6
1917	32.31052752843181	191.7
1918	31.902732287013595	191.8
1919	32.15939252792032	191.9
1920	31.773487504854437	192.0
1921	31.935396329578474	192.1
1922	31.769219083560696	192.2
1923	32.032497775462204	192.3
1924	32.38535850334394	192.4
1925	32.105509704060545	192.5
1926	31.806103587629494	192.6
1927	31.585837975795584	192.7
1928	32.262389602252306	192.8
1929	31.937619608406433	192.9
1930	31.693559089424586	193.0
1931	31.805257439909145	193.1
1932	32.106962200552154	193.2
1933	31.821149258835042	193.3
1934	31.596300061374308	193.4
1935	32.11526266988982	193.5
1936	32.10096037542644	193.6
1937	32.02263861295547	193.7
1938	31.828380909999645	193.8
1939	31.927578883838244	193.9
1940	31.604566273719254	194.0
1941	32.07488395256291	194.1
1942	31.633958773478735	194.2
1943	31.900046538783826	194.3
1944	32.03414553681235	194.4
1945	32.05568633383888	194.5
1946	31.207633924694665	194.6
1947	32.18993948833468	194.7
1948	31.866642545176056	194.8
1949	32.13657394506508	194.9
1950	32.30026070771163	195.0
1951	31.799231634888528	195.1
1952	32.099381128061744	195.2
1953	32.03064104645642	195.3
1954	32.02981887863098	195.4
1955	32.0147012677407	195.5
1956	31.919573024638023	195.6
1957	31.827510782384387	195.7
1958	31.47854507457567	195.8
1959	32.1674531983089	195.9
1960	32.15041719582593	196.0
1961	31.91339991454868	196.1
1962	31.962127061003088	196.2
1963	31.96083214667802	196.3
1964	32.176281225334556	196.4
1965	31.905764030869904	196.5
1966	31.583213890152724	196.6
1967	31.969636193808775	196.7
1968	32.28757876900422	196.8
1969	31.50448789516758	196.9
1970	32.03976025792025	197.0
1971	32.14403511808095	197.1
1972	31.804637388340794	197.2
1973	31.75293673491771	197.3
1974	32.17061511873757	197.4
1975	31.946636048892092	197.5
1976	32.11571143649454	197.6
1977	31.992776792395638	197.7
1978	32.1120699181677	197.8
1979	32.11097369440044	197.9
1980	31.67696500214779	198.0
1981	31.89158506158034	198.1
1982	31.67167572247079	198.2
1983	31.655472164911078	198.3
1984	32.08815511154521	198.4
1985	32.07108827776879	198.5
1986	32.416340527565936	198.6
1987	32.32699143913625	198.7
1988	31.58774266459119	198.8
1989	31.967697248020443	198.9
1990	31.864754984876814	199.0
1991	32.14865638639977	199.1
1992	31.85090488271743	199.2
1993	32.20566344799622	199.3
1994	31.95658427957991	199.4
1995	32.10327272243549	199.5
1996	31.92955893801785	199.6
1997	32.21445721802915	199.7
1998	32.06504534425181	199.8
[truncated: 24,001 more rows]
