# Supplementary material for: Assessing structure-function impacts on Vitellogenin by leveraging allelic variant found in honey bee subspecies Apis mellifera mellifera
Source: iScience. 2025 Jul 29;28(9):113241. doi: 10.1016/j.isci.2025.113241 (PMC12496180; doi:10.1016/j.isci.2025.113241)
Supplement: Data S1. Data and code for molecular dynamics [file mmc2.zip › MD_analysis/csv/rgdelg3.csv]

	Gyration	Time_(ns)
0	1.9776281588353763	0.0
1	1.9774815838030995	0.1
2	1.9882889496217646	0.2
3	1.9807098273544292	0.3
4	1.9739326807513393	0.4
5	1.9790824924103496	0.5
6	1.9835910722980654	0.6
7	1.972912602999909	0.7
8	1.979072667127445	0.8
9	1.973454473693815	0.9
10	1.9813875755733295	1.0
11	1.9754606046407883	1.1
12	1.9763988241521164	1.2
13	1.982397989558253	1.3
14	1.977670192989331	1.4
15	1.9851909207597056	1.5
16	1.9820604453507185	1.6
17	1.984866050646337	1.7
18	1.9849067082395377	1.8
19	1.981734854529905	1.9
20	1.9869997917186424	2.0
21	1.98657609899591	2.1
22	1.9774229202136122	2.2
23	1.9885788771475124	2.3
24	1.983060128142979	2.4
25	1.9854706334942487	2.5
26	1.9826718385452213	2.6
27	1.977328943130306	2.7
28	1.984939578614958	2.8
29	1.9762827641857361	2.9
30	1.981150264227753	3.0
31	1.9796462500386174	3.1
32	1.9721811028566023	3.2
33	1.9807131241680282	3.3
34	1.9757072866220684	3.4
35	1.9779323406219895	3.5
36	1.9839875637446165	3.6
37	1.9784107207177706	3.7
38	1.9766164633077805	3.8
39	1.9698480316392544	3.9
40	1.9838081754796735	4.0
41	1.9737141005335765	4.1
42	1.9796764025405982	4.2
43	1.9766919733445698	4.3
44	1.9778854238535142	4.4
45	1.9736350336554662	4.5
46	1.9710077267688295	4.6
47	1.976168245102469	4.7
48	1.9790990368159276	4.8
49	1.9806184726691092	4.9
50	1.9777852885419678	5.0
51	1.9684068209839847	5.1
52	1.9720436093627907	5.2
53	1.9719207170134532	5.3
54	1.9804466108756302	5.4
55	1.9738644059882762	5.5
56	1.9804923389529794	5.6
57	1.9776840711386148	5.7
58	1.9697199188319594	5.8
59	1.9753572824138566	5.9
60	1.9753327412755841	6.0
61	1.9720686345538603	6.1
62	1.9849599260713422	6.2
63	1.97059964838058	6.3
64	1.9730862801108024	6.4
65	1.9757746789819715	6.5
66	1.9753093864646414	6.6
67	1.976570190564248	6.7
68	1.9745070503076914	6.8
69	1.973441988795681	6.9
70	1.9699336355613342	7.0
71	1.9747354916747293	7.1
72	1.9800135841971311	7.2
73	1.9703517076303152	7.3
74	1.9725534995106886	7.4
75	1.9695508483573385	7.5
76	1.9722647072889463	7.6
77	1.9673902959525698	7.7
78	1.9810015292768839	7.8
79	1.9700405713245273	7.9
80	1.9654026796962676	8.0
81	1.9747358936889248	8.1
82	1.9728807064056773	8.2
83	1.9689639041326743	8.3
84	1.9705566494724283	8.4
85	1.9773091994328766	8.5
86	1.9751710306314223	8.6
87	1.9657162762821268	8.7
88	1.9739259031600183	8.8
89	1.970902074658582	8.9
90	1.9762038838449154	9.0
91	1.975983195645501	9.1
92	1.9848183820775487	9.2
93	1.971905686612763	9.3
94	1.9742238728698698	9.4
95	1.972674813129721	9.5
96	1.9797574079291917	9.6
97	1.970128756640719	9.7
98	1.9829724094976904	9.8
99	1.9783080252625707	9.9
100	1.9848391779976295	10.0
101	1.9724505334986366	10.1
102	1.9738954361659866	10.2
103	1.978671126410266	10.3
104	1.9733788481831258	10.4
105	1.9732743549125775	10.5
106	1.983947919883813	10.6
107	1.9893510001941355	10.7
108	1.9758277379901215	10.8
109	1.9711411183043535	10.9
110	1.9814357410962424	11.0
111	1.9763100308483708	11.1
112	1.979414337790341	11.2
113	1.9774875575952475	11.3
114	1.9861863660286874	11.4
115	1.9836419698767096	11.5
116	1.9783124022379506	11.6
117	1.971889784440619	11.7
118	1.9643582358748932	11.8
119	1.9737766256697227	11.9
120	1.9735907659026624	12.0
121	1.9707634850436795	12.1
122	1.9815407329148969	12.2
123	1.9802239496280696	12.3
124	1.9821536455641744	12.4
125	1.9838836775805002	12.5
126	1.9695211487624156	12.6
127	1.9740998314080347	12.7
128	1.9734527258274295	12.8
129	1.9692173623215306	12.9
130	1.9615516606503844	13.0
131	1.9703791759141651	13.1
132	1.9771517064123638	13.2
133	1.9818178542349028	13.3
134	1.9716839758209306	13.4
135	1.9738467993633924	13.5
136	1.9721043228881907	13.6
137	1.9762244385206365	13.7
138	1.976025466562633	13.8
139	1.98282128086731	13.9
140	1.980895221257728	14.0
141	1.9840366268456224	14.1
142	1.9855422437672499	14.2
143	1.98950105611622	14.3
144	1.9899842184418335	14.4
145	1.9762822644097033	14.5
146	1.969331574945127	14.6
147	1.982898219884488	14.7
148	1.978621980137665	14.8
149	1.9823276869662108	14.9
150	1.978735205235711	15.0
151	1.9788784024951986	15.1
152	1.9908956658469812	15.2
153	1.9810842876635582	15.3
154	1.97571623324274	15.4
155	1.9758271697583216	15.5
156	1.985551735818694	15.6
157	1.9838914584078902	15.7
158	1.9872930991407438	15.8
159	1.9860449059910414	15.9
160	1.9868456747530956	16.0
161	1.9808064565082613	16.1
162	1.982679129353097	16.2
163	1.991757401014556	16.3
164	1.987203006401937	16.4
165	1.9757192010602709	16.5
166	1.976942740355747	16.6
167	1.9793727873687033	16.7
168	1.9780306618966428	16.8
169	1.981463593507842	16.9
170	1.9770617256543102	17.0
171	1.9729534043387245	17.1
172	1.9743170367495242	17.2
173	1.9760070799995726	17.3
174	1.978904230139608	17.4
175	1.9849177214479108	17.5
176	1.9750781046273347	17.6
177	1.9760869302569368	17.7
178	1.9775636367966385	17.8
179	1.9844210929723791	17.9
180	1.989508446160756	18.0
181	1.9756150123504537	18.1
182	1.9818342829036626	18.2
183	1.9748467219781305	18.3
184	1.9880630403027029	18.4
185	1.9841827285287192	18.5
186	1.9784606236190225	18.6
187	1.9844546260527456	18.7
188	1.981346966029523	18.8
189	1.966689343415585	18.9
190	1.966433596765029	19.0
191	1.9843897720222625	19.1
192	1.9736039119015694	19.2
193	1.974229163011695	19.3
194	1.9832939027303862	19.4
195	1.972853309407254	19.5
196	1.9795578056980812	19.6
197	1.9738385797945075	19.7
198	1.971237534795997	19.8
199	1.9713361802387135	19.9
200	1.97460070178941	20.0
201	1.9774991817581684	20.1
202	1.9797602009765753	20.2
203	1.977094824524836	20.3
204	1.9782162107940242	20.4
205	1.9894023695919716	20.5
206	1.9810618771865078	20.6
207	1.9841051884257817	20.7
208	1.985263906577511	20.8
209	1.9921052418100966	20.9
210	1.9891168960500976	21.0
211	1.9856690539192494	21.1
212	1.9948347868421332	21.2
213	1.9894186963414744	21.3
214	1.991662386695268	21.4
215	1.988809443815633	21.5
216	1.9936707052493512	21.6
217	1.9936040373751853	21.7
218	1.9895704300800714	21.8
219	1.991705319806046	21.9
220	1.9730782874590052	22.0
221	1.9768005028270899	22.1
222	1.9844986758339331	22.2
223	1.9760217514783183	22.3
224	1.976508632153298	22.4
225	1.9863186958174206	22.5
226	1.9719006221857764	22.6
227	1.9730586852955827	22.7
228	1.9806299855549276	22.8
229	1.9795129871953698	22.9
230	1.988389913572427	23.0
231	1.9801151656286444	23.1
232	1.9833917140424133	23.2
233	1.987380533325359	23.3
234	1.9814282106062902	23.4
235	1.9813029914494646	23.5
236	1.977559133269257	23.6
237	1.9877134391825508	23.7
238	1.976931932789634	23.8
239	1.985413590847794	23.9
240	1.989854145079061	24.0
241	1.981164679353571	24.1
242	1.9882103982741142	24.2
243	1.9883128197979723	24.3
244	1.9875258890651084	24.4
245	1.9973310204840635	24.5
246	1.9895864278688549	24.6
247	1.9817195129558487	24.7
248	1.9884646563199595	24.8
249	1.992244431361609	24.9
250	1.9815961098792239	25.0
251	1.9817512274426892	25.1
252	1.9890969667809673	25.2
253	1.9891085976637632	25.3
254	1.9778961329154865	25.4
255	1.992008102417749	25.5
256	1.9942505696831256	25.6
257	1.9881446941500172	25.7
258	1.9810396357423374	25.8
259	1.9809069571663174	25.9
260	1.9823306866987604	26.0
261	1.97879196604549	26.1
262	1.974912371268321	26.2
263	1.9821640050257303	26.3
264	1.984964575728681	26.4
265	1.9853645477520752	26.5
266	1.9773961524030867	26.6
267	1.986832407951526	26.7
268	1.9903910205454016	26.8
269	1.9855569929027361	26.9
270	1.9859782747484254	27.0
271	1.9828054823211403	27.1
272	1.9880659636675166	27.2
273	1.9848890868977094	27.3
274	1.994666513033222	27.4
275	1.9842695406802526	27.5
276	1.9825132235572684	27.6
277	1.981576584869596	27.7
278	1.9809148812646298	27.8
279	1.9694815592214003	27.9
280	1.9752727406548363	28.0
281	1.9756762882138013	28.1
282	1.9804852771947234	28.2
283	1.976535660394374	28.3
284	1.9767389499865062	28.4
285	1.9776791773823805	28.5
286	1.9826983444972108	28.6
287	1.979083282443754	28.7
288	1.9768687455152438	28.8
289	1.9887759595243064	28.9
290	1.9783587932971207	29.0
291	1.983673519796991	29.1
292	1.9689754982948902	29.2
293	1.9746753889432265	29.3
294	1.9771030870890511	29.4
295	1.9822350937494386	29.5
296	1.9806605390585013	29.6
297	1.972634456835179	29.7
298	1.975534067659395	29.8
299	1.9787617389183552	29.9
300	1.9801685207573914	30.0
301	1.9818772218789613	30.1
302	1.9880776346229851	30.2
303	1.9881415268568754	30.3
304	1.976815542934644	30.4
305	1.989233003772815	30.5
306	1.9855701215837733	30.6
307	1.9961880840212098	30.7
308	1.982673725134636	30.8
309	1.9903197129584005	30.9
310	1.9881054576374315	31.0
311	1.9945633897297466	31.1
312	1.986983333839923	31.2
313	1.9758782456930675	31.3
314	1.9809631909594427	31.4
315	1.9837281074309436	31.5
316	1.9883964860169385	31.6
317	1.9908171792662015	31.7
318	1.9828314995400258	31.8
319	1.9882010802036458	31.9
320	1.979221215962436	32.0
321	1.982291155052236	32.1
322	1.9788318565331762	32.2
323	1.9866592207798166	32.3
324	1.994439465171172	32.4
325	1.9867020095762942	32.5
326	1.9905367086915402	32.6
327	1.984416593287191	32.7
328	1.990282234917956	32.8
329	1.9959168675653658	32.9
330	1.9966080429249813	33.0
331	1.9907754436433995	33.1
332	1.9942499457472842	33.2
333	1.986362334781705	33.3
334	1.9820772884970341	33.4
335	1.9772385219373039	33.5
336	1.9848527823558004	33.6
337	1.9860666955946835	33.7
338	1.9768126872509133	33.8
339	1.9813010950186232	33.9
340	1.98066082359079	34.0
341	1.985585779571532	34.1
342	1.9868454089875625	34.2
343	1.9830700136895243	34.3
344	1.9740533307189498	34.4
345	1.9924152262685855	34.5
346	1.9769859569458643	34.6
347	1.9823739060860672	34.7
348	1.9722934996386132	34.8
349	1.9749685739743696	34.9
350	1.9754836063655619	35.0
351	1.9812350604061144	35.1
352	1.975937816523671	35.2
353	1.9763219067748075	35.3
354	1.971723029195774	35.4
355	1.9720531266163723	35.5
356	1.9753127786418094	35.6
357	1.98677423756955	35.7
358	1.9785586254283554	35.8
359	1.9699345094831722	35.9
360	1.974017228734208	36.0
361	1.9635485348256723	36.1
362	1.9736164230881745	36.2
363	1.9807311139827335	36.3
364	1.983380748157138	36.4
365	1.9780358259385964	36.5
366	1.9811720335661336	36.6
367	1.9915923483406195	36.7
368	1.991564934560095	36.8
369	1.9973296857998357	36.9
370	1.987683430571488	37.0
371	1.9918031136923218	37.1
372	1.9897507786358246	37.2
373	1.9862052731577597	37.3
374	1.9803491216691242	37.4
375	1.9788036128807915	37.5
376	1.994148861229477	37.6
377	1.9874589868078594	37.7
378	1.9859929092679969	37.8
379	1.9969571836431381	37.9
380	1.9858804641232244	38.0
381	1.984147220101488	38.1
382	1.9845837277048881	38.2
383	1.9889219577768502	38.3
384	1.9899952488961126	38.4
385	1.9902862169091897	38.5
386	1.987309162587869	38.6
387	1.9841015302773877	38.7
388	1.9825197456579848	38.8
389	1.9837384221261511	38.9
390	1.993442874019041	39.0
391	1.9875917501422282	39.1
392	1.9902465520142463	39.2
393	1.9970546001012086	39.3
394	1.9899697366731393	39.4
395	1.9920137435335727	39.5
396	1.9911902564014512	39.6
397	1.9841452538539355	39.7
398	1.986183483130021	39.8
399	1.9898426048291489	39.9
400	1.9857033315560082	40.0
401	1.9871334537526772	40.1
402	1.991579771507189	40.2
403	1.986984764147899	40.3
404	1.9991606212581277	40.4
405	1.994957979030061	40.5
406	1.9974514117376978	40.6
407	1.994408311104436	40.7
408	1.9995951263209213	40.8
409	2.006412414003316	40.9
410	2.0196202224597144	41.0
411	2.0066645131401244	41.1
412	2.01347841527986	41.2
413	2.016191543805599	41.3
414	2.0062384597153278	41.4
415	2.0079629927885536	41.5
416	1.9943936853127242	41.6
417	1.9993472713776783	41.7
418	2.004658330491809	41.8
419	2.0146695735917963	41.9
420	2.0171417458969527	42.0
421	2.0060400334713333	42.1
422	2.010582058004995	42.2
423	2.0045962366424135	42.3
424	2.00276784118028	42.4
425	1.9967172435994922	42.5
426	1.9863119404463823	42.6
427	2.0012275682218115	42.7
428	2.0035367055354008	42.8
429	1.9962108992248826	42.9
430	1.9968187360045597	43.0
431	2.0048302641242506	43.1
432	1.9941279766417677	43.2
433	1.9973189088132666	43.3
434	1.994549204036673	43.4
435	1.9906732328977732	43.5
436	2.001281889058873	43.6
437	1.9985327325690192	43.7
438	1.9977387540044076	43.8
439	2.002756427739955	43.9
440	1.9957171119440724	44.0
441	1.996115059885043	44.1
442	1.998695459132387	44.2
443	1.9977781714335252	44.3
444	1.9987404467792969	44.4
445	1.9982026933412376	44.5
446	2.006688531070216	44.6
447	2.001021068779912	44.7
448	1.9931287902434838	44.8
449	1.9993680674365255	44.9
450	1.9919772827212205	45.0
451	1.995405563709898	45.1
452	1.99666379305759	45.2
453	1.9929534132305162	45.3
454	1.98615856584732	45.4
455	1.9912263142564361	45.5
456	1.9909240253344076	45.6
457	2.0033888749469173	45.7
458	2.001530140964605	45.8
459	2.0055720494814686	45.9
460	1.9985783464636295	46.0
461	1.995873813095866	46.1
462	1.9976597472441087	46.2
463	2.0015728441445586	46.3
464	1.9948583946301512	46.4
465	1.9962711294919018	46.5
466	1.99838040231527	46.6
467	1.9985790288256904	46.7
468	1.9898404615869547	46.8
469	1.9935027101301723	46.9
470	1.9937988397342306	47.0
471	1.9900547375219078	47.1
472	1.9989607356900054	47.2
473	2.0089637185825504	47.3
474	1.9968229609597832	47.4
475	1.9856500561089063	47.5
476	1.9985784712253583	47.6
477	1.9974254490241259	47.7
478	2.0014805992035556	47.8
479	2.00352028715856	47.9
480	1.9977717850856571	48.0
481	1.9945260571251446	48.1
482	1.9951140852630342	48.2
483	1.9982589737256036	48.3
484	1.9980388476936723	48.4
485	2.0087476746977027	48.5
486	2.0148025812883676	48.6
487	2.015520316536404	48.7
488	2.0072654422848566	48.8
489	2.0114910507039516	48.9
490	1.9987643429013615	49.0
491	2.0006474708333264	49.1
492	2.008357502941428	49.2
493	1.9967349407266897	49.3
494	1.9941106633293368	49.4
495	1.9942608379367741	49.5
496	2.0006496233593207	49.6
497	1.9874338264465372	49.7
498	2.001954167931758	49.8
499	2.0022297894607344	49.9
500	1.9961259359065355	50.0
501	1.9996497782645546	50.1
502	1.9959620871173493	50.2
503	2.0047433381791526	50.3
504	1.9910456693187522	50.4
505	1.9981470971252355	50.5
506	1.996274707023376	50.6
507	1.9925731755967757	50.7
508	1.9928336874138277	50.8
509	1.9975753025887528	50.9
510	1.9953588077752198	51.0
511	2.0070548537274426	51.1
512	1.9898048108445454	51.2
513	1.991952667439002	51.3
514	1.9867987172447221	51.4
515	1.9971065261653964	51.5
516	2.0019284309414895	51.6
517	1.999598266877236	51.7
518	1.9955899632661014	51.8
519	1.994425800306205	51.9
520	1.9916340857365413	52.0
521	1.9975408505578223	52.1
522	1.991569221557966	52.2
523	2.0006691386820226	52.3
524	1.9928968240194693	52.4
525	1.9976737065895822	52.5
526	2.0020266576955104	52.6
527	2.0105366631979744	52.7
528	1.9967724931750386	52.8
529	1.9932416840533953	52.9
530	1.9977680348203155	53.0
531	1.9841020139457215	53.1
532	2.0068401534445384	53.2
533	1.9975372458900622	53.3
534	2.0019529542007994	53.4
535	1.998982573350732	53.5
536	2.008488996364013	53.6
537	1.9953309465300955	53.7
538	1.988974189065195	53.8
539	2.0146086168814765	53.9
540	2.0028250179781475	54.0
541	2.0081082112253816	54.1
542	2.0079938566308355	54.2
543	2.0088693348175366	54.3
544	2.011612489665466	54.4
545	2.0119455252667433	54.5
546	2.008890253435128	54.6
547	2.0226670366023924	54.7
548	2.01437060677991	54.8
549	2.0112368897732784	54.9
550	2.021148597024449	55.0
551	2.035490630583172	55.1
552	2.024393230489917	55.2
553	2.0211284178591824	55.3
554	2.021341899746797	55.4
555	2.018395617953113	55.5
556	2.0304515143643043	55.6
557	2.0185228895424365	55.7
558	2.0249409616585514	55.8
559	2.0399411196378776	55.9
560	2.037520412818677	56.0
561	2.0298549795785905	56.1
562	2.0378739750373103	56.2
563	2.017241372436326	56.3
564	2.0339224387069192	56.4
565	2.0343857842553605	56.5
566	2.031373472434664	56.6
567	2.031659192922919	56.7
568	2.033401893808448	56.8
569	2.026500825867515	56.9
570	2.028551205726371	57.0
571	2.0177870957574466	57.1
572	2.0218036232312926	57.2
573	2.033158797178781	57.3
574	2.017925882117989	57.4
575	2.0240868915507373	57.5
576	2.0257523080335194	57.6
577	2.0242388200274086	57.7
578	2.0204764071015515	57.8
579	2.021813513376323	57.9
580	2.02952659784448	58.0
581	2.0383894403040737	58.1
582	2.01911210218753	58.2
583	2.0320560532273064	58.3
584	2.0334206193984223	58.4
585	2.042209531484747	58.5
586	2.0335129744893385	58.6
587	2.04121970288971	58.7
588	2.0396962649375414	58.8
589	2.0489055642789853	58.9
590	2.031373793809461	59.0
591	2.032624618918917	59.1
592	2.0440629510612207	59.2
593	2.0214652909009216	59.3
594	2.040096960541152	59.4
595	2.0424625512490144	59.5
596	2.0334131712858032	59.6
597	2.026378002919209	59.7
598	2.0384106659052597	59.8
599	2.0292078022137585	59.9
600	2.0149193880808993	60.0
601	2.015185431725137	60.1
602	2.0355433439374084	60.2
603	2.022976912041056	60.3
604	2.0301989571575194	60.4
605	2.0307539542348527	60.5
606	2.035779699442134	60.6
607	2.0349696673251065	60.7
608	2.0215009912001434	60.8
609	2.0368507436131473	60.9
610	2.022347389937451	61.0
611	2.028586576528392	61.1
612	2.0268942275906108	61.2
613	2.0346123425385247	61.3
614	2.041677653265282	61.4
615	2.0355661016251783	61.5
616	2.0303154173904376	61.6
617	2.025431752064764	61.7
618	2.024164141777576	61.8
619	2.0326817227567786	61.9
620	2.031142986186855	62.0
621	2.0283551559920574	62.1
622	2.033329096350659	62.2
623	2.04423942421314	62.3
624	2.0335870748794553	62.4
625	2.0303476631427575	62.5
626	2.03387879197179	62.6
627	2.028577599104286	62.7
628	2.0306508641255725	62.8
629	2.022330323549308	62.9
630	2.0397147406679963	63.0
631	2.033472379188234	63.1
632	2.033370672157366	63.2
633	2.040498040493894	63.3
634	2.0483316288185813	63.4
635	2.033703100994384	63.5
636	2.037298554499101	63.6
637	2.034956513693643	63.7
638	2.0320821736821273	63.8
639	2.0405488753979903	63.9
640	2.033959859994918	64.0
641	2.026752262016588	64.1
642	2.0307110061972473	64.2
643	2.0206593724817496	64.3
644	2.0216039235981706	64.4
645	2.030721098339264	64.5
646	2.023352786307412	64.6
647	2.0386847781355124	64.7
648	2.0400833368130735	64.8
649	2.0280369148757798	64.9
650	2.032784081247448	65.0
651	2.0234840496151016	65.1
652	2.0437784489713526	65.2
653	2.040640297281539	65.3
654	2.0321416348100514	65.4
655	2.054471674306384	65.5
656	2.040748201448793	65.6
657	2.0427313220883145	65.7
658	2.036188308404735	65.8
659	2.0464249068355835	65.9
660	2.0321081643395913	66.0
661	2.0389353250621096	66.1
662	2.0470869747842904	66.2
663	2.0368379100039915	66.3
664	2.0270830525809393	66.4
665	2.022907887677352	66.5
666	2.0215632488816233	66.6
667	2.0296711300421526	66.7
668	2.022803039965743	66.8
669	2.038726136610539	66.9
670	2.0344066428679386	67.0
671	2.022919238592154	67.1
672	2.0367587217065024	67.2
673	2.026591750942189	67.3
674	2.0361864158594076	67.4
675	2.024811426327332	67.5
676	2.0179837706837924	67.6
677	2.0185695180485013	67.7
678	2.0096053039386854	67.8
679	2.011204461212571	67.9
680	2.0215437259223443	68.0
681	2.014167045448929	68.1
682	2.015554605925559	68.2
683	2.018560603655552	68.3
684	2.013185502300519	68.4
685	2.023502292240079	68.5
686	2.022792511239197	68.6
687	2.0234068666751166	68.7
688	2.0202465920209396	68.8
689	2.0170806759032103	68.9
690	2.0126093839157186	69.0
691	2.005160416914074	69.1
692	2.00849231141484	69.2
693	2.0104867196396095	69.3
694	2.0087796352488567	69.4
695	2.0122601424097106	69.5
696	2.01890923117023	69.6
697	2.0089017128161917	69.7
698	2.0190213543289643	69.8
699	2.010159965836142	69.9
700	2.0203122411446484	70.0
701	2.010586308808481	70.1
702	2.0195266781379506	70.2
703	2.007542589849452	70.3
704	2.015563817216897	70.4
705	2.024789830713823	70.5
706	2.026581017747343	70.6
707	2.0222240060305268	70.7
708	2.0276825996585908	70.8
709	2.025053587588833	70.9
710	2.0130345358121073	71.0
711	2.0220270820938078	71.1
712	2.0168667086107814	71.2
713	2.0141013492761606	71.3
714	2.0190338203195237	71.4
715	2.025956911234264	71.5
716	2.0124558202623595	71.6
717	2.008158869912093	71.7
718	2.0120961933547235	71.8
719	2.0079053154259263	71.9
720	2.0115958413659913	72.0
721	2.0247029798435237	72.1
722	2.0149978554910355	72.2
723	2.0137583900376432	72.3
724	2.0093930536436018	72.4
725	2.022799844680134	72.5
726	2.017162503870162	72.6
727	2.0142347687805904	72.7
728	2.0091752343635085	72.8
729	2.0226524276741484	72.9
730	2.020400584217864	73.0
731	2.026653003448705	73.1
732	2.0158151568308136	73.2
733	2.0025335734160774	73.3
734	2.0075832241973504	73.4
735	2.0094709820859435	73.5
736	2.008064477944274	73.6
737	2.007869906149065	73.7
738	1.9952977714901106	73.8
739	1.9987145535256068	73.9
740	2.0099065008858172	74.0
741	1.9957936912861525	74.1
742	1.9971970059500828	74.2
743	1.9979755714237708	74.3
744	2.016396092474626	74.4
745	2.013453851534063	74.5
746	2.0069745603269036	74.6
747	2.0120406340635264	74.7
748	2.0154430373312504	74.8
749	2.018450344158961	74.9
750	2.0126889204009832	75.0
751	2.0206116342151668	75.1
752	2.0388990945490963	75.2
753	2.0239886016115407	75.3
754	2.028505145690528	75.4
755	2.0130033090432353	75.5
756	2.0197439319815578	75.6
757	2.019305275621758	75.7
758	2.0227832439377833	75.8
759	2.016217875324751	75.9
760	2.0322991668133272	76.0
761	2.029833934180407	76.1
762	2.019487391554546	76.2
763	2.0246683899035056	76.3
764	2.027245991297043	76.4
765	2.012514138554632	76.5
766	2.0293729663567888	76.6
767	2.030427869666786	76.7
768	2.0254155580806255	76.8
769	2.0167375058773596	76.9
770	2.0239109740288885	77.0
771	2.028765940187605	77.1
772	2.027758529798222	77.2
773	2.0345564450131977	77.3
774	2.0321783848504853	77.4
775	2.02802716481111	77.5
776	2.022549225246116	77.6
777	2.0356085561012116	77.7
778	2.034207867863497	77.8
779	2.04750215909864	77.9
780	2.044440671873447	78.0
781	2.0346848650698326	78.1
782	2.042399703905022	78.2
783	2.036053173931956	78.3
784	2.0515333751812883	78.4
785	2.0437983342505874	78.5
786	2.031671193524948	78.6
787	2.0461414535695974	78.7
788	2.040716595970904	78.8
789	2.0265664521379545	78.9
790	2.0331441369784606	79.0
791	2.0310503935063124	79.1
792	2.0321676048722277	79.2
793	2.0336997963196852	79.3
794	2.0337848356720727	79.4
795	2.028025936797854	79.5
796	2.0457673260322666	79.6
797	2.048890115886804	79.7
798	2.0487231542123734	79.8
799	2.0516096036466323	79.9
800	2.0517254876881776	80.0
801	2.054621805686765	80.1
802	2.066022321613624	80.2
803	2.0678054321144828	80.3
804	2.069430783450361	80.4
805	2.0511576311135946	80.5
806	2.0660363386758696	80.6
807	2.052166492238358	80.7
808	2.0585047626504354	80.8
809	2.0440740238604644	80.9
810	2.052147427726234	81.0
811	2.0490925946381116	81.1
812	2.0439882288396127	81.2
813	2.045630930993132	81.3
814	2.047111386719109	81.4
815	2.040107926332056	81.5
816	2.051828574706871	81.6
817	2.064960320645351	81.7
818	2.057820767453868	81.8
819	2.0454214215448387	81.9
820	2.0564942701334714	82.0
821	2.0407071909349126	82.1
822	2.042921856080019	82.2
823	2.063436004654114	82.3
824	2.0550058258070067	82.4
825	2.067740511335564	82.5
826	2.0415275006807665	82.6
827	2.049881727137882	82.7
828	2.0701967929499587	82.8
829	2.0659562901106074	82.9
830	2.0568653868233056	83.0
831	2.0420479901213078	83.1
832	2.055862653187163	83.2
833	2.058510829346108	83.3
834	2.0572524694720538	83.4
835	2.0631045715541174	83.5
836	2.0453961535402723	83.6
837	2.039328332249259	83.7
838	2.02835007734626	83.8
839	2.040118561043761	83.9
840	2.035936847224586	84.0
841	2.0307010393798888	84.1
842	2.045664895990799	84.2
843	2.0541916654118624	84.3
844	2.0469715753915243	84.4
845	2.0348054822153823	84.5
846	2.0325816080774395	84.6
847	2.0247303551446216	84.7
848	2.0252243823337004	84.8
849	2.027595879998525	84.9
850	2.039104358973011	85.0
851	2.023597558520191	85.1
852	2.027020990972116	85.2
853	2.0280764361500334	85.3
854	2.032365951200041	85.4
855	2.023689585684822	85.5
856	2.0346271365909563	85.6
857	2.0163155493880573	85.7
858	2.0219722276638192	85.8
859	2.022782916508031	85.9
860	2.0207319149006873	86.0
861	2.019678197792618	86.1
862	2.0231532184554077	86.2
863	2.032857983311487	86.3
864	2.021219615110006	86.4
865	2.0344690976511317	86.5
866	2.038714738704517	86.6
867	2.0359465094455076	86.7
868	2.049305635311412	86.8
869	2.0352307510895273	86.9
870	2.031753230401657	87.0
871	2.029040499601999	87.1
872	2.0392746865254843	87.2
873	2.0277791552313515	87.3
874	2.033737908590729	87.4
875	2.0310940341737487	87.5
876	2.037254613323684	87.6
877	2.0444142549139324	87.7
878	2.03369562002221	87.8
879	2.0327936734459775	87.9
880	2.0509345269582453	88.0
881	2.0329513023441748	88.1
882	2.0352794555131313	88.2
883	2.0333827935352504	88.3
884	2.031702762890118	88.4
885	2.038987489492312	88.5
886	2.035531135115855	88.6
887	2.040985554061413	88.7
888	2.0180054782186336	88.8
889	2.0211538607674466	88.9
890	2.0270227911114556	89.0
891	2.0164031043010278	89.1
892	2.0249675399026636	89.2
893	2.021284510322645	89.3
894	2.0240772290413154	89.4
895	2.0232014701836887	89.5
896	2.0320398460180944	89.6
897	2.039647203400192	89.7
898	2.0358467881511273	89.8
899	2.032177332658072	89.9
900	2.049674628840084	90.0
901	2.029156070538528	90.1
902	2.025115011119721	90.2
903	2.0249304583550685	90.3
904	2.0222583071528564	90.4
905	2.0258906153109666	90.5
906	2.0178278853131837	90.6
907	2.0380871710951003	90.7
908	2.0294475837847545	90.8
909	2.026686460518247	90.9
910	2.0312241140207807	91.0
911	2.0310674912855267	91.1
912	2.0340714013439736	91.2
913	2.043396398971805	91.3
914	2.028808419476627	91.4
915	2.041880072524968	91.5
916	2.031690614748224	91.6
917	2.0371665137675303	91.7
918	2.0284838704513666	91.8
919	2.029499602020516	91.9
920	2.034276856665359	92.0
921	2.038499527400082	92.1
922	2.0286123092698745	92.2
923	2.014487193674318	92.3
924	2.0261478095987746	92.4
925	2.0201874458000546	92.5
926	2.0207814176558347	92.6
927	2.0336741257048234	92.7
928	2.02892005789265	92.8
929	2.0287184211960425	92.9
930	2.024741484887476	93.0
931	2.0388937306563624	93.1
932	2.030592953456077	93.2
933	2.023172440774984	93.3
934	2.0193946858366165	93.4
935	2.022719447279612	93.5
936	2.0361436672515976	93.6
937	2.0306712565872957	93.7
938	2.0373340028834455	93.8
939	2.028582494617767	93.9
940	2.048616736628375	94.0
941	2.0386804846928817	94.1
942	2.033916212963878	94.2
943	2.0237344000031303	94.3
944	2.0266761084155642	94.4
945	2.028994447540089	94.5
946	2.031687951149471	94.6
947	2.040091993705272	94.7
948	2.0248113129514347	94.8
949	2.027618985667403	94.9
950	2.0291975728124423	95.0
951	2.023835189147786	95.1
952	2.0278720163110564	95.2
953	2.0282771011191874	95.3
954	2.029285672695067	95.4
955	2.0222137902422577	95.5
956	2.038115403578177	95.6
957	2.0343651400433127	95.7
958	2.040803521215894	95.8
959	2.033326746168681	95.9
960	2.0280409414797114	96.0
961	2.0303771126915566	96.1
962	2.0312213457666273	96.2
963	2.0235289976367072	96.3
964	2.0383443780159016	96.4
965	2.0383044426498844	96.5
966	2.0312968741779422	96.6
967	2.0437768700346943	96.7
968	2.019655768757183	96.8
969	2.02040228357766	96.9
970	2.011157575618283	97.0
971	2.020108657904227	97.1
972	2.0276918873077037	97.2
973	2.0244491604959625	97.3
974	2.032385546917846	97.4
975	2.0285371036042537	97.5
976	2.0254326171899426	97.6
977	2.0273428158767106	97.7
978	2.019979225446917	97.8
979	2.0260636000602354	97.9
980	2.033557758710139	98.0
981	2.0261727588262595	98.1
982	2.0181856635768263	98.2
983	2.026680550333022	98.3
984	2.0149541660480983	98.4
985	2.0316154483554674	98.5
986	2.035357547068268	98.6
987	2.033399952789085	98.7
988	2.040959920241652	98.8
989	2.0209698363026427	98.9
990	2.0298698323390054	99.0
991	2.0147573653344004	99.1
992	2.026905438854739	99.2
993	2.0275040066442718	99.3
994	2.034736220110168	99.4
995	2.0315476491921527	99.5
996	2.0265848358619984	99.6
997	2.0413956777221247	99.7
998	2.0262867674898137	99.8
999	2.0236085518593194	99.9
1000	2.030119775079735	100.0
1001	2.0265935705494784	100.1
1002	2.023240965868517	100.2
1003	2.026224652509947	100.3
1004	2.017235097944083	100.4
1005	2.036733854677033	100.5
1006	2.0262226233394474	100.6
1007	2.0376148513664423	100.7
1008	2.0239825298051923	100.8
1009	2.026870483787609	100.9
1010	2.0288093576808555	101.0
1011	2.043453189823455	101.1
1012	2.02743929222566	101.2
1013	2.0372216602686035	101.3
1014	2.046282637053452	101.4
1015	2.053601866840087	101.5
1016	2.0412901607568656	101.6
1017	2.0596832942707493	101.7
1018	2.0699582643352414	101.8
1019	2.0682695541294662	101.9
1020	2.064447702697254	102.0
1021	2.0617165201571868	102.1
1022	2.056514990562662	102.2
1023	2.0413089119486143	102.3
1024	2.0478382182198134	102.4
1025	2.0486052736786924	102.5
1026	2.0419815411891427	102.6
1027	2.0305747244488446	102.7
1028	2.035078648755275	102.8
1029	2.052922976667989	102.9
1030	2.0516605505570014	103.0
1031	2.0363264841172746	103.1
1032	2.0444951253638464	103.2
1033	2.0452670172556076	103.3
1034	2.057631731342514	103.4
1035	2.050301786462668	103.5
1036	2.032230915099748	103.6
1037	2.0518806734359107	103.7
1038	2.0425627847016306	103.8
1039	2.0371081091272476	103.9
1040	2.040575120148578	104.0
1041	2.036741839292509	104.1
1042	2.0394094794449233	104.2
1043	2.0461890984718543	104.3
1044	2.036257250208756	104.4
1045	2.049812388921321	104.5
1046	2.0495303471733317	104.6
1047	2.060138440902032	104.7
1048	2.0546249797686382	104.8
1049	2.0574539709813675	104.9
1050	2.0662930071640253	105.0
1051	2.046716017979597	105.1
1052	2.0550749364817413	105.2
1053	2.0468595774144775	105.3
1054	2.0375841360392437	105.4
1055	2.050600828432875	105.5
1056	2.050914853264163	105.6
1057	2.041325266297826	105.7
1058	2.0433196954794854	105.8
1059	2.0324694163275416	105.9
1060	2.0501384391671937	106.0
1061	2.0504390937872023	106.1
1062	2.038639466535554	106.2
1063	2.0436969477993743	106.3
1064	2.04564792386674	106.4
1065	2.0357950165348737	106.5
1066	2.0321448685202785	106.6
1067	2.0360406732668186	106.7
1068	2.0337461602822553	106.8
1069	2.0471058551172976	106.9
1070	2.045937732127986	107.0
1071	2.0471566264769976	107.1
1072	2.0612138050022843	107.2
1073	2.0380099487822365	107.3
1074	2.045165046453958	107.4
1075	2.039723750743446	107.5
1076	2.0411230023747304	107.6
1077	2.046574582246859	107.7
1078	2.051214446197103	107.8
1079	2.0394574760590793	107.9
1080	2.0190412255755907	108.0
1081	2.024573598428201	108.1
1082	2.035477646224085	108.2
1083	2.029981059926752	108.3
1084	2.027107747440756	108.4
1085	2.0357322629740167	108.5
1086	2.036648389398172	108.6
1087	2.02323976266721	108.7
1088	2.027913011537877	108.8
1089	2.030512345278884	108.9
1090	2.0241387303337466	109.0
1091	2.022081813996325	109.1
1092	2.0326494306915746	109.2
1093	2.032087794070471	109.3
1094	2.0221147014300316	109.4
1095	2.033076883574969	109.5
1096	2.0349568552560307	109.6
1097	2.0317668649853426	109.7
1098	2.030558777617789	109.8
1099	2.0335919481482714	109.9
1100	2.046034213796421	110.0
1101	2.0397054972745177	110.1
1102	2.041534125624388	110.2
1103	2.0373671258342654	110.3
1104	2.0247908565043584	110.4
1105	2.025592726492338	110.5
1106	2.0496329632148105	110.6
1107	2.0484697456135144	110.7
1108	2.029354724028888	110.8
1109	2.0242493098781513	110.9
1110	2.0235607134986533	111.0
1111	2.022718276673565	111.1
1112	2.0166970945549085	111.2
1113	2.0135979103801116	111.3
1114	2.0312901538462453	111.4
1115	2.0212788778703294	111.5
1116	2.0282857465362354	111.6
1117	2.0274728090444976	111.7
1118	2.0338283787059996	111.8
1119	2.029515238906847	111.9
1120	2.0360759853663106	112.0
1121	2.031241352594749	112.1
1122	2.042300523769341	112.2
1123	2.0481518838976887	112.3
1124	2.0419545457843804	112.4
1125	2.0470180575353303	112.5
1126	2.029625703869622	112.6
1127	2.0423526693474323	112.7
1128	2.0417612338344417	112.8
1129	2.0309610306465538	112.9
1130	2.0197707208977294	113.0
1131	2.028268760230499	113.1
1132	2.027670363654904	113.2
1133	2.023024514776868	113.3
1134	2.0120206250599972	113.4
1135	2.0097961748332667	113.5
1136	2.0255670662654595	113.6
1137	2.03501628879538	113.7
1138	2.024989768456682	113.8
1139	2.039159872511966	113.9
1140	2.0335215130839592	114.0
1141	2.030604954880184	114.1
1142	2.027669560529429	114.2
1143	2.0322372465755625	114.3
1144	2.025501435766837	114.4
1145	2.0264968028518924	114.5
1146	2.0265553454998555	114.6
1147	2.036387870950476	114.7
1148	2.0267900868782385	114.8
1149	2.02963299233924	114.9
1150	2.0214625132940407	115.0
1151	2.0300582298347214	115.1
1152	2.02708354297464	115.2
1153	2.034688869424202	115.3
1154	2.0492207892852905	115.4
1155	2.0369026472726675	115.5
1156	2.0360232505808256	115.6
1157	2.031784796114712	115.7
1158	2.022045831517672	115.8
1159	2.032394942518754	115.9
1160	2.0209082074259612	116.0
1161	2.019386097919979	116.1
1162	2.0087436273530517	116.2
1163	2.0199615556319426	116.3
1164	2.0410009330573597	116.4
1165	2.0354010164542755	116.5
1166	2.0376031220008786	116.6
1167	2.0344032561653997	116.7
1168	2.0218384925532664	116.8
1169	2.0322785739270826	116.9
1170	2.0166189328877984	117.0
1171	2.0374507383961857	117.1
1172	2.0104182789397487	117.2
1173	2.028991781448427	117.3
1174	2.0323341023681065	117.4
1175	2.02361904073697	117.5
1176	2.035465028094983	117.6
1177	2.027106059497273	117.7
1178	2.020927585946945	117.8
1179	2.0380751568421234	117.9
1180	2.038297803279596	118.0
1181	2.029387360771509	118.1
1182	2.0155416697211366	118.2
1183	2.0260134900792965	118.3
1184	2.028848413510434	118.4
1185	2.0214111223754543	118.5
1186	2.030054446482286	118.6
1187	2.045864347284637	118.7
1188	2.042330440920944	118.8
1189	2.0343545729858765	118.9
1190	2.027354879563101	119.0
1191	2.0229516115388524	119.1
1192	2.031159957137109	119.2
1193	2.03331660899718	119.3
1194	2.0321874946445337	119.4
1195	2.023394897575819	119.5
1196	2.0211377086240834	119.6
1197	2.0344840199010594	119.7
1198	2.0356195026621067	119.8
1199	2.0277750641815184	119.9
1200	2.022345869461647	120.0
1201	2.0226481845722413	120.1
1202	2.036792436908532	120.2
1203	2.038052347768866	120.3
1204	2.0135644859972834	120.4
1205	2.0218567326446197	120.5
1206	2.0332264189923324	120.6
1207	2.029711094620744	120.7
1208	2.0474369844476965	120.8
1209	2.033698002371408	120.9
1210	2.027496353388963	121.0
1211	2.037344384778077	121.1
1212	2.026468831784636	121.2
1213	2.016574002629491	121.3
1214	2.0187107356889054	121.4
1215	2.0261039099391125	121.5
1216	2.037258472649257	121.6
1217	2.02988518330868	121.7
1218	2.0225053375591804	121.8
1219	2.0197433421858744	121.9
1220	2.0248182482795953	122.0
1221	2.037011572994507	122.1
1222	2.028661774257241	122.2
1223	2.009907788048523	122.3
1224	2.0220869348408312	122.4
1225	2.0183475479949395	122.5
1226	2.0164807322697094	122.6
1227	2.0265128989229257	122.7
1228	2.028359019100405	122.8
1229	2.022334722076913	122.9
1230	2.0261198693646723	123.0
1231	2.030572459708537	123.1
1232	2.0272967983669514	123.2
1233	2.0201944119262674	123.3
1234	2.02168007669048	123.4
1235	2.032298900875536	123.5
1236	2.031876141602252	123.6
1237	2.02868187258803	123.7
1238	2.035295942958517	123.8
1239	2.027833891550153	123.9
1240	2.01842920596474	124.0
1241	2.019740468175217	124.1
1242	2.029237835184043	124.2
1243	2.0242165326967982	124.3
1244	2.0246065063267333	124.4
1245	2.0366803277869963	124.5
1246	2.0339197237672764	124.6
1247	2.0232043891705205	124.7
1248	2.0353288693235654	124.8
1249	2.0497762167693385	124.9
1250	2.029191941463143	125.0
1251	2.0236926550328995	125.1
1252	2.0298945463581544	125.2
1253	2.0307619280339977	125.3
1254	2.033747607098385	125.4
1255	2.0380877967756534	125.5
1256	2.028027667957299	125.6
1257	2.014718127325064	125.7
1258	2.023129799876619	125.8
1259	2.0206872212644273	125.9
1260	2.0191084230999863	126.0
1261	2.0144100534488367	126.1
1262	2.0122075962682047	126.2
1263	2.0159229221895116	126.3
1264	2.003373050779632	126.4
1265	2.0405153951715724	126.5
1266	2.0394783704532626	126.6
1267	2.0314284434921834	126.7
1268	2.0160002155770784	126.8
1269	2.030121911984576	126.9
1270	2.0331056965128895	127.0
1271	2.038658649863141	127.1
1272	2.031178295361529	127.2
1273	2.02012616249925	127.3
1274	2.0276202319262695	127.4
1275	2.02836610723698	127.5
1276	2.0406735291170195	127.6
1277	2.041225861424952	127.7
1278	2.0474071821313733	127.8
1279	2.042398675145196	127.9
1280	2.040156524049816	128.0
1281	2.043542538414479	128.1
1282	2.0403265307058396	128.2
1283	2.036334299365626	128.3
1284	2.0468961120747	128.4
1285	2.0497974796541003	128.5
1286	2.034740324016264	128.6
1287	2.0350430276424505	128.7
1288	2.0320252368624883	128.8
1289	2.027314726971527	128.9
1290	2.0159672999822	129.0
1291	2.0052424750806823	129.1
1292	2.016062051872547	129.2
1293	2.0136066007841724	129.3
1294	2.019547243946525	129.4
1295	2.017721462383465	129.5
1296	2.021320533802323	129.6
1297	2.007864228446856	129.7
1298	2.026901422364266	129.8
1299	2.0182375038508007	129.9
1300	2.0249535131968694	130.0
1301	2.039073162282396	130.1
1302	2.0273175353509574	130.2
1303	2.048209120648808	130.3
1304	2.0362923817729888	130.4
1305	2.0308115582267443	130.5
1306	2.046897098601541	130.6
1307	2.0363975675635806	130.7
1308	2.0372593978557196	130.8
1309	2.0381718775761093	130.9
1310	2.042366564860145	131.0
1311	2.0472160210095685	131.1
1312	2.0395249074534183	131.2
1313	2.0303220244920093	131.3
1314	2.035642989315048	131.4
1315	2.029475821436807	131.5
1316	2.021419916682482	131.6
1317	2.022082183967868	131.7
1318	2.0183727613228766	131.8
1319	2.0151696830538515	131.9
1320	2.017199404291327	132.0
1321	2.010937635752237	132.1
1322	2.030318034154583	132.2
1323	2.047676976647355	132.3
1324	2.0314115464943194	132.4
1325	2.0253366646097377	132.5
1326	2.034723725415095	132.6
1327	2.0265981183626613	132.7
1328	2.042502236344134	132.8
1329	2.0436413755165224	132.9
1330	2.037125150949233	133.0
1331	2.035684002848702	133.1
1332	2.054742970291988	133.2
1333	2.0331496194168674	133.3
1334	2.0277385784500717	133.4
1335	2.034939801145747	133.5
1336	2.032824662750289	133.6
1337	2.0260785451334056	133.7
1338	2.017610416430903	133.8
1339	2.0085801294741117	133.9
1340	2.0156643327305606	134.0
1341	1.992451066994926	134.1
1342	2.0215586121544806	134.2
1343	2.0027481767359774	134.3
1344	2.015911970613324	134.4
1345	2.0173842461224787	134.5
1346	2.0211148669743637	134.6
1347	2.0285568951530117	134.7
1348	2.023292163007398	134.8
1349	2.017590104843325	134.9
1350	1.9997223472713481	135.0
1351	2.0206288449785927	135.1
1352	2.009711488804654	135.2
1353	2.0135714398844757	135.3
1354	2.02777456882333	135.4
1355	2.0382383416670806	135.5
1356	2.034247312192404	135.6
1357	2.0291581811709536	135.7
1358	2.0089661544160458	135.8
1359	2.0194263634662257	135.9
1360	2.0369523189381997	136.0
1361	2.026656285853319	136.1
1362	2.033132908060885	136.2
1363	2.0300744761877723	136.3
1364	2.030729910431806	136.4
1365	2.026155900558219	136.5
1366	2.0443802271971183	136.6
1367	2.035884307760281	136.7
1368	2.0163661489633857	136.8
1369	2.0257924922185406	136.9
1370	2.019558060244897	137.0
1371	2.01274356968662	137.1
1372	2.013542938118958	137.2
1373	2.016640341126484	137.3
1374	2.006488147816661	137.4
1375	2.0145517528643224	137.5
1376	2.0129193159877037	137.6
1377	2.0151035134855153	137.7
1378	2.02239278027971	137.8
1379	2.0207434375524063	137.9
1380	2.0020745654233365	138.0
1381	2.0054505769544972	138.1
1382	2.0148309834381393	138.2
1383	2.020961875542899	138.3
1384	2.0264210481463913	138.4
1385	2.025873442230494	138.5
1386	2.0162118343890922	138.6
1387	2.0067759931944185	138.7
1388	2.002279444484379	138.8
1389	2.023951835584264	138.9
1390	2.027138735867445	139.0
1391	2.0290276364646305	139.1
1392	2.019855028719872	139.2
1393	2.037126224084838	139.3
1394	2.0232237169380274	139.4
1395	2.0287345822969773	139.5
1396	2.01699499811148	139.6
1397	2.034650091439531	139.7
1398	2.0175722541612884	139.8
1399	2.0268073769131787	139.9
1400	2.0326696284153427	140.0
1401	2.0356495079735493	140.1
1402	2.022290681837636	140.2
1403	2.025679028956819	140.3
1404	2.015537808821743	140.4
1405	2.029593395045336	140.5
1406	2.028781677043056	140.6
1407	2.038348565270036	140.7
1408	2.009497882097439	140.8
1409	2.0129053708582694	140.9
1410	2.0240762366191483	141.0
1411	2.0096651803432053	141.1
1412	2.009309211543132	141.2
1413	2.0122562212918753	141.3
1414	2.0084673382781433	141.4
1415	2.0128941879226123	141.5
1416	2.0306522574752277	141.6
1417	2.0219340139217215	141.7
1418	2.0181267855281813	141.8
1419	2.0299252648259145	141.9
1420	2.0344807354159595	142.0
1421	2.0418793213719466	142.1
1422	2.031972805252367	142.2
1423	2.025180418202751	142.3
1424	2.0146405327895036	142.4
1425	2.0335059480095996	142.5
1426	2.022564230521735	142.6
1427	2.0199757904881523	142.7
1428	2.0334799353050337	142.8
1429	2.0254603628109837	142.9
1430	2.022881718297495	143.0
1431	2.0342851741163273	143.1
1432	2.042188954814937	143.2
1433	2.0392672892903416	143.3
1434	2.0294920589361443	143.4
1435	2.032150640809421	143.5
1436	2.0096900043774464	143.6
1437	2.0207853334091106	143.7
1438	2.017726513088635	143.8
1439	2.0151779024983982	143.9
1440	2.028737303679799	144.0
1441	2.0329432696306244	144.1
1442	2.0309295252261252	144.2
1443	2.0348713974079065	144.3
1444	2.0373111970383206	144.4
1445	2.029309259926994	144.5
1446	2.0325062250861263	144.6
1447	2.0134025068087587	144.7
1448	2.024300783566855	144.8
1449	2.0329612904414893	144.9
1450	2.0222581509943334	145.0
1451	2.021489281431869	145.1
1452	2.0206170408993516	145.2
1453	2.016878305468822	145.3
1454	2.026620994795729	145.4
1455	2.0214662238210654	145.5
1456	2.0176743790560865	145.6
1457	2.0178516208538815	145.7
1458	2.0302480934216263	145.8
1459	2.0303476397734688	145.9
1460	2.0338482692346456	146.0
1461	2.030626302088395	146.1
1462	2.0339900699557973	146.2
1463	2.034228952897557	146.3
1464	2.0279299075716115	146.4
1465	2.0325405573024264	146.5
1466	2.022769227015377	146.6
1467	2.028548762705013	146.7
1468	2.02466268464951	146.8
1469	2.0022033192921738	146.9
1470	2.019505858135648	147.0
1471	2.029347523824242	147.1
1472	2.0162249634386153	147.2
1473	2.0294434544540843	147.3
1474	2.016422670343832	147.4
1475	2.035707512156741	147.5
1476	2.0287904901289737	147.6
1477	2.031732823331629	147.7
1478	2.0351437363816456	147.8
1479	2.034726535145554	147.9
1480	2.0368250926100897	148.0
1481	2.045276601375316	148.1
1482	2.041763035878367	148.2
1483	2.0340695473223174	148.3
1484	2.041885270892816	148.4
1485	2.0315688336496676	148.5
1486	2.0327846445657163	148.6
1487	2.0373226315896638	148.7
1488	2.037512988127616	148.8
1489	2.0330920325938817	148.9
1490	2.0316237416916962	149.0
1491	2.0341073907124225	149.1
1492	2.030812575576421	149.2
1493	2.026321958418577	149.3
1494	2.025607837812041	149.4
1495	2.0221915685275955	149.5
1496	2.0122445593628777	149.6
1497	2.0196586840948294	149.7
1498	2.0274237647341824	149.8
1499	2.0259634987593107	149.9
1500	2.01758865964859	150.0
1501	2.0218378549531324	150.1
1502	2.0236159341277187	150.2
1503	2.0437454957005876	150.3
1504	2.035807384218109	150.4
1505	2.0336395591425163	150.5
1506	2.019046884707459	150.6
1507	2.026143162562344	150.7
1508	2.0260564926891274	150.8
1509	2.031433215009153	150.9
1510	2.031318465106044	151.0
1511	2.0314958113098185	151.1
1512	2.025555944510356	151.2
1513	2.0211018407141403	151.3
1514	2.012883211693838	151.4
1515	2.0208999843314372	151.5
1516	2.0256188777370854	151.6
1517	2.0110571754581503	151.7
1518	2.0194751521115215	151.8
1519	2.0197860679311965	151.9
1520	2.0300403127793856	152.0
1521	2.017264688991273	152.1
1522	2.024045404320338	152.2
1523	2.037415243522202	152.3
1524	2.03316527013507	152.4
1525	2.026046919783195	152.5
1526	2.0197626315712593	152.6
1527	2.0149334358840734	152.7
1528	2.01737930433456	152.8
1529	2.022607952369843	152.9
1530	2.0269070907644218	153.0
1531	2.023160406566788	153.1
1532	2.0280989617810383	153.2
1533	2.0469095364962087	153.3
1534	2.0303535980649476	153.4
1535	2.034032772733356	153.5
1536	2.0320719078716056	153.6
1537	2.036812081952484	153.7
1538	2.043855877465941	153.8
1539	2.032689043294115	153.9
1540	2.028253508245043	154.0
1541	2.030762779943041	154.1
1542	2.039102273086657	154.2
1543	2.0458415100383576	154.3
1544	2.0538971907027848	154.4
1545	2.047642423167551	154.5
1546	2.0499071106288813	154.6
1547	2.0434261478838547	154.7
1548	2.049074652143307	154.8
1549	2.021018773839742	154.9
1550	2.0339992799329405	155.0
1551	2.027768251490906	155.1
1552	2.0413474972629704	155.2
1553	2.038382982932155	155.3
1554	2.02969549077536	155.4
1555	2.0267286513552367	155.5
1556	2.016974886497455	155.6
1557	2.026917734141629	155.7
1558	2.0300594123201523	155.8
1559	2.012293671030431	155.9
1560	2.018669163128185	156.0
1561	2.0237058206448957	156.1
1562	2.029924839906918	156.2
1563	2.033275564981618	156.3
1564	2.038004017389741	156.4
1565	2.0265321284317044	156.5
1566	2.027661102804326	156.6
1567	2.034122970572961	156.7
1568	2.041169557184518	156.8
1569	2.035533529762626	156.9
1570	2.0380482707360836	157.0
1571	2.044296593999839	157.1
1572	2.0528313291696776	157.2
1573	2.046345892750541	157.3
1574	2.0485650666988318	157.4
1575	2.042410780675144	157.5
1576	2.0412765881044774	157.6
1577	2.038813711885943	157.7
1578	2.036850868822796	157.8
1579	2.035261794731892	157.9
1580	2.026368827678216	158.0
1581	2.0420545146399243	158.1
1582	2.040219873164635	158.2
1583	2.040160648368182	158.3
1584	2.041407958419412	158.4
1585	2.036921028300626	158.5
1586	2.0239201972372087	158.6
1587	2.0429530370580906	158.7
1588	2.033110579162622	158.8
1589	2.0465403847451626	158.9
1590	2.0383871508017815	159.0
1591	2.041067859784342	159.1
1592	2.0372290420495194	159.2
1593	2.0449592584728897	159.3
1594	2.0404104937289693	159.4
1595	2.0474163905299405	159.5
1596	2.049516549536941	159.6
1597	2.053820373399558	159.7
1598	2.033601967440453	159.8
1599	2.0349713903075	159.9
1600	2.034367898245251	160.0
1601	2.035736344010758	160.1
1602	2.037203547104431	160.2
1603	2.0360243797733677	160.3
1604	2.034027111468241	160.4
1605	2.0493942758027983	160.5
1606	2.0365773301020944	160.6
1607	2.0314167169659183	160.7
1608	2.0308928890169233	160.8
1609	2.0320600273739924	160.9
1610	2.014483151635247	161.0
1611	2.024601009135596	161.1
1612	2.023765625979865	161.2
1613	2.039619560759337	161.3
1614	2.032903709235863	161.4
1615	2.0328051013778907	161.5
1616	2.035223436265548	161.6
1617	2.014715413582673	161.7
1618	2.0137300779353007	161.8
1619	2.003916863669904	161.9
1620	2.021876386905334	162.0
1621	2.0268347129962914	162.1
1622	2.032317768453475	162.2
1623	2.0212319757144077	162.3
1624	2.022386384925627	162.4
1625	2.0194171065927216	162.5
1626	2.0304519153585465	162.6
1627	2.0211445430253665	162.7
1628	2.0256238123337944	162.8
1629	2.0204309335853794	162.9
1630	2.0195916352199945	163.0
1631	2.023701919341769	163.1
1632	2.0391632535555386	163.2
1633	2.0580043907579966	163.3
1634	2.047553807503465	163.4
1635	2.032707942694664	163.5
1636	2.039814990642146	163.6
1637	2.0408739251346293	163.7
1638	2.0385785413502076	163.8
1639	2.0379592628697374	163.9
1640	2.061792923959164	164.0
1641	2.042151254308199	164.1
1642	2.0413673142840487	164.2
1643	2.043645393401203	164.3
1644	2.0420391749809754	164.4
1645	2.030588817403963	164.5
1646	2.0317853980486418	164.6
1647	2.0340039015176328	164.7
1648	2.0359459436048315	164.8
1649	2.023749165227022	164.9
1650	2.0285238635013836	165.0
1651	2.012789871262545	165.1
1652	2.033388466291951	165.2
1653	2.0213888713065242	165.3
1654	2.0305463536697155	165.4
1655	2.024761740969066	165.5
1656	2.034335241811873	165.6
1657	2.030193918091995	165.7
1658	2.0199207708510296	165.8
1659	2.028966318419338	165.9
1660	2.031070925313889	166.0
1661	2.025538544141327	166.1
1662	2.014047218692172	166.2
1663	2.025037837705203	166.3
1664	2.016292107731277	166.4
1665	2.003212932762116	166.5
1666	2.0181870866490503	166.6
1667	2.020856061736741	166.7
1668	2.0307809919387614	166.8
1669	2.022686706477954	166.9
1670	2.025948080544658	167.0
1671	2.013090136894884	167.1
1672	2.029829262199279	167.2
1673	2.030052985252893	167.3
1674	2.0378701390635845	167.4
1675	2.0404592379897397	167.5
1676	2.0350196463232013	167.6
1677	2.0411091071931917	167.7
1678	2.0507887694205835	167.8
1679	2.039954458539446	167.9
1680	2.0447891945288768	168.0
1681	2.034265283122739	168.1
1682	2.036350392707036	168.2
1683	2.0303907056381787	168.3
1684	2.0447275356137733	168.4
1685	2.027759107158296	168.5
1686	2.027159295869409	168.6
1687	2.0501049235749105	168.7
1688	2.0387223850641316	168.8
1689	2.0374163176995905	168.9
1690	2.031148123050896	169.0
1691	2.011496757301742	169.1
1692	2.0225921775727733	169.2
1693	2.0230972707903754	169.3
1694	2.02922160814016	169.4
1695	2.031043483365619	169.5
1696	2.0324576922514788	169.6
1697	2.0363250784842335	169.7
1698	2.033572281937744	169.8
1699	2.0238035133405132	169.9
1700	2.021691509575021	170.0
1701	2.047003094775778	170.1
1702	2.022832770673289	170.2
1703	2.0228734444052288	170.3
1704	2.0279466454846027	170.4
1705	2.0102024519441897	170.5
1706	2.02612428742269	170.6
1707	2.0175160250749666	170.7
1708	2.0191086628015658	170.8
1709	2.0050523784274334	170.9
1710	2.022068662878269	171.0
1711	2.0240037926646917	171.1
1712	2.0254251264602807	171.2
1713	2.024440815036221	171.3
1714	2.051425705227962	171.4
1715	2.034036901983923	171.5
1716	2.0281761634184368	171.6
1717	2.0224574172982295	171.7
1718	2.030735164963107	171.8
1719	2.0167778779878285	171.9
1720	2.0205469626469807	172.0
1721	2.0239176792708125	172.1
1722	2.032124944648778	172.2
1723	2.034656193595925	172.3
1724	2.043420381187731	172.4
1725	2.0267233885442235	172.5
1726	2.0191009754426377	172.6
1727	2.0250246895957336	172.7
1728	2.0189786811997004	172.8
1729	2.029717080231341	172.9
1730	2.0304279399492398	173.0
1731	2.024384645664495	173.1
1732	2.0220334409451266	173.2
1733	2.0185403458729114	173.3
1734	2.0200258044578145	173.4
1735	2.0228665266631123	173.5
1736	2.044680650286517	173.6
1737	2.0247650132049118	173.7
1738	2.0303237624274613	173.8
1739	2.023279419815501	173.9
1740	2.0201849077896026	174.0
1741	2.026634430570775	174.1
1742	2.0251266157460597	174.2
1743	2.0212999507546776	174.3
1744	2.0064545280442707	174.4
1745	2.0249924338078236	174.5
1746	2.0123083727355877	174.6
1747	2.0303014759918474	174.7
1748	2.022470068745957	174.8
1749	2.033622343248497	174.9
1750	2.0260929512227697	175.0
1751	2.0292049512765815	175.1
1752	2.023797956282434	175.2
1753	2.020685683389683	175.3
1754	2.029929013024563	175.4
1755	2.018029812218663	175.5
1756	2.002970980772357	175.6
1757	2.0112425439639887	175.7
1758	2.00272847968312	175.8
1759	2.0020448495894754	175.9
1760	2.0062842524482423	176.0
1761	2.021618264480493	176.1
1762	1.9980810014452297	176.2
1763	2.0093181319826505	176.3
1764	2.017708506899672	176.4
1765	2.0146265071612786	176.5
1766	2.000701280644388	176.6
1767	2.0149637957405506	176.7
1768	2.02209670269677	176.8
1769	2.017159279297911	176.9
1770	2.01754850111635	177.0
1771	2.0110395451445973	177.1
1772	2.0310319825815863	177.2
1773	2.015176953301594	177.3
1774	1.9996274371634568	177.4
1775	2.019689859351204	177.5
1776	2.008513170050611	177.6
1777	2.018683590611078	177.7
1778	2.0130444816608386	177.8
1779	2.015799765384652	177.9
1780	1.9990738261210934	178.0
1781	1.996351887969274	178.1
1782	1.9977527255029175	178.2
1783	2.012194274378088	178.3
1784	1.9984794216304935	178.4
1785	2.0298235915962546	178.5
1786	2.022311318427613	178.6
1787	2.0090137633509895	178.7
1788	2.0141793808021538	178.8
1789	2.01520815467648	178.9
1790	2.0070779012948132	179.0
1791	2.0141829289175854	179.1
1792	2.0198387064140078	179.2
1793	2.0133676473385367	179.3
1794	2.033488070992687	179.4
1795	2.0341992464924536	179.5
1796	2.046509548424894	179.6
1797	2.039193641737569	179.7
1798	2.039461209558132	179.8
1799	2.0368944756234324	179.9
1800	2.0272463944260615	180.0
1801	2.0151697588104462	180.1
1802	2.0331388861200255	180.2
1803	2.0236003301221555	180.3
1804	2.0265106406607125	180.4
1805	2.0341903835191846	180.5
1806	2.0374197994944057	180.6
1807	2.0454839000034495	180.7
1808	2.0325524307758167	180.8
1809	2.0314555719350844	180.9
1810	2.031374737320777	181.0
1811	2.0290607742041966	181.1
1812	2.0359635583740103	181.2
1813	2.0217253847301024	181.3
1814	2.0373555094269387	181.4
1815	2.0453394773669773	181.5
1816	2.0450951128123416	181.6
1817	2.041325110302193	181.7
1818	2.0563000537530276	181.8
1819	2.035359542270235	181.9
1820	2.0508617489350187	182.0
1821	2.0466085857295875	182.1
1822	2.0539700985127327	182.2
1823	2.05811899517859	182.3
1824	2.0586583972216745	182.4
1825	2.0568916178271284	182.5
1826	2.0481959026383114	182.6
1827	2.028530698972812	182.7
1828	2.0454467801484904	182.8
1829	2.0499347093528986	182.9
1830	2.0515703978680655	183.0
1831	2.043801657665951	183.1
1832	2.0440288378032494	183.2
1833	2.0288694188578527	183.3
1834	2.038991457309323	183.4
1835	2.0531798221385396	183.5
1836	2.055159814744931	183.6
1837	2.0313300132275653	183.7
1838	2.0272729036965758	183.8
1839	2.0213648689807107	183.9
1840	2.024407004659826	184.0
1841	2.0265248593984517	184.1
1842	2.034182472208784	184.2
1843	2.0354811331347715	184.3
1844	2.0394675209927007	184.4
1845	2.047655471038476	184.5
1846	2.0442468149916433	184.6
1847	2.059759753000807	184.7
1848	2.05388127000171	184.8
1849	2.0457051091830696	184.9
1850	2.0368193892360944	185.0
1851	2.0332867647801884	185.1
1852	2.0296536164420282	185.2
1853	2.028643231302502	185.3
1854	2.022052978158346	185.4
1855	2.0288402783382895	185.5
1856	2.0152445866897324	185.6
1857	2.0233718657066624	185.7
1858	2.020941182536702	185.8
1859	2.021374194190885	185.9
1860	2.0130755457695177	186.0
1861	2.0244549020811844	186.1
1862	2.0299347316410805	186.2
1863	2.0345599332646445	186.3
1864	2.0057111270801227	186.4
1865	2.0107692964815937	186.5
1866	2.0163299468453717	186.6
1867	2.011535227592524	186.7
1868	2.0177431969571575	186.8
1869	2.005256894537154	186.9
1870	2.016389604933571	187.0
1871	2.0164224450319375	187.1
1872	2.033266389627799	187.2
1873	2.026879151016864	187.3
1874	2.030799795302693	187.4
1875	2.0198309934489225	187.5
1876	2.0370857193019245	187.6
1877	2.0376981601569044	187.7
1878	2.04849663121575	187.8
1879	2.02487393669818	187.9
1880	2.0320008523051656	188.0
1881	2.0344851739410714	188.1
1882	2.0295343849761833	188.2
1883	2.0237309343259886	188.3
1884	2.0149861952123027	188.4
1885	2.013815205576214	188.5
1886	2.0170626734480646	188.6
1887	2.0056728279696636	188.7
1888	2.0022540809940774	188.8
1889	2.0009983485599565	188.9
1890	2.0026054288048276	189.0
1891	2.0325643904437802	189.1
1892	2.0330792657635683	189.2
1893	2.026867025133046	189.3
1894	2.0255687115300045	189.4
1895	2.0257752147858787	189.5
1896	2.017873184223203	189.6
1897	2.0074068927929547	189.7
1898	2.013552541912277	189.8
1899	2.0043224834545126	189.9
1900	2.0247162757137134	190.0
1901	2.0339350386149477	190.1
1902	2.019308975354083	190.2
1903	2.0167615392560694	190.3
1904	2.01363966053041	190.4
1905	2.0053923282965047	190.5
1906	2.0012434088635955	190.6
1907	1.9968256751138884	190.7
1908	1.9967336749607045	190.8
1909	2.0187608188230004	190.9
1910	2.034472102798687	191.0
1911	2.013558849803524	191.1
1912	2.006737144860107	191.2
1913	2.0022556003730068	191.3
1914	2.023787424252198	191.4
1915	2.022149317415844	191.5
1916	2.022838856771758	191.6
1917	2.0208361693654036	191.7
1918	2.0225404021184046	191.8
1919	2.027092355884168	191.9
1920	2.01922674015734	192.0
1921	2.025743308804962	192.1
1922	2.009062895976297	192.2
1923	2.0140253229066505	192.3
1924	2.022440648145226	192.4
1925	2.021609057944244	192.5
1926	2.0187716856648956	192.6
1927	2.020989393057402	192.7
1928	2.0210599783051877	192.8
1929	2.0373839114058603	192.9
1930	2.0358070559491854	193.0
1931	2.0269609512772995	193.1
1932	2.033154434209838	193.2
1933	2.0075254373014624	193.3
1934	2.014044704906136	193.4
1935	2.0022004172884054	193.5
1936	2.010531526621475	193.6
1937	2.015613893889848	193.7
1938	2.0169926676092866	193.8
1939	2.0040044998290263	193.9
1940	2.01434247178587	194.0
1941	2.019808523425159	194.1
1942	2.016393805872756	194.2
1943	2.0101033811786286	194.3
1944	2.0113124590587312	194.4
1945	2.004823418933036	194.5
1946	2.0127717486604744	194.6
1947	2.0059830587835545	194.7
1948	2.00426409205181	194.8
1949	1.9987025087947883	194.9
1950	2.00180830698119	195.0
1951	2.010256081555925	195.1
1952	2.012312548076318	195.2
1953	2.0111543310821514	195.3
1954	2.0353053134221932	195.4
1955	2.0223342771730004	195.5
1956	2.0193945856294726	195.6
1957	2.0403629749906846	195.7
1958	2.031594308777378	195.8
1959	2.0325573366689067	195.9
1960	2.017212150077402	196.0
1961	2.0269539635250298	196.1
1962	2.0188187064642533	196.2
1963	2.022712166705667	196.3
1964	2.02990341990291	196.4
1965	2.027485043986568	196.5
1966	2.0287205369479286	196.6
1967	2.009875013731362	196.7
1968	2.0000839744698293	196.8
1969	2.0014876419906926	196.9
1970	2.0159765290924794	197.0
1971	2.0234731966414623	197.1
1972	2.025022251984113	197.2
1973	2.0203369149844477	197.3
1974	2.031204767004748	197.4
1975	2.0177455616284177	197.5
1976	2.026097890266626	197.6
1977	2.023467135844456	197.7
1978	2.0258332818588825	197.8
1979	2.0309409701438086	197.9
1980	2.0286998707711934	198.0
1981	2.037226590910728	198.1
1982	2.0398014749619184	198.2
1983	2.0228781989691527	198.3
1984	2.032430352315453	198.4
1985	2.014168012809458	198.5
1986	2.010319211305392	198.6
1987	2.0120776664522824	198.7
1988	2.017605723899762	198.8
1989	2.0354268968071927	198.9
1990	2.0308410059034623	199.0
1991	2.0374645387307653	199.1
1992	2.040485108245689	199.2
1993	2.0337457587591214	199.3
1994	2.0349371834781285	199.4
1995	2.0409805948880457	199.5
1996	2.0339320813997626	199.6
1997	2.027342629184303	199.7
1998	2.029095650842784	199.8
[truncated: 24,001 more rows]
