# Supplementary material for: Assessing structure-function impacts on Vitellogenin by leveraging allelic variant found in honey bee subspecies Apis mellifera mellifera
Source: iScience. 2025 Jul 29;28(9):113241. doi: 10.1016/j.isci.2025.113241 (PMC12496180; doi:10.1016/j.isci.2025.113241)
Supplement: Data S1. Data and code for molecular dynamics [file mmc2.zip › MD_analysis/csv/rgwt2.csv]

	Gyration	Time_(ns)
0	2.063764180510131	0.0
1	2.051944462787318	0.1
2	2.049664362726568	0.2
3	2.0638166252094376	0.3
4	2.062278745371814	0.4
5	2.060027562965875	0.5
6	2.051969545553767	0.6
7	2.0501739253928624	0.7
8	2.046716923651476	0.8
9	2.052702754550147	0.9
10	2.0445082971642052	1.0
11	2.034659035354567	1.1
12	2.0447787879492845	1.2
13	2.033976804648888	1.3
14	2.040141609369364	1.4
15	2.038869932084154	1.5
16	2.0362969550566947	1.6
17	2.034970212201441	1.7
18	2.0390731636857127	1.8
19	2.0460558914005764	1.9
20	2.047189106585623	2.0
21	2.0299555577886452	2.1
22	2.035188280918473	2.2
23	2.0296069789766586	2.3
24	2.0448795698545847	2.4
25	2.0509787619400752	2.5
26	2.0405070708580335	2.6
27	2.056032261128142	2.7
28	2.0638446541786384	2.8
29	2.058615600959273	2.9
30	2.056617638582276	3.0
31	2.0490492876377187	3.1
32	2.0521343327227557	3.2
33	2.045111529646356	3.3
34	2.04200679734335	3.4
35	2.036507696940318	3.5
36	2.0583400033015304	3.6
37	2.0456937019362678	3.7
38	2.046954260326507	3.8
39	2.0584922680968827	3.9
40	2.0527798822852072	4.0
41	2.048327610848455	4.1
42	2.0629339893785237	4.2
43	2.055910180725516	4.3
44	2.0470323440699416	4.4
45	2.0473198698261874	4.5
46	2.0515302250217733	4.6
47	2.053997883473355	4.7
48	2.03202999771686	4.8
49	2.057230526429614	4.9
50	2.0521234203151915	5.0
51	2.053229520181641	5.1
52	2.0547510172952035	5.2
53	2.0552642106888843	5.3
54	2.0470861598127534	5.4
55	2.060177878710689	5.5
56	2.0697177175169106	5.6
57	2.0719975015371226	5.7
58	2.0632873382878585	5.8
59	2.0615997671633712	5.9
60	2.064891255074982	6.0
61	2.068572968811247	6.1
62	2.0830284034965985	6.2
63	2.059869496198873	6.3
64	2.082022448321955	6.4
65	2.0795170396154483	6.5
66	2.0812924696441013	6.6
67	2.0809367555165785	6.7
68	2.0831079170189954	6.8
69	2.072331427847956	6.9
70	2.0741675785443445	7.0
71	2.0667993104982165	7.1
72	2.0737164261547556	7.2
73	2.075752080547049	7.3
74	2.056081007108887	7.4
75	2.063784185833685	7.5
76	2.0797881048861475	7.6
77	2.0674048239575464	7.7
78	2.05661345897611	7.8
79	2.0721118498768156	7.9
80	2.0580732708337246	8.0
81	2.0638247856474297	8.1
82	2.05431201060167	8.2
83	2.0582010220989924	8.3
84	2.0622776637522002	8.4
85	2.050755718563274	8.5
86	2.056495508489753	8.6
87	2.0575160819538074	8.7
88	2.0511709253046284	8.8
89	2.0640512081907767	8.9
90	2.0548654766782715	9.0
91	2.066303538079403	9.1
92	2.058120312360975	9.2
93	2.063791062232015	9.3
94	2.065953753727304	9.4
95	2.0585984010689438	9.5
96	2.0517573231112243	9.6
97	2.0479218168323325	9.7
98	2.0715123007299963	9.8
99	2.056396813314028	9.9
100	2.060873229469758	10.0
101	2.0613120686528386	10.1
102	2.066128576004268	10.2
103	2.0688841882492843	10.3
104	2.0640587013828715	10.4
105	2.0621807392746976	10.5
106	2.076395141985254	10.6
107	2.085308853242057	10.7
108	2.081675487634869	10.8
109	2.0657124573672387	10.9
110	2.0771595292323934	11.0
111	2.0775654135050647	11.1
112	2.077665756705616	11.2
113	2.082706586479442	11.3
114	2.0818989110243344	11.4
115	2.0768892955927654	11.5
116	2.078257114551792	11.6
117	2.0738654383708246	11.7
118	2.0728068755364326	11.8
119	2.0690760833331625	11.9
120	2.0659125916449215	12.0
121	2.06749209195146	12.1
122	2.0655433447554272	12.2
123	2.062926497161018	12.3
124	2.0605100433519485	12.4
125	2.0655396386557174	12.5
126	2.0542119088057857	12.6
127	2.0722787851553237	12.7
128	2.0739336519368265	12.8
129	2.0644697133177945	12.9
130	2.061975683531096	13.0
131	2.0594645798596343	13.1
132	2.05791589793629	13.2
133	2.0595689753345354	13.3
134	2.052853901444256	13.4
135	2.070674057267741	13.5
136	2.0586724090068373	13.6
137	2.0507985663563457	13.7
138	2.0499750854515764	13.8
139	2.0520001962198764	13.9
140	2.0652926538639007	14.0
141	2.0552864424640975	14.1
142	2.0642685311955797	14.2
143	2.0595275061728793	14.3
144	2.056600073216547	14.4
145	2.06152508696663	14.5
146	2.0505934089473636	14.6
147	2.052863481791168	14.7
148	2.043755866468639	14.8
149	2.048677018208927	14.9
150	2.0504750796383404	15.0
151	2.057140914281976	15.1
152	2.0499259184090324	15.2
153	2.0531157048398994	15.3
154	2.0501498198431447	15.4
155	2.057619784478432	15.5
156	2.0540636406842343	15.6
157	2.051006284918148	15.7
158	2.0504223470015104	15.8
159	2.0495004516129707	15.9
160	2.0473886329902684	16.0
161	2.0396820413417234	16.1
162	2.049760217274373	16.2
163	2.0480713335509106	16.3
164	2.047956602603345	16.4
165	2.0419050577588203	16.5
166	2.030753413584104	16.6
167	2.0464961365496843	16.7
168	2.039853531252294	16.8
169	2.050262747550578	16.9
170	2.0487497478045285	17.0
171	2.0456614362706476	17.1
172	2.0558736806578617	17.2
173	2.0502324862373253	17.3
174	2.0476207626779277	17.4
175	2.052736646953292	17.5
176	2.0447075672854824	17.6
177	2.042801209310786	17.7
178	2.0583687146614444	17.8
179	2.067268273959199	17.9
180	2.0619214875432883	18.0
181	2.051283644163525	18.1
182	2.047847939647779	18.2
183	2.04296098760386	18.3
184	2.052542853691681	18.4
185	2.0439127216885926	18.5
186	2.044523739074447	18.6
187	2.047180491406181	18.7
188	2.048372237837542	18.8
189	2.039934240093251	18.9
190	2.061400147584058	19.0
191	2.0466252536246445	19.1
192	2.0312503453467707	19.2
193	2.0365138126894466	19.3
194	2.033545426622286	19.4
195	2.0519115104544965	19.5
196	2.0585565552965885	19.6
197	2.0573168189449125	19.7
198	2.0563315820695456	19.8
199	2.060138143454663	19.9
200	2.0482729226536134	20.0
201	2.051810736741392	20.1
202	2.053329137672594	20.2
203	2.0450094834531485	20.3
204	2.0440180831088988	20.4
205	2.0513138645392206	20.5
206	2.0496372077604437	20.6
207	2.044116711845534	20.7
208	2.0388418779059436	20.8
209	2.0438499541223827	20.9
210	2.0419695468798187	21.0
211	2.0573975013949233	21.1
212	2.0479840763748407	21.2
213	2.053218712816032	21.3
214	2.068130374710503	21.4
215	2.0511843444022113	21.5
216	2.0476542425413773	21.6
217	2.054869930675156	21.7
218	2.0446388276449174	21.8
219	2.0626214951279604	21.9
220	2.056444525608405	22.0
221	2.0563431059578665	22.1
222	2.0534326490128922	22.2
223	2.052478527826628	22.3
224	2.0487623822650387	22.4
225	2.0544645260171914	22.5
226	2.055780052944463	22.6
227	2.0579674810242223	22.7
228	2.0463946956015526	22.8
229	2.036309460725991	22.9
230	2.0338236734188495	23.0
231	2.043676821819717	23.1
232	2.0461987829205697	23.2
233	2.049082430985679	23.3
234	2.0475552970894904	23.4
235	2.055730097559272	23.5
236	2.046191388088732	23.6
237	2.0511900437794606	23.7
238	2.0491745571799185	23.8
239	2.049538509166803	23.9
240	2.0453120824217126	24.0
241	2.0620737232828827	24.1
242	2.065038120682384	24.2
243	2.04441604301407	24.3
244	2.0547643817005294	24.4
245	2.0580313806427686	24.5
246	2.0411041639940084	24.6
247	2.0543145927326494	24.7
248	2.025784830223539	24.8
249	2.031987787311095	24.9
250	2.0484345653771903	25.0
251	2.0434635372124403	25.1
252	2.037100022826839	25.2
253	2.037712252124529	25.3
254	2.0379954961413174	25.4
255	2.039397603541272	25.5
256	2.0382012985248235	25.6
257	2.038092474880723	25.7
258	2.0386735131647225	25.8
259	2.044409594718256	25.9
260	2.043745434170225	26.0
261	2.047648908290898	26.1
262	2.057681912152807	26.2
263	2.0686347355691557	26.3
264	2.059443314177485	26.4
265	2.054138617077975	26.5
266	2.038948495119647	26.6
267	2.0497852793064837	26.7
268	2.047995339673862	26.8
269	2.0408847298031763	26.9
270	2.056028218077246	27.0
271	2.0444753130224957	27.1
272	2.0530801481678513	27.2
273	2.0409934850822564	27.3
274	2.0453581469507935	27.4
275	2.04873458738726	27.5
276	2.0521817678451093	27.6
277	2.0414415679434557	27.7
278	2.0365302911110947	27.8
279	2.0457285442612134	27.9
280	2.0534749059995625	28.0
281	2.046640724616837	28.1
282	2.044679186200047	28.2
283	2.036284672033117	28.3
284	2.0483172653931554	28.4
285	2.0412022987551346	28.5
286	2.052085608833325	28.6
287	2.0531780809261178	28.7
288	2.063626236090282	28.8
289	2.054974948464238	28.9
290	2.0414347583834176	29.0
291	2.036670773924518	29.1
292	2.042564712268722	29.2
293	2.0565341166629794	29.3
294	2.0489285400788866	29.4
295	2.0532376436802746	29.5
296	2.0477943369668203	29.6
297	2.068419925224006	29.7
298	2.0642592114652185	29.8
299	2.0621103332426816	29.9
300	2.0599321179374437	30.0
301	2.06200489323448	30.1
302	2.067584994717526	30.2
303	2.0558627328883716	30.3
304	2.052958089785451	30.4
305	2.056332287620465	30.5
306	2.060742027348606	30.6
307	2.048282380488496	30.7
308	2.0454691912559495	30.8
309	2.0607083633523375	30.9
310	2.055114568261467	31.0
311	2.0714711469081397	31.1
312	2.0660908065516725	31.2
313	2.0690043532424043	31.3
314	2.070141607217907	31.4
315	2.0574179925232805	31.5
316	2.065637793772057	31.6
317	2.0584605236741	31.7
318	2.0558178673925442	31.8
319	2.0551672777095162	31.9
320	2.0420593762094676	32.0
321	2.026190043157201	32.1
322	2.0411750064511978	32.2
323	2.029905905161943	32.3
324	2.0366402767774097	32.4
325	2.043906031812846	32.5
326	2.019956035165653	32.6
327	2.04053687607096	32.7
328	2.0429555986294283	32.8
329	2.032664633993807	32.9
330	2.0287904553608667	33.0
331	2.041107423585833	33.1
332	2.0490835548870017	33.2
333	2.050522383149306	33.3
334	2.047340710199136	33.4
335	2.041910425655971	33.5
336	2.02721255400368	33.6
337	2.038543962488677	33.7
338	2.048733046576953	33.8
339	2.0453602358390706	33.9
340	2.0441751540547664	34.0
341	2.0415573652300374	34.1
342	2.046682192476481	34.2
343	2.0383988463806495	34.3
344	2.040641401859372	34.4
345	2.0408469606852297	34.5
346	2.043628998360106	34.6
347	2.0349265596855255	34.7
348	2.0478643238359697	34.8
349	2.030078414998329	34.9
350	2.035574691944706	35.0
351	2.0338142227744602	35.1
352	2.0207924769428254	35.2
353	2.031591538392358	35.3
354	2.0302653688043097	35.4
355	2.0278846644942212	35.5
356	2.02887677187224	35.6
357	2.0254598893483937	35.7
358	2.0331507189227254	35.8
359	2.040340327241023	35.9
360	2.029613010479768	36.0
361	2.022952139778839	36.1
362	2.0306934165280666	36.2
363	2.0247711041185497	36.3
364	2.0235128128392352	36.4
365	2.0277429364331785	36.5
366	2.023997652492709	36.6
367	2.0314684309832662	36.7
368	2.019921251659244	36.8
369	2.0338432576366063	36.9
370	2.03194294611543	37.0
371	2.044457523006091	37.1
372	2.0332756314907923	37.2
373	2.0297147363367545	37.3
374	2.040627958847866	37.4
375	2.039962933880752	37.5
376	2.0339270935930007	37.6
377	2.024472792787168	37.7
378	2.02045156199605	37.8
379	2.0433471570969903	37.9
380	2.0331704921649827	38.0
381	2.0300311810471525	38.1
382	2.035414407266758	38.2
383	2.045055267459019	38.3
384	2.0595260931588677	38.4
385	2.051292782058328	38.5
386	2.0580238489155427	38.6
387	2.0466625714355606	38.7
388	2.0419625354798714	38.8
389	2.0404959571798105	38.9
390	2.028045784116421	39.0
391	2.0317734744588045	39.1
392	2.032284065877847	39.2
393	2.0417315737301363	39.3
394	2.0352368308306588	39.4
395	2.0302918633264007	39.5
396	2.0198684883983513	39.6
397	2.0379645799842163	39.7
398	2.0368065111275997	39.8
399	2.0235636382689344	39.9
400	2.016998086316057	40.0
401	2.0316815330630447	40.1
402	2.0347197898563634	40.2
403	2.025198037205852	40.3
404	2.02698931000882	40.4
405	2.030988013836251	40.5
406	2.0366834011035673	40.6
407	2.049365059272252	40.7
408	2.0399728840675655	40.8
409	2.0615726382195994	40.9
410	2.0477965066916193	41.0
411	2.0459856755974233	41.1
412	2.0432335120332583	41.2
413	2.0321217373099207	41.3
414	2.0532724684965786	41.4
415	2.054716775518993	41.5
416	2.0536206873164105	41.6
417	2.0546398277464633	41.7
418	2.0535345962547185	41.8
419	2.0372541963429205	41.9
420	2.051483798061394	42.0
421	2.0393424434538057	42.1
422	2.052070572457559	42.2
423	2.0506971448420077	42.3
424	2.0465167818750887	42.4
425	2.0332850673268026	42.5
426	2.02882956256405	42.6
427	2.0373546731403267	42.7
428	2.0308302126818933	42.8
429	2.053867194075686	42.9
430	2.0493172942343443	43.0
431	2.0582200595681717	43.1
432	2.0522304799559796	43.2
433	2.050512728763436	43.3
434	2.0509860559653386	43.4
435	2.0565274971983905	43.5
436	2.048073430183272	43.6
437	2.0591462891583716	43.7
438	2.0649731087429104	43.8
439	2.052738407252982	43.9
440	2.0455945445538446	44.0
441	2.056831907290692	44.1
442	2.038356877366258	44.2
443	2.0553191577675016	44.3
444	2.059769381321095	44.4
445	2.0445475692630377	44.5
446	2.0519342045565576	44.6
447	2.0560965667871436	44.7
448	2.0535171063405095	44.8
449	2.050132184620844	44.9
450	2.047296082848429	45.0
451	2.049563376361234	45.1
452	2.057353212321478	45.2
453	2.061196539701972	45.3
454	2.061794683048534	45.4
455	2.0630882089364944	45.5
456	2.063774387927466	45.6
457	2.03978614420616	45.7
458	2.048881048558868	45.8
459	2.0501704770346905	45.9
460	2.056136023260398	46.0
461	2.0377691400403766	46.1
462	2.0515305849754015	46.2
463	2.053479105099954	46.3
464	2.051249808872168	46.4
465	2.047342363837981	46.5
466	2.054050509957773	46.6
467	2.0556102475036386	46.7
468	2.049838004418495	46.8
469	2.0499710683465913	46.9
470	2.052932923676859	47.0
471	2.0416345197140964	47.1
472	2.0450016496242784	47.2
473	2.0486632066871384	47.3
474	2.060179834315319	47.4
475	2.058886045187521	47.5
476	2.0524677085157093	47.6
477	2.074857386054616	47.7
478	2.074157976417919	47.8
479	2.071328466744226	47.9
480	2.066942542861735	48.0
481	2.0652747335650865	48.1
482	2.0560933646234414	48.2
483	2.0506549392415225	48.3
484	2.0532490717677034	48.4
485	2.0663538477261953	48.5
486	2.0595327708666633	48.6
487	2.0664834640600476	48.7
488	2.0580705879972854	48.8
489	2.0525848446283583	48.9
490	2.0448863656405005	49.0
491	2.070696669921001	49.1
492	2.0544304198198455	49.2
493	2.0591124649859536	49.3
494	2.0661396572436814	49.4
495	2.062747417500436	49.5
496	2.0604850311542955	49.6
497	2.0569328198531323	49.7
498	2.067591754912962	49.8
499	2.0684402157521316	49.9
500	2.058245592112209	50.0
501	2.0527590854355586	50.1
502	2.0542924559892644	50.2
503	2.0579234944856384	50.3
504	2.062190804598515	50.4
505	2.0560979497185854	50.5
506	2.0546420852420866	50.6
507	2.0642459694259525	50.7
508	2.065424167284685	50.8
509	2.0555329065580694	50.9
510	2.060320970920373	51.0
511	2.0559409353074045	51.1
512	2.0497019075571554	51.2
513	2.0586389906440203	51.3
514	2.062912801853568	51.4
515	2.0618814000867105	51.5
516	2.0481704381483135	51.6
517	2.0370292297757753	51.7
518	2.0485799473957007	51.8
519	2.044889778610091	51.9
520	2.0388893114465367	52.0
521	2.0408521233586967	52.1
522	2.047590292104204	52.2
523	2.055691831871921	52.3
524	2.0524868229560442	52.4
525	2.057314601304535	52.5
526	2.0443523010249853	52.6
527	2.0475640920591687	52.7
528	2.0571859943504203	52.8
529	2.054892314768617	52.9
530	2.0508710682006943	53.0
531	2.050066520258251	53.1
532	2.061326039602191	53.2
533	2.049547944790978	53.3
534	2.0495596844305215	53.4
535	2.0422598882295824	53.5
536	2.0593477831748768	53.6
537	2.057389790820083	53.7
538	2.0602135480710366	53.8
539	2.059555124644708	53.9
540	2.0558095407666124	54.0
541	2.051703921663346	54.1
542	2.0546285576682175	54.2
543	2.0584477011789835	54.3
544	2.0588011780500635	54.4
545	2.054226034865414	54.5
546	2.0514161895302325	54.6
547	2.04071387926669	54.7
548	2.0463849310633857	54.8
549	2.052490003569211	54.9
550	2.0490200021633673	55.0
551	2.050092005020474	55.1
552	2.058600908532229	55.2
553	2.0496540046855	55.3
554	2.048856933192661	55.4
555	2.0500130717974097	55.5
556	2.040382847751434	55.6
557	2.046841314390501	55.7
558	2.058904108729552	55.8
559	2.0597664219428724	55.9
560	2.0437636211474897	56.0
561	2.0523581157006725	56.1
562	2.038894412052668	56.2
563	2.062975974512861	56.3
564	2.0446475224920606	56.4
565	2.0572007350122474	56.5
566	2.0706419056365393	56.6
567	2.0757002495772383	56.7
568	2.0563045138334206	56.8
569	2.0848176542562333	56.9
570	2.082713747729496	57.0
571	2.0639221298712718	57.1
572	2.0716932066370957	57.2
573	2.0760808406781526	57.3
574	2.0720980178078547	57.4
575	2.073171695233423	57.5
576	2.0806732576475193	57.6
577	2.0675833085437563	57.7
578	2.066830601464882	57.8
579	2.0615355652737217	57.9
580	2.049362311174337	58.0
581	2.0600453054139525	58.1
582	2.0635709924465346	58.2
583	2.061639923464803	58.3
584	2.055206341045369	58.4
585	2.0555946818235618	58.5
586	2.065056784041559	58.6
587	2.058617883723625	58.7
588	2.0488363956754863	58.8
589	2.0530828523168316	58.9
590	2.0469381015411097	59.0
591	2.0512369591576314	59.1
592	2.049252589637977	59.2
593	2.0426861922467645	59.3
594	2.047471588627552	59.4
595	2.0521578794589055	59.5
596	2.0714448874400504	59.6
597	2.0675604085501456	59.7
598	2.0852954086999302	59.8
599	2.0645957571041147	59.9
600	2.062867335804196	60.0
601	2.0669256448423576	60.1
602	2.06746339894624	60.2
603	2.065590231903449	60.3
604	2.0650393992463423	60.4
605	2.07659024360627	60.5
606	2.0773210693895408	60.6
607	2.0541401364282517	60.7
608	2.073041462543396	60.8
609	2.0698692130235288	60.9
610	2.0685376444528987	61.0
611	2.056571217809336	61.1
612	2.0430022894349738	61.2
613	2.0527454528029088	61.3
614	2.067065623408279	61.4
615	2.063985093786617	61.5
616	2.057725330289832	61.6
617	2.0678688764468283	61.7
618	2.084036909482848	61.8
619	2.068306778094662	61.9
620	2.071356837951315	62.0
621	2.071883205693058	62.1
622	2.076332498869057	62.2
623	2.0786795705049026	62.3
624	2.08672310013131	62.4
625	2.0824338494494787	62.5
626	2.0882772908921265	62.6
627	2.079506349268935	62.7
628	2.0771715958643964	62.8
629	2.0819000387649975	62.9
630	2.094287771108482	63.0
631	2.070803549059824	63.1
632	2.067239715684206	63.2
633	2.086067077093471	63.3
634	2.083407034298168	63.4
635	2.069326313625082	63.5
636	2.095561651802623	63.6
637	2.097768759897337	63.7
638	2.0926021447201535	63.8
639	2.0904514714927234	63.9
640	2.091085904578335	64.0
641	2.0926855795874815	64.1
642	2.0841822986332192	64.2
643	2.083149816008444	64.3
644	2.076526961956681	64.4
645	2.0659031148865807	64.5
646	2.058876220406714	64.6
647	2.073836224459815	64.7
648	2.07149263708792	64.8
649	2.067559931440958	64.9
650	2.0815418176268494	65.0
651	2.0776535206946063	65.1
652	2.0740533061201547	65.2
653	2.074566638107385	65.3
654	2.07985841567819	65.4
655	2.0705375468782203	65.5
656	2.0677532683621727	65.6
657	2.07272570256388	65.7
658	2.063562857714578	65.8
659	2.0837968532271405	65.9
660	2.070095923018014	66.0
661	2.0832036565640073	66.1
662	2.0901758874446323	66.2
663	2.0781075403315943	66.3
664	2.075292253342499	66.4
665	2.081261997247206	66.5
666	2.0849122335538617	66.6
667	2.080911460989436	66.7
668	2.0912380733384004	66.8
669	2.086464961829691	66.9
670	2.066161736838272	67.0
671	2.072927779456663	67.1
672	2.067865435645504	67.2
673	2.068354014977057	67.3
674	2.0728853220712695	67.4
675	2.0749028603611093	67.5
676	2.076896722955134	67.6
677	2.0884339430571535	67.7
678	2.078629597503031	67.8
679	2.0794077519981715	67.9
680	2.0877386023008357	68.0
681	2.083200132940005	68.1
682	2.0811717039551993	68.2
683	2.076786595081028	68.3
684	2.0666117368538246	68.4
685	2.067004746749415	68.5
686	2.067783280786158	68.6
687	2.089656895783725	68.7
688	2.0809918283664444	68.8
689	2.0786315834686313	68.9
690	2.064325397481425	69.0
691	2.0656426844101246	69.1
692	2.0758662935420045	69.2
693	2.0731558504775753	69.3
694	2.078678218069636	69.4
695	2.0790476160092566	69.5
696	2.0753992747882797	69.6
697	2.086225143633879	69.7
698	2.0716732905838344	69.8
699	2.0735017364278447	69.9
700	2.071167496935379	70.0
701	2.0778659965592055	70.1
702	2.0832610083370104	70.2
703	2.0796340727647156	70.3
704	2.0887113676407654	70.4
705	2.073876563727568	70.5
706	2.076146591659007	70.6
707	2.078134747030826	70.7
708	2.083324994500943	70.8
709	2.083009963163964	70.9
710	2.086489286533	71.0
711	2.08564058829309	71.1
712	2.0899675685272623	71.2
713	2.09010041063539	71.3
714	2.0886987095468346	71.4
715	2.07985395261085	71.5
716	2.1083344258968646	71.6
717	2.094728831942399	71.7
718	2.0904480959920946	71.8
719	2.0874814442991037	71.9
720	2.092426159384008	72.0
721	2.09878793552187	72.1
722	2.089442179450504	72.2
723	2.101011328402946	72.3
724	2.0946501176908847	72.4
725	2.1041721965673315	72.5
726	2.093536231780989	72.6
727	2.0893022257855223	72.7
728	2.0950815091495394	72.8
729	2.0937647183406747	72.9
730	2.086918646557941	73.0
731	2.1025533582086156	73.1
732	2.0918225805868893	73.2
733	2.0935288241692427	73.3
734	2.094732964990629	73.4
735	2.1017924551217706	73.5
736	2.0883908633792867	73.6
737	2.0980692120532503	73.7
738	2.0983718725652523	73.8
739	2.099719018400231	73.9
740	2.0825249992250026	74.0
741	2.0992116764040434	74.1
742	2.094974094989329	74.2
743	2.085303603786432	74.3
744	2.0880277517897103	74.4
745	2.0824442091117907	74.5
746	2.066955898973664	74.6
747	2.0727479743499693	74.7
748	2.0726827612416066	74.8
749	2.0806028556229124	74.9
750	2.0850990150739848	75.0
751	2.0638072764042037	75.1
752	2.0727154840166304	75.2
753	2.080372174209384	75.3
754	2.0785606354891515	75.4
755	2.0805631675501983	75.5
756	2.0860020968812827	75.6
757	2.0820012094704365	75.7
758	2.081318657205212	75.8
759	2.0665411993595653	75.9
760	2.0779225969078796	76.0
761	2.073145698911863	76.1
762	2.0668869350275583	76.2
763	2.08100501696625	76.3
764	2.0839203518424134	76.4
765	2.0789810253537233	76.5
766	2.086509153930401	76.6
767	2.0696095636228726	76.7
768	2.0959934856334566	76.8
769	2.0924426973350467	76.9
770	2.0849185607216265	77.0
771	2.090824197163556	77.1
772	2.086007128350172	77.2
773	2.0970526870208976	77.3
774	2.1062477950971203	77.4
775	2.08334421414856	77.5
776	2.068354600794646	77.6
777	2.0675830539959876	77.7
778	2.059959106043994	77.8
779	2.059465366201698	77.9
780	2.069905732333063	78.0
781	2.0601899755672655	78.1
782	2.0836363093111747	78.2
783	2.103802559094389	78.3
784	2.082324253931657	78.4
785	2.07055558281769	78.5
786	2.0696331091204714	78.6
787	2.0645734536685065	78.7
788	2.0621487236996634	78.8
789	2.046048550505778	78.9
790	2.056878895085526	79.0
791	2.054047125557367	79.1
792	2.04886901131369	79.2
793	2.064730944430497	79.3
794	2.0510568928308017	79.4
795	2.0603164873774995	79.5
796	2.058178589923833	79.6
797	2.076152816728146	79.7
798	2.0785932287620965	79.8
799	2.0677789705366716	79.9
800	2.069370672819607	80.0
801	2.0651162443746545	80.1
802	2.057319807723182	80.2
803	2.0562734992467657	80.3
804	2.058469162002743	80.4
805	2.054621727988885	80.5
806	2.058268451312302	80.6
807	2.0513922152085096	80.7
808	2.046749099008985	80.8
809	2.048837652569732	80.9
810	2.0668573753490493	81.0
811	2.0720594613768273	81.1
812	2.076511274346364	81.2
813	2.0651013513570744	81.3
814	2.040132780894915	81.4
815	2.0562348682604155	81.5
816	2.062242730170526	81.6
817	2.06443654850154	81.7
818	2.07313921346806	81.8
819	2.0819133848860094	81.9
820	2.0711631767513836	82.0
821	2.076435968284003	82.1
822	2.0730706951862112	82.2
823	2.068241872146013	82.3
824	2.0669526437656702	82.4
825	2.0804133444941346	82.5
826	2.083579935438611	82.6
827	2.091064300442736	82.7
828	2.083872984151347	82.8
829	2.074676035029454	82.9
830	2.076777483933164	83.0
831	2.085552314073163	83.1
832	2.0841560400557113	83.2
833	2.0949060912986353	83.3
834	2.0978927218194263	83.4
835	2.087954459901471	83.5
836	2.076747425276531	83.6
837	2.073877404665304	83.7
838	2.08776424163725	83.8
839	2.0870139581281824	83.9
840	2.082461782179756	84.0
841	2.09023513762357	84.1
842	2.098161053895664	84.2
843	2.0867857200428857	84.3
844	2.0904489078202197	84.4
845	2.084701811117371	84.5
846	2.086096486400646	84.6
847	2.0799839082783236	84.7
848	2.0784280585295583	84.8
849	2.0848159857235036	84.9
850	2.0919346813703754	85.0
851	2.083148572468923	85.1
852	2.0932438723558726	85.2
853	2.0955045316395484	85.3
854	2.100586426633481	85.4
855	2.0930750230852584	85.5
856	2.095940747612373	85.6
857	2.092886429031627	85.7
858	2.1108847199805107	85.8
859	2.0884093676776443	85.9
860	2.0971901660765226	86.0
861	2.099067947421865	86.1
862	2.100673949140418	86.2
863	2.1048861744349443	86.3
864	2.097424157167678	86.4
865	2.103972674379507	86.5
866	2.090586840518866	86.6
867	2.0978338750249113	86.7
868	2.0929109765719933	86.8
869	2.0998722570201642	86.9
870	2.105960300008018	87.0
871	2.089587152668406	87.1
872	2.0966744165004014	87.2
873	2.109828188795628	87.3
874	2.106241865018435	87.4
875	2.093396982120293	87.5
876	2.0942393133223964	87.6
877	2.0991594578565955	87.7
878	2.095530515262909	87.8
879	2.0878783617016152	87.9
880	2.086976462037763	88.0
881	2.0696575789866483	88.1
882	2.081400891599467	88.2
883	2.0983271011483375	88.3
884	2.0891275767235085	88.4
885	2.0858849938867476	88.5
886	2.081469451723579	88.6
887	2.077356815388547	88.7
888	2.0705548305251997	88.8
889	2.0889871510243956	88.9
890	2.1001424108271367	89.0
891	2.0682649139723734	89.1
892	2.087857449558907	89.2
893	2.0812563956321797	89.3
894	2.0677800927367853	89.4
895	2.071275725087363	89.5
896	2.0829842292139893	89.6
897	2.0906375021108268	89.7
898	2.0712306681739725	89.8
899	2.0792808094430337	89.9
900	2.0675521706797046	90.0
901	2.069363130085855	90.1
902	2.067545492957864	90.2
903	2.05871599507762	90.3
904	2.0732987487601973	90.4
905	2.062297735135485	90.5
906	2.0762963142259623	90.6
907	2.0527706812407067	90.7
908	2.0532140694289334	90.8
909	2.0658080914251986	90.9
910	2.0701584892252964	91.0
911	2.074626000028815	91.1
912	2.080875614263091	91.2
913	2.06962322111483	91.3
914	2.067383691332853	91.4
915	2.079238651590176	91.5
916	2.0686936807807834	91.6
917	2.068021443991049	91.7
918	2.0704609927283526	91.8
919	2.0691442202387256	91.9
920	2.0758316409672775	92.0
921	2.0751942649013664	92.1
922	2.0770398115425732	92.2
923	2.076807621808256	92.3
924	2.0796651480106045	92.4
925	2.0948371871554228	92.5
926	2.084123974951235	92.6
927	2.08636256749953	92.7
928	2.084516956564053	92.8
929	2.0866214715031	92.9
930	2.0854578201588425	93.0
931	2.0883727579285036	93.1
932	2.0948365138822913	93.2
933	2.0851225802845286	93.3
934	2.0870495360324712	93.4
935	2.0813446942550153	93.5
936	2.0825064840084395	93.6
937	2.0880347651267592	93.7
938	2.084955146108029	93.8
939	2.091657144404504	93.9
940	2.0910236590590916	94.0
941	2.0908166673467536	94.1
942	2.0981143533930173	94.2
943	2.091988979708983	94.3
944	2.097495122150319	94.4
945	2.091555326168067	94.5
946	2.0854933972854983	94.6
947	2.091377210719681	94.7
948	2.0890313099448226	94.8
949	2.0974803044065538	94.9
950	2.0761284640826654	95.0
951	2.0711303168465443	95.1
952	2.0786997841076946	95.2
953	2.085285181409759	95.3
954	2.0846728869273483	95.4
955	2.0955625508341673	95.5
956	2.0830600901227614	95.6
957	2.0777339567742388	95.7
958	2.067055489974083	95.8
959	2.075757472173404	95.9
960	2.0809341237691936	96.0
961	2.080314827325619	96.1
962	2.0648453707032655	96.2
963	2.0692575106263154	96.3
964	2.0626761425579136	96.4
965	2.072607235416871	96.5
966	2.077406373970402	96.6
967	2.0606054459433594	96.7
968	2.0673298680516052	96.8
969	2.070308815668796	96.9
970	2.0696263705214473	97.0
971	2.080120171027841	97.1
972	2.076376257087365	97.2
973	2.070086503778092	97.3
974	2.0722349393628585	97.4
975	2.0703184257421094	97.5
976	2.06509766403946	97.6
977	2.072077873568264	97.7
978	2.082783532674878	97.8
979	2.0877712088895843	97.9
980	2.0882221668582157	98.0
981	2.0951018913937767	98.1
982	2.089599072506027	98.2
983	2.0883553205717873	98.3
984	2.094220208200281	98.4
985	2.0779419117519855	98.5
986	2.0535894493322897	98.6
987	2.069968993906671	98.7
988	2.0848106949549257	98.8
989	2.0842442736032893	98.9
990	2.0760378997905686	99.0
991	2.086028730207373	99.1
992	2.087082457525198	99.2
993	2.0800437312292033	99.3
994	2.083142267617282	99.4
995	2.0955172303869407	99.5
996	2.1045906129815637	99.6
997	2.107656454175731	99.7
998	2.086561042254161	99.8
999	2.0879013094862007	99.9
1000	2.083594544633208	100.0
1001	2.0772219136619676	100.1
1002	2.0869497237419767	100.2
1003	2.089756308369675	100.3
1004	2.0828772269679328	100.4
1005	2.089466660869638	100.5
1006	2.0837505816303645	100.6
1007	2.0790923790511067	100.7
1008	2.0769595723810474	100.8
1009	2.0819717200574996	100.9
1010	2.0858629326192837	101.0
1011	2.0911667485593193	101.1
1012	2.094852849703637	101.2
1013	2.1013665858257022	101.3
1014	2.0894853847725803	101.4
1015	2.0889368898638225	101.5
1016	2.072217694019219	101.6
1017	2.0974895779675484	101.7
1018	2.0900226289140766	101.8
1019	2.0793916464578497	101.9
1020	2.0843833108515706	102.0
1021	2.0823109953485384	102.1
1022	2.078217254423462	102.2
1023	2.0870346572629517	102.3
1024	2.0774549925624726	102.4
1025	2.086024242892034	102.5
1026	2.0751447665517113	102.6
1027	2.076617944099419	102.7
1028	2.073358636888073	102.8
1029	2.0826649260413084	102.9
1030	2.0617708885449355	103.0
1031	2.068464353053888	103.1
1032	2.0755149112763536	103.2
1033	2.061451830132909	103.3
1034	2.064267498665261	103.4
1035	2.0620160934469536	103.5
1036	2.065784761176852	103.6
1037	2.066214709302716	103.7
1038	2.07139216919518	103.8
1039	2.06713282894532	103.9
1040	2.07710093788201	104.0
1041	2.0589377143748466	104.1
1042	2.07286675492724	104.2
1043	2.0574066360265784	104.3
1044	2.0618900971519696	104.4
1045	2.0611876620232006	104.5
1046	2.0709804168472457	104.6
1047	2.055456626689594	104.7
1048	2.067538955403962	104.8
1049	2.063302232171734	104.9
1050	2.0665704174708432	105.0
1051	2.0709627935157915	105.1
1052	2.0713249564196885	105.2
1053	2.0671749626822002	105.3
1054	2.061447602273531	105.4
1055	2.0661654598461388	105.5
1056	2.06608333013763	105.6
1057	2.081744549344281	105.7
1058	2.0793531368439013	105.8
1059	2.0632607558774785	105.9
1060	2.0666119673615317	106.0
1061	2.0605270825373543	106.1
1062	2.086043347348046	106.2
1063	2.0782890620923347	106.3
1064	2.0750972605939006	106.4
1065	2.0777249689922384	106.5
1066	2.0716831195768166	106.6
1067	2.0704595468679283	106.7
1068	2.078537980475593	106.8
1069	2.0681959693439165	106.9
1070	2.074343154578483	107.0
1071	2.0725464309647523	107.1
1072	2.0675921707968317	107.2
1073	2.0754769084439793	107.3
1074	2.0643100321068237	107.4
1075	2.0616091711714626	107.5
1076	2.059086065474454	107.6
1077	2.0767567334541632	107.7
1078	2.0651024592651015	107.8
1079	2.077609649909239	107.9
1080	2.0805721968224042	108.0
1081	2.0742788509006456	108.1
1082	2.080236894148646	108.2
1083	2.062905886744519	108.3
1084	2.076720272374661	108.4
1085	2.083724891621321	108.5
1086	2.057089732066429	108.6
1087	2.063693535694862	108.7
1088	2.052154862804959	108.8
1089	2.0682976595871834	108.9
1090	2.051504409170807	109.0
1091	2.0603052077966333	109.1
1092	2.078187657533412	109.2
1093	2.0687208599024745	109.3
1094	2.058143885385342	109.4
1095	2.05916234767086	109.5
1096	2.0735471192341515	109.6
1097	2.059744522528869	109.7
1098	2.054353235147826	109.8
1099	2.053320390466934	109.9
1100	2.07511603002634	110.0
1101	2.082657599588922	110.1
1102	2.072194671279983	110.2
1103	2.053942393366196	110.3
1104	2.076576982053631	110.4
1105	2.0676865622653278	110.5
1106	2.070509503492781	110.6
1107	2.0472141981955563	110.7
1108	2.061692909409669	110.8
1109	2.052902812620976	110.9
1110	2.0515140357089923	111.0
1111	2.056669433755826	111.1
1112	2.072511064696801	111.2
1113	2.068740946947681	111.3
1114	2.0659582187815935	111.4
1115	2.063128300434263	111.5
1116	2.062599235990133	111.6
1117	2.068584499695519	111.7
1118	2.0619252714425245	111.8
1119	2.0628445721355355	111.9
1120	2.0585083552315933	112.0
1121	2.0633070036653187	112.1
1122	2.0519817488529384	112.2
1123	2.06892267096132	112.3
1124	2.0587334604188343	112.4
1125	2.0712465611593562	112.5
1126	2.059503955265556	112.6
1127	2.0542538568513673	112.7
1128	2.05336913593889	112.8
1129	2.059605789642519	112.9
1130	2.073276819214942	113.0
1131	2.067484211198958	113.1
1132	2.057742380745757	113.2
1133	2.0498120949139023	113.3
1134	2.058641619132951	113.4
1135	2.046828714179249	113.5
1136	2.06023700224194	113.6
1137	2.068173893483828	113.7
1138	2.058796702991734	113.8
1139	2.0618131832023856	113.9
1140	2.063358333807322	114.0
1141	2.070450951849461	114.1
1142	2.064929330024059	114.2
1143	2.078476749765564	114.3
1144	2.0689126410742884	114.4
1145	2.063969818209243	114.5
1146	2.0569155272428334	114.6
1147	2.061194083395344	114.7
1148	2.0755422620564623	114.8
1149	2.0707857387447475	114.9
1150	2.0647310788500763	115.0
1151	2.0650643073123454	115.1
1152	2.0574026099288525	115.2
1153	2.065140847567026	115.3
1154	2.054001002529862	115.4
1155	2.07395717325334	115.5
1156	2.065354942570156	115.6
1157	2.0738465254807235	115.7
1158	2.057445580702813	115.8
1159	2.0526652221768877	115.9
1160	2.077128106412013	116.0
1161	2.072996773207842	116.1
1162	2.0740417982601476	116.2
1163	2.0818990000558926	116.3
1164	2.0900181990579205	116.4
1165	2.082280945333638	116.5
1166	2.074630632454003	116.6
1167	2.065988426415346	116.7
1168	2.0853790299784154	116.8
1169	2.079461367462148	116.9
1170	2.072434480370242	117.0
1171	2.070482070993521	117.1
1172	2.088547876258271	117.2
1173	2.0739771547368706	117.3
1174	2.083019843601091	117.4
1175	2.0739057681542135	117.5
1176	2.0760442008295064	117.6
1177	2.0653500559772815	117.7
1178	2.07586294045073	117.8
1179	2.077099518053232	117.9
1180	2.0812268766616144	118.0
1181	2.077253101972147	118.1
1182	2.0708734618194575	118.2
1183	2.0848433702402684	118.3
1184	2.07311302318997	118.4
1185	2.070532773295255	118.5
1186	2.0665135160760895	118.6
1187	2.075901732411987	118.7
1188	2.086046544322262	118.8
1189	2.071129950528245	118.9
1190	2.0868068530563018	119.0
1191	2.0781337538759406	119.1
1192	2.077773243515258	119.2
1193	2.0852822429134656	119.3
1194	2.0830263225167553	119.4
1195	2.0801649510621685	119.5
1196	2.0748398149709524	119.6
1197	2.0753062188518974	119.7
1198	2.0663875947355423	119.8
1199	2.0768314449564946	119.9
1200	2.073526510063217	120.0
1201	2.0807847256976477	120.1
1202	2.08671559403703	120.2
1203	2.079906980789233	120.3
1204	2.0712331320835164	120.4
1205	2.0870587525320268	120.5
1206	2.0914642318187138	120.6
1207	2.0808989727284475	120.7
1208	2.0745212702317697	120.8
1209	2.0769701023050193	120.9
1210	2.088434521529082	121.0
1211	2.074758450890269	121.1
1212	2.0889432108917667	121.2
1213	2.0731308469118273	121.3
1214	2.0680898026597885	121.4
1215	2.0731630586785457	121.5
1216	2.085896346427185	121.6
1217	2.0799714485073744	121.7
1218	2.083563483842417	121.8
1219	2.0832541948181196	121.9
1220	2.0837036359474053	122.0
1221	2.0750245433965833	122.1
1222	2.078093062314216	122.2
1223	2.079192098229285	122.3
1224	2.0801304494175277	122.4
1225	2.077603881615261	122.5
1226	2.093731081087291	122.6
1227	2.0833385674565097	122.7
1228	2.0852474280377735	122.8
1229	2.077723335558117	122.9
1230	2.0739325280452037	123.0
1231	2.0789626872627553	123.1
1232	2.0858269909852045	123.2
1233	2.086057937829094	123.3
1234	2.092875088454286	123.4
1235	2.092651507204603	123.5
1236	2.070343163261616	123.6
1237	2.076458895528653	123.7
1238	2.0901000131595553	123.8
1239	2.0932496716512707	123.9
1240	2.0950213774740742	124.0
1241	2.0980032998726434	124.1
1242	2.089931061255882	124.2
1243	2.09312396958058	124.3
1244	2.0899519449494144	124.4
1245	2.074160272763678	124.5
1246	2.084809780848695	124.6
1247	2.066356367341039	124.7
1248	2.0842384663988596	124.8
1249	2.076099137731974	124.9
1250	2.0805933864063415	125.0
1251	2.0801466170250857	125.1
1252	2.0688385784931658	125.2
1253	2.0778361308003124	125.3
1254	2.0826242507540016	125.4
1255	2.0811511821631625	125.5
1256	2.086000662505958	125.6
1257	2.085455590049018	125.7
1258	2.083179217720994	125.8
1259	2.06995633129057	125.9
1260	2.0682651005863333	126.0
1261	2.0757285587323353	126.1
1262	2.0634071170020087	126.2
1263	2.066924586562737	126.3
1264	2.0657889318032625	126.4
1265	2.0708407482254207	126.5
1266	2.073425810001601	126.6
1267	2.0783772599321177	126.7
1268	2.0793847698193533	126.8
1269	2.0798342979736453	126.9
1270	2.078503995877418	127.0
1271	2.075732006821512	127.1
1272	2.0687425830286825	127.2
1273	2.077900422636779	127.3
1274	2.075526377582933	127.4
1275	2.0637060147533473	127.5
1276	2.050860259923001	127.6
1277	2.0594013196959704	127.7
1278	2.0431099555928878	127.8
1279	2.0493307282472824	127.9
1280	2.0637990888984574	128.0
1281	2.060252853509245	128.1
1282	2.0546200164739976	128.2
1283	2.0787527151828127	128.3
1284	2.0572349499903932	128.4
1285	2.064191018692987	128.5
1286	2.0707256963771696	128.6
1287	2.048709453948373	128.7
1288	2.0444188122178653	128.8
1289	2.061338059448041	128.9
1290	2.047930148621203	129.0
1291	2.034330559341085	129.1
1292	2.0399029625706286	129.2
1293	2.047236292434948	129.3
1294	2.052012598812663	129.4
1295	2.0548522574258574	129.5
1296	2.051627586242089	129.6
1297	2.0652852012895813	129.7
1298	2.0480516056481055	129.8
1299	2.0587141374688698	129.9
1300	2.051152821700183	130.0
1301	2.0529250449111123	130.1
1302	2.064069451097358	130.2
1303	2.0606070989848906	130.3
1304	2.058354030357565	130.4
1305	2.063679199888548	130.5
1306	2.0592261849681996	130.6
1307	2.066996787682057	130.7
1308	2.0610657851754586	130.8
1309	2.0695728433296434	130.9
1310	2.0595211957088786	131.0
1311	2.0702322687392054	131.1
1312	2.067395538168785	131.2
1313	2.0546349745150154	131.3
1314	2.06708123505466	131.4
1315	2.05217421176141	131.5
1316	2.0567907951598996	131.6
1317	2.0543273152852617	131.7
1318	2.0630071112016832	131.8
1319	2.064328357983129	131.9
1320	2.067334929775925	132.0
1321	2.0663105864580773	132.1
1322	2.061504371111983	132.2
1323	2.059405407908687	132.3
1324	2.0568585794509815	132.4
1325	2.045062952150028	132.5
1326	2.0635814504808567	132.6
1327	2.048988544930052	132.7
1328	2.0667628846966983	132.8
1329	2.0630014921776967	132.9
1330	2.069451815016683	133.0
1331	2.0629094511357264	133.1
1332	2.0449199582532414	133.2
1333	2.0481428955148355	133.3
1334	2.0564844033166145	133.4
1335	2.073013308448772	133.5
1336	2.065861553345707	133.6
1337	2.0655103003563444	133.7
1338	2.0610619690370644	133.8
1339	2.0665157159558274	133.9
1340	2.0690675510092738	134.0
1341	2.058101726400875	134.1
1342	2.0721175867991337	134.2
1343	2.0640257374029574	134.3
1344	2.057940540611312	134.4
1345	2.0647323677746505	134.5
1346	2.0686670944780383	134.6
1347	2.0763845503598293	134.7
1348	2.0771347819870742	134.8
1349	2.0747293348395113	134.9
1350	2.0659985568769574	135.0
1351	2.0564808164778685	135.1
1352	2.0595913101306764	135.2
1353	2.058035699138111	135.3
1354	2.0495316634496525	135.4
1355	2.070353344489986	135.5
1356	2.0629246451316634	135.6
1357	2.0547272266393826	135.7
1358	2.0489884729256223	135.8
1359	2.0481412951313165	135.9
1360	2.0434641717883726	136.0
1361	2.0481448968868987	136.1
1362	2.0459506865841504	136.2
1363	2.0512878319323273	136.3
1364	2.0611780378249818	136.4
1365	2.0516995975229464	136.5
1366	2.065423838330912	136.6
1367	2.078281700301391	136.7
1368	2.082484133798524	136.8
1369	2.0888244965120633	136.9
1370	2.0815739123839125	137.0
1371	2.0650833053369944	137.1
1372	2.071361167186743	137.2
1373	2.070747788874112	137.3
1374	2.0629074735759323	137.4
1375	2.067583964027754	137.5
1376	2.073230953317795	137.6
1377	2.078714705347831	137.7
1378	2.0730521399981887	137.8
1379	2.068436963700351	137.9
1380	2.057264628857973	138.0
1381	2.049806806885126	138.1
1382	2.063646288089565	138.2
1383	2.059906056025928	138.3
1384	2.0647513890156577	138.4
1385	2.0550931662068495	138.5
1386	2.078672268427581	138.6
1387	2.066612660907227	138.7
1388	2.072277592701072	138.8
1389	2.060212369991732	138.9
1390	2.0731653186818186	139.0
1391	2.0701991149897476	139.1
1392	2.0705590756592005	139.2
1393	2.075774412721814	139.3
1394	2.058053001608197	139.4
1395	2.0630055702285546	139.5
1396	2.0629855353574604	139.6
1397	2.060477197090231	139.7
1398	2.0511130028849163	139.8
1399	2.0693187317717623	139.9
1400	2.0617984435547285	140.0
1401	2.060982841503568	140.1
1402	2.0585499403405305	140.2
1403	2.049030478530106	140.3
1404	2.053811111052492	140.4
1405	2.0526985178406156	140.5
1406	2.0633273847181974	140.6
1407	2.058894116319383	140.7
1408	2.057969863302546	140.8
1409	2.0517889989080538	140.9
1410	2.0599168157903325	141.0
1411	2.054775516022794	141.1
1412	2.061440851004341	141.2
1413	2.060427559166114	141.3
1414	2.058242737215864	141.4
1415	2.0512402260053686	141.5
1416	2.044643775456127	141.6
1417	2.0606473629277224	141.7
1418	2.0671154041606714	141.8
1419	2.0550917913517286	141.9
1420	2.047629036470853	142.0
1421	2.059188886168278	142.1
1422	2.065352505841133	142.2
1423	2.0657626746307556	142.3
1424	2.0681790880096833	142.4
1425	2.0479677411415596	142.5
1426	2.072722976499416	142.6
1427	2.0655153147839167	142.7
1428	2.048252666567514	142.8
1429	2.060164065701469	142.9
1430	2.054168076200018	143.0
1431	2.0626748763992855	143.1
1432	2.0736887030413658	143.2
1433	2.057709930305518	143.3
1434	2.058925989004912	143.4
1435	2.0496808131328135	143.5
1436	2.044185899642994	143.6
1437	2.049675713443679	143.7
1438	2.061739779109556	143.8
1439	2.0547645778696437	143.9
1440	2.045317445134153	144.0
1441	2.0508371920092037	144.1
1442	2.0480050540788888	144.2
1443	2.0467620433949647	144.3
1444	2.0461225822137408	144.4
1445	2.048944453869877	144.5
1446	2.072854487396806	144.6
1447	2.0546236444393813	144.7
1448	2.053063875453196	144.8
1449	2.0406661931785353	144.9
1450	2.0550343747221813	145.0
1451	2.0544556738498367	145.1
1452	2.05574941812815	145.2
1453	2.0467608072233774	145.3
1454	2.0503908949792176	145.4
1455	2.0585628539895766	145.5
1456	2.0739278965979713	145.6
1457	2.0657360254714416	145.7
1458	2.0646716159399765	145.8
1459	2.061212275371094	145.9
1460	2.051964013981275	146.0
1461	2.0552988560332275	146.1
1462	2.051421325976418	146.2
1463	2.058540620145159	146.3
1464	2.061729048227609	146.4
1465	2.0682303970314244	146.5
1466	2.068874299623703	146.6
1467	2.061036618737559	146.7
1468	2.0665201312125827	146.8
1469	2.0714966413204077	146.9
1470	2.0697825031297246	147.0
1471	2.069429202318485	147.1
1472	2.06519230938227	147.2
1473	2.0751386911513707	147.3
1474	2.074238813202862	147.4
1475	2.072675587779653	147.5
1476	2.0784164950219792	147.6
1477	2.0796068198561026	147.7
1478	2.0832996219993585	147.8
1479	2.0656076294427974	147.9
1480	2.0773648328608063	148.0
1481	2.0752817945520756	148.1
1482	2.0722583511317954	148.2
1483	2.0810734287118775	148.3
1484	2.065491416724268	148.4
1485	2.0643965104911106	148.5
1486	2.06788284032238	148.6
1487	2.06859277453041	148.7
1488	2.070094560900589	148.8
1489	2.0736326334540873	148.9
1490	2.076236749315559	149.0
1491	2.0747731545607735	149.1
1492	2.0723458556257364	149.2
1493	2.081505769932606	149.3
1494	2.081243818597322	149.4
1495	2.066266419045582	149.5
1496	2.054452314240039	149.6
1497	2.062430385595443	149.7
1498	2.067183630404714	149.8
1499	2.0583164188864567	149.9
1500	2.0623201066244143	150.0
1501	2.065306567168958	150.1
1502	2.063404092817416	150.2
1503	2.072337924273934	150.3
1504	2.072272143673175	150.4
1505	2.0721852567385546	150.5
1506	2.0777871244787702	150.6
1507	2.0703131283595746	150.7
1508	2.0779898760556215	150.8
1509	2.0643873042568996	150.9
1510	2.062938449770384	151.0
1511	2.069187272904107	151.1
1512	2.0638237884895965	151.2
1513	2.0872229033858885	151.3
1514	2.0739708376306547	151.4
1515	2.0652050224795095	151.5
1516	2.063748544855472	151.6
1517	2.077310294517594	151.7
1518	2.077366281472905	151.8
1519	2.081600862967525	151.9
1520	2.0763616171901265	152.0
1521	2.0711776933267045	152.1
1522	2.068569710578833	152.2
1523	2.064134549548907	152.3
1524	2.060041943031377	152.4
1525	2.0728580459799333	152.5
1526	2.0874615533611776	152.6
1527	2.076710246899461	152.7
1528	2.0910115327833076	152.8
1529	2.0679750506977195	152.9
1530	2.071146060642304	153.0
1531	2.07060408310665	153.1
1532	2.0764871009445933	153.2
1533	2.0835365226795126	153.3
1534	2.0749159845440985	153.4
1535	2.069933824359284	153.5
1536	2.080586822538961	153.6
1537	2.0785325257137077	153.7
1538	2.0732936826257458	153.8
1539	2.081353013533833	153.9
1540	2.080862471602658	154.0
1541	2.0677845373655543	154.1
1542	2.0836381130859234	154.2
1543	2.090167219289669	154.3
1544	2.0899305215894715	154.4
1545	2.088760403335417	154.5
1546	2.0830686528216913	154.6
1547	2.0789125701116316	154.7
1548	2.0772893214052877	154.8
1549	2.076535089568029	154.9
1550	2.0706221083962606	155.0
1551	2.0823797291722053	155.1
1552	2.0777193763626896	155.2
1553	2.084578279507108	155.3
1554	2.077696259774408	155.4
1555	2.0896712472201777	155.5
1556	2.085968065485262	155.6
1557	2.091374963736098	155.7
1558	2.0860238668769693	155.8
1559	2.086562275168936	155.9
1560	2.0905251353145067	156.0
1561	2.0721430467894506	156.1
1562	2.0803442053076595	156.2
1563	2.0679220707155515	156.3
1564	2.066119992430549	156.4
1565	2.0707736833495414	156.5
1566	2.070678325361129	156.6
1567	2.0875859846885616	156.7
1568	2.0707460552300603	156.8
1569	2.0883628593397736	156.9
1570	2.07669071975876	157.0
1571	2.0756231387436683	157.1
1572	2.0909900640328822	157.2
1573	2.068508822843375	157.3
1574	2.078337549679487	157.4
1575	2.068139382222921	157.5
1576	2.059779139299185	157.6
1577	2.0692263274695866	157.7
1578	2.0854105769728064	157.8
1579	2.092437623270847	157.9
1580	2.085706196098199	158.0
1581	2.074725734274859	158.1
1582	2.078075224255601	158.2
1583	2.086126728723546	158.3
1584	2.0910366724834533	158.4
1585	2.088280512841636	158.5
1586	2.0939516849699853	158.6
1587	2.0857005005198426	158.7
1588	2.085845982980174	158.8
1589	2.079127938488881	158.9
1590	2.078693183634986	159.0
1591	2.077120989392721	159.1
1592	2.072128626707266	159.2
1593	2.0732211169915815	159.3
1594	2.0756468960907952	159.4
1595	2.0924472613017917	159.5
1596	2.078542770312335	159.6
1597	2.0833576332892485	159.7
1598	2.0800846014934353	159.8
1599	2.0768089775751064	159.9
1600	2.075505562176742	160.0
1601	2.068174572832923	160.1
1602	2.058636721639243	160.2
1603	2.0630415888469544	160.3
1604	2.07546728739442	160.4
1605	2.062199240710904	160.5
1606	2.069330707152182	160.6
1607	2.0798890614322114	160.7
1608	2.0761772233256646	160.8
1609	2.0902185475258355	160.9
1610	2.085742476975096	161.0
1611	2.093681855270953	161.1
1612	2.082824258402623	161.2
1613	2.069596146885481	161.3
1614	2.0760791707437414	161.4
1615	2.0811684926988008	161.5
1616	2.0698981444705784	161.6
1617	2.0804989703608587	161.7
1618	2.071550834648966	161.8
1619	2.0738519609813113	161.9
1620	2.079992662393352	162.0
1621	2.08777237611156	162.1
1622	2.086690791783449	162.2
1623	2.089997319085382	162.3
1624	2.0896908904514793	162.4
1625	2.0830451390449154	162.5
1626	2.089822003770984	162.6
1627	2.0764739648138253	162.7
1628	2.07043081705381	162.8
1629	2.0799694480860174	162.9
1630	2.0762153535945935	163.0
1631	2.083392845889706	163.1
1632	2.075468275048422	163.2
1633	2.0856153697845343	163.3
1634	2.0882677469498994	163.4
1635	2.089142384667705	163.5
1636	2.0781298872467735	163.6
1637	2.074424045525244	163.7
1638	2.0711817653584936	163.8
1639	2.0704135086303475	163.9
1640	2.065422878738254	164.0
1641	2.067270069094788	164.1
1642	2.0672473774409457	164.2
1643	2.061772353372932	164.3
1644	2.0639979138388087	164.4
1645	2.063586245321378	164.5
1646	2.069929187107073	164.6
1647	2.06402699612103	164.7
1648	2.081341070642891	164.8
1649	2.0594318414028763	164.9
1650	2.0607855364336713	165.0
1651	2.0786787834938885	165.1
1652	2.0857286845422696	165.2
1653	2.070248803172514	165.3
1654	2.0620930215188125	165.4
1655	2.067476477264532	165.5
1656	2.0739450449044154	165.6
1657	2.0842777374628962	165.7
1658	2.0796999081099745	165.8
1659	2.0846595255519045	165.9
1660	2.0736750602242386	166.0
1661	2.077650212928688	166.1
1662	2.084359665167446	166.2
1663	2.1031084437887793	166.3
1664	2.0909194795168853	166.4
1665	2.092521633632283	166.5
1666	2.0789598091227175	166.6
1667	2.0879931644987413	166.7
1668	2.082616224672766	166.8
1669	2.0767570958376482	166.9
1670	2.081425541741941	167.0
1671	2.0966991273068927	167.1
1672	2.0905293188413356	167.2
1673	2.0814919260714317	167.3
1674	2.0759719187178445	167.4
1675	2.058425461855999	167.5
1676	2.0717568204287575	167.6
1677	2.0375515203245613	167.7
1678	2.054365403299235	167.8
1679	2.0574622757025938	167.9
1680	2.0509086640887606	168.0
1681	2.0377076561107996	168.1
1682	2.0354886839326753	168.2
1683	2.0567436182250596	168.3
1684	2.0706311178293295	168.4
1685	2.0743145754497494	168.5
1686	2.0682763988285697	168.6
1687	2.0607101147900426	168.7
1688	2.065226419799688	168.8
1689	2.0822203950876124	168.9
1690	2.069228478286513	169.0
1691	2.04849227773064	169.1
1692	2.0709352883111767	169.2
1693	2.0838793363985695	169.3
1694	2.0779879246688515	169.4
1695	2.0701946209248834	169.5
1696	2.0761527904054757	169.6
1697	2.070317715455894	169.7
1698	2.0506774236201726	169.8
1699	2.050836364063061	169.9
1700	2.055110380878225	170.0
1701	2.0525705042163205	170.1
1702	2.04167809804838	170.2
1703	2.044569770756801	170.3
1704	2.035545590636062	170.4
1705	2.0392453369324044	170.5
1706	2.0567505629594045	170.6
1707	2.0623608344767788	170.7
1708	2.049176388157504	170.8
1709	2.0570280300298593	170.9
1710	2.048593642034965	171.0
1711	2.0479269400040496	171.1
1712	2.0533029630606383	171.2
1713	2.0495075451928755	171.3
1714	2.0618925533688337	171.4
1715	2.0800622443284773	171.5
1716	2.0561154330708074	171.6
1717	2.0516864771706755	171.7
1718	2.0328902875149506	171.8
1719	2.0464831841496633	171.9
1720	2.046494854048453	172.0
1721	2.0513447168655436	172.1
1722	2.057317314218361	172.2
1723	2.05342528120773	172.3
1724	2.060441248413244	172.4
1725	2.059389236976712	172.5
1726	2.0736696046410565	172.6
1727	2.062506023416404	172.7
1728	2.0614871603988068	172.8
1729	2.0578738832722356	172.9
1730	2.044665769729645	173.0
1731	2.0582508782200764	173.1
1732	2.056051168413075	173.2
1733	2.066113816169474	173.3
1734	2.0612607178485476	173.4
1735	2.0441743193445148	173.5
1736	2.023963854525019	173.6
1737	2.039612118795557	173.7
1738	2.072472129805767	173.8
1739	2.069953681312061	173.9
1740	2.053849695081299	174.0
1741	2.063730002195946	174.1
1742	2.0574521879094982	174.2
1743	2.051064668561579	174.3
1744	2.055804771320026	174.4
1745	2.0653609880911383	174.5
1746	2.0443613957254736	174.6
1747	2.0411656171415475	174.7
1748	2.03782259018939	174.8
1749	2.0489839157121033	174.9
1750	2.0478009824096843	175.0
1751	2.046820132045597	175.1
1752	2.046240368963546	175.2
1753	2.0527514173135635	175.3
1754	2.0483866123586165	175.4
1755	2.0534123202326375	175.5
1756	2.060703714408555	175.6
1757	2.069159432250192	175.7
1758	2.0823472834228953	175.8
1759	2.0660559142536528	175.9
1760	2.057566623223933	176.0
1761	2.040195585987258	176.1
1762	2.033861391543892	176.2
1763	2.045030635567048	176.3
1764	2.063341851222397	176.4
1765	2.0630785160845377	176.5
1766	2.065834737571863	176.6
1767	2.0484223493668248	176.7
1768	2.057801340379752	176.8
1769	2.085675311602653	176.9
1770	2.0732355326833467	177.0
1771	2.067915539387967	177.1
1772	2.084063372724318	177.2
1773	2.0916733370303	177.3
1774	2.088718781677583	177.4
1775	2.0863838477648105	177.5
1776	2.075955699296431	177.6
1777	2.0924923779970395	177.7
1778	2.086137766590237	177.8
1779	2.076805060201844	177.9
1780	2.082259313198867	178.0
1781	2.0810152549702616	178.1
1782	2.0803802735602783	178.2
1783	2.077932056131046	178.3
1784	2.077030796564436	178.4
1785	2.0806719980739894	178.5
1786	2.0768312646533156	178.6
1787	2.072889181543837	178.7
1788	2.095577775723867	178.8
1789	2.071298092478223	178.9
1790	2.0736043188146764	179.0
1791	2.0775512162766527	179.1
1792	2.073871519611657	179.2
1793	2.0744913122615998	179.3
1794	2.0865968457693875	179.4
1795	2.085718257506707	179.5
1796	2.076515362817354	179.6
1797	2.0854791133643737	179.7
1798	2.091529093778865	179.8
1799	2.073033519441186	179.9
1800	2.0773013909292026	180.0
1801	2.0715543961659466	180.1
1802	2.0798802582433855	180.2
1803	2.0767355403277286	180.3
1804	2.0885532496571706	180.4
1805	2.080514769428234	180.5
1806	2.0729451841193964	180.6
1807	2.0682464806233667	180.7
1808	2.0830671222331576	180.8
1809	2.062932515970789	180.9
1810	2.062993359783064	181.0
1811	2.0647662836166782	181.1
1812	2.047771061302184	181.2
1813	2.0607252637947853	181.3
1814	2.056939393519254	181.4
1815	2.059661783318763	181.5
1816	2.053910011359978	181.6
1817	2.0532696504927004	181.7
1818	2.051242149906705	181.8
1819	2.066110129004492	181.9
1820	2.0536118739345515	182.0
1821	2.052116413411891	182.1
1822	2.0602028434642827	182.2
1823	2.0713984627491633	182.3
1824	2.0699338488068935	182.4
1825	2.068557258811194	182.5
1826	2.081331190618553	182.6
1827	2.07763865706913	182.7
1828	2.0739483752971495	182.8
1829	2.056147044563422	182.9
1830	2.0582588803178283	183.0
1831	2.05366037805996	183.1
1832	2.0505712627004984	183.2
1833	2.057323318631508	183.3
1834	2.054484783034835	183.4
1835	2.0558287867667775	183.5
1836	2.0567883038829957	183.6
1837	2.0612964898435338	183.7
1838	2.0643148982317094	183.8
1839	2.0567154690496907	183.9
1840	2.0676117825527998	184.0
1841	2.059250513326486	184.1
1842	2.065989380585813	184.2
1843	2.058538068345993	184.3
1844	2.0601814297155054	184.4
1845	2.033835933432846	184.5
1846	2.0459250563460696	184.6
1847	2.0377741754781504	184.7
1848	2.041397820628551	184.8
1849	2.050345009120098	184.9
1850	2.057110716455713	185.0
1851	2.064165316675427	185.1
1852	2.059538599653408	185.2
1853	2.0582890655340456	185.3
1854	2.060469565693164	185.4
1855	2.051414493932067	185.5
1856	2.049418933304482	185.6
1857	2.04344780557943	185.7
1858	2.0498977528395614	185.8
1859	2.0433116378750804	185.9
1860	2.0554111537487096	186.0
1861	2.053595033042928	186.1
1862	2.035028227802756	186.2
1863	2.0518283142979987	186.3
1864	2.050986095864897	186.4
1865	2.054077142673459	186.5
1866	2.0528000558109714	186.6
1867	2.05559601585041	186.7
1868	2.051869696713458	186.8
1869	2.0631915052291334	186.9
1870	2.0590431040368955	187.0
1871	2.0527552044305533	187.1
1872	2.0514496516575615	187.2
1873	2.049968015794229	187.3
1874	2.044552387899006	187.4
1875	2.056532745838075	187.5
1876	2.055266208015697	187.6
1877	2.0410650465163425	187.7
1878	2.03464130305883	187.8
1879	2.040335492553329	187.9
1880	2.045687961919615	188.0
1881	2.059308540350418	188.1
1882	2.0490320884555455	188.2
1883	2.0597245338701535	188.3
1884	2.06845211394319	188.4
1885	2.0744304685675	188.5
1886	2.0752633648368923	188.6
1887	2.07275035412552	188.7
1888	2.063972466292015	188.8
1889	2.071502376231108	188.9
1890	2.0660533252489723	189.0
1891	2.0591028006128624	189.1
1892	2.0876603130828966	189.2
1893	2.0614029186461393	189.3
1894	2.061664917774999	189.4
1895	2.056695606670044	189.5
1896	2.05607723380163	189.6
1897	2.0415405594006	189.7
1898	2.0514999156665468	189.8
1899	2.064466080519124	189.9
1900	2.057614513784591	190.0
1901	2.054060758289827	190.1
1902	2.063337398072372	190.2
1903	2.070344071171574	190.3
1904	2.04585576383824	190.4
1905	2.059404320463643	190.5
1906	2.062116988630517	190.6
1907	2.0688125591186415	190.7
1908	2.051354688884294	190.8
1909	2.047200251023289	190.9
1910	2.0587640225551667	191.0
1911	2.0710408941927168	191.1
1912	2.070861261027407	191.2
1913	2.0585910887213084	191.3
1914	2.0554004082615767	191.4
1915	2.052303292387017	191.5
1916	2.03981143143021	191.6
1917	2.0506124954778415	191.7
1918	2.041256213439434	191.8
1919	2.0461073153230758	191.9
1920	2.0580473806117903	192.0
1921	2.0573346170648903	192.1
1922	2.05943321597546	192.2
1923	2.061366271573405	192.3
1924	2.0426568894278563	192.4
1925	2.047585805207605	192.5
1926	2.045810530566201	192.6
1927	2.040398969735331	192.7
1928	2.025767741494297	192.8
1929	2.0090712861438087	192.9
1930	2.008433480496413	193.0
1931	1.9975385551215947	193.1
1932	2.008214688278341	193.2
1933	2.004667977966314	193.3
1934	2.021361965120532	193.4
1935	2.0263700824146387	193.5
1936	2.0281226217648225	193.6
1937	2.0442853659783866	193.7
1938	2.042821091838825	193.8
1939	2.0363633988607064	193.9
1940	2.0479161860930275	194.0
1941	2.055159665821475	194.1
1942	2.0506735680711503	194.2
1943	2.0553590618440793	194.3
1944	2.045986404077648	194.4
1945	2.0426278687892045	194.5
1946	2.0442096371065372	194.6
1947	2.0424972275749695	194.7
1948	2.036737756934139	194.8
1949	2.037900458049619	194.9
1950	2.0310189109263943	195.0
1951	2.0354662057272206	195.1
1952	2.041330809429542	195.2
1953	2.0382621608586313	195.3
1954	2.036147035376884	195.4
1955	2.0197544653524884	195.5
1956	2.0468820416760867	195.6
1957	2.051796117808381	195.7
1958	2.0519359114331452	195.8
1959	2.040514824151829	195.9
1960	2.028865422288172	196.0
1961	2.035318095561242	196.1
1962	2.0478012166498316	196.2
1963	2.0447747329892514	196.3
1964	2.046749960643466	196.4
1965	2.048041288994412	196.5
1966	2.039869785533614	196.6
1967	2.034805722877728	196.7
1968	2.056683172675893	196.8
1969	2.042909803580564	196.9
1970	2.0529647949596184	197.0
1971	2.0554489788894186	197.1
1972	2.052957106603365	197.2
1973	2.0469459220667843	197.3
1974	2.037172983775103	197.4
1975	2.0435894094944005	197.5
1976	2.0427182643668806	197.6
1977	2.051867166457931	197.7
1978	2.0398677940036554	197.8
1979	2.0548528846853853	197.9
1980	2.0502014471098824	198.0
1981	2.061547361614626	198.1
1982	2.048878599162259	198.2
1983	2.055187568964469	198.3
1984	2.0556057671613788	198.4
1985	2.0535977094531197	198.5
1986	2.0701250245224805	198.6
1987	2.0570395729438875	198.7
1988	2.0562192627093836	198.8
1989	2.047738062926902	198.9
1990	2.0711058701031724	199.0
1991	2.0647220287617025	199.1
1992	2.0515591785925857	199.2
1993	2.0493337546678028	199.3
1994	2.0443633930896388	199.4
1995	2.0410589673124115	199.5
1996	2.0444572643161463	199.6
1997	2.046245559325274	199.7
1998	2.038543910458271	199.8
[truncated: 24,001 more rows]
