# Supplementary material for: Assessing structure-function impacts on Vitellogenin by leveraging allelic variant found in honey bee subspecies Apis mellifera mellifera
Source: iScience. 2025 Jul 29;28(9):113241. doi: 10.1016/j.isci.2025.113241 (PMC12496180; doi:10.1016/j.isci.2025.113241)
Supplement: Data S1. Data and code for molecular dynamics [file mmc2.zip › MD_analysis/csv/delE_mean.csv]

	res	mean
21	21	0.0
22	22	0.01413076923076923
23	23	0.0020692307692307694
24	24	0.06476923076923076
25	25	0.009338461538461537
26	26	0.3304153846153846
27	27	0.9888769230769231
28	28	0.9996076923076924
29	29	1.0
30	30	1.0
31	31	0.9999923076923076
32	32	0.9999846153846154
33	33	0.9999923076923076
34	34	0.9999923076923076
35	35	0.9998923076923077
36	36	0.9990153846153845
37	37	0.9995923076923077
38	38	0.9989000000000001
39	39	0.9529846153846153
40	40	0.26422307692307695
41	41	0.011930769230769231
42	42	0.0015076923076923075
43	43	0.0034000000000000002
44	44	0.010153846153846154
45	45	0.007484615384615384
46	46	0.5044846153846153
47	47	0.9693923076923076
48	48	0.9954307692307692
49	49	0.9932307692307691
50	50	0.9984692307692308
51	51	0.9999615384615386
52	52	0.9999769230769232
53	53	1.0
54	54	0.999976923076923
55	55	0.999976923076923
56	56	1.0
57	57	1.0
58	58	1.0
59	59	0.9985615384615384
60	60	0.9024153846153847
61	61	0.7419923076923076
62	62	0.7359
63	63	8.461538461538461e-05
64	64	0.0003846153846153846
65	65	0.9952461538461538
66	66	0.9997
67	67	0.9999846153846154
68	68	1.0
69	69	0.9994
70	70	0.9983923076923077
71	71	0.9946692307692307
72	72	0.9942615384615385
73	73	0.9940000000000001
74	74	0.9999307692307692
75	75	0.9999384615384616
76	76	0.9987538461538461
77	77	0.9600846153846154
78	78	0.8687538461538462
79	79	0.7057461538461538
80	80	0.7005846153846154
81	81	0.2778538461538461
82	82	0.007107692307692308
83	83	0.0
84	84	0.0
85	85	0.007084615384615384
86	86	0.0
87	87	0.0
88	88	0.0
89	89	0.0
90	90	0.0
91	91	5.384615384615385e-05
92	92	0.0
93	93	0.0
94	94	7.692307692307692e-06
95	95	0.03849230769230769
96	96	0.041315384615384615
97	97	0.06444615384615385
98	98	0.8546230769230769
99	99	0.9828076923076923
100	100	0.019576923076923075
101	101	0.00017692307692307693
102	102	0.00017692307692307693
103	103	0.00033076923076923073
104	104	1.5384615384615384e-05
105	105	3.076923076923077e-05
106	106	0.022069230769230768
107	107	0.999576923076923
108	108	1.0
109	109	0.9998615384615384
110	110	0.9968153846153847
111	111	0.9774692307692308
112	112	0.8542
113	113	0.0
114	114	6.153846153846154e-05
115	115	0.8542
116	116	0.9774692307692308
117	117	0.9673846153846155
118	118	0.9797692307692307
119	119	0.9879384615384614
120	120	0.9995923076923077
121	121	0.7198461538461538
122	122	0.5160230769230768
123	123	0.0
124	124	0.0
125	125	0.0
126	126	0.0
127	127	0.0
128	128	0.0
129	129	0.0
130	130	0.0
131	131	0.0
132	132	0.0
133	133	0.0
134	134	0.0
135	135	0.0
136	136	0.0
137	137	0.0
138	138	0.0
139	139	0.0
140	140	0.0
141	141	2.307692307692308e-05
142	142	0.0
143	143	1.5384615384615384e-05
144	144	0.0
145	145	0.0030384615384615385
146	146	0.0002692307692307693
147	147	0.06740769230769231
148	148	0.0032384615384615386
149	149	0.08690769230769231
150	150	0.012307692307692308
151	151	0.010269230769230768
152	152	0.0029076923076923077
156	156	0.0014153846153846152
157	157	0.002384615384615385
158	158	0.00014615384615384615
159	159	0.0585076923076923
160	160	0.0021846153846153847
161	161	3.846153846153846e-05
162	162	0.05788461538461538
163	163	0.0001
164	164	0.0022000000000000006
165	165	0.41582307692307696
166	166	0.5735538461538462
167	167	0.9432384615384615
168	168	0.9969384615384616
169	169	0.9946692307692307
170	170	0.9841615384615384
171	171	0.8024000000000001
172	172	0.2232230769230769
173	173	0.21802307692307693
174	174	0.08583846153846154
175	175	0.0027846153846153845
176	176	0.2180538461538462
177	177	0.242
178	178	0.9666153846153845
179	179	0.990076923076923
180	180	0.9992384615384615
181	181	0.9999076923076924
182	182	0.9984999999999999
183	183	0.9945769230769231
184	184	0.9966461538461537
185	185	0.9944615384615385
186	186	0.9794230769230771
187	187	0.378676923076923
188	188	0.01719230769230769
189	189	0.0
190	190	0.0
191	191	0.0
192	192	0.0
193	193	7.692307692307692e-06
194	194	0.0
195	195	0.0005923076923076924
196	196	7.692307692307692e-06
197	197	0.0
198	198	3.076923076923077e-05
199	199	0.0005615384615384616
200	200	0.0
201	201	0.0018538461538461543
202	202	0.0
203	203	0.0007384615384615384
204	204	0.001976923076923077
205	205	0.005253846153846153
206	206	0.0007461538461538462
207	207	0.002553846153846154
208	208	0.018584615384615383
209	209	0.1970923076923077
210	210	0.6559999999999999
211	211	0.9995923076923077
212	212	0.9999923076923076
213	213	0.9996538461538462
214	214	0.9995615384615384
215	215	0.9996615384615385
216	216	0.9990769230769232
217	217	0.9851769230769231
218	218	0.5755461538461539
219	219	0.33639230769230766
220	220	0.3288153846153846
221	221	0.3428
222	222	0.33836923076923076
223	223	0.010561538461538462
224	224	0.010115384615384615
225	225	0.008015384615384615
226	226	0.012076923076923077
227	227	0.0709923076923077
228	228	0.0027153846153846156
229	229	0.17946153846153848
230	230	0.04446153846153846
231	231	0.007584615384615384
232	232	0.09123846153846153
233	233	0.042638461538461535
234	234	0.04708461538461538
235	235	0.0005692307692307691
236	236	7.692307692307692e-06
237	237	0.00012307692307692307
238	238	8.461538461538461e-05
239	239	0.0008461538461538461
240	240	3.076923076923077e-05
241	241	0.0001153846153846154
242	242	0.003315384615384615
243	243	0.035338461538461534
244	244	0.0023846153846153848
245	245	0.004338461538461539
246	246	0.06758461538461538
247	247	0.06953076923076924
248	248	1.5384615384615384e-05
249	249	0.3039230769230769
250	250	0.5198461538461538
251	251	0.6726461538461539
252	252	0.8361692307692309
253	253	0.9335384615384615
254	254	0.9987846153846155
255	255	0.9999153846153845
256	256	0.9998999999999999
257	257	0.9998923076923077
258	258	0.9999692307692307
259	259	0.9992384615384615
260	260	0.5265923076923077
261	261	0.18416153846153843
262	262	0.06408461538461538
263	263	7.692307692307692e-06
264	264	0.0
265	265	0.05589999999999999
266	266	0.030207692307692307
267	267	0.4457538461538461
268	268	0.7984076923076924
269	269	0.7939615384615386
270	270	0.9994692307692308
271	271	0.9997692307692306
272	272	0.9999461538461538
273	273	1.0
274	274	0.9998538461538462
275	275	0.999323076923077
276	276	0.9924307692307692
277	277	0.9918307692307693
278	278	0.6663538461538462
279	279	0.48996153846153856
280	280	0.0832
281	281	0.012346153846153845
282	282	0.02036923076923077
283	283	0.013792307692307692
284	284	0.0015692307692307694
285	285	0.0206
286	286	0.011423076923076923
287	287	0.01223076923076923
288	288	0.020384615384615386
289	289	0.38748461538461537
290	290	0.7070153846153846
291	291	0.9983153846153845
292	292	0.9998076923076923
293	293	0.9997461538461538
294	294	0.9998692307692307
295	295	0.9999923076923076
296	296	0.9999307692307692
297	297	0.9999153846153845
298	298	0.999976923076923
299	299	0.999976923076923
300	300	0.9998769230769231
301	301	0.9998923076923077
302	302	0.989253846153846
303	303	0.9834076923076923
304	304	0.3041538461538461
305	305	0.0001153846153846154
306	306	7.692307692307693e-05
307	307	0.0
308	308	0.0
309	309	0.0
310	310	0.0
311	311	0.0
312	312	0.0
313	313	0.0
314	314	7.692307692307692e-06
315	315	0.5160230769230768
316	316	0.7062461538461539
317	317	0.7065307692307693
318	318	0.1815846153846154
319	319	0.11836153846153845
320	320	0.1140076923076923
321	321	0.06016153846153847
322	322	0.03040769230769231
323	323	0.0
