# Supplementary material for: Assessing structure-function impacts on Vitellogenin by leveraging allelic variant found in honey bee subspecies Apis mellifera mellifera
Source: iScience. 2025 Jul 29;28(9):113241. doi: 10.1016/j.isci.2025.113241 (PMC12496180; doi:10.1016/j.isci.2025.113241)
Supplement: Data S1. Data and code for molecular dynamics [file mmc2.zip › MD_analysis/csv/rgwt3.csv]

	Gyration	Time_(ns)
0	2.048649658970129	0.0
1	2.0436599777712843	0.1
2	2.054715066656245	0.2
3	2.051991220881543	0.3
4	2.0525430884209532	0.4
5	2.050984348358204	0.5
6	2.0598175608311102	0.6
7	2.060127554675482	0.7
8	2.04086752493113	0.8
9	2.0346878331914118	0.9
10	2.0519567177042735	1.0
11	2.067833951579296	1.1
12	2.0524378242318786	1.2
13	2.0558132887715237	1.3
14	2.0537563393482894	1.4
15	2.045448056389931	1.5
16	2.0426022865841142	1.6
17	2.041711269252087	1.7
18	2.049765489474409	1.8
19	2.046407581392915	1.9
20	2.0383697157928187	2.0
21	2.0533457093015177	2.1
22	2.0429436767313702	2.2
23	2.059182826240476	2.3
24	2.0639260998729303	2.4
25	2.06418229346463	2.5
26	2.0548046388064374	2.6
27	2.051855397908916	2.7
28	2.0476624412779305	2.8
29	2.063747833976169	2.9
30	2.047013977414139	3.0
31	2.044504640286515	3.1
32	2.05601298915452	3.2
33	2.0586609117918746	3.3
34	2.0603612860505147	3.4
35	2.048667875830315	3.5
36	2.051114145652098	3.6
37	2.06516571089035	3.7
38	2.062763232728057	3.8
39	2.0608455091726117	3.9
40	2.072837284308094	4.0
41	2.072080337330754	4.1
42	2.0632318874291182	4.2
43	2.0765242116870453	4.3
44	2.064144250581544	4.4
45	2.067415113634797	4.5
46	2.0830245257435993	4.6
47	2.0611336154967566	4.7
48	2.0757098226003197	4.8
49	2.0539675783223936	4.9
50	2.0574491322941686	5.0
51	2.0674725358632267	5.1
52	2.0844411634456863	5.2
53	2.0842131269616986	5.3
54	2.072782949119087	5.4
55	2.064218178932431	5.5
56	2.0631705112373164	5.6
57	2.0562508883011263	5.7
58	2.0486305202924417	5.8
59	2.0555365043457545	5.9
60	2.049541799117516	6.0
61	2.0534379224594392	6.1
62	2.0557360014501826	6.2
63	2.0538226048087647	6.3
64	2.0559097776203186	6.4
65	2.05942231088873	6.5
66	2.0547772937109325	6.6
67	2.047705282768315	6.7
68	2.048678792282985	6.8
69	2.0478700007658417	6.9
70	2.0635788056676936	7.0
71	2.043294926471503	7.1
72	2.0535135865417877	7.2
73	2.0651316024647772	7.3
74	2.0571266703576208	7.4
75	2.0533773438484335	7.5
76	2.0530908658503044	7.6
77	2.0498625696966095	7.7
78	2.0582119208613197	7.8
79	2.0450372902431893	7.9
80	2.0608275845007955	8.0
81	2.0456473435533353	8.1
82	2.049398838248694	8.2
83	2.059208407723101	8.3
84	2.0546251961031277	8.4
85	2.036725042261032	8.5
86	2.0277794527538804	8.6
87	2.0355845880712	8.7
88	2.056993547527344	8.8
89	2.053932023186624	8.9
90	2.0559440669224416	9.0
91	2.05824098770464	9.1
92	2.0566467259192787	9.2
93	2.0543605150195536	9.3
94	2.057220862526753	9.4
95	2.065943171052101	9.5
96	2.055220050550835	9.6
97	2.0410676562243872	9.7
98	2.0481923164080102	9.8
99	2.0537697707307854	9.9
100	2.0383187959618754	10.0
101	2.056377535274528	10.1
102	2.0631583173571593	10.2
103	2.047743683630956	10.3
104	2.0688985199308148	10.4
105	2.070030261600096	10.5
106	2.067941301876937	10.6
107	2.0701442646825554	10.7
108	2.0755528544496675	10.8
109	2.068915476415919	10.9
110	2.068520455728628	11.0
111	2.0779920948362536	11.1
112	2.0845219200562033	11.2
113	2.089870331897173	11.3
114	2.0768247488705947	11.4
115	2.083923151502142	11.5
116	2.070780447366825	11.6
117	2.070618926576214	11.7
118	2.0786519787065827	11.8
119	2.069980194658837	11.9
120	2.072049060913245	12.0
121	2.0711777107313063	12.1
122	2.058633746842833	12.2
123	2.065265716338791	12.3
124	2.0650608648327466	12.4
125	2.0646273289179766	12.5
126	2.065782022661696	12.6
127	2.049280567002625	12.7
128	2.0683585284900463	12.8
129	2.068917752195457	12.9
130	2.0471543974388973	13.0
131	2.0540721403540227	13.1
132	2.052580282880808	13.2
133	2.046914959844402	13.3
134	2.0578102879091595	13.4
135	2.070824361899404	13.5
136	2.074020937787013	13.6
137	2.0735191435956963	13.7
138	2.0708784281970782	13.8
139	2.070473810110649	13.9
140	2.077183630529233	14.0
141	2.0819518854278436	14.1
142	2.087852443612861	14.2
143	2.082402227042172	14.3
144	2.0788642073054144	14.4
145	2.080920569008618	14.5
146	2.0700652483552253	14.6
147	2.0728439717681004	14.7
148	2.064655804147355	14.8
149	2.0655404724699533	14.9
150	2.0643312980344204	15.0
151	2.0611641514750723	15.1
152	2.065437115683119	15.2
153	2.058009241379071	15.3
154	2.0661196679077087	15.4
155	2.0668321817496076	15.5
156	2.0461371068702903	15.6
157	2.0474175878119674	15.7
158	2.055155528692238	15.8
159	2.054582925212926	15.9
160	2.066504817330288	16.0
161	2.038954489142465	16.1
162	2.05804228184475	16.2
163	2.0589811440733476	16.3
164	2.0493387110796566	16.4
165	2.04458483511521	16.5
166	2.060586866288714	16.6
167	2.0534234515279954	16.7
168	2.050090988097295	16.8
169	2.042084164348283	16.9
170	2.035916740200313	17.0
171	2.0645273411584824	17.1
172	2.055414425494583	17.2
173	2.055615471337481	17.3
174	2.051074230327568	17.4
175	2.0474995727702465	17.5
176	2.0665972987007404	17.6
177	2.0654915195583996	17.7
178	2.0648771994646675	17.8
179	2.0465427906870635	17.9
180	2.0767891638853113	18.0
181	2.0664143320389043	18.1
182	2.0607789932088916	18.2
183	2.0526876844817394	18.3
184	2.054774270820446	18.4
185	2.0751032626651047	18.5
186	2.071135599441396	18.6
187	2.0739804492429004	18.7
188	2.0768096061180623	18.8
189	2.083659929140319	18.9
190	2.0605360117866054	19.0
191	2.0714189842138184	19.1
192	2.05804155388026	19.2
193	2.0606394840045787	19.3
194	2.0563800534992893	19.4
195	2.0647341087725004	19.5
196	2.0871463879265635	19.6
197	2.0705071080602355	19.7
198	2.072894448499843	19.8
199	2.0630800887905374	19.9
200	2.068467836047043	20.0
201	2.080462676989487	20.1
202	2.0721554766893715	20.2
203	2.07524177864499	20.3
204	2.069560563902103	20.4
205	2.0593571164933504	20.5
206	2.0608071028800774	20.6
207	2.0490362092912866	20.7
208	2.0652609193074234	20.8
209	2.0594333000202374	20.9
210	2.0666655997724397	21.0
211	2.0637436219430603	21.1
212	2.064183594054612	21.2
213	2.0599400653386675	21.3
214	2.0667787778687168	21.4
215	2.0697107816429976	21.5
216	2.055855796254398	21.6
217	2.068977935191525	21.7
218	2.0703805669741473	21.8
219	2.086089525796085	21.9
220	2.0801997986696406	22.0
221	2.072397700550118	22.1
222	2.071700310137265	22.2
223	2.0627253490181023	22.3
224	2.0748902792172736	22.4
225	2.0693673789240807	22.5
226	2.062194501012866	22.6
227	2.0578260964204893	22.7
228	2.065881770013451	22.8
229	2.068826365159703	22.9
230	2.0547361166916973	23.0
231	2.0608045255967866	23.1
232	2.0611224698768513	23.2
233	2.0560407644398384	23.3
234	2.075172056488085	23.4
235	2.069369672707761	23.5
236	2.0664230937628623	23.6
237	2.07563391278396	23.7
238	2.0831199459601804	23.8
239	2.0821392962071177	23.9
240	2.0747239231368324	24.0
241	2.0758702055855354	24.1
242	2.073200119603042	24.2
243	2.0635318281129846	24.3
244	2.0683081481362633	24.4
245	2.060504438867755	24.5
246	2.057659811970368	24.6
247	2.0555298256180152	24.7
248	2.0556287062863494	24.8
249	2.051092465928951	24.9
250	2.0622316323076513	25.0
251	2.0535439724284923	25.1
252	2.056978082993077	25.2
253	2.0524781559930187	25.3
254	2.047966309189634	25.4
255	2.0601936487644577	25.5
256	2.0605119555788436	25.6
257	2.062311945085248	25.7
258	2.057862201662075	25.8
259	2.051773470254598	25.9
260	2.0603823522508957	26.0
261	2.0598276110280302	26.1
262	2.0543990207631886	26.2
263	2.052282288101053	26.3
264	2.05099316854699	26.4
265	2.0521330816460717	26.5
266	2.0622257361384873	26.6
267	2.0404653286988794	26.7
268	2.0595292309513926	26.8
269	2.062332206135322	26.9
270	2.06381427355084	27.0
271	2.0519324305049254	27.1
272	2.074876448557731	27.2
273	2.05314967374619	27.3
274	2.067100971119579	27.4
275	2.0802867540134993	27.5
276	2.063295440611872	27.6
277	2.061142244310457	27.7
278	2.0715048883076315	27.8
279	2.0664847032182094	27.9
280	2.0511540796445247	28.0
281	2.0618508663350195	28.1
282	2.0585755189255854	28.2
283	2.0513631108180417	28.3
284	2.072535972068712	28.4
285	2.0643211006488205	28.5
286	2.0516550853010402	28.6
287	2.0534885240004375	28.7
288	2.048176421714529	28.8
289	2.0498683631536174	28.9
290	2.0551758205657054	29.0
291	2.052084022321012	29.1
292	2.065525632600023	29.2
293	2.0450583432518745	29.3
294	2.0524716458090135	29.4
295	2.0547603741861047	29.5
296	2.053823499285427	29.6
297	2.053374477177956	29.7
298	2.0677750679616262	29.8
299	2.063099828275192	29.9
300	2.0512214026193645	30.0
301	2.0549007135758997	30.1
302	2.064785090982469	30.2
303	2.052777141130551	30.3
304	2.0538980727445173	30.4
305	2.0540227613072073	30.5
306	2.045877844719626	30.6
307	2.058738772106006	30.7
308	2.051112226893565	30.8
309	2.0515398546689987	30.9
310	2.057698091327894	31.0
311	2.0526233296608005	31.1
312	2.0504977916468965	31.2
313	2.052867663378583	31.3
314	2.0422341199476377	31.4
315	2.0570984422120198	31.5
316	2.0648819193578904	31.6
317	2.0710193291614174	31.7
318	2.057833670532226	31.8
319	2.0705605087371777	31.9
320	2.0742864479347265	32.0
321	2.0846614380262896	32.1
322	2.065322556519599	32.2
323	2.062354845820985	32.3
324	2.0733263664352344	32.4
325	2.049230231553886	32.5
326	2.0550386235710447	32.6
327	2.073303828989734	32.7
328	2.0649352431350367	32.8
329	2.0700665562129354	32.9
330	2.0709227363645235	33.0
331	2.0693411278374056	33.1
332	2.07187085823994	33.2
333	2.0716359319032245	33.3
334	2.0763878980020865	33.4
335	2.0721764249157224	33.5
336	2.0713557748010807	33.6
337	2.0638466530368533	33.7
338	2.06359069579551	33.8
339	2.0706926150920695	33.9
340	2.087930620341069	34.0
341	2.0614078550987616	34.1
342	2.0573330251701716	34.2
343	2.0655191938132025	34.3
344	2.068547815595815	34.4
345	2.0567618882765237	34.5
346	2.059230321627169	34.6
347	2.0496947667834533	34.7
348	2.050912996922596	34.8
349	2.0467040248921475	34.9
350	2.055754611777016	35.0
351	2.0498607753188307	35.1
352	2.0447983779908427	35.2
353	2.059129820301674	35.3
354	2.045510597245056	35.4
355	2.058324420263502	35.5
356	2.0582904150354855	35.6
357	2.048811964893218	35.7
358	2.0588746899688966	35.8
359	2.04778713670106	35.9
360	2.0324110340156594	36.0
361	2.0475987815677112	36.1
362	2.0363021845354545	36.2
363	2.0515081896062877	36.3
364	2.0545959400197575	36.4
365	2.051432572345177	36.5
366	2.053218875767653	36.6
367	2.0545992766316323	36.7
368	2.047510846450548	36.8
369	2.0460288930606785	36.9
370	2.04393628275293	37.0
371	2.0497278359993163	37.1
372	2.053986571821279	37.2
373	2.0522378717306404	37.3
374	2.0492121008750055	37.4
375	2.053547588943787	37.5
376	2.0642874912492957	37.6
377	2.057050344564089	37.7
378	2.058738051034578	37.8
379	2.0533881950340063	37.9
380	2.0418734076138616	38.0
381	2.0466515634977136	38.1
382	2.0494463251068598	38.2
383	2.0496655450689985	38.3
384	2.046815142300382	38.4
385	2.060000393603863	38.5
386	2.071844075191963	38.6
387	2.054521843328109	38.7
388	2.042854217815497	38.8
389	2.060785747028196	38.9
390	2.044045031396621	39.0
391	2.05454142607896	39.1
392	2.053174537042766	39.2
393	2.0583793568678512	39.3
394	2.0521651770516725	39.4
395	2.0544927058777653	39.5
396	2.0543353049088937	39.6
397	2.053775117309409	39.7
398	2.05733315823249	39.8
399	2.052559677255898	39.9
400	2.044959199906685	40.0
401	2.0390599879373603	40.1
402	2.0364215384936992	40.2
403	2.039852488599724	40.3
404	2.028205401548154	40.4
405	2.0365016881875326	40.5
406	2.029750950168501	40.6
407	2.0421062934345993	40.7
408	2.0354323915045938	40.8
409	2.0368246426408274	40.9
410	2.044654876847298	41.0
411	2.054828213944436	41.1
412	2.047238694527374	41.2
413	2.045514965705639	41.3
414	2.0535658933566325	41.4
415	2.038911879243579	41.5
416	2.0245434897675034	41.6
417	2.014615066121165	41.7
418	2.024390744065379	41.8
419	2.0245481602583855	41.9
420	2.026195574784991	42.0
421	2.033464341790375	42.1
422	2.033628214466991	42.2
423	2.0471733645450043	42.3
424	2.0448721320730576	42.4
425	2.043356529276405	42.5
426	2.052808432142416	42.6
427	2.054466708876889	42.7
428	2.053989902473578	42.8
429	2.04996143967258	42.9
430	2.0605008490682652	43.0
431	2.058354860649611	43.1
432	2.0587400530533055	43.2
433	2.063952974088995	43.3
434	2.067217109025362	43.4
435	2.0668046447028074	43.5
436	2.050281111854292	43.6
437	2.0567403342708923	43.7
438	2.0480345624121177	43.8
439	2.0709588510555843	43.9
440	2.0687138369354083	44.0
441	2.056955039606844	44.1
442	2.0654714411507813	44.2
443	2.062465633460247	44.3
444	2.047404156865023	44.4
445	2.047045718602981	44.5
446	2.054087339391571	44.6
447	2.0509032263265414	44.7
448	2.066290790952807	44.8
449	2.068496227285791	44.9
450	2.062978402201132	45.0
451	2.060658353759856	45.1
452	2.055363626337127	45.2
453	2.053511568644788	45.3
454	2.040233920343053	45.4
455	2.03500671225421	45.5
456	2.0409475975621505	45.6
457	2.035493689864246	45.7
458	2.0413610284145474	45.8
459	2.0360589014057946	45.9
460	2.0534626256382618	46.0
461	2.0495178458035825	46.1
462	2.0339213655966377	46.2
463	2.0494192525950328	46.3
464	2.032909720499474	46.4
465	2.011862500231357	46.5
466	2.0075426688615505	46.6
467	2.008788133287366	46.7
468	2.0182980488763675	46.8
469	2.015779707512345	46.9
470	2.020071272194003	47.0
471	2.0208415809923603	47.1
472	2.0195348276315954	47.2
473	2.022529790375624	47.3
474	2.0379063545366334	47.4
475	2.033302320794027	47.5
476	2.046016727639127	47.6
477	2.0189907229329	47.7
478	2.0461152212424736	47.8
479	2.0460986249487405	47.9
480	2.0455825211524075	48.0
481	2.0225319188164663	48.1
482	2.0214270997517825	48.2
483	2.0104181345106467	48.3
484	2.0133752559871887	48.4
485	2.006743966822388	48.5
486	2.014982257268378	48.6
487	2.021762125185297	48.7
488	2.009886000311839	48.8
489	2.0196579898273814	48.9
490	2.000788493947465	49.0
491	2.010314741110678	49.1
492	2.0034710242170637	49.2
493	2.0142262135853626	49.3
494	2.0146428860550927	49.4
495	2.0154397478938724	49.5
496	2.0185261474635943	49.6
497	2.0139223034745646	49.7
498	2.009883956658801	49.8
499	1.9989694747787152	49.9
500	2.0013567359248077	50.0
501	2.0054135550999046	50.1
502	2.0016507950437648	50.2
503	2.0191710237023157	50.3
504	2.011293289051125	50.4
505	2.0020623252433656	50.5
506	1.9829944440020264	50.6
507	1.985696034930519	50.7
508	1.9746223949107446	50.8
509	1.9790925037472857	50.9
510	1.9945331925918643	51.0
511	1.9799502765678254	51.1
512	1.9898662941320164	51.2
513	1.9903582424792672	51.3
514	1.9941688732988532	51.4
515	1.997377327529495	51.5
516	1.9864533556778234	51.6
517	1.9917863268171203	51.7
518	1.9931508880776494	51.8
519	2.0007704440512994	51.9
520	1.991741967128264	52.0
521	1.990621063589759	52.1
522	1.9761982619699872	52.2
523	1.9954542875024557	52.3
524	1.9832417674016138	52.4
525	1.9699351390116564	52.5
526	1.974055962375268	52.6
527	1.9854555455278255	52.7
528	1.9882258744126151	52.8
529	1.969907046035885	52.9
530	1.9780217971620253	53.0
531	1.9717935062391307	53.1
532	1.97876359052241	53.2
533	1.982735433834534	53.3
534	1.9821460166470328	53.4
535	1.97311542005826	53.5
536	1.9797953120338625	53.6
537	1.978997243655812	53.7
538	1.9761831128677465	53.8
539	1.9756585913513438	53.9
540	1.9762748501662695	54.0
541	1.9647056091713972	54.1
542	1.972398098709818	54.2
543	1.975599129433353	54.3
544	1.980861288966332	54.4
545	1.9884614242857452	54.5
546	1.981210637409497	54.6
547	1.984934960003351	54.7
548	1.9741975217418386	54.8
549	1.9697799708021213	54.9
550	1.9759084464062302	55.0
551	1.9750942608713018	55.1
552	1.9630903180366401	55.2
553	1.963091601059039	55.3
554	1.9544377294079138	55.4
555	1.9671110150386697	55.5
556	1.9641714217840271	55.6
557	1.9668287571147083	55.7
558	1.9592694326298288	55.8
559	1.969641027474036	55.9
560	1.964224130249191	56.0
561	1.970300434461276	56.1
562	1.9700863579868066	56.2
563	1.9779012205422992	56.3
564	1.9864670099121262	56.4
565	1.979725624499202	56.5
566	1.9723740731103463	56.6
567	1.9862125173533696	56.7
568	1.9988910680961136	56.8
569	2.000582483630164	56.9
570	2.0019844093325694	57.0
571	1.9915717843637653	57.1
572	1.9989166282771071	57.2
573	1.9986901877939875	57.3
574	1.9945850454110234	57.4
575	2.0132448537837395	57.5
576	1.9903440110105621	57.6
577	1.9934795082887418	57.7
578	1.9906061778737663	57.8
579	1.9837172535166325	57.9
580	1.982022322264258	58.0
581	1.985902046795451	58.1
582	1.9932434508965948	58.2
583	1.9916629767205778	58.3
584	2.0051496618391553	58.4
585	2.0136843437570793	58.5
586	2.008256740433844	58.6
587	1.9947050489284621	58.7
588	1.9914455154408253	58.8
589	1.9956361915446863	58.9
590	1.9995984973905152	59.0
591	1.9892864084045132	59.1
592	1.9920690393031857	59.2
593	1.9864989932199715	59.3
594	1.994338883185029	59.4
595	1.9761845592691136	59.5
596	1.9894640206895415	59.6
597	1.9909114598269186	59.7
598	1.9915399967873793	59.8
599	1.9960782045855403	59.9
600	1.986991137559719	60.0
601	1.9803878283723912	60.1
602	1.9775878295306717	60.2
603	1.9874466994406237	60.3
604	1.9907669641340062	60.4
605	1.9853617578013867	60.5
606	1.986398918830648	60.6
607	1.9875289398729814	60.7
608	1.996434515243932	60.8
609	1.9839192148388332	60.9
610	1.9810802676614239	61.0
611	1.981630412546815	61.1
612	1.990899518901706	61.2
613	1.9901747326822252	61.3
614	1.9977223521177316	61.4
615	2.0039868988763296	61.5
616	1.9961881360567735	61.6
617	1.9929865793117665	61.7
618	1.9984560290357956	61.8
619	1.981078699050092	61.9
620	1.9843265593284105	62.0
621	1.987200397954075	62.1
622	1.9879577108231692	62.2
623	1.9942483761241807	62.3
624	1.987785874965814	62.4
625	1.9815587128487109	62.5
626	1.9948981215193573	62.6
627	2.0065224980858383	62.7
628	1.9981947220156042	62.8
629	1.992289109885886	62.9
630	1.9817691265226287	63.0
631	1.9796763077850426	63.1
632	1.971464611360312	63.2
633	1.9821990129802616	63.3
634	1.9826420455569254	63.4
635	1.9867098070283054	63.5
636	1.995875527941876	63.6
637	1.9922187118316874	63.7
638	1.9941317700756396	63.8
639	1.9989061580286573	63.9
640	1.9871412500245098	64.0
641	1.9902181355395243	64.1
642	1.9979019927337573	64.2
643	2.008336626740742	64.3
644	2.0080043720860887	64.4
645	2.006765375182358	64.5
646	1.9945403732658038	64.6
647	2.0118769275514192	64.7
648	1.9912637839369332	64.8
649	1.9979972361350307	64.9
650	1.9970946052144543	65.0
651	2.0075379806469007	65.1
652	1.9977184753519657	65.2
653	1.9918802786885912	65.3
654	1.9946327010373501	65.4
655	2.01032066637251	65.5
656	2.0161203870028843	65.6
657	1.9954099209012661	65.7
658	2.0016350345456635	65.8
659	2.0111232575975233	65.9
660	2.008423902444861	66.0
661	2.006374953831999	66.1
662	2.0407081854178704	66.2
663	2.0238568294379533	66.3
664	2.027240656772242	66.4
665	2.0160705502920377	66.5
666	2.0183571369772912	66.6
667	2.0054141676720048	66.7
668	2.005756734080068	66.8
669	2.000002810514398	66.9
670	2.002370202477652	67.0
671	2.0080893292290543	67.1
672	2.0046403117354115	67.2
673	1.9907662429422708	67.3
674	1.9910868624823734	67.4
675	2.007092766302559	67.5
676	1.9973305662230179	67.6
677	1.9861663916095267	67.7
678	1.9909773829036723	67.8
679	2.028336975036441	67.9
680	2.009493592223668	68.0
681	1.9945625291203462	68.1
682	1.99343295040888	68.2
683	1.990101740628412	68.3
684	1.997485966729926	68.4
685	1.9977108658659337	68.5
686	1.991221913844861	68.6
687	2.0075742275326927	68.7
688	2.0071491479094674	68.8
689	2.0028126844969325	68.9
690	1.996168857715125	69.0
691	2.001414706244324	69.1
692	1.996658644778126	69.2
693	2.010021168896564	69.3
694	2.004252390887172	69.4
695	1.998681505851297	69.5
696	2.0097065701320647	69.6
697	2.0102815213088867	69.7
698	2.0094384142257335	69.8
699	2.015330241102349	69.9
700	2.0121984926556635	70.0
701	2.0117952681768076	70.1
702	2.0074011815610686	70.2
703	1.9992371465018541	70.3
704	1.9952399933039071	70.4
705	1.9903045542922895	70.5
706	1.9953397209237616	70.6
707	2.0009962589995562	70.7
708	2.002186056313667	70.8
709	1.9983101361503137	70.9
710	1.9911336905199255	71.0
711	1.991106913604626	71.1
712	2.0070661032498425	71.2
713	1.9985620245795697	71.3
714	1.9870431392335748	71.4
715	1.9971668468209003	71.5
716	1.9921592657203684	71.6
717	1.98587766236633	71.7
718	1.9897209648568084	71.8
719	1.9968104151964319	71.9
720	1.9933525483559038	72.0
721	1.9951088164752488	72.1
722	1.9995178016454442	72.2
723	2.01196199308384	72.3
724	2.000812053092183	72.4
725	2.0017960401299737	72.5
726	1.999590667437709	72.6
727	1.9994051859933617	72.7
728	2.002204709581142	72.8
729	2.0040474504415795	72.9
730	1.9993522814532603	73.0
731	2.002907105947114	73.1
732	2.0164027730674845	73.2
733	2.0052979763392687	73.3
734	2.0068405463025694	73.4
735	1.9949779089335855	73.5
736	1.9870880562273514	73.6
737	2.0068391885225916	73.7
738	2.004297897700954	73.8
739	1.9928220480627816	73.9
740	1.995728319499634	74.0
741	2.00893986693594	74.1
742	2.010013787175354	74.2
743	1.9954715222760413	74.3
744	2.001009702344703	74.4
745	2.0035508523492247	74.5
746	2.0009073595034272	74.6
747	2.004825470223149	74.7
748	2.007524608602087	74.8
749	2.012421690500884	74.9
750	2.0076964026275523	75.0
751	2.0115083154877587	75.1
752	2.0180757487928442	75.2
753	2.0236023777776504	75.3
754	2.012837128834464	75.4
755	2.0156735930574157	75.5
756	2.000985288554809	75.6
757	1.996831533790997	75.7
758	1.9905606074006739	75.8
759	2.003352509004932	75.9
760	1.9996938973988574	76.0
761	2.002374985792992	76.1
762	1.9922606507042848	76.2
763	2.016245094362173	76.3
764	1.9973896098724935	76.4
765	2.014077419208051	76.5
766	2.0097337748633524	76.6
767	2.0114157366321592	76.7
768	2.0125343224502212	76.8
769	2.003497966832439	76.9
770	2.015620559908838	77.0
771	1.997385352100873	77.1
772	2.002241522724519	77.2
773	2.0122207693104683	77.3
774	2.0087522444286634	77.4
775	2.0008246739633804	77.5
776	2.0067173458272913	77.6
777	2.0092918077136606	77.7
778	1.9915841633112945	77.8
779	2.0000127651275212	77.9
780	2.001950892201757	78.0
781	1.9962948882778326	78.1
782	2.002410024543107	78.2
783	1.9968974402075805	78.3
784	2.0038883657673834	78.4
785	2.003030008217747	78.5
786	1.9965354785288525	78.6
787	2.008333618356859	78.7
788	2.014797703225195	78.8
789	2.008798617076846	78.9
790	2.004911096272459	79.0
791	2.0271491209558494	79.1
792	2.001885695916728	79.2
793	1.9937082255533638	79.3
794	2.016542576892678	79.4
795	2.0037362381241404	79.5
796	1.989323917981411	79.6
797	1.9928240484126878	79.7
798	1.9999131479563677	79.8
799	2.013304256146244	79.9
800	2.0086026673218704	80.0
801	2.0073598496777767	80.1
802	2.0101410569510425	80.2
803	1.9985864391379358	80.3
804	2.0044742231652415	80.4
805	2.0053699801552285	80.5
806	2.0008305442023633	80.6
807	2.0020036983235747	80.7
808	1.9898301498996882	80.8
809	1.995885506343307	80.9
810	1.997396371524981	81.0
811	2.009806316160429	81.1
812	2.0062480804575507	81.2
813	2.0015882947848445	81.3
814	2.003341203809276	81.4
815	2.0043690342814413	81.5
816	2.009918411039647	81.6
817	2.008424120684585	81.7
818	2.006003564254962	81.8
819	2.0028152022138372	81.9
820	2.0066885166623063	82.0
821	1.998555816692892	82.1
822	1.9987489416029889	82.2
823	2.009837075175168	82.3
824	2.013898135858222	82.4
825	2.001976508561557	82.5
826	2.006063145262559	82.6
827	2.013919488082009	82.7
828	2.004364815135615	82.8
829	2.0082167019998	82.9
830	2.0014634860457465	83.0
831	1.997298592414417	83.1
832	1.9951352473333959	83.2
833	2.0060151357512486	83.3
834	1.9907397942085294	83.4
835	1.9984207818273818	83.5
836	1.9987349736069613	83.6
837	2.0036068359921346	83.7
838	2.003234190175285	83.8
839	2.0122461981038873	83.9
840	2.0139639511340515	84.0
841	2.004305475639867	84.1
842	2.003539533140175	84.2
843	2.0001407883957136	84.3
844	2.00985525612765	84.4
845	1.9966807005398328	84.5
846	2.0069593454738577	84.6
847	2.0036100431763417	84.7
848	2.0052435683446497	84.8
849	2.004217086704739	84.9
850	2.00978266316746	85.0
851	2.014343542968238	85.1
852	2.0011053084323005	85.2
853	1.9986764134952515	85.3
854	2.019974041850498	85.4
855	2.01438104149647	85.5
856	2.021470838122428	85.6
857	2.016845671767186	85.7
858	2.0121317578883207	85.8
859	2.017995308067399	85.9
860	2.0159907682413936	86.0
861	2.0164006688936427	86.1
862	2.011198155580129	86.2
863	2.0120216532116206	86.3
864	2.002013190402513	86.4
865	2.014182885286762	86.5
866	2.003611541842561	86.6
867	2.0129476898620173	86.7
868	2.0180161645380084	86.8
869	2.0152514180766796	86.9
870	2.0073818213764065	87.0
871	2.022224793051507	87.1
872	2.0052095970995794	87.2
873	2.0100007552024515	87.3
874	2.0122682204939997	87.4
875	2.0190789075760276	87.5
876	2.0222432594197075	87.6
877	2.0046572401010567	87.7
878	2.0076078966682576	87.8
879	2.0134833875258993	87.9
880	2.0139196067054526	88.0
881	2.014127456053184	88.1
882	2.0160022070470345	88.2
883	2.0237149107082195	88.3
884	2.0158627500850432	88.4
885	2.030962669316729	88.5
886	2.016174165842884	88.6
887	2.0175701439843787	88.7
888	2.0030431485802422	88.8
889	2.019493188617534	88.9
890	2.02033242590517	89.0
891	2.026044720463968	89.1
892	2.0196518571512985	89.2
893	2.0233712172490876	89.3
894	2.016073515773247	89.4
895	2.0092379411108503	89.5
896	2.0084318762506763	89.6
897	2.0120823970946096	89.7
898	2.012827445518526	89.8
899	2.011611708340822	89.9
900	2.0148696711424083	90.0
901	2.0156561739564727	90.1
902	2.012292357634199	90.2
903	2.0172880489662983	90.3
904	2.011799813549949	90.4
905	2.004786561462473	90.5
906	2.0091600307961106	90.6
907	1.9969438661271368	90.7
908	2.000952366985607	90.8
909	2.0037669292230973	90.9
910	2.0096631974801804	91.0
911	2.013943721611855	91.1
912	2.01168130918448	91.2
913	2.0086019319552118	91.3
914	2.0147045937230357	91.4
915	2.0129528389652536	91.5
916	2.012156055756912	91.6
917	2.017832861998273	91.7
918	2.0039605902256885	91.8
919	1.9971397165166775	91.9
920	2.0134670639735224	92.0
921	2.014392501015095	92.1
922	2.010531404242787	92.2
923	2.0144104683289497	92.3
924	2.017611833361932	92.4
925	2.020341098276153	92.5
926	2.0133710386162154	92.6
927	2.0090434800146584	92.7
928	2.017974103768578	92.8
929	2.013625071296881	92.9
930	2.015773846633553	93.0
931	2.0080530079501826	93.1
932	2.0148170810960893	93.2
933	2.0107560890049627	93.3
934	2.015499442988171	93.4
935	2.015146584405855	93.5
936	2.0170241073150583	93.6
937	2.0132560885452837	93.7
938	2.0085341612756613	93.8
939	2.015719563506764	93.9
940	2.0178093992971475	94.0
941	2.024623851665207	94.1
942	2.0204151095976886	94.2
943	2.0093780359321682	94.3
944	2.0109308091492033	94.4
945	2.004899044590249	94.5
946	2.012613666110189	94.6
947	2.0082742603246637	94.7
948	2.0014934465526624	94.8
949	2.0205517884667263	94.9
950	2.0156535698910547	95.0
951	2.015363996456439	95.1
952	2.019090395143166	95.2
953	2.016921463052249	95.3
954	2.01187605271726	95.4
955	2.0177352673109796	95.5
956	2.0221012796538007	95.6
957	2.016290027243867	95.7
958	2.0229706192595787	95.8
959	2.0131306274414946	95.9
960	2.0140588640940664	96.0
961	2.0146213729165643	96.1
962	2.00924356420084	96.2
963	2.0143669609191464	96.3
964	2.009789544899932	96.4
965	2.009772123165342	96.5
966	2.014385717910734	96.6
967	2.0168101863267798	96.7
968	2.0079397445050633	96.8
969	2.019583431171756	96.9
970	2.008314313668934	97.0
971	2.019389802527031	97.1
972	2.012501721654069	97.2
973	2.0112144749903567	97.3
974	2.006012618832851	97.4
975	2.0083583715205195	97.5
976	2.0095978095115163	97.6
977	2.016178385716852	97.7
978	2.008457002726508	97.8
979	2.0117785218392727	97.9
980	2.0082983816213416	98.0
981	2.0157559355516814	98.1
982	2.0068816317555274	98.2
983	2.0172106982410165	98.3
984	2.013867185658972	98.4
985	2.0023766528656606	98.5
986	1.9896529487255952	98.6
987	2.014787322035336	98.7
988	2.0110731554084813	98.8
989	2.0025457400270636	98.9
990	2.01588914651882	99.0
991	2.005211505653982	99.1
992	2.0159239346568136	99.2
993	2.0064475058325386	99.3
994	1.9998629602862432	99.4
995	2.010401301346129	99.5
996	2.0030100425692328	99.6
997	2.019775890885662	99.7
998	2.02459382503118	99.8
999	2.0085569434116484	99.9
1000	2.0022580939630106	100.0
1001	1.9987523012702282	100.1
1002	2.011776736956905	100.2
1003	2.004828909984497	100.3
1004	2.0280559497189152	100.4
1005	2.0188761410227607	100.5
1006	2.0306870905307624	100.6
1007	2.0160401602691196	100.7
1008	2.0168488900249133	100.8
1009	2.0160183383022083	100.9
1010	2.0198762583648437	101.0
1011	2.0153761329463307	101.1
1012	2.0217275224430553	101.2
1013	2.004045621778122	101.3
1014	2.0056317659995866	101.4
1015	2.003773675755186	101.5
1016	2.00981078886158	101.6
1017	2.015216804645385	101.7
1018	2.0135420472494405	101.8
1019	2.0121159411843332	101.9
1020	2.0168500574856036	102.0
1021	2.0025446025562204	102.1
1022	1.9993278974070088	102.2
1023	2.0019922309979727	102.3
1024	2.010728213735072	102.4
1025	2.0105537423271036	102.5
1026	2.0014036692237087	102.6
1027	2.006194236545284	102.7
1028	2.0047055611242395	102.8
1029	2.0053330268317153	102.9
1030	2.0040013532072662	103.0
1031	2.008161505233005	103.1
1032	1.9990595726013267	103.2
1033	2.000502914928695	103.3
1034	2.0037357921437033	103.4
1035	2.0034069188440133	103.5
1036	1.9999565973213378	103.6
1037	2.003535202778579	103.7
1038	2.0075258650880383	103.8
1039	2.0153059769527575	103.9
1040	2.017675141447816	104.0
1041	2.020453328736452	104.1
1042	2.0068120460306957	104.2
1043	1.9938188464770086	104.3
1044	2.0028039163916462	104.4
1045	2.0047764563786528	104.5
1046	2.010858031605975	104.6
1047	2.0056025318478126	104.7
1048	2.012123996113603	104.8
1049	2.01427756875641	104.9
1050	2.011412121252577	105.0
1051	2.0027057596625295	105.1
1052	2.0080180500148312	105.2
1053	2.008717879311331	105.3
1054	2.011601476836423	105.4
1055	2.0037354863926535	105.5
1056	2.0134995642339923	105.6
1057	2.0225756234660013	105.7
1058	1.9954497136824483	105.8
1059	2.0015506361219937	105.9
1060	1.9964135337784301	106.0
1061	2.0143899518399504	106.1
1062	2.005070803707898	106.2
1063	1.9960216282079037	106.3
1064	2.014245768668204	106.4
1065	2.0121244364281052	106.5
1066	2.004495359908211	106.6
1067	1.9986448418297051	106.7
1068	2.0119584713989975	106.8
1069	2.0064909438838416	106.9
1070	2.0050261274020977	107.0
1071	1.99403368043865	107.1
1072	2.007648443875645	107.2
1073	2.006565010680662	107.3
1074	2.004747983307153	107.4
1075	2.0256294785137356	107.5
1076	2.0116814625257153	107.6
1077	2.009372952597566	107.7
1078	2.0187929881914335	107.8
1079	2.0030129697131005	107.9
1080	2.0002910389763056	108.0
1081	1.9902770510920573	108.1
1082	2.0003609667620372	108.2
1083	2.002225127864043	108.3
1084	1.9997585817123822	108.4
1085	2.0078252932679352	108.5
1086	2.0041010045275525	108.6
1087	2.0096632477744905	108.7
1088	2.0079854664520465	108.8
1089	2.013116672325957	108.9
1090	1.9983134514264738	109.0
1091	2.011360130368557	109.1
1092	2.0109685985651558	109.2
1093	2.012706337281668	109.3
1094	2.0083264254875792	109.4
1095	2.0052562715700066	109.5
1096	2.000216769460581	109.6
1097	2.0120966170218186	109.7
1098	2.0077248329054873	109.8
1099	2.0097125567421514	109.9
1100	2.002995572552616	110.0
1101	2.0050819965917377	110.1
1102	2.0012649215534473	110.2
1103	2.0028553198928285	110.3
1104	2.0054237665355257	110.4
1105	1.9938457844479844	110.5
1106	1.9904717355189083	110.6
1107	1.9863736089855883	110.7
1108	1.9824813028307402	110.8
1109	1.9785027017804822	110.9
1110	1.9761768223374498	111.0
1111	1.9800423895924242	111.1
1112	1.9937608743567568	111.2
1113	1.9958234700839503	111.3
1114	2.0111821279288864	111.4
1115	2.0142059058498676	111.5
1116	2.0124667057796373	111.6
1117	2.001508925822202	111.7
1118	2.009554779298634	111.8
1119	2.0152697639478556	111.9
1120	2.023160863489702	112.0
1121	2.035678605517042	112.1
1122	2.0191085364278667	112.2
1123	2.019064398051847	112.3
1124	2.004206144594473	112.4
1125	2.017071288839259	112.5
1126	1.9978004504130777	112.6
1127	2.0066146447374806	112.7
1128	2.009308143971572	112.8
1129	2.0205642279844938	112.9
1130	2.0103037623532996	113.0
1131	2.0045245751113683	113.1
1132	2.010130672073605	113.2
1133	1.995629381794545	113.3
1134	2.006887807081783	113.4
1135	2.010599601902746	113.5
1136	2.0124273472528507	113.6
1137	2.0141741593167226	113.7
1138	2.0184089244283006	113.8
1139	2.0074095074750318	113.9
1140	2.0050594744019055	114.0
1141	2.0150790791065396	114.1
1142	2.0192226010509846	114.2
1143	2.009975250785418	114.3
1144	2.033421180781057	114.4
1145	2.0241589666192055	114.5
1146	2.024527981585045	114.6
1147	2.0259131779630524	114.7
1148	2.0362021996438338	114.8
1149	2.0275698645371816	114.9
1150	2.021637537555263	115.0
1151	2.03134277823213	115.1
1152	2.0204677303045537	115.2
1153	2.016101603578086	115.3
1154	2.003414762952084	115.4
1155	1.9928223244495598	115.5
1156	1.9903605618578404	115.6
1157	1.9970442687033292	115.7
1158	2.0001458790458004	115.8
1159	1.9931432064634895	115.9
1160	1.9990659497397514	116.0
1161	2.003204903511445	116.1
1162	2.0145578450307275	116.2
1163	2.0091156162767723	116.3
1164	2.0024542089174013	116.4
1165	2.001892879303955	116.5
1166	2.0027224589743198	116.6
1167	2.002067325954774	116.7
1168	1.9951046108386201	116.8
1169	1.9895164418419848	116.9
1170	1.9962488934772658	117.0
1171	1.9856157780513342	117.1
1172	1.990233442653309	117.2
1173	2.0014537375483403	117.3
1174	2.0009402191028314	117.4
1175	2.0026258804570625	117.5
1176	2.0126106440214477	117.6
1177	2.006874683953195	117.7
1178	2.018257145825286	117.8
1179	2.0263210612374367	117.9
1180	2.0065625538249385	118.0
1181	2.027895987046572	118.1
1182	2.028130652070771	118.2
1183	2.0285566609622867	118.3
1184	2.030835740733548	118.4
1185	2.002924482876652	118.5
1186	1.997980398958608	118.6
1187	2.017698313890096	118.7
1188	2.0119169847536136	118.8
1189	2.0117322704216902	118.9
1190	2.0185924822938133	119.0
1191	2.021814958763182	119.1
1192	2.0165299445403466	119.2
1193	2.0001661942412925	119.3
1194	2.0101604413505743	119.4
1195	2.010504453971737	119.5
1196	2.014758932059049	119.6
1197	2.0189521820746936	119.7
1198	2.024194844034401	119.8
1199	2.020172687162245	119.9
1200	2.0147962944781836	120.0
1201	2.021826956923229	120.1
1202	2.015970607456402	120.2
1203	2.016561890337329	120.3
1204	2.0082308155426123	120.4
1205	2.0112897615741048	120.5
1206	2.0171905752291295	120.6
1207	2.009104609860666	120.7
1208	1.999744235330053	120.8
1209	2.0095043658321803	120.9
1210	2.010544400751324	121.0
1211	2.0128508202714044	121.1
1212	2.0184657853308305	121.2
1213	2.0160695322101954	121.3
1214	2.0225448098906353	121.4
1215	2.0133975808451843	121.5
1216	2.005490270982773	121.6
1217	2.007076654252556	121.7
1218	2.009230348462645	121.8
1219	2.0119738969813294	121.9
1220	2.001082564469539	122.0
1221	2.0145481621861743	122.1
1222	2.0135689146052793	122.2
1223	2.0183318517796467	122.3
1224	2.0110602467021574	122.4
1225	2.0083723775988704	122.5
1226	2.0150361483593233	122.6
1227	2.0191040907653544	122.7
1228	1.9968775626230604	122.8
1229	2.0027181371595324	122.9
1230	1.983399057528534	123.0
1231	2.0109068569513497	123.1
1232	2.0040715948648082	123.2
1233	2.00850285180963	123.3
1234	1.9999961023835644	123.4
1235	2.004033172884928	123.5
1236	2.0007037130834755	123.6
1237	2.001952486373577	123.7
1238	1.99767241456083	123.8
1239	1.999299207121513	123.9
1240	2.0063821606891015	124.0
1241	2.002630973335952	124.1
1242	2.0019214051187264	124.2
1243	2.0177507581407004	124.3
1244	2.006725758508708	124.4
1245	2.0110625904284114	124.5
1246	1.9872493652707874	124.6
1247	1.9923131199042572	124.7
1248	2.001246351427218	124.8
1249	2.0068337655171136	124.9
1250	2.005838949671547	125.0
1251	2.0048610576508463	125.1
1252	2.0137622228542833	125.2
1253	2.0080630698966853	125.3
1254	1.994243985569908	125.4
1255	2.002846223368405	125.5
1256	2.000231110240936	125.6
1257	2.0036071861526406	125.7
1258	2.008124661892368	125.8
1259	2.0236354012119304	125.9
1260	2.0161699324407265	126.0
1261	2.0124921645895353	126.1
1262	2.0165878549178715	126.2
1263	2.0167984931397633	126.3
1264	2.016423492053984	126.4
1265	2.0263347145720734	126.5
1266	2.0264495289669417	126.6
1267	2.0153799988635797	126.7
1268	2.0162917012753145	126.8
1269	2.020034702240261	126.9
1270	2.0132972169654533	127.0
1271	2.0134126294458485	127.1
1272	2.0091265608142117	127.2
1273	2.0083090737738085	127.3
1274	2.002833920142562	127.4
1275	2.004274615005241	127.5
1276	1.9900799130805107	127.6
1277	2.005694391786066	127.7
1278	2.005240047576908	127.8
1279	1.9983003220830904	127.9
1280	2.0016278591824856	128.0
1281	1.9971297697513584	128.1
1282	2.005787658933129	128.2
1283	2.0227406243229136	128.3
1284	2.0138361125766386	128.4
1285	2.018985423641634	128.5
1286	2.020163058075487	128.6
1287	1.9983235640408685	128.7
1288	2.0047716937078937	128.8
1289	1.9962056336378868	128.9
1290	2.001630838235677	129.0
1291	1.9855680550456614	129.1
1292	2.0023706464597164	129.2
1293	1.999810366614979	129.3
1294	2.0156894387718203	129.4
1295	2.0010928729932567	129.5
1296	2.002660090307601	129.6
1297	2.0086659366764383	129.7
1298	2.0065715681245337	129.8
1299	2.00993053783118	129.9
1300	1.9988564618886577	130.0
1301	1.9988409667712552	130.1
1302	2.003314253555998	130.2
1303	1.9995697696255714	130.3
1304	2.007709326299317	130.4
1305	2.003404449376453	130.5
1306	1.9918947387859203	130.6
1307	1.9752499110629123	130.7
1308	1.994926796342928	130.8
1309	1.9984774562919043	130.9
1310	2.0065614157451988	131.0
1311	2.0143028092446196	131.1
1312	1.9998167553887494	131.2
1313	2.0013870496107367	131.3
1314	2.0010251614185472	131.4
1315	2.0103562055594577	131.5
1316	1.9969260881382291	131.6
1317	2.0032012850601557	131.7
1318	2.018524755565377	131.8
1319	2.0033684809130006	131.9
1320	2.007106798198835	132.0
1321	1.9991439096588	132.1
1322	1.9964570804876394	132.2
1323	2.0102810805418008	132.3
1324	2.0006327893341265	132.4
1325	2.0077664538945967	132.5
1326	2.005970315434311	132.6
1327	2.0005589633141136	132.7
1328	2.0049000581525145	132.8
1329	2.0045753699304796	132.9
1330	2.014085070889423	133.0
1331	2.0166564355604204	133.1
1332	2.0044814587285966	133.2
1333	2.004377540780155	133.3
1334	1.995637582310831	133.4
1335	1.9977912164422833	133.5
1336	1.9997713874456349	133.6
1337	2.0042182553154584	133.7
1338	2.001828371957484	133.8
1339	2.0046545917326735	133.9
1340	2.003488685911082	134.0
1341	2.0064618569643957	134.1
1342	2.0069689550739818	134.2
1343	2.0169891560656605	134.3
1344	2.0094591179304464	134.4
1345	1.9967784431382476	134.5
1346	2.0066600600269995	134.6
1347	2.006236894863758	134.7
1348	2.0114850454230746	134.8
1349	2.005674225625341	134.9
1350	1.9913656505134967	135.0
1351	2.009522192215812	135.1
1352	1.9965908633796619	135.2
1353	2.0006396395376056	135.3
1354	2.007943005043608	135.4
1355	2.012674742028244	135.5
1356	2.0154376413267965	135.6
1357	2.0128583394282358	135.7
1358	2.0141481154103196	135.8
1359	2.0029542292359603	135.9
1360	2.029623835964055	136.0
1361	2.029861164789355	136.1
1362	2.023099279415608	136.2
1363	2.0073959863078055	136.3
1364	1.9948934374855969	136.4
1365	2.0064148464562663	136.5
1366	2.000275484367031	136.6
1367	2.0039292675504563	136.7
1368	1.9917758248950623	136.8
1369	1.9918492749771513	136.9
1370	1.9912848616792935	137.0
1371	1.989034515704297	137.1
1372	1.9994539520324992	137.2
1373	1.990299712143886	137.3
1374	1.9976824172702359	137.4
1375	2.0011693456266655	137.5
1376	2.0098494991058455	137.6
1377	2.0041358024923754	137.7
1378	2.013877790461693	137.8
1379	2.0112352932233644	137.9
1380	2.0069628357380394	138.0
1381	2.0058139554924685	138.1
1382	2.0105131973488017	138.2
1383	2.001883896489971	138.3
1384	2.0135017667866792	138.4
1385	2.0030042174001985	138.5
1386	1.9982728924656974	138.6
1387	1.9989221615954629	138.7
1388	1.9949579006748897	138.8
1389	1.9928294128544137	138.9
1390	2.014074858804935	139.0
1391	2.008805493783262	139.1
1392	2.0071311859088152	139.2
1393	2.0048038712560587	139.3
1394	2.0172936862641717	139.4
1395	2.015204701690785	139.5
1396	2.010049986149084	139.6
1397	2.0181657282998824	139.7
1398	2.0190131228882353	139.8
1399	2.025062863536241	139.9
1400	2.0168502427913437	140.0
1401	2.0140997173047706	140.1
1402	2.024192876617265	140.2
1403	2.0300104288873015	140.3
1404	2.0215048105524875	140.4
1405	2.0148090018215723	140.5
1406	2.014274757650863	140.6
1407	2.0274982391043714	140.7
1408	2.0214078920203953	140.8
1409	2.0114626876881307	140.9
1410	2.0285568094883817	141.0
1411	2.0239699129468027	141.1
1412	2.012832135736769	141.2
1413	2.008841184188943	141.3
1414	2.010347919168168	141.4
1415	2.0028201037410973	141.5
1416	2.011583638093267	141.6
1417	2.0091360319514586	141.7
1418	2.0185441514148583	141.8
1419	2.0031332403469952	141.9
1420	2.0113266574119537	142.0
1421	2.0101720351260863	142.1
1422	2.0180221383042327	142.2
1423	2.005205108837743	142.3
1424	2.0121580339655947	142.4
1425	2.004835628995405	142.5
1426	2.0027467914940273	142.6
1427	2.0248401135623775	142.7
1428	2.0097162528546333	142.8
1429	2.011085318263461	142.9
1430	2.015589679314173	143.0
1431	2.0150492305326515	143.1
1432	2.0231989319441968	143.2
1433	2.0103303650105135	143.3
1434	2.010029126371366	143.4
1435	2.024542897503536	143.5
1436	2.018778047438526	143.6
1437	2.027854495289205	143.7
1438	2.031441627251078	143.8
1439	2.030482561312308	143.9
1440	2.0096126026814516	144.0
1441	2.022660774169674	144.1
1442	2.0199307023901154	144.2
1443	2.010491670701081	144.3
1444	2.0149259099870207	144.4
1445	2.013812565384466	144.5
1446	2.0127744715605025	144.6
1447	2.0201922412284294	144.7
1448	2.0319278218499055	144.8
1449	2.0255496818913348	144.9
1450	2.0116176038498677	145.0
1451	2.0115619094388686	145.1
1452	2.002155245855472	145.2
1453	2.009627827616821	145.3
1454	2.023607192932364	145.4
1455	2.011563586683859	145.5
1456	2.0165366567618253	145.6
1457	2.007494064729041	145.7
1458	2.005552794213461	145.8
1459	2.0166373521447154	145.9
1460	2.00815891751185	146.0
1461	2.002076248808229	146.1
1462	2.0035321482551707	146.2
1463	2.01427888955692	146.3
1464	2.005961550343933	146.4
1465	2.0068754838192606	146.5
1466	2.0075982214817154	146.6
1467	2.013242873326914	146.7
1468	2.008236515891562	146.8
1469	2.014251742788251	146.9
1470	1.9989977110733204	147.0
1471	2.000546164250829	147.1
1472	2.022718442446108	147.2
1473	2.0298135722507924	147.3
1474	2.0386077405934477	147.4
1475	2.0113564212862474	147.5
1476	2.0064412775995724	147.6
1477	2.0102168579911086	147.7
1478	2.0093036714181434	147.8
1479	1.9969227997975014	147.9
1480	2.0095234857833315	148.0
1481	2.0093164424462824	148.1
1482	2.0218991160361033	148.2
1483	2.009345974704298	148.3
1484	2.016241297310832	148.4
1485	2.0102003813763076	148.5
1486	2.0110077201669516	148.6
1487	2.024177204577171	148.7
1488	2.018284702672037	148.8
1489	2.0106977262314225	148.9
1490	2.0173359615285635	149.0
1491	2.012406621586917	149.1
1492	2.0157322498789645	149.2
1493	2.0231457658582315	149.3
1494	2.0222027965331644	149.4
1495	2.013246141539481	149.5
1496	2.0181221832637863	149.6
1497	2.023146817224117	149.7
1498	2.0222202935695073	149.8
1499	2.034011706475827	149.9
1500	2.0291037996589987	150.0
1501	2.0130315416021354	150.1
1502	2.02532483411942	150.2
1503	2.0204977025627926	150.3
1504	2.0204891310353514	150.4
1505	2.013598076144304	150.5
1506	2.020399615061911	150.6
1507	2.0148973099836964	150.7
1508	2.003620673409553	150.8
1509	2.0158730105765734	150.9
1510	2.0160041208316652	151.0
1511	2.0151492650732887	151.1
1512	2.0153187505501307	151.2
1513	2.0069891844717724	151.3
1514	2.010577529694626	151.4
1515	2.014990786305705	151.5
1516	2.0117310118632328	151.6
1517	2.0099784436485426	151.7
1518	2.0142382708049174	151.8
1519	2.0100232167407097	151.9
1520	2.021194368953087	152.0
1521	2.0256480743763063	152.1
1522	2.023770776094404	152.2
1523	2.01843796668096	152.3
1524	2.008086899368465	152.4
1525	2.0220801012655403	152.5
1526	2.034654923172932	152.6
1527	2.0303020566082752	152.7
1528	2.027856409007622	152.8
1529	2.027916023532494	152.9
1530	2.0184485800780925	153.0
1531	2.0096850784941154	153.1
1532	2.0167819126051447	153.2
1533	2.0188766543193264	153.3
1534	2.0165026918987867	153.4
1535	2.020639235024027	153.5
1536	2.0197130701904724	153.6
1537	2.026452035093418	153.7
1538	2.0083318610037098	153.8
1539	2.017819888280872	153.9
1540	2.0184156403421802	154.0
1541	2.00659794259237	154.1
1542	2.0212071999800476	154.2
1543	2.019276880850298	154.3
1544	2.0060410210075648	154.4
1545	2.012514981075824	154.5
1546	2.019627729168647	154.6
1547	2.0185952620978296	154.7
1548	2.02080299863472	154.8
1549	2.0145284852077125	154.9
1550	2.0200522385668367	155.0
1551	2.0326731984841735	155.1
1552	2.021778440392653	155.2
1553	2.0172473425502964	155.3
1554	2.0239118085485637	155.4
1555	2.0296104625332	155.5
1556	2.0215231091480184	155.6
1557	2.0131895195516636	155.7
1558	2.0220579715046463	155.8
1559	2.0137742992141163	155.9
1560	2.0202571988201523	156.0
1561	2.0143945866814756	156.1
1562	2.002760081195006	156.2
1563	2.0000584234891594	156.3
1564	2.009689492826888	156.4
1565	1.9940749219987568	156.5
1566	2.004002491654968	156.6
1567	2.013158197921782	156.7
1568	2.0234107079506343	156.8
1569	2.0098356754486835	156.9
1570	2.0051100320912507	157.0
1571	2.0216314604246404	157.1
1572	2.008334626102509	157.2
1573	2.014414398289575	157.3
1574	2.023239296233492	157.4
1575	2.0147645601829636	157.5
1576	2.015245575263473	157.6
1577	2.018477006686934	157.7
1578	2.0099223432444324	157.8
1579	2.015962092529682	157.9
1580	2.0125501392780167	158.0
1581	2.0162783634922756	158.1
1582	2.01449572910425	158.2
1583	2.0125574424051305	158.3
1584	2.006482414573917	158.4
1585	2.0029948273380893	158.5
1586	2.0170697487533937	158.6
1587	2.0263384095313413	158.7
1588	2.014084372117841	158.8
1589	2.0160926982076717	158.9
1590	2.0245220982141325	159.0
1591	2.0178025351187396	159.1
1592	2.038990840142518	159.2
1593	2.014074694621401	159.3
1594	2.0070510646151676	159.4
1595	2.015926739175229	159.5
1596	2.0344874553688945	159.6
1597	2.0193075022781404	159.7
1598	2.025481323642725	159.8
1599	2.0335817485398833	159.9
1600	2.020036974465129	160.0
1601	2.02745207892157	160.1
1602	2.0309099618159654	160.2
1603	2.024466534560836	160.3
1604	2.0345387362013274	160.4
1605	2.0270686314145308	160.5
1606	2.0316000202253384	160.6
1607	2.019012723767115	160.7
1608	2.0246500029163412	160.8
1609	2.0175158643979256	160.9
1610	2.0178940396773974	161.0
1611	2.0254914466483633	161.1
1612	2.025816455575007	161.2
1613	2.0139562154124544	161.3
1614	2.0163499719611044	161.4
1615	2.030658659078274	161.5
1616	2.0237046406081327	161.6
1617	2.037210410520545	161.7
1618	2.019557334073035	161.8
1619	2.0276125989539073	161.9
1620	2.0251517357262974	162.0
1621	2.0132245806963427	162.1
1622	2.015849874421906	162.2
1623	2.020564680692025	162.3
1624	2.0215409141218412	162.4
1625	2.02234252215558	162.5
1626	2.023080273024758	162.6
1627	2.013659506066258	162.7
1628	2.0356158592574074	162.8
1629	2.023348455183142	162.9
1630	2.0277739010668943	163.0
1631	2.016393760231911	163.1
1632	2.0237067151462815	163.2
1633	2.0242124614235997	163.3
1634	2.0184386129347067	163.4
1635	2.033852832558705	163.5
1636	2.0236907735373464	163.6
1637	2.0209842809070544	163.7
1638	2.014227627211366	163.8
1639	2.016356462107935	163.9
1640	2.004682272970172	164.0
1641	2.0298695279967003	164.1
1642	2.0133315425496634	164.2
1643	2.014963127128313	164.3
1644	2.037682836737109	164.4
1645	2.01524240949327	164.5
1646	2.0178287493059237	164.6
1647	2.0345689062640564	164.7
1648	2.0330721561304466	164.8
1649	2.0310354496505907	164.9
1650	2.0310575201918346	165.0
1651	2.0178538133030726	165.1
1652	2.020001516151355	165.2
1653	2.0243543610569374	165.3
1654	2.0195320896601068	165.4
1655	2.0221447896563745	165.5
1656	2.0224117382169635	165.6
1657	2.0236026284951563	165.7
1658	2.0195782315154758	165.8
1659	2.0206421918167035	165.9
1660	2.0243342427349993	166.0
1661	2.0196517355346586	166.1
1662	2.023234404322848	166.2
1663	2.0247333403026135	166.3
1664	2.019552952364853	166.4
1665	2.0253867677160495	166.5
1666	2.0231643338740186	166.6
1667	2.0231657381190717	166.7
1668	2.015663113887468	166.8
1669	2.0101354687149184	166.9
1670	2.019423049018065	167.0
1671	2.016122960724512	167.1
1672	2.0128857833546143	167.2
1673	2.022236963639548	167.3
1674	2.015884885493874	167.4
1675	2.016348746766315	167.5
1676	2.027473579428338	167.6
1677	2.0347218417194295	167.7
1678	2.0261616121754806	167.8
1679	2.0123691244153883	167.9
1680	2.0156021428379227	168.0
1681	2.0135209365418487	168.1
1682	2.014327557532082	168.2
1683	2.0238381403537917	168.3
1684	2.024216698468422	168.4
1685	2.0224375128423873	168.5
1686	2.0097652228923257	168.6
1687	2.0165984552533986	168.7
1688	2.0165870623915123	168.8
1689	2.0122150967332524	168.9
1690	2.0237238123303563	169.0
1691	2.0172912859541294	169.1
1692	2.0188964383260806	169.2
1693	2.0282098138465154	169.3
1694	2.014546560264815	169.4
1695	2.0191989067656433	169.5
1696	2.0138835856928896	169.6
1697	2.017848404362535	169.7
1698	2.023760405469499	169.8
1699	2.0067520818142297	169.9
1700	2.0097713355063482	170.0
1701	2.015126159504272	170.1
1702	2.02670158304923	170.2
1703	2.0194456285454305	170.3
1704	2.015007515227203	170.4
1705	2.024896800872145	170.5
1706	2.014849275640263	170.6
1707	2.0216357729201135	170.7
1708	2.017975202122002	170.8
1709	2.0219857266527086	170.9
1710	2.023016439676405	171.0
1711	2.024305982422785	171.1
1712	2.023033068496558	171.2
1713	2.0347177131265313	171.3
1714	2.025593818899219	171.4
1715	2.0154349081566743	171.5
1716	2.0162846839756554	171.6
1717	2.020473382121781	171.7
1718	2.0065112528642963	171.8
1719	2.0121724484189087	171.9
1720	2.0175969556281492	172.0
1721	2.030058604407275	172.1
1722	2.027751862706036	172.2
1723	2.0190072324838444	172.3
1724	2.0134537835449278	172.4
1725	2.0098173184951866	172.5
1726	2.019520887730406	172.6
1727	2.0275238866405623	172.7
1728	2.0224619631487597	172.8
1729	2.023113862304203	172.9
1730	2.0284537004515926	173.0
1731	2.0173255716430862	173.1
1732	2.0061653562101096	173.2
1733	2.019536628894722	173.3
1734	2.023076325282306	173.4
1735	2.011514225186654	173.5
1736	2.00894285667015	173.6
1737	2.0044289353797273	173.7
1738	2.017804486575566	173.8
1739	2.022594989824408	173.9
1740	2.0232808224527763	174.0
1741	2.016318541126328	174.1
1742	2.0179450303809543	174.2
1743	2.0068794678291306	174.3
1744	2.018111770163553	174.4
1745	2.015421438878589	174.5
1746	2.0189383926335784	174.6
1747	2.0193014586547573	174.7
1748	2.019491969719141	174.8
1749	2.0162467950539606	174.9
1750	2.0219105069010173	175.0
1751	2.0171069502080843	175.1
1752	2.022904515503988	175.2
1753	2.0117800450382743	175.3
1754	2.025862589594434	175.4
1755	2.0178290087470474	175.5
1756	2.026315104037314	175.6
1757	2.0092622198393215	175.7
1758	2.0076919217621896	175.8
1759	2.0222894707769523	175.9
1760	2.0211557585108224	176.0
1761	2.0220333758630398	176.1
1762	2.0262248657865523	176.2
1763	2.0268584503220297	176.3
1764	2.0280540812317343	176.4
1765	2.033462733572888	176.5
1766	2.0365614118896778	176.6
1767	2.022696606586192	176.7
1768	2.0164770982126243	176.8
1769	2.0219867042755197	176.9
1770	2.026534489208169	177.0
1771	2.033324981371978	177.1
1772	2.014965388048561	177.2
1773	2.0101755365521905	177.3
1774	2.023881883394255	177.4
1775	2.01091963450126	177.5
1776	2.011754795950488	177.6
1777	2.0235593273362698	177.7
1778	2.024152662481125	177.8
1779	2.0330341110965224	177.9
1780	2.0349472599651643	178.0
1781	2.0299575758079316	178.1
1782	2.024418177780434	178.2
1783	2.0199832107167692	178.3
1784	2.0159334421041346	178.4
1785	2.012032430301372	178.5
1786	2.0175285927724036	178.6
1787	2.0248786821552067	178.7
1788	2.0220204376035142	178.8
1789	2.0289038645624355	178.9
1790	2.031842528976913	179.0
1791	2.024922571042812	179.1
1792	2.0133456695543344	179.2
1793	2.016894524943477	179.3
1794	2.0276044424611377	179.4
1795	2.0195880025619832	179.5
1796	2.017969203231064	179.6
1797	2.0290758572953185	179.7
1798	2.0180033113450655	179.8
1799	2.029074435314983	179.9
1800	2.028951279580992	180.0
1801	2.024764702734134	180.1
1802	2.0224504165306096	180.2
1803	2.0219316952684814	180.3
1804	2.0347562788785125	180.4
1805	2.0208484808243075	180.5
1806	2.0325534105545078	180.6
1807	2.0326346718961545	180.7
1808	2.018332327611756	180.8
1809	2.026252697156895	180.9
1810	2.0262114952670505	181.0
1811	2.024527080025354	181.1
1812	2.0251280526457824	181.2
1813	2.024134035089213	181.3
1814	2.0308782660997586	181.4
1815	2.0284180414577264	181.5
1816	2.024767380037095	181.6
1817	2.0325209602597796	181.7
1818	2.027058620777982	181.8
1819	2.033187916277264	181.9
1820	2.023308058222644	182.0
1821	2.0276530747185464	182.1
1822	2.029479033120045	182.2
1823	2.019837457866628	182.3
1824	2.0138069049225855	182.4
1825	2.0232535935110803	182.5
1826	2.0318511951883367	182.6
1827	2.018664832944238	182.7
1828	2.02600820242402	182.8
1829	2.026560445370033	182.9
1830	2.01334707208615	183.0
1831	2.0125379050853467	183.1
1832	2.028936144528113	183.2
1833	2.027752148289318	183.3
1834	2.0292088040464953	183.4
1835	2.039331934114305	183.5
1836	2.0328569108000876	183.6
1837	2.0187118804051094	183.7
1838	2.019355808305618	183.8
1839	2.0156541420337764	183.9
1840	2.027811486949492	184.0
1841	2.013310839229612	184.1
1842	1.998918608898186	184.2
1843	2.0071980324186427	184.3
1844	2.0195141148074187	184.4
1845	2.017514174849264	184.5
1846	2.0246559522027985	184.6
1847	2.0211390955033233	184.7
1848	2.0148887623303544	184.8
1849	2.0288387628689306	184.9
1850	2.0269332930877844	185.0
1851	2.0184624869276644	185.1
1852	2.0232123823687997	185.2
1853	2.025472331397864	185.3
1854	2.0269409543350325	185.4
1855	2.025970576144408	185.5
1856	2.0435149574397315	185.6
1857	2.0331072187056827	185.7
1858	2.0324709868414588	185.8
1859	2.028248862517176	185.9
1860	2.0397425784092067	186.0
1861	2.0365235494069887	186.1
1862	2.034866930996446	186.2
1863	2.0475324592677304	186.3
1864	2.0402885641230744	186.4
1865	2.0318899580087093	186.5
1866	2.0386031150869424	186.6
1867	2.044274123700534	186.7
1868	2.052012950892693	186.8
1869	2.034448449763353	186.9
1870	2.029144420875783	187.0
1871	2.027931519677008	187.1
1872	2.0248705060156404	187.2
1873	2.027152297516484	187.3
1874	2.0254130603803717	187.4
1875	2.0183374396535916	187.5
1876	2.029307432328403	187.6
1877	2.0255232784223525	187.7
1878	2.0218456440139936	187.8
1879	2.02234550210094	187.9
1880	2.0231936540303574	188.0
1881	2.0135054920611033	188.1
1882	2.0177570825485422	188.2
1883	2.018171709951154	188.3
1884	2.029527878942624	188.4
1885	2.021828092825481	188.5
1886	2.0181858424659134	188.6
1887	2.010387624728471	188.7
1888	2.0255453967940764	188.8
1889	2.014170944647362	188.9
1890	2.023899020625585	189.0
1891	2.0125957525188087	189.1
1892	2.0213694976206735	189.2
1893	2.002185054272831	189.3
1894	2.0247674961122755	189.4
1895	2.0250369097504066	189.5
1896	2.0109029109097976	189.6
1897	2.0178210534371543	189.7
1898	2.0022440436403732	189.8
1899	2.025589208026136	189.9
1900	2.0134605659480336	190.0
1901	2.026331098325324	190.1
1902	2.019900363024591	190.2
1903	2.0112655909026715	190.3
1904	2.0101099183418363	190.4
1905	2.0224509677229405	190.5
1906	2.0232208296649206	190.6
1907	2.0153554673758123	190.7
1908	2.0131566354582073	190.8
1909	2.0229084447529284	190.9
1910	2.0307566291023442	191.0
1911	2.01819789989168	191.1
1912	2.030694947304894	191.2
1913	2.0188557783592307	191.3
1914	2.0140479659668	191.4
1915	2.021964995799796	191.5
1916	2.025467608577534	191.6
1917	2.0223409422573138	191.7
1918	2.0213927018736304	191.8
1919	2.023191896513337	191.9
1920	2.03146110908698	192.0
1921	2.0324276539652715	192.1
1922	2.0251588311900766	192.2
1923	2.037752710087965	192.3
1924	2.02396290188211	192.4
1925	2.0334414480743743	192.5
1926	2.0253882895496202	192.6
1927	2.0269479616072656	192.7
1928	2.02016779880479	192.8
1929	2.0320971602102684	192.9
1930	2.0202793698921284	193.0
1931	2.0275413910102396	193.1
1932	2.0305867797969706	193.2
1933	2.0131474942149343	193.3
1934	2.0242486662958714	193.4
1935	2.026993188723478	193.5
1936	2.017561962785222	193.6
1937	2.033655629670374	193.7
1938	2.022353341923241	193.8
1939	2.0119673713951705	193.9
1940	2.014818280464423	194.0
1941	2.0307037315219825	194.1
1942	2.0229991840489188	194.2
1943	2.015988196101297	194.3
1944	2.0194225434889206	194.4
1945	2.02247594472998	194.5
1946	2.0216891109738113	194.6
1947	2.021079436309349	194.7
1948	2.025627411899026	194.8
1949	2.027633041673552	194.9
1950	2.0283576230439624	195.0
1951	2.0218443157028427	195.1
1952	2.031804817014655	195.2
1953	2.030578211628928	195.3
1954	2.026953454360613	195.4
1955	2.0261175162688856	195.5
1956	2.0273805879760896	195.6
1957	2.019810398339778	195.7
1958	2.0217379794900565	195.8
1959	2.0166588593784605	195.9
1960	2.021481256757335	196.0
1961	2.025651885544335	196.1
1962	2.0162357623863647	196.2
1963	2.02167083180283	196.3
1964	2.0213678711130623	196.4
1965	2.013161850161381	196.5
1966	2.0218196160735618	196.6
1967	2.026602899911557	196.7
1968	2.021297190528545	196.8
1969	2.0339782069115806	196.9
1970	2.0202502184811837	197.0
1971	2.016997953244374	197.1
1972	2.0255045580668383	197.2
1973	2.014294045804539	197.3
1974	2.0063995122587914	197.4
1975	2.025010259404125	197.5
1976	2.0182818870111876	197.6
1977	2.033617832097027	197.7
1978	2.0229870893901856	197.8
1979	2.02689252197651	197.9
1980	2.018739684966505	198.0
1981	2.0249866784732613	198.1
1982	2.029665354198006	198.2
1983	2.0318837240432415	198.3
1984	2.014671555095909	198.4
1985	2.0137445762115647	198.5
1986	2.014137608452766	198.6
1987	2.01583186321633	198.7
1988	2.0129687878123663	198.8
1989	2.0121166045091607	198.9
1990	2.005640443694431	199.0
1991	2.0038486373933955	199.1
1992	2.0171100223554057	199.2
1993	2.0125319521529277	199.3
1994	2.0132050776897192	199.4
1995	2.0132697446996963	199.5
1996	2.028660177740365	199.6
1997	2.023276779558909	199.7
1998	2.016035836487116	199.8
[truncated: 24,001 more rows]
