# Supplementary material for: Assessing structure-function impacts on Vitellogenin by leveraging allelic variant found in honey bee subspecies Apis mellifera mellifera
Source: iScience. 2025 Jul 29;28(9):113241. doi: 10.1016/j.isci.2025.113241 (PMC12496180; doi:10.1016/j.isci.2025.113241)
Supplement: Data S1. Data and code for molecular dynamics [file mmc2.zip › MD_analysis/csv/rgdelg2.csv]

	Gyration	Time_(ns)
0	1.9613547154477688	0.0
1	1.9724062801400388	0.1
2	1.9633423120680291	0.2
3	1.9614835666396484	0.3
4	1.974946788393431	0.4
5	1.9703648196858685	0.5
6	1.9721524088857207	0.6
7	1.9712926111076303	0.7
8	1.9634722989555053	0.8
9	1.976484698836343	0.9
10	1.9633416300266666	1.0
11	1.9769572812644527	1.1
12	1.9667848599801496	1.2
13	1.9665671148960306	1.3
14	1.9693121818336228	1.4
15	1.9686316851544625	1.5
16	1.9740903050376402	1.6
17	1.9850430637283287	1.7
18	1.9747185247095684	1.8
19	1.9730476776835868	1.9
20	1.9786057277923306	2.0
21	1.9799380091682246	2.1
22	1.9753633335894365	2.2
23	1.9719808089009474	2.3
24	1.9624712503305604	2.4
25	1.975653790276531	2.5
26	1.9671265834886031	2.6
27	1.9885264753506933	2.7
28	1.9807762751309055	2.8
29	1.9710706017226467	2.9
30	1.9640232159576194	3.0
31	1.9624815916835088	3.1
32	1.9712427052886192	3.2
33	1.9700979133770702	3.3
34	1.9805349927215767	3.4
35	1.975507416936479	3.5
36	1.9668799913806898	3.6
37	1.9687196738566606	3.7
38	1.9659789130468495	3.8
39	1.9715083060334206	3.9
40	1.9744631705977413	4.0
41	1.9785162439875688	4.1
42	1.9780749419986168	4.2
43	1.9540404912990408	4.3
44	1.963254287320545	4.4
45	1.9734361629614954	4.5
46	1.9666459260561813	4.6
47	1.9720993194507077	4.7
48	1.9644426664323196	4.8
49	1.9793001750704975	4.9
50	1.9749697731844682	5.0
51	1.9644811260614392	5.1
52	1.962449633023881	5.2
53	1.9700005395898832	5.3
54	1.9759081594113879	5.4
55	1.9809947580805927	5.5
56	1.974293747757885	5.6
57	1.9673117967261304	5.7
58	1.96266371247633	5.8
59	1.978333975790287	5.9
60	1.9741313988278808	6.0
61	1.9748628679257556	6.1
62	1.9700522376945186	6.2
63	1.9668334203441862	6.3
64	1.9707342204730431	6.4
65	1.9692865789373848	6.5
66	1.967235721255166	6.6
67	1.9620593656788838	6.7
68	1.9728117150461695	6.8
69	1.9652838510613981	6.9
70	1.9675873666447434	7.0
71	1.9607217114225461	7.1
72	1.9649362553686864	7.2
73	1.9650753220617407	7.3
74	1.9741764822200167	7.4
75	1.9674700938960277	7.5
76	1.9833816438080094	7.6
77	1.9663523065308615	7.7
78	1.971154616954923	7.8
79	1.962788121515617	7.9
80	1.9633888580151009	8.0
81	1.9698456994451485	8.1
82	1.9779163938738389	8.2
83	1.9784333776140726	8.3
84	1.9688574810308634	8.4
85	1.9687491109255646	8.5
86	1.9679322135800197	8.6
87	1.9685944697339415	8.7
88	1.9680040039205147	8.8
89	1.964518882648114	8.9
90	1.9728468890969233	9.0
91	1.9715077780829862	9.1
92	1.9779770240607624	9.2
93	1.979506188035587	9.3
94	1.9634512174936058	9.4
95	1.9650126675068247	9.5
96	1.957293725847982	9.6
97	1.9787536851560852	9.7
98	1.9734728168061806	9.8
99	1.9602049903871195	9.9
100	1.9626896320510978	10.0
101	1.9656249941943118	10.1
102	1.9673678686990208	10.2
103	1.9717780417727835	10.3
104	1.9656827866086164	10.4
105	1.9655730433374596	10.5
106	1.9554194758378651	10.6
107	1.9778642051680513	10.7
108	1.9631437233417393	10.8
109	1.9577581221192677	10.9
110	1.9590376143860917	11.0
111	1.9765961293047296	11.1
112	1.9797434885780956	11.2
113	1.9812083088387245	11.3
114	1.9742450084130057	11.4
115	1.9681832098438812	11.5
116	1.96809635675561	11.6
117	1.9725283359123351	11.7
118	1.9701134017676516	11.8
119	1.975182484606773	11.9
120	1.981820854106305	12.0
121	1.96926901256955	12.1
122	1.9803855696633992	12.2
123	1.9926613749966609	12.3
124	1.9816401518975242	12.4
125	1.9867277480699328	12.5
126	1.9814753172701935	12.6
127	1.991481447770525	12.7
128	1.9723046548763838	12.8
129	1.9832745368081746	12.9
130	1.9775900863030336	13.0
131	1.9827016816197662	13.1
132	1.9809618207187063	13.2
133	1.99409332034962	13.3
134	1.9932637999527496	13.4
135	1.9902025041783011	13.5
136	1.9816731539442078	13.6
137	1.9779297862732967	13.7
138	1.9760006512281558	13.8
139	1.9734424133546684	13.9
140	1.9914498585535199	14.0
141	1.9764044271934644	14.1
142	1.9834204422647137	14.2
143	1.9933736457453417	14.3
144	1.9707583241502955	14.4
145	1.9777389310012912	14.5
146	1.967538215373063	14.6
147	1.9713075841168815	14.7
148	1.9599971820728326	14.8
149	1.9726034645219588	14.9
150	1.9836889348549678	15.0
151	1.9843816702898311	15.1
152	1.9771127585164068	15.2
153	1.9767618270241263	15.3
154	1.9771117438705137	15.4
155	1.9720914534739384	15.5
156	1.98450492004305	15.6
157	1.9806721137104835	15.7
158	1.9976927382580885	15.8
159	1.9820068033710818	15.9
160	1.9863077539120182	16.0
161	1.986550857611743	16.1
162	1.9762466138792214	16.2
163	1.9728355444578345	16.3
164	1.9732341020721715	16.4
165	1.9795736675935456	16.5
166	1.9721831815289808	16.6
167	1.9812990123245013	16.7
168	1.9877131442461853	16.8
169	1.9940501747827515	16.9
170	1.9870612874232594	17.0
171	1.988645487943531	17.1
172	1.9869258516969912	17.2
173	1.9789816503671804	17.3
174	1.9916543182501665	17.4
175	1.9875363528465337	17.5
176	1.9859287867978968	17.6
177	1.9879826135328622	17.7
178	1.9958030103557258	17.8
179	2.00356853926189	17.9
180	1.9965899352671872	18.0
181	1.9805126194857243	18.1
182	1.985324013439607	18.2
183	1.9894263245301442	18.3
184	1.9833067582574582	18.4
185	1.9753946428746525	18.5
186	1.9870397100353252	18.6
187	1.9745399695202868	18.7
188	1.988401436861136	18.8
189	1.9820562498174759	18.9
190	1.9906265604246605	19.0
191	1.974000281883812	19.1
192	1.9772899944612825	19.2
193	1.9719435888725585	19.3
194	1.972132194095717	19.4
195	1.9779187878524067	19.5
196	1.9726938417711632	19.6
197	1.975767034199442	19.7
198	1.9792880164493314	19.8
199	1.9745587199059356	19.9
200	1.9836818570392463	20.0
201	1.9880192431197097	20.1
202	1.9812978344063135	20.2
203	1.9828015867806712	20.3
204	1.9759502525459538	20.4
205	1.976427314499128	20.5
206	1.977431864931073	20.6
207	1.9769533407403015	20.7
208	1.979439682680561	20.8
209	1.9916916818515917	20.9
210	1.9833009461046207	21.0
211	1.9809782362271486	21.1
212	1.977602744363597	21.2
213	1.9702253099090268	21.3
214	1.9786688589511208	21.4
215	1.9810353022955818	21.5
216	1.9788725953642021	21.6
217	1.9838626359934222	21.7
218	1.980162496626152	21.8
219	1.9849595520458612	21.9
220	1.973397063788418	22.0
221	1.9601885246857234	22.1
222	1.9715219053015944	22.2
223	1.9615411173817487	22.3
224	1.9660911571634947	22.4
225	1.959292156836123	22.5
226	1.970981691733087	22.6
227	1.9712608224323849	22.7
228	1.954263425735586	22.8
229	1.9635671677417523	22.9
230	1.9657545087109418	23.0
231	1.9712698713259353	23.1
232	1.9600299557272327	23.2
233	1.9700237476965163	23.3
234	1.9706507847996302	23.4
235	1.9761157989400453	23.5
236	1.967650529864546	23.6
237	1.9842430844852297	23.7
238	1.977488365666339	23.8
239	1.9744963651328356	23.9
240	1.9683402559104222	24.0
241	1.9700910111233152	24.1
242	1.9793707800107416	24.2
243	1.9655976883176463	24.3
244	1.9591942243480733	24.4
245	1.9655506787226094	24.5
246	1.9665171638111718	24.6
247	1.9743515751548864	24.7
248	1.9685415658161183	24.8
249	1.9754108693131098	24.9
250	1.9833739873123164	25.0
251	1.9769965722800198	25.1
252	1.975566233846097	25.2
253	1.9811551634436453	25.3
254	1.9809812157940923	25.4
255	1.9845826356746301	25.5
256	1.9850474819845023	25.6
257	1.9797543774270205	25.7
258	1.9652496395555785	25.8
259	1.9718792902765792	25.9
260	1.9709063709908217	26.0
261	1.9763246917968735	26.1
262	1.9789088462162971	26.2
263	1.9603706063122193	26.3
264	1.975097482248243	26.4
265	1.9687257683867334	26.5
266	1.9729589852105802	26.6
267	1.9677731505299905	26.7
268	1.9652016347208818	26.8
269	1.9709636148906913	26.9
270	1.9703900991375871	27.0
271	1.9749068600385518	27.1
272	1.9763914598121215	27.2
273	1.9779150910088628	27.3
274	1.9839721196557132	27.4
275	1.9719619331300677	27.5
276	1.9812761197990754	27.6
277	1.9689412785257214	27.7
278	1.9800436432367707	27.8
279	1.9732933972929985	27.9
280	1.9740116943785582	28.0
281	1.975721584804121	28.1
282	1.9677456258759942	28.2
283	1.9688709056780715	28.3
284	1.9775411087402306	28.4
285	1.976551970138446	28.5
286	1.9771441941236325	28.6
287	1.9760297659576098	28.7
288	1.9648883737789102	28.8
289	1.9787532000110166	28.9
290	1.9709958573041513	29.0
291	1.9616064068161871	29.1
292	1.9646837421762748	29.2
293	1.9647664476713718	29.3
294	1.9564737359898985	29.4
295	1.9546458658345183	29.5
296	1.961389110457581	29.6
297	1.9609376909501592	29.7
298	1.9542881329785886	29.8
299	1.9626223074824583	29.9
300	1.966141866210489	30.0
301	1.9563364733199258	30.1
302	1.9639355111942478	30.2
303	1.9642891663530286	30.3
304	1.9623760325969781	30.4
305	1.9631647566365842	30.5
306	1.9745381752280717	30.6
307	1.9703347162511315	30.7
308	1.9679310381356367	30.8
309	1.9652191826497203	30.9
310	1.9742024886726224	31.0
311	1.9706759588059735	31.1
312	1.9639981016750707	31.2
313	1.9757252637981453	31.3
314	1.9701553073413585	31.4
315	1.9673932889216774	31.5
316	1.9631197468088604	31.6
317	1.9745256914529605	31.7
318	1.9702853075274178	31.8
319	1.9759263545589785	31.9
320	1.9697874356107057	32.0
321	1.974144351843293	32.1
322	1.9748767646712893	32.2
323	1.976277886682935	32.3
324	1.982971816354752	32.4
325	1.9818731317713842	32.5
326	1.9689685777209758	32.6
327	1.969656119195746	32.7
328	1.9763111468460959	32.8
329	1.9577485320493775	32.9
330	1.971114621257921	33.0
331	1.9645114045149688	33.1
332	1.966844707426353	33.2
333	1.972731603731754	33.3
334	1.9541947515274354	33.4
335	1.9630066690067192	33.5
336	1.9673366242915615	33.6
337	1.9572914726665969	33.7
338	1.9645426822942993	33.8
339	1.9688551848496738	33.9
340	1.9682469364634156	34.0
341	1.9726185241906504	34.1
342	1.9644961556703924	34.2
343	1.9740063805801111	34.3
344	1.9599296235968036	34.4
345	1.9636631298357379	34.5
346	1.9797023571538788	34.6
347	1.9742354077556121	34.7
348	1.9873857757933457	34.8
349	1.9775692475326778	34.9
350	1.983626900147128	35.0
351	1.976576010880262	35.1
352	1.9894738537669532	35.2
353	1.978945588530223	35.3
354	1.9808990939491289	35.4
355	1.9815851307422758	35.5
356	1.9813471085158776	35.6
357	1.986241324480869	35.7
358	1.9771074608908983	35.8
359	1.9666672130930136	35.9
360	1.9763407934563713	36.0
361	1.9891855432800376	36.1
362	1.9682805273794053	36.2
363	1.9735003425753732	36.3
364	1.9749159267141847	36.4
365	1.982586323467768	36.5
366	1.9814701406653976	36.6
367	1.9737014355023919	36.7
368	1.986578806772254	36.8
369	1.9856182546103787	36.9
370	1.9789985673231445	37.0
371	1.9653483595902321	37.1
372	1.98262922145982	37.2
373	1.9750740270910487	37.3
374	1.9742419336600892	37.4
375	1.9877604735356245	37.5
376	1.9855038924351986	37.6
377	1.9824847140320188	37.7
378	1.9824631994165294	37.8
379	1.9799952658379818	37.9
380	1.9871955580557237	38.0
381	1.972366684210621	38.1
382	1.9744541939916527	38.2
383	1.9693544511102317	38.3
384	1.9802522649767214	38.4
385	1.978810833331022	38.5
386	1.9822841578787553	38.6
387	1.9760184524367699	38.7
388	1.979419304287445	38.8
389	1.981187081528765	38.9
390	1.9787347222135203	39.0
391	1.988671896504972	39.1
392	1.9748551357585054	39.2
393	1.9809370067431535	39.3
394	1.9804616594281697	39.4
395	1.9823217791137586	39.5
396	1.9773038682076998	39.6
397	1.9791695346100424	39.7
398	1.9718564274137942	39.8
399	1.9771240820736964	39.9
400	1.9760188531279268	40.0
401	1.9776840511278349	40.1
402	1.9698320549230701	40.2
403	1.9704969102775505	40.3
404	1.9688646828082796	40.4
405	1.9705564858895226	40.5
406	1.9723712721214497	40.6
407	1.9847842939174898	40.7
408	1.971050508887672	40.8
409	1.9748226058942357	40.9
410	1.9758807648920076	41.0
411	1.9746998983575406	41.1
412	1.9715237464347	41.2
413	1.966558374833697	41.3
414	1.9736436726986863	41.4
415	1.9899801610090235	41.5
416	1.9711687297145075	41.6
417	1.9765705819021258	41.7
418	1.9753375736000165	41.8
419	1.9802323452455055	41.9
420	1.9810847387911967	42.0
421	1.9703541089786247	42.1
422	1.9643671403930545	42.2
423	1.9680329556154819	42.3
424	1.9691255228348479	42.4
425	1.9700945886895527	42.5
426	1.9876989195977952	42.6
427	1.9748524033182588	42.7
428	1.9662265546640847	42.8
429	1.9715869070930596	42.9
430	1.9620005565468388	43.0
431	1.9662497612893828	43.1
432	1.9509114438740784	43.2
433	1.9539901752489297	43.3
434	1.9562315604449911	43.4
435	1.9600404846275754	43.5
436	1.9439579849279816	43.6
437	1.948627518767151	43.7
438	1.9573660853422452	43.8
439	1.9586213472522147	43.9
440	1.9555059390393317	44.0
441	1.9506383700326626	44.1
442	1.9429265358782979	44.2
443	1.9503741630500226	44.3
444	1.947527846374019	44.4
445	1.9469962696001293	44.5
446	1.944088545662442	44.6
447	1.9477762047380682	44.7
448	1.9478862002972768	44.8
449	1.9430744177751602	44.9
450	1.9354815062869877	45.0
451	1.9516315999318743	45.1
452	1.9472245729022464	45.2
453	1.9468744599161476	45.3
454	1.948129925940887	45.4
455	1.945462443344817	45.5
456	1.9548954681653545	45.6
457	1.9448778913522076	45.7
458	1.9458009793462137	45.8
459	1.9525173920094108	45.9
460	1.9489294559231118	46.0
461	1.9465893429785806	46.1
462	1.9390899090221965	46.2
463	1.9443112088375547	46.3
464	1.950965726684018	46.4
465	1.9419135941492263	46.5
466	1.942299369418477	46.6
467	1.943491911632219	46.7
468	1.951391226040997	46.8
469	1.9427435216239537	46.9
470	1.9456988324141797	47.0
471	1.9432352257822156	47.1
472	1.9481870439544449	47.2
473	1.9522898100168664	47.3
474	1.9534241578002907	47.4
475	1.9380230926785673	47.5
476	1.944510978861535	47.6
477	1.9435891412469302	47.7
478	1.941530692764139	47.8
479	1.93962801614378	47.9
480	1.9382890991958917	48.0
481	1.9308272215599394	48.1
482	1.9362179303091558	48.2
483	1.935002989463002	48.3
484	1.9415906577281652	48.4
485	1.9449061629079594	48.5
486	1.937040399727384	48.6
487	1.9472603451444572	48.7
488	1.941918201514892	48.8
489	1.9435917684686177	48.9
490	1.9467940971292133	49.0
491	1.9441148024564765	49.1
492	1.9520440053302974	49.2
493	1.9534234016903709	49.3
494	1.9427062244420883	49.4
495	1.9418546611314491	49.5
496	1.9449048103096709	49.6
497	1.9449333174938994	49.7
498	1.9399131374058147	49.8
499	1.9424437999148985	49.9
500	1.9481226932462312	50.0
501	1.9411867405748802	50.1
502	1.942600525816929	50.2
503	1.9485470263212745	50.3
504	1.9409780342708443	50.4
505	1.9424906491762737	50.5
506	1.9483453630233427	50.6
507	1.9496300425154063	50.7
508	1.9427231186635656	50.8
509	1.943239018545548	50.9
510	1.9452579148548386	51.0
511	1.9336715877548623	51.1
512	1.9418182134622923	51.2
513	1.939973008232636	51.3
514	1.9426047238486797	51.4
515	1.9452550997621363	51.5
516	1.9442562761565683	51.6
517	1.939769025291062	51.7
518	1.9434382027656305	51.8
519	1.9421891458739153	51.9
520	1.940048405055023	52.0
521	1.946262538963336	52.1
522	1.9516743793912534	52.2
523	1.9419519619773828	52.3
524	1.9452996464193593	52.4
525	1.9460944388135817	52.5
526	1.947896984873411	52.6
527	1.953352035074407	52.7
528	1.948862977677435	52.8
529	1.9440287256858462	52.9
530	1.946341089043608	53.0
531	1.9445324526867762	53.1
532	1.9432550976953857	53.2
533	1.9482784069904393	53.3
534	1.9419156869003376	53.4
535	1.9416242396319052	53.5
536	1.946127123829206	53.6
537	1.9417199095049038	53.7
538	1.9406817538042425	53.8
539	1.9429898855818355	53.9
540	1.945999011444678	54.0
541	1.9363992383561606	54.1
542	1.9398501489533484	54.2
543	1.9307384470591482	54.3
544	1.9399664675513795	54.4
545	1.9410939304138108	54.5
546	1.9312438805093795	54.6
547	1.942741521448721	54.7
548	1.9361998751762317	54.8
549	1.9391378728942514	54.9
550	1.9389897344306568	55.0
551	1.9365107271742716	55.1
552	1.9370997295381813	55.2
553	1.9446908302098291	55.3
554	1.9317528402791235	55.4
555	1.940219562623226	55.5
556	1.939867250913656	55.6
557	1.9351392775514986	55.7
558	1.9397277385157734	55.8
559	1.9342463366077425	55.9
560	1.9307888586835384	56.0
561	1.934190931752643	56.1
562	1.9450385729066464	56.2
563	1.9330374459219892	56.3
564	1.93373760392129	56.4
565	1.930316347336616	56.5
566	1.9305552353173063	56.6
567	1.934542449533566	56.7
568	1.9390146231139247	56.8
569	1.9485750049340167	56.9
570	1.9444548407945594	57.0
571	1.9402333658944215	57.1
572	1.9472687448676194	57.2
573	1.9475528217587135	57.3
574	1.9595077548704511	57.4
575	1.9514659005816555	57.5
576	1.944635361467713	57.6
577	1.94470617305269	57.7
578	1.9494894064364172	57.8
579	1.945087749917147	57.9
580	1.947072775151027	58.0
581	1.951527311823819	58.1
582	1.941498237019433	58.2
583	1.943393633733792	58.3
584	1.9398567459486904	58.4
585	1.943221517877718	58.5
586	1.9553133508380036	58.6
587	1.9547332303148233	58.7
588	1.951939811722213	58.8
589	1.9478209933884199	58.9
590	1.9467696037550033	59.0
591	1.9467980835818233	59.1
592	1.9372527308688174	59.2
593	1.9404650809764283	59.3
594	1.9425745809067463	59.4
595	1.9405346709650548	59.5
596	1.936416505800394	59.6
597	1.9434244374513354	59.7
598	1.9393166367638441	59.8
599	1.939530538055704	59.9
600	1.9401063134461034	60.0
601	1.939185339306342	60.1
602	1.9399396604819275	60.2
603	1.9369844169221584	60.3
604	1.9394089720080518	60.4
605	1.9383879740000032	60.5
606	1.9350709166620923	60.6
607	1.9434558562541366	60.7
608	1.94152146268751	60.8
609	1.943628495622106	60.9
610	1.9485874319347545	61.0
611	1.9476681749601328	61.1
612	1.93749295763433	61.2
613	1.9492317268714279	61.3
614	1.9459310391173694	61.4
615	1.9481039406685872	61.5
616	1.941728893099899	61.6
617	1.944952138776519	61.7
618	1.9351065649708477	61.8
619	1.9462296896244604	61.9
620	1.939676510507155	62.0
621	1.9442236218599247	62.1
622	1.9391356115713239	62.2
623	1.9382643034228892	62.3
624	1.941834111087839	62.4
625	1.9447868537043016	62.5
626	1.9368636307916614	62.6
627	1.9446734883234624	62.7
628	1.9373780643960705	62.8
629	1.939585837145076	62.9
630	1.9451233843909523	63.0
631	1.947116528015912	63.1
632	1.944935674389196	63.2
633	1.9467595812763252	63.3
634	1.945518434583174	63.4
635	1.9502226578487911	63.5
636	1.9507726348810976	63.6
637	1.9468325830995552	63.7
638	1.9439483936011615	63.8
639	1.939287341761291	63.9
640	1.9416131554586755	64.0
641	1.9485444601022894	64.1
642	1.939843647162181	64.2
643	1.9508820308226114	64.3
644	1.9493094849921078	64.4
645	1.943543086782259	64.5
646	1.940274846465308	64.6
647	1.9465148412525077	64.7
648	1.9428973265592429	64.8
649	1.937020793227145	64.9
650	1.9475287996646524	65.0
651	1.9443443137664955	65.1
652	1.940766521375243	65.2
653	1.9468405893125913	65.3
654	1.9460700737329568	65.4
655	1.9487579346188997	65.5
656	1.944441014357552	65.6
657	1.9460192680143567	65.7
658	1.940779147665381	65.8
659	1.9433985033041847	65.9
660	1.9432093612943409	66.0
661	1.9423813933067962	66.1
662	1.9448286093661415	66.2
663	1.9482189440762858	66.3
664	1.9430623961452969	66.4
665	1.9338221867225553	66.5
666	1.934430079023924	66.6
667	1.9427100397853327	66.7
668	1.9380976006560813	66.8
669	1.9444238975244443	66.9
670	1.9403015141614635	67.0
671	1.9475876608644234	67.1
672	1.9453217910189813	67.2
673	1.942361663056247	67.3
674	1.9421207135047767	67.4
675	1.9488741199203707	67.5
676	1.940580564391755	67.6
677	1.9431601910263872	67.7
678	1.9406977937714027	67.8
679	1.9418328249786942	67.9
680	1.9408440548944066	68.0
681	1.941281514545255	68.1
682	1.942793401503901	68.2
683	1.9358428684615046	68.3
684	1.9467575218876143	68.4
685	1.9420682060778167	68.5
686	1.9488177862241658	68.6
687	1.941947523172086	68.7
688	1.9410820900422199	68.8
689	1.9420572572687451	68.9
690	1.93362247425155	69.0
691	1.9476678041910331	69.1
692	1.940600183103533	69.2
693	1.943445646949342	69.3
694	1.9509959955915523	69.4
695	1.9438778955540934	69.5
696	1.9369142524462961	69.6
697	1.9466845330244729	69.7
698	1.9372487294787593	69.8
699	1.9471128786326914	69.9
700	1.939958387541074	70.0
701	1.948557296714068	70.1
702	1.9448063244907474	70.2
703	1.9433166195816345	70.3
704	1.9440289491488478	70.4
705	1.9519533008486043	70.5
706	1.949124194937074	70.6
707	1.9511789041875593	70.7
708	1.9443526207032356	70.8
709	1.9395080670478335	70.9
710	1.9422890029419813	71.0
711	1.9483672908876224	71.1
712	1.9501704702066953	71.2
713	1.9451130857480903	71.3
714	1.945478812542414	71.4
715	1.943480644736261	71.5
716	1.9397675185448007	71.6
717	1.946779224582054	71.7
718	1.932111960359173	71.8
719	1.9430570890384078	71.9
720	1.950675130489166	72.0
721	1.9443128610056144	72.1
722	1.9462177780094754	72.2
723	1.9394728925414026	72.3
724	1.9364973092380473	72.4
725	1.9398298879889377	72.5
726	1.9381556999634073	72.6
727	1.9445571740656054	72.7
728	1.9400169201804112	72.8
729	1.93889038053108	72.9
730	1.9455017645493295	73.0
731	1.937774248113964	73.1
732	1.9397327290504616	73.2
733	1.9378031956412847	73.3
734	1.941300539225524	73.4
735	1.9425831344205455	73.5
736	1.9381185316285725	73.6
737	1.9338475766665977	73.7
738	1.9391541862725683	73.8
739	1.9352885579192747	73.9
740	1.930246872940906	74.0
741	1.9345089544546838	74.1
742	1.939542850136093	74.2
743	1.9407237479099768	74.3
744	1.95432514983788	74.4
745	1.9421990651591685	74.5
746	1.9445480360770513	74.6
747	1.9415421487203242	74.7
748	1.9373677622175165	74.8
749	1.9383356875934807	74.9
750	1.9433411402973042	75.0
751	1.9401667238471803	75.1
752	1.9310283506239856	75.2
753	1.926577332872164	75.3
754	1.940814947123631	75.4
755	1.9342047003836091	75.5
756	1.9346955716583425	75.6
757	1.9385723605374516	75.7
758	1.9474558654942025	75.8
759	1.934197312736053	75.9
760	1.9358374055661918	76.0
761	1.9364637339896977	76.1
762	1.9357971390102808	76.2
763	1.9332707298011278	76.3
764	1.9415614222679052	76.4
765	1.9417610643814645	76.5
766	1.9373503535107617	76.6
767	1.9337054421504156	76.7
768	1.9430692146463622	76.8
769	1.941638026016449	76.9
770	1.9410168412910327	77.0
771	1.9436293354227319	77.1
772	1.9444169010234338	77.2
773	1.941791867567088	77.3
774	1.944295016684726	77.4
775	1.9395936310252675	77.5
776	1.9348750023514192	77.6
777	1.9445530814775138	77.7
778	1.937255074968602	77.8
779	1.933887260220032	77.9
780	1.9360045758943407	78.0
781	1.9309432571463392	78.1
782	1.9339555111601345	78.2
783	1.9365248580750427	78.3
784	1.9471665443330894	78.4
785	1.9432780090052573	78.5
786	1.9389494140146843	78.6
787	1.9447052326624512	78.7
788	1.9501493803169763	78.8
789	1.9467033372737808	78.9
790	1.937463185725858	79.0
791	1.9354746520473216	79.1
792	1.9357953200587292	79.2
793	1.9407460297887142	79.3
794	1.9372680275688539	79.4
795	1.9442320308514258	79.5
796	1.9417299383537983	79.6
797	1.9475059354809081	79.7
798	1.9378030917595923	79.8
799	1.9380436245375139	79.9
800	1.9446689877376546	80.0
801	1.9383974821229548	80.1
802	1.9424886581506275	80.2
803	1.9464640058543474	80.3
804	1.9437292842026845	80.4
805	1.9417196437502826	80.5
806	1.9430613522600397	80.6
807	1.944554129319433	80.7
808	1.9469610637860466	80.8
809	1.9479501003610744	80.9
810	1.942049645826477	81.0
811	1.9484009127736688	81.1
812	1.946572165512917	81.2
813	1.9533521773587859	81.3
814	1.9465952549658436	81.4
815	1.9447998189197655	81.5
816	1.9373867925133903	81.6
817	1.9388014905777935	81.7
818	1.9344071980841022	81.8
819	1.9311464124830418	81.9
820	1.930231279314666	82.0
821	1.9435181858597752	82.1
822	1.9370328682380402	82.2
823	1.9352719351486993	82.3
824	1.9370980005301497	82.4
825	1.933907396264769	82.5
826	1.9287433476940075	82.6
827	1.9301985839338311	82.7
828	1.9368235177022848	82.8
829	1.9354036625148758	82.9
830	1.940598009613385	83.0
831	1.9407220716483078	83.1
832	1.9337131262704823	83.2
833	1.9276162431665533	83.3
834	1.9404287923226213	83.4
835	1.9377616101391024	83.5
836	1.9392136053960132	83.6
837	1.9351747579116898	83.7
838	1.931581449691895	83.8
839	1.9345726197903113	83.9
840	1.9356605008272632	84.0
841	1.9457846841246011	84.1
842	1.9405611923867334	84.2
843	1.9441513985007104	84.3
844	1.9362387937648766	84.4
845	1.9431375613501352	84.5
846	1.9475588507474304	84.6
847	1.9501928867241591	84.7
848	1.9444841946967044	84.8
849	1.9434007632386612	84.9
850	1.9420875036443208	85.0
851	1.9442199083569187	85.1
852	1.94223159062012	85.2
853	1.9476822197020895	85.3
854	1.9394972244350643	85.4
855	1.9390399336366302	85.5
856	1.9421497420325753	85.6
857	1.9305064978949205	85.7
858	1.9419501298505664	85.8
859	1.9341791964968205	85.9
860	1.9302503058459497	86.0
861	1.937274782802667	86.1
862	1.941626852960807	86.2
863	1.9401354008449636	86.3
864	1.9448410149852307	86.4
865	1.9351168517805843	86.5
866	1.9366086290953608	86.6
867	1.9346199223195772	86.7
868	1.9415916146821486	86.8
869	1.9403037986369807	86.9
870	1.93664240050565	87.0
871	1.9300097762039987	87.1
872	1.9314191359283568	87.2
873	1.938056622472205	87.3
874	1.9401062720477227	87.4
875	1.9455986368627756	87.5
876	1.9351921038821984	87.6
877	1.931921361040454	87.7
878	1.9349200746734245	87.8
879	1.9393164326138623	87.9
880	1.944286325646587	88.0
881	1.9397668831273314	88.1
882	1.9335395647156792	88.2
883	1.9404648250552734	88.3
884	1.942857711488971	88.4
885	1.9315097569914583	88.5
886	1.9313611291741841	88.6
887	1.9299016751096991	88.7
888	1.9397806940048186	88.8
889	1.92846253955418	88.9
890	1.9358314201072793	89.0
891	1.9358142472886273	89.1
892	1.9407689767396272	89.2
893	1.930987336161089	89.3
894	1.9356223881731283	89.4
895	1.9331172986948117	89.5
896	1.9332730665765685	89.6
897	1.938412618522496	89.7
898	1.9337778562372558	89.8
899	1.9308114134804875	89.9
900	1.9233890785138803	90.0
901	1.9299227256496612	90.1
902	1.933582664779073	90.2
903	1.9312208830594193	90.3
904	1.9403440359737063	90.4
905	1.9404804826553719	90.5
906	1.93348582935677	90.6
907	1.945292347531704	90.7
908	1.9356113712434337	90.8
909	1.935777176764108	90.9
910	1.9376712745544602	91.0
911	1.934797439561363	91.1
912	1.9387389298207418	91.2
913	1.9345609647488748	91.3
914	1.9337965714144767	91.4
915	1.9389128878185704	91.5
916	1.9349935723763956	91.6
917	1.930902023231584	91.7
918	1.935371733060629	91.8
919	1.9310546478881607	91.9
920	1.9376111923249202	92.0
921	1.9407288483232163	92.1
922	1.9426598722116837	92.2
923	1.9452865814170102	92.3
924	1.9338444900030871	92.4
925	1.9319282686505004	92.5
926	1.9402541182875237	92.6
927	1.9331542302182445	92.7
928	1.9346230786782044	92.8
929	1.9321960148160229	92.9
930	1.9314462138276183	93.0
931	1.9293227254895797	93.1
932	1.935121218367203	93.2
933	1.9398277302665743	93.3
934	1.9261126405412572	93.4
935	1.9324780476699617	93.5
936	1.9395551750966025	93.6
937	1.933377316855995	93.7
938	1.93379092166797	93.8
939	1.9318162290687346	93.9
940	1.936100612949726	94.0
941	1.939706141226492	94.1
942	1.9341033536882826	94.2
943	1.9322030311988847	94.3
944	1.9340249377019982	94.4
945	1.9317844085485494	94.5
946	1.9297148954773746	94.6
947	1.935821838518401	94.7
948	1.9348596769773692	94.8
949	1.9390610530682908	94.9
950	1.9347139473499797	95.0
951	1.9353092065905608	95.1
952	1.946199840587546	95.2
953	1.9346418322007795	95.3
954	1.9464732534504368	95.4
955	1.9368254790520505	95.5
956	1.9378603527903684	95.6
957	1.9427629751139324	95.7
958	1.941348651156913	95.8
959	1.943054205877944	95.9
960	1.9356746234110063	96.0
961	1.9408439700625435	96.1
962	1.942475524525788	96.2
963	1.9383835405055414	96.3
964	1.9361027109643592	96.4
965	1.9410643781354695	96.5
966	1.9431871259957019	96.6
967	1.9374684357443392	96.7
968	1.936286163689864	96.8
969	1.9402562599261166	96.9
970	1.9364878324722834	97.0
971	1.9320405126440372	97.1
972	1.9373230463470719	97.2
973	1.9379341866717548	97.3
974	1.939736178981481	97.4
975	1.9314516926596832	97.5
976	1.93952973422885	97.6
977	1.9452715872160828	97.7
978	1.937195113789094	97.8
979	1.9422235734893214	97.9
980	1.936395543809984	98.0
981	1.9325585006559685	98.1
982	1.9396968678209343	98.2
983	1.9365226075707198	98.3
984	1.94797940585176	98.4
985	1.9482156350438502	98.5
986	1.9477209202352945	98.6
987	1.9485618609807898	98.7
988	1.9416831600161661	98.8
989	1.937701449989945	98.9
990	1.9382456111783544	99.0
991	1.9395324621399346	99.1
992	1.9443880379282712	99.2
993	1.9412531616340147	99.3
994	1.9469307211708442	99.4
995	1.949556801314549	99.5
996	1.95467632375887	99.6
997	1.9530242952070305	99.7
998	1.9471799782972645	99.8
999	1.9484833595703517	99.9
1000	1.953737391176741	100.0
1001	1.9446703105010286	100.1
1002	1.937934995216469	100.2
1003	1.9416572723273118	100.3
1004	1.9439162321434618	100.4
1005	1.9473257425275479	100.5
1006	1.9388643218892523	100.6
1007	1.9407666312918823	100.7
1008	1.9359611849930585	100.8
1009	1.9363699384184991	100.9
1010	1.9359984679239444	101.0
1011	1.9350231016467128	101.1
1012	1.9422038409514164	101.2
1013	1.9397090864611555	101.3
1014	1.9331528152663513	101.4
1015	1.9382267672928009	101.5
1016	1.932709197343447	101.6
1017	1.9294654569213614	101.7
1018	1.9357006408979387	101.8
1019	1.9409243389161057	101.9
1020	1.9371196556164665	102.0
1021	1.9391404198763151	102.1
1022	1.936882688710543	102.2
1023	1.9300197340668956	102.3
1024	1.9448862903192565	102.4
1025	1.9413605217310166	102.5
1026	1.9451449994153496	102.6
1027	1.9409973813619381	102.7
1028	1.9409099954501312	102.8
1029	1.9413258688012696	102.9
1030	1.9365113413964055	103.0
1031	1.9423397206531718	103.1
1032	1.9360218625407994	103.2
1033	1.9370593408888532	103.3
1034	1.9425147399991052	103.4
1035	1.9313125149887238	103.5
1036	1.9355300118346581	103.6
1037	1.946380134094042	103.7
1038	1.9360827517213108	103.8
1039	1.935220112765176	103.9
1040	1.9416665211746227	104.0
1041	1.9483597613545014	104.1
1042	1.940674898300295	104.2
1043	1.9411205384435342	104.3
1044	1.9457577223024016	104.4
1045	1.9372373493274173	104.5
1046	1.9387923105637035	104.6
1047	1.9309673620044208	104.7
1048	1.9409492042059429	104.8
1049	1.9316009640519325	104.9
1050	1.9325483740644316	105.0
1051	1.9338163848273187	105.1
1052	1.9365411721765837	105.2
1053	1.9356021688469158	105.3
1054	1.9416505944592344	105.4
1055	1.9400908098699785	105.5
1056	1.9376707419858965	105.6
1057	1.9419731759770633	105.7
1058	1.9492181492742762	105.8
1059	1.947462584209476	105.9
1060	1.935322955074699	106.0
1061	1.937114436964219	106.1
1062	1.9335821345394626	106.2
1063	1.9484526052146938	106.3
1064	1.9435416106334014	106.4
1065	1.9390577158175992	106.5
1066	1.948986995434188	106.6
1067	1.9498191681575434	106.7
1068	1.9489026823250486	106.8
1069	1.947745060046727	106.9
1070	1.947782902604159	107.0
1071	1.9474459643507753	107.1
1072	1.9538922419764684	107.2
1073	1.9475608869058776	107.3
1074	1.9555437809924743	107.4
1075	1.9532876471062852	107.5
1076	1.9515757994227905	107.6
1077	1.9521713597521635	107.7
1078	1.951647875723888	107.8
1079	1.9505928165160051	107.9
1080	1.9525150403738547	108.0
1081	1.9428420610057018	108.1
1082	1.9458196495095406	108.2
1083	1.9414712084872943	108.3
1084	1.9545342062290596	108.4
1085	1.957576267273115	108.5
1086	1.951679503098652	108.6
1087	1.950272512389914	108.7
1088	1.9425740489089782	108.8
1089	1.9452447716094887	108.9
1090	1.9446993314164598	109.0
1091	1.9335090486296813	109.1
1092	1.941545696380259	109.2
1093	1.944516996405759	109.3
1094	1.956295141739258	109.4
1095	1.9422790985969398	109.5
1096	1.9424522551021737	109.6
1097	1.9394964120342553	109.7
1098	1.9442473205101314	109.8
1099	1.9334862429469384	109.9
1100	1.9405600434922854	110.0
1101	1.9407522296253488	110.1
1102	1.9407412006039442	110.2
1103	1.9379311636480794	110.3
1104	1.9384203697278715	110.4
1105	1.9457897926061765	110.5
1106	1.9509931521872437	110.6
1107	1.946276791743318	110.7
1108	1.9480615062953315	110.8
1109	1.9393873353705267	110.9
1110	1.9441759992759706	111.0
1111	1.9526174196251582	111.1
1112	1.9481471154607595	111.2
1113	1.9425230224647145	111.3
1114	1.9472933975708375	111.4
1115	1.9446757958165346	111.5
1116	1.9427485472941917	111.6
1117	1.9435532929173287	111.7
1118	1.9400934679623918	111.8
1119	1.9345955623703646	111.9
1120	1.9441754955449844	112.0
1121	1.9307860940119372	112.1
1122	1.9471206040108278	112.2
1123	1.9418027379874638	112.3
1124	1.9384856064438942	112.4
1125	1.9391097647001259	112.5
1126	1.9360245873963298	112.6
1127	1.9404871409626145	112.7
1128	1.9507957224792183	112.8
1129	1.9360715125167107	112.9
1130	1.9495429872330352	113.0
1131	1.9348031202945077	113.1
1132	1.9387861001171651	113.2
1133	1.94365201944097	113.3
1134	1.9407690634430734	113.4
1135	1.9396355537791012	113.5
1136	1.942243526630907	113.6
1137	1.9331658799239866	113.7
1138	1.943673335990631	113.8
1139	1.9386783064974393	113.9
1140	1.939092835539463	114.0
1141	1.9311614898934457	114.1
1142	1.9441920401082713	114.2
1143	1.9392508241968907	114.3
1144	1.9403453402528608	114.4
1145	1.934813602245958	114.5
1146	1.942839289179048	114.6
1147	1.9449879089778874	114.7
1148	1.939834572133663	114.8
1149	1.935870802635836	114.9
1150	1.942126794784741	115.0
1151	1.9401927891060837	115.1
1152	1.9408947083556913	115.2
1153	1.9424103722232184	115.3
1154	1.9387771771220847	115.4
1155	1.9445356580278912	115.5
1156	1.936702493349575	115.6
1157	1.9441702110339227	115.7
1158	1.9529909949108188	115.8
1159	1.947810711679801	115.9
1160	1.9437640830124696	116.0
1161	1.9397117309671121	116.1
1162	1.9460584294648746	116.2
1163	1.9429426114402897	116.3
1164	1.9415665304258887	116.4
1165	1.9449776495461046	116.5
1166	1.947856663667563	116.6
1167	1.9467371740471322	116.7
1168	1.9506836482984196	116.8
1169	1.9370082109882867	116.9
1170	1.9408841992461472	117.0
1171	1.9390423140063	117.1
1172	1.9402183490708542	117.2
1173	1.933930086624541	117.3
1174	1.941871456334949	117.4
1175	1.9445078375313571	117.5
1176	1.9377285344884116	117.6
1177	1.9493759823327108	117.7
1178	1.9401278648443894	117.8
1179	1.9443604207728709	117.9
1180	1.9417424398269294	118.0
1181	1.9418852410091445	118.1
1182	1.9435267960973017	118.2
1183	1.9401807078340407	118.3
1184	1.942325709695726	118.4
1185	1.945492246614237	118.5
1186	1.9359335750502074	118.6
1187	1.940786648601958	118.7
1188	1.933907615060595	118.8
1189	1.9382105248604544	118.9
1190	1.9431278735217599	119.0
1191	1.9427939833666823	119.1
1192	1.9367107337397471	119.2
1193	1.9438997918549004	119.3
1194	1.9326634165159917	119.4
1195	1.9375594095958406	119.5
1196	1.9409820798382085	119.6
1197	1.9424627534715913	119.7
1198	1.9385461648509295	119.8
1199	1.9419108378213514	119.9
1200	1.9389545186854282	120.0
1201	1.9434593662755069	120.1
1202	1.9511268593919322	120.2
1203	1.9409670631901321	120.3
1204	1.9366981375606458	120.4
1205	1.9400319571124751	120.5
1206	1.9379437374981459	120.6
1207	1.942715929636963	120.7
1208	1.939977855523983	120.8
1209	1.9425800324371894	120.9
1210	1.9396379553960057	121.0
1211	1.9394389691817444	121.1
1212	1.9403087604203746	121.2
1213	1.9445114905775067	121.3
1214	1.933162272711468	121.4
1215	1.939179573007338	121.5
1216	1.943144060523302	121.6
1217	1.9354696571416443	121.7
1218	1.9421751443989579	121.8
1219	1.9399471361479084	121.9
1220	1.9449045991484664	122.0
1221	1.9376702171010243	122.1
1222	1.9336006074777374	122.2
1223	1.9368476716280385	122.3
1224	1.9325606705232736	122.4
1225	1.9338577049436874	122.5
1226	1.947221309670315	122.6
1227	1.9410529127254432	122.7
1228	1.9476322022950456	122.8
1229	1.9398647844923256	122.9
1230	1.9363971257018537	123.0
1231	1.9385141518613285	123.1
1232	1.934774691694429	123.2
1233	1.941783597119695	123.3
1234	1.9330192041769672	123.4
1235	1.93291581683256	123.5
1236	1.9404116417350161	123.6
1237	1.9390132526114414	123.7
1238	1.9251879797299796	123.8
1239	1.9314458213962613	123.9
1240	1.9413726444073411	124.0
1241	1.9475620125328976	124.1
1242	1.942419508927325	124.2
1243	1.940635662285042	124.3
1244	1.9448908851263078	124.4
1245	1.9433372100895148	124.5
1246	1.9362527420261768	124.6
1247	1.9374315629236931	124.7
1248	1.9429992866455599	124.8
1249	1.9479612071169012	124.9
1250	1.9420705807152643	125.0
1251	1.9518334826835966	125.1
1252	1.964009836088183	125.2
1253	1.944847575200752	125.3
1254	1.9554060450353372	125.4
1255	1.9648108374820203	125.5
1256	1.9523066980591797	125.6
1257	1.9516997236284854	125.7
1258	1.9595248981922737	125.8
1259	1.9508388051528207	125.9
1260	1.9481777240346905	126.0
1261	1.9451979826920291	126.1
1262	1.9316516685491578	126.2
1263	1.9412598360333508	126.3
1264	1.9483115504640065	126.4
1265	1.946032065947012	126.5
1266	1.9471697840863984	126.6
1267	1.949346312143831	126.7
1268	1.9428781983478216	126.8
1269	1.9476734647590663	126.9
1270	1.948435228336767	127.0
1271	1.9425987722556437	127.1
1272	1.9486915526825042	127.2
1273	1.9387641205197603	127.3
1274	1.9374059378315356	127.4
1275	1.9526433923379447	127.5
1276	1.9417640736726238	127.6
1277	1.9450808289660748	127.7
1278	1.9518958869515932	127.8
1279	1.9457783075851216	127.9
1280	1.9438386924413684	128.0
1281	1.9335050700174707	128.1
1282	1.9373173300067181	128.2
1283	1.9436516732246334	128.3
1284	1.936371426351163	128.4
1285	1.9483733416830866	128.5
1286	1.9417186570322922	128.6
1287	1.9344044130540843	128.7
1288	1.93987605638625	128.8
1289	1.9412242415325662	128.9
1290	1.9384100694694744	129.0
1291	1.9460834302862144	129.1
1292	1.9426847773028058	129.2
1293	1.9463258837547122	129.3
1294	1.9461290965717277	129.4
1295	1.9460260068891215	129.5
1296	1.9439767052286148	129.6
1297	1.945117760936618	129.7
1298	1.9485666943177962	129.8
1299	1.9407761937405628	129.9
1300	1.951911292487629	130.0
1301	1.9392083045010249	130.1
1302	1.949735574147942	130.2
1303	1.9410811481393282	130.3
1304	1.9403121543016053	130.4
1305	1.9458543201836318	130.5
1306	1.9430523955541137	130.6
1307	1.942039828563511	130.7
1308	1.9421274334326415	130.8
1309	1.9460395354569398	130.9
1310	1.9576717200129645	131.0
1311	1.9467559167317272	131.1
1312	1.9499482690157428	131.2
1313	1.9499185924292755	131.3
1314	1.955528481644746	131.4
1315	1.9514608896620105	131.5
1316	1.9569361156670289	131.6
1317	1.9587192052430058	131.7
1318	1.9489339676135342	131.8
1319	1.9420705655614414	131.9
1320	1.948397723759118	132.0
1321	1.9492176942179031	132.1
1322	1.944546456103184	132.2
1323	1.934662356041244	132.3
1324	1.943834788159998	132.4
1325	1.9429062490453595	132.5
1326	1.942150640917936	132.6
1327	1.940402578450251	132.7
1328	1.9446504863182155	132.8
1329	1.9400663086869243	132.9
1330	1.9386166431538476	133.0
1331	1.9396904821963459	133.1
1332	1.945131789767204	133.2
1333	1.9484676012698174	133.3
1334	1.9473406550212353	133.4
1335	1.9539957402311747	133.5
1336	1.9428108340014314	133.6
1337	1.9388609379626374	133.7
1338	1.943014885610688	133.8
1339	1.940980685230453	133.9
1340	1.9438514317585485	134.0
1341	1.9368839861461942	134.1
1342	1.9465051366770674	134.2
1343	1.9360315486301902	134.3
1344	1.9451203289632886	134.4
1345	1.9464700543367222	134.5
1346	1.936550521507293	134.6
1347	1.9467080607833795	134.7
1348	1.9393906506364726	134.8
1349	1.949631120984298	134.9
1350	1.935436842588331	135.0
1351	1.9435974923136234	135.1
1352	1.945924212961375	135.2
1353	1.9423735833847786	135.3
1354	1.9450020336297393	135.4
1355	1.949574552302853	135.5
1356	1.9390821214616076	135.6
1357	1.939846485804056	135.7
1358	1.9357454742592592	135.8
1359	1.9360105793544697	135.9
1360	1.9382257805008285	136.0
1361	1.9393003936787854	136.1
1362	1.942105426637257	136.2
1363	1.941581951380386	136.3
1364	1.9391968357051905	136.4
1365	1.9372597328280319	136.5
1366	1.9314801215464037	136.6
1367	1.931625209164409	136.7
1368	1.9383617446167634	136.8
1369	1.9386714993141574	136.9
1370	1.9455554276252482	137.0
1371	1.940538388458346	137.1
1372	1.9431157347573889	137.2
1373	1.9480152248350755	137.3
1374	1.9541465604412596	137.4
1375	1.945174974261829	137.5
1376	1.9388411270605674	137.6
1377	1.942175875003925	137.7
1378	1.9495850474526952	137.8
1379	1.9393244686268198	137.9
1380	1.9500056192962059	138.0
1381	1.9455568526792018	138.1
1382	1.9434389675972328	138.2
1383	1.9355737588698227	138.3
1384	1.9395117373924091	138.4
1385	1.9425257419212647	138.5
1386	1.945159557297431	138.6
1387	1.950713992662178	138.7
1388	1.9487409664002888	138.8
1389	1.9442483852887222	138.9
1390	1.9583821080395303	139.0
1391	1.9469391086416161	139.1
1392	1.9371208735973016	139.2
1393	1.9480945446060902	139.3
1394	1.9418695258331573	139.4
1395	1.9404506033192668	139.5
1396	1.9358353796721768	139.6
1397	1.9345069917447788	139.7
1398	1.938814509409394	139.8
1399	1.9458249879876501	139.9
1400	1.94091172972822	140.0
1401	1.9456041435460953	140.1
1402	1.9417922236306857	140.2
1403	1.945646017444387	140.3
1404	1.9478053680453373	140.4
1405	1.9334836699494145	140.5
1406	1.9423218038946726	140.6
1407	1.947469285098961	140.7
1408	1.945711843285605	140.8
1409	1.9513134918968011	140.9
1410	1.9397559669275497	141.0
1411	1.9383674812470266	141.1
1412	1.9373662038079744	141.2
1413	1.9406754857059934	141.3
1414	1.9430434545027464	141.4
1415	1.9434642794935402	141.5
1416	1.9443527921683432	141.6
1417	1.943397624286361	141.7
1418	1.9448500585631214	141.8
1419	1.9404833260033878	141.9
1420	1.951841484574874	142.0
1421	1.9417970057249363	142.1
1422	1.939356336166516	142.2
1423	1.945654887927853	142.3
1424	1.9458775856881394	142.4
1425	1.940975464883741	142.5
1426	1.9411558868969923	142.6
1427	1.9443025684670583	142.7
1428	1.94825608331223	142.8
1429	1.9526898960695516	142.9
1430	1.9431606664681278	143.0
1431	1.933945438974417	143.1
1432	1.93717346125141	143.2
1433	1.9472358934421397	143.3
1434	1.9554194981530602	143.4
1435	1.9383664927329436	143.5
1436	1.950797749501642	143.6
1437	1.9455372766293904	143.7
1438	1.9427148992441985	143.8
1439	1.9493387070453523	143.9
1440	1.9534213962342737	144.0
1441	1.9454066154139202	144.1
1442	1.9435461697669552	144.2
1443	1.9430581468897838	144.3
1444	1.9518948448195634	144.4
1445	1.9481709423885403	144.5
1446	1.946408624857366	144.6
1447	1.9401226548502333	144.7
1448	1.946354610126024	144.8
1449	1.9484515330019099	144.9
1450	1.9491595499812366	145.0
1451	1.9495443173328513	145.1
1452	1.9522101366166098	145.2
1453	1.9534485889868753	145.3
1454	1.9585930180063238	145.4
1455	1.9470608061292676	145.5
1456	1.9431650178451765	145.6
1457	1.94894676839446	145.7
1458	1.9452389074165233	145.8
1459	1.9460093623948316	145.9
1460	1.9404354038163925	146.0
1461	1.937504790598833	146.1
1462	1.9489508401156481	146.2
1463	1.9505035919385356	146.3
1464	1.9498412065315913	146.4
1465	1.9353072167618095	146.5
1466	1.93824944386774	146.6
1467	1.9418310466668776	146.7
1468	1.9375523880636274	146.8
1469	1.9347748931081552	146.9
1470	1.9500542943568235	147.0
1471	1.940488563281787	147.1
1472	1.9436530461744752	147.2
1473	1.9356400044680522	147.3
1474	1.9419022245688744	147.4
1475	1.9434138748028549	147.5
1476	1.9303480524254455	147.6
1477	1.939871937067777	147.7
1478	1.9302209394418668	147.8
1479	1.9431759422607031	147.9
1480	1.931270561242549	148.0
1481	1.9411707599370218	148.1
1482	1.9340194751420796	148.2
1483	1.9349838771379912	148.3
1484	1.9377528583333234	148.4
1485	1.9335109445842351	148.5
1486	1.9295800804698051	148.6
1487	1.932026930836458	148.7
1488	1.9351384820329036	148.8
1489	1.936611065500285	148.9
1490	1.933428157651572	149.0
1491	1.9461303454753214	149.1
1492	1.9395391344768453	149.2
1493	1.9346744411699712	149.3
1494	1.9427832597230053	149.4
1495	1.9360629275407866	149.5
1496	1.929918094659052	149.6
1497	1.9378542504962268	149.7
1498	1.9434085953132698	149.8
1499	1.9467797441533923	149.9
1500	1.9468321876464507	150.0
1501	1.942013477215264	150.1
1502	1.9485791773043803	150.2
1503	1.9393493878145187	150.3
1504	1.950254155511153	150.4
1505	1.946109293119233	150.5
1506	1.9606194993964832	150.6
1507	1.9507374451755055	150.7
1508	1.9518019875852128	150.8
1509	1.953724785695638	150.9
1510	1.9491357489760137	151.0
1511	1.9568436808048524	151.1
1512	1.9603229948955099	151.2
1513	1.9626841063788023	151.3
1514	1.9551894052982637	151.4
1515	1.9580591249092267	151.5
1516	1.9613153263108267	151.6
1517	1.9505829642658232	151.7
1518	1.951087225292385	151.8
1519	1.9531130907267833	151.9
1520	1.956324217705477	152.0
1521	1.945191743548432	152.1
1522	1.9520931502975432	152.2
1523	1.948018683288249	152.3
1524	1.9468374896671103	152.4
1525	1.9501350375688744	152.5
1526	1.9449659806569133	152.6
1527	1.9518987981811455	152.7
1528	1.9486476858371231	152.8
1529	1.9385048245116163	152.9
1530	1.9539346174422767	153.0
1531	1.9484730016879352	153.1
1532	1.9524096864783367	153.2
1533	1.9416595728781119	153.3
1534	1.951599457208616	153.4
1535	1.948562438310676	153.5
1536	1.9542729374819146	153.6
1537	1.959978977792557	153.7
1538	1.9479299606075302	153.8
1539	1.9525507701932214	153.9
1540	1.9497138385254216	154.0
1541	1.9548304389472675	154.1
1542	1.9495091556098516	154.2
1543	1.9496985400446727	154.3
1544	1.950106678379458	154.4
1545	1.9452841589610952	154.5
1546	1.948174753499169	154.6
1547	1.953100112413152	154.7
1548	1.9452231716292647	154.8
1549	1.9486877186418428	154.9
1550	1.9478075029431576	155.0
1551	1.9571816497391268	155.1
1552	1.9508441298291934	155.2
1553	1.949533315642545	155.3
1554	1.9446097288327688	155.4
1555	1.9445603847364543	155.5
1556	1.9479352114023316	155.6
1557	1.9485503255058363	155.7
1558	1.946083551285956	155.8
1559	1.9499309726323375	155.9
1560	1.9455689860867464	156.0
1561	1.947714417341701	156.1
1562	1.9477968344297394	156.2
1563	1.944848848672671	156.3
1564	1.9534204552910244	156.4
1565	1.9502736199896828	156.5
1566	1.9514385170770574	156.6
1567	1.9434201521451144	156.7
1568	1.959210544314411	156.8
1569	1.9618369958417954	156.9
1570	1.9588156052505032	157.0
1571	1.9630191783909863	157.1
1572	1.9467767630331363	157.2
1573	1.9529019265895047	157.3
1574	1.946209776769627	157.4
1575	1.947547930548786	157.5
1576	1.954338398163848	157.6
1577	1.9615902714553402	157.7
1578	1.9612823339162986	157.8
1579	1.9457978516241123	157.9
1580	1.9598203694117986	158.0
1581	1.9530599410856277	158.1
1582	1.950284021862682	158.2
1583	1.9544408356328646	158.3
1584	1.9449162204188024	158.4
1585	1.945822401742704	158.5
1586	1.9484758644984521	158.6
1587	1.9413648775170975	158.7
1588	1.9494708333833983	158.8
1589	1.9491973011923753	158.9
1590	1.9510285845414852	159.0
1591	1.9456930805236268	159.1
1592	1.9511367827407804	159.2
1593	1.9478053772256145	159.3
1594	1.941949442060812	159.4
1595	1.9465030505188874	159.5
1596	1.9446195225791036	159.6
1597	1.9446902810395668	159.7
1598	1.9439322285196035	159.8
1599	1.949976359546547	159.9
1600	1.9447970758450406	160.0
1601	1.9367418302043262	160.1
1602	1.933757815121248	160.2
1603	1.9435600021609607	160.3
1604	1.9518228150792487	160.4
1605	1.9423091347927488	160.5
1606	1.9418398489641586	160.6
1607	1.9460960912926475	160.7
1608	1.9542186357314064	160.8
1609	1.9620674639995095	160.9
1610	1.9545731126175767	161.0
1611	1.9532100812055395	161.1
1612	1.9558283985418294	161.2
1613	1.9496338326279217	161.3
1614	1.9483728372973577	161.4
1615	1.9480400016611905	161.5
1616	1.956707678128439	161.6
1617	1.95732433157505	161.7
1618	1.9575599238623638	161.8
1619	1.967308592162418	161.9
1620	1.958988504510028	162.0
1621	1.9580150723088887	162.1
1622	1.9454489716696957	162.2
1623	1.95176331017863	162.3
1624	1.9414500386872813	162.4
1625	1.9487032710272048	162.5
1626	1.9447384635374947	162.6
1627	1.9539100990882858	162.7
1628	1.9532149896235538	162.8
1629	1.945882901343437	162.9
1630	1.952543843534324	163.0
1631	1.9454370810743915	163.1
1632	1.9394918348912575	163.2
1633	1.945871305973724	163.3
1634	1.9520981987981225	163.4
1635	1.9534854183227546	163.5
1636	1.9408323398598875	163.6
1637	1.9402373680220686	163.7
1638	1.939352089080358	163.8
1639	1.9458265803727557	163.9
1640	1.939285654480348	164.0
1641	1.9423030779177308	164.1
1642	1.939549643876642	164.2
1643	1.943869171713429	164.3
1644	1.9448008300424562	164.4
1645	1.9373321553497702	164.5
1646	1.931322172443352	164.6
1647	1.9457121590376063	164.7
1648	1.9463246469327902	164.8
1649	1.9399519406556005	164.9
1650	1.9449987618550995	165.0
1651	1.9399521483168642	165.1
1652	1.9424176900911876	165.2
1653	1.940333910406837	165.3
1654	1.9385084634393213	165.4
1655	1.943216798168805	165.5
1656	1.9461594269666935	165.6
1657	1.9392871541476786	165.7
1658	1.9455395340922377	165.8
1659	1.9373615823031645	165.9
1660	1.933947004102154	166.0
1661	1.9344844626593216	166.1
1662	1.9373634783524887	166.2
1663	1.9392126047304796	166.3
1664	1.9413764549581238	166.4
1665	1.9342009635298762	166.5
1666	1.9398588318161025	166.6
1667	1.9294971418698446	166.7
1668	1.9410349462930268	166.8
1669	1.950484478027688	166.9
1670	1.950106983760116	167.0
1671	1.945231222748965	167.1
1672	1.9481347846221562	167.2
1673	1.938120117784381	167.3
1674	1.938359760554576	167.4
1675	1.9370999866795795	167.5
1676	1.940701680721181	167.6
1677	1.937566927515306	167.7
1678	1.9456659484919545	167.8
1679	1.9457168123705422	167.9
1680	1.9393192314574639	168.0
1681	1.9405100975308827	168.1
1682	1.93996979697226	168.2
1683	1.9412045584232023	168.3
1684	1.944802091266557	168.4
1685	1.9354308627300556	168.5
1686	1.9405228152147136	168.6
1687	1.9496251194923964	168.7
1688	1.9360188084505847	168.8
1689	1.9409705445468224	168.9
1690	1.9425419487836146	169.0
1691	1.940213790399332	169.1
1692	1.9400447427409235	169.2
1693	1.9340283018393885	169.3
1694	1.9366156171160505	169.4
1695	1.933934496740609	169.5
1696	1.9465239442032325	169.6
1697	1.9380811530213093	169.7
1698	1.937880376969271	169.8
1699	1.9367632137050492	169.9
1700	1.9424870772496499	170.0
1701	1.9387384841795936	170.1
1702	1.9372524182313717	170.2
1703	1.931587353220245	170.3
1704	1.9292407559952078	170.4
1705	1.9297793532594216	170.5
1706	1.9321601481527182	170.6
1707	1.926989517123456	170.7
1708	1.931393265399831	170.8
1709	1.932069145591459	170.9
1710	1.9270649760806735	171.0
1711	1.9288124556724329	171.1
1712	1.93097150033821	171.2
1713	1.928471837323515	171.3
1714	1.9280014640798444	171.4
1715	1.9247333094230914	171.5
1716	1.9297907230823328	171.6
1717	1.9350164511698582	171.7
1718	1.9317567654503098	171.8
1719	1.9332928971215915	171.9
1720	1.9285180319202555	172.0
1721	1.9286782849602009	172.1
1722	1.9374758237437875	172.2
1723	1.9305093597024396	172.3
1724	1.9403869064944494	172.4
1725	1.933502367050162	172.5
1726	1.9348117128563378	172.6
1727	1.9354510752453777	172.7
1728	1.934323548920186	172.8
1729	1.9406168847226624	172.9
1730	1.940944415205392	173.0
1731	1.948893472017233	173.1
1732	1.9359950589889894	173.2
1733	1.929676171609314	173.3
1734	1.9385502059361717	173.4
1735	1.9428017723471884	173.5
1736	1.9373499125625102	173.6
1737	1.9438011645925317	173.7
1738	1.9454807172377633	173.8
1739	1.9482515674706258	173.9
1740	1.9408369423321858	174.0
1741	1.9486085380476563	174.1
1742	1.9403686899415544	174.2
1743	1.9475871251926729	174.3
1744	1.9517040006618114	174.4
1745	1.944078790376129	174.5
1746	1.9442653570707773	174.6
1747	1.9505381773473378	174.7
1748	1.946402628313339	174.8
1749	1.9460905565411495	174.9
1750	1.9422397797019346	175.0
1751	1.9484895944960294	175.1
1752	1.9529369499976188	175.2
1753	1.946457174849721	175.3
1754	1.9392983672627502	175.4
1755	1.934549132084652	175.5
1756	1.9391232864927788	175.6
1757	1.9498296650476323	175.7
1758	1.940286069136161	175.8
1759	1.9473457060990815	175.9
1760	1.9378276723030272	176.0
1761	1.9436505155259753	176.1
1762	1.9469533907248755	176.2
1763	1.9423218526171808	176.3
1764	1.9433243592269012	176.4
1765	1.9383912487201789	176.5
1766	1.9376189087326623	176.6
1767	1.9449146383561682	176.7
1768	1.9446315379736296	176.8
1769	1.9455268753040011	176.9
1770	1.955678657634238	177.0
1771	1.928292258848162	177.1
1772	1.9503285910550203	177.2
1773	1.9490914189292836	177.3
1774	1.9504954194682669	177.4
1775	1.9454871969346987	177.5
1776	1.9505805697777383	177.6
1777	1.9518407200965608	177.7
1778	1.9504548655233778	177.8
1779	1.9483997947661478	177.9
1780	1.9482137230536163	178.0
1781	1.953106863255533	178.1
1782	1.95012393338778	178.2
1783	1.949004914576446	178.3
1784	1.950134610419051	178.4
1785	1.9464482641242051	178.5
1786	1.9473970088872723	178.6
1787	1.94826889152359	178.7
1788	1.9482796994376814	178.8
1789	1.952963913994899	178.9
1790	1.9423491464212628	179.0
1791	1.9424717668251439	179.1
1792	1.9470096808415562	179.2
1793	1.9409468232959017	179.3
1794	1.9377100499500168	179.4
1795	1.9444151423371376	179.5
1796	1.9438385254409831	179.6
1797	1.9490267597637436	179.7
1798	1.9463008988909432	179.8
1799	1.9421089083318848	179.9
1800	1.946778657286231	180.0
1801	1.9445492311734205	180.1
1802	1.9420088894181566	180.2
1803	1.9455717268477077	180.3
1804	1.949177673610348	180.4
1805	1.9383287320784717	180.5
1806	1.9442246067445643	180.6
1807	1.9393446979709916	180.7
1808	1.9490850054381592	180.8
1809	1.9472178449670723	180.9
1810	1.9487811078939834	181.0
1811	1.9504676394579241	181.1
1812	1.9447001693051758	181.2
1813	1.9472510008994568	181.3
1814	1.9410206778999144	181.4
1815	1.9384621955858061	181.5
1816	1.9380044969357828	181.6
1817	1.9440180306031087	181.7
1818	1.937473228984894	181.8
1819	1.9391984902647486	181.9
1820	1.9433552898574908	182.0
1821	1.9466871414355704	182.1
1822	1.951477734907607	182.2
1823	1.9505228133927919	182.3
1824	1.950764907046103	182.4
1825	1.9516791960743733	182.5
1826	1.9451457596178152	182.6
1827	1.9450869021148922	182.7
1828	1.9492505640416355	182.8
1829	1.9409339621150858	182.9
1830	1.9436299625560882	183.0
1831	1.9506247920410829	183.1
1832	1.9447353137822745	183.2
1833	1.9363219686765205	183.3
1834	1.9392326272599545	183.4
1835	1.9433694826307335	183.5
1836	1.9420465217178313	183.6
1837	1.9531482083658345	183.7
1838	1.9445400218298325	183.8
1839	1.9567831997767893	183.9
1840	1.9605240779723554	184.0
1841	1.9649652327679854	184.1
1842	1.966197458199978	184.2
1843	1.9649529606669167	184.3
1844	1.955355742202052	184.4
1845	1.9533772313581719	184.5
1846	1.9554106895561654	184.6
1847	1.9449939297263266	184.7
1848	1.9442875875940278	184.8
1849	1.9442678579293542	184.9
1850	1.9491127203004575	185.0
1851	1.9448744401282467	185.1
1852	1.9449566789105077	185.2
1853	1.9398933516774834	185.3
1854	1.9459196260950127	185.4
1855	1.9460598126554285	185.5
1856	1.9479449678577578	185.6
1857	1.95424082076025	185.7
1858	1.9529638172016863	185.8
1859	1.9465380402552788	185.9
1860	1.9374252924051991	186.0
1861	1.9541984273938056	186.1
1862	1.956802287124785	186.2
1863	1.9536691718324903	186.3
1864	1.9487664027076328	186.4
1865	1.950047237146831	186.5
1866	1.958872805023846	186.6
1867	1.952234073113598	186.7
1868	1.959016771685699	186.8
1869	1.9563266637184853	186.9
1870	1.9694909508266962	187.0
1871	1.9759217838958143	187.1
1872	1.9672637974903653	187.2
1873	1.9493598373523489	187.3
1874	1.9578191065556292	187.4
1875	1.9507618686088544	187.5
1876	1.951333647148172	187.6
1877	1.953560698631934	187.7
1878	1.9593944831816934	187.8
1879	1.9543374167494398	187.9
1880	1.9470702810456801	188.0
1881	1.9484353229777704	188.1
1882	1.9514820139991682	188.2
1883	1.9506105367437936	188.3
1884	1.9440403528691415	188.4
1885	1.9446098570250723	188.5
1886	1.9501921370023096	188.6
1887	1.9513098163868121	188.7
1888	1.9496304778201077	188.8
1889	1.9445052736130242	188.9
1890	1.9459025943145927	189.0
1891	1.9457410878813501	189.1
1892	1.949335616379105	189.2
1893	1.9515815502005087	189.3
1894	1.9652301950232705	189.4
1895	1.9558533948732355	189.5
1896	1.954761696016426	189.6
1897	1.9544137102534065	189.7
1898	1.9623968247545398	189.8
1899	1.964465925091913	189.9
1900	1.9652165591987343	190.0
1901	1.97073369320998	190.1
1902	1.9591671731157663	190.2
1903	1.9617005771472276	190.3
1904	1.9536433983308539	190.4
1905	1.9538836600029756	190.5
1906	1.9617801599614737	190.6
1907	1.957830479082159	190.7
1908	1.96193497084747	190.8
1909	1.961576049261431	190.9
1910	1.9479789721223628	191.0
1911	1.9539479602925858	191.1
1912	1.95295324802541	191.2
1913	1.9616895064915527	191.3
1914	1.956784830334392	191.4
1915	1.962878128302983	191.5
1916	1.962746271629748	191.6
1917	1.9580417426666255	191.7
1918	1.9559619158492523	191.8
1919	1.9592130905415635	191.9
1920	1.9550487669049867	192.0
1921	1.9575958077488351	192.1
1922	1.953315804037053	192.2
1923	1.9588410456218894	192.3
1924	1.9525182603391449	192.4
1925	1.9497019718957012	192.5
1926	1.951039192523922	192.6
1927	1.9577894835794896	192.7
1928	1.943151404493931	192.8
1929	1.9513143509875812	192.9
1930	1.9445121069788762	193.0
1931	1.9480403420490662	193.1
1932	1.9512874153098743	193.2
1933	1.9386685684906613	193.3
1934	1.958532527805654	193.4
1935	1.9534451002518178	193.5
1936	1.9607234951473065	193.6
1937	1.9509264369924166	193.7
1938	1.957243276228481	193.8
1939	1.951666235756426	193.9
1940	1.9538602806094865	194.0
1941	1.9536115675053212	194.1
1942	1.9502039681059329	194.2
1943	1.954122717871686	194.3
1944	1.948597163789098	194.4
1945	1.9523500214003164	194.5
1946	1.9581634193606605	194.6
1947	1.955395086511141	194.7
1948	1.9561348892722346	194.8
1949	1.958003200091148	194.9
1950	1.951922333195647	195.0
1951	1.9494007372708861	195.1
1952	1.945618534476671	195.2
1953	1.9542754010897632	195.3
1954	1.9412544157342744	195.4
1955	1.954697160146807	195.5
1956	1.9537383566534052	195.6
1957	1.959053723612303	195.7
1958	1.9521705179458984	195.8
1959	1.952792966969251	195.9
1960	1.955554397679485	196.0
1961	1.9460902883620623	196.1
1962	1.9412168233730862	196.2
1963	1.9476771736729788	196.3
1964	1.946674234858423	196.4
1965	1.949641641548406	196.5
1966	1.9512087561425049	196.6
1967	1.9465880479609436	196.7
1968	1.949031075429727	196.8
1969	1.953076343674179	196.9
1970	1.9497051712920193	197.0
1971	1.9616146749373498	197.1
1972	1.9569718319647529	197.2
1973	1.9436162240470187	197.3
1974	1.9469698534012236	197.4
1975	1.9487542818991792	197.5
1976	1.9550822759019584	197.6
1977	1.946167054953063	197.7
1978	1.9398979795626332	197.8
1979	1.9457631965048214	197.9
1980	1.949806819132408	198.0
1981	1.9429516201647203	198.1
1982	1.9418571813436731	198.2
1983	1.942018313358288	198.3
1984	1.9461718097081524	198.4
1985	1.953203496652579	198.5
1986	1.9583862051564824	198.6
1987	1.9471763312012276	198.7
1988	1.9368844169555184	198.8
1989	1.943850177142647	198.9
1990	1.9446615544819221	199.0
1991	1.9520470425606564	199.1
1992	1.9495961533082005	199.2
1993	1.9508281287038898	199.3
1994	1.9460805452093553	199.4
1995	1.9480929615358962	199.5
1996	1.9558329439037532	199.6
1997	1.9495966174799266	199.7
1998	1.9555230678307398	199.8
[truncated: 24,001 more rows]
