# Supplementary material for: Assessing structure-function impacts on Vitellogenin by leveraging allelic variant found in honey bee subspecies Apis mellifera mellifera
Source: iScience. 2025 Jul 29;28(9):113241. doi: 10.1016/j.isci.2025.113241 (PMC12496180; doi:10.1016/j.isci.2025.113241)
Supplement: Data S1. Data and code for molecular dynamics [file mmc2.zip › MD_analysis/csv/rmsfdel4.csv]

	Fluctuations	Atom_number
0	1.5647619	0
1	0.99321	1
2	1.6349056	2
3	1.1530176	3
4	1.0841738	4
5	0.87750405	5
6	0.6764352	6
7	0.5220204	7
8	0.49359894	8
9	0.4659282	9
10	0.53203624	10
11	0.6332865	11
12	0.60301125	12
13	0.67270076	13
14	0.74359095	14
15	1.0113021	15
16	1.032451	16
17	0.9331248	17
18	1.1396216	18
19	2.7719686	19
20	4.137273	20
21	3.6388044	21
22	3.0493605	22
23	2.2882702	23
24	2.2167034	24
25	1.5730625	25
26	1.1600524	26
27	0.8718526	27
28	1.2612512	28
29	0.7908493	29
30	0.6078208	30
31	0.63205767	31
32	0.66081595	32
33	0.6496433	33
34	0.60003686	34
35	0.64907974	35
36	0.5256783	36
37	0.57177824	37
38	0.7270068	38
39	0.8078403	39
40	1.0879241	40
41	1.298635	41
42	1.6375468	42
43	1.312266	43
44	1.0160228	44
45	0.80137646	45
46	0.8002163	46
47	0.68742263	47
48	0.6755606	48
49	0.72477275	49
50	0.85949594	50
51	0.9461811	51
52	1.0470557	52
53	0.9525924	53
54	0.7035544	54
55	0.7987888	55
56	1.0037985	56
57	1.1101278	57
58	1.2772295	58
59	1.4802103	59
60	1.7791827	60
61	1.9668379	61
62	2.9041	62
63	2.8237085	63
64	3.8265655	64
65	3.4161327	65
66	2.941251	66
67	3.171722	67
68	3.2277498	68
69	2.6740263	69
70	2.0684586	70
71	2.3728585	71
72	2.7346733	72
73	2.549087	73
74	3.3191705	74
75	3.0360816	75
76	2.2416084	76
77	1.4625102	77
78	1.0919425	78
79	1.1202878	79
80	1.3373642	80
81	1.0671222	81
82	0.9987098	82
83	1.0235987	83
84	0.94139564	84
85	0.8639157	85
86	0.8921101	86
87	0.88740563	87
88	0.9013596	88
89	1.074174	89
90	1.1713283	90
91	1.684934	91
92	2.039555	92
93	1.5838006	93
94	0.9532571	94
95	0.9642489	95
96	1.4470261	96
97	1.3061264	97
98	1.0834641	98
99	1.0651586	99
100	1.0532571	100
101	1.232287	101
102	1.4777948	102
103	1.4778926	103
104	1.2518158	104
105	1.3376416	105
106	1.2969328	106
107	1.2302485	107
108	1.0409361	108
109	1.0038353	109
110	1.0425543	110
111	0.9650153	111
112	0.862883	112
113	0.8866057	113
114	0.94444823	114
115	0.90127194	115
116	0.9283948	116
117	0.9030653	117
118	0.8307237	118
119	0.8044311	119
120	0.8344408	120
121	0.7142894	121
122	0.78958285	122
123	0.8843717	123
124	1.2796539	124
125	1.02969	125
126	1.4767971	126
127	1.7861557	127
128	1.449034	128
129	3.1527221	129
130	3.9997652	130
131	4.8824596	131
132	5.274134	132
133	4.7336607	133
134	4.751529	134
135	3.585653	135
136	3.3460517	136
137	2.5639222	137
138	2.0148754	138
139	1.9424151	139
140	1.2071253	140
141	1.2210002	141
142	1.0827786	142
143	1.0625881	143
144	1.0038363	144
145	1.1185129	145
146	1.2499255	146
147	1.2004756	147
148	1.4749628	148
149	2.0681818	149
150	2.9229631	150
151	3.0340686	151
152	1.9121748	152
153	1.3167958	153
154	1.0650833	154
155	1.0557222	155
156	0.8866253	156
157	0.83659744	157
158	0.72139376	158
159	0.76105404	159
160	0.7808392	160
161	0.99344623	161
162	1.0484972	162
163	1.2903328	163
164	2.08383	164
165	2.161865	165
166	2.5076654	166
167	2.1899123	167
168	1.7933111	168
169	2.3736665	169
170	2.685182	170
171	2.147256	171
172	2.1874995	172
173	1.840842	173
174	1.2378179	174
175	0.9533269	175
176	1.0228466	176
177	1.0726125	177
178	1.4435518	178
179	1.8255473	179
180	2.6084938	180
181	3.0441597	181
182	2.9431472	182
183	2.546247	183
184	1.9987288	184
185	1.4284481	185
186	0.94100726	186
187	0.7918984	187
188	0.7537114	188
189	0.6566173	189
190	0.76199704	190
191	0.7760524	191
192	0.9798609	192
193	1.2618573	193
194	2.126307	194
195	1.9960594	195
196	1.9031818	196
197	2.0420983	197
198	1.6489656	198
199	3.496036	199
200	3.8244185	200
201	5.739081	201
202	5.652625	202
203	5.094848	203
204	5.3285127	204
205	5.434258	205
206	7.0032907	206
207	7.3765965	207
208	5.6084247	208
209	5.662267	209
210	5.5440335	210
211	4.7476277	211
212	5.8381987	212
213	5.7127004	213
214	5.1183014	214
215	4.0896225	215
216	4.3421817	216
217	3.8477087	217
218	2.979169	218
219	2.0143156	219
220	2.3760512	220
221	2.4115787	221
222	1.65936	222
223	1.2416193	223
224	1.732695	224
225	2.1714673	225
226	1.725803	226
227	1.4616733	227
228	1.3944943	228
229	1.2271237	229
230	1.1503329	230
231	0.95752245	231
232	0.8620908	232
233	0.6478604	233
234	0.6135019	234
235	0.573195	235
236	0.7532838	236
237	1.0959953	237
238	1.3993564	238
239	2.0227888	239
240	2.5354738	240
241	1.8210535	241
242	1.0370368	242
243	0.6406984	243
244	0.46575862	244
245	0.52165216	245
246	0.6320428	246
247	0.7417449	247
248	1.0068588	248
249	1.0747757	249
250	1.035208	250
251	1.1350669	251
252	1.2835767	252
253	1.4551705	253
254	1.387437	254
255	1.6838247	255
256	1.8277453	256
257	2.5128067	257
258	2.3149185	258
259	3.49468	259
260	3.463747	260
261	2.4109354	261
262	3.4840739	262
263	3.723574	263
264	3.217058	264
265	1.3679581	265
266	1.1846842	266
267	1.0020885	267
268	1.0343928	268
269	1.0194972	269
270	1.1232455	270
271	1.1615772	271
272	0.956496	272
273	0.86275035	273
274	0.6707663	274
275	0.5113668	275
276	0.65741694	276
277	0.7222706	277
278	0.78955996	278
279	0.9408479	279
280	1.1903613	280
281	1.3798211	281
282	1.2262437	282
283	1.5478003	283
284	1.5121522	284
285	1.2433804	285
286	1.4517046	286
287	1.4368283	287
288	1.5762144	288
289	1.9227846	289
290	1.8760871	290
291	1.5022422	291
292	1.4095384	292
293	1.2813201	293
294	1.2542417	294
295	1.6417403	295
296	1.7893038	296
297	1.5047467	297
298	2.162681	298
299	4.1760607	299
