# Supplementary material for: Assessing structure-function impacts on Vitellogenin by leveraging allelic variant found in honey bee subspecies Apis mellifera mellifera
Source: iScience. 2025 Jul 29;28(9):113241. doi: 10.1016/j.isci.2025.113241 (PMC12496180; doi:10.1016/j.isci.2025.113241)
Supplement: Data S1. Data and code for molecular dynamics [file mmc2.zip › MD_analysis/csv/rgwt1.csv]

	Gyration	Time_(ns)
0	2.0161587325031016	0.0
1	2.0197510281710036	0.1
2	2.0225669043687233	0.2
3	2.015535591787934	0.3
4	2.0182299864345055	0.4
5	2.0141007164212286	0.5
6	2.015299792537989	0.6
7	2.0154449204238913	0.7
8	2.0198988163916725	0.8
9	2.0211977238667096	0.9
10	2.019057630241014	1.0
11	2.0083808079813963	1.1
12	2.006316962872912	1.2
13	2.004137891593809	1.3
14	2.0044831111688213	1.4
15	2.0061453060283805	1.5
16	2.010184449249555	1.6
17	2.0031028852209176	1.7
18	2.00761577017007	1.8
19	1.9956585482217415	1.9
20	2.009900445342896	2.0
21	2.014307093514257	2.1
22	2.012041014757438	2.2
23	2.0077233908613574	2.3
24	2.0049038784244	2.4
25	2.01185274035755	2.5
26	2.014688996959308	2.6
27	2.015041972773753	2.7
28	2.0057413601078173	2.8
29	2.0172154108814855	2.9
30	2.007703593632686	3.0
31	2.010102105149739	3.1
32	2.0134086024959053	3.2
33	2.019883628652429	3.3
34	2.016705042233546	3.4
35	2.017937254824453	3.5
36	2.0206952406276133	3.6
37	2.022539987592821	3.7
38	2.01396037181102	3.8
39	2.0125369656115355	3.9
40	2.0165006242163503	4.0
41	2.0135320265399135	4.1
42	2.019328079457021	4.2
43	2.0166768321911834	4.3
44	2.0149404312633146	4.4
45	2.01440545146445	4.5
46	2.015492699703438	4.6
47	2.0170452710089917	4.7
48	2.022749498382847	4.8
49	2.017460559170148	4.9
50	2.021802693987277	5.0
51	2.0174394966087013	5.1
52	2.02188219856772	5.2
53	2.025600306007204	5.3
54	2.0164562629672433	5.4
55	2.024546175792064	5.5
56	2.0246446761668517	5.6
57	2.0185472647904636	5.7
58	2.0037507272126964	5.8
59	2.017656699239195	5.9
60	2.0163516042969154	6.0
61	2.015122782694758	6.1
62	2.025138668515519	6.2
63	2.0153608365213076	6.3
64	2.0082759257939786	6.4
65	2.0118246539354807	6.5
66	2.0295977329474844	6.6
67	2.0134006088117755	6.7
68	2.0203308929849855	6.8
69	2.0119009334228286	6.9
70	2.0173129799812535	7.0
71	2.0119119493150763	7.1
72	2.0066087085628705	7.2
73	2.0065591448225795	7.3
74	2.008844570553917	7.4
75	2.011849234064865	7.5
76	2.018274451614512	7.6
77	2.009659417884555	7.7
78	2.025811877064931	7.8
79	2.0077243301870955	7.9
80	1.9998504796020062	8.0
81	2.0106409704730974	8.1
82	2.026451654121962	8.2
83	2.0146641983287656	8.3
84	2.015882927385053	8.4
85	2.0184386563405066	8.5
86	2.0108178810194977	8.6
87	2.0058079185016235	8.7
88	2.004498228840855	8.8
89	2.0064653005749253	8.9
90	2.0100770342185172	9.0
91	2.0047641630054995	9.1
92	2.0133559863827144	9.2
93	2.006727004246161	9.3
94	2.0044393835882253	9.4
95	2.0153154187687115	9.5
96	2.0046102688564087	9.6
97	2.0228649553999993	9.7
98	2.009303201396344	9.8
99	2.0104806815965723	9.9
100	2.0072960470856023	10.0
101	2.011668320998881	10.1
102	2.011155519934833	10.2
103	2.0163260021807594	10.3
104	2.0110946083825425	10.4
105	2.015084202372847	10.5
106	2.0071301836476914	10.6
107	2.0123250585996986	10.7
108	2.007259836704704	10.8
109	2.0058528621975005	10.9
110	2.010899986275449	11.0
111	2.0087245643752496	11.1
112	2.00551395555898	11.2
113	2.002497571466751	11.3
114	2.0190431009135508	11.4
115	2.0122816003637602	11.5
116	2.0017595818441083	11.6
117	2.012635175907647	11.7
118	2.0043732325507526	11.8
119	2.0084775426511405	11.9
120	2.0011239295591787	12.0
121	2.01265023968953	12.1
122	2.012582145128009	12.2
123	2.0141101172322515	12.3
124	2.006306277041794	12.4
125	2.009749482134516	12.5
126	2.013942220616327	12.6
127	1.9968480128633272	12.7
128	2.007038140766136	12.8
129	2.0069208213863075	12.9
130	2.0013412493042235	13.0
131	2.014324171601666	13.1
132	2.008690209875157	13.2
133	2.007012464048596	13.3
134	1.9948919461984564	13.4
135	1.9980885872760148	13.5
136	2.0030344442206074	13.6
137	1.9990013816441745	13.7
138	2.0008855053487475	13.8
139	2.0081360578196144	13.9
140	2.0110280760265162	14.0
141	2.009712066566604	14.1
142	2.015727778880616	14.2
143	2.019198589321147	14.3
144	2.0103880993280434	14.4
145	2.021787497368885	14.5
146	2.0132410861213996	14.6
147	2.018497997164936	14.7
148	2.016019260840359	14.8
149	2.0195621745117256	14.9
150	2.0080458167881114	15.0
151	2.0137232852329547	15.1
152	2.0319188383903	15.2
153	2.025387986897247	15.3
154	2.0189233506128046	15.4
155	2.024079861678753	15.5
156	2.0177849096441833	15.6
157	2.0051623685412476	15.7
158	2.0168068912084314	15.8
159	2.0062737828357946	15.9
160	2.008579633368894	16.0
161	2.009865611836187	16.1
162	2.0086462980503113	16.2
163	2.0197225703200625	16.3
164	2.028541769296281	16.4
165	2.025234992505762	16.5
166	2.01991353584912	16.6
167	2.012503750742091	16.7
168	2.014857652482725	16.8
169	2.0072709084231453	16.9
170	2.0074041386334347	17.0
171	2.014493789339907	17.1
172	2.0123584952885385	17.2
173	2.012468225219859	17.3
174	2.01632304830263	17.4
175	2.0096727813897273	17.5
176	2.014065571749894	17.6
177	2.006756783603561	17.7
178	2.015246575056409	17.8
179	2.025256657705023	17.9
180	2.0084173272113923	18.0
181	2.025027576768015	18.1
182	2.0212347182916597	18.2
183	2.0134386964462316	18.3
184	2.014874580078919	18.4
185	2.017618932496534	18.5
186	2.014799327683635	18.6
187	2.008587639916262	18.7
188	2.012267557164162	18.8
189	1.9993594276567705	18.9
190	2.0115411162351062	19.0
191	2.011590219283711	19.1
192	2.012228406184281	19.2
193	2.0158179177254523	19.3
194	2.013523776433518	19.4
195	2.0147115625743885	19.5
196	2.0256933320988613	19.6
197	2.023118231371572	19.7
198	2.0130199845422876	19.8
199	2.010595450694809	19.9
200	2.0180373580499884	20.0
201	2.0133348474412642	20.1
202	2.0089864240260833	20.2
203	2.0020814187970757	20.3
204	2.0055476750557557	20.4
205	2.0067661213554358	20.5
206	2.000067949493176	20.6
207	2.0099597896786197	20.7
208	1.9994914863653697	20.8
209	2.002506027717554	20.9
210	2.0029617006527345	21.0
211	2.013986429799015	21.1
212	1.9990355871841665	21.2
213	2.011947922715085	21.3
214	2.009610432812477	21.4
215	2.016982768647632	21.5
216	2.0148836350035704	21.6
217	2.005726999039513	21.7
218	2.007798007799086	21.8
219	2.011493474147142	21.9
220	2.0048702444951054	22.0
221	2.0167384097423953	22.1
222	2.00767760587796	22.2
223	2.0020722916992293	22.3
224	2.009715839841591	22.4
225	2.018931313027891	22.5
226	2.0203505523556538	22.6
227	1.999134843586261	22.7
228	2.0081633654316056	22.8
229	2.02252163214419	22.9
230	2.001682625841473	23.0
231	2.008248941318385	23.1
232	2.0064311043029996	23.2
233	2.0044441704916274	23.3
234	2.0127049626836375	23.4
235	2.021701944145517	23.5
236	2.0131578933025214	23.6
237	2.0112104862595372	23.7
238	2.000670921757533	23.8
239	2.005945928241018	23.9
240	2.0101042128403366	24.0
241	2.0138401691483567	24.1
242	2.0119180051445227	24.2
243	2.0015406786412826	24.3
244	2.0156612247812458	24.4
245	2.0117562571609873	24.5
246	2.028961927274678	24.6
247	2.0168562690712704	24.7
248	2.006893625818108	24.8
249	2.008953802271162	24.9
250	2.000634409316049	25.0
251	2.008364697424879	25.1
252	2.0112709663876513	25.2
253	2.01419482962766	25.3
254	2.023787033439538	25.4
255	2.0177579216490824	25.5
256	2.0207867439190865	25.6
257	2.019620625820856	25.7
258	2.0113388158426684	25.8
259	2.011123156433911	25.9
260	2.004088621332432	26.0
261	2.0055172655720543	26.1
262	2.0147071376364014	26.2
263	2.0102994294625343	26.3
264	2.005098015010326	26.4
265	2.020296303575492	26.5
266	2.027024196562574	26.6
267	2.0126947080203914	26.7
268	2.009234942924689	26.8
269	2.008800418492583	26.9
270	2.0106237518404986	27.0
271	2.01782346300602	27.1
272	2.0148572526299815	27.2
273	2.0056552929083993	27.3
274	2.008176910929329	27.4
275	2.0143191013961155	27.5
276	2.0109537889401152	27.6
277	2.01095509653512	27.7
278	2.0219582834541145	27.8
279	2.015839289124068	27.9
280	2.016310887134052	28.0
281	2.0059953693777954	28.1
282	2.0182037438743157	28.2
283	2.012352275556388	28.3
284	2.018688267772638	28.4
285	2.011064163377415	28.5
286	2.015233893551806	28.6
287	2.012044053314207	28.7
288	2.0267323404333193	28.8
289	2.01839655348842	28.9
290	2.0149748898533213	29.0
291	2.0031530423219426	29.1
292	2.01851954992332	29.2
293	2.0204620232250114	29.3
294	2.0128121558372936	29.4
295	2.0214216821625794	29.5
296	2.02031945768064	29.6
297	2.010377322058722	29.7
298	2.0163708619561134	29.8
299	2.0179020748565195	29.9
300	2.02309799729355	30.0
301	2.013214614032183	30.1
302	2.0146674872240986	30.2
303	2.020754655329523	30.3
304	2.0163090844831366	30.4
305	2.011305785378485	30.5
306	2.014668800866958	30.6
307	2.01091039679	30.7
308	1.9967392302443217	30.8
309	2.0036598400445556	30.9
310	2.0086391506772814	31.0
311	2.002599916369838	31.1
312	1.9861898070015487	31.2
313	1.9940034044727464	31.3
314	2.0013636085977398	31.4
315	1.997129948508307	31.5
316	1.9988219868849724	31.6
317	2.000476417494064	31.7
318	2.022658088078831	31.8
319	2.006720216564299	31.9
320	2.012802692004769	32.0
321	2.014468509053238	32.1
322	2.0088501567198302	32.2
323	2.009422636111869	32.3
324	2.023555472126935	32.4
325	2.013235570118276	32.5
326	2.0123911066527764	32.6
327	2.0191562083187087	32.7
328	2.02537671884003	32.8
329	2.0111468606261895	32.9
330	2.021285428793478	33.0
331	2.0147210819246384	33.1
332	2.016413194249398	33.2
333	2.015037595445014	33.3
334	2.0136934378341103	33.4
335	2.0137500747449972	33.5
336	2.014711579411063	33.6
337	2.0052781833566353	33.7
338	2.008401574071387	33.8
339	2.0196063314609964	33.9
340	2.0111430617988058	34.0
341	2.013995440856529	34.1
342	2.0095714582390434	34.2
343	2.0138915283701286	34.3
344	2.003170448419886	34.4
345	2.011721380329157	34.5
346	2.0101653534997603	34.6
347	2.0111076180388214	34.7
348	2.0159108250432234	34.8
349	2.0039660708976346	34.9
350	2.0091728249135454	35.0
351	2.0164678034421573	35.1
352	2.0183813642399873	35.2
353	2.0081337757532185	35.3
354	1.9951695336671258	35.4
355	2.013260108478169	35.5
356	2.0095340730554248	35.6
357	2.0150784988199812	35.7
358	2.015604295374652	35.8
359	2.0043671946310435	35.9
360	2.009680981833202	36.0
361	2.0033094299771874	36.1
362	2.0167006445128948	36.2
363	2.0038922902022134	36.3
364	2.0151854654973964	36.4
365	2.0110624911080333	36.5
366	2.0143803382743775	36.6
367	2.0119097250513285	36.7
368	1.9997253024492396	36.8
369	2.0050576018070476	36.9
370	2.0111974125918834	37.0
371	2.0161554197027636	37.1
372	2.0209841492232923	37.2
373	2.014621307464799	37.3
374	2.0228461222951295	37.4
375	2.033907224979899	37.5
376	2.012912031283609	37.6
377	2.018193192780214	37.7
378	2.0154179270879853	37.8
379	2.0155395004070207	37.9
380	2.015132383706917	38.0
381	2.008580831632213	38.1
382	2.0082696311813057	38.2
383	2.003120924282274	38.3
384	2.0127301260188806	38.4
385	2.0118710700492652	38.5
386	2.0089479863807713	38.6
387	2.0188080446852212	38.7
388	2.023241262748802	38.8
389	2.01914856990571	38.9
390	2.0129558668740173	39.0
391	2.0153356750542533	39.1
392	2.0065170942364565	39.2
393	2.0166404715063315	39.3
394	2.020460018406871	39.4
395	2.0207422900070977	39.5
396	2.0219000193391876	39.6
397	2.0240169657975966	39.7
398	2.0235093032674256	39.8
399	2.0168765858242277	39.9
400	2.018078542425302	40.0
401	2.023248557367923	40.1
402	2.0213469596924467	40.2
403	2.023349268552507	40.3
404	2.0142913754190346	40.4
405	2.023134172180603	40.5
406	2.015146147790067	40.6
407	2.0183807862246654	40.7
408	2.0230040402581917	40.8
409	2.023520904669075	40.9
410	2.0186294423805693	41.0
411	2.011181774899711	41.1
412	2.015771973659922	41.2
413	2.012373163972175	41.3
414	2.0077507661672547	41.4
415	2.008718268328464	41.5
416	2.017076458575132	41.6
417	2.0125843132408403	41.7
418	2.0135131221510005	41.8
419	2.015382847790488	41.9
420	2.016220489063236	42.0
421	2.006527167411252	42.1
422	2.0149050013622185	42.2
423	2.0149115859521025	42.3
424	2.0098717966820647	42.4
425	2.0315185788225105	42.5
426	2.018025387524006	42.6
427	2.0130482704678774	42.7
428	2.009335481098679	42.8
429	2.0153093978497103	42.9
430	2.013965603595805	43.0
431	2.0198303644355926	43.1
432	2.0157477360776217	43.2
433	2.0257734406726478	43.3
434	2.022518569596858	43.4
435	2.019967506167893	43.5
436	2.032457444335983	43.6
437	2.026424862450666	43.7
438	2.022658709992375	43.8
439	2.0250972614245986	43.9
440	2.0258008022432246	44.0
441	2.0129999428228884	44.1
442	2.025317892055926	44.2
443	2.0327980182828504	44.3
444	2.0226926758194743	44.4
445	2.017161240645591	44.5
446	2.02258966315791	44.6
447	2.011646612767895	44.7
448	2.0134542039064467	44.8
449	2.0215941927485694	44.9
450	2.0164878453444586	45.0
451	2.011324791630041	45.1
452	2.014982574852384	45.2
453	2.010810523482434	45.3
454	2.0214616755840145	45.4
455	2.0219722730542755	45.5
456	2.0217340866248716	45.6
457	2.0133074738238403	45.7
458	2.0188409783230994	45.8
459	2.0151889307702358	45.9
460	2.022290348717952	46.0
461	2.024339146260399	46.1
462	2.018749786466405	46.2
463	2.023711180369658	46.3
464	2.027311820940832	46.4
465	2.0304102870726735	46.5
466	2.0162843508220063	46.6
467	2.0169363728642304	46.7
468	2.0272976333303245	46.8
469	2.0157183937810728	46.9
470	2.0290853121161687	47.0
471	2.0184856528589137	47.1
472	2.0143432276760818	47.2
473	2.0119233709055213	47.3
474	2.0167892649149177	47.4
475	2.0292379259432196	47.5
476	2.01860639034464	47.6
477	2.021402795103132	47.7
478	2.0190334166710127	47.8
479	2.0232635997611705	47.9
480	2.018687062176978	48.0
481	2.018671962013457	48.1
482	2.022663681026757	48.2
483	2.028215570787887	48.3
484	2.0107552999459877	48.4
485	2.017787646105113	48.5
486	2.0351380721902865	48.6
487	2.0192428137146123	48.7
488	2.0244385908355698	48.8
489	2.0146511427770144	48.9
490	2.01161056229356	49.0
491	2.0154123642198933	49.1
492	2.018622435120015	49.2
493	2.017107449222743	49.3
494	2.017469827610868	49.4
495	2.0082915988219288	49.5
496	2.0115689037242275	49.6
497	2.0149650907255507	49.7
498	2.0227156740647065	49.8
499	2.0071434520128073	49.9
500	2.0115116371945025	50.0
501	2.015721444726685	50.1
502	2.003267686436402	50.2
503	2.008928073427815	50.3
504	2.013050868375805	50.4
505	2.006257572396379	50.5
506	2.0111750085553206	50.6
507	2.0003019100118316	50.7
508	2.0098107559319613	50.8
509	2.013357131424229	50.9
510	2.0171949352327845	51.0
511	2.0132727349657564	51.1
512	2.0130238469010373	51.2
513	2.0068687538163834	51.3
514	2.0154825601261472	51.4
515	2.013979494852908	51.5
516	2.0060263499224864	51.6
517	2.0123836819689034	51.7
518	1.9968540914974298	51.8
519	2.002010088634258	51.9
520	2.0084454699317345	52.0
521	2.005420575580132	52.1
522	2.004957284152401	52.2
523	2.0153419695774875	52.3
524	2.017819361920066	52.4
525	2.0121814905861934	52.5
526	2.011574935417314	52.6
527	2.008824086423346	52.7
528	2.0023671135180194	52.8
529	2.0033996747234775	52.9
530	2.0105899877698117	53.0
531	2.004128687313384	53.1
532	2.011360670003124	53.2
533	2.010907232351004	53.3
534	2.010041478357771	53.4
535	2.004393028225315	53.5
536	2.0141301785723815	53.6
537	2.015131476997999	53.7
538	2.0203065240118496	53.8
539	1.9983350801542097	53.9
540	2.0151890207113206	54.0
541	2.015821628942739	54.1
542	2.022694250008942	54.2
543	2.0150170249727544	54.3
544	2.01355109572251	54.4
545	2.0019984630372254	54.5
546	2.0096109619718825	54.6
547	1.9977613886523797	54.7
548	1.9973796273453046	54.8
549	2.0023863094974588	54.9
550	2.0059970631427335	55.0
551	2.0065636952433765	55.1
552	2.0039662475048448	55.2
553	2.0140480726484458	55.3
554	2.002700327919982	55.4
555	2.0107487747402217	55.5
556	2.0048770268131944	55.6
557	2.006876001122543	55.7
558	2.001789250824827	55.8
559	2.0043791582875423	55.9
560	2.002640938582609	56.0
561	1.9996055249016105	56.1
562	2.0087683986866707	56.2
563	2.001533473049789	56.3
564	1.9978405204551626	56.4
565	2.0092595258717236	56.5
566	1.9996615097617718	56.6
567	1.996042710066409	56.7
568	2.0006724547467587	56.8
569	1.9998323188470086	56.9
570	2.0066040992952106	57.0
571	1.991609238459258	57.1
572	1.9975077607549003	57.2
573	1.9916437540140093	57.3
574	2.0006633748573943	57.4
575	2.009521704288161	57.5
576	2.01286163945904	57.6
577	2.0117957762581278	57.7
578	2.014018384251769	57.8
579	2.0127931736541815	57.9
580	2.0085351198040153	58.0
581	2.0020593264378954	58.1
582	2.010675290560093	58.2
583	2.0063341674089963	58.3
584	2.0058022650744474	58.4
585	2.0245350612228608	58.5
586	2.011879118252892	58.6
587	2.0094373911133747	58.7
588	2.018581909313247	58.8
589	2.009830475617996	58.9
590	2.0034612074534177	59.0
591	2.00186640807339	59.1
592	2.0123611655446316	59.2
593	2.0040175110990437	59.3
594	1.9942165058620802	59.4
595	2.0094729549157697	59.5
596	1.9986486242123764	59.6
597	2.003346915585675	59.7
598	1.9992924040611986	59.8
599	2.0050091778192627	59.9
600	2.0003766930764106	60.0
601	2.0066094242261268	60.1
602	2.0063986650561523	60.2
603	1.9981099999207088	60.3
604	2.005473920594505	60.4
605	2.0039690270325465	60.5
606	2.011836005027968	60.6
607	1.9999996623940013	60.7
608	1.998444859547431	60.8
609	2.002964014490756	60.9
610	2.007139304229363	61.0
611	1.995640225764961	61.1
612	2.0107882566643283	61.2
613	1.9907980063746484	61.3
614	2.0088949929033784	61.4
615	2.0068958272278388	61.5
616	1.9993302178979167	61.6
617	2.01591634336846	61.7
618	2.007725337699683	61.8
619	2.0102267368445608	61.9
620	2.009406220600942	62.0
621	2.0027027765112657	62.1
622	1.9999410402523254	62.2
623	2.0047160120061793	62.3
624	2.011425346365891	62.4
625	2.0041046787879395	62.5
626	1.9990289950563729	62.6
627	2.0083013240451986	62.7
628	2.006346839910067	62.8
629	2.0079856259351287	62.9
630	2.0016656607471424	63.0
631	2.0032529138247415	63.1
632	2.002141241382678	63.2
633	2.004458770278893	63.3
634	2.0082106311948076	63.4
635	2.0062260970410892	63.5
636	1.9959172528811127	63.6
637	2.005200729324634	63.7
638	2.001497568344365	63.8
639	2.011624636048778	63.9
640	1.9945654512971938	64.0
641	2.011388038006052	64.1
642	2.002949604843176	64.2
643	2.0108368875905045	64.3
644	2.000285171899109	64.4
645	1.9989472274687998	64.5
646	2.006384936134606	64.6
647	2.0010034034731454	64.7
648	2.0030035269839375	64.8
649	2.016125609371136	64.9
650	2.0062500282494993	65.0
651	2.010514232052366	65.1
652	2.0113478786896826	65.2
653	2.0024146371899088	65.3
654	2.0071643012975806	65.4
655	2.007492622751871	65.5
656	2.0117498691524065	65.6
657	2.0230265949498394	65.7
658	2.0148750628050487	65.8
659	2.014916060006317	65.9
660	2.0030054045559176	66.0
661	2.0155327927703253	66.1
662	2.0148895647691174	66.2
663	2.0152865750301476	66.3
664	2.0194200093877805	66.4
665	2.012450307884019	66.5
666	2.014898846616681	66.6
667	2.008955953491996	66.7
668	2.0097997025301817	66.8
669	2.027301030014033	66.9
670	2.0182425485137063	67.0
671	2.0167510378688402	67.1
672	2.0114426044622435	67.2
673	2.0044164168502583	67.3
674	2.012649409003159	67.4
675	2.0119071782913722	67.5
676	2.008124637518806	67.6
677	2.00959429355192	67.7
678	2.0118061455551723	67.8
679	2.0106656027029404	67.9
680	2.008275972027406	68.0
681	2.0122061861197973	68.1
682	2.0170911204384177	68.2
683	2.0203576822983496	68.3
684	2.011474344310033	68.4
685	2.0183843973877678	68.5
686	2.017907123886072	68.6
687	2.0062606056421313	68.7
688	2.0082075362743956	68.8
689	1.9997810999460401	68.9
690	2.004668132978624	69.0
691	2.0204945385230086	69.1
692	2.0102594050900064	69.2
693	2.0045655049450897	69.3
694	2.0057144030026217	69.4
695	2.009393610016461	69.5
696	2.0006823149554323	69.6
697	2.0072569809558507	69.7
698	2.018808958914525	69.8
699	2.01073257041068	69.9
700	2.0285816421458405	70.0
701	2.020055477899326	70.1
702	2.016612356510621	70.2
703	2.0192040869766266	70.3
704	2.0164116900130598	70.4
705	2.024659714296414	70.5
706	2.0042172386233736	70.6
707	2.023257207990664	70.7
708	2.0135704489609254	70.8
709	2.018797364198327	70.9
710	2.007141253814895	71.0
711	1.998441822172133	71.1
712	2.004692669739809	71.2
713	1.9973385367520018	71.3
714	2.0060769787543755	71.4
715	1.9949558806356602	71.5
716	2.0143738472537684	71.6
717	2.0060127104050167	71.7
718	2.016272470781555	71.8
719	2.0134090302800303	71.9
720	2.0086470992919994	72.0
721	2.0102321200615036	72.1
722	2.0120161351975026	72.2
723	2.00678379966771	72.3
724	2.00786669344569	72.4
725	2.0082578368839585	72.5
726	2.005821989200053	72.6
727	2.0040097170072753	72.7
728	2.0168450600214882	72.8
729	2.0068650120258846	72.9
730	2.0101200535329538	73.0
731	2.016804661656643	73.1
732	2.0243599684919906	73.2
733	2.0146050939382274	73.3
734	2.015393226650971	73.4
735	2.0149003044426657	73.5
736	2.002116780129696	73.6
737	2.020254961568041	73.7
738	1.9985013603485242	73.8
739	2.0083013591606096	73.9
740	2.0045487096231427	74.0
741	2.018443185327933	74.1
742	2.0108623366660305	74.2
743	2.01986573561933	74.3
744	2.0242197994871707	74.4
745	2.0132874208963143	74.5
746	2.005866131233652	74.6
747	2.0103658281002548	74.7
748	2.015077747780982	74.8
749	2.0163740374970343	74.9
750	2.01555353449782	75.0
751	2.011311828900296	75.1
752	2.013578825585491	75.2
753	2.0081803561722587	75.3
754	2.0042861707259045	75.4
755	2.0173541510614985	75.5
756	2.02561158728455	75.6
757	2.0217741328231584	75.7
758	2.0099300345083657	75.8
759	2.01807554047942	75.9
760	2.022384537259795	76.0
761	2.0299406658887467	76.1
762	2.023823302480508	76.2
763	2.0200062946549897	76.3
764	2.017702426440054	76.4
765	2.0197580532717487	76.5
766	2.0065175039006116	76.6
767	1.998788006171163	76.7
768	2.0136816703100786	76.8
769	2.009443139538571	76.9
770	2.0223902708364307	77.0
771	2.0212796205389965	77.1
772	2.0129914178955186	77.2
773	2.0018727777750884	77.3
774	2.0113109105908116	77.4
775	1.998632397190191	77.5
776	2.020149527680656	77.6
777	2.013516384398917	77.7
778	2.0130663910629303	77.8
779	2.019158833002302	77.9
780	2.014095002037811	78.0
781	2.005438408371498	78.1
782	2.0082349401523243	78.2
783	2.011531747730703	78.3
784	2.005660352869917	78.4
785	2.019443192364739	78.5
786	1.9942635618934554	78.6
787	2.010747907009417	78.7
788	2.016205497483119	78.8
789	2.0117943490124057	78.9
790	2.0104049825119246	79.0
791	2.018535555481424	79.1
792	2.0110067299682424	79.2
793	2.004523238824504	79.3
794	2.0108865192157155	79.4
795	2.0159294081446095	79.5
796	2.0118169767837886	79.6
797	1.9974575834812336	79.7
798	2.0168519203140907	79.8
799	2.0176011052638767	79.9
800	2.015984899212508	80.0
801	2.0167006360632342	80.1
802	2.0115796603442067	80.2
803	2.0160619909461337	80.3
804	2.0009999690801354	80.4
805	2.0092100106886943	80.5
806	2.0183603153444727	80.6
807	2.0176366772226553	80.7
808	2.020179694948905	80.8
809	2.0006193594098414	80.9
810	2.01060594706808	81.0
811	2.013141340435487	81.1
812	2.004647521418683	81.2
813	2.016611855343247	81.3
814	2.012960650467807	81.4
815	2.0207263149117445	81.5
816	2.01045343209885	81.6
817	2.0145032214869047	81.7
818	1.9896292403046203	81.8
819	2.007683754089188	81.9
820	2.0081012031479375	82.0
821	2.00634150241247	82.1
822	2.0095712138957755	82.2
823	2.0139582963477323	82.3
824	2.0176570539262983	82.4
825	2.01448481127141	82.5
826	2.016746064258027	82.6
827	2.0161156135222638	82.7
828	2.0100934284095455	82.8
829	2.013801283890581	82.9
830	2.004482912765416	83.0
831	1.9903728268785865	83.1
832	1.9962048169382183	83.2
833	2.006252329213076	83.3
834	2.008801353703656	83.4
835	2.0030113536006717	83.5
836	2.0078071447645573	83.6
837	2.0046892422620726	83.7
838	2.007948180622728	83.8
839	2.001617228912253	83.9
840	2.004465421539235	84.0
841	2.0063149195798684	84.1
842	2.001269409645681	84.2
843	1.9996070437666373	84.3
844	2.0077140673412703	84.4
845	2.0064158683156568	84.5
846	2.0027551396610543	84.6
847	1.9982353763005263	84.7
848	2.0059258742846726	84.8
849	2.0089652146883306	84.9
850	2.0086711446938397	85.0
851	2.007818959810136	85.1
852	2.0134101382499576	85.2
853	2.017874485878258	85.3
854	2.010292996007359	85.4
855	2.012339357917767	85.5
856	2.005695582572155	85.6
857	2.0056172342439615	85.7
858	2.0186489801877276	85.8
859	2.011908823783211	85.9
860	2.004288470778787	86.0
861	2.007215113531489	86.1
862	2.0205743655847708	86.2
863	2.0063553946754964	86.3
864	2.00627633734119	86.4
865	2.0093888991922957	86.5
866	2.0114083041608697	86.6
867	2.00139675839869	86.7
868	2.008574716747941	86.8
869	1.999994870514575	86.9
870	2.004953939690355	87.0
871	1.9964416921892574	87.1
872	2.0242357984932875	87.2
873	2.0215254025191323	87.3
874	2.0211026026121828	87.4
875	2.009834115870984	87.5
876	2.0279897987355144	87.6
877	2.017546266037932	87.7
878	2.006762325091641	87.8
879	2.0054038175889923	87.9
880	2.0124999312733984	88.0
881	2.004044215939117	88.1
882	1.998988156868065	88.2
883	2.015859701646509	88.3
884	2.009063080115199	88.4
885	2.014963827004641	88.5
886	2.018424319206741	88.6
887	2.016472395858005	88.7
888	2.019302281752055	88.8
889	2.0009958121688083	88.9
890	2.0015085032713285	89.0
891	2.0182578436821297	89.1
892	2.0093281915775445	89.2
893	2.011541694455526	89.3
894	2.0083436436695585	89.4
895	2.0017792313311187	89.5
896	2.0085285168932283	89.6
897	2.004994905473814	89.7
898	2.013093867453538	89.8
899	2.0123901562966267	89.9
900	2.021034009115706	90.0
901	2.0147547679042144	90.1
902	2.0101522706983266	90.2
903	2.0086812043365936	90.3
904	2.007134179641883	90.4
905	2.0069402229461035	90.5
906	2.012422863315796	90.6
907	2.00526883849208	90.7
908	2.0148084593821656	90.8
909	2.016321518822121	90.9
910	2.018226315319574	91.0
911	2.013706448406469	91.1
912	2.0341862886092836	91.2
913	2.0292041019433267	91.3
914	2.0171756572088406	91.4
915	2.0211107310095406	91.5
916	2.035136072520055	91.6
917	2.0203799637631463	91.7
918	2.0171154612832964	91.8
919	2.011424908722295	91.9
920	2.015639167553546	92.0
921	2.0147900698596994	92.1
922	2.015815600246757	92.2
923	2.0206009740891053	92.3
924	2.0153027721355703	92.4
925	2.0178509227555885	92.5
926	2.0035771938403166	92.6
927	2.0053495528033296	92.7
928	2.009109682663344	92.8
929	2.0062234487030017	92.9
930	2.007644091456948	93.0
931	2.0090168922927	93.1
932	2.013598990681413	93.2
933	2.0081041598751974	93.3
934	2.0007894539129554	93.4
935	2.0062532223408343	93.5
936	2.015185457791808	93.6
937	2.027033619083939	93.7
938	2.0128990564630764	93.8
939	2.0155401870171237	93.9
940	2.008652073076041	94.0
941	2.0180949795695162	94.1
942	2.0133389554574954	94.2
943	2.0022452834774787	94.3
944	2.0098585603123995	94.4
945	2.020708247236033	94.5
946	2.018104660115221	94.6
947	2.018633115101159	94.7
948	2.013314399744629	94.8
949	2.0198673163945347	94.9
950	2.023791807664529	95.0
951	2.01905758667802	95.1
952	2.027620762011066	95.2
953	2.0197000674609176	95.3
954	2.0262671540427166	95.4
955	2.026765743975986	95.5
956	2.0275554227611994	95.6
957	2.033179650343963	95.7
958	2.030163007223319	95.8
959	2.0381487960740308	95.9
960	2.023184885705909	96.0
961	2.0100288527909904	96.1
962	2.03326682245507	96.2
963	2.0286863522791796	96.3
964	2.023492801344684	96.4
965	2.025489991061172	96.5
966	2.025539386854163	96.6
967	2.0257381494703273	96.7
968	2.021152520339552	96.8
969	2.0309050940664317	96.9
970	2.0254454677770837	97.0
971	2.0339476583361114	97.1
972	2.050826144244877	97.2
973	2.0369732018260307	97.3
974	2.0282804352283774	97.4
975	2.028069088400222	97.5
976	2.0365122258970594	97.6
977	2.042008610839033	97.7
978	2.0353071922171266	97.8
979	2.035572934837559	97.9
980	2.0342652255593143	98.0
981	2.0327082519551145	98.1
982	2.0271072873945566	98.2
983	2.028024373070321	98.3
984	2.0311082616678586	98.4
985	2.0265180914687226	98.5
986	2.0301177162054698	98.6
987	2.04340633610712	98.7
988	2.033354442781113	98.8
989	2.0228930248902524	98.9
990	2.0246968770165266	99.0
991	2.0203594952664043	99.1
992	2.0221870304811227	99.2
993	2.0301043037014024	99.3
994	2.035730785470738	99.4
995	2.0327015040526333	99.5
996	2.0251758777284747	99.6
997	2.0337033682943804	99.7
998	2.026725116425607	99.8
999	2.0150125078827723	99.9
1000	2.0166862373260765	100.0
1001	2.026933951363389	100.1
1002	2.022026501033418	100.2
1003	2.0234820959381676	100.3
1004	2.019359093742545	100.4
1005	2.0290983228818176	100.5
1006	2.0280168955514433	100.6
1007	2.023030364072365	100.7
1008	2.019080579965016	100.8
1009	2.024233309411251	100.9
1010	2.0276894929995533	101.0
1011	2.0242875120348875	101.1
1012	2.026549142474503	101.2
1013	2.0302276272976374	101.3
1014	2.025421273864909	101.4
1015	2.025805920946812	101.5
1016	2.0162559908762385	101.6
1017	2.041481376134456	101.7
1018	2.025719906714634	101.8
1019	2.025219354446236	101.9
1020	2.028965628114384	102.0
1021	2.030188074734935	102.1
1022	2.033341780018252	102.2
1023	2.029943097447811	102.3
1024	2.023914862858297	102.4
1025	2.0228275139667233	102.5
1026	2.0265205094918968	102.6
1027	2.0330197059109283	102.7
1028	2.019206717236278	102.8
1029	2.034151543601066	102.9
1030	2.0255716377610247	103.0
1031	2.0307133455977864	103.1
1032	2.0258658919223893	103.2
1033	2.0326182960346544	103.3
1034	2.0198707409791825	103.4
1035	2.0200534650089454	103.5
1036	2.0292806147448963	103.6
1037	2.0208803601309446	103.7
1038	2.029622384921535	103.8
1039	2.020471789863611	103.9
1040	2.018917799273007	104.0
1041	2.026329366670857	104.1
1042	2.015629792923235	104.2
1043	2.0181905330183647	104.3
1044	2.0126344471090674	104.4
1045	2.0210916938249537	104.5
1046	2.024943827989708	104.6
1047	2.0172954732557495	104.7
1048	2.0233285546903335	104.8
1049	2.0237502870519886	104.9
1050	2.0303408769686646	105.0
1051	2.0307806829023254	105.1
1052	2.0267499977985453	105.2
1053	2.031695186307874	105.3
1054	2.0323724755924286	105.4
1055	2.0297678106303256	105.5
1056	2.036806122893625	105.6
1057	2.0312087893391166	105.7
1058	2.0325786080262693	105.8
1059	2.0193231746495126	105.9
1060	2.0307923699072803	106.0
1061	2.03106330332941	106.1
1062	2.0344132017294716	106.2
1063	2.0233962160910988	106.3
1064	2.020356058365737	106.4
1065	2.0220297163717538	106.5
1066	2.0382898390273887	106.6
1067	2.0312505513950945	106.7
1068	2.0292743689404658	106.8
1069	2.030933703305061	106.9
1070	2.0276569703964142	107.0
1071	2.0279337562871085	107.1
1072	2.0355108155385584	107.2
1073	2.0318053058237795	107.3
1074	2.029702131635923	107.4
1075	2.038283205015547	107.5
1076	2.0355466697958415	107.6
1077	2.0303558750642123	107.7
1078	2.02690778729561	107.8
1079	2.027277395554597	107.9
1080	2.030354701665956	108.0
1081	2.033324742882265	108.1
1082	2.0268987682297963	108.2
1083	2.04025360971621	108.3
1084	2.0212033640074396	108.4
1085	2.028302732403064	108.5
1086	2.024624943757446	108.6
1087	2.0365578577152235	108.7
1088	2.0268393433597796	108.8
1089	2.029080294428161	108.9
1090	2.0246776887673006	109.0
1091	2.030611338049957	109.1
1092	2.0333137843096463	109.2
1093	2.020323627167987	109.3
1094	2.0243898239149902	109.4
1095	2.0234028445053545	109.5
1096	2.0181631617036317	109.6
1097	2.016219414127189	109.7
1098	2.0237366520583553	109.8
1099	2.019921277485181	109.9
1100	2.0344212260845	110.0
1101	2.0272598519472766	110.1
1102	2.026322239107241	110.2
1103	2.023699710502695	110.3
1104	2.01661012688398	110.4
1105	2.017918324282419	110.5
1106	2.032386959113504	110.6
1107	2.019530963394216	110.7
1108	2.0218482976053824	110.8
1109	2.0179902045657467	110.9
1110	2.0245373782790757	111.0
1111	2.023385135715769	111.1
1112	2.0206820245095884	111.2
1113	2.023413192709672	111.3
1114	2.014926097062289	111.4
1115	2.0155664941460203	111.5
1116	2.0087028487646967	111.6
1117	2.021278009396778	111.7
1118	2.022878169101899	111.8
1119	2.0106810544506537	111.9
1120	2.0053437749680834	112.0
1121	2.0105438746994615	112.1
1122	2.0157738314952405	112.2
1123	2.0322346359322143	112.3
1124	2.027641728453476	112.4
1125	2.015921033480809	112.5
1126	2.0255156488332813	112.6
1127	2.021039590905591	112.7
1128	2.019383901172572	112.8
1129	2.0189463797011626	112.9
1130	2.022748361612192	113.0
1131	2.030948082200082	113.1
1132	2.0215845639799466	113.2
1133	2.0255313749611803	113.3
1134	2.0269042364228	113.4
1135	2.0283376533927218	113.5
1136	2.0210522716232755	113.6
1137	2.033119062692795	113.7
1138	2.024720258344158	113.8
1139	2.0243410101838726	113.9
1140	2.0181310941475026	114.0
1141	2.0332989575423044	114.1
1142	2.0428299269431984	114.2
1143	2.040769349594001	114.3
1144	2.040463548321189	114.4
1145	2.0423178056200286	114.5
1146	2.0322149117055175	114.6
1147	2.031166913281498	114.7
1148	2.029368914654252	114.8
1149	2.0396644893106126	114.9
1150	2.0495021301201977	115.0
1151	2.0448739555755875	115.1
1152	2.04703365834904	115.2
1153	2.0484547001481044	115.3
1154	2.0450755824724793	115.4
1155	2.053140957531544	115.5
1156	2.0419708122034668	115.6
1157	2.0479002092469583	115.7
1158	2.048388195636476	115.8
1159	2.0503130765278756	115.9
1160	2.0375685443053513	116.0
1161	2.047241575746988	116.1
1162	2.0416780852940932	116.2
1163	2.0501678540326354	116.3
1164	2.0361742130186276	116.4
1165	2.0364050412366668	116.5
1166	2.0481502461192718	116.6
1167	2.0460278111071206	116.7
1168	2.0454353011370174	116.8
1169	2.0343429363980854	116.9
1170	2.0307487136528173	117.0
1171	2.0355623167420167	117.1
1172	2.026762834121358	117.2
1173	2.0244195680255146	117.3
1174	2.039614748042603	117.4
1175	2.028011798263435	117.5
1176	2.023472742089038	117.6
1177	2.019523281482007	117.7
1178	2.0253894197820426	117.8
1179	2.02144994434074	117.9
1180	2.022675874375723	118.0
1181	2.02318752447545	118.1
1182	2.028808894231642	118.2
1183	2.0158173989964077	118.3
1184	2.03039682435899	118.4
1185	2.026177765993272	118.5
1186	2.032296518835022	118.6
1187	2.0314147328591807	118.7
1188	2.019491923261535	118.8
1189	2.03330266863415	118.9
1190	2.0353759073465905	119.0
1191	2.0347330322417534	119.1
1192	2.0266271426096507	119.2
1193	2.0293603848011985	119.3
1194	2.0297212002673395	119.4
1195	2.02493531034034	119.5
1196	2.020011287116303	119.6
1197	2.015054664681021	119.7
1198	2.02977097819855	119.8
1199	2.031235556770239	119.9
1200	2.0293593514672326	120.0
1201	2.0304530456199634	120.1
1202	2.032030165653028	120.2
1203	2.0278703814606582	120.3
1204	2.0332448911419903	120.4
1205	2.02742221701068	120.5
1206	2.02302346821188	120.6
1207	2.025181082603607	120.7
1208	2.0327995792760314	120.8
1209	2.031316402974002	120.9
1210	2.0327357759704694	121.0
1211	2.0197152756095096	121.1
1212	2.03561734137847	121.2
1213	2.0289489485442544	121.3
1214	2.0218054961462903	121.4
1215	2.0330845486312663	121.5
1216	2.0273063005155985	121.6
1217	2.023102988372696	121.7
1218	2.0179220820725443	121.8
1219	2.0331691550404303	121.9
1220	2.0266046784155187	122.0
1221	2.033673383268295	122.1
1222	2.0225549792520368	122.2
1223	2.0279485751982587	122.3
1224	2.025892788438252	122.4
1225	2.0331601718409402	122.5
1226	2.0285659870962887	122.6
1227	2.033510731245483	122.7
1228	2.0379340215746695	122.8
1229	2.0215104211601207	122.9
1230	2.0250502326731405	123.0
1231	2.020455314015866	123.1
1232	2.0244756409884497	123.2
1233	2.0324488251893222	123.3
1234	2.015055538489071	123.4
1235	2.0330133244938415	123.5
1236	2.024872680965373	123.6
1237	2.034179646908148	123.7
1238	2.02694740675499	123.8
1239	2.017711244632627	123.9
1240	2.0227581757200457	124.0
1241	2.0169200659563584	124.1
1242	2.019285539373025	124.2
1243	2.02037702532956	124.3
1244	2.014398580301068	124.4
1245	2.0280225902460964	124.5
1246	2.023171822959037	124.6
1247	2.016270390893168	124.7
1248	2.0353347256544865	124.8
1249	2.032081334738329	124.9
1250	2.0169030143483533	125.0
1251	2.0292782096922983	125.1
1252	2.022854791681262	125.2
1253	2.029945502936103	125.3
1254	2.0282700126878708	125.4
1255	2.0270172644192175	125.5
1256	2.0198637068843825	125.6
1257	2.020947438277327	125.7
1258	2.025941023834781	125.8
1259	2.024870605624155	125.9
1260	2.0280688566399085	126.0
1261	2.0214427551119813	126.1
1262	2.0234419168742743	126.2
1263	2.023665136984795	126.3
1264	2.025224933582297	126.4
1265	2.0320265541752955	126.5
1266	2.0212263147271514	126.6
1267	2.02965694306426	126.7
1268	2.0311611773983596	126.8
1269	2.028750287846127	126.9
1270	2.024131165913383	127.0
1271	2.017965888882171	127.1
1272	2.027043401769363	127.2
1273	2.0238260345675734	127.3
1274	2.0301733343534334	127.4
1275	2.0201635622447283	127.5
1276	2.029068328542243	127.6
1277	2.0369757355291123	127.7
1278	2.01736365353587	127.8
1279	2.013447133509403	127.9
1280	2.0230103094933916	128.0
1281	2.038397693095284	128.1
1282	2.027861987442487	128.2
1283	2.0217899810336375	128.3
1284	2.0259976394882586	128.4
1285	2.019168963063322	128.5
1286	2.022141886820123	128.6
1287	2.0112636197507796	128.7
1288	2.0156944403453347	128.8
1289	2.026696499396482	128.9
1290	2.01759580026914	129.0
1291	2.0240084307746335	129.1
1292	2.033844398561192	129.2
1293	2.020497972766297	129.3
1294	2.0258685108867565	129.4
1295	2.0186923373781944	129.5
1296	2.010916441023205	129.6
1297	2.020333815949455	129.7
1298	2.013172996338234	129.8
1299	2.02822979963509	129.9
1300	2.0269304093073703	130.0
1301	2.027736668218022	130.1
1302	2.0267459904635134	130.2
1303	2.0261566333151984	130.3
1304	2.0257331269266827	130.4
1305	2.0315716489287534	130.5
1306	2.0165161028130765	130.6
1307	2.016267283313037	130.7
1308	2.0187035702160556	130.8
1309	2.026681828589879	130.9
1310	2.0243911631700935	131.0
1311	2.0190080568824476	131.1
1312	2.019655275928542	131.2
1313	2.0175554672780085	131.3
1314	2.0253205823287126	131.4
1315	2.0241269151868617	131.5
1316	2.0246090363774516	131.6
1317	2.040208166727652	131.7
1318	2.039230437069382	131.8
1319	2.040718402943284	131.9
1320	2.0314661255666553	132.0
1321	2.0272217501483074	132.1
1322	2.032036137094983	132.2
1323	2.0248775075684504	132.3
1324	2.029162217354503	132.4
1325	2.020570258095255	132.5
1326	2.035066495573795	132.6
1327	2.0328916567255004	132.7
1328	2.0238654158009823	132.8
1329	2.0320540154368416	132.9
1330	2.0296874046861135	133.0
1331	2.026520960832444	133.1
1332	2.036586631829371	133.2
1333	2.02845867287971	133.3
1334	2.038184484573254	133.4
1335	2.0345970963337643	133.5
1336	2.036834347613161	133.6
1337	2.0230361055910038	133.7
1338	2.0273610893243563	133.8
1339	2.0324131499548357	133.9
1340	2.023695968580774	134.0
1341	2.0268105335879567	134.1
1342	2.0370370547311536	134.2
1343	2.0220113533176467	134.3
1344	2.030487121812561	134.4
1345	2.021104376837575	134.5
1346	2.026009845462712	134.6
1347	2.033489357522815	134.7
1348	2.0204362304327956	134.8
1349	2.018352974922152	134.9
1350	2.0169455246952683	135.0
1351	2.0180452553668102	135.1
1352	2.0290409607112068	135.2
1353	2.017440192219286	135.3
1354	2.0190967032495353	135.4
1355	2.0231180995714695	135.5
1356	2.02849897721936	135.6
1357	2.025371174213098	135.7
1358	2.0040852822303843	135.8
1359	2.0265136745526937	135.9
1360	2.016302938047991	136.0
1361	2.0207371123642948	136.1
1362	2.023149319584179	136.2
1363	2.0304731970846603	136.3
1364	2.0248116288757507	136.4
1365	2.0150672728645573	136.5
1366	2.0203165606014784	136.6
1367	2.0235506944644213	136.7
1368	2.02982426623962	136.8
1369	2.025193928348608	136.9
1370	2.0275375947939613	137.0
1371	2.0183575772964844	137.1
1372	2.0184161491691395	137.2
1373	2.0250883709516305	137.3
1374	2.027492877887285	137.4
1375	2.0328690731580807	137.5
1376	2.023760609087906	137.6
1377	2.0274208977381587	137.7
1378	2.026398869082921	137.8
1379	2.023241962070728	137.9
1380	2.0207959675172726	138.0
1381	2.025538672604553	138.1
1382	2.0097486879820727	138.2
1383	2.01890035555948	138.3
1384	2.0097172605799183	138.4
1385	2.0200259098812183	138.5
1386	2.0188903225013504	138.6
1387	2.0166415316958037	138.7
1388	2.0229786598671824	138.8
1389	2.016597119888898	138.9
1390	2.0189041072101825	139.0
1391	2.0162868340214892	139.1
1392	2.023398700600577	139.2
1393	2.01538034418152	139.3
1394	2.0221895905779186	139.4
1395	2.02288126408301	139.5
1396	2.0300229605653546	139.6
1397	2.0277719014406443	139.7
1398	2.035145363066579	139.8
1399	2.0366685412165797	139.9
1400	2.0301798151492134	140.0
1401	2.029354911618468	140.1
1402	2.0341042390359356	140.2
1403	2.0295225779415405	140.3
1404	2.02820563317769	140.4
1405	2.0294842155397816	140.5
1406	2.029092804190458	140.6
1407	2.0311705027415017	140.7
1408	2.03834838441329	140.8
1409	2.0408515819555766	140.9
1410	2.0399039231084157	141.0
1411	2.0399616194940893	141.1
1412	2.025855621572115	141.2
1413	2.033542797327246	141.3
1414	2.0350079098551728	141.4
1415	2.035064038128858	141.5
1416	2.0318650544530006	141.6
1417	2.040778618700408	141.7
1418	2.0289258467257576	141.8
1419	2.0247869182088447	141.9
1420	2.027521592838416	142.0
1421	2.038413692622453	142.1
1422	2.0276752602638304	142.2
1423	2.036573587983966	142.3
1424	2.0374249711398695	142.4
1425	2.0271593034334745	142.5
1426	2.0405615448191248	142.6
1427	2.036721223290887	142.7
1428	2.021693753078747	142.8
1429	2.030048109423115	142.9
1430	2.0344051112644537	143.0
1431	2.0313619795475506	143.1
1432	2.0249414720908696	143.2
1433	2.0221012061812167	143.3
1434	2.009411609570928	143.4
1435	2.0268411762072254	143.5
1436	2.0194718189810352	143.6
1437	2.0258794242112894	143.7
1438	2.023115866552641	143.8
1439	2.024161005444489	143.9
1440	2.029469138051129	144.0
1441	2.034258041912881	144.1
1442	2.0165129768694134	144.2
1443	2.0153952010050693	144.3
1444	2.0273246715480995	144.4
1445	2.0280623439035854	144.5
1446	2.0219520282624144	144.6
1447	2.016881506334963	144.7
1448	2.026707123168968	144.8
1449	2.036656097992401	144.9
1450	2.0422664709394556	145.0
1451	2.0294514047967	145.1
1452	2.0359623418980455	145.2
1453	2.0364858291271006	145.3
1454	2.034734281376322	145.4
1455	2.0302782315949948	145.5
1456	2.0341451759976974	145.6
1457	2.0230001072141937	145.7
1458	2.0265712464465175	145.8
1459	2.0206477224593486	145.9
1460	2.030023774004007	146.0
1461	2.0229779562485923	146.1
1462	2.0254799473893863	146.2
1463	2.03333334367119	146.3
1464	2.0349710641721366	146.4
1465	2.025834532652887	146.5
1466	2.022534256525656	146.6
1467	2.0137615660303214	146.7
1468	2.022823561980871	146.8
1469	2.024385425646472	146.9
1470	2.0296137464054915	147.0
1471	2.0295300401960734	147.1
1472	2.034434920306318	147.2
1473	2.0271479308299662	147.3
1474	2.026070951086244	147.4
1475	2.0296022225196073	147.5
1476	2.010103926211573	147.6
1477	2.015193101001364	147.7
1478	2.0307412068851987	147.8
1479	2.015350852643016	147.9
1480	2.01861776478105	148.0
1481	2.0094190446245785	148.1
1482	2.0168073396813	148.2
1483	2.0205738167768623	148.3
1484	2.025879091361034	148.4
1485	2.015276237404405	148.5
1486	2.021098596836182	148.6
1487	2.017574274552917	148.7
1488	2.0134541313517897	148.8
1489	2.010182739263655	148.9
1490	2.0194177649920855	149.0
1491	2.011228631652856	149.1
1492	2.0174697176852696	149.2
1493	2.023978062175697	149.3
1494	2.02028672731075	149.4
1495	2.021629691210844	149.5
1496	2.0246437075881523	149.6
1497	2.018438527450984	149.7
1498	2.0204396634242885	149.8
1499	2.0193323895775928	149.9
1500	2.026949367816671	150.0
1501	2.0238778556427706	150.1
1502	2.0173397016628782	150.2
1503	2.016689973891829	150.3
1504	2.0183673865001404	150.4
1505	2.0232531287596016	150.5
1506	2.019809975015822	150.6
1507	2.0253104414533842	150.7
1508	2.0224600086660818	150.8
1509	2.0165542064855617	150.9
1510	2.028548579486261	151.0
1511	2.01143350221363	151.1
1512	2.026923654616464	151.2
1513	2.0161649352543605	151.3
1514	2.0246560524594788	151.4
1515	2.0307888244463923	151.5
1516	2.034321121736627	151.6
1517	2.0257896116235434	151.7
1518	2.035434452404433	151.8
1519	2.0343547209687083	151.9
1520	2.025634780422558	152.0
1521	2.033100415772962	152.1
1522	2.034060427125083	152.2
1523	2.0308526022388316	152.3
1524	2.0167009206570645	152.4
1525	2.0336629078152852	152.5
1526	2.030949828138009	152.6
1527	2.0114970055821386	152.7
1528	2.017438204515197	152.8
1529	2.017486080713224	152.9
1530	2.0157677088192245	153.0
1531	2.0065006868174384	153.1
1532	2.0187781288640045	153.2
1533	2.0222609632587005	153.3
1534	2.019879546625598	153.4
1535	2.016217235434709	153.5
1536	2.007841356943075	153.6
1537	2.0273368982359514	153.7
1538	2.0247728460438736	153.8
1539	2.024107616938009	153.9
1540	2.021133910123508	154.0
1541	2.021342470117153	154.1
1542	2.027007735470461	154.2
1543	2.0268214280582737	154.3
1544	2.0159719630076913	154.4
1545	2.0129340724941374	154.5
1546	2.0193117618954637	154.6
1547	2.0133030398519276	154.7
1548	2.0158911608289207	154.8
1549	2.0107535859636467	154.9
1550	2.0308333857125653	155.0
1551	2.021715035338981	155.1
1552	2.0188419889112694	155.2
1553	2.0155123483279023	155.3
1554	2.018282123964572	155.4
1555	2.0182448528252435	155.5
1556	2.0213269620582985	155.6
1557	2.0283298261901384	155.7
1558	2.0149493204373905	155.8
1559	2.0291820586604943	155.9
1560	2.023510065103009	156.0
1561	2.021682660508265	156.1
1562	2.017474137606164	156.2
1563	2.017013193177492	156.3
1564	2.010309859575349	156.4
1565	2.020244237999852	156.5
1566	2.01388728987659	156.6
1567	2.007627059170566	156.7
1568	2.020700364451939	156.8
1569	2.019357602726752	156.9
1570	2.0237236285349223	157.0
1571	2.0227858735759754	157.1
1572	2.0191095516194895	157.2
1573	2.0193516613380718	157.3
1574	2.0185892152091345	157.4
1575	2.020106456751312	157.5
1576	2.023094694756231	157.6
1577	2.0162985298891973	157.7
1578	2.0190123692450936	157.8
1579	2.02192891566124	157.9
1580	2.0280955069139868	158.0
1581	2.0219598058372297	158.1
1582	2.011582692948067	158.2
1583	2.02116238591466	158.3
1584	2.0203046023629083	158.4
1585	2.0105465681508115	158.5
1586	2.0150203892927436	158.6
1587	2.0279695869399474	158.7
1588	2.031357783910163	158.8
1589	2.031206988784532	158.9
1590	2.0208324761911443	159.0
1591	2.031617994947232	159.1
1592	2.025421141522671	159.2
1593	2.0341663374754018	159.3
1594	2.0282969195970235	159.4
1595	2.0179827088868176	159.5
1596	2.0080504593418302	159.6
1597	2.0249464352626676	159.7
1598	2.014331246977027	159.8
1599	2.0170311732134443	159.9
1600	2.008965458493313	160.0
1601	2.014720515399686	160.1
1602	2.012389255035952	160.2
1603	2.0030360662069104	160.3
1604	2.01907284515281	160.4
1605	2.0061336834354053	160.5
1606	2.012619069925306	160.6
1607	2.0113450586727444	160.7
1608	2.017954555150237	160.8
1609	2.0075566582100843	160.9
1610	2.0194356783715928	161.0
1611	2.0220132605027086	161.1
1612	2.0233733806126324	161.2
1613	2.023995714229626	161.3
1614	2.020334386827623	161.4
1615	2.0310126524585086	161.5
1616	2.026152777289291	161.6
1617	2.0269400670292383	161.7
1618	2.027611094300574	161.8
1619	2.019379498728631	161.9
1620	2.0315264890755502	162.0
1621	2.0312402845316435	162.1
1622	2.0284497768528547	162.2
1623	2.018426789771708	162.3
1624	2.0261628451137508	162.4
1625	2.0273723732842788	162.5
1626	2.0215900353570126	162.6
1627	2.0175880868880482	162.7
1628	2.016065011721555	162.8
1629	2.0188802434027773	162.9
1630	2.0099946270888958	163.0
1631	2.0127162355949166	163.1
1632	2.0180700144177557	163.2
1633	2.0229729658941475	163.3
1634	2.0097076089704546	163.4
1635	2.0169651590143887	163.5
1636	2.0160686186352264	163.6
1637	2.018746218229405	163.7
1638	2.0133508877005353	163.8
1639	2.0123369161155757	163.9
1640	2.016724381769339	164.0
1641	2.0122403240311213	164.1
1642	2.0199053839233594	164.2
1643	2.0122446603311723	164.3
1644	2.0111619232314224	164.4
1645	2.0132237712701815	164.5
1646	2.014042653938891	164.6
1647	2.006412122322586	164.7
1648	2.0103170811742745	164.8
1649	2.017463450514602	164.9
1650	2.007319415727863	165.0
1651	2.0117340269067583	165.1
1652	2.0017393161460486	165.2
1653	2.007067153347914	165.3
1654	2.014985070193641	165.4
1655	2.0154822808686896	165.5
1656	2.0138987675342186	165.6
1657	2.0026509132831696	165.7
1658	2.0064356865408173	165.8
1659	2.012806239864496	165.9
1660	2.001979740423123	166.0
1661	2.0065313222258907	166.1
1662	2.010263988515481	166.2
1663	2.01568070208647	166.3
1664	2.017075451326448	166.4
1665	2.013018948146193	166.5
1666	2.013143913843338	166.6
1667	2.0140117101055206	166.7
1668	2.0087994779318317	166.8
1669	2.0212000466709545	166.9
1670	2.002619668161995	167.0
1671	2.0070181978255635	167.1
1672	2.015500635014675	167.2
1673	2.017647539111017	167.3
1674	2.003022101044233	167.4
1675	2.0155704879384544	167.5
1676	2.0120742322611624	167.6
1677	2.0125150507319636	167.7
1678	2.0075567081468466	167.8
1679	2.00876825538104	167.9
1680	2.001116288620727	168.0
1681	2.0071036987585607	168.1
1682	1.9979465439578028	168.2
1683	2.0072000385815882	168.3
1684	2.021639810003776	168.4
1685	2.0069575491319847	168.5
1686	2.0117474135806606	168.6
1687	2.021423953977918	168.7
1688	2.012154684271888	168.8
1689	1.9999688664861928	168.9
1690	2.0068206833825477	169.0
1691	2.005693587672969	169.1
1692	2.0114886990991945	169.2
1693	2.0126687863301624	169.3
1694	2.0039676636013386	169.4
1695	2.008655842227501	169.5
1696	2.0115142963932624	169.6
1697	2.0139071322195043	169.7
1698	2.015087103649321	169.8
1699	2.0121994004540182	169.9
1700	2.019603063258691	170.0
1701	2.0075184956021284	170.1
1702	2.0154307082173055	170.2
1703	2.0166829689516903	170.3
1704	2.010525645200584	170.4
1705	2.0202328288181106	170.5
1706	2.013005873617635	170.6
1707	2.0081907861240644	170.7
1708	2.015058390470855	170.8
1709	2.0095551139472665	170.9
1710	2.009646553530447	171.0
1711	2.0020490421549146	171.1
1712	2.01225711373665	171.2
1713	2.0163925327162415	171.3
1714	2.018908352308034	171.4
1715	2.0154288362607518	171.5
1716	2.0099047348063386	171.6
1717	2.013785263342817	171.7
1718	2.015783045479467	171.8
1719	2.0218507764766627	171.9
1720	2.0127500639554965	172.0
1721	2.0099225366271427	172.1
1722	2.01684307245629	172.2
1723	2.012113618134226	172.3
1724	2.015196199506326	172.4
1725	2.0233478353470624	172.5
1726	2.0307861248353074	172.6
1727	2.0323226842358424	172.7
1728	2.026158553952806	172.8
1729	2.026961291845825	172.9
1730	2.026683706258859	173.0
1731	2.019601892111399	173.1
1732	2.02654377695687	173.2
1733	2.012708805207776	173.3
1734	2.014767924991651	173.4
1735	2.0198245562699744	173.5
1736	2.0064277942594493	173.6
1737	2.02458465286989	173.7
1738	2.0258415693873237	173.8
1739	2.0267518192919964	173.9
1740	2.0286268154340146	174.0
1741	2.033698952801093	174.1
1742	2.0329553653064107	174.2
1743	2.015482942945303	174.3
1744	2.0277586807874997	174.4
1745	2.037044141098084	174.5
1746	2.021285168664636	174.6
1747	2.0218561241047373	174.7
1748	2.0307332596146526	174.8
1749	2.0200292359870002	174.9
1750	2.014537042335791	175.0
1751	2.0165845908103	175.1
1752	2.021899336585331	175.2
1753	2.009526309512867	175.3
1754	2.0151078481095612	175.4
1755	2.0170965532732734	175.5
1756	2.011008897847637	175.6
1757	2.0164462347960392	175.7
1758	2.0040750520915434	175.8
1759	2.012151691666054	175.9
1760	2.013048219323692	176.0
1761	2.001668526180581	176.1
1762	2.0220722994129208	176.2
1763	1.9991354888322854	176.3
1764	2.003210068850491	176.4
1765	2.0037933679715976	176.5
1766	2.0037476288458778	176.6
1767	2.003177447294884	176.7
1768	2.0048298171214283	176.8
1769	1.9963580040301057	176.9
1770	2.0126474897928137	177.0
1771	2.007733278634023	177.1
1772	2.002713109477644	177.2
1773	2.00780336772497	177.3
1774	2.0147481767910094	177.4
1775	2.018194557140113	177.5
1776	2.0108929640884177	177.6
1777	1.997671637591186	177.7
1778	2.013634651082959	177.8
1779	2.006392255014178	177.9
1780	2.021981559346237	178.0
1781	2.0109810373803216	178.1
1782	2.0116960613522763	178.2
1783	2.0158059450957375	178.3
1784	2.0055604083918497	178.4
1785	2.011515359223415	178.5
1786	2.0104773773702056	178.6
1787	2.0175881227924526	178.7
1788	2.021082310371059	178.8
1789	2.019972457792945	178.9
1790	2.02071104592358	179.0
1791	2.015255721590967	179.1
1792	2.032483728538134	179.2
1793	2.0076189557134305	179.3
1794	2.0309671526207898	179.4
1795	2.026743322483521	179.5
1796	2.0227961120426	179.6
1797	2.0230762610278186	179.7
1798	2.0220505376562823	179.8
1799	2.0316213020566654	179.9
1800	2.0161149966154976	180.0
1801	2.014864396464948	180.1
1802	2.032885494541991	180.2
1803	2.02904828876547	180.3
1804	2.0224115816709434	180.4
1805	2.021498463634297	180.5
1806	2.014440673314429	180.6
1807	2.021719677639805	180.7
1808	2.012948155197132	180.8
1809	2.0282883084351906	180.9
1810	2.018297623352898	181.0
1811	2.015738181966597	181.1
1812	2.014365664346257	181.2
1813	2.0206541808590037	181.3
1814	2.011179746079593	181.4
1815	2.007539066061712	181.5
1816	2.0179128995029907	181.6
1817	2.014221871144065	181.7
1818	2.0186355319229983	181.8
1819	2.003194007826593	181.9
1820	2.0210566937893777	182.0
1821	2.0172874673831576	182.1
1822	2.012490807476338	182.2
1823	2.0233767768902178	182.3
1824	2.0123689912819884	182.4
1825	2.027958429228187	182.5
1826	2.034484326507871	182.6
1827	2.021361718334114	182.7
1828	2.027175078612166	182.8
1829	2.0247734340265207	182.9
1830	2.027519257144208	183.0
1831	2.0157668938239985	183.1
1832	2.017524751584996	183.2
1833	2.020707948007891	183.3
1834	2.025975406874038	183.4
1835	2.02181422294805	183.5
1836	2.018936758363937	183.6
1837	2.015183342127674	183.7
1838	2.0207471708114864	183.8
1839	2.020893057537864	183.9
1840	2.0142358153735556	184.0
1841	2.016074092779129	184.1
1842	2.0068723172145195	184.2
1843	2.013083677372126	184.3
1844	2.0131625441475935	184.4
1845	2.0227305915799088	184.5
1846	2.0197030470804163	184.6
1847	2.0180989168728223	184.7
1848	2.016370667106516	184.8
1849	2.015132055280316	184.9
1850	2.028839916115886	185.0
1851	2.031334207285106	185.1
1852	2.033017227510715	185.2
1853	2.0239105769908408	185.3
1854	2.021150277770404	185.4
1855	2.0149665360317677	185.5
1856	2.0198412759141577	185.6
1857	2.0358252191965436	185.7
1858	2.0292422606861447	185.8
1859	2.0271015368340355	185.9
1860	2.0101317050474186	186.0
1861	2.016117539420036	186.1
1862	2.0175958332301343	186.2
1863	2.0112373926414664	186.3
1864	2.020568729846061	186.4
1865	2.0298420328570557	186.5
1866	2.0295944419193623	186.6
1867	2.0129725037755106	186.7
1868	2.013767723671763	186.8
1869	2.034616356599555	186.9
1870	2.0306571109944445	187.0
1871	2.0293555763241335	187.1
1872	2.029905493900684	187.2
1873	2.0239614216749042	187.3
1874	2.021933065314605	187.4
1875	2.0226497134716555	187.5
1876	2.0337918685174974	187.6
1877	2.0286019802931388	187.7
1878	2.018213009505129	187.8
1879	2.0308439856768032	187.9
1880	2.0195685844784617	188.0
1881	2.0288201387967	188.1
1882	2.019873112908681	188.2
1883	2.0169213716827645	188.3
1884	2.0174142944321236	188.4
1885	2.028978891906348	188.5
1886	2.0285254698110413	188.6
1887	2.018057509653521	188.7
1888	2.019471428528664	188.8
1889	2.030543870544485	188.9
1890	2.0278055300110664	189.0
1891	2.0101860003352874	189.1
1892	2.0240618551843093	189.2
1893	2.0320527479919313	189.3
1894	2.035893942012049	189.4
1895	2.0360521336789033	189.5
1896	2.020190246914613	189.6
1897	2.0266621230096615	189.7
1898	2.0248060502281775	189.8
1899	2.029811497067189	189.9
1900	2.0202775545274547	190.0
1901	2.028205721304929	190.1
1902	2.0175821005448995	190.2
1903	2.0166259854499704	190.3
1904	2.02178598057226	190.4
1905	2.0229030400530825	190.5
1906	2.023453194022796	190.6
1907	2.018215003141083	190.7
1908	2.0197473295062776	190.8
1909	2.0297194953831443	190.9
1910	2.0314811358712284	191.0
1911	2.035125446647689	191.1
1912	2.02584244210511	191.2
1913	2.032881841776667	191.3
1914	2.0275836753901073	191.4
1915	2.014505875534391	191.5
1916	2.012422943868176	191.6
1917	2.029572526618142	191.7
1918	2.0211484064029697	191.8
1919	2.026124025590172	191.9
1920	2.0137677989075655	192.0
1921	2.0317129080869276	192.1
1922	2.0271238986747355	192.2
1923	2.0257776086875974	192.3
1924	2.041809959915892	192.4
1925	2.033106241441215	192.5
1926	2.0247829192178104	192.6
1927	2.028325431537217	192.7
1928	2.02706735330121	192.8
1929	2.0245601013023253	192.9
1930	2.020437721066388	193.0
1931	2.02516919000045	193.1
1932	2.025326744048359	193.2
1933	2.0250737920335613	193.3
1934	2.015893503646971	193.4
1935	2.0277459158878144	193.5
1936	2.030125019794309	193.6
1937	2.030682685631201	193.7
1938	2.0212750393555656	193.8
1939	2.0222117064409044	193.9
1940	2.021292342310703	194.0
1941	2.0340442525622295	194.1
1942	2.0184942910694414	194.2
1943	2.0305854017665563	194.3
1944	2.0248204064407904	194.4
1945	2.0221198642404836	194.5
1946	2.013532059390356	194.6
1947	2.0261184906237655	194.7
1948	2.0228491596459435	194.8
1949	2.0171219692030853	194.9
1950	2.0370200444938837	195.0
1951	2.0275491822601106	195.1
1952	2.029048532556822	195.2
1953	2.0237959985022274	195.3
1954	2.0264813575949443	195.4
1955	2.022867516942334	195.5
1956	2.01113577533258	195.6
1957	2.0133870010227772	195.7
1958	2.0194616822020053	195.8
1959	2.0280822846299684	195.9
1960	2.0223280715690946	196.0
1961	2.021606229037122	196.1
1962	2.023335644686451	196.2
1963	2.0320022979940493	196.3
1964	2.0274724891615823	196.4
1965	2.0324157261466143	196.5
1966	2.011765946488515	196.6
1967	2.0318461293937693	196.7
1968	2.024105872368916	196.8
1969	2.0157268329948157	196.9
1970	2.0203842153565774	197.0
1971	2.021853541055971	197.1
1972	2.014797921134549	197.2
1973	2.0138360929609256	197.3
1974	2.0230659428841022	197.4
1975	2.016422731650548	197.5
1976	2.0287596576021967	197.6
1977	2.0206289575177916	197.7
1978	2.0314976263499522	197.8
1979	2.025140323078258	197.9
1980	2.020852783005354	198.0
1981	2.016377865273267	198.1
1982	2.0219795388511854	198.2
1983	2.01916685789344	198.3
1984	2.0240049713380324	198.4
1985	2.0125683671870718	198.5
1986	2.017097399359446	198.6
1987	2.0312855266421375	198.7
1988	2.004216144085087	198.8
1989	2.0226516630905773	198.9
1990	2.0200716272240213	199.0
1991	2.022502920223701	199.1
1992	2.013174797119238	199.2
1993	2.0230697841735132	199.3
1994	2.0220871476602498	199.4
1995	2.015456782606869	199.5
1996	2.022552447093907	199.6
1997	2.023949296810711	199.7
1998	2.016498501188893	199.8
[truncated: 24,001 more rows]
