# Supplementary material for: Assessing structure-function impacts on Vitellogenin by leveraging allelic variant found in honey bee subspecies Apis mellifera mellifera
Source: iScience. 2025 Jul 29;28(9):113241. doi: 10.1016/j.isci.2025.113241 (PMC12496180; doi:10.1016/j.isci.2025.113241)
Supplement: Data S1. Data and code for molecular dynamics [file mmc2.zip › MD_analysis/csv/rmsdwtg5.csv]

	CA_Backbone	Time_(ns)
0	4.6116056	0.0
1	4.578605	0.1
2	4.4639883	0.2
3	4.513317	0.3
4	4.5304675	0.4
5	4.6365666	0.5
6	4.379326	0.6
7	4.511022	0.7
8	4.5622272	0.8
9	4.492605	0.9
10	4.455759	1.0
11	4.4036274	1.1
12	4.4875355	1.2
13	4.5728555	1.3
14	4.4957247	1.4
15	4.5487404	1.5
16	4.519855	1.6
17	4.524194	1.7
18	4.446056	1.8
19	4.4461737	1.9
20	4.4591484	2.0
21	4.4004974	2.1
22	4.349788	2.2
23	4.4565544	2.3
24	4.2843986	2.4
25	4.563119	2.5
26	4.501537	2.6
27	4.4453673	2.7
28	4.3796573	2.8
29	4.5189905	2.9
30	4.4025116	3.0
31	4.2961082	3.1
32	4.376786	3.2
33	4.5468802	3.3
34	4.433997	3.4
35	4.3464894	3.5
36	4.4210305	3.6
37	4.4405613	3.7
38	4.480339	3.8
39	4.5982285	3.9
40	4.419135	4.0
41	4.540381	4.1
42	4.478963	4.2
43	4.514584	4.3
44	4.5916967	4.4
45	4.6379395	4.5
46	4.541419	4.6
47	4.3502326	4.7
48	4.4353323	4.8
49	4.404469	4.9
50	4.427942	5.0
51	4.4664063	5.1
52	4.509924	5.2
53	4.655721	5.3
54	4.636897	5.4
55	4.4466176	5.5
56	4.487275	5.6
57	4.5079937	5.7
58	4.3494177	5.8
59	4.364342	5.9
60	4.4980807	6.0
61	4.55437	6.1
62	4.5579596	6.2
63	4.6274776	6.3
64	4.5678396	6.4
65	4.530841	6.5
66	4.389617	6.6
67	4.49343	6.7
68	4.6076374	6.8
69	4.5451784	6.9
70	4.4103284	7.0
71	4.4525213	7.1
72	4.3477592	7.2
73	4.4273415	7.3
74	4.5703173	7.4
75	4.4297066	7.5
76	4.4271502	7.6
77	4.4989853	7.7
78	4.3422704	7.8
79	4.400223	7.9
80	4.575744	8.0
81	4.5044713	8.1
82	4.4640155	8.2
83	4.5828705	8.3
84	4.6133084	8.4
85	4.3895893	8.5
86	4.4663434	8.6
87	4.4361773	8.7
88	4.433988	8.8
89	4.3605556	8.9
90	4.4771185	9.0
91	4.419363	9.1
92	4.4255753	9.2
93	4.388424	9.3
94	4.4673357	9.4
95	4.512683	9.5
96	4.3912134	9.6
97	4.4904523	9.7
98	4.3094974	9.8
99	4.465694	9.9
100	4.548253	10.0
101	4.3925257	10.1
102	4.384585	10.2
103	4.4505935	10.3
104	4.518304	10.4
105	4.3522696	10.5
106	4.4504666	10.6
107	4.4411964	10.7
108	4.425393	10.8
109	4.3109555	10.9
110	4.345414	11.0
111	4.3980618	11.1
112	4.4156966	11.2
113	4.572265	11.3
114	4.5768976	11.4
115	4.410849	11.5
116	4.409232	11.6
117	4.4731483	11.7
118	4.3295875	11.8
119	4.2903843	11.9
120	4.326115	12.0
121	4.396284	12.1
122	4.3120675	12.2
123	4.2813697	12.3
124	4.3071227	12.4
125	4.3958445	12.5
126	4.3756447	12.6
127	4.3348227	12.7
128	4.304128	12.8
129	4.4062433	12.9
130	4.387818	13.0
131	4.414492	13.1
132	4.3427806	13.2
133	4.2141542	13.3
134	4.3861284	13.4
135	4.3553233	13.5
136	4.2456512	13.6
137	4.299558	13.7
138	4.2425094	13.8
139	4.290328	13.9
140	4.2979274	14.0
141	4.280419	14.1
142	4.2913795	14.2
143	4.326376	14.3
144	4.2747116	14.4
145	4.3038754	14.5
146	4.245822	14.6
147	4.3904614	14.7
148	4.323833	14.8
149	4.2558584	14.9
150	4.4583807	15.0
151	4.276766	15.1
152	4.231175	15.2
153	4.1629457	15.3
154	4.3065796	15.4
155	4.3566923	15.5
156	4.401926	15.6
157	4.573948	15.7
158	4.285226	15.8
159	4.3778353	15.9
160	4.321829	16.0
161	4.362625	16.1
162	4.376639	16.2
163	4.4848413	16.3
164	4.2588205	16.4
165	4.3220716	16.5
166	4.3539634	16.6
167	4.45424	16.7
168	4.197266	16.8
169	4.304231	16.9
170	4.382416	17.0
171	4.4913316	17.1
172	4.3931766	17.2
173	4.478351	17.3
174	4.3507514	17.4
175	4.3456273	17.5
176	4.470779	17.6
177	4.3730564	17.7
178	4.3382697	17.8
179	4.303857	17.9
180	4.5415516	18.0
181	4.3781023	18.1
182	4.4613795	18.2
183	4.4450135	18.3
184	4.3243732	18.4
185	4.3263946	18.5
186	4.296624	18.6
187	4.4212856	18.7
188	4.222969	18.8
189	4.2797604	18.9
190	4.2658243	19.0
191	4.436268	19.1
192	4.3819194	19.2
193	4.3258915	19.3
194	4.325724	19.4
195	4.349871	19.5
196	4.3928285	19.6
197	4.4012117	19.7
198	4.368512	19.8
199	4.262253	19.9
200	4.307225	20.0
201	4.3422422	20.1
202	4.4696074	20.2
203	4.298321	20.3
204	4.456654	20.4
205	4.2796283	20.5
206	4.18631	20.6
207	4.2968025	20.7
208	4.448991	20.8
209	4.436586	20.9
210	4.35214	21.0
211	4.2656736	21.1
212	4.310395	21.2
213	4.431034	21.3
214	4.4218416	21.4
215	4.574934	21.5
216	4.637227	21.6
217	4.3458037	21.7
218	4.465342	21.8
219	4.4245105	21.9
220	4.4823976	22.0
221	4.555095	22.1
222	4.3860273	22.2
223	4.334684	22.3
224	4.355915	22.4
225	4.349529	22.5
226	4.415879	22.6
227	4.354481	22.7
228	4.4516525	22.8
229	4.5113797	22.9
230	4.5808654	23.0
231	4.3385763	23.1
232	4.3165593	23.2
233	4.537008	23.3
234	4.509102	23.4
235	4.432425	23.5
236	4.446364	23.6
237	4.416545	23.7
238	4.263076	23.8
239	4.4387374	23.9
240	4.3896904	24.0
241	4.382526	24.1
242	4.3872027	24.2
243	4.4916096	24.3
244	4.448067	24.4
245	4.4209213	24.5
246	4.5715246	24.6
247	4.3487415	24.7
248	4.4645567	24.8
249	4.417831	24.9
250	4.441695	25.0
251	4.404661	25.1
252	4.244835	25.2
253	4.335371	25.3
254	4.3252025	25.4
255	4.3800526	25.5
256	4.2599936	25.6
257	4.292365	25.7
258	4.547217	25.8
259	4.5139866	25.9
260	4.40777	26.0
261	4.428369	26.1
262	4.382471	26.2
263	4.529685	26.3
264	4.385081	26.4
265	4.4788733	26.5
266	4.4632936	26.6
267	4.396239	26.7
268	4.4792957	26.8
269	4.4768577	26.9
270	4.530459	27.0
271	4.6071043	27.1
272	4.441251	27.2
273	4.5011606	27.3
274	4.644649	27.4
275	4.627791	27.5
276	4.3561463	27.6
277	4.5323434	27.7
278	4.560708	27.8
279	4.436586	27.9
280	4.424665	28.0
281	4.455054	28.1
282	4.5633926	28.2
283	4.516565	28.3
284	4.593916	28.4
285	4.4074135	28.5
286	4.327465	28.6
287	4.440652	28.7
288	4.30483	28.8
289	4.366298	28.9
290	4.258679	29.0
291	4.2480607	29.1
292	4.392443	29.2
293	4.364342	29.3
294	4.48122	29.4
295	4.4766326	29.5
296	4.3324523	29.6
297	4.370347	29.7
298	4.294017	29.8
299	4.401413	29.9
300	4.326944	30.0
301	4.2948046	30.1
302	4.312236	30.2
303	4.2318125	30.3
304	4.221404	30.4
305	4.2762947	30.5
306	4.2724867	30.6
307	4.2546754	30.7
308	4.172825	30.8
309	4.2593317	30.9
310	4.32821	31.0
311	4.3176136	31.1
312	4.3227987	31.2
313	4.4322886	31.3
314	4.4680567	31.4
315	4.55689	31.5
316	4.398566	31.6
317	4.4297976	31.7
318	4.4399896	31.8
319	4.5026197	31.9
320	4.477982	32.0
321	4.374457	32.1
322	4.3061585	32.2
323	4.386174	32.3
324	4.4354234	32.4
325	4.349232	32.5
326	4.4093966	32.6
327	4.4426746	32.7
328	4.399454	32.8
329	4.460034	32.9
330	4.3635483	33.0
331	4.38947	33.1
332	4.53381	33.2
333	4.560991	33.3
334	4.483332	33.4
335	4.5045786	33.5
336	4.435696	33.6
337	4.533561	33.7
338	4.4296155	33.8
339	4.4730225	33.9
340	4.2982836	34.0
341	4.371481	34.1
342	4.488631	34.2
343	4.3721538	34.3
344	4.456763	34.4
345	4.398657	34.5
346	4.3801355	34.6
347	4.368448	34.7
348	4.3474255	34.8
349	4.544301	34.9
350	4.250981	35.0
351	4.23088	35.1
352	4.3137116	35.2
353	4.3107595	35.3
354	4.2525444	35.4
355	4.346675	35.5
356	4.2160754	35.6
357	4.32237	35.7
358	4.1791434	35.8
359	4.3368673	35.9
360	4.2875285	36.0
361	4.2738633	36.1
362	4.3297644	36.2
363	4.4116898	36.3
364	4.469003	36.4
365	4.3089085	36.5
366	4.4959397	36.6
367	4.276907	36.7
368	4.5337563	36.8
369	4.335752	36.9
370	4.2059436	37.0
371	4.318584	37.1
372	4.30498	37.2
373	4.265229	37.3
374	4.567496	37.4
375	4.5119514	37.5
376	4.3790956	37.6
377	4.4264674	37.7
378	4.3982267	37.8
379	4.212988	37.9
380	4.3832245	38.0
381	4.386431	38.1
382	4.473662	38.2
383	4.4528646	38.3
384	4.382636	38.4
385	4.544425	38.5
386	4.3666677	38.6
387	4.401944	38.7
388	4.350094	38.8
389	4.471617	38.9
390	4.3158216	39.0
391	4.4364133	39.1
392	4.4188704	39.2
393	4.3081045	39.3
394	4.318668	39.4
395	4.472599	39.5
396	4.3490844	39.6
397	4.3248577	39.7
398	4.259511	39.8
399	4.226402	39.9
400	4.245177	40.0
401	4.2100224	40.1
402	4.308338	40.2
403	4.362034	40.3
404	4.332136	40.4
405	4.3260407	40.5
406	4.5100574	40.6
407	4.3675346	40.7
408	4.3512974	40.8
409	4.3128057	40.9
410	4.3853292	41.0
411	4.3203564	41.1
412	4.2512083	41.2
413	4.3237677	41.3
414	4.431343	41.4
415	4.483009	41.5
416	4.4019713	41.6
417	4.240448	41.7
418	4.3343024	41.8
419	4.3114414	41.9
420	4.2780657	42.0
421	4.285856	42.1
422	4.3872304	42.2
423	4.3384833	42.3
424	4.0729094	42.4
425	4.1993675	42.5
426	4.316643	42.6
427	4.2630186	42.7
428	4.1364317	42.8
429	4.367627	42.9
430	4.2218523	43.0
431	4.4721756	43.1
432	4.45082	43.2
433	4.351279	43.3
434	4.2403913	43.4
435	4.4485564	43.5
436	4.3140664	43.6
437	4.348056	43.7
438	4.216916	43.8
439	4.2909102	43.9
440	4.156311	44.0
441	4.354602	44.1
442	4.2073803	44.2
443	4.278715	44.3
444	4.315812	44.4
445	4.401843	44.5
446	4.29714	44.6
447	4.367664	44.7
448	4.309694	44.8
449	4.358883	44.9
450	4.222749	45.0
451	4.339616	45.1
452	4.3268228	45.2
453	4.3142347	45.3
454	4.4520597	45.4
455	4.3179216	45.5
456	4.1986094	45.6
457	4.229546	45.7
458	4.254732	45.8
459	4.355277	45.9
460	4.13909	46.0
461	4.163517	46.1
462	4.157474	46.2
463	4.310451	46.3
464	4.3477683	46.4
465	4.417904	46.5
466	4.4564643	46.6
467	4.3088245	46.7
468	4.269459	46.8
469	4.4435816	46.9
470	4.397494	47.0
471	4.3965225	47.1
472	4.349232	47.2
473	4.2059436	47.3
474	4.205484	47.4
475	4.359844	47.5
476	4.400388	47.6
477	4.328331	47.7
478	4.311423	47.8
479	4.450548	47.9
480	4.3568125	48.0
481	4.3261247	48.1
482	4.2170877	48.2
483	4.2485065	48.3
484	3.9726515	48.4
485	4.28751	48.5
486	4.3430033	48.6
487	4.2983775	48.7
488	4.3272324	48.8
489	4.3622184	48.9
490	4.323637	49.0
491	4.2973833	49.1
492	4.2602677	49.2
493	4.3545275	49.3
494	4.238614	49.4
495	4.1818805	49.5
496	4.2247334	49.6
497	4.1863	49.7
498	4.2051005	49.8
499	4.3475738	49.9
500	4.2204494	50.0
501	4.1754494	50.1
502	4.399921	50.2
503	4.40628	50.3
504	4.1558557	50.4
505	4.2909665	50.5
506	4.32044	50.6
507	4.300148	50.7
508	4.2541547	50.8
509	4.351177	50.9
510	4.468165	51.0
511	4.2056947	51.1
512	4.157513	51.2
513	4.3722	51.3
514	4.346573	51.4
515	4.149045	51.5
516	4.0807853	51.6
517	4.24936	51.7
518	4.348565	51.8
519	4.443999	51.9
520	4.29819	52.0
521	4.138233	52.1
522	4.267364	52.2
523	4.256304	52.3
524	4.302134	52.4
525	4.3501678	52.5
526	4.2944856	52.6
527	4.2569942	52.7
528	4.250166	52.8
529	4.2812853	52.9
530	4.2725716	53.0
531	4.316214	53.1
532	4.3650527	53.2
533	4.2785363	53.3
534	4.302892	53.4
535	4.368245	53.5
536	4.407322	53.6
537	4.385421	53.7
538	4.214307	53.8
539	4.405713	53.9
540	4.4375844	54.0
541	4.3543615	54.1
542	4.315411	54.2
543	4.257089	54.3
544	4.1699367	54.4
545	4.2877636	54.5
546	4.19256	54.6
547	4.289501	54.7
548	4.137211	54.8
549	4.2927876	54.9
550	4.3139915	55.0
551	4.1643677	55.1
552	4.0416107	55.2
553	4.2080503	55.3
554	4.29563	55.4
555	4.403655	55.5
556	4.152219	55.6
557	4.1913395	55.7
558	4.4102554	55.8
559	4.339755	55.9
560	4.432743	56.0
561	4.345674	56.1
562	4.218922	56.2
563	4.186175	56.3
564	4.4131594	56.4
565	4.3609805	56.5
566	4.2809367	56.6
567	4.278433	56.7
568	4.3748064	56.8
569	4.367341	56.9
570	4.3081794	57.0
571	4.288487	57.1
572	4.203807	57.2
573	4.292074	57.3
574	4.249739	57.4
575	4.457097	57.5
576	4.3789854	57.6
577	4.3439584	57.7
578	4.3660955	57.8
579	4.4012575	57.9
580	4.516556	58.0
581	4.3447285	58.1
582	4.417366	58.2
583	4.2837873	58.3
584	4.3111143	58.4
585	4.3928556	58.5
586	4.336988	58.6
587	4.225868	58.7
588	4.322472	58.8
589	4.280673	58.9
590	4.278687	59.0
591	4.269497	59.1
592	4.391177	59.2
593	4.3651447	59.3
594	4.3778906	59.4
595	4.340507	59.5
596	4.3812757	59.6
597	4.293632	59.7
598	4.3528156	59.8
599	4.3434668	59.9
600	4.2813506	60.0
601	4.3616	60.1
602	4.3650346	60.2
603	4.2802873	60.3
604	4.329476	60.4
605	4.357404	60.5
606	4.3692408	60.6
607	4.350029	60.7
608	4.444615	60.8
609	4.4001865	60.9
610	4.616172	61.0
611	4.4032893	61.1
612	4.30234	61.2
613	4.450231	61.3
614	4.3060837	61.4
615	4.3815517	61.5
616	4.356239	61.6
617	4.3907366	61.7
618	4.3465915	61.8
619	4.2397637	61.9
620	4.263085	62.0
621	4.451625	62.1
622	4.464169	62.2
623	4.5250754	62.3
624	4.355268	62.4
625	4.484383	62.5
626	4.3016376	62.6
627	4.3079643	62.7
628	4.4379387	62.8
629	4.3260036	62.9
630	4.372467	63.0
631	4.3351946	63.1
632	4.3990693	63.2
633	4.4191713	63.3
634	4.376602	63.4
635	4.3131137	63.5
636	4.401093	63.6
637	4.443908	63.7
638	4.339105	63.8
639	4.482685	63.9
640	4.5424743	64.0
641	4.5071177	64.1
642	4.2846527	64.2
643	4.374098	64.3
644	4.3683186	64.4
645	4.4181957	64.5
646	4.3798776	64.6
647	4.284267	64.7
648	4.367129	64.8
649	4.2501845	64.9
650	4.1792974	65.0
651	4.2684774	65.1
652	4.3294106	65.2
653	4.2987804	65.3
654	4.36688	65.4
655	4.211735	65.5
656	4.4068832	65.6
657	4.3094416	65.7
658	4.309638	65.8
659	4.4028683	65.9
660	4.352899	66.0
661	4.3945794	66.1
662	4.2876883	66.2
663	4.4164534	66.3
664	4.5290976	66.4
665	4.5325036	66.5
666	4.3948274	66.6
667	4.430543	66.7
668	4.451815	66.8
669	4.465721	66.9
670	4.3671656	67.0
671	4.4016786	67.1
672	4.278659	67.2
673	4.4578924	67.3
674	4.355536	67.4
675	4.2918205	67.5
676	4.31302	67.6
677	4.2246	67.7
678	4.311049	67.8
679	4.3540835	67.9
680	4.381855	68.0
681	4.460946	68.1
682	4.4059415	68.2
683	4.3875422	68.3
684	4.457278	68.4
685	4.2905345	68.5
686	4.3419642	68.6
687	4.4263945	68.7
688	4.433943	68.8
689	4.5379844	68.9
690	4.5102987	69.0
691	4.4184146	69.1
692	4.514968	69.2
693	4.298405	69.3
694	4.231042	69.4
695	4.4650354	69.5
696	4.4128947	69.6
697	4.583767	69.7
698	4.405722	69.8
699	4.4008546	69.9
700	4.402694	70.0
701	4.2271166	70.1
702	4.3521123	70.2
703	4.3768506	70.3
704	4.223665	70.4
705	4.5420575	70.5
706	4.3754697	70.6
707	4.2974396	70.7
708	4.377679	70.8
709	4.3489356	70.9
710	4.345164	71.0
711	4.387616	71.1
712	4.5522904	71.2
713	4.3621073	71.3
714	4.352168	71.4
715	4.3294387	71.5
716	4.4127665	71.6
717	4.4709415	71.7
718	4.4932594	71.8
719	4.529756	71.9
720	4.4144373	72.0
721	4.3546205	72.1
722	4.3178186	72.2
723	4.290478	72.3
724	4.4046707	72.4
725	4.3632526	72.5
726	4.380595	72.6
727	4.4150214	72.7
728	4.354537	72.8
729	4.429843	72.9
730	4.41545	73.0
731	4.317511	73.1
732	4.5391474	73.2
733	4.3772373	73.3
734	4.44087	73.4
735	4.254363	73.5
736	4.261223	73.6
737	4.372974	73.7
738	4.394598	73.8
739	4.2299848	73.9
740	4.364213	74.0
741	4.4028134	74.1
742	4.1779284	74.2
743	4.2719026	74.3
744	4.331597	74.4
745	4.310937	74.5
746	4.3474255	74.6
747	4.319022	74.7
748	4.331113	74.8
749	4.4923987	74.9
750	4.46268	75.0
751	4.272006	75.1
752	4.250024	75.2
753	4.131793	75.3
754	4.1747355	75.4
755	4.44126	75.5
756	4.270959	75.6
757	4.328778	75.7
758	4.3814507	75.8
759	4.4288425	75.9
760	4.3544073	76.0
761	4.2984147	76.1
762	4.3661695	76.2
763	4.4023466	76.3
764	4.297281	76.4
765	4.335446	76.5
766	4.3004575	76.6
767	4.2357426	76.7
768	4.3951206	76.8
769	4.335873	76.9
770	4.2990055	77.0
771	4.2758613	77.1
772	4.0846634	77.2
773	4.290807	77.3
774	4.3963213	77.4
775	4.3046055	77.5
776	4.392993	77.6
777	4.313394	77.7
778	4.240182	77.8
779	4.153393	77.9
780	4.1518598	78.0
781	4.169792	78.1
782	4.1404524	78.2
783	4.297721	78.3
784	4.1986094	78.4
785	4.13725	78.5
786	4.3265433	78.6
787	4.3062243	78.7
788	4.22044	78.8
789	4.171656	78.9
790	4.185366	79.0
791	4.263491	79.1
792	4.3153553	79.2
793	4.1387787	79.3
794	4.3400426	79.4
795	4.154149	79.5
796	4.2340207	79.6
797	4.3175297	79.7
798	4.3912134	79.8
799	4.340099	79.9
800	4.3794546	80.0
801	4.267345	80.1
802	4.374457	80.2
803	4.5327344	80.3
804	4.4854884	80.4
805	4.4613886	80.5
806	4.504221	80.6
807	4.274985	80.7
808	4.509343	80.8
809	4.433152	80.9
810	4.472842	81.0
811	4.526785	81.1
812	4.4006257	81.2
813	4.4648366	81.3
814	4.516324	81.4
815	4.5432014	81.5
816	4.429388	81.6
817	4.3415093	81.7
818	4.392232	81.8
819	4.423809	81.9
820	4.3849893	82.0
821	4.4589405	82.1
822	4.2885623	82.2
823	4.5272117	82.3
824	4.4459925	82.4
825	4.4380565	82.5
826	4.479098	82.6
827	4.439736	82.7
828	4.5109777	82.8
829	4.4995317	82.9
830	4.3796573	83.0
831	4.3134127	83.1
832	4.4923363	83.2
833	4.479772	83.3
834	4.478693	83.4
835	4.462102	83.5
836	4.5080204	83.6
837	4.5613437	83.7
838	4.5624743	83.8
839	4.5516357	83.9
840	4.5158067	84.0
841	4.445503	84.1
842	4.511558	84.2
843	4.502029	84.3
844	4.3884883	84.4
845	4.4696074	84.5
846	4.3434296	84.6
847	4.4883614	84.7
848	4.3810368	84.8
849	4.3476295	84.9
850	4.4598894	85.0
851	4.3861923	85.1
852	4.605364	85.2
853	4.375451	85.3
854	4.4821277	85.4
855	4.4150214	85.5
856	4.540425	85.6
857	4.4404254	85.7
858	4.384236	85.8
859	4.422962	85.9
860	4.2462397	86.0
861	4.2968397	86.1
862	4.3049235	86.2
863	4.2903185	86.3
864	4.3471937	86.4
865	4.2409043	86.5
866	4.3296804	86.6
867	4.194952	86.7
868	4.3523436	86.8
869	4.2813225	86.9
870	4.23285	87.0
871	4.341834	87.1
872	4.284436	87.2
873	4.3859534	87.3
874	4.3299503	87.4
875	4.186704	87.5
876	4.189176	87.6
877	4.227174	87.7
878	4.2277746	87.8
879	4.246183	87.9
880	4.413835	88.0
881	4.205024	88.1
882	4.2625933	88.2
883	4.3846855	88.3
884	4.2240467	88.4
885	4.314533	88.5
886	4.2064133	88.6
887	4.359918	88.7
888	4.1944046	88.8
889	4.298846	88.9
890	4.197391	89.0
891	4.328536	89.1
892	4.2778206	89.2
893	4.3540745	89.3
894	4.3707805	89.4
895	4.376234	89.5
896	4.290863	89.6
897	4.361147	89.7
898	4.203328	89.8
899	4.210003	89.9
900	4.298124	90.0
901	4.247843	90.1
902	4.3536577	90.2
903	4.130008	90.3
904	4.2366366	90.4
905	4.319806	90.5
906	4.369785	90.6
907	4.203203	90.7
908	4.3904343	90.8
909	4.257174	90.9
910	4.3811283	91.0
911	4.4417586	91.1
912	4.2208123	91.2
913	4.3015723	91.3
914	4.442294	91.4
915	4.489106	91.5
916	4.5417113	91.6
917	4.513326	91.7
918	4.328992	91.8
919	4.2830067	91.9
920	4.4394727	92.0
921	4.3748803	92.1
922	4.362403	92.2
923	4.449154	92.3
924	4.338502	92.4
925	4.348769	92.5
926	4.3625784	92.6
927	4.2887783	92.7
928	4.446971	92.8
929	4.47395	92.9
930	4.6807227	93.0
931	4.4489093	93.1
932	4.4614334	93.2
933	4.4620566	93.3
934	4.477937	93.4
935	4.4553704	93.5
936	4.569374	93.6
937	4.7113066	93.7
938	4.614793	93.8
939	4.4610004	93.9
940	4.3956337	94.0
941	4.4863596	94.1
942	4.4486923	94.2
943	4.5041046	94.3
944	4.456446	94.4
945	4.459112	94.5
946	4.230327	94.6
947	4.331783	94.7
948	4.4299517	94.8
949	4.333559	94.9
950	4.234487	95.0
951	4.279007	95.1
952	4.225849	95.2
953	4.328824	95.3
954	4.422324	95.4
955	4.430943	95.5
956	4.270827	95.6
957	4.282405	95.7
958	4.325398	95.8
959	4.290694	95.9
960	4.304746	96.0
961	4.280419	96.1
962	4.3939285	96.2
963	4.328433	96.3
964	4.2032704	96.4
965	4.1713758	96.5
966	4.3025556	96.6
967	4.34496	96.7
968	4.4209943	96.8
969	4.2772837	96.9
970	4.4043045	97.0
971	4.2265735	97.1
972	4.3140664	97.2
973	4.2932568	97.3
974	4.085127	97.4
975	4.2866545	97.5
976	4.1459556	97.6
977	4.2099648	97.7
978	4.3166714	97.8
979	4.363317	97.9
980	4.2045355	98.0
981	4.264058	98.1
982	4.1486564	98.2
983	4.20466	98.3
984	4.1468205	98.4
985	4.0478067	98.5
986	4.247795	98.6
987	4.2248573	98.7
988	4.1352434	98.8
989	4.0206437	98.9
990	4.379887	99.0
991	4.420502	99.1
992	4.3399315	99.2
993	4.2474065	99.3
994	4.458552	99.4
995	4.3676176	99.5
996	4.2843895	99.6
997	4.178777	99.7
998	4.2829127	99.8
999	4.3478427	99.9
1000	4.2866077	100.0
1001	4.381561	100.1
1002	4.14684	100.2
1003	4.341379	100.3
1004	4.2172413	100.4
1005	4.2381387	100.5
1006	4.369757	100.6
1007	4.3336143	100.7
1008	4.3241496	100.8
1009	4.233145	100.9
1010	4.3444686	101.0
1011	4.3029957	101.1
1012	4.3634095	101.2
1013	4.2299085	101.3
1014	4.29014	101.4
1015	4.3144684	101.5
1016	4.229546	101.6
1017	4.0764985	101.7
1018	4.1822853	101.8
1019	4.119157	101.9
1020	4.3244104	102.0
1021	4.3602414	102.1
1022	4.2819157	102.2
1023	4.522092	102.3
1024	4.3186026	102.4
1025	4.3406096	102.5
1026	4.3395977	102.6
1027	4.081703	102.7
1028	4.1625295	102.8
1029	4.4640064	102.9
1030	4.3778443	103.0
1031	4.349168	103.1
1032	4.372255	103.2
1033	4.3188825	103.3
1034	4.2432594	103.4
1035	4.5222435	103.5
1036	4.3145146	103.6
1037	4.4022737	103.7
1038	4.3100023	103.8
1039	4.3140106	103.9
1040	4.1465683	104.0
1041	4.1974964	104.1
1042	4.2891355	104.2
1043	4.159412	104.3
1044	4.088981	104.4
1045	4.274448	104.5
1046	4.439164	104.6
1047	4.471653	104.7
1048	4.3040066	104.8
1049	4.252004	104.9
1050	3.997531	105.0
1051	4.2670336	105.1
1052	4.2091036	105.2
1053	4.1716757	105.3
1054	4.2743344	105.4
1055	4.148705	105.5
1056	4.306196	105.6
1057	4.33195	105.7
1058	4.2044873	105.8
1059	4.0958424	105.9
1060	4.1936264	106.0
1061	4.2600217	106.1
1062	4.0571513	106.2
1063	4.208606	106.3
1064	4.3150563	106.4
1065	4.307721	106.5
1066	4.1914263	106.6
1067	4.155846	106.7
1068	4.3094416	106.8
1069	4.251123	106.9
1070	4.3379073	107.0
1071	4.3143744	107.1
1072	4.21747	107.2
1073	4.1013765	107.3
1074	4.2508764	107.4
1075	4.322538	107.5
1076	4.1771955	107.6
1077	4.28247	107.7
1078	4.383436	107.8
1079	4.304072	107.9
1080	4.375129	108.0
1081	4.3852644	108.1
1082	4.255007	108.2
1083	4.34737	108.3
1084	4.259899	108.4
1085	4.402832	108.5
1086	4.3652925	108.6
1087	4.274033	108.7
1088	4.3042126	108.8
1089	4.2735996	108.9
1090	4.2406096	109.0
1091	4.182449	109.1
1092	4.263416	109.2
1093	4.2281265	109.3
1094	4.299436	109.4
1095	4.418068	109.5
1096	4.1148415	109.6
1097	4.316158	109.7
1098	4.18294	109.8
1099	4.127725	109.9
1100	4.2663536	110.0
1101	4.226869	110.1
1102	4.245234	110.2
1103	4.3551383	110.3
1104	4.3719416	110.4
1105	4.2148232	110.5
1106	4.2653236	110.6
1107	4.1748805	110.7
1108	4.2445884	110.8
1109	4.356322	110.9
1110	4.4795384	111.0
1111	4.198533	111.1
1112	4.2274313	111.2
1113	4.3339586	111.3
1114	4.2478523	111.4
1115	4.292928	111.5
1116	4.192781	111.6
1117	4.350918	111.7
1118	4.2816615	111.8
1119	4.225668	111.9
1120	4.2091703	112.0
1121	4.309862	112.1
1122	4.2388325	112.2
1123	4.3410544	112.3
1124	4.2859874	112.4
1125	4.2003365	112.5
1126	4.1866174	112.6
1127	4.2110267	112.7
1128	4.2745986	112.8
1129	4.2975054	112.9
1130	4.241541	113.0
1131	4.2546372	113.1
1132	4.207744	113.2
1133	4.1906376	113.3
1134	4.1884356	113.4
1135	4.3100586	113.5
1136	4.1347175	113.6
1137	4.1954036	113.7
1138	4.3218946	113.8
1139	4.231137	113.9
1140	4.1778417	114.0
1141	4.2181964	114.1
1142	4.2596154	114.2
1143	4.2329454	114.3
1144	4.0842786	114.4
1145	4.2727227	114.5
1146	4.2702703	114.6
1147	4.253378	114.7
1148	4.2264686	114.8
1149	4.1509085	114.9
1150	4.1287203	115.0
1151	4.2988367	115.1
1152	4.142826	115.2
1153	4.205704	115.3
1154	4.2681284	115.4
1155	4.279318	115.5
1156	4.156166	115.6
1157	4.119039	115.7
1158	4.460314	115.8
1159	4.243744	115.9
1160	4.0935597	116.0
1161	4.0886555	116.1
1162	4.15508	116.2
1163	4.318388	116.3
1164	4.14547	116.4
1165	4.2386236	116.5
1166	4.1775236	116.6
1167	4.1463156	116.7
1168	4.2221003	116.8
1169	4.085442	116.9
1170	4.247511	117.0
1171	4.2910323	117.1
1172	4.2386045	117.2
1173	4.2950954	117.3
1174	4.2400017	117.4
1175	4.1238093	117.5
1176	4.1134114	117.6
1177	4.1776686	117.7
1178	4.149899	117.8
1179	4.2043915	117.9
1180	4.1819186	118.0
1181	4.1721387	118.1
1182	4.175044	118.2
1183	4.245177	118.3
1184	4.2296796	118.4
1185	4.270931	118.5
1186	4.3887177	118.6
1187	4.1924834	118.7
1188	4.093048	118.8
1189	4.12208	118.9
1190	4.085383	119.0
1191	4.0779114	119.1
1192	4.113245	119.2
1193	4.0671387	119.3
1194	4.101308	119.4
1195	4.1482096	119.5
1196	4.306804	119.6
1197	4.174369	119.7
1198	4.252516	119.8
1199	4.1964407	119.9
1200	4.264266	120.0
1201	4.164852	120.1
1202	4.225363	120.2
1203	4.322845	120.3
1204	4.0874634	120.4
1205	4.1164856	120.5
1206	4.2261443	120.6
1207	4.114616	120.7
1208	4.078751	120.8
1209	4.1831517	120.9
1210	4.201756	121.0
1211	4.171627	121.1
1212	4.0486917	121.2
1213	4.1046267	121.3
1214	4.0693274	121.4
1215	4.1429133	121.5
1216	4.137795	121.6
1217	4.1607194	121.7
1218	4.149268	121.8
1219	4.193617	121.9
1220	4.2017655	122.0
1221	4.0959506	122.1
1222	4.0905867	122.2
1223	4.000563	122.3
1224	4.0426874	122.4
1225	4.2137046	122.5
1226	4.105058	122.6
1227	4.0635114	122.7
1228	3.9613075	122.8
1229	3.9382863	122.9
1230	3.9721951	123.0
1231	4.2390704	123.1
1232	4.0766864	123.2
1233	4.1267686	123.3
1234	4.185626	123.4
1235	4.1679363	123.5
1236	4.243829	123.6
1237	4.111795	123.7
1238	4.2791862	123.8
1239	4.144177	123.9
1240	4.3180614	124.0
1241	4.1837106	124.1
1242	3.9950004	124.2
1243	4.1002564	124.3
1244	4.0004425	124.4
1245	4.114009	124.5
1246	4.108031	124.6
1247	4.151433	124.7
1248	4.112716	124.8
1249	4.2579694	124.9
1250	4.1363926	125.0
1251	4.2566824	125.1
1252	4.188599	125.2
1253	4.1642036	125.3
1254	3.9400456	125.4
1255	4.1516366	125.5
1256	4.108531	125.6
1257	4.1172194	125.7
1258	4.0911283	125.8
1259	4.469499	125.9
1260	4.3241777	126.0
1261	4.2419963	126.1
1262	4.1890993	126.2
1263	4.1211905	126.3
1264	4.22232	126.4
1265	4.1414933	126.5
1266	4.201775	126.6
1267	4.1332555	126.7
1268	4.112236	126.8
1269	4.150899	126.9
1270	4.336988	127.0
1271	4.3386784	127.1
1272	4.3223324	127.2
1273	4.2037783	127.3
1274	4.2283363	127.4
1275	4.3680787	127.5
1276	4.447614	127.6
1277	4.335827	127.7
1278	4.302274	127.8
1279	4.426804	127.9
1280	4.481966	128.0
1281	4.4488277	128.1
1282	4.430807	128.2
1283	4.5981584	128.3
1284	4.634759	128.4
1285	4.4979377	128.5
1286	4.6447535	128.6
1287	4.5593033	128.7
1288	4.581956	128.8
1289	4.4080715	128.9
1290	4.4130955	129.0
1291	4.27491	129.1
1292	4.4394817	129.2
1293	4.320058	129.3
1294	4.3791785	129.4
1295	4.409159	129.5
1296	4.3158684	129.6
1297	4.2972617	129.7
1298	4.3686414	129.8
1299	4.3565903	129.9
1300	4.2353525	130.0
1301	4.2502985	130.1
1302	4.30175	130.2
1303	4.233536	130.3
1304	4.319545	130.4
1305	4.525325	130.5
1306	4.4467897	130.6
1307	4.409634	130.7
1308	4.503532	130.8
1309	4.3715544	130.9
1310	4.2235603	131.0
1311	4.332229	131.1
1312	4.599534	131.2
1313	4.478603	131.3
1314	4.330397	131.4
1315	4.396147	131.5
1316	4.296221	131.6
1317	4.396486	131.7
1318	4.4622736	131.8
1319	4.418916	131.9
1320	4.424847	132.0
1321	4.461325	132.1
1322	4.4589405	132.2
1323	4.6481867	132.3
1324	4.5306277	132.4
1325	4.5225196	132.5
1326	4.6337504	132.6
1327	4.443237	132.7
1328	4.591837	132.8
1329	4.4080076	132.9
1330	4.434579	133.0
1331	4.3918285	133.1
1332	4.4440804	133.2
1333	4.4962983	133.3
1334	4.3884697	133.4
1335	4.537736	133.5
1336	4.503523	133.6
1337	4.578895	133.7
1338	4.3136463	133.8
1339	4.2455754	133.9
1340	4.1642423	134.0
1341	4.350353	134.1
1342	4.2978992	134.2
1343	4.3255095	134.3
1344	4.399536	134.4
1345	4.4948196	134.5
1346	4.3187613	134.6
1347	4.3728633	134.7
1348	4.326795	134.8
1349	4.3018436	134.9
1350	4.297965	135.0
1351	4.4712477	135.1
1352	4.5258856	135.2
1353	4.7437496	135.3
1354	4.658118	135.4
1355	4.552255	135.5
1356	4.5530605	135.6
1357	4.54227	135.7
1358	4.4688683	135.8
1359	4.5065904	135.9
1360	4.6621375	136.0
1361	4.679595	136.1
1362	4.616181	136.2
1363	4.386211	136.3
1364	4.5286355	136.4
1365	4.6108627	136.5
1366	4.6948943	136.6
1367	4.909116	136.7
1368	4.780727	136.8
1369	4.6281395	136.9
1370	4.7499876	137.0
1371	4.706995	137.1
1372	4.911881	137.2
1373	4.844698	137.3
1374	4.621946	137.4
1375	4.7859235	137.5
1376	4.703904	137.6
1377	4.760459	137.7
1378	4.6013465	137.8
1379	4.580329	137.9
1380	4.516378	138.0
1381	4.5830812	138.1
1382	4.4265676	138.2
1383	4.287388	138.3
1384	4.304755	138.4
1385	4.4372125	138.5
1386	4.3413424	138.6
1387	4.439318	138.7
1388	4.376188	138.8
1389	4.3430495	138.9
1390	4.5266066	139.0
1391	4.333847	139.1
1392	4.2951894	139.2
1393	4.6165648	139.3
1394	4.3930297	139.4
1395	4.637887	139.5
1396	4.416627	139.6
1397	4.479943	139.7
1398	4.346119	139.8
1399	4.295199	139.9
1400	4.4032893	140.0
1401	4.5357733	140.1
1402	4.523339	140.2
1403	4.274533	140.3
1404	4.2631607	140.4
1405	4.400873	140.5
1406	4.3046527	140.6
1407	4.204976	140.7
1408	4.2875195	140.8
1409	4.35635	140.9
1410	4.441496	141.0
1411	4.554449	141.1
1412	4.4315886	141.2
1413	4.536901	141.3
1414	4.2804003	141.4
1415	4.3621445	141.5
1416	4.3030705	141.6
1417	4.554069	141.7
1418	4.2895956	141.8
1419	4.5029507	141.9
1420	4.5156817	142.0
1421	4.4998717	142.1
1422	4.567884	142.2
1423	4.483197	142.3
1424	4.441314	142.4
1425	4.56544	142.5
1426	4.2633023	142.6
1427	4.41753	142.7
1428	4.4870057	142.8
1429	4.536768	142.9
1430	4.401825	143.0
1431	4.47168	143.1
1432	4.6389294	143.2
1433	4.5424833	143.3
1434	4.4795027	143.4
1435	4.5490503	143.5
1436	4.3640375	143.6
1437	4.4000125	143.7
1438	4.2208314	143.8
1439	4.369969	143.9
1440	4.3454328	144.0
1441	4.4495974	144.1
1442	4.3612857	144.2
1443	4.196047	144.3
1444	4.2993894	144.4
1445	4.3321457	144.5
1446	4.2998204	144.6
1447	4.323339	144.7
1448	4.2422433	144.8
1449	4.334646	144.9
1450	4.297618	145.0
1451	4.3897824	145.1
1452	4.488523	145.2
1453	4.299483	145.3
1454	4.1676655	145.4
1455	4.378093	145.5
1456	4.33905	145.6
1457	4.40841	145.7
1458	4.3658004	145.8
1459	4.411717	145.9
1460	4.2378535	146.0
1461	4.357321	146.1
1462	4.4060607	146.2
1463	4.352501	146.3
1464	4.2240753	146.4
1465	4.243772	146.5
1466	4.2709403	146.6
1467	4.323302	146.7
1468	4.25672	146.8
1469	4.201957	146.9
1470	4.273298	147.0
1471	4.3232927	147.1
1472	4.400095	147.2
1473	4.3117685	147.3
1474	4.3171473	147.4
1475	4.4520235	147.5
1476	4.427032	147.6
1477	4.3840427	147.7
1478	4.2811627	147.8
1479	4.2706857	147.9
1480	4.3600755	148.0
1481	4.2559724	148.1
1482	4.3461466	148.2
1483	4.449878	148.3
1484	4.386422	148.4
1485	4.2309847	148.5
1486	4.1937323	148.6
1487	4.2819157	148.7
1488	4.307132	148.8
1489	4.4764795	148.9
1490	4.4252024	149.0
1491	4.2925997	149.1
1492	4.3048863	149.2
1493	4.345655	149.3
1494	4.2962303	149.4
1495	4.2809744	149.5
1496	4.2466855	149.6
1497	4.262215	149.7
1498	4.0744023	149.8
1499	4.1719456	149.9
1500	4.417749	150.0
1501	4.240505	150.1
1502	4.5017695	150.2
1503	4.3940573	150.3
1504	4.362117	150.4
1505	4.4544296	150.5
1506	4.4334702	150.6
1507	4.4193993	150.7
1508	4.4674706	150.8
1509	4.420803	150.9
1510	4.3175297	151.0
1511	4.267194	151.1
1512	4.2850757	151.2
1513	4.3608236	151.3
1514	4.342252	151.4
1515	4.2583475	151.5
1516	4.331727	151.6
1517	4.3251934	151.7
1518	4.508905	151.8
1519	4.4793224	151.9
1520	4.460043	152.0
1521	4.4002414	152.1
1522	4.3501678	152.2
1523	4.561229	152.3
1524	4.6957607	152.4
1525	4.4715	152.5
1526	4.3696923	152.6
1527	4.3930573	152.7
1528	4.4174757	152.8
1529	4.474823	152.9
1530	4.5587907	153.0
1531	4.4992895	153.1
1532	4.4522223	153.2
1533	4.354296	153.3
1534	4.2436867	153.4
1535	4.313403	153.5
1536	4.1000404	153.6
1537	4.0833807	153.7
1538	4.1989746	153.8
1539	4.2527337	153.9
1540	4.2196856	154.0
1541	4.5312943	154.1
1542	4.3282285	154.2
1543	4.3321548	154.3
1544	4.345257	154.4
1545	4.326413	154.5
1546	4.4533534	154.6
1547	4.363151	154.7
1548	4.3506308	154.8
1549	4.363317	154.9
1550	4.27572	155.0
1551	4.3611927	155.1
1552	4.1946545	155.2
1553	4.257288	155.3
1554	4.210386	155.4
1555	4.2484684	155.5
1556	4.4361773	155.6
1557	4.260873	155.7
1558	4.4073863	155.8
1559	4.451019	155.9
1560	4.425976	156.0
1561	4.2999516	156.1
1562	4.322426	156.2
1563	4.570212	156.3
1564	4.3104415	156.4
1565	4.320897	156.5
1566	4.5565276	156.6
1567	4.193473	156.7
1568	4.22705	156.8
1569	4.126671	156.9
1570	4.3333077	157.0
1571	4.3303504	157.1
1572	4.204526	157.2
1573	4.320571	157.3
1574	4.302949	157.4
1575	4.2142305	157.5
1576	4.2724867	157.6
1577	4.432534	157.7
1578	4.2252197	157.8
1579	4.284079	157.9
1580	4.260523	158.0
1581	4.382177	158.1
1582	4.342465	158.2
1583	4.4333158	158.3
1584	4.360731	158.4
1585	4.268355	158.5
1586	4.332555	158.6
1587	4.1886187	158.7
1588	4.3250813	158.8
1589	4.3140383	158.9
1590	4.310647	159.0
1591	4.176752	159.1
1592	4.3346367	159.2
1593	4.478009	159.3
1594	4.3577924	159.4
1595	4.467182	159.5
1596	4.357376	159.6
1597	4.1902723	159.7
1598	4.2590003	159.8
1599	4.2641997	159.9
1600	4.270544	160.0
1601	4.4503126	160.1
1602	4.4196725	160.2
1603	4.5707493	160.3
1604	4.5069213	160.4
1605	4.2229023	160.5
1606	4.3951936	160.6
1607	4.383923	160.7
1608	4.4597445	160.8
1609	4.306851	160.9
1610	4.454177	161.0
1611	4.3871202	161.1
1612	4.3553047	161.2
1613	4.29967	161.3
1614	4.4264493	161.4
1615	4.5432634	161.5
1616	4.4126935	161.6
1617	4.3043714	161.7
1618	4.3212047	161.8
1619	4.3477316	161.9
1620	4.283703	162.0
1621	4.25743	162.1
1622	4.220583	162.2
1623	4.3942037	162.3
1624	4.316811	162.4
1625	4.2089024	162.5
1626	4.2601447	162.6
1627	4.4112782	162.7
1628	4.347231	162.8
1629	4.336412	162.9
1630	4.4690666	163.0
1631	4.2462587	163.1
1632	4.3946986	163.2
1633	4.325519	163.3
1634	4.4259033	163.4
1635	4.5927143	163.5
1636	4.4220786	163.6
1637	4.3042593	163.7
1638	4.3001947	163.8
1639	4.4453764	163.9
1640	4.3128524	164.0
1641	4.352214	164.1
1642	4.3997927	164.2
1643	4.430725	164.3
1644	4.457224	164.4
1645	4.454719	164.5
1646	4.4853625	164.6
1647	4.440888	164.7
1648	4.2868237	164.8
1649	4.411224	164.9
1650	4.110864	165.0
1651	4.0508013	165.1
1652	4.0275517	165.2
1653	4.092418	165.3
1654	4.137951	165.4
1655	4.062599	165.5
1656	4.1398296	165.6
1657	4.0432253	165.7
1658	4.1937513	165.8
1659	4.134308	165.9
1660	4.2310987	166.0
1661	4.1984754	166.1
1662	4.165606	166.2
1663	4.179818	166.3
1664	4.2937446	166.4
1665	4.383326	166.5
1666	4.3239913	166.6
1667	4.458787	166.7
1668	4.26334	166.8
1669	4.1158495	166.9
1670	4.1400046	167.0
1671	4.2870965	167.1
1672	4.3534822	167.2
1673	4.494228	167.3
1674	4.311722	167.4
1675	4.3586335	167.5
1676	4.408885	167.6
1677	4.2871814	167.7
1678	4.379924	167.8
1679	4.399133	167.9
1680	4.3765836	168.0
1681	4.3094225	168.1
1682	4.2918773	168.2
1683	4.2669387	168.3
1684	4.4362774	168.4
1685	4.5256276	168.5
1686	4.5390053	168.6
1687	4.6027384	168.7
1688	4.423909	168.8
1689	4.468508	168.9
1690	4.5421724	169.0
1691	4.454357	169.1
1692	4.609019	169.2
1693	4.7523956	169.3
1694	4.691074	169.4
1695	4.7238946	169.5
1696	4.7925944	169.6
1697	4.7433505	169.7
1698	4.6518774	169.8
1699	4.7571745	169.9
1700	4.733973	170.0
1701	4.6188073	170.1
1702	4.5033264	170.2
1703	4.464963	170.3
1704	4.500615	170.4
1705	4.2788944	170.5
1706	4.370983	170.6
1707	4.346897	170.7
1708	4.5042295	170.8
1709	4.5407443	170.9
1710	4.4248743	171.0
1711	4.4432917	171.1
1712	4.4673805	171.2
1713	4.2826962	171.3
1714	4.423773	171.4
1715	4.3010287	171.5
1716	4.5477395	171.6
1717	4.7249775	171.7
1718	4.550582	171.8
1719	4.4524126	171.9
1720	4.388378	172.0
1721	4.3993807	172.1
1722	4.450548	172.2
1723	4.5261884	172.3
1724	4.459284	172.4
1725	4.575533	172.5
1726	4.3221087	172.6
1727	4.523909	172.7
1728	4.45471	172.8
1729	4.5482264	172.9
1730	4.4816966	173.0
1731	4.360131	173.1
1732	4.460558	173.2
1733	4.488828	173.3
1734	4.4598804	173.4
1735	4.423026	173.5
1736	4.418232	173.6
1737	4.218091	173.7
1738	4.4203196	173.8
1739	4.5248175	173.9
1740	4.4900665	174.0
1741	4.6649623	174.1
1742	4.4493527	174.2
1743	4.51129	174.3
1744	4.489887	174.4
1745	4.4314795	174.5
1746	4.4516973	174.6
1747	4.3573947	174.7
1748	4.4537334	174.8
1749	4.5055532	174.9
1750	4.525752	175.0
1751	4.560036	175.1
1752	4.378719	175.2
1753	4.563428	175.3
1754	4.4732203	175.4
1755	4.4045696	175.5
1756	4.535729	175.6
1757	4.4508286	175.7
1758	4.446844	175.8
1759	4.5839868	175.9
1760	4.528484	176.0
1761	4.4782524	176.1
1762	4.498466	176.2
1763	4.6197577	176.3
1764	4.5882735	176.4
1765	4.4846168	176.5
1766	4.468904	176.6
1767	4.5572085	176.7
1768	4.5321126	176.8
1769	4.46286	176.9
1770	4.3703012	177.0
1771	4.5570226	177.1
1772	4.6242204	177.2
1773	4.4627247	177.3
1774	4.7151957	177.4
1775	4.5554667	177.5
1776	4.556236	177.6
1777	4.580417	177.7
1778	4.5795465	177.8
1779	4.6000943	177.9
1780	4.6743402	178.0
1781	4.537221	178.1
1782	4.5117636	178.2
1783	4.5251646	178.3
1784	4.679423	178.4
1785	4.500418	178.5
1786	4.524408	178.6
1787	4.5590467	178.7
1788	4.3888645	178.8
1789	4.7140083	178.9
1790	4.6627164	179.0
1791	4.5788603	179.1
1792	4.599078	179.2
1793	4.552565	179.3
1794	4.5463395	179.4
1795	4.561326	179.5
1796	4.4719234	179.6
1797	4.6320896	179.7
1798	4.503711	179.8
1799	4.5541043	179.9
1800	4.5095396	180.0
1801	4.469508	180.1
1802	4.5690656	180.2
1803	4.4669204	180.3
1804	4.5932846	180.4
1805	4.573058	180.5
1806	4.701163	180.6
1807	4.4283147	180.7
1808	4.455199	180.8
1809	4.4367404	180.9
1810	4.545551	181.0
1811	4.7188	181.1
1812	4.662077	181.2
1813	4.640848	181.3
1814	4.5254583	181.4
1815	4.4421306	181.5
1816	4.561891	181.6
1817	4.4113517	181.7
1818	4.4654593	181.8
1819	4.6159277	181.9
1820	4.5012503	182.0
1821	4.478009	182.1
1822	4.691495	182.2
1823	4.520871	182.3
1824	4.6129417	182.4
1825	4.7392716	182.5
1826	4.7089972	182.6
1827	4.706909	182.7
1828	4.66301	182.8
1829	4.6114917	182.9
1830	4.6387124	183.0
1831	4.614933	183.1
1832	4.6626472	183.2
1833	4.688445	183.3
1834	4.5545907	183.4
1835	4.6239333	183.5
1836	4.556333	183.6
1837	4.3183417	183.7
1838	4.6192255	183.8
1839	4.507484	183.9
1840	4.6189117	184.0
1841	4.6159453	184.1
1842	4.630402	184.2
1843	4.4937615	184.3
1844	4.536155	184.4
1845	4.5298715	184.5
1846	4.6614285	184.6
1847	4.5035768	184.7
1848	4.6054773	184.8
1849	4.4539685	184.9
1850	4.4227343	185.0
1851	4.5354357	185.1
1852	4.44746	185.2
1853	4.4148664	185.3
1854	4.641074	185.4
1855	4.6145573	185.5
1856	4.473752	185.6
1857	4.423745	185.7
1858	4.5968966	185.8
1859	4.527345	185.9
1860	4.523072	186.0
1861	4.703476	186.1
1862	4.538082	186.2
1863	4.5676546	186.3
1864	4.532041	186.4
1865	4.5088787	186.5
1866	4.557606	186.6
1867	4.5444074	186.7
1868	4.511817	186.8
1869	4.520996	186.9
1870	4.422024	187.0
1871	4.412146	187.1
1872	4.5326724	187.2
1873	4.476885	187.3
1874	4.580936	187.4
1875	4.608468	187.5
1876	4.5744057	187.6
1877	4.4357414	187.7
1878	4.4990034	187.8
1879	4.694516	187.9
1880	4.5227604	188.0
1881	4.4935913	188.1
1882	4.5591707	188.2
1883	4.7387276	188.3
1884	4.7570047	188.4
1885	4.54462	188.5
1886	4.5783143	188.6
1887	4.4212584	188.7
1888	4.470617	188.8
1889	4.6054688	188.9
1890	4.6021085	189.0
1891	4.3724947	189.1
1892	4.525565	189.2
1893	4.6621113	189.3
1894	4.6185713	189.4
1895	4.5166807	189.5
1896	4.562792	189.6
1897	4.5792823	189.7
1898	4.587896	189.8
1899	4.683545	189.9
1900	4.6305413	190.0
1901	4.6793623	190.1
1902	4.4050274	190.2
1903	4.4330883	190.3
1904	4.388203	190.4
1905	4.500346	190.5
1906	4.26961	190.6
1907	4.5874395	190.7
1908	4.6189466	190.8
1909	4.601163	190.9
1910	4.4380836	191.0
1911	4.4317613	191.1
1912	4.3145986	191.2
1913	4.2543535	191.3
1914	4.196623	191.4
1915	4.3375454	191.5
1916	4.293125	191.6
1917	4.4597807	191.7
1918	4.5230894	191.8
1919	4.6210046	191.9
1920	4.664168	192.0
1921	4.72531	192.1
1922	4.5115314	192.2
1923	4.614531	192.3
1924	4.3675714	192.4
1925	4.516556	192.5
1926	4.5620413	192.6
1927	4.6371226	192.7
1928	4.5417027	192.8
1929	4.70399	192.9
1930	4.539369	193.0
1931	4.634516	193.1
1932	4.5857267	193.2
1933	4.6382	193.3
1934	4.4025846	193.4
1935	4.6619735	193.5
1936	4.505804	193.6
1937	4.526624	193.7
1938	4.5685453	193.8
1939	4.7060194	193.9
1940	4.5973787	194.0
1941	4.5534143	194.1
1942	4.567328	194.2
1943	4.4771094	194.3
1944	4.716187	194.4
1945	4.4684176	194.5
1946	4.4347057	194.6
1947	4.2374735	194.7
1948	4.3148417	194.8
1949	4.4158516	194.9
1950	4.4879303	195.0
1951	4.5913544	195.1
1952	4.467642	195.2
1953	4.6043925	195.3
1954	4.2717133	195.4
1955	4.4692106	195.5
1956	4.4868984	195.6
1957	4.446491	195.7
1958	4.536306	195.8
1959	4.613448	195.9
1960	4.524452	196.0
1961	4.4729953	196.1
1962	4.381239	196.2
1963	4.4994154	196.3
1964	4.5024767	196.4
1965	4.3772182	196.5
1966	4.3671746	196.6
1967	4.680456	196.7
1968	4.559462	196.8
1969	4.450521	196.9
1970	4.5104237	197.0
1971	4.2909193	197.1
1972	4.4486194	197.2
1973	4.2766433	197.3
1974	4.354435	197.4
1975	4.2792425	197.5
1976	4.346397	197.6
1977	4.4072123	197.7
1978	4.3122826	197.8
1979	4.3039126	197.9
1980	4.4064445	198.0
1981	4.359733	198.1
1982	4.3714256	198.2
1983	4.5762815	198.3
1984	4.6002083	198.4
1985	4.4732656	198.5
1986	4.663028	198.6
1987	4.841853	198.7
1988	4.8828335	198.8
1989	4.6800766	198.9
1990	4.6496944	199.0
1991	4.589775	199.1
1992	4.549723	199.2
1993	4.537629	199.3
1994	4.738634	199.4
1995	4.5267935	199.5
1996	4.7955523	199.6
1997	4.709468	199.7
1998	4.562863	199.8
[truncated: 24,001 more rows]
