# Supplementary material for: Assessing structure-function impacts on Vitellogenin by leveraging allelic variant found in honey bee subspecies Apis mellifera mellifera
Source: iScience. 2025 Jul 29;28(9):113241. doi: 10.1016/j.isci.2025.113241 (PMC12496180; doi:10.1016/j.isci.2025.113241)
Supplement: Data S1. Data and code for molecular dynamics [file mmc2.zip › MD_analysis/csv/delgE_mean.csv]

	res	mean
21	21	0.0
22	22	0.20965384615384614
23	23	7.692307692307692e-06
24	24	0.062415384615384616
25	25	2.3076923076923076e-05
26	26	0.5365923076923076
27	27	0.9647846153846155
28	28	0.9978307692307691
29	29	1.0
30	30	1.0
31	31	0.9999846153846154
32	32	0.9999846153846154
33	33	0.9999846153846154
34	34	0.9999846153846154
35	35	0.9998230769230769
36	36	0.9989153846153845
37	37	0.9999153846153845
38	38	0.9994230769230767
39	39	0.9419000000000001
40	40	0.017615384615384616
41	41	0.0834
42	42	1.5384615384615384e-05
43	43	0.038307692307692306
44	44	0.004107692307692307
45	45	0.0032076923076923072
46	46	0.18511538461538463
47	47	0.8998307692307692
48	48	0.9967769230769232
49	49	0.9851153846153846
50	50	0.9907615384615385
51	51	0.9984153846153847
52	52	0.9999769230769232
53	53	0.9999846153846154
54	54	0.9999846153846154
55	55	0.9999923076923076
56	56	0.9999923076923076
57	57	1.0
58	58	0.9999846153846154
59	59	0.9993615384615385
60	60	0.7993615384615385
61	61	0.6383076923076922
62	62	0.6390076923076923
63	63	0.0
64	64	0.0
65	65	0.9969384615384616
66	66	0.9991615384615384
67	67	0.9999153846153845
68	68	1.0
69	69	0.9993846153846153
70	70	0.9994307692307693
71	71	0.9954846153846155
72	72	0.9952692307692308
73	73	0.9949307692307692
74	74	0.9999923076923076
75	75	0.9999923076923076
76	76	0.9944923076923077
77	77	0.8214692307692306
78	78	0.7505769230769231
79	79	0.6869461538461538
80	80	0.6879692307692308
81	81	0.1846923076923077
82	82	5.384615384615385e-05
83	83	0.0
84	84	0.0
85	85	3.076923076923077e-05
86	86	0.0
87	87	0.0
88	88	0.0
89	89	0.0
90	90	0.0
91	91	0.0
92	92	0.0
93	93	0.0
94	94	0.0
95	95	0.005484615384615385
96	96	0.008061538461538462
97	97	0.14993846153846152
98	98	0.9904384615384615
99	99	0.9919076923076922
100	100	0.03403076923076923
101	101	0.0
102	102	0.0
103	103	7.692307692307692e-06
104	104	0.0
105	105	0.0
106	106	0.017261538461538464
107	107	0.9982230769230769
108	108	1.0
109	109	0.9999230769230769
110	110	0.9935615384615384
111	111	0.8030846153846154
112	112	0.7715307692307694
113	113	0.0
114	114	7.692307692307692e-06
115	115	0.7715307692307694
116	116	0.8030846153846154
117	117	0.7955076923076922
118	118	0.8121846153846153
119	119	0.8139384615384616
120	120	0.9997384615384615
121	121	0.6178230769230769
122	122	0.5319846153846154
123	123	0.0
124	124	0.0
125	125	0.0
126	126	0.0
127	127	0.0
128	128	0.0
129	129	0.0
130	130	0.0
131	131	0.0
132	132	0.0
133	133	0.0
134	134	0.0
135	135	0.0
136	136	0.0
137	137	0.0
138	138	0.0
139	139	0.0
140	140	0.0
141	141	7.692307692307692e-06
142	142	7.692307692307692e-06
143	143	0.0
144	144	7.692307692307692e-06
145	145	0.0037153846153846156
146	146	0.0017000000000000001
147	147	0.0016307692307692308
148	148	0.003446153846153846
149	149	0.19632307692307693
150	150	0.19045384615384617
151	151	0.35764615384615384
152	152	0.36206153846153843
156	156	0.36041538461538464
157	157	0.3674153846153846
158	158	0.0
159	159	0.007246153846153847
160	160	7.692307692307692e-06
161	161	0.0
162	162	0.0072
163	163	1.5384615384615384e-05
164	164	7.692307692307692e-06
165	165	0.8439153846153846
166	166	0.8913384615384615
167	167	0.957253846153846
168	168	0.9962538461538462
169	169	0.9958
170	170	0.9737076923076924
171	171	0.9553153846153846
172	172	0.298
173	173	0.29027692307692304
174	174	0.0020923076923076924
175	175	0.08241538461538461
176	176	0.29970769230769234
177	177	0.3796692307692308
178	178	0.969423076923077
179	179	0.9831692307692308
180	180	0.9988769230769231
181	181	0.9998538461538462
182	182	0.9984153846153847
183	183	0.9980153846153847
184	184	0.9991307692307692
185	185	0.9907615384615385
186	186	0.9871384615384615
187	187	0.0958923076923077
188	188	0.0
189	189	0.0
190	190	0.0
191	191	0.0
192	192	0.0
193	193	0.0
194	194	0.0
195	195	0.0
196	196	0.0
197	197	0.0
198	198	0.0
199	199	0.0
200	200	0.0
201	201	0.0
202	202	0.0
203	203	0.00033846153846153846
204	204	0.00016153846153846153
205	205	0.0014230769230769232
206	206	0.00041538461538461537
207	207	0.00017692307692307693
208	208	0.0018846153846153845
209	209	0.16694615384615386
210	210	0.659923076923077
211	211	0.9999076923076924
212	212	0.999976923076923
213	213	0.9998538461538461
214	214	0.9998538461538462
215	215	0.9993615384615385
216	216	0.9980307692307692
217	217	0.8571923076923078
218	218	0.6818461538461538
219	219	0.6118
220	220	0.6118
221	221	0.6129230769230769
222	222	0.6147230769230769
223	223	0.13384615384615384
224	224	0.02775384615384615
225	225	0.008807692307692308
226	226	0.008961538461538462
227	227	0.0
228	228	8.461538461538461e-05
229	229	0.11637692307692307
230	230	0.2150230769230769
231	231	0.08838461538461538
232	232	0.00763076923076923
233	233	0.2541307692307692
234	234	0.13104615384615384
235	235	0.0033076923076923075
236	236	0.017976923076923074
237	237	0.006592307692307692
238	238	0.3601615384615385
239	239	0.06236923076923077
240	240	0.0177
241	241	0.015653846153846154
242	242	0.007353846153846155
243	243	0.04376923076923077
244	244	0.008784615384615386
245	245	0.3939846153846154
246	246	0.027061538461538463
247	247	0.009776923076923077
248	248	0.1843153846153846
249	249	0.5846538461538462
250	250	0.5941846153846153
251	251	0.9722153846153846
252	252	0.9739846153846153
253	253	0.9876692307692307
254	254	0.9979307692307693
255	255	0.9994846153846154
256	256	0.9999307692307692
257	257	0.9999846153846154
258	258	0.9999923076923076
259	259	0.9992230769230769
260	260	0.7033923076923077
261	261	0.18075384615384615
262	262	0.04889230769230769
263	263	0.0
264	264	0.0
265	265	0.04865384615384616
266	266	0.2645307692307692
267	267	0.40572307692307696
268	268	0.8495307692307692
269	269	0.8477384615384616
270	270	0.9999384615384616
271	271	0.9999923076923076
272	272	0.999976923076923
273	273	0.9999384615384613
274	274	0.9996615384615385
275	275	0.9996615384615385
276	276	0.9992923076923077
277	277	0.9993461538461539
278	278	0.7469461538461539
279	279	0.5857076923076923
280	280	0.18437692307692305
281	281	0.009807692307692307
282	282	0.0444076923076923
283	283	3.076923076923077e-05
284	284	3.076923076923077e-05
285	285	0.00026153846153846154
286	286	0.058784615384615393
287	287	4.615384615384616e-05
288	288	0.003430769230769231
289	289	0.2684076923076923
290	290	0.7595
291	291	0.9974538461538461
292	292	0.9998461538461539
293	293	0.9997384615384615
294	294	0.9998153846153846
295	295	0.9999384615384616
296	296	0.9998846153846153
297	297	0.9998692307692307
298	298	0.9999692307692308
299	299	0.9999846153846154
300	300	0.9994384615384616
301	301	0.9994538461538461
302	302	0.922476923076923
303	303	0.9129615384615384
304	304	0.5322769230769231
305	305	0.000623076923076923
306	306	0.0006000000000000001
307	307	0.0
308	308	0.0
309	309	0.0
310	310	0.0
311	311	0.0
312	312	3.076923076923077e-05
313	313	0.0
314	314	0.0
315	315	0.5319846153846154
316	316	0.5997384615384616
317	317	0.6509153846153846
318	318	0.008715384615384614
319	319	0.01563846153846154
320	320	0.007753846153846155
321	321	0.001953846153846154
322	322	0.08256153846153846
323	323	0.0
