# Supplementary material for: Assessing structure-function impacts on Vitellogenin by leveraging allelic variant found in honey bee subspecies Apis mellifera mellifera
Source: iScience. 2025 Jul 29;28(9):113241. doi: 10.1016/j.isci.2025.113241 (PMC12496180; doi:10.1016/j.isci.2025.113241)
Supplement: Data S1. Data and code for molecular dynamics [file mmc2.zip › MD_analysis/csv/rmsdwtg4.csv]

	CA_Backbone	Time_(ns)
0	4.846394	0.0
1	4.9774365	0.1
2	4.7381663	0.2
3	5.032015	0.3
4	4.849718	0.4
5	4.867463	0.5
6	4.8650703	0.6
7	4.8313413	0.7
8	4.945867	0.8
9	4.927612	0.9
10	4.7625403	1.0
11	4.9336743	1.1
12	4.6893735	1.2
13	4.680645	1.3
14	4.7172546	1.4
15	4.583108	1.5
16	4.796812	1.6
17	4.8672395	1.7
18	4.82843	1.8
19	4.7971563	1.9
20	4.785553	2.0
21	4.9841905	2.1
22	4.826619	2.2
23	4.9753156	2.3
24	4.806218	2.4
25	5.00174	2.5
26	4.8762617	2.6
27	5.0240097	2.7
28	5.125027	2.8
29	5.079642	2.9
30	4.965573	3.0
31	4.920223	3.1
32	4.7776837	3.2
33	4.5812173	3.3
34	4.6401796	3.4
35	4.635063	3.5
36	4.8407965	3.6
37	4.6529083	3.7
38	4.975073	3.8
39	4.769455	3.9
40	4.747035	4.0
41	4.7227345	4.1
42	4.563781	4.2
43	4.776242	4.3
44	4.503881	4.4
45	4.6795435	4.5
46	4.6890125	4.6
47	4.8052707	4.7
48	4.651098	4.8
49	4.758724	4.9
50	4.900039	5.0
51	4.7703333	5.1
52	4.9160376	5.2
53	4.98966	5.3
54	4.945582	5.4
55	4.732781	5.5
56	4.7276626	5.6
57	4.7891884	5.7
58	4.94862	5.8
59	4.528813	5.9
60	4.6742973	6.0
61	4.7028418	6.1
62	4.8452635	6.2
63	4.647398	6.3
64	4.665783	6.4
65	4.6853766	6.5
66	4.8481565	6.6
67	4.657555	6.7
68	4.698128	6.8
69	4.581367	6.9
70	4.659129	7.0
71	4.6112385	7.1
72	4.731743	7.2
73	4.664859	7.3
74	4.6202025	7.4
75	4.581701	7.5
76	4.7277136	7.6
77	4.710537	7.7
78	4.727577	7.8
79	4.982169	7.9
80	4.52964	8.0
81	4.455036	8.1
82	4.6517735	8.2
83	4.649036	8.3
84	4.6086955	8.4
85	4.645178	8.5
86	4.6028085	8.6
87	4.7845683	8.7
88	4.6294274	8.8
89	4.685411	8.9
90	4.7590456	9.0
91	4.6125574	9.1
92	4.5727406	9.2
93	4.698368	9.3
94	4.662215	9.4
95	4.7145295	9.5
96	4.7071404	9.6
97	4.7277136	9.7
98	4.819076	9.8
99	4.995913	9.9
100	4.7305927	10.0
101	4.7779365	10.1
102	4.758893	10.2
103	4.656318	10.3
104	4.7578435	10.4
105	4.817546	10.5
106	4.708022	10.6
107	4.452503	10.7
108	4.5433254	10.8
109	4.772208	10.9
110	4.7822604	11.0
111	4.785166	11.1
112	4.5727763	11.2
113	4.536475	11.3
114	4.7995663	11.4
115	4.7221713	11.5
116	4.7530823	11.6
117	4.713521	11.7
118	4.79467	11.8
119	4.9092307	11.9
120	4.7912574	12.0
121	4.979727	12.1
122	4.8307076	12.2
123	4.7905426	12.3
124	4.916521	12.4
125	4.7776837	12.5
126	4.857678	12.6
127	4.747476	12.7
128	4.720721	12.8
129	4.68474	12.9
130	4.7474933	13.0
131	4.701934	13.1
132	4.5542903	13.2
133	4.5537505	13.3
134	4.5851464	13.4
135	4.484662	13.5
136	4.4261494	13.6
137	4.560575	13.7
138	4.5437775	13.8
139	4.622478	13.9
140	4.7563276	14.0
141	4.7263756	14.1
142	4.614156	14.2
143	4.7087235	14.3
144	4.7151957	14.4
145	4.7279434	14.5
146	4.5334635	14.6
147	4.5394135	14.7
148	4.5620947	14.8
149	4.577188	14.9
150	4.4891872	15.0
151	4.7245426	15.1
152	4.504677	15.2
153	4.616111	15.3
154	4.674814	15.4
155	4.7485285	15.5
156	4.5266957	15.6
157	4.5990343	15.7
158	4.4630585	15.8
159	4.669365	15.9
160	4.610513	16.0
161	4.6244297	16.1
162	4.6637444	16.2
163	4.531179	16.3
164	4.659432	16.4
165	4.54384	16.5
166	4.5802937	16.6
167	4.5075827	16.7
168	4.6358542	16.8
169	4.641569	16.9
170	4.600357	17.0
171	4.6416817	17.1
172	4.685583	17.2
173	4.833867	17.3
174	4.671711	17.4
175	4.6384344	17.5
176	4.7039127	17.6
177	4.4694815	17.7
178	4.715119	17.8
179	4.637722	17.9
180	4.9016094	18.0
181	4.5715246	18.1
182	4.9316406	18.2
183	4.653332	18.3
184	4.830074	18.4
185	4.928797	18.5
186	4.854252	18.6
187	4.9166355	18.7
188	5.055657	18.8
189	4.878979	18.9
190	4.808028	19.0
191	4.775111	19.1
192	4.8237305	19.2
193	4.6342635	19.3
194	4.7793193	19.4
195	4.707089	19.5
196	4.8100224	19.6
197	4.648698	19.7
198	4.841637	19.8
199	4.9839396	19.9
200	5.086918	20.0
201	5.0291233	20.1
202	5.13577	20.2
203	5.057617	20.3
204	5.013052	20.4
205	4.9961634	20.5
206	5.0007086	20.6
207	4.9540224	20.7
208	4.860655	20.8
209	4.7494617	20.9
210	4.79677	21.0
211	5.0897126	21.1
212	5.025373	21.2
213	5.036008	21.3
214	4.82742	21.4
215	4.907228	21.5
216	4.716998	21.6
217	4.8376913	21.7
218	4.8766084	21.8
219	4.9332905	21.9
220	4.8979836	22.0
221	4.858325	22.1
222	5.0563345	22.2
223	4.959208	22.3
224	4.884434	22.4
225	4.7602305	22.5
226	4.7330875	22.6
227	4.9128814	22.7
228	4.8189673	22.8
229	4.7898445	22.9
230	4.786597	23.0
231	4.881051	23.1
232	4.8494024	23.2
233	4.835376	23.3
234	4.831575	23.4
235	4.910035	23.5
236	4.8560357	23.6
237	4.8295145	23.7
238	4.813865	23.8
239	4.874609	23.9
240	4.686546	24.0
241	4.8756914	24.1
242	4.9773316	24.2
243	4.720431	24.3
244	4.7704263	24.4
245	4.6930833	24.5
246	4.9507275	24.6
247	4.798433	24.7
248	4.9760284	24.8
249	4.8937454	24.9
250	4.7673936	25.0
251	4.8544426	25.1
252	4.7016854	25.2
253	4.764308	25.3
254	4.821224	25.4
255	4.8449306	25.5
256	4.76018	25.6
257	4.8257675	25.7
258	4.7992387	25.8
259	4.7057967	25.9
260	4.752531	26.0
261	4.7237835	26.1
262	4.85869	26.2
263	4.7853594	26.3
264	4.765754	26.4
265	4.6280613	26.5
266	4.6406746	26.6
267	4.6583853	26.7
268	4.7375965	26.8
269	4.712324	26.9
270	4.674547	27.0
271	4.696799	27.1
272	4.865501	27.2
273	4.7800694	27.3
274	4.8882017	27.4
275	4.874229	27.5
276	4.907934	27.6
277	4.9933	27.7
278	4.7609243	27.8
279	4.8316584	27.9
280	4.9109373	28.0
281	4.88403	28.1
282	4.953201	28.2
283	4.984328	28.3
284	5.0715456	28.4
285	4.772132	28.5
286	4.9944615	28.6
287	5.0296445	28.7
288	4.8486547	28.8
289	4.8462863	28.9
290	4.858383	29.0
291	4.7438173	29.1
292	4.7640038	29.2
293	4.9607024	29.3
294	4.8228283	29.4
295	4.6942506	29.5
296	4.693538	29.6
297	4.9460216	29.7
298	4.6833296	29.8
299	4.7108107	29.9
300	4.8726087	30.0
301	4.743265	30.1
302	4.838507	30.2
303	4.554989	30.3
304	4.6451178	30.4
305	4.8970537	30.5
306	4.7435713	30.6
307	4.753574	30.7
308	4.6207952	30.8
309	4.747578	30.9
310	4.8518696	31.0
311	4.836975	31.1
312	4.8109937	31.2
313	4.700374	31.3
314	4.8826847	31.4
315	4.685686	31.5
316	4.724483	31.6
317	4.8358755	31.7
318	4.9191422	31.8
319	4.779673	31.9
320	4.8604145	32.0
321	4.8598757	32.1
322	4.7975764	32.2
323	4.608022	32.3
324	4.7790413	32.4
325	4.7787123	32.5
326	4.7949057	32.6
327	4.7563953	32.7
328	4.7914004	32.8
329	4.712709	32.9
330	4.717101	33.0
331	4.785511	33.1
332	4.805975	33.2
333	4.914144	33.3
334	4.899028	33.4
335	4.865642	33.5
336	4.7510815	33.6
337	4.7550483	33.7
338	4.766303	33.8
339	5.1115127	33.9
340	5.0407977	34.0
341	4.751302	34.1
342	4.7100325	34.2
343	4.8769307	34.3
344	4.778443	34.4
345	4.7743096	34.5
346	4.819728	34.6
347	4.9361725	34.7
348	5.196984	34.8
349	4.91448	34.9
350	4.7831197	35.0
351	4.926156	35.1
352	4.965492	35.2
353	4.8870316	35.3
354	4.9654837	35.4
355	5.080776	35.5
356	5.1411953	35.6
357	5.0292196	35.7
358	4.871244	35.8
359	4.793687	35.9
360	4.9337807	36.0
361	4.820213	36.1
362	4.9193964	36.2
363	4.929663	36.3
364	5.057147	36.4
365	4.918659	36.5
366	4.8351254	36.6
367	5.0708065	36.7
368	5.012755	36.8
369	4.949214	36.9
370	4.94862	37.0
371	4.922671	37.1
372	4.9721	37.2
373	5.087416	37.3
374	4.862453	37.4
375	4.9710865	37.5
376	4.9122005	37.6
377	4.8844175	37.7
378	4.985306	37.8
379	4.956039	37.9
380	5.0831785	38.0
381	5.059051	38.1
382	4.9629354	38.2
383	4.920731	38.3
384	4.87973	38.4
385	5.018506	38.5
386	4.82109	38.6
387	4.9818783	38.7
388	4.912209	38.8
389	4.8802834	38.9
390	5.014659	39.0
391	4.920027	39.1
392	4.986534	39.2
393	5.113782	39.3
394	5.1505747	39.4
395	5.1000476	39.5
396	5.0973215	39.6
397	5.234508	39.7
398	5.138962	39.8
399	5.049853	39.9
400	5.2747593	40.0
401	5.2385235	40.1
402	5.273858	40.2
403	5.0438976	40.3
404	5.1060004	40.4
405	5.0839863	40.5
406	5.1369147	40.6
407	4.933356	40.7
408	4.9134307	40.8
409	4.898263	40.9
410	5.049023	41.0
411	5.099439	41.1
412	5.1261353	41.2
413	5.097622	41.3
414	4.9728937	41.4
415	5.023657	41.5
416	5.0842953	41.6
417	4.9595814	41.7
418	4.896577	41.8
419	4.837883	41.9
420	5.0019736	42.0
421	4.8884573	42.1
422	4.853837	42.2
423	4.9071703	42.3
424	4.8548822	42.4
425	4.8932595	42.5
426	4.957632	42.6
427	4.8119063	42.7
428	4.9298186	42.8
429	4.774985	42.9
430	4.7667093	43.0
431	4.7204733	43.1
432	4.7066097	43.2
433	4.7152643	43.3
434	4.842319	43.4
435	4.627225	43.5
436	4.7284207	43.6
437	4.784972	43.7
438	4.8286552	43.8
439	5.057808	43.9
440	4.941393	44.0
441	4.899661	44.1
442	4.934352	44.2
443	4.8992004	44.3
444	4.7700295	44.4
445	4.869557	44.5
446	4.8066792	44.6
447	4.760958	44.7
448	4.85835	44.8
449	4.8790946	44.9
450	4.751921	45.0
451	4.8368254	45.1
452	5.0466766	45.2
453	4.8385572	45.3
454	4.686967	45.4
455	4.823697	45.5
456	4.7695646	45.6
457	4.8048515	45.7
458	4.6787596	45.8
459	5.0249567	45.9
460	4.822661	46.0
461	4.804877	46.1
462	4.7714987	46.2
463	4.7661514	46.3
464	4.9297447	46.4
465	5.1467323	46.5
466	4.941915	46.6
467	4.7603407	46.7
468	5.0180397	46.8
469	4.8730965	46.9
470	4.9146276	47.0
471	4.8682494	47.1
472	4.8748236	47.2
473	4.937315	47.3
474	4.9203215	47.4
475	4.9519725	47.5
476	5.0031977	47.6
477	4.9015274	47.7
478	4.8847227	47.8
479	5.055848	47.9
480	5.1315002	48.0
481	4.8918514	48.1
482	4.960491	48.2
483	5.100071	48.3
484	5.0147877	48.4
485	5.035616	48.5
486	5.0644946	48.6
487	5.154007	48.7
488	5.1380916	48.8
489	5.2064176	48.9
490	5.16259	49.0
491	5.2847023	49.1
492	5.0828056	49.2
493	5.0873137	49.3
494	5.1508017	49.4
495	5.3145094	49.5
496	5.284892	49.6
497	5.33008	49.7
498	5.2426524	49.8
499	5.141626	49.9
500	5.2472835	50.0
501	5.377839	50.1
502	5.15857	50.2
503	5.3726006	50.3
504	5.237524	50.4
505	5.2521873	50.5
506	5.1478286	50.6
507	5.085302	50.7
508	5.079737	50.8
509	5.311294	50.9
510	5.405643	51.0
511	5.1451116	51.1
512	5.2378626	51.2
513	5.080578	51.3
514	4.8736253	51.4
515	4.8430347	51.5
516	4.8876495	51.6
517	4.966506	51.7
518	5.158992	51.8
519	5.104927	51.9
520	5.0122967	52.0
521	5.2024384	52.1
522	5.166257	52.2
523	4.898954	52.3
524	4.9609137	52.4
525	4.9221306	52.5
526	4.7620583	52.6
527	4.749538	52.7
528	4.866991	52.8
529	4.8773437	52.9
530	4.7327642	53.0
531	4.9673576	53.1
532	4.8469677	53.2
533	4.833567	53.3
534	4.860721	53.4
535	4.7398243	53.5
536	4.900812	53.6
537	4.763564	53.7
538	4.8437667	53.8
539	4.904058	53.9
540	4.9997907	54.0
541	5.025092	54.1
542	4.961523	54.2
543	4.921869	54.3
544	4.905298	54.4
545	4.9619694	54.5
546	4.785267	54.6
547	4.797803	54.7
548	4.8982544	54.8
549	4.8668585	54.9
550	4.9386854	55.0
551	4.983479	55.1
552	5.21374	55.2
553	4.9895144	55.3
554	4.934809	55.4
555	4.8922963	55.5
556	4.8900976	55.6
557	4.943855	55.7
558	4.9359684	55.8
559	5.036728	55.9
560	4.883568	56.0
561	4.8913164	56.1
562	4.9448814	56.2
563	4.9357643	56.3
564	4.9604263	56.4
565	5.006707	56.5
566	5.0070615	56.6
567	4.9341316	56.7
568	5.018289	56.8
569	5.075421	56.9
570	4.8996444	57.0
571	4.858317	57.1
572	4.82964	57.2
573	5.096412	57.3
574	5.2311897	57.4
575	5.0706644	57.5
576	5.0744367	57.6
577	4.908673	57.7
578	5.118593	57.8
579	4.889463	57.9
580	4.9735336	58.0
581	5.021563	58.1
582	4.914308	58.2
583	5.0110106	58.3
584	5.0759845	58.4
585	4.818541	58.5
586	4.981029	58.6
587	4.9751616	58.7
588	5.118404	58.8
589	5.0990047	58.9
590	5.214906	59.0
591	5.142888	59.1
592	5.3529406	59.2
593	5.109021	59.3
594	5.13154	59.4
595	5.107602	59.5
596	5.0320864	59.6
597	5.04931	59.7
598	4.9536724	59.8
599	5.0636196	59.9
600	5.028947	60.0
601	5.182934	60.1
602	5.2873545	60.2
603	5.156453	60.3
604	5.1740956	60.4
605	5.0514402	60.5
606	5.006981	60.6
607	5.213763	60.7
608	5.296741	60.8
609	5.222333	60.9
610	5.103972	61.0
611	5.214582	61.1
612	5.1716275	61.2
613	5.1274796	61.3
614	5.2665195	61.4
615	5.204335	61.5
616	5.31071	61.6
617	5.211622	61.7
618	5.3441277	61.8
619	5.500629	61.9
620	5.343155	62.0
621	5.3864098	62.1
622	5.361288	62.2
623	5.2484584	62.3
624	5.1693053	62.4
625	5.2772336	62.5
626	5.240323	62.6
627	5.2320137	62.7
628	5.3178816	62.8
629	5.2375007	62.9
630	5.281049	63.0
631	5.406544	63.1
632	5.3477073	63.2
633	5.349861	63.3
634	5.330798	63.4
635	5.0046873	63.5
636	5.09544	63.6
637	5.1724367	63.7
638	5.150011	63.8
639	5.042987	63.9
640	5.0743012	64.0
641	5.125027	64.1
642	5.146208	64.2
643	5.118373	64.3
644	5.112356	64.4
645	5.1538973	64.5
646	5.0423717	64.6
647	5.1921673	64.7
648	5.1715255	64.8
649	4.9915566	64.9
650	4.9382124	65.0
651	5.041381	65.1
652	4.874138	65.2
653	4.888301	65.3
654	4.9370294	65.4
655	4.947398	65.5
656	5.139612	65.6
657	5.1511297	65.7
658	5.2565427	65.8
659	4.963966	65.9
660	5.0097647	66.0
661	5.046086	66.1
662	4.9417844	66.2
663	5.2378774	66.3
664	5.2011533	66.4
665	5.065195	66.5
666	5.1514816	66.6
667	5.150794	66.7
668	4.878426	66.8
669	4.903697	66.9
670	5.08687	67.0
671	4.97899	67.1
672	5.0107856	67.2
673	5.142974	67.3
674	5.1062055	67.4
675	5.2003164	67.5
676	4.9824443	67.6
677	5.036152	67.7
678	5.0905123	67.8
679	4.984433	67.9
680	4.9878426	68.0
681	5.070505	68.1
682	5.0312777	68.2
683	5.0479774	68.3
684	4.9547057	68.4
685	5.0577602	68.5
686	5.0635242	68.6
687	5.1479063	68.7
688	5.2634816	68.8
689	5.1537256	68.9
690	5.276279	69.0
691	5.0196457	69.1
692	5.108769	69.2
693	5.129239	69.3
694	5.226282	69.4
695	5.1673956	69.5
696	5.193959	69.6
697	5.0986414	69.7
698	5.169344	69.8
699	5.103719	69.9
700	5.287286	70.0
701	5.1358323	70.1
702	5.211112	70.2
703	5.3411336	70.3
704	5.0069895	70.4
705	5.205388	70.5
706	5.3044786	70.6
707	5.1791077	70.7
708	5.1860113	70.8
709	5.308077	70.9
710	5.2098675	71.0
711	5.1753416	71.1
712	5.1361465	71.2
713	4.928094	71.3
714	5.0978827	71.4
715	5.0609536	71.5
716	5.0549	71.6
717	4.9779706	71.7
718	5.221832	71.8
719	5.2077866	71.9
720	5.1143646	72.0
721	5.0395584	72.1
722	4.958038	72.2
723	5.0982466	72.3
724	4.997566	72.4
725	5.13351	72.5
726	5.0717525	72.6
727	4.984166	72.7
728	5.137511	72.8
729	5.0711403	72.9
730	5.1920896	73.0
731	5.2599216	73.1
732	5.024251	73.2
733	5.154351	73.3
734	5.081062	73.4
735	4.9430804	73.5
736	5.1244693	73.6
737	4.9527454	73.7
738	5.0983095	73.8
739	5.1379733	73.9
740	5.111733	74.0
741	5.0276093	74.1
742	4.990556	74.2
743	5.1251216	74.3
744	5.110149	74.4
745	4.9089108	74.5
746	4.8481812	74.6
747	4.933356	74.7
748	4.974862	74.8
749	4.8023186	74.9
750	4.8318834	75.0
751	4.8814144	75.1
752	4.770359	75.2
753	4.76845	75.3
754	4.838391	75.4
755	4.9350457	75.5
756	5.107507	75.6
757	5.0351043	75.7
758	4.9174633	75.8
759	4.910068	75.9
760	4.731981	76.0
761	4.951598	76.1
762	4.9620423	76.2
763	4.849436	76.3
764	4.817019	76.4
765	4.887386	76.5
766	4.857819	76.6
767	4.855878	76.7
768	4.9106913	76.8
769	4.8797717	76.9
770	4.942453	77.0
771	4.828188	77.1
772	4.886215	77.2
773	4.9454517	77.3
774	4.874328	77.4
775	4.7244573	77.5
776	4.8636956	77.6
777	4.819419	77.7
778	4.7564545	77.8
779	4.8722777	77.9
780	4.925044	78.0
781	4.7007685	78.1
782	4.9473248	78.2
783	4.930815	78.3
784	4.7726555	78.4
785	4.845347	78.5
786	4.9459324	78.6
787	4.8083467	78.7
788	4.9002533	78.8
789	4.737758	78.9
790	4.8611107	79.0
791	4.867248	79.1
792	4.7652464	79.2
793	4.7626677	79.3
794	4.678484	79.4
795	4.7386427	79.5
796	4.7933674	79.6
797	4.72739	79.7
798	4.6896224	79.8
799	4.754506	79.9
800	4.7299714	80.0
801	4.6437554	80.1
802	4.703005	80.2
803	4.782875	80.3
804	4.809126	80.4
805	4.790257	80.5
806	4.6903524	80.6
807	4.8138566	80.7
808	4.848788	80.8
809	4.954567	80.9
810	4.8118477	81.0
811	4.644736	81.1
812	4.7658725	81.2
813	4.7848883	81.3
814	4.859884	81.4
815	4.7348576	81.5
816	4.7719126	81.6
817	4.833959	81.7
818	4.78775	81.8
819	4.7478666	81.9
820	4.800859	82.0
821	4.975283	82.1
822	4.9055285	82.2
823	4.857836	82.3
824	4.8726745	82.4
825	4.812283	82.5
826	4.850499	82.6
827	4.9003353	82.7
828	4.807626	82.8
829	4.84666	82.9
830	4.8624697	83.0
831	4.8366833	83.1
832	4.775339	83.2
833	4.863472	83.3
834	4.9021845	83.4
835	4.8539114	83.5
836	4.858093	83.6
837	4.7876406	83.7
838	4.892247	83.8
839	4.789382	83.9
840	4.755548	84.0
841	4.762033	84.1
842	4.8799615	84.2
843	4.719099	84.3
844	4.773879	84.4
845	4.9056273	84.5
846	4.8113704	84.6
847	4.9987593	84.7
848	4.9200764	84.8
849	4.8899407	84.9
850	4.9222126	85.0
851	4.7148542	85.1
852	4.6767015	85.2
853	4.6826158	85.3
854	4.9392567	85.4
855	4.9573145	85.5
856	4.828213	85.6
857	4.6933665	85.7
858	4.7985754	85.8
859	4.8745756	85.9
860	4.8394065	86.0
861	4.7792773	86.1
862	4.847483	86.2
863	4.7197905	86.3
864	4.708544	86.4
865	4.8121824	86.5
866	4.7746305	86.6
867	4.823714	86.7
868	4.8829904	86.8
869	4.81476	86.9
870	4.8143167	87.0
871	4.863737	87.1
872	4.777439	87.2
873	4.82722	87.3
874	4.7209597	87.4
875	4.7752886	87.5
876	4.78557	87.6
877	4.755252	87.7
878	4.880473	87.8
879	4.8884325	87.9
880	4.8252335	88.0
881	4.888507	88.1
882	4.8264604	88.2
883	4.8610606	88.3
884	4.8548164	88.4
885	4.8667345	88.5
886	4.7096734	88.6
887	4.88252	88.7
888	4.867107	88.8
889	4.756912	88.9
890	4.920092	89.0
891	4.8619556	89.1
892	4.9077373	89.2
893	4.798559	89.3
894	4.8710375	89.4
895	4.7697086	89.5
896	4.7488933	89.6
897	4.8051534	89.7
898	4.9653215	89.8
899	4.717912	89.9
900	4.9234076	90.0
901	4.7576995	90.1
902	4.8048935	90.2
903	4.844698	90.3
904	4.8278375	90.4
905	4.7196965	90.5
906	4.780963	90.6
907	4.752243	90.7
908	4.805807	90.8
909	4.7171865	90.9
910	4.91129	91.0
911	4.800716	91.1
912	4.9305296	91.2
913	4.9298105	91.3
914	4.891127	91.4
915	4.8898168	91.5
916	4.8255506	91.6
917	4.8898335	91.7
918	4.843958	91.8
919	4.8702183	91.9
920	4.8689775	92.0
921	4.8394647	92.1
922	4.846228	92.2
923	4.8595276	92.3
924	4.789744	92.4
925	4.8350754	92.5
926	4.933699	92.6
927	4.8460865	92.7
928	4.813614	92.8
929	4.777945	92.9
930	4.685686	93.0
931	4.765475	93.1
932	4.970244	93.2
933	4.7441397	93.3
934	4.7963247	93.4
935	4.8340507	93.5
936	4.9225154	93.6
937	5.0092654	93.7
938	4.988093	93.8
939	4.8409214	93.9
940	4.8454466	94.0
941	4.9578185	94.1
942	4.844166	94.2
943	4.8945193	94.3
944	4.811211	94.4
945	4.8913903	94.5
946	4.947781	94.6
947	4.9158487	94.7
948	4.9187737	94.8
949	4.863331	94.9
950	4.9839725	95.0
951	4.844831	95.1
952	4.8567743	95.2
953	4.745957	95.3
954	4.82838	95.4
955	4.7824626	95.5
956	4.644033	95.6
957	4.8417783	95.7
958	4.8514457	95.8
959	4.758538	95.9
960	4.8742204	96.0
961	5.001273	96.1
962	4.9994116	96.2
963	5.0155745	96.3
964	4.6951685	96.4
965	4.853513	96.5
966	4.9769025	96.6
967	4.910224	96.7
968	4.919044	96.8
969	4.9068174	96.9
970	4.873171	97.0
971	4.9549413	97.1
972	4.9795084	97.2
973	4.855754	97.3
974	4.9169226	97.4
975	5.138256	97.5
976	4.9382453	97.6
977	4.87136	97.7
978	4.916783	97.8
979	4.916898	97.9
980	4.982299	98.0
981	5.026639	98.1
982	5.0207453	98.2
983	4.9390774	98.3
984	4.905405	98.4
985	4.826903	98.5
986	4.819845	98.6
987	4.8977695	98.7
988	4.9668465	98.8
989	4.7976265	98.9
990	4.8686876	99.0
991	4.9667897	99.1
992	4.8271785	99.2
993	5.0907254	99.3
994	4.897309	99.4
995	4.989603	99.5
996	4.9646072	99.6
997	4.84671	99.7
998	4.8588724	99.8
999	4.765196	99.9
1000	4.787413	100.0
1001	4.8309493	100.1
1002	4.764925	100.2
1003	4.8194523	100.3
1004	4.8674135	100.4
1005	4.847308	100.5
1006	4.9613924	100.6
1007	4.88469	100.7
1008	4.9316406	100.8
1009	4.855829	100.9
1010	4.7834396	101.0
1011	4.876088	101.1
1012	4.7406144	101.2
1013	4.7269893	101.3
1014	4.901461	101.4
1015	4.729128	101.5
1016	4.830132	101.6
1017	4.8719635	101.7
1018	4.997389	101.8
1019	4.84912	101.9
1020	4.922671	102.0
1021	4.8434587	102.1
1022	5.0230317	102.2
1023	4.818583	102.3
1024	4.770663	102.4
1025	4.870921	102.5
1026	4.8691597	102.6
1027	4.8636208	102.7
1028	4.8075256	102.8
1029	4.7685595	102.9
1030	4.894289	103.0
1031	4.889479	103.1
1032	4.8887787	103.2
1033	4.9868245	103.3
1034	4.8595357	103.4
1035	4.9025874	103.5
1036	4.8655424	103.6
1037	4.9916778	103.7
1038	4.8615994	103.8
1039	4.823722	103.9
1040	4.8395147	104.0
1041	4.8321166	104.1
1042	4.7239966	104.2
1043	4.806151	104.3
1044	4.7255573	104.4
1045	4.9661975	104.5
1046	4.9923315	104.6
1047	4.780769	104.7
1048	4.7695394	104.8
1049	4.833384	104.9
1050	4.7088604	105.0
1051	4.797837	105.1
1052	4.7570643	105.2
1053	4.7449384	105.3
1054	4.801354	105.4
1055	4.7435713	105.5
1056	4.79567	105.6
1057	4.756903	105.7
1058	4.6019506	105.8
1059	4.9009027	105.9
1060	4.990701	106.0
1061	4.881018	106.1
1062	4.824023	106.2
1063	4.8589883	106.3
1064	4.9144964	106.4
1065	4.8167095	106.5
1066	4.8688536	106.6
1067	4.950573	106.7
1068	4.8922634	106.8
1069	4.8888283	106.9
1070	4.9016914	107.0
1071	4.8864956	107.1
1072	4.923031	107.2
1073	4.8152204	107.3
1074	4.8617654	107.4
1075	4.9309464	107.5
1076	4.876807	107.6
1077	4.8848133	107.7
1078	5.084541	107.8
1079	4.921992	107.9
1080	4.921795	108.0
1081	4.881092	108.1
1082	4.87945	108.2
1083	4.887938	108.3
1084	4.85211	108.4
1085	4.974554	108.5
1086	4.806444	108.6
1087	4.7921486	108.7
1088	4.87026	108.8
1089	4.7642236	108.9
1090	4.6965413	109.0
1091	4.8744354	109.1
1092	4.7294683	109.2
1093	4.870781	109.3
1094	4.886842	109.4
1095	4.756522	109.5
1096	4.9230638	109.6
1097	4.8601074	109.7
1098	4.78221	109.8
1099	4.8901796	109.9
1100	4.9646645	110.0
1101	4.84592	110.1
1102	4.796846	110.2
1103	4.8589306	110.3
1104	4.914939	110.4
1105	4.9655	110.5
1106	4.884071	110.6
1107	4.954982	110.7
1108	4.940178	110.8
1109	4.8235383	110.9
1110	4.888334	111.0
1111	4.965419	111.1
1112	4.7796817	111.2
1113	4.8347754	111.3
1114	4.7589355	111.4
1115	4.854708	111.5
1116	4.732279	111.6
1117	4.854019	111.7
1118	5.008437	111.8
1119	4.93365	111.9
1120	5.0109863	112.0
1121	5.1193566	112.1
1122	5.021724	112.2
1123	4.780078	112.3
1124	4.8734846	112.4
1125	4.7783666	112.5
1126	4.8720794	112.6
1127	4.805321	112.7
1128	4.8466353	112.8
1129	4.7475524	112.9
1130	4.926941	113.0
1131	5.178672	113.1
1132	4.932343	113.2
1133	4.807668	113.3
1134	4.644484	113.4
1135	4.8425355	113.5
1136	4.801689	113.6
1137	4.8279376	113.7
1138	4.84902	113.8
1139	4.6627164	113.9
1140	4.692808	114.0
1141	4.765348	114.1
1142	4.799734	114.2
1143	4.733471	114.3
1144	5.029172	114.4
1145	4.855505	114.5
1146	4.687801	114.6
1147	4.8120823	114.7
1148	4.7507	114.8
1149	4.836292	114.9
1150	4.7264094	115.0
1151	4.807492	115.1
1152	4.78146	115.2
1153	4.8296146	115.3
1154	4.791089	115.4
1155	4.8604145	115.5
1156	4.833859	115.6
1157	4.8289976	115.7
1158	4.6903267	115.8
1159	4.751836	115.9
1160	4.8558702	116.0
1161	4.7644773	116.1
1162	4.9193964	116.2
1163	4.811479	116.3
1164	4.8620467	116.4
1165	4.6351066	116.5
1166	4.830866	116.6
1167	4.894626	116.7
1168	4.8284216	116.8
1169	4.757039	116.9
1170	4.7530737	117.0
1171	5.116617	117.1
1172	4.8588142	117.2
1173	4.9025383	117.3
1174	4.865509	117.4
1175	4.7534637	117.5
1176	4.8659315	117.6
1177	4.8437004	117.7
1178	4.728855	117.8
1179	4.883799	117.9
1180	4.8931856	118.0
1181	4.6779847	118.1
1182	4.9094443	118.2
1183	4.7514544	118.3
1184	4.749784	118.4
1185	4.7104774	118.5
1186	4.901141	118.6
1187	4.6493306	118.7
1188	4.7115464	118.8
1189	4.767689	118.9
1190	4.7425265	119.0
1191	4.7285314	119.1
1192	4.956681	119.2
1193	4.782142	119.3
1194	4.928674	119.4
1195	4.9461193	119.5
1196	5.008566	119.6
1197	4.846444	119.7
1198	4.7896595	119.8
1199	4.7511406	119.9
1200	4.7709923	120.0
1201	4.7333174	120.1
1202	4.87608	120.2
1203	4.9247985	120.3
1204	5.0815372	120.4
1205	5.007375	120.5
1206	5.0234566	120.6
1207	4.94229	120.7
1208	4.6979737	120.8
1209	5.046804	120.9
1210	4.823605	121.0
1211	4.7683735	121.1
1212	5.004615	121.2
1213	5.0192046	121.3
1214	4.955429	121.4
1215	5.0137835	121.5
1216	4.905849	121.6
1217	5.007729	121.7
1218	5.28836	121.8
1219	4.971662	121.9
1220	4.9137096	122.0
1221	4.7138543	122.1
1222	4.893268	122.2
1223	4.8072906	122.3
1224	4.989135	122.4
1225	4.8920245	122.5
1226	4.889084	122.6
1227	4.814677	122.7
1228	4.861823	122.8
1229	4.7682133	122.9
1230	4.9021764	123.0
1231	4.791115	123.1
1232	4.870326	123.2
1233	4.899028	123.3
1234	4.7729506	123.4
1235	5.0063615	123.5
1236	5.0309896	123.6
1237	5.141493	123.7
1238	4.8602486	123.8
1239	4.931592	123.9
1240	4.987907	124.0
1241	4.984231	124.1
1242	5.0855947	124.2
1243	4.9989443	124.3
1244	5.001257	124.4
1245	5.11327	124.5
1246	5.0979223	124.6
1247	5.170926	124.7
1248	5.232976	124.8
1249	5.222472	124.9
1250	5.034256	125.0
1251	5.114286	125.1
1252	5.002618	125.2
1253	5.1085324	125.3
1254	4.8309574	125.4
1255	5.073325	125.5
1256	5.157328	125.6
1257	5.240761	125.7
1258	5.1921515	125.8
1259	5.2580366	125.9
1260	5.1251297	126.0
1261	5.0978746	126.1
1262	5.1083193	126.2
1263	5.0788646	126.3
1264	4.964859	126.4
1265	4.934499	126.5
1266	4.9437327	126.6
1267	5.024347	126.7
1268	5.0012646	126.8
1269	5.071164	126.9
1270	5.0471234	127.0
1271	5.1427546	127.1
1272	5.016089	127.2
1273	4.919863	127.3
1274	5.001047	127.4
1275	5.102472	127.5
1276	4.9848695	127.6
1277	5.2236676	127.7
1278	5.125845	127.8
1279	4.9740844	127.9
1280	5.168393	128.0
1281	5.146576	128.1
1282	4.928233	128.2
1283	5.031438	128.3
1284	5.077992	128.4
1285	4.8523426	128.5
1286	4.837891	128.6
1287	4.8813066	128.7
1288	4.9878182	128.8
1289	4.72992	128.9
1290	4.984829	129.0
1291	5.072293	129.1
1292	4.9890943	129.2
1293	4.944034	129.3
1294	4.866784	129.4
1295	4.8970127	129.5
1296	4.953152	129.6
1297	4.9303417	129.7
1298	5.213284	129.8
1299	4.7538705	129.9
1300	4.802914	130.0
1301	4.8121157	130.1
1302	5.0549083	130.2
1303	5.017815	130.3
1304	5.0006204	130.4
1305	4.9271784	130.5
1306	5.1201277	130.6
1307	4.9654837	130.7
1308	4.8351088	130.8
1309	5.0503874	130.9
1310	5.1691103	131.0
1311	5.006522	131.1
1312	4.874419	131.2
1313	5.1083274	131.3
1314	5.0509853	131.4
1315	5.029468	131.5
1316	5.094041	131.6
1317	4.9047728	131.7
1318	4.987988	131.8
1319	5.006144	131.9
1320	5.0276494	132.0
1321	5.0895305	132.1
1322	5.026864	132.2
1323	5.121788	132.3
1324	5.3239083	132.4
1325	5.259094	132.5
1326	5.1733403	132.6
1327	5.1510906	132.7
1328	5.1716194	132.8
1329	5.117609	132.9
1330	4.8781285	133.0
1331	5.098522	133.1
1332	4.8366585	133.2
1333	4.822344	133.3
1334	4.812911	133.4
1335	4.6713486	133.5
1336	4.768002	133.6
1337	4.770207	133.7
1338	5.058653	133.8
1339	5.0137033	133.9
1340	5.205125	134.0
1341	5.2062936	134.1
1342	5.395393	134.2
1343	5.1571326	134.3
1344	5.000443	134.4
1345	5.042012	134.5
1346	4.8326836	134.6
1347	4.9953003	134.7
1348	4.9440913	134.8
1349	4.8911433	134.9
1350	4.886042	135.0
1351	4.9642096	135.1
1352	4.9076138	135.2
1353	4.977056	135.3
1354	4.9669194	135.4
1355	4.9523387	135.5
1356	4.987883	135.6
1357	5.008654	135.7
1358	4.7660413	135.8
1359	5.032855	135.9
1360	4.7903996	136.0
1361	4.91257	136.1
1362	5.0159526	136.2
1363	4.8322167	136.3
1364	4.8504906	136.4
1365	4.9145455	136.5
1366	4.744446	136.6
1367	4.8495107	136.7
1368	4.862295	136.8
1369	4.9117413	136.9
1370	4.976433	137.0
1371	5.1080513	137.1
1372	5.0787697	137.2
1373	4.9055448	137.3
1374	5.0354	137.4
1375	4.9281673	137.5
1376	5.0000563	137.6
1377	5.106671	137.7
1378	5.000491	137.8
1379	4.8151703	137.9
1380	4.834426	138.0
1381	5.1701236	138.1
1382	4.960126	138.2
1383	4.8757906	138.3
1384	4.834217	138.4
1385	4.878351	138.5
1386	4.847458	138.6
1387	4.8698626	138.7
1388	4.8480563	138.8
1389	4.9441643	138.9
1390	4.796468	139.0
1391	4.8260098	139.1
1392	4.817814	139.2
1393	4.8987155	139.3
1394	4.8349004	139.4
1395	4.782218	139.5
1396	5.0410933	139.6
1397	4.9707627	139.7
1398	4.8501997	139.8
1399	4.854169	139.9
1400	4.9859605	140.0
1401	4.835517	140.1
1402	4.9240294	140.2
1403	4.953347	140.3
1404	4.981676	140.4
1405	4.909173	140.5
1406	4.9295735	140.6
1407	5.025694	140.7
1408	5.0954084	140.8
1409	5.002666	140.9
1410	4.8426933	141.0
1411	5.0910263	141.1
1412	4.840089	141.2
1413	4.8925843	141.3
1414	4.867736	141.4
1415	4.8262854	141.5
1416	5.0256453	141.6
1417	4.7866898	141.7
1418	4.814518	141.8
1419	4.911602	141.9
1420	4.9456067	142.0
1421	5.0963173	142.1
1422	4.814434	142.2
1423	4.902752	142.3
1424	4.7141194	142.4
1425	4.8087068	142.5
1426	4.8579683	142.6
1427	4.8421774	142.7
1428	4.74891	142.8
1429	4.8298984	142.9
1430	4.733777	143.0
1431	4.6302023	143.1
1432	4.8101144	143.2
1433	4.7609754	143.3
1434	4.7694464	143.4
1435	4.7176647	143.5
1436	4.8379908	143.6
1437	4.927268	143.7
1438	4.875526	143.8
1439	4.8303237	143.9
1440	4.797039	144.0
1441	4.7624474	144.1
1442	4.7799597	144.2
1443	4.6443453	144.3
1444	4.4709773	144.4
1445	4.6328287	144.5
1446	4.709716	144.6
1447	4.590512	144.7
1448	4.733028	144.8
1449	4.7229047	144.9
1450	4.7860413	145.0
1451	4.6518774	145.1
1452	4.691108	145.2
1453	4.696018	145.3
1454	4.744038	145.4
1455	4.9416294	145.5
1456	4.7484264	145.6
1457	4.901322	145.7
1458	4.766498	145.8
1459	4.677666	145.9
1460	4.7426963	146.0
1461	4.714085	146.1
1462	4.7307973	146.2
1463	4.8048096	146.3
1464	4.902801	146.4
1465	4.948286	146.5
1466	4.7390933	146.6
1467	4.987463	146.7
1468	4.8457956	146.8
1469	4.851562	146.9
1470	4.7471027	147.0
1471	4.9192815	147.1
1472	4.8374166	147.2
1473	4.8080955	147.3
1474	4.8631406	147.4
1475	4.92488	147.5
1476	4.7968287	147.6
1477	4.842377	147.7
1478	4.7543197	147.8
1479	4.679483	147.9
1480	4.7233744	148.0
1481	4.5778303	148.1
1482	4.5828443	148.2
1483	4.592872	148.3
1484	4.6437125	148.4
1485	4.7740397	148.5
1486	4.7880106	148.6
1487	4.673608	148.7
1488	4.649781	148.8
1489	4.5931177	148.9
1490	4.688325	149.0
1491	4.7979627	149.1
1492	4.767292	149.2
1493	4.536706	149.3
1494	4.5004897	149.4
1495	4.5975976	149.5
1496	4.5910826	149.6
1497	4.693933	149.7
1498	4.6666718	149.8
1499	4.6972876	149.9
1500	4.7282677	150.0
1501	4.697699	150.1
1502	4.610653	150.2
1503	4.6854715	150.3
1504	4.6338286	150.4
1505	4.664038	150.5
1506	4.87203	150.6
1507	4.630602	150.7
1508	4.7191586	150.8
1509	4.670883	150.9
1510	4.7677402	151.0
1511	4.962034	151.1
1512	4.8692503	151.2
1513	4.8415036	151.3
1514	4.9067845	151.4
1515	4.83904	151.5
1516	4.845164	151.6
1517	4.75836	151.7
1518	5.0064335	151.8
1519	4.8424525	151.9
1520	4.8519773	152.0
1521	4.8035264	152.1
1522	4.7187576	152.2
1523	4.810843	152.3
1524	4.6526484	152.4
1525	4.762253	152.5
1526	4.7625914	152.6
1527	4.5664196	152.7
1528	4.871492	152.8
1529	4.8379993	152.9
1530	4.852019	153.0
1531	4.8704085	153.1
1532	4.871153	153.2
1533	4.6972275	153.3
1534	4.7807856	153.4
1535	4.6821337	153.5
1536	4.731572	153.6
1537	4.5578713	153.7
1538	4.740164	153.8
1539	4.6918726	153.9
1540	4.7454734	154.0
1541	4.8294144	154.1
1542	4.9483914	154.2
1543	4.847558	154.3
1544	4.8708634	154.4
1545	4.940007	154.5
1546	4.7775235	154.6
1547	4.875642	154.7
1548	4.7841806	154.8
1549	4.726418	154.9
1550	4.9147916	155.0
1551	4.747137	155.1
1552	4.718228	155.2
1553	4.655479	155.3
1554	4.6057134	155.4
1555	4.685549	155.5
1556	4.6181965	155.6
1557	4.651366	155.7
1558	4.646878	155.8
1559	4.73084	155.9
1560	4.633194	156.0
1561	4.7062845	156.1
1562	4.6968503	156.2
1563	4.6177955	156.3
1564	4.8886223	156.4
1565	4.648594	156.5
1566	4.870276	156.6
1567	4.6854286	156.7
1568	4.760383	156.8
1569	4.7242527	156.9
1570	4.798811	157.0
1571	4.791073	157.1
1572	4.680378	157.2
1573	4.7531586	157.3
1574	4.6901894	157.4
1575	4.649885	157.5
1576	4.631933	157.6
1577	4.6570272	157.7
1578	4.702054	157.8
1579	4.6147056	157.9
1580	4.7657795	158.0
1581	4.695512	158.1
1582	4.636019	158.2
1583	4.8089666	158.3
1584	4.6793194	158.4
1585	4.800003	158.5
1586	4.68222	158.6
1587	4.7223163	158.7
1588	4.6670256	158.8
1589	4.6577196	158.9
1590	4.8367167	159.0
1591	4.7147856	159.1
1592	4.7953253	159.2
1593	4.773719	159.3
1594	4.744981	159.4
1595	4.8264856	159.5
1596	4.9942274	159.6
1597	5.058127	159.7
1598	5.1498313	159.8
1599	4.8955894	159.9
1600	4.708621	160.0
1601	4.7591896	160.1
1602	4.8108845	160.2
1603	4.8627763	160.3
1604	4.8080616	160.4
1605	4.7564883	160.5
1606	4.9488964	160.6
1607	5.0184336	160.7
1608	5.1574297	160.8
1609	4.865385	160.9
1610	4.935095	161.0
1611	5.076088	161.1
1612	5.0155425	161.2
1613	4.828455	161.3
1614	4.8074584	161.4
1615	4.798836	161.5
1616	4.8189588	161.6
1617	4.896947	161.7
1618	4.9659543	161.8
1619	4.838041	161.9
1620	4.8244734	162.0
1621	4.9201007	162.1
1622	4.8369417	162.2
1623	4.851836	162.3
1624	4.7703	162.4
1625	4.819185	162.5
1626	4.7648153	162.6
1627	4.9195275	162.7
1628	4.8902617	162.8
1629	4.7616014	162.9
1630	4.7273045	163.0
1631	4.8093266	163.1
1632	4.766473	163.2
1633	4.675969	163.3
1634	4.729639	163.4
1635	4.845513	163.5
1636	4.758504	163.6
1637	4.7504287	163.7
1638	4.676839	163.8
1639	4.6875086	163.9
1640	4.8065114	164.0
1641	4.751293	164.1
1642	4.7812576	164.2
1643	4.859486	164.3
1644	4.758097	164.4
1645	4.7572165	164.5
1646	4.950353	164.6
1647	4.6834416	164.7
1648	4.549847	164.8
1649	4.8128185	164.9
1650	4.7623544	165.0
1651	4.605582	165.1
1652	4.6770973	165.2
1653	4.7637076	165.3
1654	4.732551	165.4
1655	4.7747736	165.5
1656	4.741167	165.6
1657	4.7589016	165.7
1658	4.6504397	165.8
1659	4.756675	165.9
1660	4.938416	166.0
1661	4.731172	166.1
1662	4.7101264	166.2
1663	4.648897	166.3
1664	4.8036942	166.4
1665	4.722205	166.5
1666	4.728071	166.6
1667	4.6648498	166.7
1668	4.667345	166.8
1669	4.7398753	166.9
1670	4.7983236	167.0
1671	4.6970816	167.1
1672	4.6714954	167.2
1673	4.7935863	167.3
1674	4.7238007	167.4
1675	4.6512365	167.5
1676	4.671883	167.6
1677	4.6125226	167.7
1678	4.753998	167.8
1679	4.7326107	167.9
1680	4.616469	168.0
1681	4.574679	168.1
1682	4.7251735	168.2
1683	4.6680446	168.3
1684	4.612051	168.4
1685	4.6678286	168.5
1686	4.6211524	168.6
1687	4.686107	168.7
1688	4.747086	168.8
1689	4.7932835	168.9
1690	4.5120673	169.0
1691	4.657668	169.1
1692	4.5817623	169.2
1693	4.6542153	169.3
1694	4.6134834	169.4
1695	4.5754185	169.5
1696	4.576211	169.6
1697	4.554078	169.7
1698	4.66072	169.8
1699	4.553733	169.9
1700	4.5516005	170.0
1701	4.6012588	170.1
1702	4.846186	170.2
1703	4.6744957	170.3
1704	4.6529684	170.4
1705	4.6405706	170.5
1706	4.590898	170.6
1707	4.590082	170.7
1708	4.7214885	170.8
1709	4.683631	170.9
1710	4.680688	171.0
1711	4.7726216	171.1
1712	4.7038274	171.2
1713	4.6315417	171.3
1714	4.690885	171.4
1715	4.7284293	171.5
1716	4.8021173	171.6
1717	4.684809	171.7
1718	4.750564	171.8
1719	4.69213	171.9
1720	4.684637	172.0
1721	4.7145553	172.1
1722	4.7489357	172.2
1723	4.716349	172.3
1724	4.7259493	172.4
1725	4.8287807	172.5
1726	4.6081357	172.6
1727	4.5604696	172.7
1728	4.690782	172.8
1729	4.804575	172.9
1730	4.774757	173.0
1731	4.8544593	173.1
1732	4.8055224	173.2
1733	4.7822857	173.3
1734	4.691108	173.4
1735	4.7817044	173.5
1736	4.6735735	173.6
1737	4.761111	173.7
1738	4.79986	173.8
1739	4.6667237	173.9
1740	4.7332835	174.0
1741	4.696816	174.1
1742	4.685824	174.2
1743	4.737529	174.3
1744	4.7339897	174.4
1745	4.674306	174.5
1746	4.732015	174.6
1747	4.7201576	174.7
1748	4.662025	174.8
1749	4.6550374	174.9
1750	4.745838	175.0
1751	4.506322	175.1
1752	4.573472	175.2
1753	4.6069293	175.3
1754	4.5491924	175.4
1755	4.6734614	175.5
1756	4.6088963	175.6
1757	4.570652	175.7
1758	4.725182	175.8
1759	4.811789	175.9
1760	4.753506	176.0
1761	4.825142	176.1
1762	4.6849637	176.2
1763	4.777608	176.3
1764	4.7072344	176.4
1765	4.699997	176.5
1766	4.547456	176.6
1767	4.6425667	176.7
1768	4.5962744	176.8
1769	4.6109066	176.9
1770	4.5493336	177.0
1771	4.591653	177.1
1772	4.60713	177.2
1773	4.6814113	177.3
1774	4.847151	177.4
1775	4.7768574	177.5
1776	4.7078166	177.6
1777	4.573349	177.7
1778	4.564487	177.8
1779	4.6689677	177.9
1780	4.683003	178.0
1781	4.6591206	178.1
1782	4.92051	178.2
1783	4.783507	178.3
1784	4.7195683	178.4
1785	4.7516665	178.5
1786	4.797199	178.6
1787	4.827796	178.7
1788	4.781443	178.8
1789	4.744862	178.9
1790	4.5757093	179.0
1791	4.5837145	179.1
1792	4.6647205	179.2
1793	4.651592	179.3
1794	4.7159734	179.4
1795	4.703613	179.5
1796	4.7036643	179.6
1797	4.6636147	179.7
1798	4.73843	179.8
1799	4.7414217	179.9
1800	4.7012053	180.0
1801	4.7176986	180.1
1802	4.7106485	180.2
1803	4.795359	180.3
1804	4.6214232	180.4
1805	4.6069555	180.5
1806	4.77555	180.6
1807	4.6654115	180.7
1808	4.6380696	180.8
1809	4.6935124	180.9
1810	4.732475	181.0
1811	4.7310357	181.1
1812	4.532868	181.2
1813	4.6113696	181.3
1814	4.850873	181.4
1815	4.6579967	181.5
1816	4.7157173	181.6
1817	4.504355	181.7
1818	4.6396933	181.8
1819	4.7202	181.9
1820	4.671064	182.0
1821	4.559259	182.1
1822	4.615526	182.2
1823	4.6502056	182.3
1824	4.465748	182.4
1825	4.5351605	182.5
1826	4.642393	182.6
1827	4.5271583	182.7
1828	4.6988482	182.8
1829	4.7633185	182.9
1830	4.7290344	183.0
1831	4.618327	183.1
1832	4.5838723	183.2
1833	4.619705	183.3
1834	4.6866837	183.4
1835	4.759181	183.5
1836	4.816258	183.6
1837	4.628496	183.7
1838	4.644198	183.8
1839	4.663805	183.9
1840	4.740385	184.0
1841	4.7990794	184.1
1842	4.817956	184.2
1843	4.893309	184.3
1844	4.6086516	184.4
1845	4.768129	184.5
1846	4.7275176	184.6
1847	4.5673985	184.7
1848	4.7398496	184.8
1849	4.782825	184.9
1850	4.6462708	185.0
1851	4.673444	185.1
1852	4.61509	185.2
1853	4.580285	185.3
1854	4.764486	185.4
1855	4.572124	185.5
1856	4.6824436	185.6
1857	4.727586	185.7
1858	4.65386	185.8
1859	4.7994404	185.9
1860	4.6846886	186.0
1861	4.7288213	186.1
1862	4.7572336	186.2
1863	4.8647637	186.3
1864	4.636506	186.4
1865	4.7085953	186.5
1866	4.653341	186.6
1867	4.6667066	186.7
1868	4.6649365	186.8
1869	4.7024307	186.9
1870	4.690155	187.0
1871	4.748452	187.1
1872	4.649703	187.2
1873	4.5881505	187.3
1874	4.6551504	187.4
1875	4.631942	187.5
1876	4.6750555	187.6
1877	4.6389904	187.7
1878	4.578728	187.8
1879	4.6552367	187.9
1880	4.7179976	188.0
1881	4.80833	188.1
1882	4.792384	188.2
1883	4.741685	188.3
1884	4.7089806	188.4
1885	4.6992855	188.5
1886	4.6886516	188.6
1887	4.698265	188.7
1888	4.677313	188.8
1889	4.696001	188.9
1890	4.6677594	189.0
1891	4.775786	189.1
1892	4.796846	189.2
1893	4.631463	189.3
1894	4.6845684	189.4
1895	4.700314	189.5
1896	4.774006	189.6
1897	4.736313	189.7
1898	4.690275	189.8
1899	4.727458	189.9
1900	4.606658	190.0
1901	4.752014	190.1
1902	4.5925827	190.2
1903	4.702037	190.3
1904	4.6059146	190.4
1905	4.689605	190.5
1906	4.549732	190.6
1907	4.6277213	190.7
1908	4.673306	190.8
1909	4.7339387	190.9
1910	4.6735473	191.0
1911	4.8379993	191.1
1912	4.833292	191.2
1913	4.6644526	191.3
1914	4.7689567	191.4
1915	4.76084	191.5
1916	4.6162505	191.6
1917	4.687543	191.7
1918	4.6697874	191.8
1919	4.689726	191.9
1920	4.758919	192.0
1921	4.63674	192.1
1922	4.6613426	192.2
1923	4.7398243	192.3
1924	4.8548164	192.4
1925	4.7016597	192.5
1926	4.8704996	192.6
1927	4.688789	192.7
1928	4.694551	192.8
1929	4.678002	192.9
1930	4.7008543	193.0
1931	4.6821256	193.1
1932	4.6610227	193.2
1933	4.7442417	193.3
1934	4.6294885	193.4
1935	4.6770372	193.5
1936	4.6619387	193.6
1937	4.7491474	193.7
1938	4.7116575	193.8
1939	4.62185	193.9
1940	4.7554464	194.0
1941	4.760188	194.1
1942	4.5992713	194.2
1943	4.6297755	194.3
1944	4.6360884	194.4
1945	4.4554605	194.5
1946	4.4996924	194.6
1947	4.7124352	194.7
1948	4.7443695	194.8
1949	4.6928687	194.9
1950	4.6568975	195.0
1951	4.6468344	195.1
1952	4.5291777	195.2
1953	4.647077	195.3
1954	4.6076026	195.4
1955	4.6072965	195.5
1956	4.746195	195.6
1957	4.565211	195.7
1958	4.6383734	195.8
1959	4.592355	195.9
1960	4.641812	196.0
1961	4.724807	196.1
1962	4.520149	196.2
1963	4.568422	196.3
1964	4.701865	196.4
1965	4.6068244	196.5
1966	4.6898203	196.6
1967	4.681712	196.7
1968	4.606667	196.8
1969	4.636697	196.9
1970	4.762219	197.0
1971	4.6378	197.1
1972	4.69932	197.2
1973	4.657858	197.3
1974	4.610199	197.4
1975	4.6468344	197.5
1976	4.5662255	197.6
1977	4.585217	197.7
1978	4.6921816	197.8
1979	4.584312	197.9
1980	4.609421	198.0
1981	4.544159	198.1
1982	4.691211	198.2
1983	4.58331	198.3
1984	4.5733666	198.4
1985	4.653159	198.5
1986	4.664617	198.6
1987	4.670995	198.7
1988	4.667544	198.8
1989	4.5855155	198.9
1990	4.547181	199.0
1991	4.5054107	199.1
1992	4.646219	199.2
1993	4.570767	199.3
1994	4.5004716	199.4
1995	4.7248664	199.5
1996	4.622408	199.6
1997	4.6528645	199.7
1998	4.5532904	199.8
[truncated: 24,001 more rows]
