# Supplementary material for: Assessing structure-function impacts on Vitellogenin by leveraging allelic variant found in honey bee subspecies Apis mellifera mellifera
Source: iScience. 2025 Jul 29;28(9):113241. doi: 10.1016/j.isci.2025.113241 (PMC12496180; doi:10.1016/j.isci.2025.113241)
Supplement: Data S1. Data and code for molecular dynamics [file mmc2.zip › MD_analysis/csv/rgdelg1.csv]

	Gyration	Time_(ns)
0	2.015396949437356	0.0
1	2.013173685221406	0.1
2	2.0116535354216363	0.2
3	2.013943825755283	0.3
4	2.018300325213904	0.4
5	2.0122180808514583	0.5
6	2.0027031790973133	0.6
7	2.0159886523253725	0.7
8	2.019810192549624	0.8
9	2.012268577115188	0.9
10	2.0196317516261546	1.0
11	2.015755727715433	1.1
12	2.018480738229721	1.2
13	2.021813480376272	1.3
14	2.025886517425605	1.4
15	2.019024439906966	1.5
16	2.0138096580147504	1.6
17	2.0239048653853615	1.7
18	2.0119147432523192	1.8
19	2.0064602526797914	1.9
20	2.017875449918007	2.0
21	2.013087771134735	2.1
22	2.005283677361796	2.2
23	2.0164766981186073	2.3
24	2.006478161912555	2.4
25	2.0071161564628794	2.5
26	2.0120635143389016	2.6
27	2.0062239319032713	2.7
28	2.0072966982285676	2.8
29	2.003788075745694	2.9
30	2.0053993918112223	3.0
31	2.0071697427011768	3.1
32	1.998471625466437	3.2
33	2.0100124798206602	3.3
34	2.0073628041115867	3.4
35	2.0086553769899678	3.5
36	2.004193238311382	3.6
37	2.00095203012893	3.7
38	1.9996672929504988	3.8
39	2.002188569256123	3.9
40	2.004818959694206	4.0
41	2.0022960683397155	4.1
42	2.0167607667286314	4.2
43	2.0081646766486787	4.3
44	2.0108366318628677	4.4
45	2.00544094543937	4.5
46	1.9973433806028027	4.6
47	2.011370537086538	4.7
48	2.005624461088745	4.8
49	1.9970111772009818	4.9
50	2.0042604906160824	5.0
51	2.004684959703869	5.1
52	2.0094368973795036	5.2
53	2.015737056365021	5.3
54	2.008718654194237	5.4
55	2.0078002085971263	5.5
56	2.001666617843299	5.6
57	2.010184906430216	5.7
58	2.002043112058219	5.8
59	2.007618684950893	5.9
60	2.0056248872802893	6.0
61	2.005884807342486	6.1
62	2.011096785349449	6.2
63	2.008588970210292	6.3
64	2.0114991852649977	6.4
65	2.0062876137557732	6.5
66	2.0019498763639563	6.6
67	2.0094978547223814	6.7
68	2.0080796910162078	6.8
69	2.008790768054071	6.9
70	2.0141416607864904	7.0
71	2.010230770921515	7.1
72	2.0050032881561553	7.2
73	2.0133420546210026	7.3
74	2.0069538387368744	7.4
75	2.0128551685707845	7.5
76	2.0057173562715422	7.6
77	2.006675967892336	7.7
78	2.014344374843013	7.8
79	2.013921261874342	7.9
80	2.018309462726087	8.0
81	2.014972332059649	8.1
82	1.9959513426195612	8.2
83	1.9948575121185574	8.3
84	1.9973522924931233	8.4
85	2.004252551261595	8.5
86	1.999873975363236	8.6
87	2.0019939642733666	8.7
88	2.000207812892236	8.8
89	2.0030599318845184	8.9
90	2.002437351969643	9.0
91	1.9913382856834227	9.1
92	1.997135598151623	9.2
93	1.9934636344358656	9.3
94	1.9934486351857337	9.4
95	2.004473343285177	9.5
96	2.017537862813581	9.6
97	2.0124876765230244	9.7
98	2.004011369665928	9.8
99	2.002648891975553	9.9
100	2.0176997090325863	10.0
101	2.013120346870777	10.1
102	2.0059917858786345	10.2
103	2.0086213926898204	10.3
104	2.0025138897176977	10.4
105	2.0059524936227593	10.5
106	2.008813944544882	10.6
107	2.0092429928382916	10.7
108	2.0028615389903988	10.8
109	2.020799886059645	10.9
110	2.021997512827959	11.0
111	2.0198467979133716	11.1
112	2.00771801611201	11.2
113	2.009383292085902	11.3
114	2.015110444265115	11.4
115	2.005824454764116	11.5
116	2.00518047259945	11.6
117	2.0093526715495993	11.7
118	2.005662514344259	11.8
119	2.0012769792620726	11.9
120	2.004216213817523	12.0
121	2.01414458871085	12.1
122	2.0147119405639797	12.2
123	2.018929273547727	12.3
124	2.0212997997009934	12.4
125	2.014833146801152	12.5
126	2.004053169736662	12.6
127	2.0115658504934646	12.7
128	2.0067631822378	12.8
129	2.009025788020967	12.9
130	2.0166241109848193	13.0
131	2.0227043373537827	13.1
132	2.0155004650155806	13.2
133	2.014245034881982	13.3
134	2.011352281751966	13.4
135	2.006937611809616	13.5
136	2.0251961953115267	13.6
137	2.012853755436828	13.7
138	2.008447932318194	13.8
139	2.0075928381361057	13.9
140	2.0045984364733007	14.0
141	2.0238530217533865	14.1
142	2.0314419956435095	14.2
143	2.0103948254873014	14.3
144	2.005544880291465	14.4
145	2.0072488773960613	14.5
146	2.017596320716171	14.6
147	2.010647181717725	14.7
148	2.0008194221043825	14.8
149	2.002513117256136	14.9
150	2.004433496310992	15.0
151	2.0029654802372625	15.1
152	1.9983714181690815	15.2
153	1.9985608417007719	15.3
154	2.004384062305638	15.4
155	2.0086973657049336	15.5
156	2.002717823377824	15.6
157	2.005684553481208	15.7
158	1.9933757472949758	15.8
159	1.9995280357319205	15.9
160	1.996117220825839	16.0
161	1.996983990700899	16.1
162	1.9907609845469219	16.2
163	1.9919038445356498	16.3
164	1.9906468552907253	16.4
165	1.9977553739733631	16.5
166	2.000708001419681	16.6
167	2.0023325539388908	16.7
168	2.0075501019520066	16.8
169	2.001312578881531	16.9
170	1.9940781539636734	17.0
171	1.9903444767209688	17.1
172	2.0063884133402983	17.2
173	2.0027932149047194	17.3
174	2.0026592459419006	17.4
175	2.0020684695998714	17.5
176	1.999824009518303	17.6
177	2.008981613329362	17.7
178	2.0174924749195053	17.8
179	2.0172009421461374	17.9
180	2.005161778037553	18.0
181	2.008574547769204	18.1
182	2.0018652666305186	18.2
183	2.0041327631546886	18.3
184	2.0206813243078585	18.4
185	2.0159333141489233	18.5
186	2.005611393855778	18.6
187	1.9997268058284854	18.7
188	2.003023283377478	18.8
189	2.0022476620365577	18.9
190	2.0074147509777385	19.0
191	1.9983071273001944	19.1
192	2.0008113315514997	19.2
193	1.9980829159073659	19.3
194	2.002636445314049	19.4
195	2.006608375876576	19.5
196	2.0110160601228286	19.6
197	2.0040551231810038	19.7
198	2.0019748905580395	19.8
199	2.0196054032175907	19.9
200	2.0064222816297366	20.0
201	2.009133387269741	20.1
202	2.014270018162658	20.2
203	2.0177729801006006	20.3
204	2.011393029963606	20.4
205	2.0175749512653924	20.5
206	2.015773947951677	20.6
207	2.0129223200753454	20.7
208	2.0105223846352156	20.8
209	2.01911309728334	20.9
210	2.0095279093079537	21.0
211	2.010999668292132	21.1
212	2.0132358087625275	21.2
213	2.014012520347288	21.3
214	2.020782287905818	21.4
215	2.0116137054202494	21.5
216	2.0100538123469507	21.6
217	2.015815587126467	21.7
218	2.0189879169884977	21.8
219	2.0293774977411068	21.9
220	2.0226869997280623	22.0
221	2.021294893644685	22.1
222	2.013318618821859	22.2
223	2.0305288283181016	22.3
224	2.0315688482826033	22.4
225	2.0265476509350226	22.5
226	2.0157791256689506	22.6
227	2.011539843471033	22.7
228	2.0065939217919104	22.8
229	2.019633298284129	22.9
230	2.016331219770612	23.0
231	2.02037666797396	23.1
232	2.01901480685624	23.2
233	2.0246715519546803	23.3
234	2.0199767575504475	23.4
235	2.0295722755212995	23.5
236	2.020259975870215	23.6
237	2.017730957993146	23.7
238	2.0249341272110786	23.8
239	2.0239029133681647	23.9
240	2.009849587463919	24.0
241	2.018972442391531	24.1
242	2.0095139231126513	24.2
243	2.0081829054444715	24.3
244	2.030457323978376	24.4
245	2.019341152401009	24.5
246	2.01756083452436	24.6
247	2.0232165782073794	24.7
248	2.020564796058439	24.8
249	2.01484893927831	24.9
250	2.0149666759418943	25.0
251	2.017237389169443	25.1
252	2.010335816716059	25.2
253	2.00762500790487	25.3
254	2.009028561819645	25.4
255	2.008605170381302	25.5
256	2.012396788677756	25.6
257	2.007212825657739	25.7
258	2.003725776551724	25.8
259	2.006630179766836	25.9
260	2.003376158029225	26.0
261	2.0054090129746336	26.1
262	2.0118278251323765	26.2
263	2.013896230723072	26.3
264	2.0002351034208523	26.4
265	2.0047771474571223	26.5
266	1.9886256787742769	26.6
267	1.9937720735393292	26.7
268	1.9919866720213555	26.8
269	1.9903137806758353	26.9
270	1.9923994162425198	27.0
271	1.995548755202957	27.1
272	1.991497923927249	27.2
273	1.9937870650560678	27.3
274	1.9900359935801106	27.4
275	1.9825039884101014	27.5
276	1.9889468003704784	27.6
277	1.9922946372239057	27.7
278	1.9949903312955126	27.8
279	2.0005548135042766	27.9
280	1.9949262587038081	28.0
281	1.9989437098429568	28.1
282	1.9999326490818872	28.2
283	1.9896288874830181	28.3
284	2.0055852499895424	28.4
285	2.000010250755704	28.5
286	1.993965616358539	28.6
287	2.001810301938256	28.7
288	2.0015736500235675	28.8
289	1.9947150441701897	28.9
290	1.9893758303017042	29.0
291	1.9950363827084137	29.1
292	2.0064236682125585	29.2
293	1.9937133977284596	29.3
294	1.9982399772910469	29.4
295	2.0185146591482064	29.5
296	2.0124870251129714	29.6
297	2.0073336081229933	29.7
298	2.0058601121860873	29.8
299	2.00855711510721	29.9
300	1.9985380098614707	30.0
301	2.0049902490926623	30.1
302	2.009846266947325	30.2
303	2.002744291129829	30.3
304	1.997374102722107	30.4
305	1.9956747537869732	30.5
306	1.997036386775311	30.6
307	1.9959673050174642	30.7
308	2.000599563218543	30.8
309	1.9985745105710078	30.9
310	2.0142598337497275	31.0
311	2.014070289311663	31.1
312	2.0042269528551895	31.2
313	1.9905929620491185	31.3
314	2.005725561629227	31.4
315	1.995972067849804	31.5
316	2.0026931207236096	31.6
317	2.0082494775012876	31.7
318	2.0045629367994606	31.8
319	2.0017925996016035	31.9
320	2.0005395344450436	32.0
321	2.002921841086957	32.1
322	1.9991043704567049	32.2
323	1.998749145277909	32.3
324	2.0128999812148507	32.4
325	2.012730092490504	32.5
326	2.0047046389829544	32.6
327	2.0072199201200207	32.7
328	2.0038519987306547	32.8
329	2.0101074461900232	32.9
330	2.0180371552261174	33.0
331	2.025057234306028	33.1
332	2.0208156755788553	33.2
333	2.0222094859435846	33.3
334	2.016742890375723	33.4
335	2.0171610351794373	33.5
336	2.020454754987809	33.6
337	2.022029645347445	33.7
338	2.0222963423026634	33.8
339	2.020686164938167	33.9
340	2.009285565865845	34.0
341	2.0225062112055654	34.1
342	2.0190852969743975	34.2
343	2.0169419437613763	34.3
344	2.014756858646169	34.4
345	2.0179454848400233	34.5
346	2.013763251625584	34.6
347	2.023688085129047	34.7
348	2.029109727786338	34.8
349	2.0329873788523627	34.9
350	2.0295025337799144	35.0
351	2.025906239929938	35.1
352	2.0290002177695876	35.2
353	2.020541426150251	35.3
354	2.0292244387987237	35.4
355	2.0185226016238964	35.5
356	2.0086596668055354	35.6
357	2.0151759800784728	35.7
358	2.021808987217404	35.8
359	2.0179582865201677	35.9
360	2.0296111543410866	36.0
361	2.018155308588205	36.1
362	2.007679350986245	36.2
363	2.017088815649887	36.3
364	2.02148978000723	36.4
365	2.026524567132633	36.5
366	2.0323734647934044	36.6
367	2.024026755200439	36.7
368	2.0150388231616567	36.8
369	2.0200362451427583	36.9
370	2.013702679252638	37.0
371	2.0209776959192816	37.1
372	2.017944066089553	37.2
373	2.016873785849388	37.3
374	2.0271685827552717	37.4
375	2.02939326324504	37.5
376	2.021822491710323	37.6
377	2.021018502110492	37.7
378	2.018078338848666	37.8
379	2.020398418353021	37.9
380	2.0220469383014548	38.0
381	2.0074176950356137	38.1
382	2.024082297880633	38.2
383	2.020962188269168	38.3
384	2.013757080362258	38.4
385	2.009481789182153	38.5
386	2.0168394053475165	38.6
387	2.0146758934439317	38.7
388	2.0069766499363704	38.8
389	1.9988914499594954	38.9
390	2.0044410889608595	39.0
391	2.008586855453297	39.1
392	2.0132236289035053	39.2
393	2.021970350443362	39.3
394	2.016640849964615	39.4
395	2.0058403703630585	39.5
396	2.0038795478335634	39.6
397	2.0156392211067384	39.7
398	2.00705397934428	39.8
399	2.010688604153787	39.9
400	2.0164241949103454	40.0
401	2.016124650697254	40.1
402	2.01312952948997	40.2
403	2.014063707333566	40.3
404	2.0147384818573992	40.4
405	2.007298380045873	40.5
406	2.0091116133886517	40.6
407	2.010485573058816	40.7
408	2.0086256305613195	40.8
409	2.0154542402636366	40.9
410	2.0002121638538757	41.0
411	2.00712625898112	41.1
412	2.013354465000568	41.2
413	2.0056391063468313	41.3
414	2.0058592777444084	41.4
415	2.0166404630220334	41.5
416	2.003809899349343	41.6
417	2.00581764452649	41.7
418	2.001722945203289	41.8
419	2.0112157538495357	41.9
420	2.003464396260552	42.0
421	2.0040611494253997	42.1
422	2.011704686569389	42.2
423	2.0110971080565374	42.3
424	2.0179241849679945	42.4
425	2.0068412152767783	42.5
426	2.0080262649232994	42.6
427	2.0133569320775004	42.7
428	2.0091066029444336	42.8
429	2.013680824928362	42.9
430	1.994581444600909	43.0
431	1.990940263806426	43.1
432	1.9992841134610562	43.2
433	2.014814191339857	43.3
434	2.001776951346539	43.4
435	2.0072826831862733	43.5
436	2.0124860242295175	43.6
437	2.0039254510342572	43.7
438	2.000661534609693	43.8
439	2.0106607562622867	43.9
440	2.0006250166801145	44.0
441	1.9932012204574412	44.1
442	2.003399062030662	44.2
443	2.009397211231399	44.3
444	2.0085528986305565	44.4
445	2.006437395406297	44.5
446	2.0070378285601267	44.6
447	2.0176467238830833	44.7
448	2.0055627580658957	44.8
449	2.0118113228198378	44.9
450	2.0137223182080315	45.0
451	1.9998858471668506	45.1
452	2.016975552108071	45.2
453	2.010183683362131	45.3
454	2.0126770570764023	45.4
455	2.0088150437769974	45.5
456	2.0230761839364084	45.6
457	2.0268255997168305	45.7
458	2.023250552112051	45.8
459	2.0362600532860804	45.9
460	2.020436131905334	46.0
461	2.0139430721427924	46.1
462	2.0069145992730832	46.2
463	2.0076741641934643	46.3
464	2.00964798694545	46.4
465	2.006400274294027	46.5
466	2.009540556071492	46.6
467	2.007066223173428	46.7
468	2.0101734422194877	46.8
469	1.9911412535044408	46.9
470	1.9829416812299825	47.0
471	1.987836215570861	47.1
472	1.999602252529958	47.2
473	2.007092377897543	47.3
474	2.009076961532632	47.4
475	2.0071593214913097	47.5
476	1.9926930897490762	47.6
477	1.9915941912831485	47.7
478	2.002882414442369	47.8
479	2.0008909779520754	47.9
480	1.9982363935713516	48.0
481	2.005607874517235	48.1
482	2.0183539549529197	48.2
483	2.0060344366205847	48.3
484	2.0068585674064967	48.4
485	1.9968274185220927	48.5
486	2.0007363068700204	48.6
487	2.0129705338816994	48.7
488	2.010630764936426	48.8
489	2.0138856980629196	48.9
490	2.0037095802992417	49.0
491	1.9974531900226977	49.1
492	2.0136882518369994	49.2
493	2.00767893326523	49.3
494	2.0149637730432954	49.4
495	2.0178514248955937	49.5
496	2.0186036573577786	49.6
497	2.0082371476412844	49.7
498	2.015289609652082	49.8
499	2.013559373277629	49.9
500	2.0077470853369004	50.0
501	2.0062417448944516	50.1
502	2.018996728025477	50.2
503	2.0136276176367027	50.3
504	2.007099420952094	50.4
505	2.014038463798808	50.5
506	2.0082891141844894	50.6
507	2.020654853238329	50.7
508	2.0004134582153	50.8
509	1.999213554896822	50.9
510	1.9979839855624622	51.0
511	2.0056007963695217	51.1
512	2.01655847288191	51.2
513	2.0001212824615333	51.3
514	2.0060163800118955	51.4
515	2.0130469087875156	51.5
516	2.0189124898944733	51.6
517	2.0175511605232526	51.7
518	2.0170298194496024	51.8
519	2.021157595011034	51.9
520	2.0267533101204647	52.0
521	2.020846920647775	52.1
522	2.0228074691478493	52.2
523	2.0233558431004126	52.3
524	2.0209808500184603	52.4
525	2.0190173382990815	52.5
526	2.019372052030459	52.6
527	2.0140072516091316	52.7
528	2.0221847876748353	52.8
529	2.023181580864103	52.9
530	2.003177309704656	53.0
531	2.0001713585956553	53.1
532	2.0140358300387833	53.2
533	2.0063549613432827	53.3
534	2.0022877429839636	53.4
535	2.003443030432188	53.5
536	2.0194114299525583	53.6
537	2.014533286774022	53.7
538	2.0183693427023153	53.8
539	2.013468998427218	53.9
540	2.0106863716212993	54.0
541	2.015253608443242	54.1
542	2.0108822956278516	54.2
543	2.008530406393269	54.3
544	2.01531139946782	54.4
545	2.016378797442537	54.5
546	2.018474099664151	54.6
547	2.0240086069373247	54.7
548	2.0117306075873183	54.8
549	2.009032113839886	54.9
550	2.0146049363775558	55.0
551	2.023446404647381	55.1
552	2.018781824348264	55.2
553	2.020514046260067	55.3
554	2.0196344283215533	55.4
555	2.0239655827258125	55.5
556	2.0169089140339413	55.6
557	2.0181705871243243	55.7
558	2.022836640644767	55.8
559	2.025337288772543	55.9
560	2.0204661019348	56.0
561	2.026845951632343	56.1
562	2.0233640235707946	56.2
563	2.0026752253121534	56.3
564	2.014930698630893	56.4
565	2.0270136874807454	56.5
566	2.004975305062903	56.6
567	2.002481304007806	56.7
568	2.023943201092099	56.8
569	2.0178987789859453	56.9
570	2.026200669839502	57.0
571	2.0259715624074914	57.1
572	2.020785418307803	57.2
573	2.0219371917397706	57.3
574	2.0341071712359016	57.4
575	2.0137624852550973	57.5
576	2.027402308922355	57.6
577	2.023162952266868	57.7
578	2.02641042321588	57.8
579	2.0227142520037313	57.9
580	2.03367354194577	58.0
581	2.0203659723324994	58.1
582	2.0162358865300125	58.2
583	2.0197430545089414	58.3
584	2.012986208003934	58.4
585	2.0160511989617156	58.5
586	2.0140547443587806	58.6
587	2.021105152390909	58.7
588	2.0161776249119265	58.8
589	2.0257403721444462	58.9
590	2.020331096870898	59.0
591	2.02352963345824	59.1
592	2.021734992151536	59.2
593	2.0189509923820044	59.3
594	2.0200373337806217	59.4
595	2.0187632184954034	59.5
596	2.0239960445145635	59.6
597	2.023398827130451	59.7
598	2.0320693179437495	59.8
599	2.0241712181692346	59.9
600	2.03037063598383	60.0
601	2.014470540493463	60.1
602	2.016560856061169	60.2
603	2.0074793957007797	60.3
604	2.0214690628454686	60.4
605	2.028228559908945	60.5
606	2.0092193567955565	60.6
607	2.015678795126215	60.7
608	2.014360770013901	60.8
609	2.0122285956554276	60.9
610	2.0042521599818857	61.0
611	2.0099888024761565	61.1
612	2.0239779400763394	61.2
613	2.000955805623525	61.3
614	2.0022156054729723	61.4
615	2.012613413830471	61.5
616	2.0014225299745974	61.6
617	2.017142779319697	61.7
618	2.0110458931810498	61.8
619	1.9986256118809227	61.9
620	2.0131119885888222	62.0
621	2.009139145292868	62.1
622	2.007949847410764	62.2
623	2.0068483322515682	62.3
624	1.9940769409561885	62.4
625	2.0059274643457146	62.5
626	2.0080183455289267	62.6
627	2.011951696667697	62.7
628	2.0038465206299274	62.8
629	2.01888418928974	62.9
630	2.011027246160589	63.0
631	2.0139320624033563	63.1
632	2.023234654916533	63.2
633	2.005825112572397	63.3
634	2.0034526082694315	63.4
635	2.0034441584822207	63.5
636	2.01399887262889	63.6
637	2.001962056209832	63.7
638	2.0162316721681135	63.8
639	1.9990066241433302	63.9
640	2.021701838174496	64.0
641	2.0132306970647504	64.1
642	2.0088759919630084	64.2
643	2.009859722728596	64.3
644	2.0078277315187916	64.4
645	2.007057449008466	64.5
646	2.001463912116147	64.6
647	2.0074876392343417	64.7
648	2.013297204707023	64.8
649	2.000579945043435	64.9
650	2.006576568636082	65.0
651	2.008120178330549	65.1
652	2.006074909453317	65.2
653	1.994097203794796	65.3
654	1.9998725008060858	65.4
655	2.0118123817999227	65.5
656	1.9971691303256949	65.6
657	2.0028193858361565	65.7
658	2.007172497176506	65.8
659	2.002530761203484	65.9
660	2.008928715845133	66.0
661	2.004217315843921	66.1
662	1.9945038139248303	66.2
663	1.9961252669890173	66.3
664	1.9937052259953396	66.4
665	1.992127624983246	66.5
666	1.9825533433112885	66.6
667	1.9856775867440675	66.7
668	1.9844852731882845	66.8
669	2.0036553552500633	66.9
670	1.9997700798104374	67.0
671	1.991333840970457	67.1
672	1.9953921042783431	67.2
673	2.0001513758384593	67.3
674	1.997411444481558	67.4
675	1.9975043803507369	67.5
676	1.9973190908887584	67.6
677	1.9917431238261714	67.7
678	1.9978239050883277	67.8
679	1.9946416915178746	67.9
680	1.9809628465188023	68.0
681	1.9929499647829558	68.1
682	2.0039278664021016	68.2
683	1.9981503700655903	68.3
684	1.987958351688624	68.4
685	1.9937568494276503	68.5
686	1.9970789126558428	68.6
687	1.987833727490033	68.7
688	1.9911359416651278	68.8
689	1.997417048839381	68.9
690	2.0000128266549075	69.0
691	1.995545081785324	69.1
692	1.9899784518692458	69.2
693	1.9927978644736632	69.3
694	2.0044046420153263	69.4
695	2.016490181273906	69.5
696	2.0187814771827934	69.6
697	1.99433985140569	69.7
698	1.9946714227970648	69.8
699	2.0088250881012826	69.9
700	2.0076378560090142	70.0
701	2.002829012895717	70.1
702	2.015998611915517	70.2
703	2.013752644963563	70.3
704	2.006203985268354	70.4
705	1.9968699401717735	70.5
706	2.0177846353464055	70.6
707	2.0185292691895933	70.7
708	2.0090864192935927	70.8
709	2.0052759220985625	70.9
710	2.00065746101312	71.0
711	2.0041570160896804	71.1
712	2.014041199194178	71.2
713	1.99694721069471	71.3
714	2.0052771767692597	71.4
715	1.9984068088123388	71.5
716	1.9891317736748102	71.6
717	1.999784618418186	71.7
718	1.9906683930184332	71.8
719	1.988504644583492	71.9
720	1.9930216586453315	72.0
721	1.9986770874743967	72.1
722	1.9933845945394175	72.2
723	1.9889958804132284	72.3
724	1.9957774933115866	72.4
725	1.9919950675151847	72.5
726	1.9841273253234029	72.6
727	1.9782889809043247	72.7
728	1.9738965707534217	72.8
729	1.980335981958585	72.9
730	1.979841132689749	73.0
731	1.9863557560817149	73.1
732	1.9728235295505199	73.2
733	1.9747066162696525	73.3
734	1.9795032945047504	73.4
735	1.981999543013702	73.5
736	1.9934527755958737	73.6
737	1.9977542500830414	73.7
738	1.97772759102307	73.8
739	1.9815868763045206	73.9
740	1.9865572361828612	74.0
741	1.988871573966212	74.1
742	1.9957773157370318	74.2
743	1.9919905634259822	74.3
744	1.9922899767879043	74.4
745	1.9872349997884042	74.5
746	1.988043140138485	74.6
747	1.9753169627803822	74.7
748	1.9934441781100336	74.8
749	1.9781935119264766	74.9
750	1.9936068950987786	75.0
751	1.9806965169030402	75.1
752	1.9931904085453132	75.2
753	1.9907172115208742	75.3
754	2.002610626487251	75.4
755	1.9835235716004378	75.5
756	1.9906742597006521	75.6
757	1.9846794609356895	75.7
758	1.9760300349687672	75.8
759	1.984097097078384	75.9
760	1.9851428036345085	76.0
761	1.98522393149905	76.1
762	1.9908351313317887	76.2
763	1.9759574908069248	76.3
764	1.981340088159953	76.4
765	1.9897685697257337	76.5
766	1.9920015533782638	76.6
767	1.987658816753428	76.7
768	1.983192080354971	76.8
769	1.9969170464709127	76.9
770	1.9868995242366763	77.0
771	1.9766327057810686	77.1
772	1.9986769752689364	77.2
773	1.9940647312185302	77.3
774	1.9896750918336432	77.4
775	1.9931317847786252	77.5
776	1.9971006197195835	77.6
777	1.995727739837504	77.7
778	1.9767926703316647	77.8
779	1.975842072405575	77.9
780	1.9963029696437284	78.0
781	1.9892923307100376	78.1
782	1.991536393233655	78.2
783	1.9901077023426257	78.3
784	2.002298231955728	78.4
785	2.001725108688157	78.5
786	2.0036992617556137	78.6
787	1.9973732735819982	78.7
788	1.9929166120440707	78.8
789	2.00184544809947	78.9
790	1.994885215188391	79.0
791	1.998000785218986	79.1
792	1.9949250470149853	79.2
793	1.995260482213094	79.3
794	1.9989360514171401	79.4
795	2.001594886212538	79.5
796	1.9988340926713382	79.6
797	1.99793776863395	79.7
798	1.9996020075682246	79.8
799	2.002032340341784	79.9
800	2.0002780240624918	80.0
801	2.0000928274978946	80.1
802	2.010661530664075	80.2
803	2.002832978107151	80.3
804	2.0000309604245166	80.4
805	1.9949052262456488	80.5
806	1.997476636370401	80.6
807	1.994404058233523	80.7
808	1.9872055147124523	80.8
809	2.012806612824555	80.9
810	2.003191624784171	81.0
811	1.999978026372432	81.1
812	2.0060478117727825	81.2
813	2.0038634756082594	81.3
814	2.0053287339518175	81.4
815	2.00762552824396	81.5
816	2.0040578063802017	81.6
817	2.003880350157469	81.7
818	1.9965077080952602	81.8
819	1.9932332411801574	81.9
820	2.0051153852462806	82.0
821	2.002780177579301	82.1
822	2.009681166643482	82.2
823	2.0063613136924006	82.3
824	1.9940567001432195	82.4
825	1.9825876521683725	82.5
826	1.9736679102466446	82.6
827	1.9773329961467478	82.7
828	1.9920300866810643	82.8
829	1.9911682962613517	82.9
830	1.973665504694435	83.0
831	1.99960247442753	83.1
832	1.9918530849817835	83.2
833	1.9877287896944231	83.3
834	2.0013838920716376	83.4
835	1.980748521203863	83.5
836	1.9798848075915603	83.6
837	1.9943736187393033	83.7
838	1.9938729616492383	83.8
839	1.9975207617524795	83.9
840	2.0102404634849194	84.0
841	1.9951307300899073	84.1
842	2.014391059109214	84.2
843	1.9952886087221493	84.3
844	1.995907102556635	84.4
845	1.9994303314823005	84.5
846	2.0072080754795363	84.6
847	2.003986067554878	84.7
848	2.0132449320249903	84.8
849	2.00786211112066	84.9
850	2.007174022724736	85.0
851	1.9991363021179918	85.1
852	2.0083562482412654	85.2
853	1.9975624979969886	85.3
854	2.021728126867649	85.4
855	2.0098060756452	85.5
856	2.0173226963111963	85.6
857	2.0032030689399725	85.7
858	2.0045924295730333	85.8
859	2.0093213553260956	85.9
860	2.00704145482133	86.0
861	2.0077757399096985	86.1
862	2.000705750165616	86.2
863	2.0200606712729874	86.3
864	2.0118692734585375	86.4
865	1.9998065568957624	86.5
866	2.007482785960289	86.6
867	2.0087748323368313	86.7
868	2.018425179350047	86.8
869	2.0136080918322183	86.9
870	2.015251404703315	87.0
871	2.001605478820922	87.1
872	2.0145337579643954	87.2
873	2.0050136283416693	87.3
874	2.013368060123229	87.4
875	2.011916845814914	87.5
876	2.0097583496411873	87.6
877	1.9995986408224486	87.7
878	1.9902189346253614	87.8
879	1.997801929026033	87.9
880	2.002584927796779	88.0
881	2.00452844863927	88.1
882	1.9964864691888342	88.2
883	2.00966220227537	88.3
884	1.9984874222633984	88.4
885	1.9935749603309074	88.5
886	1.9988922161422809	88.6
887	2.001144660627153	88.7
888	2.002755474720741	88.8
889	1.9987613567924678	88.9
890	1.996943262991275	89.0
891	1.9956904807330778	89.1
892	2.000185944560986	89.2
893	1.9970508915361809	89.3
894	1.9944379465060353	89.4
895	1.9962103708219616	89.5
896	1.982759869436633	89.6
897	1.9894497825868618	89.7
898	1.9971828390937632	89.8
899	2.0115897878525746	89.9
900	1.9890509376641812	90.0
901	1.9925870282711424	90.1
902	1.9942483490601868	90.2
903	1.9961574151249684	90.3
904	2.011423115077904	90.4
905	1.9963064901525942	90.5
906	1.9878844277751362	90.6
907	1.9935449342167353	90.7
908	1.9903928477305863	90.8
909	1.9985270857521815	90.9
910	2.009824848111868	91.0
911	2.001397143650059	91.1
912	2.003195902979981	91.2
913	1.9981948623034482	91.3
914	1.9976522876539582	91.4
915	1.99679326175948	91.5
916	1.9916916353031928	91.6
917	2.0005988595605966	91.7
918	1.9997600850609525	91.8
919	1.9862038457645361	91.9
920	1.9974671942166309	92.0
921	1.9950379212962348	92.1
922	1.9973202147255205	92.2
923	1.9815877003379045	92.3
924	1.9978043143853415	92.4
925	2.011406437108724	92.5
926	2.0079776561288125	92.6
927	2.002234292446353	92.7
928	2.0105110536396626	92.8
929	2.010036775643894	92.9
930	2.0107374810461245	93.0
931	1.9926980440391262	93.1
932	2.0054399932748304	93.2
933	2.002366770565977	93.3
934	2.0147890351730293	93.4
935	2.0101003903113335	93.5
936	2.0107333071467655	93.6
937	2.0189417626425152	93.7
938	2.0144483838072724	93.8
939	2.0062775468494882	93.9
940	2.0069071374222003	94.0
941	2.0075428847735868	94.1
942	2.0016273274248055	94.2
943	1.9885702153401785	94.3
944	2.0037908483048215	94.4
945	2.005840474416998	94.5
946	2.0056492268921926	94.6
947	1.9937224470549615	94.7
948	2.0104381349921154	94.8
949	1.9985159743974685	94.9
950	2.0106450628878108	95.0
951	2.0061471746487327	95.1
952	2.0056433027226217	95.2
953	2.0063041848110217	95.3
954	2.012204254859392	95.4
955	2.0123195437835992	95.5
956	2.008286748630411	95.6
957	1.9897436115522447	95.7
958	2.0021280824334022	95.8
959	2.0021415258316884	95.9
960	1.98226134333334	96.0
961	1.9948928978675806	96.1
962	1.9981753106724411	96.2
963	2.004234439368323	96.3
964	1.9934114372505947	96.4
965	1.9918954562379723	96.5
966	1.994010454886708	96.6
967	2.00165088569095	96.7
968	1.9914303691715871	96.8
969	1.9935051312370788	96.9
970	1.9874897911851233	97.0
971	1.9977236587803684	97.1
972	1.9863992454377104	97.2
973	1.998161212686265	97.3
974	2.004154628904544	97.4
975	2.0106071265129484	97.5
976	2.0087973392694995	97.6
977	2.001597031286271	97.7
978	1.987047846325037	97.8
979	1.9941567737947956	97.9
980	1.9846563978495615	98.0
981	2.007075134550904	98.1
982	1.9977698116735645	98.2
983	1.9954509368569178	98.3
984	1.9825195947625194	98.4
985	1.9912680934917915	98.5
986	1.9756240992773824	98.6
987	1.9992564969103728	98.7
988	1.978668152533563	98.8
989	1.9827423171961256	98.9
990	2.0020621585896365	99.0
991	1.9917721168698537	99.1
992	1.9895602386733664	99.2
993	1.985159522752843	99.3
994	1.9924031105175524	99.4
995	1.98717969654121	99.5
996	1.9950330419809763	99.6
997	1.990108190697325	99.7
998	1.990473801047247	99.8
999	1.9931008771032868	99.9
1000	1.9908141849857275	100.0
1001	2.006766066536059	100.1
1002	1.9999899668739907	100.2
1003	1.98838022447874	100.3
1004	1.9826444924109372	100.4
1005	1.9986394108318193	100.5
1006	1.9926243956088752	100.6
1007	1.9928707265804475	100.7
1008	1.988794190856217	100.8
1009	1.9944331433007534	100.9
1010	2.0078162276880316	101.0
1011	2.01194417892869	101.1
1012	1.9913026019418065	101.2
1013	1.992968583153718	101.3
1014	1.9976640936108603	101.4
1015	1.9869381041093952	101.5
1016	1.992383196176014	101.6
1017	1.9851595815895586	101.7
1018	1.9826625272759861	101.8
1019	1.9949628890973996	101.9
1020	1.9821554723552053	102.0
1021	1.9939043018157767	102.1
1022	1.987857619548983	102.2
1023	1.990908490444988	102.3
1024	1.9824883369993271	102.4
1025	1.990125566390117	102.5
1026	1.9906733491785926	102.6
1027	1.981747145809882	102.7
1028	1.987638333667716	102.8
1029	1.9853507972461875	102.9
1030	1.999490183632394	103.0
1031	2.001341107487894	103.1
1032	1.9897662473067497	103.2
1033	2.004203448933712	103.3
1034	1.992830260424817	103.4
1035	1.9958253970545032	103.5
1036	1.9922752061000193	103.6
1037	1.994081308078589	103.7
1038	1.989998996456211	103.8
1039	1.9983597687995855	103.9
1040	1.988334460967291	104.0
1041	1.9961419222581125	104.1
1042	1.9859773952374613	104.2
1043	1.9989170983919986	104.3
1044	1.9892330948060708	104.4
1045	1.986638995612503	104.5
1046	1.9895846392509076	104.6
1047	1.9788918532304525	104.7
1048	1.9917591096752043	104.8
1049	1.9880502554881905	104.9
1050	1.9872301774112093	105.0
1051	1.983288601968093	105.1
1052	1.9927255733606337	105.2
1053	1.9963105768636142	105.3
1054	1.9892673882971985	105.4
1055	1.9854299645705737	105.5
1056	1.9954741182370312	105.6
1057	1.9779001567312713	105.7
1058	1.987085785721706	105.8
1059	1.9968358204658994	105.9
1060	1.9810999702433987	106.0
1061	2.010047770875704	106.1
1062	1.9799606843172362	106.2
1063	2.0007182279668663	106.3
1064	1.9909312520677325	106.4
1065	1.9968961172076782	106.5
1066	1.9965852415886682	106.6
1067	2.001779771882187	106.7
1068	1.9852250471708246	106.8
1069	1.982692345707927	106.9
1070	1.9776232673958998	107.0
1071	1.9840022822277492	107.1
1072	1.9872646558948965	107.2
1073	1.9913582775712544	107.3
1074	1.9997278250206054	107.4
1075	1.9924031371302886	107.5
1076	1.9944304092731213	107.6
1077	1.9921778168037798	107.7
1078	1.986068175631401	107.8
1079	1.992727557650585	107.9
1080	1.988977262626402	108.0
1081	1.994617630290513	108.1
1082	1.9833476421363634	108.2
1083	1.9933878615821523	108.3
1084	1.9891543066393953	108.4
1085	1.9920846415376254	108.5
1086	1.9961533312854218	108.6
1087	1.9890051905024049	108.7
1088	1.9942665386519005	108.8
1089	1.9940842605630618	108.9
1090	1.984413816180019	109.0
1091	1.9866816993885756	109.1
1092	1.9933957646720242	109.2
1093	1.9873396579749192	109.3
1094	1.986251390275915	109.4
1095	1.9862959230426491	109.5
1096	1.9761427037743455	109.6
1097	1.9810714772367397	109.7
1098	1.9789777502425157	109.8
1099	1.9784841804980597	109.9
1100	1.9837119928760099	110.0
1101	1.9927800041174537	110.1
1102	1.982154879061776	110.2
1103	1.9855566472577226	110.3
1104	1.9918574690618367	110.4
1105	1.9956912765803299	110.5
1106	1.986276265808022	110.6
1107	1.9862788464020167	110.7
1108	1.9845732876562912	110.8
1109	1.9954116944624951	110.9
1110	1.9840549693773566	111.0
1111	1.9873064799632645	111.1
1112	1.98915630073454	111.2
1113	1.9906042604823238	111.3
1114	1.9950946991447092	111.4
1115	1.9948786354321244	111.5
1116	1.9987013870648171	111.6
1117	1.9981024923877557	111.7
1118	1.990783873929746	111.8
1119	1.9875984270987137	111.9
1120	1.9845724996895044	112.0
1121	1.993458420472323	112.1
1122	1.989678080526345	112.2
1123	1.9936085154891527	112.3
1124	1.9978439346323495	112.4
1125	1.9981513468581682	112.5
1126	1.9978813369555566	112.6
1127	1.9889383975037764	112.7
1128	1.9999020228129618	112.8
1129	1.9980595780133816	112.9
1130	1.9939860373247964	113.0
1131	1.9988212213203806	113.1
1132	1.9962517275944096	113.2
1133	1.990732615444961	113.3
1134	1.989987152163367	113.4
1135	1.9986375204439861	113.5
1136	1.9948978862586229	113.6
1137	1.9883119605240158	113.7
1138	1.9816356583175918	113.8
1139	1.9871340374109483	113.9
1140	1.9830908458464451	114.0
1141	1.9694556901185607	114.1
1142	1.984605328228723	114.2
1143	1.9633233260166911	114.3
1144	1.975104179858801	114.4
1145	1.9859669932222055	114.5
1146	1.9786251601400804	114.6
1147	1.9849564169866316	114.7
1148	1.9816428659297205	114.8
1149	1.984174203425455	114.9
1150	1.9865925196249254	115.0
1151	1.993731830802131	115.1
1152	1.99788564569087	115.2
1153	1.9861018747478594	115.3
1154	1.9987547833598374	115.4
1155	1.9796384731565768	115.5
1156	1.9974584333829886	115.6
1157	1.9932461521352642	115.7
1158	1.987912830826686	115.8
1159	2.0105184606532163	115.9
1160	2.000149907278208	116.0
1161	2.011937961535794	116.1
1162	2.010802015921653	116.2
1163	1.998246756506076	116.3
1164	1.995990284205901	116.4
1165	1.9966836232178884	116.5
1166	2.0040712872709148	116.6
1167	2.0080508771046457	116.7
1168	2.0078184566087844	116.8
1169	2.0149566903224336	116.9
1170	1.9987854925761406	117.0
1171	1.997223477609311	117.1
1172	1.990776050242371	117.2
1173	1.9973945203169212	117.3
1174	2.0051212727898076	117.4
1175	2.0060360147095357	117.5
1176	2.0067063268928282	117.6
1177	2.0046069609082386	117.7
1178	1.999378578221688	117.8
1179	2.0029312069926024	117.9
1180	2.0127075123374767	118.0
1181	2.0025588646978734	118.1
1182	2.0077940396624205	118.2
1183	2.0098214102992777	118.3
1184	1.9970196624650298	118.4
1185	2.0115032926195764	118.5
1186	2.0031011545162483	118.6
1187	1.9858139002124342	118.7
1188	1.9918865102766137	118.8
1189	1.9852891485558328	118.9
1190	1.9962863522629297	119.0
1191	1.995300441995271	119.1
1192	1.9951974711647429	119.2
1193	2.0001167534610165	119.3
1194	2.005931207422451	119.4
1195	1.9963450802504115	119.5
1196	2.006719653198606	119.6
1197	2.002986890700431	119.7
1198	2.0008798254709976	119.8
1199	1.9895988836583667	119.9
1200	1.9854340319901456	120.0
1201	1.9853968529164547	120.1
1202	1.9979349585419415	120.2
1203	1.993515184791631	120.3
1204	2.010368649032	120.4
1205	1.9963705303827888	120.5
1206	1.9960939821664931	120.6
1207	1.9966218075327804	120.7
1208	1.9956322875560852	120.8
1209	1.9863503022332776	120.9
1210	1.9873525848990081	121.0
1211	1.990275237275717	121.1
1212	1.9957410455355158	121.2
1213	1.9945346999222608	121.3
1214	1.9901231499571628	121.4
1215	2.0064144774185753	121.5
1216	2.00312363899272	121.6
1217	2.0050158028176037	121.7
1218	2.0054253245128733	121.8
1219	1.9986269574113908	121.9
1220	2.0042018344079366	122.0
1221	1.9939478180023513	122.1
1222	2.0067536417971166	122.2
1223	1.9971526247205809	122.3
1224	2.006193312210997	122.4
1225	1.9968120258385404	122.5
1226	2.003199464387907	122.6
1227	2.000756979853087	122.7
1228	2.0015648812809164	122.8
1229	2.004090932164744	122.9
1230	1.996006734410829	123.0
1231	2.0118231998228477	123.1
1232	2.004314736993154	123.2
1233	2.006601159432502	123.3
1234	2.0212511599013854	123.4
1235	2.016156712072953	123.5
1236	2.0063048511456096	123.6
1237	2.0004018123760576	123.7
1238	2.0037769128530365	123.8
1239	2.0168307405532553	123.9
1240	1.997411989638245	124.0
1241	2.0059331998082186	124.1
1242	2.0127559333024494	124.2
1243	2.0045828814151854	124.3
1244	2.00158574940502	124.4
1245	1.9975917363655729	124.5
1246	1.9999211559798291	124.6
1247	1.9995275059140043	124.7
1248	2.005076050102369	124.8
1249	1.9980428039593832	124.9
1250	1.9956284132272277	125.0
1251	1.997748035184154	125.1
1252	2.00302596840526	125.2
1253	1.9978742499434923	125.3
1254	1.9910291675533407	125.4
1255	2.003964810727188	125.5
1256	2.001542178668004	125.6
1257	2.000313447018287	125.7
1258	1.9982396953613084	125.8
1259	2.017546382880851	125.9
1260	2.0053648268251325	126.0
1261	1.9949121040128355	126.1
1262	2.0090698013374735	126.2
1263	2.0028761585658166	126.3
1264	2.0007500334626513	126.4
1265	2.002422709836249	126.5
1266	1.987497370402528	126.6
1267	1.9968032725032796	126.7
1268	2.003465016093334	126.8
1269	1.9995009394577545	126.9
1270	1.9990550223102288	127.0
1271	2.002761011347688	127.1
1272	2.0120407851890034	127.2
1273	2.0079946731575578	127.3
1274	2.013335190989026	127.4
1275	2.0071366421347783	127.5
1276	2.0128567820657177	127.6
1277	2.003678867974501	127.7
1278	2.006579523961421	127.8
1279	2.0049019706555207	127.9
1280	2.0082406053926842	128.0
1281	2.0112073548425737	128.1
1282	2.010468293492327	128.2
1283	2.0048420762694117	128.3
1284	2.0068788160954885	128.4
1285	2.0075510399530723	128.5
1286	2.018369649554916	128.6
1287	2.0168483351120114	128.7
1288	2.0055111230817806	128.8
1289	1.9980507941594472	128.9
1290	2.005497660637182	129.0
1291	1.9986772511663706	129.1
1292	1.9993358976748474	129.2
1293	1.9959253595969524	129.3
1294	2.0054605027682952	129.4
1295	2.0019860127174502	129.5
1296	2.01116633615582	129.6
1297	2.00023346415608	129.7
1298	2.000563572329658	129.8
1299	2.0069281385206943	129.9
1300	1.9900648318817538	130.0
1301	1.987931733916011	130.1
1302	1.976495887365159	130.2
1303	1.9918365381549445	130.3
1304	2.0063180313900206	130.4
1305	1.9925678455010605	130.5
1306	1.992968149725917	130.6
1307	1.9926676368250937	130.7
1308	1.9987914516709517	130.8
1309	1.9898394737689455	130.9
1310	1.9884447208509541	131.0
1311	1.9819338565151772	131.1
1312	1.9909693445079852	131.2
1313	1.9882589229973953	131.3
1314	1.9872136122558197	131.4
1315	1.9824877009495336	131.5
1316	1.9870775587053062	131.6
1317	1.9836133801937665	131.7
1318	1.984428386683466	131.8
1319	1.9820604103042359	131.9
1320	1.981868626269912	132.0
1321	1.9820090625444802	132.1
1322	1.9820705026632373	132.2
1323	1.9891520574664747	132.3
1324	2.000075478818307	132.4
1325	1.9941482255113945	132.5
1326	1.999842780907503	132.6
1327	1.9968147759517176	132.7
1328	1.9976842318156351	132.8
1329	1.993117946319902	132.9
1330	1.9952298937142448	133.0
1331	1.9898929515976778	133.1
1332	1.9890587872717511	133.2
1333	1.9819365170020173	133.3
1334	1.9954804854724602	133.4
1335	1.9883048161269836	133.5
1336	1.9741499714166735	133.6
1337	1.9783827020970397	133.7
1338	1.9797906901844944	133.8
1339	1.9850286916930084	133.9
1340	1.9849924027789398	134.0
1341	1.990645705579011	134.1
1342	1.9871926097586219	134.2
1343	1.9828400578022956	134.3
1344	1.9881038801250082	134.4
1345	1.997734962465928	134.5
1346	1.9868318034235055	134.6
1347	2.006970263302322	134.7
1348	1.9908291073294275	134.8
1349	1.9873675891441052	134.9
1350	1.9978805447030532	135.0
1351	1.9893940607677436	135.1
1352	2.001730702308717	135.2
1353	1.992578562469923	135.3
1354	1.975919551302798	135.4
1355	1.987624741396907	135.5
1356	1.992206828491094	135.6
1357	1.992253818966391	135.7
1358	1.996951588976233	135.8
1359	1.9856493433572877	135.9
1360	1.9868331218599757	136.0
1361	1.9801974552101738	136.1
1362	1.9683406400965504	136.2
1363	1.9947545525249728	136.3
1364	1.994267746108186	136.4
1365	1.9798722955307062	136.5
1366	1.98669043620284	136.6
1367	1.984733311475744	136.7
1368	1.98652007436763	136.8
1369	1.9877661163482918	136.9
1370	1.9986305682529046	137.0
1371	1.9908524377701486	137.1
1372	1.9941565720272048	137.2
1373	1.986156323185263	137.3
1374	1.9876266385789927	137.4
1375	1.9850949842058438	137.5
1376	1.9815037861019287	137.6
1377	1.990108088441479	137.7
1378	1.9805773279421137	137.8
1379	1.9792137623796837	137.9
1380	1.9941123938484742	138.0
1381	1.9790889501538398	138.1
1382	1.984012228416047	138.2
1383	1.994054036030564	138.3
1384	1.978054230657229	138.4
1385	1.9845612049660297	138.5
1386	1.9847426097265957	138.6
1387	1.9898171511203906	138.7
1388	1.9929449821833412	138.8
1389	1.982419865762228	138.9
1390	1.9770644029415143	139.0
1391	1.988976112798672	139.1
1392	1.986328598229956	139.2
1393	1.9883663652597012	139.3
1394	1.9878938920892542	139.4
1395	1.99117110435951	139.5
1396	1.9816942795108856	139.6
1397	1.969306719292493	139.7
1398	1.974546911834524	139.8
1399	1.9762485580008784	139.9
1400	1.9777101500296645	140.0
1401	1.9883408790070753	140.1
1402	1.9864912298822892	140.2
1403	1.973455372289219	140.3
1404	1.9807000822159921	140.4
1405	1.97722007871386	140.5
1406	1.9789736069246038	140.6
1407	1.9871889230813338	140.7
1408	1.9888818173327931	140.8
1409	1.9783834596959573	140.9
1410	1.9814341901790076	141.0
1411	1.9889335333491984	141.1
1412	1.9750648189497988	141.2
1413	1.982587025808525	141.3
1414	1.9852839805695317	141.4
1415	1.9776953761734741	141.5
1416	1.9763587247399226	141.6
1417	1.9762669064831926	141.7
1418	1.9776138892440032	141.8
1419	1.9843900593489079	141.9
1420	1.9742083726350295	142.0
1421	1.9711210746902246	142.1
1422	1.976545788508347	142.2
1423	1.9725365403743915	142.3
1424	1.9685139499355955	142.4
1425	1.9738274237136204	142.5
1426	1.9765859256582547	142.6
1427	1.9754475833218772	142.7
1428	1.977572193260682	142.8
1429	1.9737648313908105	142.9
1430	1.9734748969935563	143.0
1431	1.9768470588099034	143.1
1432	1.971056130603754	143.2
1433	1.9841545105010294	143.3
1434	1.9935637926100744	143.4
1435	1.9964132182582432	143.5
1436	1.9783600991024095	143.6
1437	1.968171244341261	143.7
1438	1.9705115072464205	143.8
1439	1.9801044650811495	143.9
1440	1.9830319297088186	144.0
1441	1.9768033405691157	144.1
1442	1.9845994767682	144.2
1443	1.9715130107513952	144.3
1444	1.975625907052377	144.4
1445	1.9933159404893754	144.5
1446	1.980501171350795	144.6
1447	1.9883956823038953	144.7
1448	1.9790635004427057	144.8
1449	1.9731075619465315	144.9
1450	1.9788827597414538	145.0
1451	1.9758234410213953	145.1
1452	1.9670895484043223	145.2
1453	1.9668980629432185	145.3
1454	1.9700126912065026	145.4
1455	1.9803650201472065	145.5
1456	1.9667191470942769	145.6
1457	1.9656678056124413	145.7
1458	1.977032529018568	145.8
1459	1.9865835473518993	145.9
1460	1.9839816076714163	146.0
1461	1.9867947034384068	146.1
1462	1.979989779750319	146.2
1463	1.9796465104101608	146.3
1464	1.9728231235903242	146.4
1465	1.9524098685378546	146.5
1466	1.967613997229282	146.6
1467	1.9845420422420876	146.7
1468	1.9821427293751446	146.8
1469	1.9682121288021086	146.9
1470	1.9768288571613497	147.0
1471	1.974746173141017	147.1
1472	1.9592711730306183	147.2
1473	1.9719351244391112	147.3
1474	1.9665790849053313	147.4
1475	1.9647712339717356	147.5
1476	1.9527941831167297	147.6
1477	1.967795687629352	147.7
1478	1.9643756248002004	147.8
1479	1.9712980256512609	147.9
1480	1.9748411484656998	148.0
1481	1.9771863320699254	148.1
1482	1.9790346826519067	148.2
1483	1.9612112025505406	148.3
1484	1.970751623975289	148.4
1485	1.9883436080182382	148.5
1486	1.9888872673986249	148.6
1487	1.9926779746109198	148.7
1488	1.9865999803644867	148.8
1489	1.994724868881516	148.9
1490	1.989286794949173	149.0
1491	1.984406004823681	149.1
1492	1.9773345530313777	149.2
1493	1.9809697712824028	149.3
1494	1.9769574751897472	149.4
1495	1.971554591275949	149.5
1496	1.9818623494440037	149.6
1497	1.9776340730927673	149.7
1498	1.9899073591787793	149.8
1499	1.9792731587073402	149.9
1500	1.9809517339194134	150.0
1501	1.9851473910551782	150.1
1502	1.9836398595984979	150.2
1503	1.988112367953436	150.3
1504	1.9837979601728455	150.4
1505	1.9906197625944186	150.5
1506	1.9970218110603284	150.6
1507	1.987710127266614	150.7
1508	1.9858520141446232	150.8
1509	1.9887993221048175	150.9
1510	1.9758434307489836	151.0
1511	1.9740495648329424	151.1
1512	1.9905073823071273	151.2
1513	1.9817767287006658	151.3
1514	1.9966529791480203	151.4
1515	1.9898791846200716	151.5
1516	1.9754822557829423	151.6
1517	1.9733027293119902	151.7
1518	1.974776573523061	151.8
1519	1.9877129130311872	151.9
1520	1.9801368558108947	152.0
1521	1.974903316202355	152.1
1522	1.9701361899608054	152.2
1523	1.983482379742902	152.3
1524	1.9771355846768197	152.4
1525	1.9747462564661913	152.5
1526	1.9705505025293084	152.6
1527	1.9782223546195397	152.7
1528	1.9730492397873949	152.8
1529	1.9886814825040335	152.9
1530	1.9841651253526214	153.0
1531	1.9788702158364868	153.1
1532	1.9898164593071117	153.2
1533	1.9946253248390347	153.3
1534	1.986037542467975	153.4
1535	1.9942126798237243	153.5
1536	1.9852378964413857	153.6
1537	1.9840976609389884	153.7
1538	1.9702058897260093	153.8
1539	1.9803708158853675	153.9
1540	1.9799827871062117	154.0
1541	1.9688809505753302	154.1
1542	1.9815749120090433	154.2
1543	1.984338415289221	154.3
1544	1.9748888538833411	154.4
1545	1.972917335675716	154.5
1546	1.9798622662264431	154.6
1547	1.981013682308138	154.7
1548	1.9771663339313572	154.8
1549	1.9797044899072698	154.9
1550	1.9916041554100568	155.0
1551	1.9877420809054331	155.1
1552	1.988371314167965	155.2
1553	1.9827513306500983	155.3
1554	1.990070742505555	155.4
1555	1.9778861974766153	155.5
1556	1.9827909905319359	155.6
1557	1.9947996170036575	155.7
1558	1.9958676777215258	155.8
1559	1.9837634680585656	155.9
1560	1.991498894567392	156.0
1561	1.992640391363237	156.1
1562	1.9920312980923935	156.2
1563	1.9990249333129912	156.3
1564	1.9948846309843582	156.4
1565	1.986601325245223	156.5
1566	1.9873563958828984	156.6
1567	1.994238384738675	156.7
1568	1.9929370813185179	156.8
1569	1.9853488962443584	156.9
1570	1.9955916326914487	157.0
1571	1.9771500029396454	157.1
1572	1.9709906415081595	157.2
1573	1.9864005705938959	157.3
1574	1.9878373222553396	157.4
1575	1.9855051203491345	157.5
1576	1.9880867201142776	157.6
1577	1.9869772982848963	157.7
1578	1.9805229597992822	157.8
1579	1.9936304137261476	157.9
1580	1.9792349177103454	158.0
1581	1.982447111254138	158.1
1582	2.001881819123492	158.2
1583	1.9983431842498083	158.3
1584	1.9908019439599358	158.4
1585	1.977127260924198	158.5
1586	1.9865879707954845	158.6
1587	1.9814739841826499	158.7
1588	1.9869644256401633	158.8
1589	1.9758189069616816	158.9
1590	1.9782138739965593	159.0
1591	1.98616567123041	159.1
1592	1.9969127188186202	159.2
1593	1.9942565711896165	159.3
1594	1.9961239174082983	159.4
1595	1.995234161709633	159.5
1596	2.0047039567857143	159.6
1597	1.9864486899806135	159.7
1598	1.988167965952456	159.8
1599	1.9842479616648792	159.9
1600	1.989627315378792	160.0
1601	1.9687919983029853	160.1
1602	1.9927630384441122	160.2
1603	1.9921133841771166	160.3
1604	1.9936186930837132	160.4
1605	1.9787074788594605	160.5
1606	1.9815641193734705	160.6
1607	1.972864147498995	160.7
1608	1.9740508004001818	160.8
1609	1.99686313155751	160.9
1610	1.9892164503643617	161.0
1611	1.9962164788735037	161.1
1612	2.0027689557778903	161.2
1613	1.998124304129106	161.3
1614	1.992939085953337	161.4
1615	1.9983401313451818	161.5
1616	1.9982708925209987	161.6
1617	2.0054301878064114	161.7
1618	2.001593288430015	161.8
1619	2.008177420075623	161.9
1620	2.006331744848495	162.0
1621	1.9989281723997383	162.1
1622	2.007072084750702	162.2
1623	2.003036600982723	162.3
1624	1.9896553400791888	162.4
1625	1.9978753375179796	162.5
1626	1.9910707384923294	162.6
1627	1.9920528659018792	162.7
1628	1.999625094337626	162.8
1629	1.9910010378894916	162.9
1630	1.9946628190281708	163.0
1631	1.9920843415821938	163.1
1632	2.0005748209206393	163.2
1633	1.9868425946319472	163.3
1634	1.9933542951468928	163.4
1635	1.988969923850674	163.5
1636	1.9869268041279857	163.6
1637	1.9897270613620166	163.7
1638	1.9865463788466202	163.8
1639	1.9970051494497316	163.9
1640	1.9867979829174187	164.0
1641	1.9889274945906226	164.1
1642	1.97677221542673	164.2
1643	1.9812552954237475	164.3
1644	1.9777725803284758	164.4
1645	1.976281576711644	164.5
1646	1.978464184751658	164.6
1647	1.9849689573564926	164.7
1648	1.9875559804063194	164.8
1649	1.983271332591541	164.9
1650	1.976545175575707	165.0
1651	1.9845273790651374	165.1
1652	1.9844930538157102	165.2
1653	1.9806172179576509	165.3
1654	1.9770275890924243	165.4
1655	1.9884939638093382	165.5
1656	1.9777289501748432	165.6
1657	1.9748834324969242	165.7
1658	1.9708283542242693	165.8
1659	1.9736265934703505	165.9
1660	1.9674815593412311	166.0
1661	1.9756161560824879	166.1
1662	1.9793118001883188	166.2
1663	1.9711774869875751	166.3
1664	1.9659813515765383	166.4
1665	1.965811814575475	166.5
1666	1.9838779638799673	166.6
1667	1.9835196650746632	166.7
1668	1.97440069871881	166.8
1669	1.9738177321622372	166.9
1670	1.9817463238416533	167.0
1671	1.9766098144331459	167.1
1672	1.9766996210581012	167.2
1673	1.9705498418498422	167.3
1674	1.9725947404027944	167.4
1675	1.9658649717381969	167.5
1676	1.9708649625447094	167.6
1677	1.9720232630738883	167.7
1678	1.9592878288821662	167.8
1679	1.9703412219880154	167.9
1680	1.9828954321965806	168.0
1681	1.983097706228813	168.1
1682	1.983181967774901	168.2
1683	1.9784561392869109	168.3
1684	1.9921515457486716	168.4
1685	1.986184243936686	168.5
1686	1.978773492877277	168.6
1687	1.9680704491409928	168.7
1688	1.9754529315628753	168.8
1689	1.979555576202192	168.9
1690	1.9772007504148776	169.0
1691	1.9881947769017159	169.1
1692	1.9906825384171383	169.2
1693	1.9707940483479167	169.3
1694	1.989636142718065	169.4
1695	1.9826329573391592	169.5
1696	1.975349786698496	169.6
1697	1.9889228419606455	169.7
1698	1.9705563173850627	169.8
1699	1.9791948831182322	169.9
1700	1.9850717568109275	170.0
1701	1.9903021972400772	170.1
1702	1.9894939806710517	170.2
1703	1.9949880565842115	170.3
1704	1.9820584728292097	170.4
1705	1.9558803280349981	170.5
1706	1.972841555638595	170.6
1707	1.9693131381675502	170.7
1708	1.9653411115164119	170.8
1709	1.9694106843171097	170.9
1710	1.9835584915821702	171.0
1711	1.9674839108042323	171.1
1712	1.9741406124929237	171.2
1713	1.9736228592735052	171.3
1714	1.9794324371787597	171.4
1715	1.9693500124076426	171.5
1716	1.9712703426652345	171.6
1717	1.9578931510311497	171.7
1718	1.9635519773472276	171.8
1719	1.9747114147104112	171.9
1720	1.9739460113089637	172.0
1721	1.973742750472928	172.1
1722	1.9612529772658287	172.2
1723	1.9835682410262276	172.3
1724	1.967337712286288	172.4
1725	1.9623046105504636	172.5
1726	1.9719597937407927	172.6
1727	1.975731203222949	172.7
1728	1.9927021612259386	172.8
1729	1.976917023188734	172.9
1730	1.9756636954967293	173.0
1731	1.991965330607187	173.1
1732	1.9814925697811563	173.2
1733	1.9942668312429777	173.3
1734	1.9775022515909253	173.4
1735	1.9826031385839749	173.5
1736	1.973794674528571	173.6
1737	1.973684642626481	173.7
1738	1.9678322335255305	173.8
1739	1.9757902347430298	173.9
1740	1.9818587715791154	174.0
1741	1.961291273027016	174.1
1742	1.9604202689523027	174.2
1743	1.9598935857622748	174.3
1744	1.962446284508125	174.4
1745	1.9688483758724542	174.5
1746	1.9831610094785157	174.6
1747	1.9737499069820235	174.7
1748	1.9760325458990948	174.8
1749	1.9834018762340504	174.9
1750	1.9866466549887811	175.0
1751	1.9824022812650182	175.1
1752	1.9888538939180245	175.2
1753	1.992548379543309	175.3
1754	1.998383983825568	175.4
1755	1.98927484155781	175.5
1756	1.9907136655642992	175.6
1757	1.983427177626671	175.7
1758	1.985055518844269	175.8
1759	2.000574099899119	175.9
1760	1.9769237847529348	176.0
1761	1.9831462788093965	176.1
1762	1.984490047033412	176.2
1763	1.9928189720697556	176.3
1764	2.0130799142516653	176.4
1765	1.9992545524107934	176.5
1766	2.0028813174473736	176.6
1767	1.9952677412422333	176.7
1768	1.9947542889087826	176.8
1769	1.9912116623983642	176.9
1770	2.0048661149697367	177.0
1771	2.010294031214209	177.1
1772	1.9972273722899303	177.2
1773	2.003573283981427	177.3
1774	1.9915894202009083	177.4
1775	2.007557400405961	177.5
1776	2.0041835476057965	177.6
1777	1.997618165894505	177.7
1778	1.999680174429747	177.8
1779	2.0045947729056834	177.9
1780	2.0069186875978646	178.0
1781	2.005088665101731	178.1
1782	1.9915517403979708	178.2
1783	1.9916077830368473	178.3
1784	2.0018840461039855	178.4
1785	1.9992537077090577	178.5
1786	1.9944589135808966	178.6
1787	1.9841970788923418	178.7
1788	1.9945772230408707	178.8
1789	1.9907046702781552	178.9
1790	1.99734232655335	179.0
1791	1.9966385120150254	179.1
1792	1.9901788450111855	179.2
1793	1.9859296461588332	179.3
1794	1.9819587253939182	179.4
1795	1.983027075970114	179.5
1796	1.973916227825596	179.6
1797	1.9830324692440775	179.7
1798	1.9924305784988208	179.8
1799	1.996062812714732	179.9
1800	1.994114526434028	180.0
1801	2.0048127124681434	180.1
1802	1.9926455824904536	180.2
1803	2.004234681570593	180.3
1804	1.9954082105163458	180.4
1805	1.9873443183290274	180.5
1806	1.987237276138335	180.6
1807	1.9879198985131654	180.7
1808	1.9875081716550425	180.8
1809	1.98668629443157	180.9
1810	2.0056846922078697	181.0
1811	2.004328527431722	181.1
1812	1.9861200685792801	181.2
1813	1.9874424907448278	181.3
1814	1.9953302441445027	181.4
1815	2.01008174372442	181.5
1816	1.9997639547693427	181.6
1817	1.9959041656223804	181.7
1818	2.00250543157912	181.8
1819	1.998619105730909	181.9
1820	2.001448618498993	182.0
1821	2.001618599490135	182.1
1822	1.9832277476335225	182.2
1823	1.9930736485231193	182.3
1824	1.9940617066427466	182.4
1825	1.992918363289623	182.5
1826	1.9920538491439737	182.6
1827	1.9899008001052925	182.7
1828	2.009938459413076	182.8
1829	1.992789406958423	182.9
1830	1.9950508378383538	183.0
1831	2.005908484595985	183.1
1832	2.0211207208380904	183.2
1833	2.0021851243477906	183.3
1834	2.0024070937292633	183.4
1835	2.0068169952142125	183.5
1836	1.993944354160928	183.6
1837	1.9932475582877798	183.7
1838	2.0060037583608783	183.8
1839	2.0041728308018474	183.9
1840	1.9927841587595172	184.0
1841	2.0011807924462004	184.1
1842	2.0008941646023124	184.2
1843	1.993229445039703	184.3
1844	1.9860113984551908	184.4
1845	1.9898813366195076	184.5
1846	1.9953194243829475	184.6
1847	1.998980259847543	184.7
1848	2.0048795809985305	184.8
1849	1.9949667934011517	184.9
1850	1.998564554484917	185.0
1851	2.004874629415717	185.1
1852	1.9923178435270459	185.2
1853	1.989371673691262	185.3
1854	1.9803748849611487	185.4
1855	1.9876743661269674	185.5
1856	1.986235639456412	185.6
1857	1.982695095239036	185.7
1858	1.9788030287170448	185.8
1859	1.985250838646067	185.9
1860	1.9897927721660398	186.0
1861	1.9844532288628056	186.1
1862	1.9857240682244082	186.2
1863	1.9927591967912763	186.3
1864	2.001498528201963	186.4
1865	1.995009774204392	186.5
1866	1.988043666108759	186.6
1867	1.9876929344319703	186.7
1868	1.9879521849888893	186.8
1869	1.990046910244175	186.9
1870	1.99593842045751	187.0
1871	1.9922622310359752	187.1
1872	1.9834477814947868	187.2
1873	2.0010005511237123	187.3
1874	2.0096430749480745	187.4
1875	2.0013415525416582	187.5
1876	1.9945804884912177	187.6
1877	1.9882695144283251	187.7
1878	1.9976450626640367	187.8
1879	2.005108209157999	187.9
1880	1.985712433226229	188.0
1881	1.9819469945353831	188.1
1882	1.9909208577537822	188.2
1883	1.9920415705545826	188.3
1884	1.987689331846338	188.4
1885	1.9853805066407029	188.5
1886	1.9977153342789657	188.6
1887	1.9964547023037251	188.7
1888	1.9882966326510099	188.8
1889	2.0095070132464947	188.9
1890	2.0116697755796555	189.0
1891	2.003964057866862	189.1
1892	1.9992199901302676	189.2
1893	2.01272359486044	189.3
1894	2.001679247995729	189.4
1895	2.0010686105358495	189.5
1896	2.0032242098122732	189.6
1897	1.9961487733507124	189.7
1898	2.019320811486726	189.8
1899	2.0001873283399467	189.9
1900	1.993984425330797	190.0
1901	1.9824409090453157	190.1
1902	1.9909262581726268	190.2
1903	1.9877806350424074	190.3
1904	1.9876557239669417	190.4
1905	1.9836697309965523	190.5
1906	1.9948054354373421	190.6
1907	1.997657060958674	190.7
1908	2.0012385283281247	190.8
1909	1.9944770589963359	190.9
1910	1.989560458869823	191.0
1911	1.9982599859607393	191.1
1912	1.988775405456774	191.2
1913	1.9926582889027478	191.3
1914	1.9965850933484033	191.4
1915	1.991212270741549	191.5
1916	2.00158243130933	191.6
1917	2.0030827118714036	191.7
1918	2.002135416368796	191.8
1919	2.0109138590379683	191.9
1920	2.013873471128889	192.0
1921	1.9965855106663335	192.1
1922	2.006386507539633	192.2
1923	1.9934782403406857	192.3
1924	1.9917442412702937	192.4
1925	2.0065625096753656	192.5
1926	2.006569150128613	192.6
1927	2.0049521030270507	192.7
1928	2.000179583966902	192.8
1929	2.008798421344335	192.9
1930	1.9966667571779928	193.0
1931	2.002644015820204	193.1
1932	2.0031991017521906	193.2
1933	1.9984139893105495	193.3
1934	1.997450369880334	193.4
1935	1.997032554847799	193.5
1936	2.000228181621132	193.6
1937	1.999764139528286	193.7
1938	2.012600007000982	193.8
1939	2.0058302316278804	193.9
1940	2.0044407363875307	194.0
1941	1.9993872299473165	194.1
1942	1.997182219885361	194.2
1943	1.994070986510382	194.3
1944	1.9856897577329444	194.4
1945	1.9856485603952159	194.5
1946	1.9895427380638622	194.6
1947	1.997175310709051	194.7
1948	1.9887001889162084	194.8
1949	1.9911015438321549	194.9
1950	2.0082168704278964	195.0
1951	1.991493401865792	195.1
1952	1.9977275905021772	195.2
1953	1.996470204560977	195.3
1954	1.984890136874902	195.4
1955	1.99208217041342	195.5
1956	1.9910585069831475	195.6
1957	2.006192884970364	195.7
1958	1.999615831949061	195.8
1959	1.9985615609974747	195.9
1960	1.9973023667634475	196.0
1961	2.0029674998631943	196.1
1962	1.9903200688504952	196.2
1963	1.9954977218093024	196.3
1964	1.987071033132496	196.4
1965	1.9855826838749875	196.5
1966	1.9951393418273153	196.6
1967	2.0002714240402812	196.7
1968	2.0004654075910766	196.8
1969	1.9828811749411144	196.9
1970	1.990024805075616	197.0
1971	1.9917484779934451	197.1
1972	1.989046748291978	197.2
1973	1.9905293456961795	197.3
1974	1.987692173521818	197.4
1975	1.9852626034367251	197.5
1976	1.9918933968399652	197.6
1977	1.9930479574769395	197.7
1978	1.9984398494810542	197.8
1979	1.9998076851093927	197.9
1980	1.9933278465294326	198.0
1981	1.9970072008278739	198.1
1982	2.0054799127385716	198.2
1983	1.983766784028337	198.3
1984	1.992071926650927	198.4
1985	1.9893804860481341	198.5
1986	2.000677880819788	198.6
1987	2.002768800431044	198.7
1988	1.993076598226265	198.8
1989	2.004368849323024	198.9
1990	1.9961683767804967	199.0
1991	1.9939070147239426	199.1
1992	1.9856445304370185	199.2
1993	1.9833236600101678	199.3
1994	1.9923584790067168	199.4
1995	1.9928210362501857	199.5
1996	1.9930340324301008	199.6
1997	1.9953019942390666	199.7
1998	1.998854057672343	199.8
[truncated: 24,001 more rows]
