# Supplementary material for: Assessing structure-function impacts on Vitellogenin by leveraging allelic variant found in honey bee subspecies Apis mellifera mellifera
Source: iScience. 2025 Jul 29;28(9):113241. doi: 10.1016/j.isci.2025.113241 (PMC12496180; doi:10.1016/j.isci.2025.113241)
Supplement: Data S1. Data and code for molecular dynamics [file mmc2.zip › MD_analysis/csv/rmsfdel5.csv]

	Fluctuations	Atom_number
0	1.2310889	0
1	1.0007086	1
2	1.3171374	2
3	1.2376366	3
4	1.5703804	4
5	1.1376374	5
6	0.86833155	6
7	0.68597823	7
8	0.63009775	8
9	0.61486316	9
10	0.69398737	10
11	0.7620462	11
12	0.8701886	12
13	0.97092855	13
14	1.0099795	14
15	1.0678672	15
16	1.1422279	16
17	1.235413	17
18	1.5267338	18
19	2.3383222	19
20	2.8200982	20
21	3.150829	21
22	3.296774	22
23	3.0226264	23
24	2.224965	24
25	1.8415971	25
26	1.4058089	26
27	1.2860148	27
28	1.2288465	28
29	1.1048982	29
30	1.0019933	30
31	0.9855224	31
32	0.92133194	32
33	0.8299885	33
34	0.72619146	34
35	0.66382086	35
36	0.6497603	36
37	0.67137265	37
38	0.907371	38
39	1.016765	39
40	1.1778976	40
41	1.3998003	41
42	1.7511373	42
43	1.4352279	43
44	1.0895323	44
45	0.8546155	45
46	0.7613636	46
47	0.6631631	47
48	0.68897545	48
49	0.803576	49
50	1.0484685	50
51	1.1241033	51
52	1.0292066	52
53	1.0751401	53
54	1.117435	54
55	1.1996173	55
56	1.3200356	56
57	1.3004911	57
58	1.5222223	58
59	1.7448657	59
60	1.8758835	60
61	2.142305	61
62	2.4432788	62
63	2.3608081	63
64	2.0392737	64
65	1.368207	65
66	1.5507871	66
67	1.994714	67
68	1.7702901	68
69	2.0150025	69
70	2.1327708	70
71	2.14243	71
72	2.6228976	72
73	2.8081057	73
74	1.9854134	74
75	2.2162504	75
76	1.3387423	76
77	1.3783298	77
78	1.306761	78
79	1.254639	79
80	1.4475192	80
81	1.2173465	81
82	1.1698056	82
83	1.2223179	83
84	0.9800166	84
85	0.8225895	85
86	0.7616049	86
87	0.78300506	87
88	0.89460456	88
89	1.154916	89
90	1.1247842	90
91	1.536954	91
92	1.611098	92
93	1.5809073	93
94	1.2505974	94
95	1.2200108	95
96	1.5836606	96
97	1.4363676	97
98	0.9795788	98
99	0.96372974	99
100	0.99405277	100
101	1.2013351	101
102	1.583203	102
103	1.5153513	103
104	1.2303202	104
105	1.3702655	105
106	1.4045256	106
107	1.3919661	107
108	1.116702	108
109	1.0494314	109
110	1.1906023	110
111	1.0519446	111
112	0.87506086	112
113	0.9199203	113
114	0.9389092	114
115	0.852434	115
116	0.8796903	116
117	0.88873255	117
118	0.809637	118
119	0.8018296	119
120	0.97040284	120
121	1.0017726	121
122	1.5523202	122
123	2.9339314	123
124	3.3791785	124
125	3.5915349	125
126	3.1652775	126
127	3.0852053	127
128	4.3205457	128
129	3.6074946	129
130	4.033217	130
131	3.7542784	131
132	3.7086298	132
133	3.9355376	133
134	4.123119	134
135	4.3977942	135
136	5.5634346	136
137	4.98357	137
138	3.7851045	138
139	3.7002687	139
140	2.464944	140
141	1.561574	141
142	1.3112936	142
143	1.2787502	143
144	1.3276782	144
145	1.6641654	145
146	1.7266971	146
147	1.670212	147
148	1.9504287	148
149	2.4946141	149
150	2.466827	150
151	2.3160384	151
152	1.8747152	152
153	1.8009424	153
154	1.4945031	154
155	1.3702116	155
156	1.1458634	156
157	1.064516	157
158	1.0426214	158
159	0.97042584	159
160	0.94384205	160
161	1.2488269	161
162	1.0715683	162
163	1.1191716	163
164	1.5768622	164
165	1.8045988	165
166	2.1404915	166
167	1.7652137	167
168	1.4265776	168
169	1.9631541	169
170	2.0810654	170
171	1.6217161	171
172	1.5370016	172
173	1.2198691	173
174	0.9338811	174
175	0.84396607	175
176	1.014983	176
177	1.0766307	177
178	1.3662599	178
179	1.7636888	179
180	1.2305017	180
181	2.5246265	181
182	2.1858764	182
183	2.1842864	183
184	2.3990028	184
185	1.604012	185
186	1.0024654	186
187	0.8533939	187
188	0.80771124	188
189	0.82626104	189
190	0.8967686	190
191	0.97078896	191
192	1.0550756	192
193	1.1270893	193
194	1.191424	194
195	1.472901	195
196	1.5437006	196
197	1.6077173	197
198	1.7830993	198
199	1.661477	199
200	1.5791306	200
201	2.02668	201
202	2.4245563	202
203	1.9993196	203
204	2.840197	204
205	3.0606909	205
206	5.1162663	206
207	6.7483253	207
208	6.5446286	208
209	6.9866343	209
210	7.7078843	210
211	6.869997	211
212	6.0372257	212
213	7.634725	213
214	8.357313	214
215	7.263138	215
216	7.2455673	216
217	6.7197556	217
218	6.2465477	218
219	4.0326557	219
220	4.179039	220
221	3.348174	221
222	2.5884962	222
223	2.637063	223
224	1.8924755	224
225	1.6441534	225
226	1.7756224	226
227	1.5613883	227
228	1.2472223	228
229	1.268941	229
230	1.0833249	230
231	0.9978104	231
232	0.8997674	232
233	0.75893044	233
234	0.79093635	234
235	0.8377025	235
236	0.95976955	236
237	1.0825703	237
238	1.5457177	238
239	1.4592327	239
240	1.6102567	240
241	1.3831304	241
242	0.78149563	242
243	0.7654469	243
244	0.5842904	244
245	0.62154704	245
246	0.64108247	246
247	0.70234054	247
248	0.86742103	248
249	0.9700268	249
250	1.0981233	250
251	1.2980039	251
252	1.5550659	252
253	1.5257419	253
254	1.6805973	254
255	1.7638046	255
256	1.9706268	256
257	2.8409448	257
258	3.2189164	258
259	4.1495886	259
260	4.223184	260
261	3.1655548	261
262	2.8363566	262
263	2.336871	263
264	2.1571617	264
265	1.7783346	265
266	1.388228	266
267	1.2511028	267
268	1.1727576	268
269	1.0600977	269
270	0.984754	270
271	0.9407913	271
272	0.8769143	272
273	0.75688756	273
274	0.6993994	274
275	0.6539916	275
276	0.78315115	276
277	0.83957165	277
278	0.8528363	278
279	1.0720445	279
280	1.425926	280
281	2.0460916	281
282	1.5281439	282
283	1.95819	283
284	1.763816	284
285	1.2583532	285
286	1.6484965	286
287	1.5257883	287
288	1.6680782	288
289	1.9350649	289
290	1.8851118	290
291	1.8236635	291
292	1.7403556	292
293	1.4817138	293
294	1.5358729	294
295	1.8313825	295
296	1.5484383	296
297	1.0957481	297
298	1.1180251	298
299	1.4861344	299
