# Supplementary material for: Assessing structure-function impacts on Vitellogenin by leveraging allelic variant found in honey bee subspecies Apis mellifera mellifera
Source: iScience. 2025 Jul 29;28(9):113241. doi: 10.1016/j.isci.2025.113241 (PMC12496180; doi:10.1016/j.isci.2025.113241)
Supplement: Data S1. Data and code for molecular dynamics [file mmc2.zip › MD_analysis/csv/rmsfdel1.csv]

	Fluctuations	Atom_number
0	1.098875	0
1	0.90375495	1
2	0.9841415	2
3	1.139544	3
4	1.2635691	4
5	0.9679475	5
6	0.8537569	6
7	0.65082675	7
8	0.5811111	8
9	0.47710973	9
10	0.5077342	10
11	0.6088412	11
12	0.75124973	12
13	0.81594473	13
14	0.92458045	14
15	1.045186	15
16	1.2258153	16
17	1.4412832	17
18	1.7543334	18
19	2.4526782	19
20	2.7671626	20
21	4.029925	21
22	5.0200844	22
23	3.4896011	23
24	3.4099815	24
25	2.4774663	25
26	1.789024	26
27	1.4099509	27
28	1.4401078	28
29	1.0886868	29
30	0.88865244	30
31	0.8143686	31
32	0.72951114	32
33	0.64513874	33
34	0.54803824	34
35	0.5754621	35
36	0.63607717	36
37	0.72745806	37
38	0.8776235	38
39	1.0059564	39
40	1.2648921	40
41	1.4041016	41
42	1.4653931	42
43	1.3324718	43
44	1.2142292	44
45	1.0921636	45
46	1.0405852	46
47	0.8317697	47
48	0.7750318	48
49	0.7084787	49
50	0.9932296	50
51	1.0644548	51
52	0.92143655	52
53	0.7854817	53
54	0.84062344	54
55	1.0184318	55
56	1.2586057	56
57	1.4799911	57
58	2.147487	58
59	2.5665977	59
60	3.1545959	60
61	3.2672439	61
62	2.9296443	62
63	3.2080016	63
64	3.4445872	64
65	2.2128365	65
66	2.5218966	66
67	2.4797196	67
68	2.0277674	68
69	2.2100644	69
70	2.3185077	70
71	2.3026748	71
72	2.715154	72
73	2.4729512	73
74	1.7803061	74
75	1.879559	75
76	1.2003509	76
77	1.1317804	77
78	1.0313282	78
79	1.0807076	79
80	1.4270483	80
81	1.3450856	81
82	2.599301	82
83	1.3114498	83
84	1.1791506	84
85	1.0436497	85
86	1.0594267	86
87	1.0973125	87
88	1.0971534	88
89	1.2343706	89
90	1.2244003	90
91	1.5422488	91
92	1.6757821	92
93	1.5838013	93
94	1.2131383	94
95	1.1426057	95
96	1.3238192	96
97	1.3905985	97
98	1.1642493	98
99	1.2583059	99
100	1.2496321	100
101	1.4303344	101
102	1.7610412	102
103	1.6255106	103
104	1.3725878	104
105	1.4601231	105
106	1.4633303	106
107	1.3798536	107
108	1.1449271	108
109	1.1495153	109
110	1.1914113	110
111	1.022578	111
112	0.9137274	112
113	0.9856128	113
114	0.9744053	114
115	0.8286634	115
116	0.84294504	116
117	0.8941451	117
118	0.7810377	118
119	0.76399314	119
120	0.93569493	120
121	1.0632379	121
122	1.3667376	122
123	1.5980589	123
124	1.6031151	124
125	2.505938	125
126	3.242331	126
127	4.2542048	127
128	4.3641977	128
129	5.4904013	129
130	5.2603455	130
131	5.676403	131
132	6.4248075	132
133	5.6894684	133
134	5.377455	134
135	4.777504	135
136	4.1054597	136
137	2.9283974	137
138	2.6335773	138
139	2.3081172	139
140	1.7376887	140
141	1.8174522	141
142	1.642871	142
143	1.7865969	143
144	1.8507018	144
145	2.0271964	145
146	2.0627646	146
147	1.8329345	147
148	1.929828	148
149	2.1206079	149
150	1.9513221	150
151	2.113542	151
152	2.183162	152
153	2.0120976	153
154	1.8240414	154
155	1.7445861	155
156	1.4582839	156
157	1.3984344	157
158	1.3390403	158
159	1.2567589	159
160	1.0664685	160
161	1.1698828	161
162	1.093426	162
163	1.1566784	163
164	1.5787134	164
165	1.6393299	165
166	1.9847741	166
167	1.7846808	167
168	1.4635723	168
169	1.9599009	169
170	2.2657795	170
171	1.9936694	171
172	1.6576242	172
173	1.4292209	173
174	1.0446543	174
175	0.8533072	175
176	0.8686554	176
177	0.9079346	177
178	1.0444779	178
179	1.1655805	179
180	0.9369936	180
181	0.98699105	181
182	1.0165014	182
183	1.2934052	183
184	1.157967	184
185	1.0370685	185
186	0.83432287	186
187	0.8299345	187
188	0.9820399	188
189	1.014881	189
190	1.1178818	190
191	1.1745441	191
192	1.244522	192
193	1.3996332	193
194	1.9505806	194
195	2.059432	195
196	2.9425364	196
197	3.5650644	197
198	3.8098881	198
199	5.762572	199
200	6.0550947	200
201	6.5490527	201
202	6.175859	202
203	5.7788076	203
204	5.786543	204
205	6.6027255	205
206	6.529402	206
207	6.03198	207
208	6.034624	208
209	5.9533615	209
210	6.5938053	210
211	6.354835	211
212	6.5500064	212
213	6.0315466	213
214	5.8040166	214
215	5.807242	215
216	6.3853164	216
217	6.9394493	217
218	6.4261494	218
219	6.8572865	219
220	6.90648	220
221	6.39735	221
222	4.733698	222
223	3.658904	223
224	3.145041	224
225	2.6000948	225
226	1.9020216	226
227	1.4296665	227
228	1.1783688	228
229	1.129809	229
230	1.2147928	230
231	1.2233154	231
232	1.1264755	232
233	0.8382601	233
234	0.71013355	234
235	0.6710098	235
236	0.7352542	236
237	0.9114188	237
238	0.9870494	238
239	1.2616236	239
240	1.241065	240
241	0.99797577	241
242	0.7973734	242
243	0.62698317	243
244	0.55276406	244
245	0.5460044	245
246	0.6091986	246
247	0.6989317	247
248	0.97942173	248
249	1.1324029	249
250	1.1294477	250
251	1.1152531	251
252	1.1910707	252
253	1.3090855	253
254	1.521091	254
255	2.1249864	255
256	2.5442057	256
257	4.110896	257
258	4.02273	258
259	4.0792804	259
260	4.780292	260
261	4.349894	261
262	4.2733574	262
263	4.0301538	263
264	3.3082023	264
265	2.0547786	265
266	1.2633051	266
267	1.1121352	267
268	1.1286302	268
269	1.0554274	269
270	1.0527738	270
271	0.9761489	271
272	0.7604164	272
273	0.6432841	273
274	0.5760431	274
275	0.5315999	275
276	0.6986098	276
277	0.8164316	277
278	0.85096407	278
279	1.049503	279
280	1.2387799	280
281	1.3728917	281
282	1.6473721	282
283	1.9476266	283
284	1.6339295	284
285	2.4470036	285
286	2.7211914	286
287	2.5280988	287
288	2.917963	288
289	2.9121008	289
290	2.477029	290
291	2.6925278	291
292	2.037076	292
293	1.5969946	293
294	1.4894259	294
295	1.6399517	295
296	1.4383203	296
297	1.2538904	297
298	1.82529	298
299	2.823586	299
