# Supplementary material for: Assessing structure-function impacts on Vitellogenin by leveraging allelic variant found in honey bee subspecies Apis mellifera mellifera
Source: iScience. 2025 Jul 29;28(9):113241. doi: 10.1016/j.isci.2025.113241 (PMC12496180; doi:10.1016/j.isci.2025.113241)
Supplement: Data S1. Data and code for molecular dynamics [file mmc2.zip › MD_analysis/csv/rgdelg5.csv]

	Gyration	Time_(ns)
0	2.0242878354705875	0.0
1	2.0363437253116756	0.1
2	2.0240008305285255	0.2
3	2.028798238024733	0.3
4	2.018722827732691	0.4
5	2.0177339246011874	0.5
6	2.0354464724638297	0.6
7	2.031470280550596	0.7
8	2.0299572023583488	0.8
9	2.0134732544034577	0.9
10	2.0284615453992743	1.0
11	2.0287300019234413	1.1
12	2.0364687413346427	1.2
13	2.0266198594018268	1.3
14	2.0442751509302957	1.4
15	2.02812172551961	1.5
16	2.03524554788903	1.6
17	2.0430034621434	1.7
18	2.029416426887193	1.8
19	2.021156865560952	1.9
20	2.0351308461115103	2.0
21	2.0261722949941787	2.1
22	2.031264815031946	2.2
23	2.03964138548495	2.3
24	2.0437806447358358	2.4
25	2.0484194307866397	2.5
26	2.0286692291636026	2.6
27	2.0276999328266103	2.7
28	2.0196190043616262	2.8
29	2.0309555736292624	2.9
30	2.0303154367723932	3.0
31	2.019811261531472	3.1
32	2.033099645955067	3.2
33	2.0339066103015973	3.3
34	2.024101408525619	3.4
35	2.031345447779752	3.5
36	2.0276955521042352	3.6
37	2.0285528931039867	3.7
38	2.035212383136803	3.8
39	2.0348409533799394	3.9
40	2.0270080102753103	4.0
41	2.025686737174825	4.1
42	2.027623802961747	4.2
43	2.030916969881372	4.3
44	2.0319625157341386	4.4
45	2.029034977688596	4.5
46	2.029705266180978	4.6
47	2.0247381295242897	4.7
48	2.0029836955942404	4.8
49	2.010544066294078	4.9
50	2.021370524420763	5.0
51	2.021058941540028	5.1
52	2.022977536477698	5.2
53	2.0340083610222224	5.3
54	2.017708385745622	5.4
55	2.0278361551236888	5.5
56	2.0316032906453625	5.6
57	2.039183956410661	5.7
58	2.0339347274925763	5.8
59	2.026234962199997	5.9
60	2.029383848239991	6.0
61	2.0171454651168843	6.1
62	2.0321826149953	6.2
63	2.024601053415486	6.3
64	2.0453733491139463	6.4
65	2.0339196067353025	6.5
66	2.0421100282713627	6.6
67	2.03245932224818	6.7
68	2.0344370071617224	6.8
69	2.034533120021347	6.9
70	2.025842956324521	7.0
71	2.026825942796486	7.1
72	2.03887264492648	7.2
73	2.0417332925779994	7.3
74	2.034545140151743	7.4
75	2.0353220551946056	7.5
76	2.045835126918452	7.6
77	2.0406113537949886	7.7
78	2.03894643805256	7.8
79	2.044527884198631	7.9
80	2.041671276225187	8.0
81	2.0319961437021905	8.1
82	2.024889339027808	8.2
83	2.035390782439777	8.3
84	2.027673976276446	8.4
85	2.0244428450112735	8.5
86	2.0242174967270308	8.6
87	2.0411793289362867	8.7
88	2.0352634110430223	8.8
89	2.0310168445606633	8.9
90	2.032232781064175	9.0
91	2.0461672504483435	9.1
92	2.0348637261667633	9.2
93	2.0308028966152056	9.3
94	2.0302850700119794	9.4
95	2.03567473282633	9.5
96	2.036139301988001	9.6
97	2.0373919326332643	9.7
98	2.035290954119888	9.8
99	2.040464574404167	9.9
100	2.0398875081212013	10.0
101	2.0389673426410133	10.1
102	2.024605765337348	10.2
103	2.0379031343096257	10.3
104	2.031942198015801	10.4
105	2.03953237560425	10.5
106	2.040400899277043	10.6
107	2.034296647102139	10.7
108	2.03236016805403	10.8
109	2.040810342129654	10.9
110	2.0495240749728807	11.0
111	2.0393959699183046	11.1
112	2.039095222124112	11.2
113	2.038087406288913	11.3
114	2.0449449342595267	11.4
115	2.0480907161802144	11.5
116	2.0518497903425827	11.6
117	2.03398610950091	11.7
118	2.023182516657031	11.8
119	2.035401365427787	11.9
120	2.035533602613986	12.0
121	2.031130384988625	12.1
122	2.044021360498698	12.2
123	2.040175253639433	12.3
124	2.0325360474248177	12.4
125	2.0422511645635306	12.5
126	2.0307482403834305	12.6
127	2.0483436058231157	12.7
128	2.0457321529017647	12.8
129	2.041402562595886	12.9
130	2.0463107187146408	13.0
131	2.0371209937861834	13.1
132	2.039901394147059	13.2
133	2.0238519656191962	13.3
134	2.0490587385023433	13.4
135	2.0404038411587195	13.5
136	2.035741750345089	13.6
137	2.0532293538072404	13.7
138	2.0473872449172825	13.8
139	2.0270317744781687	13.9
140	2.0352501772599645	14.0
141	2.0354807388597504	14.1
142	2.0541413850277155	14.2
143	2.04211006158799	14.3
144	2.044398797410795	14.4
145	2.0437573511837703	14.5
146	2.0412830951539043	14.6
147	2.049309077625079	14.7
148	2.035501995450855	14.8
149	2.0382911009006435	14.9
150	2.0398685364451232	15.0
151	2.033157331120142	15.1
152	2.050141983941281	15.2
153	2.0388831288635103	15.3
154	2.0414053157359477	15.4
155	2.0334983324262903	15.5
156	2.0336795081026784	15.6
157	2.0428155038698326	15.7
158	2.036258193866108	15.8
159	2.025377692577062	15.9
160	2.038744703638893	16.0
161	2.0325640016145674	16.1
162	2.0282465981998263	16.2
163	2.0329323978578384	16.3
164	2.0264783790874983	16.4
165	2.0231907239193787	16.5
166	2.0260105800981405	16.6
167	2.0255956987513546	16.7
168	2.0310583741997417	16.8
169	2.032898076980811	16.9
170	2.0390051777590865	17.0
171	2.0275750495187084	17.1
172	2.0352957276979313	17.2
173	2.0342684246467937	17.3
174	2.0468874565077937	17.4
175	2.0435191208473515	17.5
176	2.0352587192680383	17.6
177	2.0423867265281297	17.7
178	2.039458285380422	17.8
179	2.0341513776159834	17.9
180	2.0457315715091315	18.0
181	2.0343028975318656	18.1
182	2.0456063222656473	18.2
183	2.042035109860764	18.3
184	2.044992697423594	18.4
185	2.0435158500880783	18.5
186	2.0471958084687083	18.6
187	2.0399203674167956	18.7
188	2.044029684893705	18.8
189	2.04973225095285	18.9
190	2.0432679950352926	19.0
191	2.0551465135252975	19.1
192	2.0626185923857063	19.2
193	2.0508743261317592	19.3
194	2.060537364630424	19.4
195	2.0473728526272503	19.5
196	2.040385482060692	19.6
197	2.0476297280035944	19.7
198	2.0430028391231403	19.8
199	2.058328352788126	19.9
200	2.0455397128529156	20.0
201	2.0391401355160603	20.1
202	2.04253689531055	20.2
203	2.0476394802543503	20.3
204	2.0504511211921033	20.4
205	2.05715543598097	20.5
206	2.0579353353667376	20.6
207	2.0524435981433493	20.7
208	2.053117906315286	20.8
209	2.0583369867408883	20.9
210	2.045910718536541	21.0
211	2.0569693609905677	21.1
212	2.0511713041514095	21.2
213	2.0520363547705256	21.3
214	2.059017680634616	21.4
215	2.0491226741196438	21.5
216	2.0461732542573117	21.6
217	2.0577391144424566	21.7
218	2.058954990132409	21.8
219	2.0560214312448073	21.9
220	2.052681041742137	22.0
221	2.0581956330531836	22.1
222	2.0381368419186123	22.2
223	2.056593889766289	22.3
224	2.0505311402954134	22.4
225	2.0557260188584494	22.5
226	2.0438739952747467	22.6
227	2.0437809163369267	22.7
228	2.0521338144719703	22.8
229	2.0624947984586495	22.9
230	2.056127200069919	23.0
231	2.052445177128418	23.1
232	2.0512309458129683	23.2
233	2.0442714303718392	23.3
234	2.0520127028244786	23.4
235	2.055032901209523	23.5
236	2.0530521450659522	23.6
237	2.045624815519033	23.7
238	2.0568877723920904	23.8
239	2.0563891279697457	23.9
240	2.042035057716109	24.0
241	2.0478929034929267	24.1
242	2.0469665708515565	24.2
243	2.0561220291090416	24.3
244	2.0534106272905785	24.4
245	2.0619730205489257	24.5
246	2.0566850939148758	24.6
247	2.068342939497043	24.7
248	2.0556483859976886	24.8
249	2.0513003886649557	24.9
250	2.0574766563629177	25.0
251	2.0561996579529835	25.1
252	2.0502440515193974	25.2
253	2.0581419515336403	25.3
254	2.061151366817695	25.4
255	2.0565574869135266	25.5
256	2.0709625179420557	25.6
257	2.0604791627337646	25.7
258	2.05533495682283	25.8
259	2.0709840487908187	25.9
260	2.0730954592402493	26.0
261	2.0616679251938628	26.1
262	2.058924885078988	26.2
263	2.065293858936987	26.3
264	2.0553396164354893	26.4
265	2.0547353080196484	26.5
266	2.0468950729259476	26.6
267	2.058334439164095	26.7
268	2.0516872195228744	26.8
269	2.0586891340902445	26.9
270	2.0504162119761586	27.0
271	2.050623172940668	27.1
272	2.0484027363605906	27.2
273	2.0705822020784566	27.3
274	2.0489968836024346	27.4
275	2.058381245531018	27.5
276	2.050801075297607	27.6
277	2.058467728619819	27.7
278	2.046253534192886	27.8
279	2.0393579614021817	27.9
280	2.0565677673993283	28.0
281	2.056898128586101	28.1
282	2.05391582177477	28.2
283	2.0617796938028072	28.3
284	2.049398488347564	28.4
285	2.035155607712755	28.5
286	2.0480869687516696	28.6
287	2.042890861405014	28.7
288	2.041392375494019	28.8
289	2.0494860449210615	28.9
290	2.0381894268111864	29.0
291	2.0409545771642175	29.1
292	2.0575818061291153	29.2
293	2.059866219431077	29.3
294	2.043496264446821	29.4
295	2.0388693266016062	29.5
296	2.0448347393673543	29.6
297	2.0410035592168176	29.7
298	2.047897045228904	29.8
299	2.054897755029289	29.9
300	2.0535140200013573	30.0
301	2.0550107653044676	30.1
302	2.041270683742087	30.2
303	2.0464902502127176	30.3
304	2.044419104007953	30.4
305	2.047132396481443	30.5
306	2.0512999372159113	30.6
307	2.0417107666898637	30.7
308	2.0454237493975653	30.8
309	2.0425854832525263	30.9
310	2.0355010691954702	31.0
311	2.0453154558175464	31.1
312	2.058227775556673	31.2
313	2.0433893335599302	31.3
314	2.04527701544889	31.4
315	2.0476284626551755	31.5
316	2.0439146288108594	31.6
317	2.054361211206088	31.7
318	2.0459622289989663	31.8
319	2.057585826792303	31.9
320	2.045029028071115	32.0
321	2.0461756631215255	32.1
322	2.0383988317396855	32.2
323	2.0435391567898753	32.3
324	2.0487958696564013	32.4
325	2.040797106019217	32.5
326	2.05565338977692	32.6
327	2.054192802129622	32.7
328	2.046366969645655	32.8
329	2.046267578897235	32.9
330	2.049540558412138	33.0
331	2.0475243234713107	33.1
332	2.0497575288787577	33.2
333	2.042714081069126	33.3
334	2.0480522503110206	33.4
335	2.0457375816530385	33.5
336	2.0543098623746903	33.6
337	2.045422069666337	33.7
338	2.0459828160987503	33.8
339	2.0406384325120865	33.9
340	2.0445444007025935	34.0
341	2.052339163040439	34.1
342	2.0411765814654768	34.2
343	2.048262544891334	34.3
344	2.0464408824138998	34.4
345	2.038292527231563	34.5
346	2.0393033863761554	34.6
347	2.042051432397907	34.7
348	2.0408025231274993	34.8
349	2.0495988678158494	34.9
350	2.0471100556959247	35.0
351	2.0421453441928037	35.1
352	2.0454163686573437	35.2
353	2.0535498345142544	35.3
354	2.048976677890207	35.4
355	2.057267498035351	35.5
356	2.045573887916851	35.6
357	2.0573927940590977	35.7
358	2.0510386807977135	35.8
359	2.043401310229758	35.9
360	2.035742055585571	36.0
361	2.0462872984186986	36.1
362	2.0310437910485444	36.2
363	2.0387082368636777	36.3
364	2.0508543987913015	36.4
365	2.042677591861081	36.5
366	2.040055473137457	36.6
367	2.043911448120855	36.7
368	2.04470093029928	36.8
369	2.034837462430823	36.9
370	2.051323744806514	37.0
371	2.0471054476069797	37.1
372	2.0351521236185035	37.2
373	2.0327171560862762	37.3
374	2.0449163443190903	37.4
375	2.0312151844207653	37.5
376	2.044048667818243	37.6
377	2.0652152650484243	37.7
378	2.056154935411354	37.8
379	2.050594464421283	37.9
380	2.0665956314622385	38.0
381	2.0413117978279622	38.1
382	2.0400210724617645	38.2
383	2.0580418220353436	38.3
384	2.0418719144404163	38.4
385	2.048270680911495	38.5
386	2.0538446495750264	38.6
387	2.049781512365234	38.7
388	2.047615335434858	38.8
389	2.0439544383727877	38.9
390	2.054599992776659	39.0
391	2.0502613655338315	39.1
392	2.051496546774189	39.2
393	2.0490720152690955	39.3
394	2.0302641789144347	39.4
395	2.0398352235639976	39.5
396	2.0323475003006872	39.6
397	2.0434666382242095	39.7
398	2.0499401771192347	39.8
399	2.0464560827333615	39.9
400	2.041286562773494	40.0
401	2.0487820141612443	40.1
402	2.038581142878242	40.2
403	2.0513404403461446	40.3
404	2.0452198768442926	40.4
405	2.03700283822855	40.5
406	2.0433584678515166	40.6
407	2.0511763961002134	40.7
408	2.0326647285968615	40.8
409	2.043330525786689	40.9
410	2.043748675536972	41.0
411	2.04703987514357	41.1
412	2.0408866105135584	41.2
413	2.034186209492538	41.3
414	2.046385741194529	41.4
415	2.0386044970428148	41.5
416	2.0350627120958564	41.6
417	2.0276332963410177	41.7
418	2.0352975997113867	41.8
419	2.0336652604796472	41.9
420	2.039105396245834	42.0
421	2.045175147829876	42.1
422	2.0444618991483403	42.2
423	2.0515968473134807	42.3
424	2.044447088932735	42.4
425	2.0356657632190363	42.5
426	2.044253478849251	42.6
427	2.0366904884989987	42.7
428	2.042460157521558	42.8
429	2.0221946340455803	42.9
430	2.040464793622871	43.0
431	2.0398421727416305	43.1
432	2.035211625013948	43.2
433	2.028852697652779	43.3
434	2.032815620061761	43.4
435	2.0401651845573103	43.5
436	2.0398704278144493	43.6
437	2.04298649119496	43.7
438	2.044620743943988	43.8
439	2.0364120903927527	43.9
440	2.0410099669504302	44.0
441	2.0444467084555265	44.1
442	2.044854930485093	44.2
443	2.0396456347628322	44.3
444	2.0444960964680585	44.4
445	2.043061513794461	44.5
446	2.03412958238182	44.6
447	2.0381632685799747	44.7
448	2.0437149937768804	44.8
449	2.0403518993362386	44.9
450	2.042389078973634	45.0
451	2.0367464282793017	45.1
452	2.0252768975886695	45.2
453	2.038585975061808	45.3
454	2.051084586921908	45.4
455	2.0334326513446674	45.5
456	2.0405160582882176	45.6
457	2.0468843084953585	45.7
458	2.0491383406007175	45.8
459	2.0490791193726534	45.9
460	2.0527391672002846	46.0
461	2.0531788365560035	46.1
462	2.0466485647359223	46.2
463	2.040446629841405	46.3
464	2.0473012191423705	46.4
465	2.044214715252175	46.5
466	2.047050702523058	46.6
467	2.0518463749921807	46.7
468	2.0487893442411704	46.8
469	2.059510087105967	46.9
470	2.0527016738551733	47.0
471	2.061643148163363	47.1
472	2.063041769516329	47.2
473	2.054116372324721	47.3
474	2.0519014485148968	47.4
475	2.054528034836848	47.5
476	2.0582170779192737	47.6
477	2.064212014474117	47.7
478	2.065658207004618	47.8
479	2.0585363907878804	47.9
480	2.0430362909675535	48.0
481	2.0475827121543753	48.1
482	2.0489772290721056	48.2
483	2.055311666793658	48.3
484	2.04842148720491	48.4
485	2.0543683370339605	48.5
486	2.03772523322927	48.6
487	2.0585371853575007	48.7
488	2.047739453040133	48.8
489	2.0526902508069065	48.9
490	2.0532837573442717	49.0
491	2.0422070952134255	49.1
492	2.0533014004092593	49.2
493	2.0473151642239684	49.3
494	2.048350153415516	49.4
495	2.0477446372187003	49.5
496	2.039072824430088	49.6
497	2.038289329397775	49.7
498	2.0311260644688	49.8
499	2.0382679201920615	49.9
500	2.0398466248152936	50.0
501	2.0296916882337395	50.1
502	2.0350938401931065	50.2
503	2.0368581078026824	50.3
504	2.0343311720525237	50.4
505	2.0364484559223675	50.5
506	2.05226207147575	50.6
507	2.051343287796324	50.7
508	2.045580977950713	50.8
509	2.036473647366544	50.9
510	2.039235827477241	51.0
511	2.031809059101449	51.1
512	2.038197225576544	51.2
513	2.0319192711707967	51.3
514	2.0318484494949396	51.4
515	2.0357072108272227	51.5
516	2.0336800812539115	51.6
517	2.035711549506827	51.7
518	2.033498298199146	51.8
519	2.034779403280057	51.9
520	2.027244997994346	52.0
521	2.0346724753607983	52.1
522	2.03770245400565	52.2
523	2.0321613779326864	52.3
524	2.036200787282474	52.4
525	2.0306655925610313	52.5
526	2.040358579456785	52.6
527	2.0337744484899054	52.7
528	2.0334457040518847	52.8
529	2.039694064191709	52.9
530	2.036441523311014	53.0
531	2.036968959194541	53.1
532	2.0353691031682395	53.2
533	2.0387899401284386	53.3
534	2.037174943299696	53.4
535	2.0349199115837777	53.5
536	2.0337819283600638	53.6
537	2.0408047744525035	53.7
538	2.038891789724928	53.8
539	2.0289195450467257	53.9
540	2.0337363466301968	54.0
541	2.048842351589503	54.1
542	2.035212837751682	54.2
543	2.0432021288019153	54.3
544	2.0376504399032234	54.4
545	2.034553346437749	54.5
546	2.0316015213362704	54.6
547	2.0545291864906647	54.7
548	2.043086921733911	54.8
549	2.042021539344284	54.9
550	2.044671162475349	55.0
551	2.05945837602686	55.1
552	2.0633510743410977	55.2
553	2.0497713939912554	55.3
554	2.0423428349544808	55.4
555	2.0490479621368576	55.5
556	2.0519508660995918	55.6
557	2.0443308421922715	55.7
558	2.0399870549072516	55.8
559	2.0464993668728124	55.9
560	2.051523916296179	56.0
561	2.046935444174776	56.1
562	2.033293094275121	56.2
563	2.046075700107607	56.3
564	2.029460314538112	56.4
565	2.040445533591834	56.5
566	2.0462552566675383	56.6
567	2.04650672232454	56.7
568	2.038983165858951	56.8
569	2.0380418490905514	56.9
570	2.041605278794425	57.0
571	2.041933806059278	57.1
572	2.0323744840679265	57.2
573	2.041425104604057	57.3
574	2.0389041939848633	57.4
575	2.0341244777708543	57.5
576	2.0326640751308545	57.6
577	2.0355960261817962	57.7
578	2.0362976507217403	57.8
579	2.034434296815154	57.9
580	2.040139110054269	58.0
581	2.0307878049847545	58.1
582	2.029118484804463	58.2
583	2.032072031762453	58.3
584	2.0273517590109154	58.4
585	2.0279670582931852	58.5
586	2.0358024491261775	58.6
587	2.0273989665254786	58.7
588	2.0379266213997607	58.8
589	2.0393251086387956	58.9
590	2.031422174468242	59.0
591	2.03138367321869	59.1
592	2.031787360632295	59.2
593	2.032513778831853	59.3
594	2.036861319674006	59.4
595	2.038874698409114	59.5
596	2.0330939989490044	59.6
597	2.0318072507471627	59.7
598	2.0375208704107224	59.8
599	2.0398687591612132	59.9
600	2.0366791541329814	60.0
601	2.034292657382592	60.1
602	2.025282473188773	60.2
603	2.032397544550733	60.3
604	2.0328011693255066	60.4
605	2.0251469441682195	60.5
606	2.0332790137916517	60.6
607	2.043348428493537	60.7
608	2.024675052342258	60.8
609	2.044005682281994	60.9
610	2.044125068805096	61.0
611	2.037936204979788	61.1
612	2.0377927569950174	61.2
613	2.036644418735749	61.3
614	2.0359754310362215	61.4
615	2.0325626934995644	61.5
616	2.033483900886018	61.6
617	2.033386993229434	61.7
618	2.036622240109953	61.8
619	2.029918020288039	61.9
620	2.045416780413874	62.0
621	2.0428810313413583	62.1
622	2.0367534643028415	62.2
623	2.0346037688935668	62.3
624	2.0281256754089863	62.4
625	2.0380757590385334	62.5
626	2.023628298774032	62.6
627	2.0239752846903887	62.7
628	2.0219357519306325	62.8
629	2.015526911261108	62.9
630	2.0415214361791394	63.0
631	2.025901430724544	63.1
632	2.035645207031118	63.2
633	2.0273455095987885	63.3
634	2.0144045502696364	63.4
635	2.026356771039426	63.5
636	2.011886592912371	63.6
637	2.0134116531962736	63.7
638	2.018518025637894	63.8
639	2.019102919377721	63.9
640	2.0345096711661665	64.0
641	2.0255265495920645	64.1
642	2.035166698576647	64.2
643	2.018969885232595	64.3
644	2.0240919415132606	64.4
645	2.0280487890795484	64.5
646	2.022512262387839	64.6
647	2.0195298472927785	64.7
648	2.0161988729495177	64.8
649	2.0100028075211247	64.9
650	2.0099043360999262	65.0
651	2.0091144151907994	65.1
652	2.0035351660366723	65.2
653	2.0017396374761733	65.3
654	1.9963874364944079	65.4
655	2.0168083394638647	65.5
656	2.0085395940460598	65.6
657	2.0151990851057926	65.7
658	2.016414671014078	65.8
659	2.0076855731184122	65.9
660	2.0190153829649713	66.0
661	2.014362243440233	66.1
662	2.0181744946037554	66.2
663	2.028485164833577	66.3
664	2.0313899659143595	66.4
665	2.022297742857653	66.5
666	2.0113565474918604	66.6
667	2.018714313147361	66.7
668	2.020122104075605	66.8
669	2.016767818909791	66.9
670	2.0241367771188132	67.0
671	2.0153993936014167	67.1
672	2.007926909054299	67.2
673	2.018361623174745	67.3
674	2.0042746111254615	67.4
675	2.0092855652725534	67.5
676	2.002732119817216	67.6
677	2.0155362677819033	67.7
678	2.0083997688535122	67.8
679	2.010591887985612	67.9
680	2.0156470948001415	68.0
681	2.0047170640574694	68.1
682	2.0004448575002836	68.2
683	2.00120846864253	68.3
684	2.0066883077779933	68.4
685	2.0132605071190253	68.5
686	2.002979674264991	68.6
687	2.005869013878613	68.7
688	2.006072300174482	68.8
689	2.0076198590233605	68.9
690	2.013576395229816	69.0
691	2.0169971659194323	69.1
692	2.0182499936946807	69.2
693	2.029045151404229	69.3
694	2.025892348135714	69.4
695	2.0170764271383748	69.5
696	2.006422351230595	69.6
697	2.005502840972655	69.7
698	2.0015144672308307	69.8
699	1.9975883743626126	69.9
700	2.0055681624303228	70.0
701	2.0054492910919963	70.1
702	1.9940738085924437	70.2
703	2.0061307819815046	70.3
704	2.0040573287797314	70.4
705	1.9986157379382823	70.5
706	2.0068823077188487	70.6
707	2.002189705002614	70.7
708	2.0168222984954203	70.8
709	2.0241630377403377	70.9
710	2.0160686960215495	71.0
711	2.0169734664855423	71.1
712	2.0218972687131203	71.2
713	2.0239617631794498	71.3
714	2.03321182686406	71.4
715	2.031251235900405	71.5
716	2.0399561421640686	71.6
717	2.0222071037104685	71.7
718	2.0286326851416665	71.8
719	2.0286727337569683	71.9
720	2.0318833086575725	72.0
721	2.0325861758554464	72.1
722	2.028092850903965	72.2
723	2.0281340848540963	72.3
724	2.0288298970988783	72.4
725	2.0369597659304346	72.5
726	2.0376697968675535	72.6
727	2.0367781053197467	72.7
728	2.0489650108567656	72.8
729	2.0457281814297454	72.9
730	2.040530894089947	73.0
731	2.0373800796779213	73.1
732	2.0490060410345747	73.2
733	2.037168344379923	73.3
734	2.0323776936951274	73.4
735	2.0331015123864797	73.5
736	2.026352183618113	73.6
737	2.0284482980754275	73.7
738	2.032902647382883	73.8
739	2.0468896070230937	73.9
740	2.046026107045752	74.0
741	2.0326960614121883	74.1
742	2.038487729441016	74.2
743	2.0447046264337545	74.3
744	2.0423723638069733	74.4
745	2.0283522110648335	74.5
746	2.0347399611065105	74.6
747	2.034925460762476	74.7
748	2.0365332091917066	74.8
749	2.0380716437834874	74.9
750	2.0422580288229817	75.0
751	2.0373186687142977	75.1
752	2.0271648919890453	75.2
753	2.0397829646595795	75.3
754	2.025063780907989	75.4
755	2.0345627118745306	75.5
756	2.0370064798118843	75.6
757	2.044879132005975	75.7
758	2.0461918424286254	75.8
759	2.0415896151115325	75.9
760	2.0421121260138024	76.0
761	2.039051395327559	76.1
762	2.0380895116994338	76.2
763	2.0261898124675	76.3
764	2.028716819294117	76.4
765	2.02581279321591	76.5
766	2.0319931738875807	76.6
767	2.026072885588222	76.7
768	2.0302390235013585	76.8
769	2.032758485788475	76.9
770	2.045227287157603	77.0
771	2.030402230622191	77.1
772	2.026872310324927	77.2
773	2.028890654702634	77.3
774	2.029548659126508	77.4
775	2.043389034378072	77.5
776	2.040018908125832	77.6
777	2.0452807166682923	77.7
778	2.046491758126085	77.8
779	2.044133442566559	77.9
780	2.050599543923006	78.0
781	2.0540286041609366	78.1
782	2.0409723953037284	78.2
783	2.028290172886213	78.3
784	2.0289211354415304	78.4
785	2.034428671342749	78.5
786	2.0320925534187277	78.6
787	2.030066839143584	78.7
788	2.0357217170488617	78.8
789	2.0462265162624416	78.9
790	2.033064945349139	79.0
791	2.0178287074022188	79.1
792	2.0306901746570847	79.2
793	2.0293091366629663	79.3
794	2.0240025365039203	79.4
795	2.0269090647922154	79.5
796	2.029352508910687	79.6
797	2.028409915953573	79.7
798	2.033918944026133	79.8
799	2.0316288227036026	79.9
800	2.044524932441479	80.0
801	2.034597116495002	80.1
802	2.0522939961437	80.2
803	2.039315595485007	80.3
804	2.0443409557869523	80.4
805	2.048046842343824	80.5
806	2.0459801645881646	80.6
807	2.0322064294876405	80.7
808	2.0320720826289507	80.8
809	2.038561185168481	80.9
810	2.0293066395979618	81.0
811	2.0416578097946068	81.1
812	2.036177924494245	81.2
813	2.026021281097319	81.3
814	2.0287420537620235	81.4
815	2.0141624058319785	81.5
816	2.029899546667027	81.6
817	2.0291253441774852	81.7
818	2.0497301469601075	81.8
819	2.0471560643899407	81.9
820	2.0380127374883235	82.0
821	2.038912520404226	82.1
822	2.0403913681099617	82.2
823	2.0421019681916888	82.3
824	2.041233381333458	82.4
825	2.042672189822834	82.5
826	2.0436848362470426	82.6
827	2.035699701388918	82.7
828	2.0349269857154613	82.8
829	2.0519678428790655	82.9
830	2.0385703653203975	83.0
831	2.0378976895750553	83.1
832	2.0323070748967256	83.2
833	2.0393706012823163	83.3
834	2.0352652416954156	83.4
835	2.0436205698169605	83.5
836	2.0254953970153506	83.6
837	2.0368206005410205	83.7
838	2.041470682913494	83.8
839	2.032223296730342	83.9
840	2.0391388853729784	84.0
841	2.029588342466094	84.1
842	2.031691876619274	84.2
843	2.03616987462698	84.3
844	2.0357387829875053	84.4
845	2.0330403709192755	84.5
846	2.044891034792141	84.6
847	2.0303794563310467	84.7
848	2.033330454227456	84.8
849	2.0432800750498594	84.9
850	2.0360015522753847	85.0
851	2.042275897445149	85.1
852	2.048764043593147	85.2
853	2.0394360563441567	85.3
854	2.0373776663508183	85.4
855	2.030832100196098	85.5
856	2.039625377963632	85.6
857	2.034429008599061	85.7
858	2.0418206049623504	85.8
859	2.032257559456048	85.9
860	2.0202034734479524	86.0
861	2.034414402420962	86.1
862	2.028052421551071	86.2
863	2.0272565495474844	86.3
864	2.0183590985507087	86.4
865	2.0207218473977924	86.5
866	2.0220305336433926	86.6
867	2.0311878847992997	86.7
868	2.019073518139851	86.8
869	2.018721600087704	86.9
870	2.012146724101752	87.0
871	2.0263140351214637	87.1
872	2.028380846942497	87.2
873	2.0319664516674654	87.3
874	2.0355928556136287	87.4
875	2.029762061156463	87.5
876	2.0327229312219948	87.6
877	2.022565652348934	87.7
878	2.0207095379349407	87.8
879	2.0339883246156663	87.9
880	2.0215744099492463	88.0
881	2.0324341124882803	88.1
882	2.024641022823385	88.2
883	2.037673153496714	88.3
884	2.036583964313408	88.4
885	2.0380917001644905	88.5
886	2.0340089175118066	88.6
887	2.0303126622885395	88.7
888	2.0375794407407954	88.8
889	2.026779829154864	88.9
890	2.0320967271138985	89.0
891	2.027613576268167	89.1
892	2.0162973253561547	89.2
893	2.025298354629155	89.3
894	2.0286325570007926	89.4
895	2.0256903598808917	89.5
896	2.019737474228653	89.6
897	2.0336687590890126	89.7
898	2.0241792454748477	89.8
899	2.0211368840533304	89.9
900	2.024881320632972	90.0
901	2.028063278637904	90.1
902	2.026311965716952	90.2
903	2.0291595585698237	90.3
904	2.016414226793082	90.4
905	2.019331595969644	90.5
906	2.018532379278111	90.6
907	2.020904426077952	90.7
908	2.0257725492938614	90.8
909	2.0198643444860926	90.9
910	2.0156291925155054	91.0
911	2.030847308015471	91.1
912	2.0353996809395793	91.2
913	2.03158059063567	91.3
914	2.0309763883908887	91.4
915	2.0368501254170663	91.5
916	2.0385824624144266	91.6
917	2.0356705656008702	91.7
918	2.0409195444346873	91.8
919	2.0339887707372593	91.9
920	2.0285287590098733	92.0
921	2.031089690191392	92.1
922	2.0255010896611303	92.2
923	2.030613351623918	92.3
924	2.03396700385285	92.4
925	2.033259686108685	92.5
926	2.0296983694353736	92.6
927	2.031424816164995	92.7
928	2.0298097624307045	92.8
929	2.0385407774841586	92.9
930	2.030530051802748	93.0
931	2.031959286207082	93.1
932	2.0196967529840615	93.2
933	2.027983349167254	93.3
934	2.0138434872049515	93.4
935	2.022640295507246	93.5
936	2.015349697994283	93.6
937	2.0351314500577793	93.7
938	2.035829540375502	93.8
939	2.0322398509480633	93.9
940	2.0349440731169057	94.0
941	2.027938366018744	94.1
942	2.037754256745962	94.2
943	2.038776023807997	94.3
944	2.0399606338235934	94.4
945	2.034255117237854	94.5
946	2.0371659889534754	94.6
947	2.0372105730643835	94.7
948	2.0380858032514095	94.8
949	2.039702603095407	94.9
950	2.0289492052471685	95.0
951	2.039775589868635	95.1
952	2.025013875864706	95.2
953	2.0369553356748527	95.3
954	2.0261870899858576	95.4
955	2.018999404861616	95.5
956	2.034828431250158	95.6
957	2.0247118191343603	95.7
958	2.0254044994515428	95.8
959	2.0299846804562254	95.9
960	2.040797745800786	96.0
961	2.035608068993494	96.1
962	2.045058396441924	96.2
963	2.0307766906890796	96.3
964	2.0328015255442438	96.4
965	2.0282243570825145	96.5
966	2.0398926059444005	96.6
967	2.0355003454346217	96.7
968	2.0309540782951694	96.8
969	2.0344601804994413	96.9
970	2.037256070612833	97.0
971	2.0437542813588716	97.1
972	2.0490311486572987	97.2
973	2.0447520206450527	97.3
974	2.042832236327154	97.4
975	2.031697882486176	97.5
976	2.047406294110291	97.6
977	2.056516473735539	97.7
978	2.0431958496584035	97.8
979	2.0380848378116196	97.9
980	2.043838399225478	98.0
981	2.038772582786262	98.1
982	2.040817927981204	98.2
983	2.0364576279638165	98.3
984	2.0333178415711495	98.4
985	2.0477873107115383	98.5
986	2.0423604706744265	98.6
987	2.036701267334697	98.7
988	2.0391962048601058	98.8
989	2.0358678050614274	98.9
990	2.041950970584474	99.0
991	2.0431071994056045	99.1
992	2.042840768951992	99.2
993	2.052782465839944	99.3
994	2.041282473798541	99.4
995	2.043042490657383	99.5
996	2.0308559223377314	99.6
997	2.0286560906031337	99.7
998	2.037666815370152	99.8
999	2.0382539590383195	99.9
1000	2.0424121613448984	100.0
1001	2.048405812804283	100.1
1002	2.0430692987880574	100.2
1003	2.037856512860901	100.3
1004	2.0340267207391776	100.4
1005	2.0375578774820755	100.5
1006	2.046784974331558	100.6
1007	2.043105130101915	100.7
1008	2.0457833713897413	100.8
1009	2.0385796127522084	100.9
1010	2.0362556634398388	101.0
1011	2.042655120952789	101.1
1012	2.050431260716275	101.2
1013	2.036505158553531	101.3
1014	2.041705042594352	101.4
1015	2.053276850229725	101.5
1016	2.0508812913623	101.6
1017	2.0602246634897305	101.7
1018	2.044483554831848	101.8
1019	2.045193392821692	101.9
1020	2.043856158304084	102.0
1021	2.037179381135953	102.1
1022	2.040352527353146	102.2
1023	2.0376072117105846	102.3
1024	2.0362219215245267	102.4
1025	2.0420477642861994	102.5
1026	2.038669511163007	102.6
1027	2.031262395331881	102.7
1028	2.023521512299153	102.8
1029	2.030615274625298	102.9
1030	2.045854600131728	103.0
1031	2.0479758201257443	103.1
1032	2.043544108113589	103.2
1033	2.0360627186249682	103.3
1034	2.036798877917732	103.4
1035	2.0463744644481396	103.5
1036	2.047777239861078	103.6
1037	2.0417017645924993	103.7
1038	2.02837500754212	103.8
1039	2.0348975437179253	103.9
1040	2.038545492077199	104.0
1041	2.0492151301913495	104.1
1042	2.0510702037149913	104.2
1043	2.0326607225152724	104.3
1044	2.0344211197751174	104.4
1045	2.0318835794533108	104.5
1046	2.035222480889703	104.6
1047	2.0361354182262503	104.7
1048	2.033518043019414	104.8
1049	2.030545065921836	104.9
1050	2.0296548163122274	105.0
1051	2.034873960470359	105.1
1052	2.027312032430651	105.2
1053	2.0292705130555215	105.3
1054	2.0309811180488757	105.4
1055	2.0244574274453555	105.5
1056	2.0325982004066128	105.6
1057	2.028387296265759	105.7
1058	2.029350814995857	105.8
1059	2.027405782263841	105.9
1060	2.027900797817474	106.0
1061	2.0352947893416156	106.1
1062	2.0254474216738894	106.2
1063	2.030219889942771	106.3
1064	2.029389973225312	106.4
1065	2.0324082306846174	106.5
1066	2.048657256141902	106.6
1067	2.0456885962959475	106.7
1068	2.035962726127384	106.8
1069	2.04107752919964	106.9
1070	2.048690006799599	107.0
1071	2.0482208937736703	107.1
1072	2.0354251862410764	107.2
1073	2.034221722892974	107.3
1074	2.026064002229372	107.4
1075	2.0389306665604843	107.5
1076	2.031945362497909	107.6
1077	2.040971981585834	107.7
1078	2.04229573658847	107.8
1079	2.0301195722010075	107.9
1080	2.029102933829778	108.0
1081	2.0334323570000197	108.1
1082	2.03784918709757	108.2
1083	2.0440244568655106	108.3
1084	2.042159051935356	108.4
1085	2.0504798166269547	108.5
1086	2.0407754918887506	108.6
1087	2.044356693704147	108.7
1088	2.0451720093312207	108.8
1089	2.0377536395552354	108.9
1090	2.0419991995741085	109.0
1091	2.049356438663341	109.1
1092	2.038902274239547	109.2
1093	2.048796406461902	109.3
1094	2.0415840023605076	109.4
1095	2.038829607702042	109.5
1096	2.032909810434418	109.6
1097	2.0387971427080616	109.7
1098	2.0457944230957135	109.8
1099	2.0335607070231427	109.9
1100	2.04104700658787	110.0
1101	2.0367831071841396	110.1
1102	2.045192222292214	110.2
1103	2.0398363434325817	110.3
1104	2.0341332793622957	110.4
1105	2.0390548131025663	110.5
1106	2.0361161224266664	110.6
1107	2.029079634695783	110.7
1108	2.0273287297392524	110.8
1109	2.0418992326626895	110.9
1110	2.0353043365905386	111.0
1111	2.0330289448748298	111.1
1112	2.0373513356191997	111.2
1113	2.0422945209914065	111.3
1114	2.031232805228204	111.4
1115	2.0378083385686723	111.5
1116	2.029800071927626	111.6
1117	2.0437524966128437	111.7
1118	2.0372429353765327	111.8
1119	2.047190143952972	111.9
1120	2.047691876599875	112.0
1121	2.0401202442286213	112.1
1122	2.049072477171837	112.2
1123	2.0428410834349857	112.3
1124	2.0328974826025115	112.4
1125	2.0339450127724734	112.5
1126	2.0265301362852712	112.6
1127	2.0346730254070544	112.7
1128	2.0329153511853377	112.8
1129	2.0252703621969896	112.9
1130	2.0207000062201783	113.0
1131	2.031526019183934	113.1
1132	2.0263472639337667	113.2
1133	2.026379146102487	113.3
1134	2.0318054457526613	113.4
1135	2.03630386435412	113.5
1136	2.0293096068456795	113.6
1137	2.042879084253822	113.7
1138	2.0450498825907277	113.8
1139	2.0405634567255153	113.9
1140	2.0296422205214	114.0
1141	2.045182880600596	114.1
1142	2.037723985124925	114.2
1143	2.0283431847228153	114.3
1144	2.0380978562829517	114.4
1145	2.054022883137108	114.5
1146	2.048750960573053	114.6
1147	2.0451807941499207	114.7
1148	2.0501181093797562	114.8
1149	2.041300384417866	114.9
1150	2.0473296356651125	115.0
1151	2.044848592854513	115.1
1152	2.0553973823625844	115.2
1153	2.053297392523317	115.3
1154	2.0348743894086825	115.4
1155	2.034459893261619	115.5
1156	2.0447624546396117	115.6
1157	2.040752014561365	115.7
1158	2.049123797541936	115.8
1159	2.05267610028634	115.9
1160	2.0396402999012784	116.0
1161	2.031766828981072	116.1
1162	2.0402045606187253	116.2
1163	2.041465487291635	116.3
1164	2.0419849765479388	116.4
1165	2.030228269783167	116.5
1166	2.0375544674285893	116.6
1167	2.0501438742398497	116.7
1168	2.0522205147823325	116.8
1169	2.048890864972601	116.9
1170	2.047996887243568	117.0
1171	2.0534129444535623	117.1
1172	2.0554601826447554	117.2
1173	2.0474084862994366	117.3
1174	2.0410034591214874	117.4
1175	2.057704989879328	117.5
1176	2.0465409039333444	117.6
1177	2.0574038858630965	117.7
1178	2.0544098649931564	117.8
1179	2.048151379032116	117.9
1180	2.0482084717419884	118.0
1181	2.0507851540059066	118.1
1182	2.0512484320124704	118.2
1183	2.044798311995832	118.3
1184	2.033709831920621	118.4
1185	2.0547142942782273	118.5
1186	2.0374559782032167	118.6
1187	2.0459033060918768	118.7
1188	2.051295680165674	118.8
1189	2.038883521043248	118.9
1190	2.0482852901306665	119.0
1191	2.0313216616876404	119.1
1192	2.0547291855638714	119.2
1193	2.0452438383887586	119.3
1194	2.0466483149815	119.4
1195	2.049035674711212	119.5
1196	2.0423136821962915	119.6
1197	2.047439322417717	119.7
1198	2.0446614304533046	119.8
1199	2.0500174381732683	119.9
1200	2.042976380656709	120.0
1201	2.044842294773752	120.1
1202	2.0460451984920445	120.2
1203	2.040345438157564	120.3
1204	2.044110049689667	120.4
1205	2.049344915822338	120.5
1206	2.047037909906772	120.6
1207	2.0397695773711484	120.7
1208	2.0473925833861077	120.8
1209	2.053678948320604	120.9
1210	2.051404279232907	121.0
1211	2.0470651230832586	121.1
1212	2.047905783213636	121.2
1213	2.0412257762084023	121.3
1214	2.0472676117204482	121.4
1215	2.038642791971361	121.5
1216	2.048470860325277	121.6
1217	2.0330894362209024	121.7
1218	2.0446524516350237	121.8
1219	2.0432122280797267	121.9
1220	2.050007708440996	122.0
1221	2.0548896134982524	122.1
1222	2.046777535306922	122.2
1223	2.0505834617785106	122.3
1224	2.0650865479295373	122.4
1225	2.0464458746412575	122.5
1226	2.049471204593579	122.6
1227	2.047785337265936	122.7
1228	2.050379014765094	122.8
1229	2.0440356429847832	122.9
1230	2.0416875518530198	123.0
1231	2.046558062280214	123.1
1232	2.0489542019808384	123.2
1233	2.041907123403576	123.3
1234	2.056827169268094	123.4
1235	2.0464231409478373	123.5
1236	2.0426592075568974	123.6
1237	2.0505728540773127	123.7
1238	2.0557450501835333	123.8
1239	2.052900015756564	123.9
1240	2.059404428746452	124.0
1241	2.0596848453747127	124.1
1242	2.044281611946669	124.2
1243	2.05643425917151	124.3
1244	2.0426711952554473	124.4
1245	2.0404047272430703	124.5
1246	2.0490045818178455	124.6
1247	2.0503498439314916	124.7
1248	2.041761544238598	124.8
1249	2.0506775230696808	124.9
1250	2.0405362823234565	125.0
1251	2.0519389631507767	125.1
1252	2.0465486347473227	125.2
1253	2.0526211954620552	125.3
1254	2.054065386032928	125.4
1255	2.0463690607487353	125.5
1256	2.045020455440857	125.6
1257	2.0553214899797116	125.7
1258	2.041296376827451	125.8
1259	2.0600831943226665	125.9
1260	2.0417682994309576	126.0
1261	2.0466189405083686	126.1
1262	2.053593339865098	126.2
1263	2.049364101947692	126.3
1264	2.049638956187397	126.4
1265	2.0520390685425913	126.5
1266	2.050513879089022	126.6
1267	2.053353154145277	126.7
1268	2.0496113128585094	126.8
1269	2.051978295844367	126.9
1270	2.047804326216197	127.0
1271	2.044540961335669	127.1
1272	2.045390009558876	127.2
1273	2.0536584507548716	127.3
1274	2.036129985523777	127.4
1275	2.043124687705916	127.5
1276	2.0417095276086723	127.6
1277	2.0385216837496314	127.7
1278	2.050305525518772	127.8
1279	2.0421443981237553	127.9
1280	2.0422526569401516	128.0
1281	2.0500504318145625	128.1
1282	2.0421327257435786	128.2
1283	2.0330878996774393	128.3
1284	2.0526220346568618	128.4
1285	2.0334408373820216	128.5
1286	2.034028284851551	128.6
1287	2.045508019692481	128.7
1288	2.0334425245310603	128.8
1289	2.041740437974337	128.9
1290	2.031953623180032	129.0
1291	2.0484663334719966	129.1
1292	2.045679860289	129.2
1293	2.043384365234527	129.3
1294	2.043130655006155	129.4
1295	2.051648429643292	129.5
1296	2.049323468460107	129.6
1297	2.053057912403506	129.7
1298	2.0536472081629573	129.8
1299	2.037741364147262	129.9
1300	2.040184656258379	130.0
1301	2.0437733109337586	130.1
1302	2.0331936111374187	130.2
1303	2.0341799310570208	130.3
1304	2.035195629412498	130.4
1305	2.027352710047469	130.5
1306	2.02727584696976	130.6
1307	2.034083468389238	130.7
1308	2.031247761664013	130.8
1309	2.037676540712308	130.9
1310	2.0326126078543094	131.0
1311	2.027651084274932	131.1
1312	2.0280257398755417	131.2
1313	2.0403926769205913	131.3
1314	2.0355090695666527	131.4
1315	2.0364247183127056	131.5
1316	2.035836394288731	131.6
1317	2.035132783057676	131.7
1318	2.0417457296347745	131.8
1319	2.0547884630434963	131.9
1320	2.046720544323716	132.0
1321	2.050802849295571	132.1
1322	2.042858656973594	132.2
1323	2.0577859243696235	132.3
1324	2.042698743530366	132.4
1325	2.0289786237397434	132.5
1326	2.036164294199974	132.6
1327	2.0374127137467357	132.7
1328	2.0430576691809086	132.8
1329	2.045277109634057	132.9
1330	2.0353295718100415	133.0
1331	2.050297035442794	133.1
1332	2.0571325604001665	133.2
1333	2.051993853151945	133.3
1334	2.053130605018393	133.4
1335	2.059174372859661	133.5
1336	2.0609132775663594	133.6
1337	2.056095701663595	133.7
1338	2.0552385548673464	133.8
1339	2.068952912183097	133.9
1340	2.0480910225571956	134.0
1341	2.062829605699664	134.1
1342	2.038239947588135	134.2
1343	2.0439748741183474	134.3
1344	2.0399609634694227	134.4
1345	2.0349269097607467	134.5
1346	2.046854539846611	134.6
1347	2.0499590458694597	134.7
1348	2.04031447720102	134.8
1349	2.0634259256389456	134.9
1350	2.052430244211316	135.0
1351	2.0443943070259314	135.1
1352	2.042558308868378	135.2
1353	2.0529273193813165	135.3
1354	2.037272165327973	135.4
1355	2.0523201215874938	135.5
1356	2.050060961306839	135.6
1357	2.0479375846573205	135.7
1358	2.0514896640646216	135.8
1359	2.0445194843266123	135.9
1360	2.051786663052908	136.0
1361	2.0508484701614327	136.1
1362	2.053192418381168	136.2
1363	2.0462706942090554	136.3
1364	2.037567236611022	136.4
1365	2.054858708954115	136.5
1366	2.049588929807381	136.6
1367	2.04541574124815	136.7
1368	2.037789799065054	136.8
1369	2.0362082495311147	136.9
1370	2.0399242013674495	137.0
1371	2.033636038067334	137.1
1372	2.02412645764368	137.2
1373	2.0349694384954975	137.3
1374	2.038609837459576	137.4
1375	2.0292761969836097	137.5
1376	2.0342222332545505	137.6
1377	2.030261597286144	137.7
1378	2.033605537314442	137.8
1379	2.0387748709177482	137.9
1380	2.0357699827397275	138.0
1381	2.031484846562915	138.1
1382	2.0333781742030057	138.2
1383	2.0300177245568163	138.3
1384	2.037536688985754	138.4
1385	2.0286263802019673	138.5
1386	2.0303508585862056	138.6
1387	2.042451157499018	138.7
1388	2.047321797132662	138.8
1389	2.029475629042245	138.9
1390	2.03626750893268	139.0
1391	2.034480229611473	139.1
1392	2.0347320017066077	139.2
1393	2.0407044971368427	139.3
1394	2.032421398266652	139.4
1395	2.0523221392704447	139.5
1396	2.0486522281708752	139.6
1397	2.060991815326556	139.7
1398	2.043194813751115	139.8
1399	2.0467687464331354	139.9
1400	2.037260791372836	140.0
1401	2.0456527398308344	140.1
1402	2.043788762665546	140.2
1403	2.039238182778155	140.3
1404	2.0456459176052446	140.4
1405	2.0402377861676593	140.5
1406	2.047251663022106	140.6
1407	2.046656721575812	140.7
1408	2.0459332343080776	140.8
1409	2.03747020446848	140.9
1410	2.0412407383744666	141.0
1411	2.0388399446825036	141.1
1412	2.041126124041975	141.2
1413	2.0405889981848837	141.3
1414	2.0316956653509317	141.4
1415	2.035499492909544	141.5
1416	2.0311457157997403	141.6
1417	2.039328154289785	141.7
1418	2.043724351358896	141.8
1419	2.048592282889387	141.9
1420	2.047265640248599	142.0
1421	2.041838639559995	142.1
1422	2.0486497095740894	142.2
1423	2.0385783079795408	142.3
1424	2.0394705514894573	142.4
1425	2.0493791390058544	142.5
1426	2.032748163570081	142.6
1427	2.033586987596412	142.7
1428	2.0343626985529593	142.8
1429	2.0400868624523936	142.9
1430	2.047247508455971	143.0
1431	2.0521691817191257	143.1
1432	2.0452873201838386	143.2
1433	2.0325222359998545	143.3
1434	2.036158509455933	143.4
1435	2.0443969118435223	143.5
1436	2.0371055822315793	143.6
1437	2.0461168119775057	143.7
1438	2.0542080644883005	143.8
1439	2.0435605707830993	143.9
1440	2.0419502987267824	144.0
1441	2.034213605156308	144.1
1442	2.054107558195219	144.2
1443	2.0436115372316785	144.3
1444	2.0330989220844824	144.4
1445	2.053117517102529	144.5
1446	2.0505171143109937	144.6
1447	2.0565260772950915	144.7
1448	2.0546441627689616	144.8
1449	2.0561045112683853	144.9
1450	2.0559102410599044	145.0
1451	2.0568213016306967	145.1
1452	2.0555223593661647	145.2
1453	2.061076634048497	145.3
1454	2.0568211614568064	145.4
1455	2.0462669387383112	145.5
1456	2.0536635483277537	145.6
1457	2.044057732503973	145.7
1458	2.0372905159960433	145.8
1459	2.0510573539518218	145.9
1460	2.0529945571483785	146.0
1461	2.0445082277277953	146.1
1462	2.046885355044761	146.2
1463	2.045187376943806	146.3
1464	2.0569587930188815	146.4
1465	2.0532457061574476	146.5
1466	2.0654093020179394	146.6
1467	2.062446413560214	146.7
1468	2.0556485747345135	146.8
1469	2.058630473613421	146.9
1470	2.049215496233714	147.0
1471	2.057922847140681	147.1
1472	2.0575874874926834	147.2
1473	2.057116242804471	147.3
1474	2.0578974026587846	147.4
1475	2.048399545520164	147.5
1476	2.0430151230756213	147.6
1477	2.0504840463266736	147.7
1478	2.034733277418492	147.8
1479	2.0452659220840252	147.9
1480	2.040847035285179	148.0
1481	2.0389329097876874	148.1
1482	2.050005505983782	148.2
1483	2.0484035938331675	148.3
1484	2.0370863557991967	148.4
1485	2.029306840232684	148.5
1486	2.038291235507335	148.6
1487	2.028743122511853	148.7
1488	2.044728807032776	148.8
1489	2.0410144892055144	148.9
1490	2.0397836651007295	149.0
1491	2.0337105358578076	149.1
1492	2.0341151253277863	149.2
1493	2.0392175702558384	149.3
1494	2.034564949310061	149.4
1495	2.040101305308968	149.5
1496	2.052546718378769	149.6
1497	2.0454248032144493	149.7
1498	2.0452771155839997	149.8
1499	2.047998714068714	149.9
1500	2.0495338992760206	150.0
1501	2.051155404258615	150.1
1502	2.048254315693914	150.2
1503	2.044346975163899	150.3
1504	2.0489118820273413	150.4
1505	2.052287339213467	150.5
1506	2.048964076421188	150.6
1507	2.058904129036974	150.7
1508	2.04159971136315	150.8
1509	2.0494002867904335	150.9
1510	2.0489541243825236	151.0
1511	2.0372507357049296	151.1
1512	2.0420416601613636	151.2
1513	2.051121666765431	151.3
1514	2.051452849775519	151.4
1515	2.031356805866643	151.5
1516	2.0505189950285727	151.6
1517	2.0480955098724607	151.7
1518	2.040921735048968	151.8
1519	2.0609967508347498	151.9
1520	2.0476604791403745	152.0
1521	2.0350317387679406	152.1
1522	2.0447052811956183	152.2
1523	2.043677931269775	152.3
1524	2.062950526495066	152.4
1525	2.0608516678977584	152.5
1526	2.0585558723859334	152.6
1527	2.0570890477796	152.7
1528	2.0487912648257818	152.8
1529	2.053298451951254	152.9
1530	2.0532137230834886	153.0
1531	2.0601399150890822	153.1
1532	2.0749594370030326	153.2
1533	2.0476114271561485	153.3
1534	2.061646731767772	153.4
1535	2.058464833987759	153.5
1536	2.0618883605595277	153.6
1537	2.0565152672205684	153.7
1538	2.0613831064495183	153.8
1539	2.059213246588229	153.9
1540	2.056209864473501	154.0
1541	2.060599430565035	154.1
1542	2.068524237604244	154.2
1543	2.0608341317286785	154.3
1544	2.0594871625640057	154.4
1545	2.05937923283593	154.5
1546	2.052395415578474	154.6
1547	2.059488891033988	154.7
1548	2.057636005862929	154.8
1549	2.0412974499418945	154.9
1550	2.056932871632372	155.0
1551	2.0518789130302446	155.1
1552	2.0467957856111454	155.2
1553	2.0415187681810263	155.3
1554	2.0549500375143013	155.4
1555	2.0395167885954444	155.5
1556	2.0405562559259507	155.6
1557	2.036753444854119	155.7
1558	2.0417308494557926	155.8
1559	2.0378424114310003	155.9
1560	2.0547451635495757	156.0
1561	2.0551890986240613	156.1
1562	2.0500119510477695	156.2
1563	2.055480419494569	156.3
1564	2.0545821068933234	156.4
1565	2.047131788899778	156.5
1566	2.0527271364993624	156.6
1567	2.0558399783241486	156.7
1568	2.032576156956695	156.8
1569	2.0400260992081125	156.9
1570	2.0391383751092818	157.0
1571	2.0445221612485582	157.1
1572	2.040258055358474	157.2
1573	2.0418712772212455	157.3
1574	2.044166564558133	157.4
1575	2.0539069187689933	157.5
1576	2.051016865228862	157.6
1577	2.035949343202622	157.7
1578	2.0563216811926353	157.8
1579	2.0464109413669127	157.9
1580	2.04182569431021	158.0
1581	2.0409179614487947	158.1
1582	2.0510397181558986	158.2
1583	2.040517182907167	158.3
1584	2.033234252434902	158.4
1585	2.0570578946113116	158.5
1586	2.0460965096211234	158.6
1587	2.0569655680163867	158.7
1588	2.060096611895181	158.8
1589	2.051498914553042	158.9
1590	2.0448595271645122	159.0
1591	2.0402642161756472	159.1
1592	2.0437302313221846	159.2
1593	2.0361042900252726	159.3
1594	2.041369034780373	159.4
1595	2.0429594883243842	159.5
1596	2.0447248517945487	159.6
1597	2.0506764471129166	159.7
1598	2.046773335392724	159.8
1599	2.0375047101876165	159.9
1600	2.0435852910135632	160.0
1601	2.037150611179677	160.1
1602	2.049505321553108	160.2
1603	2.059456638076904	160.3
1604	2.046130792319634	160.4
1605	2.044174571320073	160.5
1606	2.0363071332145046	160.6
1607	2.045643645281327	160.7
1608	2.0484219594992035	160.8
1609	2.0377063756404947	160.9
1610	2.033884068284329	161.0
1611	2.0406235114837483	161.1
1612	2.0370837703569644	161.2
1613	2.03840191520391	161.3
1614	2.045152928240392	161.4
1615	2.038387403578732	161.5
1616	2.038749243910373	161.6
1617	2.036540394875193	161.7
1618	2.036385562715257	161.8
1619	2.04801945405752	161.9
1620	2.046270703505878	162.0
1621	2.0442724974599167	162.1
1622	2.036009173499092	162.2
1623	2.045816680160778	162.3
1624	2.0374283780194173	162.4
1625	2.057503027239222	162.5
1626	2.046722948879287	162.6
1627	2.040233222154777	162.7
1628	2.042437402823078	162.8
1629	2.0470031781988585	162.9
1630	2.043022546418508	163.0
1631	2.042344963046715	163.1
1632	2.0501750883025722	163.2
1633	2.0350812380140604	163.3
1634	2.041127910330102	163.4
1635	2.039416000653267	163.5
1636	2.042104384619072	163.6
1637	2.044186724740651	163.7
1638	2.0427995264609984	163.8
1639	2.0503095299503946	163.9
1640	2.049358386286212	164.0
1641	2.050563045288785	164.1
1642	2.045479650627446	164.2
1643	2.046414162723249	164.3
1644	2.0496446127358854	164.4
1645	2.0542161779154733	164.5
1646	2.0571822471171064	164.6
1647	2.043254423536399	164.7
1648	2.0451726182237007	164.8
1649	2.0404728348105885	164.9
1650	2.0410425378098913	165.0
1651	2.0432487214566954	165.1
1652	2.0484753527733837	165.2
1653	2.044215213885611	165.3
1654	2.0508791459832105	165.4
1655	2.0410550093189554	165.5
1656	2.026618749178101	165.6
1657	2.0339063394272046	165.7
1658	2.0398633166660054	165.8
1659	2.04167685892195	165.9
1660	2.0509859210984693	166.0
1661	2.0453499768109182	166.1
1662	2.0353074524541244	166.2
1663	2.032418470943772	166.3
1664	2.0359157726141435	166.4
1665	2.026594047367015	166.5
1666	2.0386617456220937	166.6
1667	2.0478767310035875	166.7
1668	2.0406771426697685	166.8
1669	2.0347158109177306	166.9
1670	2.049471273920032	167.0
1671	2.0451037708282347	167.1
1672	2.046906169054659	167.2
1673	2.041224973087263	167.3
1674	2.03317718824003	167.4
1675	2.0404088761456363	167.5
1676	2.0481414170422574	167.6
1677	2.0606751446686897	167.7
1678	2.030224800157256	167.8
1679	2.0502443605786995	167.9
1680	2.0451408023227993	168.0
1681	2.0414270407606687	168.1
1682	2.0491504346576446	168.2
1683	2.05765210505114	168.3
1684	2.0521202037293835	168.4
1685	2.0511000224183418	168.5
1686	2.040694936147326	168.6
1687	2.0447620769295973	168.7
1688	2.0542928838416055	168.8
1689	2.040195269803008	168.9
1690	2.0310561660691278	169.0
1691	2.0394213627278934	169.1
1692	2.0355429362047452	169.2
1693	2.0339431331891253	169.3
1694	2.0296952137349	169.4
1695	2.0380813085810847	169.5
1696	2.0339235469342176	169.6
1697	2.048414877716431	169.7
1698	2.0370724720597724	169.8
1699	2.0307173743316924	169.9
1700	2.038995340430033	170.0
1701	2.040564238461272	170.1
1702	2.0350111216725257	170.2
1703	2.030571121342193	170.3
1704	2.023892770152115	170.4
1705	2.0418297118816073	170.5
1706	2.03673656192693	170.6
1707	2.039546260760236	170.7
1708	2.030198295674303	170.8
1709	2.0357214459157986	170.9
1710	2.0304414196408493	171.0
1711	2.0381522886098224	171.1
1712	2.047113572102667	171.2
1713	2.0309245589416722	171.3
1714	2.034919112454519	171.4
1715	2.0356703961178644	171.5
1716	2.0444040737871045	171.6
1717	2.033016570843793	171.7
1718	2.0310278936879023	171.8
1719	2.0346498226964442	171.9
1720	2.0339482781220832	172.0
1721	2.037129471772089	172.1
1722	2.0401612077993474	172.2
1723	2.037606472968644	172.3
1724	2.0274420890527054	172.4
1725	2.0274948831991275	172.5
1726	2.0444790686509204	172.6
1727	2.041649100927933	172.7
1728	2.0457027432388726	172.8
1729	2.047889186990716	172.9
1730	2.055795746512709	173.0
1731	2.040501406041431	173.1
1732	2.0334510231540586	173.2
1733	2.0322122792529185	173.3
1734	2.0273637323123634	173.4
1735	2.0347158611688756	173.5
1736	2.041162560450301	173.6
1737	2.040560529928427	173.7
1738	2.0355210140164033	173.8
1739	2.0390839849999023	173.9
1740	2.0405685925001973	174.0
1741	2.043057776773053	174.1
1742	2.038958830067635	174.2
1743	2.045852067432523	174.3
1744	2.0322133528014135	174.4
1745	2.0404170346451243	174.5
1746	2.050471899418291	174.6
1747	2.03866616347142	174.7
1748	2.0409619351311346	174.8
1749	2.0449552906613224	174.9
1750	2.0441752450223634	175.0
1751	2.0537384576868813	175.1
1752	2.048103122349878	175.2
1753	2.0554078222969023	175.3
1754	2.0543385090114636	175.4
1755	2.047944325601964	175.5
1756	2.041383135250242	175.6
1757	2.0517407534212557	175.7
1758	2.053345280490667	175.8
1759	2.0454025743650104	175.9
1760	2.0471916136828656	176.0
1761	2.0421142507101564	176.1
1762	2.039261055751258	176.2
1763	2.0540580328379106	176.3
1764	2.04623922240782	176.4
1765	2.049748252314699	176.5
1766	2.043235283369318	176.6
1767	2.0432393872398187	176.7
1768	2.041273283858733	176.8
1769	2.0428379368887017	176.9
1770	2.039246997604237	177.0
1771	2.040555505934765	177.1
1772	2.0457812882707977	177.2
1773	2.0502637055826636	177.3
1774	2.0429639380661535	177.4
1775	2.043412233640211	177.5
1776	2.0404217855561506	177.6
1777	2.040526752908473	177.7
1778	2.056016457949568	177.8
1779	2.0448326716114797	177.9
1780	2.0489490005600284	178.0
1781	2.048616595226336	178.1
1782	2.056166095299635	178.2
1783	2.033915844436745	178.3
1784	2.042524299549506	178.4
1785	2.0459453291879406	178.5
1786	2.0488715156734	178.6
1787	2.050323026611961	178.7
1788	2.0447897136819475	178.8
1789	2.0399847492531507	178.9
1790	2.046721474068389	179.0
1791	2.0427524461137887	179.1
1792	2.0393363034611074	179.2
1793	2.0512298933929003	179.3
1794	2.0517159504699825	179.4
1795	2.0518075944761174	179.5
1796	2.0343636245941767	179.6
1797	2.0477768086408807	179.7
1798	2.0430289986079853	179.8
1799	2.0433084963249195	179.9
1800	2.049217686947969	180.0
1801	2.0385444742252297	180.1
1802	2.039742156232984	180.2
1803	2.037462244008224	180.3
1804	2.0365343587656977	180.4
1805	2.0415121687039357	180.5
1806	2.0395670879120975	180.6
1807	2.046876282800753	180.7
1808	2.0459127372053807	180.8
1809	2.038142198469392	180.9
1810	2.0411307978524458	181.0
1811	2.0381482800933495	181.1
1812	2.0467453587708397	181.2
1813	2.041658252683319	181.3
1814	2.0392014454433856	181.4
1815	2.036376060415823	181.5
1816	2.030939284579095	181.6
1817	2.047164102720603	181.7
1818	2.0410354277944482	181.8
1819	2.0467844970244204	181.9
1820	2.041774440255573	182.0
1821	2.047512410254454	182.1
1822	2.0462649454876187	182.2
1823	2.045133157591911	182.3
1824	2.0374493823268067	182.4
1825	2.0437792912624007	182.5
1826	2.0487045934508603	182.6
1827	2.0569369945381197	182.7
1828	2.048323679966705	182.8
1829	2.0517381865603577	182.9
1830	2.0477934330257748	183.0
1831	2.0463488208608367	183.1
1832	2.035162072859798	183.2
1833	2.0584648817166884	183.3
1834	2.048487587984919	183.4
1835	2.0446786406466626	183.5
1836	2.050560884425308	183.6
1837	2.048928944410555	183.7
1838	2.0498657228622146	183.8
1839	2.046536675707364	183.9
1840	2.0481388942159726	184.0
1841	2.0556644919569425	184.1
1842	2.0403862335141363	184.2
1843	2.052020152909725	184.3
1844	2.0427089580077467	184.4
1845	2.0416337363148385	184.5
1846	2.053553289450576	184.6
1847	2.042431609326042	184.7
1848	2.0451890993570663	184.8
1849	2.0462635335069814	184.9
1850	2.0520913349195706	185.0
1851	2.0556648527673937	185.1
1852	2.0609257962716634	185.2
1853	2.04473349377873	185.3
1854	2.0530722103996544	185.4
1855	2.0456732370619966	185.5
1856	2.0465309692600706	185.6
1857	2.051307661922983	185.7
1858	2.0419075515942273	185.8
1859	2.0491912384503665	185.9
1860	2.0607484221156986	186.0
1861	2.0543927006103533	186.1
1862	2.0615223041496975	186.2
1863	2.05907189262752	186.3
1864	2.049833879897524	186.4
1865	2.0549111950270276	186.5
1866	2.0531549432923506	186.6
1867	2.0546116032863857	186.7
1868	2.0553513979376303	186.8
1869	2.063452480540919	186.9
1870	2.0672003146495457	187.0
1871	2.0538342494588635	187.1
1872	2.0566718991332893	187.2
1873	2.0683471291131212	187.3
1874	2.0605325537691623	187.4
1875	2.0560702537758355	187.5
1876	2.0678723197612108	187.6
1877	2.0559457058701	187.7
1878	2.0493554371723857	187.8
1879	2.045298891092657	187.9
1880	2.0503547823149537	188.0
1881	2.0352469649815106	188.1
1882	2.0462377685427153	188.2
1883	2.040969894821649	188.3
1884	2.04837350027618	188.4
1885	2.0554142703698965	188.5
1886	2.0497158649083445	188.6
1887	2.053390579378407	188.7
1888	2.0561760989613354	188.8
1889	2.0507138920575856	188.9
1890	2.0417514873948366	189.0
1891	2.0464746284216364	189.1
1892	2.0606080982700847	189.2
1893	2.0540248434682487	189.3
1894	2.0623869147871265	189.4
1895	2.0475658530573293	189.5
1896	2.05095264012911	189.6
1897	2.0510544835525346	189.7
1898	2.050726569993825	189.8
1899	2.053339813917776	189.9
1900	2.053318222622017	190.0
1901	2.059938806386177	190.1
1902	2.058905113845021	190.2
1903	2.0502866804161703	190.3
1904	2.0661477627098925	190.4
1905	2.0570573321812744	190.5
1906	2.0618826368444294	190.6
1907	2.0621343624043664	190.7
1908	2.051898726378816	190.8
1909	2.0664492517070103	190.9
1910	2.0589479473222867	191.0
1911	2.0540555987949958	191.1
1912	2.051035846334975	191.2
1913	2.0528023020802233	191.3
1914	2.056558497625511	191.4
1915	2.052839177508484	191.5
1916	2.04739696329112	191.6
1917	2.0525515872937268	191.7
1918	2.044554303874635	191.8
1919	2.051019755103218	191.9
1920	2.0424565833951673	192.0
1921	2.0451796013605996	192.1
1922	2.0448725238444956	192.2
1923	2.0546980798470686	192.3
1924	2.0467448663354593	192.4
1925	2.0387717886022982	192.5
1926	2.0549090554385065	192.6
1927	2.0480417374119555	192.7
1928	2.048190347459206	192.8
1929	2.0641737531335775	192.9
1930	2.0561625516769895	193.0
1931	2.0572783925960145	193.1
1932	2.040541984162971	193.2
1933	2.053734805938416	193.3
1934	2.0678305295578374	193.4
1935	2.05206326730635	193.5
1936	2.046850270092791	193.6
1937	2.050486742120119	193.7
1938	2.0521205455936706	193.8
1939	2.0511588326555734	193.9
1940	2.063344411016844	194.0
1941	2.0518024363348766	194.1
1942	2.047377804729595	194.2
1943	2.0530489265161354	194.3
1944	2.0603949032948115	194.4
1945	2.048192363329568	194.5
1946	2.058196564528355	194.6
1947	2.0506349606486673	194.7
1948	2.049294447352136	194.8
1949	2.0505063928155884	194.9
1950	2.0414330080840535	195.0
1951	2.041568756302192	195.1
1952	2.033793002664861	195.2
1953	2.0401075945674356	195.3
1954	2.040635616256376	195.4
1955	2.037487196260429	195.5
1956	2.0531918701996643	195.6
1957	2.042744632849402	195.7
1958	2.0408828713959046	195.8
1959	2.0479492778686206	195.9
1960	2.0573483449435974	196.0
1961	2.051965402374826	196.1
1962	2.0470130279827132	196.2
1963	2.05006764271737	196.3
1964	2.041939781631771	196.4
1965	2.0556615827701017	196.5
1966	2.058151083769936	196.6
1967	2.051679702814084	196.7
1968	2.0646059991371546	196.8
1969	2.053440918560373	196.9
1970	2.0751081451658857	197.0
1971	2.06901514678584	197.1
1972	2.0573436061523687	197.2
1973	2.0643788972717347	197.3
1974	2.05453582649873	197.4
1975	2.054680444804409	197.5
1976	2.0499516667143114	197.6
1977	2.0460874573541754	197.7
1978	2.052331233957533	197.8
1979	2.0516812293678615	197.9
1980	2.045234413880895	198.0
1981	2.0421095556786915	198.1
1982	2.052217738043165	198.2
1983	2.047249333669176	198.3
1984	2.0576194038011044	198.4
1985	2.054713242651191	198.5
1986	2.050791162509274	198.6
1987	2.0598884543243714	198.7
1988	2.0623494430821983	198.8
1989	2.058400965922313	198.9
1990	2.057604693637521	199.0
1991	2.054793681554636	199.1
1992	2.060251439506189	199.2
1993	2.0516374712317287	199.3
1994	2.0607551027520605	199.4
1995	2.047490659463628	199.5
1996	2.0519049920890784	199.6
1997	2.0549821944119913	199.7
1998	2.0469038300752795	199.8
[truncated: 24,001 more rows]
