# Supplementary material for: Assessing structure-function impacts on Vitellogenin by leveraging allelic variant found in honey bee subspecies Apis mellifera mellifera
Source: iScience. 2025 Jul 29;28(9):113241. doi: 10.1016/j.isci.2025.113241 (PMC12496180; doi:10.1016/j.isci.2025.113241)
Supplement: Data S1. Data and code for molecular dynamics [file mmc2.zip › MD_analysis/csv/rgwt4.csv]

	Gyration	Time_(ns)
0	1.9654893811170937	0.0
1	1.9686266267971915	0.1
2	1.9694527318478519	0.2
3	1.9650094758873888	0.3
4	1.9745242354607557	0.4
5	1.9830506823315646	0.5
6	1.9777565173907639	0.6
7	1.9892845635884358	0.7
8	1.9751686284969519	0.8
9	1.969417838821549	0.9
10	1.967888890303039	1.0
11	1.9761308547296246	1.1
12	1.9663693118585774	1.2
13	1.9737804871020694	1.3
14	1.9648502201998765	1.4
15	1.9745007573267328	1.5
16	1.9738581599201248	1.6
17	1.9768603911505727	1.7
18	1.9742976525202656	1.8
19	1.9754850734231122	1.9
20	1.9926217587308002	2.0
21	1.983864611609485	2.1
22	1.9751852861565442	2.2
23	1.97238306672456	2.3
24	1.971250516878245	2.4
25	1.9759561694535612	2.5
26	1.980436725315193	2.6
27	1.9823351827834477	2.7
28	1.9814970505878566	2.8
29	1.9833137983889957	2.9
30	1.9793866385731875	3.0
31	1.9809423985558279	3.1
32	1.9725019978450575	3.2
33	1.968161914915662	3.3
34	1.9745744665870715	3.4
35	1.9756588337653054	3.5
36	1.9709719671999133	3.6
37	1.9804287219436318	3.7
38	1.9856677545758572	3.8
39	1.9804746035406429	3.9
40	1.9921871977408234	4.0
41	1.9926326316865952	4.1
42	1.982327269360547	4.2
43	1.989256692777436	4.3
44	1.9906498770654482	4.4
45	1.9926677893617128	4.5
46	1.9890051279173537	4.6
47	1.9929224944225987	4.7
48	1.9906706474976807	4.8
49	1.9902771032908741	4.9
50	1.9817110350046416	5.0
51	1.97828295508443	5.1
52	1.9848436689024793	5.2
53	1.9832820815277217	5.3
54	1.9789645565065945	5.4
55	1.9826104941395362	5.5
56	1.9712838137890327	5.6
57	1.9822454031161107	5.7
58	1.9799264054528072	5.8
59	1.973023700281088	5.9
60	1.9788626204984423	6.0
61	1.9680897747587787	6.1
62	1.9802510367671835	6.2
63	1.9721835981129316	6.3
64	1.9761216038980365	6.4
65	1.9711075425936493	6.5
66	1.973672258570933	6.6
67	1.9803217620404983	6.7
68	1.9804445069217016	6.8
69	1.9788982929274244	6.9
70	1.9816272113026907	7.0
71	1.9784207186959406	7.1
72	1.9831254870048671	7.2
73	1.988495044314284	7.3
74	1.9737327016565025	7.4
75	1.96689269422908	7.5
76	1.9770181081245393	7.6
77	1.9637525636247	7.7
78	1.9698666172707602	7.8
79	1.9627605756746436	7.9
80	1.9606035623850888	8.0
81	1.9618517478950241	8.1
82	1.9665991319086136	8.2
83	1.9802100410428864	8.3
84	1.9741081915860696	8.4
85	1.9686386276334498	8.5
86	1.970103120855945	8.6
87	1.971315525431241	8.7
88	1.9669964055415998	8.8
89	1.9622077386012715	8.9
90	1.9841477339934943	9.0
91	1.9715437142706957	9.1
92	1.9776231061715157	9.2
93	1.9826024752898124	9.3
94	1.9796696897285253	9.4
95	1.9724550608299056	9.5
96	1.9760745276050655	9.6
97	1.9790647871313063	9.7
98	1.968266233524564	9.8
99	1.9771367760717953	9.9
100	1.9801617363418982	10.0
101	1.975935693659283	10.1
102	1.9779926986772653	10.2
103	1.986064668026714	10.3
104	1.9767813317709315	10.4
105	1.9785762040400336	10.5
106	1.9730560136625044	10.6
107	1.9722690552550284	10.7
108	1.964568842789693	10.8
109	1.9776864600923285	10.9
110	1.9887761472212167	11.0
111	1.980304116022942	11.1
112	1.9915615268508375	11.2
113	1.9844351321070801	11.3
114	1.9729601451609677	11.4
115	1.9869846421940558	11.5
116	1.9764290220303966	11.6
117	1.9726851683170645	11.7
118	1.9781133536282758	11.8
119	1.968755967680806	11.9
120	1.9717528637445492	12.0
121	1.9676127457582018	12.1
122	1.9717746557147617	12.2
123	1.9696537487300139	12.3
124	1.9746464743703007	12.4
125	1.9701425769903438	12.5
126	1.972647071220943	12.6
127	1.968979890182774	12.7
128	1.9769197234874054	12.8
129	1.9818782929340035	12.9
130	1.9740732283410292	13.0
131	1.9779894787848096	13.1
132	1.987547422024149	13.2
133	1.9754198452037157	13.3
134	1.9824841823553292	13.4
135	1.9675117308023962	13.5
136	1.9815286248842057	13.6
137	1.9738906534955964	13.7
138	1.9798613286489826	13.8
139	1.972422534641088	13.9
140	1.9735543816646126	14.0
141	1.9775782893720444	14.1
142	1.979813764704056	14.2
143	1.9785225161043416	14.3
144	1.9692651096490412	14.4
145	1.9715085233190643	14.5
146	1.9676255236983133	14.6
147	1.9660912352907332	14.7
148	1.9700422111893732	14.8
149	1.9827084448045227	14.9
150	1.978701417731168	15.0
151	1.9925187438222896	15.1
152	1.9813362584439964	15.2
153	1.97832123173771	15.3
154	1.971872799884849	15.4
155	1.9750608934415363	15.5
156	1.9787894911592876	15.6
157	1.9784778489962769	15.7
158	1.9673444985149915	15.8
159	1.9767504682704757	15.9
160	1.9706028246712854	16.0
161	1.9717045276944245	16.1
162	1.9657391360795022	16.2
163	1.9590945486568823	16.3
164	1.963805839997161	16.4
165	1.988281208471106	16.5
166	1.9720256456078837	16.6
167	1.967257610568566	16.7
168	1.9726584308506134	16.8
169	1.9737779422718025	16.9
170	1.9728466523793218	17.0
171	1.9764763008049249	17.1
172	1.970466272177507	17.2
173	1.9734601933245157	17.3
174	1.9657735740460067	17.4
175	1.977830462414979	17.5
176	1.970059889568154	17.6
177	1.9665321534061262	17.7
178	1.9752849291485828	17.8
179	1.9716056486249334	17.9
180	1.969955388038296	18.0
181	1.9638817624689002	18.1
182	1.974683613924535	18.2
183	1.9588272712029562	18.3
184	1.9750940053407364	18.4
185	1.9710264709433045	18.5
186	1.9668233003347981	18.6
187	1.970428643216126	18.7
188	1.9620516788587707	18.8
189	1.9791910135741435	18.9
190	1.9690119131771953	19.0
191	1.9646678807469513	19.1
192	1.970620561920584	19.2
193	1.9675726397339208	19.3
194	1.9675296638104638	19.4
195	1.9706326700276888	19.5
196	1.9729260800054829	19.6
197	1.9755548462550414	19.7
198	1.9837131885350499	19.8
199	1.9818430834492584	19.9
200	1.979280687842138	20.0
201	1.9916059526739718	20.1
202	1.979398362267326	20.2
203	1.9705594609323593	20.3
204	1.981323642565251	20.4
205	1.9701152039793879	20.5
206	1.9761328149668453	20.6
207	1.9752237695231247	20.7
208	1.9740480008654597	20.8
209	1.9659010000603425	20.9
210	1.9693594111377195	21.0
211	1.9545032250370682	21.1
212	1.9579910428114171	21.2
213	1.96773492451009	21.3
214	1.9634094510744653	21.4
215	1.9616617619449581	21.5
216	1.967039399528557	21.6
217	1.9604189107773837	21.7
218	1.966887777542345	21.8
219	1.9571397468504868	21.9
220	1.9632737568589136	22.0
221	1.9596724782355883	22.1
222	1.9666252674099658	22.2
223	1.9596564716701914	22.3
224	1.9525664800565163	22.4
225	1.952860773047077	22.5
226	1.968228687302753	22.6
227	1.9697343757569419	22.7
228	1.9679869754713561	22.8
229	1.9806462947372756	22.9
230	1.9677326615566777	23.0
231	1.9724137636366623	23.1
232	1.9817781686416505	23.2
233	1.982879500074647	23.3
234	1.9966472411390381	23.4
235	1.9802967244544398	23.5
236	1.9718311751848487	23.6
237	1.975238549804864	23.7
238	1.9759196442923732	23.8
239	1.975228092083534	23.9
240	1.981563139470198	24.0
241	1.9870655932911092	24.1
242	1.9794710763413037	24.2
243	1.9929008900955543	24.3
244	1.9872465060824915	24.4
245	1.9821705716430558	24.5
246	1.9935416502370957	24.6
247	1.9785514960949735	24.7
248	1.9837163740978667	24.8
249	1.9748779897550242	24.9
250	1.9796141134087166	25.0
251	1.9827234045539817	25.1
252	1.9757719037229258	25.2
253	1.9712203982362362	25.3
254	1.974167129172994	25.4
255	1.980331800076559	25.5
256	1.9627876728765863	25.6
257	1.9720663053796998	25.7
258	1.971965054134153	25.8
259	1.9642341149121505	25.9
260	1.9632201771388014	26.0
261	1.9598693765045814	26.1
262	1.9640275228855608	26.2
263	1.9647914912576256	26.3
264	1.9587427681429737	26.4
265	1.9599966532446242	26.5
266	1.9698129732339826	26.6
267	1.9777636563483136	26.7
268	1.9634558426286135	26.8
269	1.9605606081761116	26.9
270	1.9679846494534048	27.0
271	1.9619454310179534	27.1
272	1.9648740023282802	27.2
273	1.9634743675609752	27.3
274	1.9655926285661092	27.4
275	1.956969678402027	27.5
276	1.9548500704276557	27.6
277	1.9527179879858532	27.7
278	1.9525570304854534	27.8
279	1.9621341653868356	27.9
280	1.9628286598979883	28.0
281	1.9641142775412639	28.1
282	1.961080391835825	28.2
283	1.9646521043085332	28.3
284	1.9627351935430049	28.4
285	1.9590717072641783	28.5
286	1.9718202307236916	28.6
287	1.9616824649524158	28.7
288	1.9641598504917597	28.8
289	1.9547248267972066	28.9
290	1.957759091269407	29.0
291	1.9557792801361773	29.1
292	1.9699482549355365	29.2
293	1.9719268424076968	29.3
294	1.9583528719866479	29.4
295	1.966547077311791	29.5
296	1.9688156801067396	29.6
297	1.9609854462167724	29.7
298	1.9627873589240954	29.8
299	1.9595484158635967	29.9
300	1.9717751487306465	30.0
301	1.9631107044594098	30.1
302	1.9581351029417962	30.2
303	1.9479832985189176	30.3
304	1.965803627451108	30.4
305	1.9684027017970167	30.5
306	1.9602209479447583	30.6
307	1.9808272400099016	30.7
308	1.9660535037022677	30.8
309	1.9688047724250959	30.9
310	1.9703930204660522	31.0
311	1.9788692212793406	31.1
312	1.970477695274446	31.2
313	1.966996245079065	31.3
314	1.9734442336425557	31.4
315	1.973951024245802	31.5
316	1.9816575809382628	31.6
317	1.9682711424391715	31.7
318	1.9717646982739647	31.8
319	1.9716170465315495	31.9
320	1.9703364700068513	32.0
321	1.961568882467867	32.1
322	1.9681016809347156	32.2
323	1.9703717782835544	32.3
324	1.9701327636072619	32.4
325	1.9802949366393399	32.5
326	1.9729217987156056	32.6
327	1.980912537402866	32.7
328	1.9824793890514163	32.8
329	1.9887035060897849	32.9
330	1.9642999219875439	33.0
331	1.9731834886360604	33.1
332	1.9593700694899003	33.2
333	1.9827160958886962	33.3
334	1.9640504914095545	33.4
335	1.958426411669978	33.5
336	1.9745768223320406	33.6
337	1.9846917776232833	33.7
338	1.9825167971484077	33.8
339	1.987908792057862	33.9
340	1.9906835020388258	34.0
341	1.9839919401755546	34.1
342	1.9907791466432367	34.2
343	1.9767642970941988	34.3
344	1.9933791990428766	34.4
345	1.9921772878394117	34.5
346	1.9881951395816926	34.6
347	1.9957768565895588	34.7
348	1.9854178508701326	34.8
349	1.9771465062808709	34.9
350	1.9804206984005885	35.0
351	1.9746991409927797	35.1
352	1.9668429767228761	35.2
353	1.9770425532448557	35.3
354	1.9838792706674961	35.4
355	1.9777110764255694	35.5
356	1.9671212309708135	35.6
357	1.973371529889924	35.7
358	1.9686639236843426	35.8
359	1.9709863257440534	35.9
360	1.9809384394915375	36.0
361	1.9782974486120732	36.1
362	1.9794832769298265	36.2
363	1.976796055415075	36.3
364	1.9795051591585946	36.4
365	1.968032243158767	36.5
366	1.970471898802679	36.6
367	1.9746662230186027	36.7
368	1.970219945744395	36.8
369	1.9657631382413734	36.9
370	1.9755671573162241	37.0
371	1.9787945179596143	37.1
372	1.9688058593105005	37.2
373	1.9753509986034632	37.3
374	1.9703484893257026	37.4
375	1.971453738147609	37.5
376	1.9698128113780844	37.6
377	1.9778802752734561	37.7
378	1.9833419993260615	37.8
379	1.9774627178783653	37.9
380	1.983297851557321	38.0
381	1.977922418547867	38.1
382	1.9821834213656335	38.2
383	1.9819208912525348	38.3
384	1.9638967632841133	38.4
385	1.9733501542912413	38.5
386	1.9759655574048987	38.6
387	1.9706503147537673	38.7
388	1.972223907735646	38.8
389	1.9760098891998377	38.9
390	1.9710547154130538	39.0
391	1.9757494726218292	39.1
392	1.9889251573933757	39.2
393	1.9925256243772729	39.3
394	1.9905920381368716	39.4
395	1.983488056453277	39.5
396	1.9957431959589205	39.6
397	1.9936820944227567	39.7
398	1.9828333881430764	39.8
399	1.9997542357487288	39.9
400	1.986800024104632	40.0
401	1.9826204839198358	40.1
402	1.9903775267272568	40.2
403	1.9869858525274677	40.3
404	1.9969077938797712	40.4
405	1.9932884361212067	40.5
406	1.9914699072543216	40.6
407	1.9907947035392772	40.7
408	1.987000578259659	40.8
409	1.9774615111542104	40.9
410	1.9779846627166486	41.0
411	1.987483376595288	41.1
412	1.9797402887610867	41.2
413	1.9848464722171109	41.3
414	1.9889452326759107	41.4
415	1.9838810965884284	41.5
416	1.9940229725530745	41.6
417	1.9751415478486036	41.7
418	1.98097154561672	41.8
419	1.9772204855351243	41.9
420	1.9926358985150905	42.0
421	1.9891681344404741	42.1
422	1.989145034300239	42.2
423	1.9897585574126624	42.3
424	1.9919547121552135	42.4
425	1.9952341802838318	42.5
426	1.9836537472265445	42.6
427	1.9886291464348491	42.7
428	1.9853091723814291	42.8
429	1.9845114945734903	42.9
430	1.9924048307629239	43.0
431	1.9926163725418349	43.1
432	1.9825222792660577	43.2
433	1.9822228233826733	43.3
434	1.9764680420612524	43.4
435	1.9808756440198276	43.5
436	1.9820033114568805	43.6
437	1.981541962728961	43.7
438	1.9967498008660278	43.8
439	1.9956849282189046	43.9
440	1.986166805087401	44.0
441	1.9928442969369433	44.1
442	1.9845655733711842	44.2
443	1.9863073368207098	44.3
444	2.003223453253762	44.4
445	1.9868044174331374	44.5
446	1.996191958724633	44.6
447	1.9994723539370063	44.7
448	1.9925747565425838	44.8
449	1.9878999560260109	44.9
450	1.9884851183372811	45.0
451	1.9984052212187196	45.1
452	2.0038710521578564	45.2
453	1.9960893945480827	45.3
454	1.9967938361839355	45.4
455	2.0063472937237083	45.5
456	2.006257235028336	45.6
457	2.0041738846817196	45.7
458	2.008040464354592	45.8
459	2.004286049514156	45.9
460	1.9955878944397154	46.0
461	1.9991002061802892	46.1
462	1.9954697021487577	46.2
463	1.9932791868735489	46.3
464	1.9907590923926075	46.4
465	1.9980183178790805	46.5
466	1.9824323147549696	46.6
467	1.9906121217589847	46.7
468	1.9927227527298341	46.8
469	1.9853030797394673	46.9
470	1.9866630308903208	47.0
471	1.9818739955543339	47.1
472	1.9756256439716526	47.2
473	1.9657812876718719	47.3
474	1.978875865870693	47.4
475	1.9753199571136009	47.5
476	1.9685048585770497	47.6
477	1.9728072046951461	47.7
478	1.9718646894524592	47.8
479	1.9748074892733223	47.9
480	1.9720523212978442	48.0
481	1.9672931625398418	48.1
482	1.977526607364627	48.2
483	1.9691032275531397	48.3
484	1.9729860327044653	48.4
485	1.9659110103531567	48.5
486	1.9680298263349578	48.6
487	1.9752037354034278	48.7
488	1.9675546992629176	48.8
489	1.9692743252499154	48.9
490	1.9746449546361677	49.0
491	1.969826161717439	49.1
492	1.9821099474424628	49.2
493	1.9770665771722182	49.3
494	1.971984102772161	49.4
495	1.9686826911575015	49.5
496	1.982317068245654	49.6
497	1.9711453966676336	49.7
498	1.9743215479446115	49.8
499	1.974752869694398	49.9
500	1.9772895483299524	50.0
501	1.9828779073098919	50.1
502	1.9794774397928012	50.2
503	1.96658866640012	50.3
504	1.9710176286231642	50.4
505	1.9721889838119624	50.5
506	1.980997221533005	50.6
507	1.9770519764963872	50.7
508	1.981972371121609	50.8
509	1.9764246230442075	50.9
510	1.9775655898104834	51.0
511	1.9750321526565013	51.1
512	1.967936250587282	51.2
513	1.969215561787347	51.3
514	1.9767763267508327	51.4
515	1.9739517880113355	51.5
516	1.9676383231188415	51.6
517	1.9693106078773168	51.7
518	1.9744644719442956	51.8
519	1.9762393228306945	51.9
520	1.9704857824647362	52.0
521	1.9822110794453152	52.1
522	1.9688743461813478	52.2
523	1.971081177146973	52.3
524	1.9791104882007244	52.4
525	1.9773594033325115	52.5
526	1.9682926015855322	52.6
527	1.9633673405066185	52.7
528	1.9737283130124048	52.8
529	1.9733915163331923	52.9
530	1.9740944812220633	53.0
531	1.9826062468843257	53.1
532	1.9768599249829004	53.2
533	1.9702756517078899	53.3
534	1.968081947526322	53.4
535	1.974245351735448	53.5
536	1.9790225457040944	53.6
537	1.9744396709744736	53.7
538	1.9800475316976407	53.8
539	1.9766962886176533	53.9
540	1.9708502735118465	54.0
541	1.975829827499623	54.1
542	1.968145673147296	54.2
543	1.9782833255875558	54.3
544	1.9743287839575274	54.4
545	1.970725598859832	54.5
546	1.9809499584672552	54.6
547	1.9804948900491315	54.7
548	1.9790264496508088	54.8
549	1.9807361333300904	54.9
550	1.985219095741964	55.0
551	1.9740563992415363	55.1
552	1.9759218614444503	55.2
553	1.9770112625717722	55.3
554	1.9838979353051007	55.4
555	1.9888743020242963	55.5
556	1.981909868420931	55.6
557	1.982199818195071	55.7
558	1.9796918239272183	55.8
559	1.978785425256518	55.9
560	1.978008014088349	56.0
561	1.9769684027039751	56.1
562	1.976978850392382	56.2
563	1.9736980832710114	56.3
564	1.9835939950270103	56.4
565	1.9806298356168177	56.5
566	1.9803159117110607	56.6
567	1.978844574867597	56.7
568	1.9834396307357993	56.8
569	1.9818776627459502	56.9
570	1.9858441137325997	57.0
571	1.9762848045104324	57.1
572	1.9716237404008028	57.2
573	1.9707807012495286	57.3
574	1.9741024846207078	57.4
575	1.9671517809177619	57.5
576	1.9831257507628346	57.6
577	1.969689273387795	57.7
578	1.9742648052095695	57.8
579	1.9769072929337204	57.9
580	1.9649687347400475	58.0
581	1.9588581815120627	58.1
582	1.9706610586568605	58.2
583	1.9701557942138532	58.3
584	1.9663689895869045	58.4
585	1.9622941851770974	58.5
586	1.959408945934017	58.6
587	1.9599160266770745	58.7
588	1.9599353365859997	58.8
589	1.97612678791712	58.9
590	1.9772175717869094	59.0
591	1.97366857037104	59.1
592	1.9676617267573409	59.2
593	1.979242859452276	59.3
594	1.9809011602230677	59.4
595	1.9740408164265444	59.5
596	1.9796349061408445	59.6
597	1.9792807848812308	59.7
598	1.9852007567144399	59.8
599	1.991831659028734	59.9
600	1.974639413060854	60.0
601	1.9751449616893986	60.1
602	1.9823585197417801	60.2
603	1.969727104309015	60.3
604	1.9665685868741978	60.4
605	1.9823448954213683	60.5
606	1.9866601854014363	60.6
607	1.9743910780391511	60.7
608	1.9657107377570038	60.8
609	1.9617967356015964	60.9
610	1.9698972258747922	61.0
611	1.9730096759126687	61.1
612	1.9774215644062452	61.2
613	1.9806440414889126	61.3
614	1.9842226349635461	61.4
615	1.9783099324726037	61.5
616	1.9832798176791564	61.6
617	1.994160152028997	61.7
618	1.988226184917121	61.8
619	1.9844327079253654	61.9
620	1.9891271489666669	62.0
621	1.975455727596463	62.1
622	1.978957938443084	62.2
623	1.9771221961990395	62.3
624	1.980239883248259	62.4
625	1.9758714937605217	62.5
626	1.9793371558640078	62.6
627	1.9679896759517521	62.7
628	1.9656909471527613	62.8
629	1.9848251527725385	62.9
630	1.9856841591579595	63.0
631	1.9854498391397852	63.1
632	1.9815796035267563	63.2
633	1.9867061831269826	63.3
634	1.9814783189954557	63.4
635	1.9902997221202328	63.5
636	1.9740281896606722	63.6
637	1.984138888028532	63.7
638	1.9797974863245407	63.8
639	1.976668149452964	63.9
640	1.9769689533554944	64.0
641	1.974380080758188	64.1
642	1.9714125283562989	64.2
643	1.9780079345523598	64.3
644	1.976301384100281	64.4
645	1.9738104389929165	64.5
646	1.9725032579537887	64.6
647	1.9791520166459529	64.7
648	1.9763259042209957	64.8
649	1.9724367635706501	64.9
650	1.9818478804510122	65.0
651	1.9764633586899973	65.1
652	1.9765980239961847	65.2
653	1.9839699952306964	65.3
654	1.9724364470712257	65.4
655	1.9724503540987763	65.5
656	1.9761271145453239	65.6
657	1.9738392099251234	65.7
658	1.9787212736027961	65.8
659	1.969588227370837	65.9
660	1.9717041109779525	66.0
661	1.9760831436968473	66.1
662	1.9750419889750803	66.2
663	1.976875068276699	66.3
664	1.9687604016996398	66.4
665	1.9772217560057537	66.5
666	1.9836138672958223	66.6
667	1.9699984043215124	66.7
668	1.9784944210461277	66.8
669	1.984857590484517	66.9
670	1.9811962436333235	67.0
671	1.9732283695312363	67.1
672	1.9775680593458236	67.2
673	1.9791693323477557	67.3
674	1.9759470118087628	67.4
675	1.9857401224350382	67.5
676	1.9836363909324422	67.6
677	1.9821803762907146	67.7
678	1.9804639979807137	67.8
679	1.985722407342957	67.9
680	1.9705622092670203	68.0
681	1.983239590873698	68.1
682	1.9811284756693524	68.2
683	1.9761422003556302	68.3
684	1.9705123604531298	68.4
685	1.9625320855050072	68.5
686	1.9630168446725316	68.6
687	1.9724132993352523	68.7
688	1.9702729689874594	68.8
689	1.9839351396587064	68.9
690	1.9723363000475804	69.0
691	1.9741610257915074	69.1
692	1.9885843414405053	69.2
693	1.9740479863351619	69.3
694	1.9807864186600053	69.4
695	1.9794437543866528	69.5
696	1.985124769927903	69.6
697	1.9920133160988287	69.7
698	1.98815754715974	69.8
699	1.9813985048701344	69.9
700	1.9789308268391725	70.0
701	1.983661974479092	70.1
702	1.98439017335984	70.2
703	1.9786368820553164	70.3
704	1.9717656281423812	70.4
705	1.9764425663577938	70.5
706	1.96973499419436	70.6
707	1.9784742132295225	70.7
708	1.9773698568577098	70.8
709	1.9788699770641334	70.9
710	1.9718789773877194	71.0
711	1.9791256238597186	71.1
712	1.977252377374209	71.2
713	1.9724849006556604	71.3
714	1.975187587125093	71.4
715	1.9699305215500196	71.5
716	1.9756353059931928	71.6
717	1.982925546599836	71.7
718	1.9704998814933168	71.8
719	1.9667824942972458	71.9
720	1.976318182804192	72.0
721	1.9622339269536357	72.1
722	1.98056444682376	72.2
723	1.9712942472300046	72.3
724	1.9775978484130101	72.4
725	1.975636877040842	72.5
726	1.9689193876022832	72.6
727	1.9674303476656954	72.7
728	1.9704993072648451	72.8
729	1.969283500526352	72.9
730	1.9735145617146588	73.0
731	1.9735338832002747	73.1
732	1.9782731932690931	73.2
733	1.9760956322508807	73.3
734	1.977995664459228	73.4
735	1.9743741311103522	73.5
736	1.9730934318650717	73.6
737	1.9548559866672501	73.7
738	1.9699586427814433	73.8
739	1.9544825132599364	73.9
740	1.9684248315549948	74.0
741	1.9661877131010628	74.1
742	1.9619888345171173	74.2
743	1.9667394422770126	74.3
744	1.971758220727622	74.4
745	1.9648018959860387	74.5
746	1.9630381692867598	74.6
747	1.9606045037425839	74.7
748	1.9722033439874613	74.8
749	1.9739742912172562	74.9
750	1.9696239181966457	75.0
751	1.980515753279969	75.1
752	1.9718661002955653	75.2
753	1.9728663453893602	75.3
754	1.9726215257029407	75.4
755	1.9652269746993916	75.5
756	1.9658342692657087	75.6
757	1.9794213610010658	75.7
758	1.9769394206266464	75.8
759	1.979353033898851	75.9
760	1.9702395813091955	76.0
761	1.9687423907993271	76.1
762	1.9690084100210867	76.2
763	1.9653701863288675	76.3
764	1.9661855775552493	76.4
765	1.979899002404089	76.5
766	1.9727528179011302	76.6
767	1.9792392914268857	76.7
768	1.9817310068012577	76.8
769	1.9846285939216473	76.9
770	1.976524639343026	77.0
771	1.973516267133662	77.1
772	1.9810492712294137	77.2
773	1.977242846920186	77.3
774	1.9835876852125405	77.4
775	1.98285752161857	77.5
776	1.981405097929069	77.6
777	1.9831201389920416	77.7
778	1.9738861427158692	77.8
779	1.9796860185193166	77.9
780	1.9844898698891469	78.0
781	1.9682355042153596	78.1
782	1.968500398225291	78.2
783	1.966498134689935	78.3
784	1.9777049694216537	78.4
785	1.9744190031111635	78.5
786	1.972286101846273	78.6
787	1.9621907871520305	78.7
788	1.979346354646663	78.8
789	1.9822158400162047	78.9
790	1.9837831329916045	79.0
791	1.9790189952667292	79.1
792	1.9689410755500405	79.2
793	1.9776637455251675	79.3
794	1.974260986498674	79.4
795	1.9702046146168075	79.5
796	1.9756235618664975	79.6
797	1.9833188062648321	79.7
798	1.9734329152377137	79.8
799	1.9599877324034216	79.9
800	1.9641611466740787	80.0
801	1.969288778182795	80.1
802	1.974240156947042	80.2
803	1.9715790372829551	80.3
804	1.9640284138120323	80.4
805	1.9657094044497947	80.5
806	1.9597430981766621	80.6
807	1.9625552200651153	80.7
808	1.9742008268917526	80.8
809	1.9707696210873904	80.9
810	1.971118003701227	81.0
811	1.9825139117300918	81.1
812	1.9696976522978473	81.2
813	1.9792989390837321	81.3
814	1.972609090214847	81.4
815	1.983176177642397	81.5
816	1.98095088345307	81.6
817	1.9846290511589308	81.7
818	1.9631396639107346	81.8
819	1.9839236352452951	81.9
820	1.9840881673262925	82.0
821	1.9818181630711336	82.1
822	1.970137340886451	82.2
823	1.9689908022517986	82.3
824	1.9759864677986483	82.4
825	1.9756310377869957	82.5
826	1.9562622013187576	82.6
827	1.9728668588534646	82.7
828	1.974217138103778	82.8
829	1.9688225811574083	82.9
830	1.972877404222347	83.0
831	1.965625638078554	83.1
832	1.9663297097435013	83.2
833	1.9694065661225806	83.3
834	1.9744436862970232	83.4
835	1.9638059395351228	83.5
836	1.9726749075807612	83.6
837	1.9710749150450424	83.7
838	1.977033931309636	83.8
839	1.9630238597305012	83.9
840	1.9638934966729016	84.0
841	1.9779738051629272	84.1
842	1.9688205162557775	84.2
843	1.9726895061377518	84.3
844	1.9634227110874782	84.4
845	1.973560474824116	84.5
846	1.96993122186002	84.6
847	1.972387231871147	84.7
848	1.9763431898835921	84.8
849	1.9644719607762613	84.9
850	1.9777817068125814	85.0
851	1.9738702229533054	85.1
852	1.9663586807670588	85.2
853	1.962016791305426	85.3
854	1.9668841764590357	85.4
855	1.968053323785076	85.5
856	1.972393785830055	85.6
857	1.963963427026575	85.7
858	1.9640148856483022	85.8
859	1.9679323527788508	85.9
860	1.9710267934702046	86.0
861	1.9620760961651977	86.1
862	1.9695877066848957	86.2
863	1.9642539791250386	86.3
864	1.960772275707135	86.4
865	1.9616555857603273	86.5
866	1.9634160761609307	86.6
867	1.9672536197578454	86.7
868	1.9670192654623333	86.8
869	1.9733866155267406	86.9
870	1.9596631020914714	87.0
871	1.9642110900667595	87.1
872	1.9692188244212734	87.2
873	1.961202307300581	87.3
874	1.9559269743394185	87.4
875	1.9662562741383411	87.5
876	1.963932520643862	87.6
877	1.9606587575245449	87.7
878	1.9630807302077955	87.8
879	1.9702625948422232	87.9
880	1.9600158107657013	88.0
881	1.9650277682881157	88.1
882	1.9697534705406081	88.2
883	1.9750097178848058	88.3
884	1.9709051133541944	88.4
885	1.9721571242457068	88.5
886	1.9708517391855649	88.6
887	1.9510419467142786	88.7
888	1.962467053009268	88.8
889	1.96227671957413	88.9
890	1.9646781860166986	89.0
891	1.969548241500962	89.1
892	1.9570563443404434	89.2
893	1.9549523452022044	89.3
894	1.9634458755234385	89.4
895	1.9730621006467397	89.5
896	1.977214929097523	89.6
897	1.9724468944986584	89.7
898	1.979328097978585	89.8
899	1.9750582615053667	89.9
900	1.9840616547842729	90.0
901	1.975811065489226	90.1
902	1.9684415517356904	90.2
903	1.9654395637256297	90.3
904	1.966985133973019	90.4
905	1.9761774327488084	90.5
906	1.9694210538561907	90.6
907	1.9691573283161268	90.7
908	1.9732678712765717	90.8
909	1.9701404231282902	90.9
910	1.9670619914126923	91.0
911	1.9664382889046519	91.1
912	1.9596241994888737	91.2
913	1.9606272849189381	91.3
914	1.970734633535882	91.4
915	1.9692001537184594	91.5
916	1.9628487825745156	91.6
917	1.9696512822739822	91.7
918	1.9689757456899806	91.8
919	1.9749373258630214	91.9
920	1.970724972897518	92.0
921	1.9517640593149677	92.1
922	1.9659039882866223	92.2
923	1.9740027693791793	92.3
924	1.9688837161955162	92.4
925	1.9685422231624978	92.5
926	1.979929471313009	92.6
927	1.980295591122078	92.7
928	1.9770813974435364	92.8
929	1.9731007239945153	92.9
930	1.978441942965137	93.0
931	1.9678577939501183	93.1
932	1.9716727261423836	93.2
933	1.9770718247927297	93.3
934	1.9822372638330674	93.4
935	1.978106041044328	93.5
936	1.9846576805028306	93.6
937	1.9735943198773405	93.7
938	1.972220544619833	93.8
939	1.9705246905391827	93.9
940	1.9694237838462914	94.0
941	1.9690842429056366	94.1
942	1.9827472412258664	94.2
943	1.975166908899495	94.3
944	1.9732568975432594	94.4
945	1.9745344250492187	94.5
946	1.9770754222820681	94.6
947	1.9747129199973683	94.7
948	1.9688591570808363	94.8
949	1.9686020962080422	94.9
950	1.9644708354689726	95.0
951	1.9728575308401126	95.1
952	1.9753793429385853	95.2
953	1.9729612414040607	95.3
954	1.9674411605449433	95.4
955	1.9673133242316454	95.5
956	1.9715017116121807	95.6
957	1.9735990699293207	95.7
958	1.9737440468965077	95.8
959	1.9805155272159434	95.9
960	1.9761368839693847	96.0
961	1.966196064130947	96.1
962	1.9691083340761106	96.2
963	1.973486469392213	96.3
964	1.9676710292841373	96.4
965	1.969796800042805	96.5
966	1.9712502080968757	96.6
967	1.980691459959901	96.7
968	1.9831488026608086	96.8
969	1.9749564908390014	96.9
970	1.9763979616654044	97.0
971	1.9829875092769436	97.1
972	1.9778423534116572	97.2
973	1.9867249568196879	97.3
974	1.9880303817347995	97.4
975	1.9909399288399077	97.5
976	1.9711137227848892	97.6
977	1.9700838860875582	97.7
978	1.976196161418241	97.8
979	1.9719036703401802	97.9
980	1.9792445940631562	98.0
981	1.9702619833471908	98.1
982	1.9770634621354397	98.2
983	1.9801784589091425	98.3
984	1.9856700871171025	98.4
985	1.981948979611414	98.5
986	1.9700272703183235	98.6
987	1.9744690749609535	98.7
988	1.9662194292788777	98.8
989	1.9714468094253674	98.9
990	1.9733151663692738	99.0
991	1.9798536610182595	99.1
992	1.971092624362365	99.2
993	1.9707194024567658	99.3
994	1.9692801253965144	99.4
995	1.9804174937421126	99.5
996	1.9702935431795225	99.6
997	1.973756264977516	99.7
998	1.9746398300046528	99.8
999	1.9715199403958503	99.9
1000	1.9750583219560935	100.0
1001	1.970319687613883	100.1
1002	1.9617772873491681	100.2
1003	1.9694898419880549	100.3
1004	1.9805810792393777	100.4
1005	1.9891488931376307	100.5
1006	1.9701580500781033	100.6
1007	1.9713277775798332	100.7
1008	1.974665220523753	100.8
1009	1.9701215212343408	100.9
1010	1.9675110315371094	101.0
1011	1.9735659604899638	101.1
1012	1.9755287913112092	101.2
1013	1.980571879896859	101.3
1014	1.9738102228746455	101.4
1015	1.980518881156439	101.5
1016	1.982224311424088	101.6
1017	1.9668459719568159	101.7
1018	1.9662156703471179	101.8
1019	1.9623126938339313	101.9
1020	1.9702099700934477	102.0
1021	1.9602030040640488	102.1
1022	1.9711777674167863	102.2
1023	1.9681253119040918	102.3
1024	1.971858470984024	102.4
1025	1.966828211825587	102.5
1026	1.9705932296270476	102.6
1027	1.9726962489820303	102.7
1028	1.9630664044024047	102.8
1029	1.974127387797856	102.9
1030	1.9674272998914484	103.0
1031	1.9635393963175418	103.1
1032	1.9647681617923312	103.2
1033	1.9584978365913466	103.3
1034	1.9700516968139352	103.4
1035	1.973463784158852	103.5
1036	1.9651109571571885	103.6
1037	1.9707145206213386	103.7
1038	1.9791148370792413	103.8
1039	1.9782895156816998	103.9
1040	1.9772309568511166	104.0
1041	1.9806393917852165	104.1
1042	1.9648882284051445	104.2
1043	1.9760421129836445	104.3
1044	1.9770749158435335	104.4
1045	1.9760657444825889	104.5
1046	1.9666816036993806	104.6
1047	1.96400852700406	104.7
1048	1.977137038949705	104.8
1049	1.965132350634866	104.9
1050	1.9638538849555653	105.0
1051	1.9661428656140976	105.1
1052	1.9716011608285628	105.2
1053	1.9701474985284038	105.3
1054	1.9687090925847457	105.4
1055	1.9608809408539307	105.5
1056	1.9693252906020295	105.6
1057	1.9666047996000715	105.7
1058	1.9695165572174096	105.8
1059	1.970775435835695	105.9
1060	1.968744712200045	106.0
1061	1.9591639802840866	106.1
1062	1.9656106901385262	106.2
1063	1.9750741960002696	106.3
1064	1.9686036857777671	106.4
1065	1.9744225905515862	106.5
1066	1.972784995602113	106.6
1067	1.9672616779980916	106.7
1068	1.9725900888605616	106.8
1069	1.9694333049742094	106.9
1070	1.9640872966817449	107.0
1071	1.9611718612800655	107.1
1072	1.967155482173415	107.2
1073	1.9657357121333396	107.3
1074	1.957064150347126	107.4
1075	1.9635811073523999	107.5
1076	1.9692237496353096	107.6
1077	1.9713777342674563	107.7
1078	1.9718935581568375	107.8
1079	1.9709250814417305	107.9
1080	1.9595984763294692	108.0
1081	1.964732507117178	108.1
1082	1.9711127739995504	108.2
1083	1.967611617760729	108.3
1084	1.975829082337429	108.4
1085	1.9716149177020974	108.5
1086	1.9706713829524571	108.6
1087	1.9723394692271203	108.7
1088	1.969944883746899	108.8
1089	1.9645496228017416	108.9
1090	1.9680499517369077	109.0
1091	1.9683469487612688	109.1
1092	1.9591340077704886	109.2
1093	1.9603605686931023	109.3
1094	1.9636467796578563	109.4
1095	1.9649820977871624	109.5
1096	1.9768927212881138	109.6
1097	1.9667987172860908	109.7
1098	1.964944082181039	109.8
1099	1.9783666329289191	109.9
1100	1.96305402627407	110.0
1101	1.9647642296961578	110.1
1102	1.9637878096003774	110.2
1103	1.9627268652908496	110.3
1104	1.9768024957053516	110.4
1105	1.970471387085494	110.5
1106	1.959814342172252	110.6
1107	1.960284729410649	110.7
1108	1.961466999308637	110.8
1109	1.9668666732722537	110.9
1110	1.9729291846806123	111.0
1111	1.9638443936041954	111.1
1112	1.9616297151064108	111.2
1113	1.968997097794264	111.3
1114	1.9614307272799887	111.4
1115	1.959948645790888	111.5
1116	1.959591704208422	111.6
1117	1.964599539828583	111.7
1118	1.9683102872084277	111.8
1119	1.9672291962365807	111.9
1120	1.9745922147090356	112.0
1121	1.9562756682344107	112.1
1122	1.9725582228208203	112.2
1123	1.966021771233657	112.3
1124	1.976761700389941	112.4
1125	1.976013309728558	112.5
1126	1.9702534864582437	112.6
1127	1.9617370574426145	112.7
1128	1.9619852936801827	112.8
1129	1.962425389472565	112.9
1130	1.9652440147583614	113.0
1131	1.966590091131151	113.1
1132	1.963992526336513	113.2
1133	1.9619574674012348	113.3
1134	1.9713901738246395	113.4
1135	1.9733451093917886	113.5
1136	1.956568397436577	113.6
1137	1.9630793614195827	113.7
1138	1.9585736942186298	113.8
1139	1.9579770973890633	113.9
1140	1.9571577686882475	114.0
1141	1.9612632290418321	114.1
1142	1.9611197670769946	114.2
1143	1.953916590012964	114.3
1144	1.958253223451929	114.4
1145	1.9555421495709513	114.5
1146	1.959417469701675	114.6
1147	1.9555747440923144	114.7
1148	1.9635044528516112	114.8
1149	1.9534664996258577	114.9
1150	1.9605444835032773	115.0
1151	1.9559613622292353	115.1
1152	1.9520526429914986	115.2
1153	1.9624922754037624	115.3
1154	1.9460305939015	115.4
1155	1.9531990267507544	115.5
1156	1.9471460929064734	115.6
1157	1.9426829156736856	115.7
1158	1.9583821135504682	115.8
1159	1.9504536670808137	115.9
1160	1.9640603104374565	116.0
1161	1.9472948767087117	116.1
1162	1.9447534011893466	116.2
1163	1.9465486327628876	116.3
1164	1.9484251266196921	116.4
1165	1.9533607258825985	116.5
1166	1.9614622618667108	116.6
1167	1.9635507746940224	116.7
1168	1.96406267033008	116.8
1169	1.9606375814333394	116.9
1170	1.9672414841971997	117.0
1171	1.966283744633219	117.1
1172	1.9611477273143603	117.2
1173	1.96580241185625	117.3
1174	1.961735361142987	117.4
1175	1.9659637420712335	117.5
1176	1.959409535278091	117.6
1177	1.9602255054176185	117.7
1178	1.9543347215647573	117.8
1179	1.9545980057973082	117.9
1180	1.9542032340517264	118.0
1181	1.953629065428644	118.1
1182	1.9541115104990632	118.2
1183	1.9578574005025307	118.3
1184	1.9554515659342895	118.4
1185	1.9531604849232571	118.5
1186	1.9615088093701463	118.6
1187	1.9492125721205726	118.7
1188	1.9594008123163786	118.8
1189	1.950067047470405	118.9
1190	1.9591404857759462	119.0
1191	1.950976827607381	119.1
1192	1.954501529800194	119.2
1193	1.9526598437825982	119.3
1194	1.9567757841753601	119.4
1195	1.947109656858008	119.5
1196	1.9547712703894402	119.6
1197	1.9589062250920077	119.7
1198	1.9603448030664228	119.8
1199	1.9558712641053104	119.9
1200	1.956369256931355	120.0
1201	1.9478544867265122	120.1
1202	1.947143222887983	120.2
1203	1.950257633703371	120.3
1204	1.9524940204724257	120.4
1205	1.9618490338457377	120.5
1206	1.9531647972798685	120.6
1207	1.9544118393287437	120.7
1208	1.9514885711812704	120.8
1209	1.9599867085064655	120.9
1210	1.9487540059448358	121.0
1211	1.9488521747046401	121.1
1212	1.9435417790351865	121.2
1213	1.9396943290727566	121.3
1214	1.9443918110193334	121.4
1215	1.9473650921325512	121.5
1216	1.9542291082281908	121.6
1217	1.9609397562053197	121.7
1218	1.951124605984654	121.8
1219	1.9581136112465598	121.9
1220	1.9621976274596238	122.0
1221	1.9484564213837043	122.1
1222	1.9474967893760025	122.2
1223	1.9588506699855917	122.3
1224	1.9601927598787934	122.4
1225	1.9636276010161966	122.5
1226	1.956715731161875	122.6
1227	1.9602369759862723	122.7
1228	1.9528184263318915	122.8
1229	1.952222829081186	122.9
1230	1.9595317496278477	123.0
1231	1.9547250441701938	123.1
1232	1.9582438734740997	123.2
1233	1.9641388746333313	123.3
1234	1.9602031141089191	123.4
1235	1.9551159786773247	123.5
1236	1.9516748370518133	123.6
1237	1.9523831107536953	123.7
1238	1.9526218536971867	123.8
1239	1.9599460083464577	123.9
1240	1.967932901148181	124.0
1241	1.964514674699757	124.1
1242	1.9543184195391556	124.2
1243	1.9651215167493175	124.3
1244	1.9612828985677224	124.4
1245	1.9683550385597166	124.5
1246	1.965124906116428	124.6
1247	1.9536646902620656	124.7
1248	1.9643408407714262	124.8
1249	1.9629295264967386	124.9
1250	1.9549123060816163	125.0
1251	1.954177700021798	125.1
1252	1.9738352683306637	125.2
1253	1.9558867861339562	125.3
1254	1.9568134352703177	125.4
1255	1.9650679254260384	125.5
1256	1.9583610473424582	125.6
1257	1.961592013182306	125.7
1258	1.9701271650820362	125.8
1259	1.9699011230033772	125.9
1260	1.9698303940925375	126.0
1261	1.9669164388165081	126.1
1262	1.961282593094113	126.2
1263	1.9521664661986249	126.3
1264	1.9571167890849785	126.4
1265	1.9472112707498295	126.5
1266	1.9636709168509134	126.6
1267	1.9635892692180636	126.7
1268	1.9660695534266561	126.8
1269	1.9719854385266997	126.9
1270	1.9736331313741118	127.0
1271	1.9729010169066457	127.1
1272	1.9693381578436968	127.2
1273	1.9663170214554355	127.3
1274	1.9765192864392822	127.4
1275	1.9674484894027593	127.5
1276	1.9673896833908038	127.6
1277	1.9705168144475593	127.7
1278	1.9624199928350365	127.8
1279	1.9722233107129696	127.9
1280	1.9607153920428355	128.0
1281	1.9731453213172523	128.1
1282	1.9620793328108588	128.2
1283	1.9552791519953876	128.3
1284	1.9628092597037385	128.4
1285	1.9691902855470529	128.5
1286	1.970054434011944	128.6
1287	1.9705903086439251	128.7
1288	1.971390795465847	128.8
1289	1.9727923225188857	128.9
1290	1.96529005562246	129.0
1291	1.9700443140465063	129.1
1292	1.96633897884304	129.2
1293	1.9728376166002368	129.3
1294	1.9667616158297325	129.4
1295	1.975368253822398	129.5
1296	1.971051232841502	129.6
1297	1.9661610449561715	129.7
1298	1.9576093562250685	129.8
1299	1.960533160248237	129.9
1300	1.9611761273837975	130.0
1301	1.9657725872177734	130.1
1302	1.9684895778859595	130.2
1303	1.9698962358946046	130.3
1304	1.9665966068123908	130.4
1305	1.9557415219640824	130.5
1306	1.9626842252590595	130.6
1307	1.958184467546367	130.7
1308	1.9822329761941586	130.8
1309	1.9650129806416483	130.9
1310	1.96843965358728	131.0
1311	1.9611814642210308	131.1
1312	1.9628571985770085	131.2
1313	1.956366033312045	131.3
1314	1.956133698345187	131.4
1315	1.9597944905626885	131.5
1316	1.9503476272962965	131.6
1317	1.9567573088862542	131.7
1318	1.9600780332287722	131.8
1319	1.9583737529934602	131.9
1320	1.9591214532027794	132.0
1321	1.9441733598978115	132.1
1322	1.9506931141505144	132.2
1323	1.9373707747624331	132.3
1324	1.9443377577406797	132.4
1325	1.9404583016464618	132.5
1326	1.9415992996842997	132.6
1327	1.9566631395936214	132.7
1328	1.9408406464975276	132.8
1329	1.9517091464260017	132.9
1330	1.94811496380278	133.0
1331	1.9540138930140296	133.1
1332	1.9554730404863965	133.2
1333	1.944469115134234	133.3
1334	1.9559275889017844	133.4
1335	1.9535193779366211	133.5
1336	1.9573186589515967	133.6
1337	1.952959751396529	133.7
1338	1.9551285863139725	133.8
1339	1.9599854601289113	133.9
1340	1.9492011723703824	134.0
1341	1.967432889033112	134.1
1342	1.9636488235904963	134.2
1343	1.96122091202656	134.3
1344	1.9727624020116243	134.4
1345	1.9617203875583182	134.5
1346	1.9681377820130963	134.6
1347	1.966348922579997	134.7
1348	1.9694172204780647	134.8
1349	1.9590639059242776	134.9
1350	1.97062056046066	135.0
1351	1.9619502353480807	135.1
1352	1.9698855764343832	135.2
1353	1.9656859198175363	135.3
1354	1.9676429222592624	135.4
1355	1.9745381724471411	135.5
1356	1.9711414008106594	135.6
1357	1.9663800781455607	135.7
1358	1.9655681788889632	135.8
1359	1.9721692714577592	135.9
1360	1.959292901890811	136.0
1361	1.9567988867639021	136.1
1362	1.969265635383691	136.2
1363	1.9747265065342439	136.3
1364	1.973863649174839	136.4
1365	1.9700744095234939	136.5
1366	1.9700023248157725	136.6
1367	1.9663359571699481	136.7
1368	1.9662986287562352	136.8
1369	1.9695443479938741	136.9
1370	1.9548160697075887	137.0
1371	1.961014016660531	137.1
1372	1.960340827916962	137.2
1373	1.9604891587874762	137.3
1374	1.9687430121962113	137.4
1375	1.9643261957032951	137.5
1376	1.9660072255374725	137.6
1377	1.9691844564155379	137.7
1378	1.960386563220145	137.8
1379	1.9671114343719338	137.9
1380	1.9695127844713147	138.0
1381	1.9727261871080415	138.1
1382	1.9686151952887476	138.2
1383	1.9633692787953176	138.3
1384	1.9750676603231088	138.4
1385	1.9603067724538554	138.5
1386	1.9661080160508815	138.6
1387	1.9645627984745007	138.7
1388	1.964281326633102	138.8
1389	1.959538179543674	138.9
1390	1.959777681997096	139.0
1391	1.964698066978749	139.1
1392	1.9645427273683533	139.2
1393	1.9582022287085898	139.3
1394	1.9693181996929616	139.4
1395	1.9599620797051684	139.5
1396	1.9644520334655062	139.6
1397	1.975067890907506	139.7
1398	1.965807674404278	139.8
1399	1.9591420469317755	139.9
1400	1.9650389284463938	140.0
1401	1.9577230875381069	140.1
1402	1.9603491936566497	140.2
1403	1.965613235147109	140.3
1404	1.9679462008038253	140.4
1405	1.9647036092352568	140.5
1406	1.9583840696933141	140.6
1407	1.9565135396961486	140.7
1408	1.955272498370083	140.8
1409	1.9587160457801818	140.9
1410	1.9607943008919069	141.0
1411	1.964025943390284	141.1
1412	1.9615290429773709	141.2
1413	1.9629875200654874	141.3
1414	1.962668472803968	141.4
1415	1.9547458849383836	141.5
1416	1.9612601147321889	141.6
1417	1.96708579051464	141.7
1418	1.9603823632754667	141.8
1419	1.9533724875502583	141.9
1420	1.958764837564681	142.0
1421	1.9598252562852743	142.1
1422	1.9592811987996057	142.2
1423	1.9636075831139084	142.3
1424	1.9579995031780082	142.4
1425	1.965359046918792	142.5
1426	1.9647064202478246	142.6
1427	1.9573503530455898	142.7
1428	1.9718443614366268	142.8
1429	1.9636628931000988	142.9
1430	1.9706091198428881	143.0
1431	1.9614049190574645	143.1
1432	1.9637102495271965	143.2
1433	1.9659128334693268	143.3
1434	1.9663532001047557	143.4
1435	1.9645442910840343	143.5
1436	1.9549248187144552	143.6
1437	1.9600053593216153	143.7
1438	1.9501444493641182	143.8
1439	1.967714788394504	143.9
1440	1.9619321403720016	144.0
1441	1.9586607270793077	144.1
1442	1.972444818356695	144.2
1443	1.964445548648348	144.3
1444	1.963896797096281	144.4
1445	1.9529283659816996	144.5
1446	1.9638351574495778	144.6
1447	1.9548593067324553	144.7
1448	1.9599968910029433	144.8
1449	1.9595518463920556	144.9
1450	1.9669189328672882	145.0
1451	1.960924790364157	145.1
1452	1.9648703897702378	145.2
1453	1.9660882075087935	145.3
1454	1.9591840275550712	145.4
1455	1.9583657734021407	145.5
1456	1.9622575702417744	145.6
1457	1.9502252475672508	145.7
1458	1.9669463041418698	145.8
1459	1.9722458076580194	145.9
1460	1.972269916133349	146.0
1461	1.9695979915628743	146.1
1462	1.9589453163426873	146.2
1463	1.9524090968025474	146.3
1464	1.9706452283790734	146.4
1465	1.9578362464029861	146.5
1466	1.963878771378468	146.6
1467	1.9582671720059248	146.7
1468	1.960161839391586	146.8
1469	1.9644017542772163	146.9
1470	1.9575195102534586	147.0
1471	1.9565848862759139	147.1
1472	1.9560286028268208	147.2
1473	1.9573010206958408	147.3
1474	1.964800297571185	147.4
1475	1.9600400292237028	147.5
1476	1.9529205613610028	147.6
1477	1.955680326704566	147.7
1478	1.9631287441000131	147.8
1479	1.9576899166292563	147.9
1480	1.9578641495790703	148.0
1481	1.97004403420822	148.1
1482	1.9727495187076076	148.2
1483	1.9646743680217726	148.3
1484	1.9600229313642954	148.4
1485	1.9607411689157945	148.5
1486	1.9680519989242666	148.6
1487	1.96147289246859	148.7
1488	1.9560830838462986	148.8
1489	1.9617296123295787	148.9
1490	1.9579599973453354	149.0
1491	1.957080618085504	149.1
1492	1.9567602535849882	149.2
1493	1.966725024140064	149.3
1494	1.962019107936721	149.4
1495	1.972401609160001	149.5
1496	1.9671350951996651	149.6
1497	1.9664174739387912	149.7
1498	1.9660327586045692	149.8
1499	1.9650958712183688	149.9
1500	1.9770349753821699	150.0
1501	1.9578541102507552	150.1
1502	1.9691199709506741	150.2
1503	1.9625474138474959	150.3
1504	1.9573719998443673	150.4
1505	1.9555992078730222	150.5
1506	1.9553663391473992	150.6
1507	1.9561182951751386	150.7
1508	1.9598128062189668	150.8
1509	1.9641874196297004	150.9
1510	1.9618283210648726	151.0
1511	1.9605927630917424	151.1
1512	1.958085579981265	151.2
1513	1.959916750262844	151.3
1514	1.9749533198702152	151.4
1515	1.964280464744784	151.5
1516	1.961631522841001	151.6
1517	1.968426873093388	151.7
1518	1.9503777017403068	151.8
1519	1.9569256263888535	151.9
1520	1.9620868245954266	152.0
1521	1.9499717028769554	152.1
1522	1.9623289441895702	152.2
1523	1.9693946994431428	152.3
1524	1.9639803560331	152.4
1525	1.9739701802992686	152.5
1526	1.9709093023345796	152.6
1527	1.9712340896896312	152.7
1528	1.9634273551313555	152.8
1529	1.9770399436290684	152.9
1530	1.9646720837770133	153.0
1531	1.9719065269038831	153.1
1532	1.9627401875445112	153.2
1533	1.9677092165926042	153.3
1534	1.9593234644184419	153.4
1535	1.9643156024809545	153.5
1536	1.9640914823565543	153.6
1537	1.9607556265206834	153.7
1538	1.964364881799612	153.8
1539	1.965945106038621	153.9
1540	1.9601096499941013	154.0
1541	1.9677510709801727	154.1
1542	1.9595933772170837	154.2
1543	1.9691059363616272	154.3
1544	1.9671730611458136	154.4
1545	1.9618569400537786	154.5
1546	1.965991717298465	154.6
1547	1.9658262652021772	154.7
1548	1.9645676988946754	154.8
1549	1.9658786796681895	154.9
1550	1.9656011077043953	155.0
1551	1.9663998112198302	155.1
1552	1.9692697802153647	155.2
1553	1.9585297965581474	155.3
1554	1.9554236627806283	155.4
1555	1.9596009635634168	155.5
1556	1.9524709402498517	155.6
1557	1.9513768908770415	155.7
1558	1.9565380224542248	155.8
1559	1.9576140502541608	155.9
1560	1.964495046982312	156.0
1561	1.954403017647232	156.1
1562	1.9581882146142655	156.2
1563	1.9560225237741722	156.3
1564	1.9593403944912933	156.4
1565	1.9607705673113358	156.5
1566	1.9633782864367015	156.6
1567	1.9740467621151219	156.7
1568	1.9606599684638	156.8
1569	1.9611317325641118	156.9
1570	1.9679458214073504	157.0
1571	1.9674632264301002	157.1
1572	1.9661720959683187	157.2
1573	1.9638909301788043	157.3
1574	1.9692268281999972	157.4
1575	1.97165201011215	157.5
1576	1.9771721675910454	157.6
1577	1.9625747512694354	157.7
1578	1.9791997839519329	157.8
1579	1.965068015371236	157.9
1580	1.9675848377690732	158.0
1581	1.9628020103939816	158.1
1582	1.9660319146375609	158.2
1583	1.9731287229718886	158.3
1584	1.9661504088803308	158.4
1585	1.9569281148775812	158.5
1586	1.9705967611860984	158.6
1587	1.9711211989845578	158.7
1588	1.9715553214238315	158.8
1589	1.957647796232725	158.9
1590	1.9718157817560167	159.0
1591	1.9733110239039133	159.1
1592	1.9643169780374596	159.2
1593	1.9624199566229648	159.3
1594	1.9670945460809113	159.4
1595	1.968054841468808	159.5
1596	1.9661929031267942	159.6
1597	1.9618046898002348	159.7
1598	1.9632902981274072	159.8
1599	1.9687110166588455	159.9
1600	1.9694674368792287	160.0
1601	1.9517728888989074	160.1
1602	1.9558003607881662	160.2
1603	1.96174981466734	160.3
1604	1.9569319410243706	160.4
1605	1.972394479917218	160.5
1606	1.9710998192664253	160.6
1607	1.9643343654888623	160.7
1608	1.965530284083454	160.8
1609	1.9620344738240463	160.9
1610	1.9643666623134255	161.0
1611	1.961938007406773	161.1
1612	1.9558873252833617	161.2
1613	1.9542719129805897	161.3
1614	1.9543810373752741	161.4
1615	1.9508783521583075	161.5
1616	1.9532124544210412	161.6
1617	1.9649340817226173	161.7
1618	1.964504184412087	161.8
1619	1.966784311935973	161.9
1620	1.9594949073965386	162.0
1621	1.9620264744117826	162.1
1622	1.9678706851507384	162.2
1623	1.9589514818985985	162.3
1624	1.9610540825080014	162.4
1625	1.9639267662266413	162.5
1626	1.963591160459226	162.6
1627	1.9518591439778374	162.7
1628	1.9498061036801295	162.8
1629	1.9505544903983703	162.9
1630	1.963385825176625	163.0
1631	1.969425473348952	163.1
1632	1.9659363443650515	163.2
1633	1.9627961945995118	163.3
1634	1.9582518533361208	163.4
1635	1.959267772302725	163.5
1636	1.9609638073307571	163.6
1637	1.9600084871104195	163.7
1638	1.9562874404253738	163.8
1639	1.957283993107254	163.9
1640	1.957095986649757	164.0
1641	1.9485286753644562	164.1
1642	1.9562595948909616	164.2
1643	1.9634517532260427	164.3
1644	1.9624383397582903	164.4
1645	1.9619556755706697	164.5
1646	1.9561592049702212	164.6
1647	1.95860955539406	164.7
1648	1.9524485046932456	164.8
1649	1.9666106447926246	164.9
1650	1.966238470556727	165.0
1651	1.96745845850228	165.1
1652	1.9694680929936694	165.2
1653	1.9604658281571015	165.3
1654	1.96582656935057	165.4
1655	1.960650152441775	165.5
1656	1.964834317274919	165.6
1657	1.960843486478884	165.7
1658	1.9660052013230138	165.8
1659	1.9626222691323771	165.9
1660	1.9558560875815973	166.0
1661	1.9605372493546183	166.1
1662	1.9587141199411586	166.2
1663	1.9610605509859835	166.3
1664	1.9690363108458426	166.4
1665	1.9674077904136873	166.5
1666	1.964409059776165	166.6
1667	1.9606605525783247	166.7
1668	1.959474189702868	166.8
1669	1.9663511484570426	166.9
1670	1.9528402138178016	167.0
1671	1.9574470274550086	167.1
1672	1.9594943582469682	167.2
1673	1.9579452356146163	167.3
1674	1.9553222379272135	167.4
1675	1.9564233920551877	167.5
1676	1.952332795865741	167.6
1677	1.9494258381789085	167.7
1678	1.9518242288064505	167.8
1679	1.961544850200292	167.9
1680	1.956106586893225	168.0
1681	1.9553087664130393	168.1
1682	1.9619567203729735	168.2
1683	1.9581077624455716	168.3
1684	1.949473442918567	168.4
1685	1.9564684521833384	168.5
1686	1.9638938389332128	168.6
1687	1.9535765879446134	168.7
1688	1.9599974217327523	168.8
1689	1.9608084285050238	168.9
1690	1.959044437006043	169.0
1691	1.9511894146873972	169.1
1692	1.9484516223797888	169.2
1693	1.9537472110379037	169.3
1694	1.9435818417856412	169.4
1695	1.9578917534946865	169.5
1696	1.9505968581448874	169.6
1697	1.9557210399911653	169.7
1698	1.9533609906510463	169.8
1699	1.9582937714630297	169.9
1700	1.9554658390129525	170.0
1701	1.9517369165826284	170.1
1702	1.9510128816182037	170.2
1703	1.958901713661961	170.3
1704	1.958151880036161	170.4
1705	1.9471764886211633	170.5
1706	1.9630017165038032	170.6
1707	1.9527900156106872	170.7
1708	1.9448023863463655	170.8
1709	1.9560951695390778	170.9
1710	1.9658945357015887	171.0
1711	1.9660866758502225	171.1
1712	1.9540659056150949	171.2
1713	1.9652235814918824	171.3
1714	1.968974591791849	171.4
1715	1.9683730967708968	171.5
1716	1.964789652076692	171.6
1717	1.976169958030557	171.7
1718	1.9661561820116569	171.8
1719	1.9663184151700972	171.9
1720	1.9827157398931647	172.0
1721	1.961955315413381	172.1
1722	1.967188761236548	172.2
1723	1.9616075048100525	172.3
1724	1.964819881885257	172.4
1725	1.9656798735082126	172.5
1726	1.9717545607106406	172.6
1727	1.9710906340254617	172.7
1728	1.9788778134231737	172.8
1729	1.974516483268575	172.9
1730	1.9754064009209746	173.0
1731	1.9696363191681079	173.1
1732	1.9701522002271752	173.2
1733	1.967035544945576	173.3
1734	1.9717552001575136	173.4
1735	1.9719702299208905	173.5
1736	1.9752196374343733	173.6
1737	1.974980011887981	173.7
1738	1.9650946613859253	173.8
1739	1.95934664189611	173.9
1740	1.9558548632646033	174.0
1741	1.9510275592118216	174.1
1742	1.9513024173700648	174.2
1743	1.9583764511102333	174.3
1744	1.95888826935014	174.4
1745	1.9568008994724566	174.5
1746	1.9529015171684	174.6
1747	1.9563287492730497	174.7
1748	1.9679455622934101	174.8
1749	1.969239505793417	174.9
1750	1.9539961075042682	175.0
1751	1.9538014791089604	175.1
1752	1.9556329937995987	175.2
1753	1.9523537530477382	175.3
1754	1.9447292160986795	175.4
1755	1.9539654695025708	175.5
1756	1.9479221448939774	175.6
1757	1.961691824807577	175.7
1758	1.9563935995438337	175.8
1759	1.956807068505305	175.9
1760	1.948309763805104	176.0
1761	1.9525466950428583	176.1
1762	1.9518584400560588	176.2
1763	1.9477181309807636	176.3
1764	1.953731802412732	176.4
1765	1.9573207383050972	176.5
1766	1.9598435691698055	176.6
1767	1.956174538405865	176.7
1768	1.9510490921241284	176.8
1769	1.9520430803336666	176.9
1770	1.9592234862596702	177.0
1771	1.954352698187567	177.1
1772	1.949738001334262	177.2
1773	1.9621916543317584	177.3
1774	1.9744360711361204	177.4
1775	1.9615543988848727	177.5
1776	1.9618290111754368	177.6
1777	1.959710879751037	177.7
1778	1.9575900591588016	177.8
1779	1.9597533667327247	177.9
1780	1.961086436282805	178.0
1781	1.9586669836446604	178.1
1782	1.9638799119686021	178.2
1783	1.9590575501883807	178.3
1784	1.959348671408294	178.4
1785	1.9626679464359873	178.5
1786	1.95961734958353	178.6
1787	1.9622157101941444	178.7
1788	1.9479300411536289	178.8
1789	1.9556615329986982	178.9
1790	1.961278332462604	179.0
1791	1.9734440820650485	179.1
1792	1.9656733383383993	179.2
1793	1.954816199817114	179.3
1794	1.949281065452067	179.4
1795	1.9600341889813688	179.5
1796	1.967909275883962	179.6
1797	1.9571912853080942	179.7
1798	1.9480061065452603	179.8
1799	1.961227960057022	179.9
1800	1.9619835183808816	180.0
1801	1.9562045370631838	180.1
1802	1.955197612634374	180.2
1803	1.9658556560727123	180.3
1804	1.9746137163205333	180.4
1805	1.9613330478316788	180.5
1806	1.9812152914196623	180.6
1807	1.979352963380057	180.7
1808	1.9721517834141182	180.8
1809	1.9662627037614493	180.9
1810	1.9704717539597685	181.0
1811	1.9738294440655595	181.1
1812	1.977396061754303	181.2
1813	1.9725794216814139	181.3
1814	1.9729849949267673	181.4
1815	1.968112648872956	181.5
1816	1.9762125231588232	181.6
1817	1.980930342833452	181.7
1818	1.969235329294025	181.8
1819	1.9812295777753113	181.9
1820	1.9726501413205944	182.0
1821	1.9775836214358693	182.1
1822	1.9730454593653575	182.2
1823	1.9686043291272366	182.3
1824	1.9683013826842273	182.4
1825	1.9730733255230186	182.5
1826	1.9764247546051756	182.6
1827	1.975186539050899	182.7
1828	1.9707028034682352	182.8
1829	1.9701258529112464	182.9
1830	1.9818504945426556	183.0
1831	1.977839256256177	183.1
1832	1.9786349734121378	183.2
1833	1.9621796433330332	183.3
1834	1.9620594797987017	183.4
1835	1.9722748935472805	183.5
1836	1.973874103118953	183.6
1837	1.9774581107569171	183.7
1838	1.9830559230011748	183.8
1839	1.9807506449332846	183.9
1840	1.9684639116841323	184.0
1841	1.9816705959231398	184.1
1842	1.9695985143559707	184.2
1843	1.9779125762400365	184.3
1844	1.9754290223020026	184.4
1845	1.9777378109573505	184.5
1846	1.9730967398427475	184.6
1847	1.9806522234089219	184.7
1848	1.972674620100654	184.8
1849	1.968764072865811	184.9
1850	1.9624363294923404	185.0
1851	1.9666421988409557	185.1
1852	1.9693766933574055	185.2
1853	1.9734401880953327	185.3
1854	1.9613064355580634	185.4
1855	1.9665880342508846	185.5
1856	1.9681461577144703	185.6
1857	1.9577874076817312	185.7
1858	1.9782819700526595	185.8
1859	1.9681506866907825	185.9
1860	1.9673950629029722	186.0
1861	1.9623124776961782	186.1
1862	1.9617043027525276	186.2
1863	1.9598409023252568	186.3
1864	1.9574777240200276	186.4
1865	1.9714516354717353	186.5
1866	1.972315274412161	186.6
1867	1.9831019513689447	186.7
1868	1.9808045364080316	186.8
1869	1.9760919859105304	186.9
1870	1.9774614858555721	187.0
1871	1.9776258979374128	187.1
1872	1.9789289659577074	187.2
1873	1.9820708339076498	187.3
1874	1.9826378866988652	187.4
1875	1.979958942726619	187.5
1876	1.9946533878048673	187.6
1877	1.9922370870530255	187.7
1878	1.98138648146538	187.8
1879	1.9874065857426928	187.9
1880	1.992350326943586	188.0
1881	1.984702750970636	188.1
1882	1.989625019977116	188.2
1883	1.9960447646262773	188.3
1884	1.9871469397999122	188.4
1885	1.9839785893471755	188.5
1886	1.985120090022341	188.6
1887	1.9822795789004304	188.7
1888	1.9665186631541238	188.8
1889	1.9680326704483346	188.9
1890	1.9657323558112019	189.0
1891	1.980250812814923	189.1
1892	1.9710938012657215	189.2
1893	1.9814757881715914	189.3
1894	1.9820160543109024	189.4
1895	1.9840126060961951	189.5
1896	1.9796083623274165	189.6
1897	1.9799990598851742	189.7
1898	1.980639766459664	189.8
1899	1.974958779530158	189.9
1900	1.969850967732947	190.0
1901	1.9609846344101096	190.1
1902	1.9683083815627718	190.2
1903	1.958250168683851	190.3
1904	1.9708571471016143	190.4
1905	1.953094730337778	190.5
1906	1.9563654210618309	190.6
1907	1.9692906823240943	190.7
1908	1.961493335867276	190.8
1909	1.9637341452158756	190.9
1910	1.9503876116654815	191.0
1911	1.9514475251093932	191.1
1912	1.9651204886701692	191.2
1913	1.9618556204213229	191.3
1914	1.960059339579507	191.4
1915	1.9611907101899895	191.5
1916	1.9625860005385716	191.6
1917	1.9626175401922494	191.7
1918	1.9680015174552832	191.8
1919	1.9545370752556968	191.9
1920	1.9651184400680646	192.0
1921	1.9729905465453539	192.1
1922	1.9775276890273645	192.2
1923	1.9677782451766879	192.3
1924	1.9655620132213987	192.4
1925	1.9660754138179428	192.5
1926	1.9708550172142996	192.6
1927	1.9714745896180939	192.7
1928	1.959699341796961	192.8
1929	1.9711745909243967	192.9
1930	1.965500335265021	193.0
1931	1.967605109645953	193.1
1932	1.9619934186828774	193.2
1933	1.9694381005520358	193.3
1934	1.9623822288881319	193.4
1935	1.9645147456948655	193.5
1936	1.9709793839072653	193.6
1937	1.965805496673311	193.7
1938	1.9760202824245743	193.8
1939	1.9689393126918266	193.9
1940	1.964515044369956	194.0
1941	1.957410311498451	194.1
1942	1.9722711070895231	194.2
1943	1.9759476374545493	194.3
1944	1.9638725241611494	194.4
1945	1.970772555966166	194.5
1946	1.975698033722882	194.6
1947	1.975039508375418	194.7
1948	1.9599720056806216	194.8
1949	1.974312495955488	194.9
1950	1.982492512645745	195.0
1951	1.9750350498954405	195.1
1952	1.9648044669532043	195.2
1953	1.9696209454080356	195.3
1954	1.9788992829271552	195.4
1955	1.972847083050845	195.5
1956	1.9745018492524173	195.6
1957	1.9746647071287913	195.7
1958	1.9634550871284497	195.8
1959	1.9770123004001428	195.9
1960	1.9683787386986051	196.0
1961	1.976135484481175	196.1
1962	1.971452056582082	196.2
1963	1.9649155300875112	196.3
1964	1.9610091626826618	196.4
1965	1.9648409930909296	196.5
1966	1.9661528710611675	196.6
1967	1.975066141604031	196.7
1968	1.9600218040546855	196.8
1969	1.9646511212913018	196.9
1970	1.9720441784549956	197.0
1971	1.9795425839222143	197.1
1972	1.9651820346542221	197.2
1973	1.967849902786115	197.3
1974	1.9838686616860888	197.4
1975	1.97635158980357	197.5
1976	1.9820284712474723	197.6
1977	1.9765609481746316	197.7
1978	1.963077644065105	197.8
1979	1.9744588004868737	197.9
1980	1.9789431417679402	198.0
1981	1.9671416799885113	198.1
1982	1.967562351686181	198.2
1983	1.9725604665571492	198.3
1984	1.9598571160768221	198.4
1985	1.9682560476718103	198.5
1986	1.9695045979560537	198.6
1987	1.975760998054147	198.7
1988	1.9782286260186497	198.8
1989	1.9737417996594044	198.9
1990	1.9774247694806784	199.0
1991	1.977802246676273	199.1
1992	1.9695756625544947	199.2
1993	1.9718300366251742	199.3
1994	1.980293731131945	199.4
1995	1.9725377321298316	199.5
1996	1.9694559480990397	199.6
1997	1.965793910733003	199.7
1998	1.972429071465859	199.8
[truncated: 24,001 more rows]
