# Supplementary material for: Assessing structure-function impacts on Vitellogenin by leveraging allelic variant found in honey bee subspecies Apis mellifera mellifera
Source: iScience. 2025 Jul 29;28(9):113241. doi: 10.1016/j.isci.2025.113241 (PMC12496180; doi:10.1016/j.isci.2025.113241)
Supplement: Data S1. Data and code for molecular dynamics [file mmc2.zip › MD_analysis/csv/rmsdwtg1.csv]

	CA_Backbone	Time_(ns)
0	4.6561365	0.0
1	4.807869	0.1
2	4.6401973	0.2
3	4.664859	0.3
4	4.6000333	0.4
5	4.553724	0.5
6	4.6634765	0.6
7	4.619705	0.7
8	4.6481695	0.8
9	4.565899	0.9
10	4.6904984	1.0
11	5.038719	1.1
12	4.8959265	1.2
13	4.868696	1.3
14	4.7499027	1.4
15	4.8901467	1.5
16	4.695117	1.6
17	4.9625783	1.7
18	4.9870996	1.8
19	5.0080185	1.9
20	4.786723	2.0
21	4.741371	2.1
22	4.843301	2.2
23	4.7820415	2.3
24	4.7095366	2.4
25	4.5816393	2.5
26	4.543583	2.6
27	4.4406247	2.7
28	4.612531	2.8
29	4.483763	2.9
30	4.4162984	3.0
31	4.307375	3.1
32	4.282715	3.2
33	4.4636993	3.3
34	4.545489	3.4
35	4.404186	3.5
36	4.3471293	3.6
37	4.3731947	3.7
38	4.5171003	3.8
39	4.3058314	3.9
40	4.1900415	4.0
41	4.2484875	4.1
42	4.320328	4.2
43	4.3348694	4.3
44	4.2750697	4.4
45	4.203577	4.5
46	4.237198	4.6
47	4.284182	4.7
48	4.183046	4.8
49	4.347101	4.9
50	4.215139	5.0
51	4.365828	5.1
52	4.356248	5.2
53	4.3393097	5.3
54	4.4204836	5.4
55	4.409415	5.5
56	4.5841007	5.6
57	4.3882217	5.7
58	4.3627725	5.8
59	4.5340676	5.9
60	4.326525	6.0
61	4.519017	6.1
62	4.5835648	6.2
63	4.6355586	6.3
64	4.6994057	6.4
65	4.6158752	6.5
66	4.6570625	6.6
67	4.581024	6.7
68	4.8033423	6.8
69	4.765061	6.9
70	4.4879756	7.0
71	4.708424	7.1
72	4.9396477	7.2
73	4.706918	7.3
74	4.8224273	7.4
75	4.741549	7.5
76	4.7785606	7.6
77	4.94273	7.7
78	4.76282	7.8
79	4.784829	7.9
80	4.93218	8.0
81	4.737605	8.1
82	4.774428	8.2
83	4.818399	8.3
84	4.9854674	8.4
85	4.9431458	8.5
86	4.720345	8.6
87	4.661446	8.7
88	4.679715	8.8
89	4.8572965	8.9
90	4.7335134	9.0
91	4.5429444	9.1
92	4.6254225	9.2
93	4.604051	9.3
94	4.658723	9.4
95	4.610662	9.5
96	4.894758	9.6
97	4.599078	9.7
98	4.6217804	9.8
99	4.4239	9.9
100	4.609805	10.0
101	4.629323	10.1
102	4.609106	10.2
103	4.553158	10.3
104	4.5579157	10.4
105	4.8787727	10.5
106	4.6461926	10.6
107	4.8534136	10.7
108	4.8778887	10.8
109	4.976222	10.9
110	4.498815	11.0
111	4.6201067	11.1
112	4.913898	11.2
113	4.8086987	11.3
114	4.713709	11.4
115	4.8018155	11.5
116	4.920191	11.6
117	5.205907	11.7
118	5.0061684	11.8
119	5.2051167	11.9
120	5.5433965	12.0
121	4.8705573	12.1
122	5.0628	12.2
123	4.975	12.3
124	5.0821714	12.4
125	5.0177913	12.5
126	4.9357724	12.6
127	4.853264	12.7
128	5.0256214	12.8
129	5.2229886	12.9
130	4.969733	13.0
131	4.9884806	13.1
132	5.0204887	13.2
133	4.69201	13.3
134	5.023657	13.4
135	4.9595003	13.5
136	5.087179	13.6
137	4.7970724	13.7
138	4.7889786	13.8
139	4.698531	13.9
140	4.8417454	14.0
141	4.9194293	14.1
142	5.0192122	14.2
143	5.254404	14.3
144	5.2346463	14.4
145	5.0248117	14.5
146	4.7674527	14.6
147	5.089839	14.7
148	4.807182	14.8
149	4.98718	14.9
150	5.177155	15.0
151	5.2073536	15.1
152	5.0006366	15.2
153	5.136115	15.3
154	5.175793	15.4
155	5.058246	15.5
156	4.9903946	15.6
157	5.0013614	15.7
158	4.9651103	15.8
159	4.762811	15.9
160	4.9443765	16.0
161	4.896346	16.1
162	4.7701306	16.2
163	4.8541107	16.3
164	4.995405	16.4
165	5.173208	16.5
166	5.089206	16.6
167	5.144102	16.7
168	5.1556563	16.8
169	4.815932	16.9
170	4.83695	17.0
171	4.7353086	17.1
172	4.678751	17.2
173	4.7040243	17.3
174	4.6057134	17.4
175	4.967925	17.5
176	5.040901	17.6
177	4.868291	17.7
178	4.9947114	17.8
179	5.032567	17.9
180	5.207918	18.0
181	5.000806	18.1
182	4.8380575	18.2
183	4.975113	18.3
184	4.994155	18.4
185	5.1334	18.5
186	5.193184	18.6
187	5.259776	18.7
188	5.0005393	18.8
189	5.0199103	18.9
190	4.8231874	19.0
191	4.7354193	19.1
192	4.942054	19.2
193	5.087203	19.3
194	4.811245	19.4
195	4.7392373	19.5
196	4.942453	19.6
197	5.149956	19.7
198	4.6513405	19.8
199	4.798114	19.9
200	4.7985	20.0
201	4.868961	20.1
202	4.706952	20.2
203	4.8036942	20.3
204	4.7458043	20.4
205	5.1710978	20.5
206	5.1976037	20.6
207	4.9626026	20.7
208	5.0597835	20.8
209	4.917881	20.9
210	5.011782	21.0
211	5.0515437	21.1
212	4.970082	21.2
213	5.1133485	21.3
214	5.178073	21.4
215	5.066976	21.5
216	4.8066287	21.6
217	5.183975	21.7
218	5.036008	21.8
219	5.1827474	21.9
220	5.0846915	22.0
221	4.969036	22.1
222	4.9050193	22.2
223	5.069623	22.3
224	4.9938807	22.4
225	5.1170187	22.5
226	5.1120005	22.6
227	5.099842	22.7
228	5.0621004	22.8
229	5.3083277	22.9
230	5.1387577	23.0
231	5.0787616	23.1
232	5.0638905	23.2
233	4.975048	23.3
234	4.9674387	23.4
235	4.838574	23.5
236	5.111473	23.6
237	4.8712935	23.7
238	4.8394146	23.8
239	5.040006	23.9
240	4.962968	24.0
241	4.785898	24.1
242	5.058485	24.2
243	4.9190197	24.3
244	4.7936196	24.4
245	5.07635	24.5
246	4.9161277	24.6
247	4.8929877	24.7
248	4.9631624	24.8
249	5.064463	24.9
250	5.094175	25.0
251	5.3597546	25.1
252	5.095258	25.2
253	5.0354795	25.3
254	5.166187	25.4
255	5.33638	25.5
256	5.2143426	25.6
257	5.5130873	25.7
258	5.437551	25.8
259	5.1291604	25.9
260	5.276294	26.0
261	5.5285873	26.1
262	5.447995	26.2
263	5.0982065	26.3
264	5.2695327	26.4
265	4.934001	26.5
266	5.0359354	26.6
267	4.9792414	26.7
268	5.0194693	26.8
269	5.2595	26.9
270	4.9998307	27.0
271	4.8570147	27.1
272	4.778114	27.2
273	4.7709413	27.3
274	5.054055	27.4
275	4.934581	27.5
276	4.9155865	27.6
277	5.14031	27.7
278	5.0339437	27.8
279	4.95098	27.9
280	4.8970375	28.0
281	5.043602	28.1
282	5.105929	28.2
283	5.1071444	28.3
284	4.76172	28.4
285	5.103293	28.5
286	4.952908	28.6
287	4.8333507	28.7
288	4.561185	28.8
289	4.811722	28.9
290	4.7132134	29.0
291	4.701523	29.1
292	5.0846524	29.2
293	4.944181	29.3
294	4.870351	29.4
295	4.850582	29.5
296	4.6823063	29.6
297	4.635663	29.7
298	4.538011	29.8
299	4.6084595	29.9
300	4.9085827	30.0
301	4.8496685	30.1
302	4.8517613	30.2
303	4.8557205	30.3
304	4.587729	30.4
305	4.7483077	30.5
306	4.67677	30.6
307	4.557226	30.7
308	4.5719304	30.8
309	4.874865	30.9
310	4.7695565	31.0
311	4.9144144	31.1
312	4.7388296	31.2
313	4.7364573	31.3
314	4.883048	31.4
315	4.788574	31.5
316	4.72508	31.6
317	4.9469585	31.7
318	4.6927314	31.8
319	4.776503	31.9
320	4.5851464	32.0
321	4.703262	32.1
322	4.843625	32.2
323	4.89512	32.3
324	5.0000324	32.4
325	4.8537207	32.5
326	4.700374	32.6
327	4.726972	32.7
328	4.865493	32.8
329	4.6953316	32.9
330	4.765923	33.0
331	5.155883	33.1
332	4.8275456	33.2
333	4.784029	33.3
334	4.8681087	33.4
335	4.8708305	33.5
336	4.793519	33.6
337	4.7284636	33.7
338	4.693478	33.8
339	4.816877	33.9
340	4.9712653	34.0
341	4.8321586	34.1
342	4.831133	34.2
343	4.844199	34.3
344	4.9619527	34.4
345	4.8387985	34.5
346	4.846386	34.6
347	5.095835	34.7
348	5.2570944	34.8
349	5.2005644	34.9
350	5.1937504	35.0
351	4.85167	35.1
352	4.910683	35.2
353	4.8313494	35.3
354	4.9088287	35.4
355	4.909116	35.5
356	4.6647635	35.6
357	4.831591	35.7
358	4.8294144	35.8
359	4.9019055	35.9
360	4.9083443	36.0
361	4.642003	36.1
362	4.7789063	36.2
363	4.9208126	36.3
364	4.9686956	36.4
365	5.0053954	36.5
366	4.9528675	36.6
367	5.1062446	36.7
368	5.100766	36.8
369	4.929876	36.9
370	4.971289	37.0
371	5.029956	37.1
372	5.2758594	37.2
373	5.1888456	37.3
374	5.219988	37.4
375	5.097013	37.5
376	4.917742	37.6
377	4.8561187	37.7
378	4.961352	37.8
379	4.955819	37.9
380	5.0273685	38.0
381	4.9763274	38.1
382	4.849984	38.2
383	5.002892	38.3
384	4.9734607	38.4
385	5.081656	38.5
386	4.97517	38.6
387	5.0391507	38.7
388	4.9623184	38.8
389	5.099613	38.9
390	5.1311235	39.0
391	5.0606437	39.1
392	4.998098	39.2
393	4.802025	39.3
394	4.857927	39.4
395	4.824223	39.5
396	4.930448	39.6
397	4.783254	39.7
398	4.7541075	39.8
399	4.8519773	39.9
400	4.635472	40.0
401	4.5371857	40.1
402	4.519641	40.2
403	4.7256083	40.3
404	4.918684	40.4
405	4.5718155	40.5
406	4.7034674	40.6
407	4.5119243	40.7
408	4.5669136	40.8
409	4.9002776	40.9
410	4.5969577	41.0
411	4.7205157	41.1
412	4.5381618	41.2
413	4.7553024	41.3
414	4.4874725	41.4
415	4.46757	41.5
416	4.5746436	41.6
417	4.661904	41.7
418	4.599954	41.8
419	4.5134687	41.9
420	4.5184913	42.0
421	4.6680875	42.1
422	4.6639605	42.2
423	4.47422	42.3
424	4.368881	42.4
425	4.4390006	42.5
426	4.5649285	42.6
427	4.681187	42.7
428	4.639138	42.8
429	4.5326366	42.9
430	4.5400877	43.0
431	4.564884	43.1
432	4.684654	43.2
433	4.5274873	43.3
434	4.3478055	43.4
435	4.398941	43.5
436	4.4233174	43.6
437	4.403591	43.7
438	4.786791	43.8
439	4.626807	43.9
440	4.3902044	44.0
441	4.557456	44.1
442	4.4360595	44.2
443	4.4434996	44.3
444	4.624656	44.4
445	4.737273	44.5
446	4.888136	44.6
447	4.879714	44.7
448	4.5828443	44.8
449	4.62867	44.9
450	4.693667	45.0
451	4.6951	45.1
452	5.0	45.2
453	4.873212	45.3
454	4.8934245	45.4
455	5.025229	45.5
456	4.9322124	45.6
457	4.547518	45.7
458	4.6493306	45.8
459	4.6376963	45.9
460	4.6324115	46.0
461	4.8585157	46.1
462	4.750793	46.2
463	4.603045	46.3
464	4.7120676	46.4
465	4.6749177	46.5
466	4.566534	46.6
467	4.3209343	46.7
468	4.434769	46.8
469	4.641282	46.9
470	4.6168356	47.0
471	4.627295	47.1
472	4.719705	47.2
473	5.143702	47.3
474	5.046046	47.4
475	5.1831512	47.5
476	5.0921893	47.6
477	4.9663277	47.7
478	5.0059752	47.8
479	5.1486893	47.9
480	5.0635557	48.0
481	5.138444	48.1
482	4.992033	48.2
483	5.0691223	48.3
484	5.03756	48.4
485	5.2166367	48.5
486	5.2224417	48.6
487	5.028819	48.7
488	5.050674	48.8
489	5.0394306	48.9
490	5.1329527	49.0
491	5.181604	49.1
492	5.0751114	49.2
493	5.035016	49.3
494	5.234908	49.4
495	5.1550703	49.5
496	5.1788816	49.6
497	5.3321276	49.7
498	5.2482276	49.8
499	5.4918914	49.9
500	5.3585443	50.0
501	5.318601	50.1
502	5.1335573	50.2
503	5.3994536	50.3
504	5.470702	50.4
505	5.2113514	50.5
506	5.618665	50.6
507	5.371573	50.7
508	5.2972126	50.8
509	5.406865	50.9
510	5.2610164	51.0
511	5.362303	51.1
512	5.4534645	51.2
513	5.390664	51.3
514	5.565772	51.4
515	5.5897737	51.5
516	5.4358244	51.6
517	5.144157	51.7
518	5.2559066	51.8
519	5.1406937	51.9
520	5.3675814	52.0
521	5.3498535	52.1
522	5.340191	52.2
523	5.263298	52.3
524	5.1920357	52.4
525	5.413537	52.5
526	5.3120904	52.6
527	5.2775536	52.7
528	5.481539	52.8
529	5.384308	52.9
530	5.2289557	53.0
531	5.5370708	53.1
532	5.3911204	53.2
533	5.2399774	53.3
534	5.135095	53.4
535	5.366568	53.5
536	5.1674967	53.6
537	5.284717	53.7
538	5.1596713	53.8
539	5.197821	53.9
540	5.0802608	54.0
541	5.035856	54.1
542	5.4002666	54.2
543	5.0128994	54.3
544	5.078436	54.4
545	5.1897383	54.5
546	5.170809	54.6
547	5.046445	54.7
548	5.1477814	54.8
549	5.1925397	54.9
550	4.8873034	55.0
551	4.8563676	55.1
552	5.0977798	55.2
553	4.918094	55.3
554	4.9597445	55.4
555	5.0226545	55.5
556	5.171175	55.6
557	5.0773964	55.7
558	5.2565427	55.8
559	5.1400514	55.9
560	4.9641123	56.0
561	5.079174	56.1
562	5.1708717	56.2
563	5.1292553	56.3
564	4.9299736	56.4
565	5.142911	56.5
566	5.0352716	56.6
567	5.085674	56.7
568	5.3888326	56.8
569	5.3482347	56.9
570	5.227145	57.0
571	5.289312	57.1
572	5.1336045	57.2
573	5.258229	57.3
574	5.005702	57.4
575	4.994655	57.5
576	5.0667458	57.6
577	5.2102613	57.7
578	5.1523185	57.8
579	5.1071835	57.9
580	5.239769	58.0
581	5.203569	58.1
582	5.0832577	58.2
583	5.146756	58.3
584	5.1187186	58.4
585	5.0028515	58.5
586	5.170926	58.6
587	5.3059363	58.7
588	5.223814	58.8
589	5.4270496	58.9
590	5.0913267	59.0
591	5.1386476	59.1
592	5.332951	59.2
593	5.202942	59.3
594	5.2483892	59.4
595	5.2543426	59.5
596	5.176937	59.6
597	4.9677873	59.7
598	4.987762	59.8
599	4.778181	59.9
600	4.8817115	60.0
601	4.692525	60.1
602	5.207322	60.2
603	5.1090293	60.3
604	5.05921	60.4
605	4.7440467	60.5
606	4.7681456	60.6
607	4.7525396	60.7
608	4.7208147	60.8
609	4.767875	60.9
610	4.8214583	61.0
611	4.753938	61.1
612	4.8064275	61.2
613	4.9320817	61.3
614	4.7259407	61.4
615	4.916898	61.5
616	5.3486867	61.6
617	5.304797	61.7
618	5.3066497	61.8
619	5.1628013	61.9
620	5.261698	62.0
621	5.4514403	62.1
622	5.4263444	62.2
623	5.477877	62.3
624	5.3241735	62.4
625	5.182304	62.5
626	5.156516	62.6
627	5.1231327	62.7
628	5.191182	62.8
629	5.4824276	62.9
630	5.5408597	63.0
631	5.34093	63.1
632	5.48037	63.2
633	5.602236	63.3
634	5.7348623	63.4
635	5.54809	63.5
636	5.608589	63.6
637	5.259025	63.7
638	5.163028	63.8
639	5.2070436	63.9
640	5.1436477	64.0
641	5.100822	64.1
642	5.1147037	64.2
643	5.2125034	64.3
644	5.3350587	64.4
645	5.0210423	64.5
646	5.090069	64.6
647	5.1171446	64.7
648	5.0554657	64.8
649	4.8298817	64.9
650	4.8421445	65.0
651	4.9749513	65.1
652	5.436914	65.2
653	5.3063993	65.3
654	5.2774854	65.4
655	5.1983094	65.5
656	5.109715	65.6
657	5.470002	65.7
658	5.3400555	65.8
659	5.3255124	65.9
660	5.1588125	66.0
661	5.453553	66.1
662	5.220852	66.2
663	5.249878	66.3
664	5.2680798	66.4
665	5.261767	66.5
666	5.1725774	66.6
667	5.4179783	66.7
668	5.353212	66.8
669	5.637763	66.9
670	5.672634	67.0
671	5.586486	67.1
672	5.1390085	67.2
673	5.5671034	67.3
674	5.228848	67.4
675	4.701017	67.5
676	4.8855476	67.6
677	4.6886344	67.7
678	4.627887	67.8
679	4.5729084	67.9
680	4.8430347	68.0
681	4.668631	68.1
682	4.8239894	68.2
683	4.8185744	68.3
684	4.738872	68.4
685	4.522065	68.5
686	4.7487235	68.6
687	4.979144	68.7
688	4.754082	68.8
689	4.8173785	68.9
690	4.6550894	69.0
691	4.4977136	69.1
692	4.6268682	69.2
693	4.5747843	69.3
694	4.711786	69.4
695	4.8528905	69.5
696	4.659726	69.6
697	4.79346	69.7
698	4.828338	69.8
699	4.610155	69.9
700	4.8785496	70.0
701	4.839881	70.1
702	5.077223	70.2
703	4.6297407	70.3
704	4.8995214	70.4
705	5.109944	70.5
706	4.8176045	70.6
707	4.8107004	70.7
708	4.6659727	70.8
709	4.8120737	70.9
710	4.806746	71.0
711	4.960597	71.1
712	5.076421	71.2
713	4.7533026	71.3
714	4.744845	71.4
715	4.686692	71.5
716	4.706798	71.6
717	4.677847	71.7
718	4.6305413	71.8
719	4.6077685	71.9
720	4.6487675	72.0
721	4.795746	72.1
722	4.772546	72.2
723	4.711016	72.3
724	4.450376	72.4
725	4.5648756	72.5
726	4.965013	72.6
727	4.864085	72.7
728	4.781098	72.8
729	4.5838284	72.9
730	4.6920443	73.0
731	4.6997313	73.1
732	4.6313677	73.2
733	4.334646	73.3
734	4.568457	73.4
735	4.4371123	73.5
736	4.456763	73.6
737	4.381561	73.7
738	4.4004703	73.8
739	4.369757	73.9
740	4.3583007	74.0
741	4.4004064	74.1
742	4.566534	74.2
743	4.7217875	74.3
744	4.7237496	74.4
745	4.8300986	74.5
746	4.577003	74.6
747	4.455732	74.7
748	4.6601324	74.8
749	4.6547346	74.9
750	4.6423497	75.0
751	4.767191	75.1
752	4.633316	75.2
753	4.4093237	75.3
754	4.5873957	75.4
755	4.8222265	75.5
756	4.6970134	75.6
757	4.9019794	75.7
758	4.7844334	75.8
759	4.9386206	75.9
760	4.521121	76.0
761	4.70649	76.1
762	4.682418	76.2
763	4.7273555	76.3
764	4.734586	76.4
765	4.650795	76.5
766	4.543086	76.6
767	4.896692	76.7
768	4.9705276	76.8
769	4.724585	76.9
770	4.691314	77.0
771	4.834042	77.1
772	4.504033	77.2
773	4.591091	77.3
774	4.5326633	77.4
775	4.616591	77.5
776	4.7323384	77.6
777	4.967414	77.7
778	5.101659	77.8
779	5.1915855	77.9
780	5.0665865	78.0
781	4.977607	78.1
782	5.225873	78.2
783	4.9425097	78.3
784	4.98995	78.4
785	4.8947167	78.5
786	5.044329	78.6
787	4.983366	78.7
788	5.1665998	78.8
789	4.9910884	78.9
790	4.965289	79.0
791	5.2316594	79.1
792	5.2166057	79.2
793	5.3786936	79.3
794	5.3849216	79.4
795	5.4366837	79.5
796	5.161061	79.6
797	4.8762617	79.7
798	4.9562497	79.8
799	5.0809107	79.9
800	4.990386	80.0
801	4.96649	80.1
802	4.9823956	80.2
803	4.933201	80.3
804	5.2127357	80.4
805	5.3219705	80.5
806	5.299881	80.6
807	5.213091	80.7
808	4.994889	80.8
809	4.8919177	80.9
810	4.9847646	81.0
811	4.985112	81.1
812	5.0827975	81.2
813	5.1442347	81.3
814	5.1116543	81.4
815	5.247069	81.5
816	5.1270943	81.6
817	5.1886363	81.7
818	5.07508	81.8
819	5.064137	81.9
820	4.860141	82.0
821	5.0019817	82.1
822	4.900952	82.2
823	4.9775906	82.3
824	5.1335497	82.4
825	5.084137	82.5
826	5.0159764	82.6
827	5.009708	82.7
828	5.2096896	82.8
829	4.999935	82.9
830	5.1033087	83.0
831	4.982752	83.1
832	5.104067	83.2
833	5.0775394	83.3
834	5.171861	83.4
835	4.9756474	83.5
836	5.1471786	83.6
837	4.9927754	83.7
838	5.322569	83.8
839	5.4513884	83.9
840	5.205435	84.0
841	5.1025195	84.1
842	5.119585	84.2
843	4.876741	84.3
844	5.1218586	84.4
845	5.005798	84.5
846	5.130166	84.6
847	4.961831	84.7
848	4.6841297	84.8
849	4.837433	84.9
850	4.7593164	85.0
851	4.917955	85.1
852	4.865319	85.2
853	5.1870203	85.3
854	5.1888375	85.4
855	5.254097	85.5
856	5.30147	85.6
857	5.151529	85.7
858	5.3168435	85.8
859	5.195759	85.9
860	5.0968866	86.0
861	4.940773	86.1
862	5.2335997	86.2
863	4.9224825	86.3
864	4.949214	86.4
865	4.985031	86.5
866	5.080229	86.6
867	5.0250044	86.7
868	4.7839026	86.8
869	5.051424	86.9
870	5.066133	87.0
871	5.088952	87.1
872	5.0332313	87.2
873	5.174804	87.3
874	5.0540233	87.4
875	5.091564	87.5
876	5.1765013	87.6
877	5.1373696	87.7
878	5.4980946	87.8
879	5.2796984	87.9
880	5.3277736	88.0
881	5.402109	88.1
882	5.2291403	88.2
883	5.2439814	88.3
884	5.0880423	88.4
885	5.123691	88.5
886	5.3219104	88.6
887	5.258542	88.7
888	5.209071	88.8
889	5.397491	88.9
890	5.3490705	89.0
891	5.138115	89.1
892	5.0599823	89.2
893	5.21503	89.3
894	5.1552105	89.4
895	5.2639256	89.5
896	5.320494	89.6
897	5.489199	89.7
898	5.2816896	89.8
899	5.3503733	89.9
900	5.424837	90.0
901	5.475053	90.1
902	5.221816	90.2
903	5.331501	90.3
904	5.265234	90.4
905	5.113144	90.5
906	5.466363	90.6
907	5.19765	90.7
908	5.089079	90.8
909	5.0374393	90.9
910	5.2633214	91.0
911	5.2062855	91.1
912	5.427606	91.2
913	5.155914	91.3
914	5.3297167	91.4
915	5.329241	91.5
916	5.2570176	91.6
917	5.2894263	91.7
918	5.275775	91.8
919	5.2204733	91.9
920	5.3975577	92.0
921	5.3741827	92.1
922	5.258596	92.2
923	5.2048774	92.3
924	4.9501257	92.4
925	5.1917486	92.5
926	5.1918263	92.6
927	5.274355	92.7
928	5.3506517	92.8
929	5.145934	92.9
930	5.1286893	93.0
931	5.257968	93.1
932	5.332551	93.2
933	5.0455904	93.3
934	5.2112823	93.4
935	5.3482647	93.5
936	5.3164344	93.6
937	5.421197	93.7
938	5.3836117	93.8
939	5.394019	93.9
940	5.541645	94.0
941	5.479458	94.1
942	5.5725574	94.2
943	5.5144687	94.3
944	5.1561017	94.4
945	5.49638	94.5
946	5.209388	94.6
947	5.2781954	94.7
948	5.0530586	94.8
949	5.141885	94.9
950	5.3548217	95.0
951	5.4457836	95.1
952	5.5094404	95.2
953	5.1617165	95.3
954	5.2707405	95.4
955	5.127134	95.5
956	5.2260113	95.6
957	4.987875	95.7
958	5.0879393	95.8
959	5.2272606	95.9
960	5.1786876	96.0
961	5.096049	96.1
962	5.1003795	96.2
963	5.0856423	96.3
964	4.9141197	96.4
965	4.7640038	96.5
966	4.831683	96.6
967	4.992364	96.7
968	4.9690037	96.8
969	5.0047197	96.9
970	5.103119	97.0
971	5.2196093	97.1
972	5.308593	97.2
973	5.2088075	97.3
974	5.149276	97.4
975	5.087638	97.5
976	5.2375317	97.6
977	5.300421	97.7
978	5.4396253	97.8
979	5.247867	97.9
980	5.262739	98.0
981	5.3013635	98.1
982	5.4001994	98.2
983	5.451359	98.3
984	5.5738373	98.4
985	5.411006	98.5
986	5.3645935	98.6
987	4.880267	98.7
988	5.000951	98.8
989	5.1332116	98.9
990	5.2761035	99.0
991	5.185094	99.1
992	5.1329684	99.2
993	5.271375	99.3
994	5.124666	99.4
995	5.046413	99.5
996	5.3147216	99.6
997	5.0398703	99.7
998	4.755311	99.8
999	5.0901556	99.9
1000	5.255454	100.0
1001	5.1370482	100.1
1002	5.409815	100.2
1003	5.0413013	100.3
1004	5.2148604	100.4
1005	5.296916	100.5
1006	5.1561327	100.6
1007	5.217247	100.7
1008	5.284839	100.8
1009	5.0489993	100.9
1010	5.2267513	101.0
1011	4.982509	101.1
1012	5.100893	101.2
1013	5.0665784	101.3
1014	5.0509934	101.4
1015	5.0727215	101.5
1016	5.013406	101.6
1017	4.929966	101.7
1018	5.1129	101.8
1019	5.1260653	101.9
1020	5.177591	102.0
1021	5.120938	102.1
1022	5.084042	102.2
1023	5.1282334	102.3
1024	5.1041536	102.4
1025	5.356364	102.5
1026	5.2205124	102.6
1027	4.999307	102.7
1028	4.9422736	102.8
1029	5.0891504	102.9
1030	5.0986886	103.0
1031	5.2348924	103.1
1032	5.096278	103.2
1033	5.0040193	103.3
1034	4.920592	103.4
1035	4.7874303	103.5
1036	4.9505243	103.6
1037	5.038679	103.7
1038	5.042923	103.8
1039	5.0357285	103.9
1040	4.9720592	104.0
1041	5.102709	104.1
1042	5.032999	104.2
1043	5.355243	104.3
1044	5.2472067	104.4
1045	4.906177	104.5
1046	5.1663585	104.6
1047	5.2781954	104.7
1048	5.426775	104.8
1049	5.312333	104.9
1050	5.3126817	105.0
1051	5.1987433	105.1
1052	5.1634173	105.2
1053	5.2477365	105.3
1054	5.1741195	105.4
1055	5.032423	105.5
1056	5.3444967	105.6
1057	5.3230305	105.7
1058	5.155648	105.8
1059	5.118475	105.9
1060	5.207756	106.0
1061	5.33008	106.1
1062	5.1899557	106.2
1063	5.059513	106.3
1064	5.0787697	106.4
1065	5.217996	106.5
1066	5.3820853	106.6
1067	5.343607	106.7
1068	5.2560444	106.8
1069	5.475501	106.9
1070	5.464623	107.0
1071	5.426233	107.1
1072	5.3084335	107.2
1073	5.3534074	107.3
1074	5.1917405	107.4
1075	5.238562	107.5
1076	5.4045544	107.6
1077	5.2418222	107.7
1078	5.2390313	107.8
1079	5.2438045	107.9
1080	5.0916433	108.0
1081	5.0901084	108.1
1082	5.2988777	108.2
1083	5.2742863	108.3
1084	5.166382	108.4
1085	5.2713675	108.5
1086	5.3544908	108.6
1087	5.1905303	108.7
1088	5.3224554	108.8
1089	5.484522	108.9
1090	5.4286747	109.0
1091	5.4050465	109.1
1092	5.529993	109.2
1093	5.468765	109.3
1094	5.309481	109.4
1095	5.1273613	109.5
1096	5.1232033	109.6
1097	5.244796	109.7
1098	5.2800803	109.8
1099	5.249057	109.9
1100	5.3089423	110.0
1101	5.3268585	110.1
1102	5.349455	110.2
1103	5.1819153	110.3
1104	5.061925	110.4
1105	5.403414	110.5
1106	5.349312	110.6
1107	5.514805	110.7
1108	5.5081234	110.8
1109	5.4408474	110.9
1110	5.2639637	111.0
1111	5.436269	111.1
1112	5.5451117	111.2
1113	5.5437093	111.3
1114	5.488597	111.4
1115	5.6071377	111.5
1116	5.3850036	111.6
1117	5.1759567	111.7
1118	5.2685385	111.8
1119	5.1859565	111.9
1120	5.115822	112.0
1121	5.300193	112.1
1122	5.4477143	112.2
1123	5.258841	112.3
1124	5.2560287	112.4
1125	5.4464126	112.5
1126	5.28804	112.6
1127	5.1930833	112.7
1128	5.325671	112.8
1129	5.097543	112.9
1130	5.187766	113.0
1131	4.974449	113.1
1132	4.989926	113.2
1133	4.951029	113.3
1134	5.0281696	113.4
1135	4.976918	113.5
1136	5.2338305	113.6
1137	5.1281	113.7
1138	5.066523	113.8
1139	4.713453	113.9
1140	4.911331	114.0
1141	4.9260335	114.1
1142	5.0211787	114.2
1143	4.965492	114.3
1144	4.95063	114.4
1145	4.894865	114.5
1146	5.085849	114.6
1147	5.2004557	114.7
1148	5.121072	114.8
1149	5.224901	114.9
1150	5.129333	115.0
1151	5.2813315	115.1
1152	4.9742627	115.2
1153	5.0320225	115.3
1154	5.28676	115.4
1155	5.0050898	115.5
1156	4.919986	115.6
1157	4.955884	115.7
1158	5.005846	115.8
1159	5.1864147	115.9
1160	5.2055426	116.0
1161	5.166507	116.1
1162	5.212187	116.2
1163	5.141885	116.3
1164	5.0905437	116.4
1165	4.9719863	116.5
1166	4.6907134	116.6
1167	4.764418	116.7
1168	4.891835	116.8
1169	4.8847556	116.9
1170	5.1357775	117.0
1171	4.955933	117.1
1172	5.079594	117.2
1173	5.251382	117.3
1174	4.967155	117.4
1175	4.969498	117.5
1176	4.880853	117.6
1177	5.170334	117.7
1178	4.9984126	117.8
1179	4.8581176	117.9
1180	4.8943796	118.0
1181	5.207036	118.1
1182	5.286867	118.2
1183	4.933797	118.3
1184	5.2178264	118.4
1185	5.0328875	118.5
1186	5.000322	118.6
1187	4.96949	118.7
1188	4.8813314	118.8
1189	5.0073833	118.9
1190	4.9014945	119.0
1191	4.803728	119.1
1192	4.8906655	119.2
1193	4.989377	119.3
1194	4.8653274	119.4
1195	4.7802715	119.5
1196	4.7931824	119.6
1197	4.8067207	119.7
1198	4.926786	119.8
1199	5.2344847	119.9
1200	5.187836	120.0
1201	4.965427	120.1
1202	5.021989	120.2
1203	4.920616	120.3
1204	5.0248837	120.4
1205	5.013711	120.5
1206	4.942176	120.6
1207	4.715845	120.7
1208	4.778687	120.8
1209	4.7527347	120.9
1210	5.0316863	121.0
1211	5.1029453	121.1
1212	5.089317	121.2
1213	5.091446	121.3
1214	5.067485	121.4
1215	5.0001693	121.5
1216	4.876344	121.6
1217	4.904617	121.7
1218	4.9125533	121.8
1219	5.025461	121.9
1220	4.969255	122.0
1221	4.8496766	122.1
1222	4.9954696	122.2
1223	4.9489536	122.3
1224	4.8761873	122.4
1225	4.5704675	122.5
1226	4.5440526	122.6
1227	4.6028347	122.7
1228	4.453426	122.8
1229	4.5707407	122.9
1230	4.616469	123.0
1231	4.644779	123.1
1232	4.731274	123.2
1233	4.706884	123.3
1234	4.7312913	123.4
1235	4.6279044	123.5
1236	4.7185526	123.6
1237	4.7905765	123.7
1238	4.5890026	123.8
1239	4.614426	123.9
1240	4.737758	124.0
1241	4.7950315	124.1
1242	4.7792435	124.2
1243	4.6718493	124.3
1244	4.5261345	124.4
1245	4.718886	124.5
1246	4.525289	124.6
1247	4.4950705	124.7
1248	4.5940914	124.8
1249	4.6606855	124.9
1250	4.7451253	125.0
1251	4.7303457	125.1
1252	4.4530277	125.2
1253	4.601697	125.3
1254	4.499218	125.4
1255	4.658939	125.5
1256	4.6431656	125.6
1257	4.5975537	125.7
1258	4.6825128	125.8
1259	4.6814284	125.9
1260	4.8438997	126.0
1261	4.9723997	126.1
1262	4.6986337	126.2
1263	4.9057007	126.3
1264	4.7881117	126.4
1265	4.85908	126.5
1266	4.521584	126.6
1267	4.6993713	126.7
1268	4.766599	126.8
1269	4.679061	126.9
1270	4.6079874	127.0
1271	4.825509	127.1
1272	4.8186245	127.2
1273	4.76183	127.3
1274	4.8038955	127.4
1275	4.7805247	127.5
1276	4.778181	127.6
1277	4.8866854	127.7
1278	4.845488	127.8
1279	4.4842305	127.9
1280	4.712444	128.0
1281	4.4890795	128.1
1282	4.753209	128.2
1283	4.8414702	128.3
1284	4.7837934	128.4
1285	4.620333	128.5
1286	4.597107	128.6
1287	4.838099	128.7
1288	4.653808	128.8
1289	4.663226	128.9
1290	4.8499007	129.0
1291	4.8718066	129.1
1292	4.7866054	129.2
1293	4.7723513	129.3
1294	4.750683	129.4
1295	4.9529567	129.5
1296	4.6921816	129.6
1297	4.5622797	129.7
1298	4.5559974	129.8
1299	4.706584	129.9
1300	4.652155	130.0
1301	4.58389	130.1
1302	4.548767	130.2
1303	4.6499805	130.3
1304	4.57378	130.4
1305	4.7188344	130.5
1306	4.88591	130.6
1307	4.4764347	130.7
1308	4.6178126	130.8
1309	4.822344	130.9
1310	4.7206097	131.0
1311	4.8455796	131.1
1312	5.0226064	131.2
1313	4.968631	131.3
1314	5.2227883	131.4
1315	5.0460377	131.5
1316	4.9288135	131.6
1317	5.2067966	131.7
1318	4.99121	131.8
1319	4.761458	131.9
1320	4.873634	132.0
1321	5.012232	132.1
1322	4.953006	132.2
1323	4.822051	132.3
1324	4.7939725	132.4
1325	4.8486547	132.5
1326	4.8634224	132.6
1327	4.9314694	132.7
1328	5.0192122	132.8
1329	4.892667	132.9
1330	5.091707	133.0
1331	5.0311017	133.1
1332	4.7023706	133.2
1333	4.890509	133.3
1334	4.979937	133.4
1335	5.0320225	133.5
1336	4.820029	133.6
1337	4.858574	133.7
1338	4.69377	133.8
1339	4.6128197	133.9
1340	4.8384156	134.0
1341	4.729392	134.1
1342	4.695924	134.2
1343	4.7449126	134.3
1344	4.855057	134.4
1345	4.7700124	134.5
1346	4.805975	134.6
1347	4.8242984	134.7
1348	4.645681	134.8
1349	4.6363754	134.9
1350	4.631446	135.0
1351	4.597072	135.1
1352	4.6028523	135.2
1353	4.727867	135.3
1354	4.8266277	135.4
1355	4.9446125	135.5
1356	4.8514705	135.6
1357	4.666698	135.7
1358	4.8445983	135.8
1359	4.8869987	135.9
1360	5.017558	136.0
1361	4.904025	136.1
1362	4.911011	136.2
1363	4.768661	136.3
1364	4.817019	136.4
1365	4.8084807	136.5
1366	4.6796036	136.6
1367	4.823296	136.7
1368	4.952721	136.8
1369	4.8322334	136.9
1370	4.845521	137.0
1371	5.009796	137.1
1372	4.788541	137.2
1373	4.979492	137.3
1374	4.966676	137.4
1375	5.024066	137.5
1376	4.993623	137.6
1377	4.923195	137.7
1378	4.822695	137.8
1379	4.9533067	137.9
1380	4.834201	138.0
1381	5.024659	138.1
1382	4.9260335	138.2
1383	4.9618883	138.3
1384	4.9131436	138.4
1385	4.59843	138.5
1386	4.6068244	138.6
1387	4.748545	138.7
1388	4.7440977	138.8
1389	4.7532687	138.9
1390	5.0151653	139.0
1391	5.1481333	139.1
1392	5.1006794	139.2
1393	5.092332	139.3
1394	5.0668406	139.4
1395	4.8463693	139.5
1396	4.827913	139.6
1397	4.6528387	139.7
1398	4.9214187	139.8
1399	4.946266	139.9
1400	5.081482	140.0
1401	4.7959385	140.1
1402	4.721702	140.2
1403	4.7944098	140.3
1404	4.5940914	140.4
1405	4.7924514	140.5
1406	4.642593	140.6
1407	4.557014	140.7
1408	4.6911945	140.8
1409	4.8306494	140.9
1410	4.8028975	141.0
1411	4.8862896	141.1
1412	4.92398	141.2
1413	5.046325	141.3
1414	4.9534364	141.4
1415	4.6659985	141.5
1416	4.7020283	141.6
1417	5.1047297	141.7
1418	5.107696	141.8
1419	4.974522	141.9
1420	5.104106	142.0
1421	5.050563	142.1
1422	4.9480743	142.2
1423	5.221122	142.3
1424	5.096903	142.4
1425	5.16348	142.5
1426	5.08401	142.6
1427	4.8328834	142.7
1428	4.9597845	142.8
1429	4.992033	142.9
1430	5.0456786	143.0
1431	4.760484	143.1
1432	5.074976	143.2
1433	5.0912004	143.3
1434	5.153819	143.4
1435	4.9158487	143.5
1436	4.9058075	143.6
1437	5.1829185	143.7
1438	5.232483	143.8
1439	4.897975	143.9
1440	5.405598	144.0
1441	4.892741	144.1
1442	4.9167013	144.2
1443	5.0116053	144.3
1444	5.1113863	144.4
1445	5.1240134	144.5
1446	5.213902	144.6
1447	5.1920586	144.7
1448	5.2015014	144.8
1449	5.264354	144.9
1450	5.1511216	145.0
1451	5.1891403	145.1
1452	4.9961553	145.2
1453	5.034392	145.3
1454	5.3777046	145.4
1455	4.993776	145.5
1456	5.0219803	145.6
1457	4.8358173	145.7
1458	5.1214337	145.8
1459	5.065569	145.9
1460	4.953217	146.0
1461	4.7620497	146.1
1462	4.765179	146.2
1463	4.8174458	146.3
1464	4.832842	146.4
1465	4.957331	146.5
1466	4.91888	146.6
1467	4.945411	146.7
1468	4.8899736	146.8
1469	4.7268953	146.9
1470	4.866486	147.0
1471	5.0472593	147.1
1472	4.9985332	147.2
1473	4.8385487	147.3
1474	4.749784	147.4
1475	4.9212303	147.5
1476	4.8268447	147.6
1477	4.878872	147.7
1478	4.9951468	147.8
1479	4.910888	147.9
1480	5.224901	148.0
1481	5.287301	148.1
1482	5.112789	148.2
1483	5.29031	148.3
1484	5.250001	148.4
1485	5.282811	148.5
1486	5.250576	148.6
1487	5.2801948	148.7
1488	5.0315022	148.8
1489	5.4008713	148.9
1490	5.292587	149.0
1491	5.5021887	149.1
1492	5.0464687	149.2
1493	5.16957	149.3
1494	5.279531	149.4
1495	5.2960105	149.5
1496	5.3121433	149.6
1497	5.2590094	149.7
1498	5.28082	149.8
1499	5.510018	149.9
1500	5.168705	150.0
1501	5.229726	150.1
1502	5.302572	150.2
1503	5.114932	150.3
1504	4.9632845	150.4
1505	5.058549	150.5
1506	4.8592205	150.6
1507	5.039343	150.7
1508	4.8367004	150.8
1509	4.955933	150.9
1510	5.0798407	151.0
1511	5.039311	151.1
1512	4.7947373	151.2
1513	4.972699	151.3
1514	4.991145	151.4
1515	5.0929646	151.5
1516	5.2341614	151.6
1517	5.2384543	151.7
1518	5.2080574	151.8
1519	5.0721335	151.9
1520	5.2799582	152.0
1521	5.0426197	152.1
1522	5.0307255	152.2
1523	5.0093784	152.3
1524	5.0670476	152.4
1525	5.0434103	152.5
1526	5.337686	152.6
1527	5.2762103	152.7
1528	5.179357	152.8
1529	5.4161043	152.9
1530	5.0751505	153.0
1531	5.045998	153.1
1532	5.0537767	153.2
1533	5.1159163	153.3
1534	4.864905	153.4
1535	5.223482	153.5
1536	4.962895	153.6
1537	5.0169563	153.7
1538	4.9025216	153.8
1539	4.769852	153.9
1540	5.064932	154.0
1541	4.9354296	154.1
1542	5.099297	154.2
1543	5.131312	154.3
1544	5.303255	154.4
1545	5.3880925	154.5
1546	4.859602	154.6
1547	5.179302	154.7
1548	5.1501517	154.8
1549	5.2382703	154.9
1550	5.2493567	155.0
1551	5.2943444	155.1
1552	5.5817027	155.2
1553	5.246877	155.3
1554	5.233554	155.4
1555	5.1232347	155.5
1556	5.031046	155.6
1557	5.3630834	155.7
1558	5.2665577	155.8
1559	5.1732626	155.9
1560	5.234308	156.0
1561	5.277348	156.1
1562	5.513022	156.2
1563	5.0809426	156.3
1564	5.221762	156.4
1565	5.1860423	156.5
1566	5.24667	156.6
1567	5.071927	156.7
1568	5.158961	156.8
1569	5.313197	156.9
1570	5.199487	157.0
1571	5.330813	157.1
1572	5.0840974	157.2
1573	5.11442	157.3
1574	5.36125	157.4
1575	5.3741074	157.5
1576	5.0665708	157.6
1577	5.2154784	157.7
1578	5.5058193	157.8
1579	5.2106094	157.9
1580	5.194425	158.0
1581	5.4158735	158.1
1582	5.2680492	158.2
1583	5.1011534	158.3
1584	5.1726394	158.4
1585	4.8884163	158.5
1586	4.9265404	158.6
1587	5.275653	158.7
1588	5.3350587	158.8
1589	5.2623644	158.9
1590	4.9524446	159.0
1591	5.00294	159.1
1592	5.269066	159.2
1593	5.315139	159.3
1594	5.2678733	159.4
1595	5.4411287	159.5
1596	5.3092604	159.6
1597	5.2215385	159.7
1598	5.277035	159.8
1599	5.170396	159.9
1600	5.1125374	160.0
1601	5.1802044	160.1
1602	5.240761	160.2
1603	4.994768	160.3
1604	5.104935	160.4
1605	5.1974487	160.5
1606	5.201323	160.6
1607	5.1744227	160.7
1608	5.1030564	160.8
1609	5.275378	160.9
1610	5.1067023	161.0
1611	4.8759475	161.1
1612	4.9586067	161.2
1613	4.913734	161.3
1614	5.0015306	161.4
1615	4.986397	161.5
1616	5.0550914	161.6
1617	4.6628027	161.7
1618	5.01796	161.8
1619	5.2248244	161.9
1620	4.9252973	162.0
1621	5.116782	162.1
1622	5.0929728	162.2
1623	4.9398437	162.3
1624	4.7349257	162.4
1625	5.0176473	162.5
1626	5.0292277	162.6
1627	5.3374596	162.7
1628	5.1889153	162.8
1629	4.931093	162.9
1630	4.9925656	163.0
1631	5.165446	163.1
1632	5.098531	163.2
1633	5.1495576	163.3
1634	5.026888	163.4
1635	4.9944777	163.5
1636	5.066356	163.6
1637	4.937413	163.7
1638	4.937568	163.8
1639	5.0474505	163.9
1640	5.1581407	164.0
1641	4.821224	164.1
1642	4.9079013	164.2
1643	5.0407896	164.3
1644	5.1936493	164.4
1645	4.883436	164.5
1646	5.032751	164.6
1647	5.2307506	164.7
1648	5.082473	164.8
1649	5.289891	164.9
1650	5.136287	165.0
1651	5.084763	165.1
1652	4.877666	165.2
1653	4.9935417	165.3
1654	5.0032706	165.4
1655	4.937111	165.5
1656	4.898197	165.6
1657	4.7421103	165.7
1658	4.6217365	165.8
1659	4.6775885	165.9
1660	4.9356747	166.0
1661	4.8481064	166.1
1662	4.900039	166.2
1663	5.0786347	166.3
1664	4.894264	166.4
1665	4.782665	166.5
1666	5.0560637	166.6
1667	4.639954	166.7
1668	4.8599	166.8
1669	4.7825723	166.9
1670	4.782724	167.0
1671	4.82616	167.1
1672	4.6747284	167.2
1673	4.6348023	167.3
1674	4.858234	167.4
1675	4.6834073	167.5
1676	4.856807	167.6
1677	4.824231	167.7
1678	5.064288	167.8
1679	5.2575927	167.9
1680	5.332203	168.0
1681	4.9405203	168.1
1682	4.959273	168.2
1683	5.160077	168.3
1684	5.022951	168.4
1685	4.8025117	168.5
1686	4.8166595	168.6
1687	4.8136053	168.7
1688	5.00822	168.8
1689	4.8502417	168.9
1690	4.797123	169.0
1691	4.589485	169.1
1692	4.699174	169.2
1693	4.55383	169.3
1694	4.7879605	169.4
1695	4.8799124	169.5
1696	4.7881875	169.6
1697	5.0331516	169.7
1698	5.033551	169.8
1699	5.001579	169.9
1700	4.910503	170.0
1701	5.0960646	170.1
1702	5.012747	170.2
1703	4.8698874	170.3
1704	5.015206	170.4
1705	4.8833866	170.5
1706	4.852002	170.6
1707	4.815321	170.7
1708	4.9110193	170.8
1709	4.93964	170.9
1710	4.8118143	171.0
1711	4.9057665	171.1
1712	5.1500816	171.2
1713	4.991904	171.3
1714	4.983649	171.4
1715	5.0174947	171.5
1716	4.962351	171.6
1717	4.81476	171.7
1718	4.848048	171.8
1719	4.9946957	171.9
1720	5.134334	172.0
1721	5.0695515	172.1
1722	4.967982	172.2
1723	5.029492	172.3
1724	5.123581	172.4
1725	4.860779	172.5
1726	4.948693	172.6
1727	4.809771	172.7
1728	4.9923153	172.8
1729	4.853314	172.9
1730	4.9392567	173.0
1731	4.8299317	173.1
1732	4.9308805	173.2
1733	5.0012164	173.3
1734	5.0707674	173.4
1735	5.2050014	173.5
1736	5.0352883	173.6
1737	5.02942	173.7
1738	4.8727493	173.8
1739	4.937462	173.9
1740	4.9708195	174.0
1741	4.959403	174.1
1742	4.9704547	174.2
1743	4.984045	174.3
1744	5.0668645	174.4
1745	4.9530706	174.5
1746	5.0279617	174.6
1747	4.94317	174.7
1748	5.0350323	174.8
1749	5.015872	174.9
1750	4.966546	175.0
1751	5.016386	175.1
1752	4.768948	175.2
1753	4.930374	175.3
1754	4.834984	175.4
1755	4.7169642	175.5
1756	4.6874914	175.6
1757	4.5058393	175.7
1758	4.58801	175.8
1759	4.6261544	175.9
1760	4.6654286	176.0
1761	4.5111027	176.1
1762	4.452476	176.2
1763	4.4499326	176.3
1764	4.4341516	176.4
1765	4.6810927	176.5
1766	4.581991	176.6
1767	4.4574494	176.7
1768	4.5866666	176.8
1769	4.4910984	176.9
1770	4.655176	177.0
1771	4.5189815	177.1
1772	4.6287484	177.2
1773	4.5755773	177.3
1774	4.4672813	177.4
1775	4.4449778	177.5
1776	4.738617	177.6
1777	4.6735735	177.7
1778	4.5401235	177.8
1779	4.5451345	177.9
1780	4.676357	178.0
1781	4.620935	178.1
1782	4.4876795	178.2
1783	4.6092896	178.3
1784	4.46591	178.4
1785	4.572424	178.5
1786	4.6165996	178.6
1787	4.6675696	178.7
1788	4.596353	178.8
1789	4.619025	178.9
1790	4.762828	179.0
1791	4.6984625	179.1
1792	4.7447433	179.2
1793	4.656708	179.3
1794	4.7280207	179.4
1795	4.606641	179.5
1796	4.5757704	179.6
1797	4.577162	179.7
1798	4.554272	179.8
1799	4.7350364	179.9
1800	4.6131773	180.0
1801	4.717656	180.1
1802	4.6481433	180.2
1803	4.6191034	180.3
1804	4.715324	180.4
1805	4.5196857	180.5
1806	4.6655064	180.6
1807	4.665783	180.7
1808	4.842685	180.8
1809	4.63972	180.9
1810	4.782867	181.0
1811	4.6444235	181.1
1812	4.701694	181.2
1813	4.614374	181.3
1814	4.640692	181.4
1815	4.588888	181.5
1816	4.715136	181.6
1817	4.6856003	181.7
1818	4.6645045	181.8
1819	4.6060724	181.9
1820	4.5661726	182.0
1821	4.606186	182.1
1822	4.595187	182.2
1823	4.6733494	182.3
1824	4.717545	182.4
1825	4.668666	182.5
1826	4.706773	182.6
1827	4.6142344	182.7
1828	4.719517	182.8
1829	4.6948514	182.9
1830	4.5658727	183.0
1831	4.635454	183.1
1832	4.624116	183.2
1833	4.532406	183.3
1834	4.4678764	183.4
1835	4.590661	183.5
1836	4.5823603	183.6
1837	4.5733137	183.7
1838	4.672832	183.8
1839	4.8181815	183.9
1840	4.645725	184.0
1841	4.534636	184.1
1842	4.667086	184.2
1843	4.571622	184.3
1844	4.6895967	184.4
1845	4.5301476	184.5
1846	4.807601	184.6
1847	4.754862	184.7
1848	4.861914	184.8
1849	4.7297325	184.9
1850	4.654752	185.0
1851	4.7305417	185.1
1852	4.6676645	185.2
1853	4.608066	185.3
1854	4.6742024	185.4
1855	4.552025	185.5
1856	4.536173	185.6
1857	4.5852957	185.7
1858	4.5795813	185.8
1859	4.6412044	185.9
1860	4.604209	186.0
1861	4.665627	186.1
1862	4.4724636	186.2
1863	4.771744	186.3
1864	4.5205503	186.4
1865	4.63754	186.5
1866	4.7424755	186.6
1867	4.5543256	186.7
1868	4.612566	186.8
1869	4.661818	186.9
1870	4.5488644	187.0
1871	4.7350616	187.1
1872	4.630489	187.2
1873	4.631472	187.3
1874	4.45782	187.4
1875	4.4231443	187.5
1876	4.4659286	187.6
1877	4.5578976	187.7
1878	4.554874	187.8
1879	4.619679	187.9
1880	4.524025	188.0
1881	4.548634	188.1
1882	4.716443	188.2
1883	4.5296316	188.3
1884	4.6764083	188.4
1885	4.659579	188.5
1886	4.5969667	188.6
1887	4.7156315	188.7
1888	4.6811957	188.8
1889	4.5004983	188.9
1890	4.5893445	189.0
1891	4.5482974	189.1
1892	4.4039207	189.2
1893	4.556351	189.3
1894	4.543033	189.4
1895	4.572653	189.5
1896	4.706918	189.6
1897	4.670055	189.7
1898	4.6209173	189.8
1899	4.5955467	189.9
1900	4.5274253	190.0
1901	4.5922403	190.1
1902	4.593276	190.2
1903	4.552149	190.3
1904	4.5993237	190.4
1905	4.4209123	190.5
1906	4.390177	190.6
1907	4.6295147	190.7
1908	4.581666	190.8
1909	4.564408	190.9
1910	4.513433	191.0
1911	4.4991646	191.1
1912	4.431607	191.2
1913	4.381414	191.3
1914	4.6805935	191.4
1915	4.594258	191.5
1916	4.6866317	191.6
1917	4.6043224	191.7
1918	4.3809905	191.8
1919	4.5768538	191.9
1920	4.482038	192.0
1921	4.6369576	192.1
1922	4.7026534	192.2
1923	4.5920033	192.3
1924	4.5415697	192.4
1925	4.592188	192.5
1926	4.5448327	192.6
1927	4.5702734	192.7
1928	4.591486	192.8
1929	4.580136	192.9
1930	4.6253266	193.0
1931	4.647519	193.1
1932	4.693135	193.2
1933	4.6341853	193.3
1934	4.535791	193.4
1935	4.3759575	193.5
1936	4.485317	193.6
1937	4.372596	193.7
1938	4.547624	193.8
1939	4.4682913	193.9
1940	4.4957967	194.0
1941	4.5243635	194.1
1942	4.5612025	194.2
1943	4.500293	194.3
1944	4.4798985	194.4
1945	4.342493	194.5
1946	4.5002213	194.6
1947	4.402548	194.7
1948	4.557067	194.8
1949	4.578534	194.9
1950	4.7293324	195.0
1951	4.6496515	195.1
1952	4.468589	195.2
1953	4.7162466	195.3
1954	4.5770206	195.4
1955	4.5282707	195.5
1956	4.5304675	195.6
1957	4.6126885	195.7
1958	4.524719	195.8
1959	4.4138803	195.9
1960	4.521691	196.0
1961	4.4440527	196.1
1962	4.5424385	196.2
1963	4.529623	196.3
1964	4.4932146	196.4
1965	4.583143	196.5
1966	4.4862604	196.6
1967	4.442974	196.7
1968	4.365108	196.8
1969	4.5954413	196.9
1970	4.3208594	197.0
1971	4.612339	197.1
1972	4.509477	197.2
1973	4.7421184	197.3
1974	4.666266	197.4
1975	4.823062	197.5
1976	4.5634456	197.6
1977	4.510388	197.7
1978	4.590863	197.8
1979	4.6700897	197.9
1980	4.6388683	198.0
1981	4.538446	198.1
1982	4.464368	198.2
1983	4.562854	198.3
1984	4.698703	198.4
1985	4.4181137	198.5
1986	4.445621	198.6
1987	4.535871	198.7
1988	4.4695897	198.8
1989	4.5673985	198.9
1990	4.509334	199.0
1991	4.51553	199.1
1992	4.6073666	199.2
1993	4.57149	199.3
1994	4.5719743	199.4
1995	4.4704366	199.5
1996	4.3907185	199.6
1997	4.387515	199.7
1998	4.490228	199.8
[truncated: 24,001 more rows]
