# Supplementary material for: Assessing structure-function impacts on Vitellogenin by leveraging allelic variant found in honey bee subspecies Apis mellifera mellifera
Source: iScience. 2025 Jul 29;28(9):113241. doi: 10.1016/j.isci.2025.113241 (PMC12496180; doi:10.1016/j.isci.2025.113241)
Supplement: Data S1. Data and code for molecular dynamics [file mmc2.zip › MD_analysis/csv/rgwt5.csv]

	Gyration	Time_(ns)
0	1.9956422313113604	0.0
1	2.002314957806273	0.1
2	2.003125845003003	0.2
3	2.0047600545655566	0.3
4	2.000221160107422	0.4
5	2.0022883483065637	0.5
6	1.9995041073570974	0.6
7	1.9982885978789606	0.7
8	1.9926940730414515	0.8
9	2.0101870282348124	0.9
10	2.001127072752953	1.0
11	2.0049465786323704	1.1
12	2.0078079347616993	1.2
13	2.0190632133235136	1.3
14	1.9999381201020696	1.4
15	1.985091657314779	1.5
16	1.9999144669012168	1.6
17	2.0061519743725498	1.7
18	2.004706451476012	1.8
19	2.0037349541783223	1.9
20	2.0110325961909603	2.0
21	2.012727889061845	2.1
22	2.0158563927826187	2.2
23	2.009812137397214	2.3
24	2.0065010146041447	2.4
25	2.0041214898121114	2.5
26	2.009457898452149	2.6
27	2.0058991168560025	2.7
28	2.009615958062332	2.8
29	2.012076038883352	2.9
30	2.0033548575814173	3.0
31	2.0185939691118135	3.1
32	2.002857699235686	3.2
33	2.0126364102903973	3.3
34	2.0115052053823637	3.4
35	1.995949417227337	3.5
36	1.9989707577814357	3.6
37	2.0037152943930785	3.7
38	2.003304610253201	3.8
39	2.0195695800614373	3.9
40	2.009176206142343	4.0
41	2.0181539515252647	4.1
42	2.0139173850619754	4.2
43	2.0105037233550767	4.3
44	2.0080422479720883	4.4
45	2.011400932591513	4.5
46	2.0113064120431554	4.6
47	2.0155454195079012	4.7
48	2.013538186336545	4.8
49	2.019811100024377	4.9
50	2.005917250094516	5.0
51	2.020051856747505	5.1
52	2.029714017686864	5.2
53	2.0144918118319963	5.3
54	2.011986438828853	5.4
55	2.0010377872556835	5.5
56	1.9949551910701262	5.6
57	2.0018560891922395	5.7
58	2.0033385238134493	5.8
59	2.006395258024219	5.9
60	1.9971097739585442	6.0
61	1.9991951201898346	6.1
62	2.0064159712056386	6.2
63	2.001934237642479	6.3
64	1.9991186554922677	6.4
65	2.0075764734045403	6.5
66	2.0003609406405407	6.6
67	2.0032600376839405	6.7
68	2.0035050726286494	6.8
69	2.0020992007188974	6.9
70	1.9944759091076634	7.0
71	1.9981068454215423	7.1
72	2.005412416527502	7.2
73	2.006405881313792	7.3
74	2.0096869191189826	7.4
75	2.0076757637263443	7.5
76	2.0035088283772287	7.6
77	2.0127238903741556	7.7
78	2.014064204281628	7.8
79	2.019217674822465	7.9
80	2.0061915399287256	8.0
81	1.9983719314148969	8.1
82	2.001323800395789	8.2
83	2.000792831187852	8.3
84	2.001365118339016	8.4
85	1.9930805967506515	8.5
86	1.9926172103147448	8.6
87	1.996287568900379	8.7
88	1.9989160097035807	8.8
89	1.9982688449670352	8.9
90	1.9871825962507113	9.0
91	1.9838862081814068	9.1
92	1.9868207885521776	9.2
93	1.976913222096674	9.3
94	1.9866498134369819	9.4
95	1.9833447080283242	9.5
96	1.9838380751573008	9.6
97	1.9940459957699261	9.7
98	1.99376336952027	9.8
99	1.9985317225738097	9.9
100	2.006496800112892	10.0
101	1.9904452591773902	10.1
102	1.9939090336146117	10.2
103	1.9840872881896652	10.3
104	1.9944886521327492	10.4
105	1.9754628402150822	10.5
106	1.9921106246957372	10.6
107	1.9851907576724817	10.7
108	1.9946222399409328	10.8
109	1.9863916860291506	10.9
110	1.9923990288534528	11.0
111	1.9688982190039324	11.1
112	1.9777404377921475	11.2
113	1.9853741092820392	11.3
114	1.9838298807688517	11.4
115	1.98027497015858	11.5
116	1.9841937430753664	11.6
117	1.9863097935440581	11.7
118	1.9756248785506425	11.8
119	1.9784278439714862	11.9
120	1.9752287507038	12.0
121	1.9752109479891584	12.1
122	1.9773733966269877	12.2
123	1.9669083035713133	12.3
124	1.9728385458320779	12.4
125	1.9669480790936065	12.5
126	1.9707911907925824	12.6
127	1.9766405802423255	12.7
128	1.9674341157375668	12.8
129	1.9703515075721054	12.9
130	1.9831758230127492	13.0
131	1.9736196563438846	13.1
132	1.9733352487336016	13.2
133	1.9752231980435662	13.3
134	1.9751382905848052	13.4
135	1.9648947617310981	13.5
136	1.9792667620928546	13.6
137	1.9795054629629536	13.7
138	1.9831375781302731	13.8
139	1.9714976029158764	13.9
140	1.9744546216025367	14.0
141	1.966351721242688	14.1
142	1.9745318343850389	14.2
143	1.9678773921883388	14.3
144	1.957779797182592	14.4
145	1.965137064501578	14.5
146	1.9687757223414721	14.6
147	1.9649575202667564	14.7
148	1.965990837849191	14.8
149	1.9644528265906225	14.9
150	1.961866788697832	15.0
151	1.972965349619751	15.1
152	1.9824526635491373	15.2
153	1.9805591743987143	15.3
154	1.975870067670179	15.4
155	1.9784507117231513	15.5
156	1.966937980743665	15.6
157	1.9708031664454244	15.7
158	1.9761731172607635	15.8
159	1.9771788958941383	15.9
160	1.9679534351499055	16.0
161	1.9696121173334915	16.1
162	1.965309144653487	16.2
163	1.9708655738530938	16.3
164	1.9694561046405306	16.4
165	1.9691835439153014	16.5
166	1.961702869202237	16.6
167	1.9578401282030804	16.7
168	1.9663750370973572	16.8
169	1.9663543509017984	16.9
170	1.9747800700728106	17.0
171	1.9562899591885576	17.1
172	1.9691877573239063	17.2
173	1.966984055757363	17.3
174	1.968492088799481	17.4
175	1.9621278953959083	17.5
176	1.9719591830899013	17.6
177	1.972836971727154	17.7
178	1.9645327391608522	17.8
179	1.957135261652776	17.9
180	1.9643785065174413	18.0
181	1.9655259787275563	18.1
182	1.970320898674612	18.2
183	1.9606866494713782	18.3
184	1.9795458229643292	18.4
185	1.968973351229622	18.5
186	1.9661545660571076	18.6
187	1.9713380632958906	18.7
188	1.9675472006163406	18.8
189	1.9709028203612347	18.9
190	1.9739510536379343	19.0
191	1.9773272247122633	19.1
192	1.9756437484460052	19.2
193	1.9781148433812394	19.3
194	1.967436452748635	19.4
195	1.9796300703139498	19.5
196	1.9747853632473038	19.6
197	1.9665607863907415	19.7
198	1.970965331256691	19.8
199	1.971391045670188	19.9
200	1.973680388417632	20.0
201	1.9651932150574452	20.1
202	1.9679598447216038	20.2
203	1.9538029441120035	20.3
204	1.9582739609251087	20.4
205	1.9576867048215918	20.5
206	1.9620890587006814	20.6
207	1.9697945005916309	20.7
208	1.9810567537832517	20.8
209	1.973906989699921	20.9
210	1.9897729280044076	21.0
211	1.9782750399822826	21.1
212	1.9744314767415703	21.2
213	1.9779922696233647	21.3
214	1.9791298085981335	21.4
215	1.9742963910783238	21.5
216	1.976959102830633	21.6
217	1.9763081806701719	21.7
218	1.9872840994671717	21.8
219	1.9754675993418	21.9
220	1.980015864815385	22.0
221	1.9757396365833997	22.1
222	1.9665482799237641	22.2
223	1.969365174412464	22.3
224	1.9653293353129253	22.4
225	1.968716803870414	22.5
226	1.9652143637434334	22.6
227	1.9730017107416888	22.7
228	1.9772876985138481	22.8
229	1.96947609404891	22.9
230	1.9661750469580819	23.0
231	1.964484656781835	23.1
232	1.9704276639605087	23.2
233	1.9694027350573238	23.3
234	1.965972627828293	23.4
235	1.9784237521261552	23.5
236	1.9745715321040427	23.6
237	1.9733187450875866	23.7
238	1.977416907697222	23.8
239	1.9701606332950439	23.9
240	1.966934209089805	24.0
241	1.9778007710662504	24.1
242	1.9700376669840303	24.2
243	1.9673168314123193	24.3
244	1.9574354179317905	24.4
245	1.9670924755839623	24.5
246	1.9680453724640672	24.6
247	1.9701874894470035	24.7
248	1.9774213470598683	24.8
249	1.9723323114218791	24.9
250	1.9640615187974828	25.0
251	1.9700994493892043	25.1
252	1.9645757781212505	25.2
253	1.9776855473932244	25.3
254	1.9656283334591214	25.4
255	1.9801199904838112	25.5
256	1.962418844348172	25.6
257	1.981488298754575	25.7
258	1.9679947268392826	25.8
259	1.9682569598462172	25.9
260	1.965423173049469	26.0
261	1.984682624981891	26.1
262	1.9685207359275187	26.2
263	1.971039691097162	26.3
264	1.9702111617363152	26.4
265	1.9659836405731121	26.5
266	1.963951939747412	26.6
267	1.9626517848807326	26.7
268	1.9543210569504	26.8
269	1.953336521390796	26.9
270	1.9571980528948971	27.0
271	1.9655822373214418	27.1
272	1.9713219390957983	27.2
273	1.9682885345623875	27.3
274	1.9759235470305274	27.4
275	1.9749144564753585	27.5
276	1.9705405146476094	27.6
277	1.96741465995143	27.7
278	1.9668307461635144	27.8
279	1.9850508511448814	27.9
280	1.9710125400400538	28.0
281	1.9791250299937209	28.1
282	1.9783478036528674	28.2
283	1.981778583019573	28.3
284	1.984184269446324	28.4
285	1.9868673640252394	28.5
286	1.9924534586135332	28.6
287	1.98021286462614	28.7
288	1.9817990994031305	28.8
289	1.993335857347821	28.9
290	1.9828457834555537	29.0
291	1.9752149253772857	29.1
292	1.9726565269310716	29.2
293	1.9640072332750973	29.3
294	1.9779123843088626	29.4
295	1.973025618047649	29.5
296	1.9791679242383384	29.6
297	1.9773178008698093	29.7
298	1.9771298549839453	29.8
299	1.9926931834985042	29.9
300	1.9749588187930498	30.0
301	1.9812312394998122	30.1
302	1.9762232465961749	30.2
303	1.9705726677105118	30.3
304	1.9745942167463075	30.4
305	1.9740990477708034	30.5
306	1.9703317058183276	30.6
307	1.9797556860042744	30.7
308	1.9871114167367747	30.8
309	1.9778736636022618	30.9
310	1.9792769998312962	31.0
311	1.9761650569411482	31.1
312	1.9771763099945945	31.2
313	1.9695748587673463	31.3
314	1.9800908411144493	31.4
315	1.9606272894276382	31.5
316	1.9723705493276569	31.6
317	1.983178647196622	31.7
318	1.9638962302212235	31.8
319	1.965051080393578	31.9
320	1.9712699849195285	32.0
321	1.9724298028654261	32.1
322	1.957592061677098	32.2
323	1.9794921218307675	32.3
324	1.9832954065667632	32.4
325	1.9733942278654668	32.5
326	1.9789465231497538	32.6
327	1.9787217077676291	32.7
328	1.9735599863222189	32.8
329	1.9707082266286515	32.9
330	1.9742315728739877	33.0
331	1.9703323647025228	33.1
332	1.9734553718847654	33.2
333	1.9692495824641354	33.3
334	1.9694684395602426	33.4
335	1.9653528282410628	33.5
336	1.97449869793361	33.6
337	1.9788797632166133	33.7
338	1.9741317047000055	33.8
339	1.9754298656711333	33.9
340	1.982329969879459	34.0
341	1.9721515476947082	34.1
342	1.9675675256010576	34.2
343	1.9808062191767386	34.3
344	1.9757614625271573	34.4
345	1.966406630089668	34.5
346	1.973632939182509	34.6
347	1.972797785018343	34.7
348	1.97245872612307	34.8
349	1.9673509138764487	34.9
350	1.9712079239458522	35.0
351	1.9653399994665188	35.1
352	1.9703806865984024	35.2
353	1.9732428577476522	35.3
354	1.9671615019536552	35.4
355	1.9698757547931633	35.5
356	1.966701080384214	35.6
357	1.9679373836965588	35.7
358	1.9698671160256687	35.8
359	1.9791251369364535	35.9
360	1.973046722859562	36.0
361	1.9753179253539777	36.1
362	1.9711200539644969	36.2
363	1.9707534899656094	36.3
364	1.959977681796666	36.4
365	1.956985306587041	36.5
366	1.9635130812917394	36.6
367	1.9609049979612074	36.7
368	1.9607768066542466	36.8
369	1.954956545467176	36.9
370	1.9547529272506998	37.0
371	1.9573498330865204	37.1
372	1.9546304034911648	37.2
373	1.97166565294811	37.3
374	1.9824270543460565	37.4
375	1.974215266339851	37.5
376	1.9732027223529325	37.6
377	1.9608804377191913	37.7
378	1.9604364264021206	37.8
379	1.9741778128772616	37.9
380	1.9598651931044568	38.0
381	1.9632675504507509	38.1
382	1.9757785649160016	38.2
383	1.9748249555114554	38.3
384	1.979267802999805	38.4
385	1.98064103738138	38.5
386	1.9689519118600227	38.6
387	1.9626986630260301	38.7
388	1.973918696272731	38.8
389	1.9797130435491952	38.9
390	1.9776031320436864	39.0
391	1.9752439792786285	39.1
392	1.966612649059878	39.2
393	1.9681735948195986	39.3
394	1.975670907811744	39.4
395	1.9581871473141592	39.5
396	1.9623330353493413	39.6
397	1.9584190373192696	39.7
398	1.9675990963030006	39.8
399	1.9571851733254044	39.9
400	1.9508661116644943	40.0
401	1.9577767438423888	40.1
402	1.9705926434935348	40.2
403	1.9752842200340468	40.3
404	1.9673604393867168	40.4
405	1.9633616519660928	40.5
406	1.9651016292569288	40.6
407	1.967690908587033	40.7
408	1.9494185430482613	40.8
409	1.9653231844730197	40.9
410	1.9564060057513368	41.0
411	1.9685204143859232	41.1
412	1.969770248841483	41.2
413	1.9601364944297317	41.3
414	1.9498067230029528	41.4
415	1.9627104558258044	41.5
416	1.9555314259476813	41.6
417	1.9724337784597048	41.7
418	1.9603391393024554	41.8
419	1.9777335700101373	41.9
420	1.9726670749263713	42.0
421	1.9659385709593808	42.1
422	1.9651286071417242	42.2
423	1.9693312863065207	42.3
424	1.9856005410110704	42.4
425	1.9719446529400766	42.5
426	1.974112564233042	42.6
427	1.971930519949049	42.7
428	1.9634106435666314	42.8
429	1.962209717644285	42.9
430	1.9642702367483762	43.0
431	1.9692362370752445	43.1
432	1.963036501975967	43.2
433	1.9590967349961874	43.3
434	1.966564175918687	43.4
435	1.9581555711352268	43.5
436	1.9610145265634649	43.6
437	1.965615405259976	43.7
438	1.9674570831299694	43.8
439	1.9649424207234722	43.9
440	1.9670765306843818	44.0
441	1.959652145071497	44.1
442	1.9669267052054908	44.2
443	1.967891160689555	44.3
444	1.9543751426815572	44.4
445	1.9626895050692972	44.5
446	1.9656760119935797	44.6
447	1.968102663071822	44.7
448	1.9672456723854497	44.8
449	1.9705438998475653	44.9
450	1.9616764708644712	45.0
451	1.966202415369345	45.1
452	1.962557110360717	45.2
453	1.9804565641550627	45.3
454	1.957869664322187	45.4
455	1.9732338288858282	45.5
456	1.979251735051603	45.6
457	1.9814649566536922	45.7
458	1.9741347698875547	45.8
459	1.9772230554708428	45.9
460	1.9776714577346424	46.0
461	1.9852720455319146	46.1
462	1.969093482024341	46.2
463	1.9632967814124105	46.3
464	1.962222246465982	46.4
465	1.9635673751409208	46.5
466	1.962196691998096	46.6
467	1.9649805146230517	46.7
468	1.9663576604188457	46.8
469	1.9814493600137195	46.9
470	1.9686746007819547	47.0
471	1.9813144699838734	47.1
472	1.9692742208251812	47.2
473	1.9743568063261459	47.3
474	1.9789424041399137	47.4
475	1.978174396792874	47.5
476	1.9731612862894017	47.6
477	1.9814782624634724	47.7
478	1.9830418874022848	47.8
479	1.9789954786908526	47.9
480	1.9723679784861514	48.0
481	1.971620019341072	48.1
482	1.9647011765959785	48.2
483	1.9704068484332735	48.3
484	1.956582923257015	48.4
485	1.9780445731856742	48.5
486	1.9684725393962517	48.6
487	1.973604817341189	48.7
488	1.971527539861751	48.8
489	1.9730664294757858	48.9
490	1.9587887000358941	49.0
491	1.9591693687961258	49.1
492	1.9682858840883866	49.2
493	1.9669576659542665	49.3
494	1.962754223540499	49.4
495	1.9655399434693168	49.5
496	1.9683109739157636	49.6
497	1.9696871951256563	49.7
498	1.9672685774505243	49.8
499	1.9565361199148825	49.9
500	1.9678623887352498	50.0
501	1.9878841033363055	50.1
502	1.985390802077926	50.2
503	1.9751450276214337	50.3
504	1.9699037408280127	50.4
505	1.9796418794708417	50.5
506	1.973261411431223	50.6
507	1.9717797323046733	50.7
508	1.967204701926551	50.8
509	1.973229731061218	50.9
510	1.9726476456469113	51.0
511	1.9836983890519695	51.1
512	1.9682736337739422	51.2
513	1.9905860859399918	51.3
514	1.9854960462143485	51.4
515	1.98830454821603	51.5
516	1.9898919871161738	51.6
517	1.9739429696701627	51.7
518	1.9771906380889097	51.8
519	1.985467394294505	51.9
520	1.9732964091225065	52.0
521	1.985408007567435	52.1
522	1.979809506704597	52.2
523	1.9798594966176055	52.3
524	1.9815909558961051	52.4
525	1.9870602167414269	52.5
526	1.979466808306661	52.6
527	1.9815086583320947	52.7
528	1.9900836709177536	52.8
529	1.9826790359271829	52.9
530	1.9723854260468023	53.0
531	1.9855467890342045	53.1
532	1.9802463878294525	53.2
533	1.9829953400285079	53.3
534	1.9741950041348288	53.4
535	1.9790517464862243	53.5
536	1.9801513992086144	53.6
537	1.970824140776145	53.7
538	1.9785791203919612	53.8
539	1.9857683967347508	53.9
540	1.980524084254565	54.0
541	1.9859319556898019	54.1
542	1.9963383970421407	54.2
543	1.9858331970390335	54.3
544	1.977541974325927	54.4
545	1.9791781379412574	54.5
546	1.9866813173388853	54.6
547	1.9914831383275529	54.7
548	1.9780080469444936	54.8
549	1.9780957219333357	54.9
550	1.980590981427279	55.0
551	1.9880279708827786	55.1
552	1.9836250744975392	55.2
553	1.9770197527362343	55.3
554	1.992744598830083	55.4
555	1.9895856279527409	55.5
556	2.0119152071622137	55.6
557	2.004507770157264	55.7
558	2.003948560466382	55.8
559	1.9919940667460048	55.9
560	2.0103518496827637	56.0
561	2.0123453114962895	56.1
562	2.0183151734503832	56.2
563	2.007539068110276	56.3
564	2.0069515457120977	56.4
565	1.9879834046885374	56.5
566	1.9921592170732163	56.6
567	1.99002738738133	56.7
568	2.0008199832157834	56.8
569	2.0037525534148357	56.9
570	1.9969471091718896	57.0
571	1.9975028238400803	57.1
572	1.9926748958296627	57.2
573	1.993217026706687	57.3
574	1.9934899384574547	57.4
575	2.0012928857379455	57.5
576	2.0056044974311646	57.6
577	1.9983373048660054	57.7
578	2.007144417686045	57.8
579	2.003405155984826	57.9
580	1.9939076144563377	58.0
581	1.997520955749481	58.1
582	2.009752785174842	58.2
583	1.9932590645754225	58.3
584	1.9912989497023168	58.4
585	2.002785849637449	58.5
586	1.996700418625217	58.6
587	2.008101551309419	58.7
588	1.9976308337850324	58.8
589	2.005654929870771	58.9
590	2.000148629742708	59.0
591	2.0022472765499537	59.1
592	1.9938241565925612	59.2
593	1.989126331307698	59.3
594	1.9960657286316927	59.4
595	1.995765371510885	59.5
596	1.9965276494276798	59.6
597	2.0013736396633117	59.7
598	1.9925749980523844	59.8
599	2.001511233139189	59.9
600	1.9924409328921093	60.0
601	1.9917136981991168	60.1
602	1.9924872303117662	60.2
603	2.0067864414154473	60.3
604	2.004658037264051	60.4
605	2.00687161712616	60.5
606	2.005829254441267	60.6
607	1.9906256577503683	60.7
608	1.993861418747216	60.8
609	1.996329806187503	60.9
610	1.993725669625277	61.0
611	1.99571174761075	61.1
612	2.000616613483748	61.2
613	2.0007190147051173	61.3
614	1.9957383686200323	61.4
615	1.9968156585650136	61.5
616	2.0069060470372806	61.6
617	1.9930305564856274	61.7
618	2.000112389747953	61.8
619	2.002067282230882	61.9
620	1.9973616912878258	62.0
621	1.997749816517589	62.1
622	2.0067579569753042	62.2
623	1.998507967578733	62.3
624	2.0041453666956217	62.4
625	2.018849289779615	62.5
626	2.0085571739465573	62.6
627	1.9957631446097541	62.7
628	2.0050290618797875	62.8
629	1.9954902546424838	62.9
630	2.0018549526131353	63.0
631	1.9994023148350337	63.1
632	1.9955265204848254	63.2
633	2.0015283152269854	63.3
634	1.9940278444921162	63.4
635	2.0031859115268764	63.5
636	1.994368530880836	63.6
637	1.9819492669249164	63.7
638	1.9794889205819226	63.8
639	1.980532896985208	63.9
640	1.9767808988281101	64.0
641	1.9770433101694773	64.1
642	1.9799677157447049	64.2
643	1.984382104484238	64.3
644	1.9980059608579361	64.4
645	1.9921951780848262	64.5
646	1.9941737783960394	64.6
647	1.9910522623589908	64.7
648	1.9784584431431416	64.8
649	1.9953396866647017	64.9
650	1.997798825099165	65.0
651	1.9937544110234848	65.1
652	2.0082270113705634	65.2
653	2.0001408813308594	65.3
654	1.9997281639246354	65.4
655	1.979229702160222	65.5
656	1.9885143935157854	65.6
657	2.0006122513778073	65.7
658	1.9975602157634207	65.8
659	2.0032332821193974	65.9
660	1.9920301980139463	66.0
661	1.9855656859877866	66.1
662	1.9803420811627221	66.2
663	1.9961531315405425	66.3
664	2.0006418240494055	66.4
665	1.992525014093403	66.5
666	1.9950922449590582	66.6
667	1.9992767069208053	66.7
668	1.9992338509543939	66.8
669	1.9981517886101905	66.9
670	1.9954744244037723	67.0
671	1.998815871541481	67.1
672	2.0068828886379126	67.2
673	2.009936389396947	67.3
674	1.999287224062155	67.4
675	1.9896635996815375	67.5
676	1.9925372915028314	67.6
677	1.9923841116393866	67.7
678	1.991435807299686	67.8
679	1.9772975774840273	67.9
680	1.9896900213327515	68.0
681	1.9850298608981873	68.1
682	1.9895913536637064	68.2
683	1.9778687311845335	68.3
684	1.9717738367586628	68.4
685	1.9738772738781112	68.5
686	1.9671624584790763	68.6
687	1.9688374489659726	68.7
688	1.9735851406081981	68.8
689	1.9738213347776559	68.9
690	1.9861872260741	69.0
691	1.9708158900504011	69.1
692	1.9738784505475222	69.2
693	1.9728089907579012	69.3
694	1.973196633394269	69.4
695	1.9778749417529191	69.5
696	1.9700201465500977	69.6
697	1.9762379680836648	69.7
698	1.9778712389124096	69.8
699	1.9960285073256014	69.9
700	1.9970645549574542	70.0
701	2.001180390095641	70.1
702	1.991876840249873	70.2
703	1.9784307486043153	70.3
704	1.9749595906601338	70.4
705	1.9720088412176522	70.5
706	1.9705565002927679	70.6
707	1.9746795701257205	70.7
708	1.9742061693480897	70.8
709	1.963664788158491	70.9
710	1.9710381731231073	71.0
711	1.9764183056191755	71.1
712	1.9773255287917835	71.2
713	1.9879317424101504	71.3
714	1.993283493292675	71.4
715	1.9862921228562844	71.5
716	1.973216469565432	71.6
717	1.9701183265325848	71.7
718	1.969633375492735	71.8
719	1.9758568434591341	71.9
720	1.971114370052439	72.0
721	1.9716281202913069	72.1
722	1.971853737389689	72.2
723	1.985351371640964	72.3
724	1.992206435371839	72.4
725	1.9788933737249528	72.5
726	1.9810917097639653	72.6
727	1.978353171377789	72.7
728	1.9679174488936038	72.8
729	1.9722783501763894	72.9
730	1.9727229920124452	73.0
731	1.9708159008053583	73.1
732	1.9677248222755488	73.2
733	1.9709426275600856	73.3
734	1.9755685576862345	73.4
735	1.970391060440109	73.5
736	1.9705819547237196	73.6
737	1.9694566486964025	73.7
738	1.9702083035850597	73.8
739	1.9771663939417328	73.9
740	1.979161450319496	74.0
741	1.9690814843692286	74.1
742	1.9591493127902275	74.2
743	1.960915975173034	74.3
744	1.9685430961007409	74.4
745	1.9565711694519607	74.5
746	1.9666962767508889	74.6
747	1.9727440202482567	74.7
748	1.964280578532641	74.8
749	1.9768129889324597	74.9
750	1.9617176680940924	75.0
751	1.9718206883060359	75.1
752	1.9683022313373202	75.2
753	1.9626909286905752	75.3
754	1.9641160702757534	75.4
755	1.9660854624439574	75.5
756	1.972692761841963	75.6
757	1.9642436598560746	75.7
758	1.9714092943737236	75.8
759	1.970541110751342	75.9
760	1.9715486724463795	76.0
761	1.9830455529425428	76.1
762	1.967714146928573	76.2
763	1.9728589697584227	76.3
764	1.9737155433239055	76.4
765	1.9655005360896731	76.5
766	1.9776308871551425	76.6
767	1.9817420833243273	76.7
768	1.9650594440496625	76.8
769	1.9765161387911256	76.9
770	1.9727893747840952	77.0
771	1.969134533931599	77.1
772	1.9644350213597301	77.2
773	1.9582186249387794	77.3
774	1.9657001289415135	77.4
775	1.972723743875998	77.5
776	1.9745903280458512	77.6
777	1.9622972769252371	77.7
778	1.9789716740773409	77.8
779	1.966975946331586	77.9
780	1.9619747583981244	78.0
781	1.9609161733259828	78.1
782	1.967367146770222	78.2
783	1.9646241474352186	78.3
784	1.9777574080632139	78.4
785	1.968725428382188	78.5
786	1.9676469246241506	78.6
787	1.9616178058753064	78.7
788	1.9559149182071192	78.8
789	1.9683657301061843	78.9
790	1.9651465178960004	79.0
791	1.9698257287876122	79.1
792	1.9630618957941104	79.2
793	1.9714763114258553	79.3
794	1.9703090759620823	79.4
795	1.9704383127885756	79.5
796	1.9768966018400276	79.6
797	1.9803516975995308	79.7
798	1.9803124325871289	79.8
799	1.9822784450395137	79.9
800	1.978878346190581	80.0
801	1.9703043677019068	80.1
802	1.9625767146944082	80.2
803	1.9644216792941205	80.3
804	1.970685575286224	80.4
805	1.9723355728833338	80.5
806	1.9743691368075311	80.6
807	1.9816760487931102	80.7
808	1.9894779468370105	80.8
809	1.9756500203458367	80.9
810	1.9740856919368617	81.0
811	1.9780900034130937	81.1
812	1.9734521271108092	81.2
813	1.9773999270117315	81.3
814	1.9742998699370091	81.4
815	1.9754068349305767	81.5
816	1.9728677493590554	81.6
817	1.9807109044741504	81.7
818	1.9723294841805168	81.8
819	1.9721461876156143	81.9
820	1.9698232284307822	82.0
821	1.9734686737933123	82.1
822	1.9638382756265316	82.2
823	1.978844696121745	82.3
824	1.9847065081699151	82.4
825	1.9787952342475494	82.5
826	1.9718238113882771	82.6
827	1.973151519380008	82.7
828	1.9747327363986928	82.8
829	1.9696674180843916	82.9
830	1.9684193986808425	83.0
831	1.969521382406585	83.1
832	1.973065067303459	83.2
833	1.9669364562912748	83.3
834	1.9656074749606347	83.4
835	1.9711590484644883	83.5
836	1.967009962112704	83.6
837	1.970620183946768	83.7
838	1.9800775511100277	83.8
839	1.9680840580503103	83.9
840	1.969456029091596	84.0
841	1.9656528295426765	84.1
842	1.9743323113255633	84.2
843	1.9729643661923724	84.3
844	1.9732947721272889	84.4
845	1.9691786672037066	84.5
846	1.9691471404232603	84.6
847	1.9669115481360229	84.7
848	1.9627850699338707	84.8
849	1.9655584931360395	84.9
850	1.963151416863898	85.0
851	1.9638710105262003	85.1
852	1.9642336768565283	85.2
853	1.9554573866722222	85.3
854	1.9695649517015146	85.4
855	1.9656018974698286	85.5
856	1.9696901951727	85.6
857	1.9668477425234079	85.7
858	1.9763700092393037	85.8
859	1.9859276777426522	85.9
860	1.9764449316455441	86.0
861	1.98110613540396	86.1
862	1.9800613043309658	86.2
863	1.982518734333477	86.3
864	1.9777598235492635	86.4
865	1.9827515578204742	86.5
866	1.9769948706196412	86.6
867	1.9833337101292658	86.7
868	1.9848894586570862	86.8
869	1.9868372523078672	86.9
870	1.9958880370828007	87.0
871	1.9902822545413863	87.1
872	1.9685291813244947	87.2
873	1.9754613350438588	87.3
874	1.9841919012604532	87.4
875	1.9837067174865166	87.5
876	1.965666609225637	87.6
877	1.9733034771193998	87.7
878	1.9778127537236947	87.8
879	1.980144906907212	87.9
880	1.9865524704102315	88.0
881	1.980697608624116	88.1
882	1.9769177700972043	88.2
883	1.97140835664451	88.3
884	1.9674423931058695	88.4
885	1.964110901844602	88.5
886	1.972630027823827	88.6
887	1.9765670491154288	88.7
888	1.9817708376615804	88.8
889	1.9806158877447921	88.9
890	1.99257855162005	89.0
891	1.9749951701874222	89.1
892	1.9765868324288658	89.2
893	1.9792459834515579	89.3
894	1.9823201222463953	89.4
895	1.977453322004142	89.5
896	1.9856844813658925	89.6
897	1.9762064739179765	89.7
898	1.9857230863137363	89.8
899	1.9776249461869067	89.9
900	1.9945393492673298	90.0
901	1.9768541690547252	90.1
902	1.9740218644293581	90.2
903	1.9730351226855496	90.3
904	1.9753984699268723	90.4
905	1.9803877042886524	90.5
906	1.985423629374797	90.6
907	1.9877608482677709	90.7
908	1.9904670989885422	90.8
909	1.9884888044491011	90.9
910	1.9909341394151578	91.0
911	1.981931531429003	91.1
912	1.9840037509770132	91.2
913	1.9729938408429326	91.3
914	1.9783648836338286	91.4
915	1.9868398455343672	91.5
916	2.0031368551771926	91.6
917	1.9888034265576464	91.7
918	1.9693816534803281	91.8
919	1.9961018573516294	91.9
920	1.9886930297853327	92.0
921	1.9888189882999738	92.1
922	1.991827908254558	92.2
923	1.983521863604208	92.3
924	2.003099903127555	92.4
925	1.9974495572734634	92.5
926	1.9842182004327713	92.6
927	1.9786135799304592	92.7
928	1.9913177913967972	92.8
929	2.001461184656857	92.9
930	1.985757978348016	93.0
931	1.9892157976416547	93.1
932	1.9856484039378688	93.2
933	1.987920876360878	93.3
934	1.977710852011623	93.4
935	1.9800417646568065	93.5
936	1.9876271722009167	93.6
937	1.9898819965654113	93.7
938	1.982133361498105	93.8
939	1.980407084426756	93.9
940	1.9748426197826	94.0
941	1.990579759841003	94.1
942	1.98860732110407	94.2
943	1.9790792844505896	94.3
944	1.9787806421484062	94.4
945	1.9837411652005292	94.5
946	1.9855368998245346	94.6
947	1.9788791244876385	94.7
948	1.9945927920070987	94.8
949	1.9918228998844834	94.9
950	1.993173270953617	95.0
951	1.9969124853976112	95.1
952	1.9897596488496632	95.2
953	1.9989437482110881	95.3
954	1.9933190652923571	95.4
955	1.9928981721416918	95.5
956	1.9840784634762556	95.6
957	1.9880216419961763	95.7
958	1.9722817725699866	95.8
959	1.9935957013779038	95.9
960	1.9860219599997535	96.0
961	1.9765838568573193	96.1
962	1.9823519449744584	96.2
963	1.982196366480886	96.3
964	1.9895398608107084	96.4
965	1.9913334439137724	96.5
966	1.982730057888769	96.6
967	1.9815289861560021	96.7
968	1.985901690789085	96.8
969	1.9752658578920104	96.9
970	1.9881633221973303	97.0
971	1.9906508415989916	97.1
972	1.9894117236048756	97.2
973	1.9913005068731935	97.3
974	2.0020720430631846	97.4
975	1.9879869892350666	97.5
976	1.989949708780799	97.6
977	1.9954785079270467	97.7
978	1.9938988757095992	97.8
979	1.9864426498534233	97.9
980	1.9923209582296442	98.0
981	1.996864481628306	98.1
982	1.9952079774279161	98.2
983	1.9784074767084359	98.3
984	1.9837567363475306	98.4
985	1.9752391707702213	98.5
986	1.9816417218650983	98.6
987	1.9816128771735815	98.7
988	1.9949575513073177	98.8
989	1.972604122812514	98.9
990	1.9718596792353886	99.0
991	1.9750415704167472	99.1
992	1.9820812970667159	99.2
993	1.9807066626488834	99.3
994	1.9894091121438755	99.4
995	1.9818204470888938	99.5
996	1.9813362171666706	99.6
997	1.9778821123829022	99.7
998	1.9792009404300777	99.8
999	1.9786965044019016	99.9
1000	1.982840959799846	100.0
1001	1.9738949565584607	100.1
1002	1.9847367319606053	100.2
1003	1.9826270430625554	100.3
1004	1.980942924058765	100.4
1005	1.9762700497526977	100.5
1006	1.979002041964426	100.6
1007	1.9873130579899811	100.7
1008	1.9843551320139883	100.8
1009	1.980602760133268	100.9
1010	1.9937217695263425	101.0
1011	1.9873091973572428	101.1
1012	1.9821755058110118	101.2
1013	1.9876529904063995	101.3
1014	1.9884382883094636	101.4
1015	1.9895191631489069	101.5
1016	1.9930858541786904	101.6
1017	1.9892059927995471	101.7
1018	1.979141769806286	101.8
1019	1.9843203199489157	101.9
1020	1.976617178107586	102.0
1021	1.975585152746438	102.1
1022	1.9869887944137288	102.2
1023	1.9691117324774912	102.3
1024	1.9805809457011305	102.4
1025	1.986285416033243	102.5
1026	1.9856156004373522	102.6
1027	1.9725949369348788	102.7
1028	1.9695826321823553	102.8
1029	1.9763378602555104	102.9
1030	1.9699041643881643	103.0
1031	1.96384185979475	103.1
1032	1.9650987109941465	103.2
1033	1.9611428149506296	103.3
1034	1.972514186913368	103.4
1035	1.9731488060125293	103.5
1036	1.9731542873770007	103.6
1037	1.9757413722475328	103.7
1038	1.9792203137021736	103.8
1039	1.9748580246994216	103.9
1040	1.9774514427493306	104.0
1041	1.9723133006313633	104.1
1042	1.977794325970251	104.2
1043	1.9759279461398098	104.3
1044	1.974258194881779	104.4
1045	1.970100351336658	104.5
1046	1.968068790178232	104.6
1047	1.9800753654225391	104.7
1048	1.9749236605622202	104.8
1049	1.9733113681756387	104.9
1050	1.9685436533435317	105.0
1051	1.9764595187163987	105.1
1052	1.9833397155975638	105.2
1053	1.9738745452513566	105.3
1054	1.9750305721761823	105.4
1055	1.975332863773588	105.5
1056	1.9799667470190712	105.6
1057	1.9686806852381344	105.7
1058	1.9713306452312451	105.8
1059	1.968531571790812	105.9
1060	1.972186758093286	106.0
1061	1.975340646278593	106.1
1062	1.9744033896689752	106.2
1063	1.9756224069410413	106.3
1064	1.9736002369218726	106.4
1065	1.9768435531580162	106.5
1066	1.9765661003508352	106.6
1067	1.9702854897451092	106.7
1068	1.9764656158025247	106.8
1069	1.9733716558166494	106.9
1070	1.9788368669567882	107.0
1071	1.9700398030846853	107.1
1072	1.9819627421146369	107.2
1073	1.9741708582173658	107.3
1074	1.9683133797069319	107.4
1075	1.9744336456433482	107.5
1076	1.9884189530492702	107.6
1077	1.9681864921131154	107.7
1078	1.9714558401913687	107.8
1079	1.970720963286508	107.9
1080	1.9763696728223088	108.0
1081	1.9702176247589278	108.1
1082	1.9771243625097745	108.2
1083	1.9802207498174236	108.3
1084	1.982618194920156	108.4
1085	1.9869199760062717	108.5
1086	1.976044224095888	108.6
1087	1.981256756851086	108.7
1088	1.975776024028287	108.8
1089	1.9871460794394178	108.9
1090	1.980058948330571	109.0
1091	1.9735010757325848	109.1
1092	1.9826580596248777	109.2
1093	1.9721877920705797	109.3
1094	1.9889955588815487	109.4
1095	1.9814826680194786	109.5
1096	1.9874884984282053	109.6
1097	1.996679256806273	109.7
1098	1.9866534541814074	109.8
1099	1.9799699926821248	109.9
1100	1.984929945545086	110.0
1101	1.9857105042313097	110.1
1102	1.9873928734401531	110.2
1103	1.9873393544719955	110.3
1104	1.9964673811765798	110.4
1105	1.9761761286890813	110.5
1106	1.9846018408967958	110.6
1107	1.987683697936606	110.7
1108	1.979241201437813	110.8
1109	1.9777286550410564	110.9
1110	1.974989046425026	111.0
1111	1.9763625761515844	111.1
1112	1.9722160636025592	111.2
1113	1.9854994275947293	111.3
1114	1.9930543345154796	111.4
1115	1.9741212109284945	111.5
1116	1.988753368077714	111.6
1117	1.97586217373445	111.7
1118	1.9768742501648104	111.8
1119	1.9805136159073924	111.9
1120	1.9759239429490527	112.0
1121	1.9664021868305954	112.1
1122	1.9705966696839232	112.2
1123	1.9842663483202405	112.3
1124	1.9757002947092068	112.4
1125	1.9811284678064753	112.5
1126	1.9883606471766475	112.6
1127	1.9777698365187912	112.7
1128	1.9724750489051748	112.8
1129	1.9730538161651254	112.9
1130	1.9782083926776153	113.0
1131	1.9758285135468576	113.1
1132	1.972047670713305	113.2
1133	1.9647981486594577	113.3
1134	1.9728807027844764	113.4
1135	1.973102172325206	113.5
1136	1.9758565906219567	113.6
1137	1.9627123281692371	113.7
1138	1.9688443881386875	113.8
1139	1.9511108197896136	113.9
1140	1.9634252413864157	114.0
1141	1.9711466424931399	114.1
1142	1.9665769257398866	114.2
1143	1.9798254270479498	114.3
1144	1.975609096237029	114.4
1145	1.9814573804524218	114.5
1146	1.9686369608877987	114.6
1147	1.9720518143673489	114.7
1148	1.9736507298211678	114.8
1149	1.969772992182298	114.9
1150	1.9821026248041755	115.0
1151	1.967641474040375	115.1
1152	1.9827437068090723	115.2
1153	1.9636076306182029	115.3
1154	1.97434269197832	115.4
1155	1.9752668670159117	115.5
1156	1.9781872577187138	115.6
1157	1.9743334506342205	115.7
1158	1.9731850248923197	115.8
1159	1.9661468224421557	115.9
1160	1.968502853151006	116.0
1161	1.9797589020926307	116.1
1162	1.9682901346606363	116.2
1163	1.9730616558460015	116.3
1164	1.9744990972480956	116.4
1165	1.9629862984551911	116.5
1166	1.9702564151356061	116.6
1167	1.9709034737022162	116.7
1168	1.963721111277481	116.8
1169	1.9713748152574921	116.9
1170	1.9749548800743	117.0
1171	1.9709647575069098	117.1
1172	1.9665195990730213	117.2
1173	1.9685792623247018	117.3
1174	1.973662632033794	117.4
1175	1.9707809336954965	117.5
1176	1.9734486919909864	117.6
1177	1.964858708724148	117.7
1178	1.964094160443601	117.8
1179	1.9672419029026813	117.9
1180	1.9734173927042238	118.0
1181	1.9631506498828506	118.1
1182	1.9803322225703965	118.2
1183	1.9714194684932616	118.3
1184	1.968420438447104	118.4
1185	1.966332048261001	118.5
1186	1.961132091656429	118.6
1187	1.966594920456023	118.7
1188	1.964832684270663	118.8
1189	1.971334595438417	118.9
1190	1.9656022605742987	119.0
1191	1.966781093247506	119.1
1192	1.9585112591698546	119.2
1193	1.964176527533299	119.3
1194	1.9668752512702496	119.4
1195	1.9665356538024106	119.5
1196	1.9665011341065701	119.6
1197	1.9748277600673003	119.7
1198	1.965402599300417	119.8
1199	1.9669417532341322	119.9
1200	1.973459157646479	120.0
1201	1.9684132332247626	120.1
1202	1.9623475942144875	120.2
1203	1.9621309639712803	120.3
1204	1.9661920089790559	120.4
1205	1.967018243525405	120.5
1206	1.9637630959742336	120.6
1207	1.955682949809595	120.7
1208	1.9764382546585035	120.8
1209	1.9609076491447264	120.9
1210	1.976079404231071	121.0
1211	1.960363259534686	121.1
1212	1.961800959723525	121.2
1213	1.9584783851728564	121.3
1214	1.963368479771993	121.4
1215	1.9632505567629597	121.5
1216	1.9737929815360318	121.6
1217	1.9837076052440985	121.7
1218	1.9833260304542373	121.8
1219	1.9667005109041737	121.9
1220	1.9632965520130548	122.0
1221	1.9699623639461827	122.1
1222	1.9718981434321072	122.2
1223	1.977510429796444	122.3
1224	1.9705723041118592	122.4
1225	1.9642274831019864	122.5
1226	1.9586560886127165	122.6
1227	1.9615104953856493	122.7
1228	1.9714362865696418	122.8
1229	1.9742414336575027	122.9
1230	1.972186569463751	123.0
1231	1.9711715599668571	123.1
1232	1.972803458502536	123.2
1233	1.9700233940154797	123.3
1234	1.9610047479588142	123.4
1235	1.9627062266454378	123.5
1236	1.9634534183244707	123.6
1237	1.9606531163328056	123.7
1238	1.9695483241127443	123.8
1239	1.96219547240803	123.9
1240	1.9555912662060653	124.0
1241	1.9579406499769958	124.1
1242	1.9705298798986044	124.2
1243	1.9556284004894564	124.3
1244	1.9621982227582178	124.4
1245	1.9643519249500028	124.5
1246	1.9643177141224035	124.6
1247	1.9696578237079783	124.7
1248	1.9735796135934858	124.8
1249	1.9675120416202154	124.9
1250	1.9691479793588527	125.0
1251	1.9711848169076962	125.1
1252	1.971721145461679	125.2
1253	1.962018059389032	125.3
1254	1.964392799139665	125.4
1255	1.9522588454011738	125.5
1256	1.962738888325343	125.6
1257	1.9622253685907332	125.7
1258	1.9578906732791894	125.8
1259	1.964098462359127	125.9
1260	1.9625474974305552	126.0
1261	1.9664107741200327	126.1
1262	1.9651806458956529	126.2
1263	1.9619180912127818	126.3
1264	1.9760188807196548	126.4
1265	1.960355553771955	126.5
1266	1.9724847229874882	126.6
1267	1.9629695046124491	126.7
1268	1.959601249422895	126.8
1269	1.951744832218796	126.9
1270	1.9547678760518994	127.0
1271	1.950753166793934	127.1
1272	1.9478413244631323	127.2
1273	1.9560127254239825	127.3
1274	1.9584418106484667	127.4
1275	1.9614524973096668	127.5
1276	1.956101089423234	127.6
1277	1.9565993640921295	127.7
1278	1.957891686699067	127.8
1279	1.9579608715667687	127.9
1280	1.9601052092897553	128.0
1281	1.9563841898691468	128.1
1282	1.964280244442161	128.2
1283	1.9489639977318864	128.3
1284	1.9549559996400219	128.4
1285	1.9504761366835872	128.5
1286	1.9522782346303267	128.6
1287	1.9520819284377189	128.7
1288	1.9619268672718209	128.8
1289	1.956832209035331	128.9
1290	1.960719696549533	129.0
1291	1.9546185353727574	129.1
1292	1.9641137838293035	129.2
1293	1.9592976213729658	129.3
1294	1.9523105413618866	129.4
1295	1.9659037624935904	129.5
1296	1.956134960406237	129.6
1297	1.9674117976656997	129.7
1298	1.9630176108384112	129.8
1299	1.9689663108740052	129.9
1300	1.9647248038728635	130.0
1301	1.9661677389288008	130.1
1302	1.9755709892100943	130.2
1303	1.9643566239657548	130.3
1304	1.9603586005492637	130.4
1305	1.9634614252168452	130.5
1306	1.9634523454706225	130.6
1307	1.9703676802035948	130.7
1308	1.9670081560176842	130.8
1309	1.9671667486159614	130.9
1310	1.979951097513246	131.0
1311	1.9746214182828141	131.1
1312	1.9734207979146716	131.2
1313	1.9719109260307026	131.3
1314	1.9788950621634334	131.4
1315	1.9767382074263202	131.5
1316	1.9737835338490655	131.6
1317	1.9678280512457575	131.7
1318	1.970724278933564	131.8
1319	1.974280784774577	131.9
1320	1.9779637853318377	132.0
1321	1.973681178432342	132.1
1322	1.9797891725901222	132.2
1323	1.9832945699177698	132.3
1324	1.9878131453661512	132.4
1325	1.9773624936477516	132.5
1326	1.9717477967753119	132.6
1327	1.9854160621984955	132.7
1328	1.9909082339216637	132.8
1329	1.9789641542412806	132.9
1330	1.9742921481813873	133.0
1331	1.966894139392573	133.1
1332	1.9702748997213484	133.2
1333	1.9717012308685407	133.3
1334	1.9663175743957453	133.4
1335	1.9723212357126294	133.5
1336	1.9815397209538532	133.6
1337	1.9804903000504983	133.7
1338	1.9753792652822006	133.8
1339	1.97500207275971	133.9
1340	1.975181469306177	134.0
1341	1.99508814509109	134.1
1342	1.978277795049309	134.2
1343	1.977589116047651	134.3
1344	1.9666171319355552	134.4
1345	1.9858486477090669	134.5
1346	1.986091616283653	134.6
1347	1.9815906520205995	134.7
1348	1.9758758944386259	134.8
1349	1.9879343455701177	134.9
1350	1.9745690111944065	135.0
1351	1.9645980921823953	135.1
1352	1.9736726284134016	135.2
1353	1.9838849250476966	135.3
1354	1.9766139825776767	135.4
1355	1.9860480608082283	135.5
1356	1.977965587754009	135.6
1357	1.9717579690422018	135.7
1358	1.9777284955052294	135.8
1359	1.9878110982494672	135.9
1360	1.9806183832045814	136.0
1361	1.998987184991322	136.1
1362	1.9705438930967123	136.2
1363	1.9913688443818176	136.3
1364	1.9726711938825066	136.4
1365	1.9847772062702858	136.5
1366	1.9787541480024482	136.6
1367	1.9792671356667697	136.7
1368	1.9763738265003772	136.8
1369	1.973655953782132	136.9
1370	1.9714130592496064	137.0
1371	1.9763275202758788	137.1
1372	1.9701613599765042	137.2
1373	1.9766159300946773	137.3
1374	1.974674034914205	137.4
1375	1.983122912833382	137.5
1376	1.97916679752148	137.6
1377	1.9771821960415932	137.7
1378	1.987563271064936	137.8
1379	1.9780774297991852	137.9
1380	1.9793824179045563	138.0
1381	1.979849174213503	138.1
1382	1.984509715809051	138.2
1383	1.9833107789346274	138.3
1384	1.9837416877308778	138.4
1385	1.9915624657801314	138.5
1386	1.981602830221399	138.6
1387	1.9749059289779405	138.7
1388	1.9845396633002006	138.8
1389	1.9896715029333996	138.9
1390	1.9859757085841594	139.0
1391	1.9847902615538382	139.1
1392	1.99080952812021	139.2
1393	1.9705460272385453	139.3
1394	1.9644973377163961	139.4
1395	1.9865408317179232	139.5
1396	1.9674588396987183	139.6
1397	1.9855484913818542	139.7
1398	1.971206338603035	139.8
1399	1.9675388418301425	139.9
1400	1.9794709145422127	140.0
1401	1.9751428818848733	140.1
1402	1.9773574401640288	140.2
1403	1.9748210065956922	140.3
1404	1.9829506993392048	140.4
1405	1.9613994940687716	140.5
1406	1.969155829651086	140.6
1407	1.9623163979828406	140.7
1408	1.9715325198421245	140.8
1409	1.9594975942191157	140.9
1410	1.9672640348253705	141.0
1411	1.9714965998824312	141.1
1412	1.9653290467833613	141.2
1413	1.9855810159895373	141.3
1414	1.9781826029799676	141.4
1415	1.964150839567928	141.5
1416	1.9697502921695418	141.6
1417	1.9747318335598951	141.7
1418	1.966572218788034	141.8
1419	1.9631129858739265	141.9
1420	1.9581358787846102	142.0
1421	1.9640796138113745	142.1
1422	1.9578133895512415	142.2
1423	1.9700472994018061	142.3
1424	1.9786744628300623	142.4
1425	1.9676069132216034	142.5
1426	1.9759587778562624	142.6
1427	1.9717112700660318	142.7
1428	1.966220126164667	142.8
1429	1.9761035416232582	142.9
1430	1.9800625879679459	143.0
1431	1.9748048533386715	143.1
1432	1.9728706095123483	143.2
1433	1.9807462463459515	143.3
1434	1.9813352126790889	143.4
1435	1.972381743519148	143.5
1436	1.980622900489866	143.6
1437	1.9709138394150378	143.7
1438	1.9855124459176636	143.8
1439	1.9793113798301798	143.9
1440	1.974575423655892	144.0
1441	1.9667727362500684	144.1
1442	1.9760226925179836	144.2
1443	1.965305179958102	144.3
1444	1.9745812155097664	144.4
1445	1.9786682631782075	144.5
1446	1.972718083119622	144.6
1447	1.9751571175786427	144.7
1448	1.9737509308526056	144.8
1449	1.981330431934972	144.9
1450	1.9701116719814742	145.0
1451	1.9610121728459011	145.1
1452	1.9896882221164867	145.2
1453	1.9737655924621957	145.3
1454	1.9784622619303263	145.4
1455	1.9750814760109794	145.5
1456	1.9724094977780258	145.6
1457	1.9739074286545992	145.7
1458	1.9762478172260098	145.8
1459	1.964208286194554	145.9
1460	1.9729572932136308	146.0
1461	1.9730853877339718	146.1
1462	1.9856570404416576	146.2
1463	1.9740278749360907	146.3
1464	1.9809742041915441	146.4
1465	1.9819600142226748	146.5
1466	1.972585070588297	146.6
1467	1.9715642881665967	146.7
1468	1.9765007636177505	146.8
1469	1.970401175367543	146.9
1470	1.9797816217469737	147.0
1471	1.9747763007861843	147.1
1472	1.9745642904584129	147.2
1473	1.9750234543902947	147.3
1474	1.9782699267741952	147.4
1475	1.9816422276824945	147.5
1476	1.9801553687501257	147.6
1477	1.9732808168791232	147.7
1478	1.9764985502937051	147.8
1479	1.9846376765741252	147.9
1480	1.9815208487326252	148.0
1481	1.9781785728597108	148.1
1482	1.9817075335384806	148.2
1483	1.9703715610393435	148.3
1484	1.982858458010089	148.4
1485	1.9764505811120068	148.5
1486	1.9886945908389977	148.6
1487	1.9789215287824913	148.7
1488	1.985569084525314	148.8
1489	1.9837637088480988	148.9
1490	1.9876535240320121	149.0
1491	1.9734394253840448	149.1
1492	1.9887168382058316	149.2
1493	1.9958243006399643	149.3
1494	1.979229563536466	149.4
1495	1.9939497930747354	149.5
1496	2.001687992063249	149.6
1497	1.98480142188649	149.7
1498	1.9793399418518927	149.8
1499	1.9795800350385655	149.9
1500	1.98041099280836	150.0
1501	1.9776663287669158	150.1
1502	1.9796142712896063	150.2
1503	1.9811767622295045	150.3
1504	1.9719718642031223	150.4
1505	1.9750571234800873	150.5
1506	1.9791317830975692	150.6
1507	1.976035810898405	150.7
1508	1.9827763920273747	150.8
1509	1.9849213752695267	150.9
1510	1.9831696814616908	151.0
1511	1.9741997746816462	151.1
1512	1.9788746311863161	151.2
1513	1.9780533605369448	151.3
1514	1.9773881716472776	151.4
1515	1.9839398013450518	151.5
1516	1.9848177838571308	151.6
1517	1.9931026495992534	151.7
1518	2.0025291354365335	151.8
1519	1.9984755029608279	151.9
1520	1.9880221768153707	152.0
1521	1.99105839061182	152.1
1522	1.9900401382108601	152.2
1523	1.9820430960538336	152.3
1524	1.9858547770312736	152.4
1525	1.9777538052000467	152.5
1526	1.9786406455627559	152.6
1527	1.9829498509782972	152.7
1528	1.988311475242459	152.8
1529	1.9910884677977603	152.9
1530	1.9886010924292559	153.0
1531	1.983791472621098	153.1
1532	1.971089434577858	153.2
1533	1.9840763445534286	153.3
1534	1.9831180865721243	153.4
1535	1.9836517995410343	153.5
1536	1.9753775024870461	153.6
1537	1.9837392318308444	153.7
1538	1.979283844219132	153.8
1539	1.975970910259391	153.9
1540	1.9761465142624812	154.0
1541	1.979101466203554	154.1
1542	1.9781582182947253	154.2
1543	1.9854433995970113	154.3
1544	1.9744758395493869	154.4
1545	1.9894541720252694	154.5
1546	1.9823128103824272	154.6
1547	1.976742813576041	154.7
1548	1.9710568070975223	154.8
1549	1.9733653509350009	154.9
1550	1.9765896017730293	155.0
1551	1.9566881000303027	155.1
1552	1.9671699799607831	155.2
1553	1.967410422248271	155.3
1554	1.9787125542790216	155.4
1555	1.9875500099754126	155.5
1556	1.9860952712058795	155.6
1557	1.9753473036199252	155.7
1558	1.9834794375990992	155.8
1559	1.9879463585637782	155.9
1560	1.9762815357057444	156.0
1561	1.980421558796036	156.1
1562	1.9810389919825628	156.2
1563	1.9759348866944402	156.3
1564	1.9769292328430341	156.4
1565	1.9673450131515384	156.5
1566	1.972418288193237	156.6
1567	1.9752685934042131	156.7
1568	1.97972830181926	156.8
1569	1.9793331866878996	156.9
1570	1.9847938182251912	157.0
1571	1.984048471613809	157.1
1572	1.9885671076283569	157.2
1573	1.9831101648658835	157.3
1574	1.9776618242614854	157.4
1575	1.9813537889680506	157.5
1576	1.9779449640558855	157.6
1577	1.967400474752562	157.7
1578	1.967514836128908	157.8
1579	1.9685613275862661	157.9
1580	1.9590086502854054	158.0
1581	1.9741913259167996	158.1
1582	1.966495176376159	158.2
1583	1.9747976381522243	158.3
1584	1.9671001659125353	158.4
1585	1.9671294910179913	158.5
1586	1.9730602077285893	158.6
1587	1.986080411368507	158.7
1588	1.9756375107629196	158.8
1589	1.9785516417258986	158.9
1590	1.9912176046651195	159.0
1591	1.9802216090766254	159.1
1592	1.9641735967729712	159.2
1593	1.9899052457771391	159.3
1594	1.9700008226932497	159.4
1595	1.988005270710211	159.5
1596	1.9782074143644923	159.6
1597	1.9817808914175832	159.7
1598	1.9715117996633291	159.8
1599	1.9674816133851214	159.9
1600	1.9788057273363797	160.0
1601	1.9542836065957458	160.1
1602	1.9687173878302102	160.2
1603	1.9635091879147233	160.3
1604	1.963369995522683	160.4
1605	1.9679815558573275	160.5
1606	1.975910453269933	160.6
1607	1.9798069964451686	160.7
1608	1.9792092004113058	160.8
1609	1.9677372671183708	160.9
1610	1.9639460558792872	161.0
1611	1.9658703743081396	161.1
1612	1.9601219827187168	161.2
1613	1.9722736125404456	161.3
1614	1.9669729301249104	161.4
1615	1.961651055113151	161.5
1616	1.9644827269661378	161.6
1617	1.9693717669151865	161.7
1618	1.9666286557546178	161.8
1619	1.9695500666499868	161.9
1620	1.9626083750224506	162.0
1621	1.971055495589277	162.1
1622	1.972596407245853	162.2
1623	1.969675490268844	162.3
1624	1.9703759212750767	162.4
1625	1.9678769838642836	162.5
1626	1.963383002435748	162.6
1627	1.955547320659184	162.7
1628	1.9650945939779945	162.8
1629	1.9723066135345606	162.9
1630	1.966026889781393	163.0
1631	1.9668148081311343	163.1
1632	1.9557559937397975	163.2
1633	1.9649507524308232	163.3
1634	1.9602458966402712	163.4
1635	1.978638975921124	163.5
1636	1.9676197424123634	163.6
1637	1.965208808594455	163.7
1638	1.9665745547102333	163.8
1639	1.9637229357443093	163.9
1640	1.9709133470757438	164.0
1641	1.9779505115057667	164.1
1642	1.9528583710036094	164.2
1643	1.9616808418780476	164.3
1644	1.9549892428148212	164.4
1645	1.9607394892491024	164.5
1646	1.9594008579147537	164.6
1647	1.9704542811557793	164.7
1648	1.9539672978937344	164.8
1649	1.9537482839539593	164.9
1650	1.9501969244236068	165.0
1651	1.958122274027443	165.1
1652	1.9548260183284907	165.2
1653	1.9493619980453343	165.3
1654	1.9500132196686988	165.4
1655	1.964551653228459	165.5
1656	1.9531397900666596	165.6
1657	1.9499858096082487	165.7
1658	1.9542517522751162	165.8
1659	1.9624000750607884	165.9
1660	1.9497320028048553	166.0
1661	1.9672819826467496	166.1
1662	1.9605027252396436	166.2
1663	1.971064994800727	166.3
1664	1.9622232787891996	166.4
1665	1.9587873501038486	166.5
1666	1.9656680651917593	166.6
1667	1.957668963308845	166.7
1668	1.9569053453223895	166.8
1669	1.966817917227189	166.9
1670	1.9554114679045003	167.0
1671	1.9584935101952128	167.1
1672	1.9616064767130985	167.2
1673	1.9672249504154486	167.3
1674	1.959774853463284	167.4
1675	1.9677684452258566	167.5
1676	1.9712579041842846	167.6
1677	1.9695641547859313	167.7
1678	1.9605803359971936	167.8
1679	1.947131034861453	167.9
1680	1.9533162874462444	168.0
1681	1.9454340100400576	168.1
1682	1.9548505041017248	168.2
1683	1.956057974612536	168.3
1684	1.9663811931754014	168.4
1685	1.9566270606450729	168.5
1686	1.956041710789732	168.6
1687	1.9594514631490139	168.7
1688	1.9516233512815675	168.8
1689	1.9638833817272257	168.9
1690	1.9494646551488268	169.0
1691	1.9673682811696687	169.1
1692	1.960968967444983	169.2
1693	1.9676818474202538	169.3
1694	1.9610254301787078	169.4
1695	1.959699570299911	169.5
1696	1.9597130493357444	169.6
1697	1.970297013661801	169.7
1698	1.9699361255084489	169.8
1699	1.9691668799524265	169.9
1700	1.974659277033567	170.0
1701	1.9647585663194527	170.1
1702	1.9726258618623427	170.2
1703	1.9737532419897816	170.3
1704	1.9670320363258178	170.4
1705	1.9656395002653404	170.5
1706	1.978874271542339	170.6
1707	1.9770300398428242	170.7
1708	1.9692873506094075	170.8
1709	1.9636896983780174	170.9
1710	1.969119804292565	171.0
1711	1.9518080586167734	171.1
1712	1.9553866035310594	171.2
1713	1.9654452436310843	171.3
1714	1.963228947646521	171.4
1715	1.966250495654565	171.5
1716	1.9647924820577893	171.6
1717	1.9597721392730068	171.7
1718	1.9607607775828464	171.8
1719	1.9699455315201977	171.9
1720	1.969188327233456	172.0
1721	1.9685967790446104	172.1
1722	1.9688735673201736	172.2
1723	1.967814008279865	172.3
1724	1.9532897294075526	172.4
1725	1.964298562711461	172.5
1726	1.974320803010246	172.6
1727	1.9559999708522713	172.7
1728	1.964030569124767	172.8
1729	1.977721087198777	172.9
1730	1.969290186394961	173.0
1731	1.9637802197634555	173.1
1732	1.9643909023489239	173.2
1733	1.9679083572070897	173.3
1734	1.965151252743832	173.4
1735	1.9502267473011718	173.5
1736	1.954053718177649	173.6
1737	1.9524680347226473	173.7
1738	1.9564066976583299	173.8
1739	1.9672838835370368	173.9
1740	1.9664033654657966	174.0
1741	1.9653805270513507	174.1
1742	1.9650836619439105	174.2
1743	1.9727526462836724	174.3
1744	1.9688949733544467	174.4
1745	1.9648975655998333	174.5
1746	1.9615505134037141	174.6
1747	1.9582239428450054	174.7
1748	1.9626668493923762	174.8
1749	1.9710291624188743	174.9
1750	1.9634022538820668	175.0
1751	1.965427622175005	175.1
1752	1.9629812710765047	175.2
1753	1.954486018937906	175.3
1754	1.958154162154926	175.4
1755	1.9540674562721048	175.5
1756	1.9631387820126562	175.6
1757	1.961941949917296	175.7
1758	1.9838550733907465	175.8
1759	1.965660336560561	175.9
1760	1.964170400600031	176.0
1761	1.9678735906216334	176.1
1762	1.9770288987144564	176.2
1763	1.959211614198627	176.3
1764	1.9673497678369194	176.4
1765	1.9738494137509448	176.5
1766	1.973804332241145	176.6
1767	1.9655430349972038	176.7
1768	1.9539645846152998	176.8
1769	1.965403842529368	176.9
1770	1.9733383220366478	177.0
1771	1.9680144904281147	177.1
1772	1.9474707886891383	177.2
1773	1.9489239686305664	177.3
1774	1.9549823176921268	177.4
1775	1.9518455526592413	177.5
1776	1.960190874378177	177.6
1777	1.9611237053582078	177.7
1778	1.947287542613263	177.8
1779	1.9564260808713476	177.9
1780	1.952707992572817	178.0
1781	1.9627697457023896	178.1
1782	1.9672299882857807	178.2
1783	1.9495993932406557	178.3
1784	1.9581784199368562	178.4
1785	1.9522913803940714	178.5
1786	1.9562898970769071	178.6
1787	1.956093955509955	178.7
1788	1.9505698859952705	178.8
1789	1.9509613486531097	178.9
1790	1.961018923346952	179.0
1791	1.9605803674647853	179.1
1792	1.9528498991108736	179.2
1793	1.9632063078266524	179.3
1794	1.9650555948677568	179.4
1795	1.9663340704570442	179.5
1796	1.9649170052751064	179.6
1797	1.956904372141456	179.7
1798	1.9676299140883484	179.8
1799	1.966908692250279	179.9
1800	1.9537241375774443	180.0
1801	1.9541855091658884	180.1
1802	1.9637734797436008	180.2
1803	1.963206563232416	180.3
1804	1.9678768706498706	180.4
1805	1.9591765170959132	180.5
1806	1.94911156566442	180.6
1807	1.9657977001478881	180.7
1808	1.9727204247838115	180.8
1809	1.974388991232088	180.9
1810	1.970087745109509	181.0
1811	1.9685231095346174	181.1
1812	1.9820869189926966	181.2
1813	1.9707033166039092	181.3
1814	1.9689488786111553	181.4
1815	1.9681098040068294	181.5
1816	1.960556961695575	181.6
1817	1.9704825344261583	181.7
1818	1.9730551519494572	181.8
1819	1.986207016767459	181.9
1820	1.9777006151427352	182.0
1821	1.9828878667189178	182.1
1822	1.9791419317751646	182.2
1823	1.9797439683448064	182.3
1824	1.973757644456832	182.4
1825	1.969812407243846	182.5
1826	1.9771372428520004	182.6
1827	1.9678637432380053	182.7
1828	1.9721429143576075	182.8
1829	1.9835980215638487	182.9
1830	1.9829567045321255	183.0
1831	1.9690750168432618	183.1
1832	1.9755915700435325	183.2
1833	1.971015034665214	183.3
1834	1.9851259757159296	183.4
1835	1.9979937503986702	183.5
1836	1.9922192215854848	183.6
1837	1.987581821765931	183.7
1838	1.9932124759480383	183.8
1839	1.9883123898781154	183.9
1840	1.985341761524177	184.0
1841	1.97949500158574	184.1
1842	1.9755802409334624	184.2
1843	1.9827329799807774	184.3
1844	1.9786886164793016	184.4
1845	1.9719254247372293	184.5
1846	1.9713647199818316	184.6
1847	1.9803426734096603	184.7
1848	1.984067355925586	184.8
1849	1.9849659349468314	184.9
1850	1.9722820282404923	185.0
1851	1.9841852287763977	185.1
1852	1.9742059395473728	185.2
1853	1.9877250939160673	185.3
1854	1.9821375176682876	185.4
1855	1.9806972359096875	185.5
1856	1.9843751659778865	185.6
1857	1.9939598265994767	185.7
1858	1.9909912963755172	185.8
1859	1.9988135905886777	185.9
1860	1.9989170727617707	186.0
1861	1.9854966533581542	186.1
1862	1.976802751761407	186.2
1863	1.992694777475274	186.3
1864	1.9843630787502318	186.4
1865	1.985387498972637	186.5
1866	1.9772127974529423	186.6
1867	1.9885838355093886	186.7
1868	1.9900945574068774	186.8
1869	1.989336790828926	186.9
1870	1.9873612099361355	187.0
1871	1.970198340025087	187.1
1872	1.9873497165089768	187.2
1873	1.9756873414994935	187.3
1874	1.9877079281525716	187.4
1875	1.9788909832440584	187.5
1876	1.9877124670257995	187.6
1877	1.987141586362678	187.7
1878	1.9691456981432556	187.8
1879	1.9740647471964938	187.9
1880	1.992352153857657	188.0
1881	1.9920057462922798	188.1
1882	1.9831652582401786	188.2
1883	1.9786335700922604	188.3
1884	1.984132433033954	188.4
1885	1.9898493354077762	188.5
1886	1.9759467494943055	188.6
1887	1.9700847171291809	188.7
1888	1.9534150789025577	188.8
1889	1.9770126821238336	188.9
1890	1.9729053504077472	189.0
1891	1.9717897852067146	189.1
1892	1.9713703554931155	189.2
1893	1.9673425563060727	189.3
1894	1.9792929557521657	189.4
1895	1.9754037784760012	189.5
1896	1.9902509410721725	189.6
1897	1.9769884472993116	189.7
1898	1.9825812014613202	189.8
1899	1.978473987044083	189.9
1900	1.983488006505614	190.0
1901	2.000003377089604	190.1
1902	1.985338403977413	190.2
1903	2.0058294384727238	190.3
1904	1.9904595800047629	190.4
1905	1.9879207310019489	190.5
1906	2.0043492101412164	190.6
1907	2.000432941179084	190.7
1908	1.9882876162591647	190.8
1909	2.0081400047613798	190.9
1910	1.996784922666681	191.0
1911	2.0102809476615358	191.1
1912	1.9913080161370889	191.2
1913	1.9986250602659024	191.3
1914	1.9967359542246779	191.4
1915	1.9963215688898557	191.5
1916	1.9916953340135835	191.6
1917	1.9942837017862254	191.7
1918	2.005097688386161	191.8
1919	1.9902673875663368	191.9
1920	1.9890735970181253	192.0
1921	1.981631945691809	192.1
1922	1.9808159815929745	192.2
1923	1.9808565332584978	192.3
1924	1.9872720824887369	192.4
1925	1.9971781495568348	192.5
1926	1.9868273065883502	192.6
1927	1.9793891675774047	192.7
1928	1.9831341786124306	192.8
1929	1.9815271554182805	192.9
1930	1.9839155597065805	193.0
1931	1.9910367824462694	193.1
1932	1.9911205322775811	193.2
1933	1.974707395130576	193.3
1934	1.9731639171668547	193.4
1935	1.9749197414892292	193.5
1936	1.973984492239636	193.6
1937	1.9745356495708881	193.7
1938	1.9690554463473136	193.8
1939	1.9719440096080056	193.9
1940	1.9835778808455813	194.0
1941	1.989121905471672	194.1
1942	1.9843054210009061	194.2
1943	1.9792027100260683	194.3
1944	1.9757787292825286	194.4
1945	1.9644556282988088	194.5
1946	1.9666962383357782	194.6
1947	1.9617274138894116	194.7
1948	1.9659058406653074	194.8
1949	1.962414029155116	194.9
1950	1.9637618035736473	195.0
1951	1.9716664980891285	195.1
1952	1.9730674882037509	195.2
1953	1.9724792666582356	195.3
1954	1.9747065215863668	195.4
1955	1.970760736434166	195.5
1956	1.9701603395133924	195.6
1957	1.9744942543535258	195.7
1958	1.9743777985013498	195.8
1959	1.9634246218319567	195.9
1960	1.9598731224526378	196.0
1961	1.9764979236279814	196.1
1962	1.9728288976525223	196.2
1963	1.964543258472208	196.3
1964	1.9746873447268425	196.4
1965	1.9635014254263303	196.5
1966	1.9754836628742931	196.6
1967	1.9678488780879346	196.7
1968	1.9628454386789336	196.8
1969	1.9768527774690845	196.9
1970	1.9756551005969571	197.0
1971	1.9793155696855393	197.1
1972	1.9827527402670755	197.2
1973	1.9717453151802093	197.3
1974	1.9736123361615057	197.4
1975	1.97018729027953	197.5
1976	1.967560247426156	197.6
1977	1.9703317092502768	197.7
1978	1.9559900129282124	197.8
1979	1.9605772581532641	197.9
1980	1.9742353298705175	198.0
1981	1.9794395836349667	198.1
1982	1.9844679531507285	198.2
1983	1.9804757329775091	198.3
1984	1.9730703062433776	198.4
1985	1.9805082986412357	198.5
1986	1.9803132081227728	198.6
1987	1.9806339406454352	198.7
1988	1.9741839485661423	198.8
1989	1.9725059882717961	198.9
1990	1.9792243082875676	199.0
1991	1.981047662216299	199.1
1992	1.9718800820069293	199.2
1993	1.9676012794221291	199.3
1994	1.9785709601733492	199.4
1995	1.9748516251461143	199.5
1996	1.9643773869773207	199.6
1997	1.973550449855103	199.7
1998	1.9782275988283318	199.8
[truncated: 24,001 more rows]
