# Supplementary material for: Assessing structure-function impacts on Vitellogenin by leveraging allelic variant found in honey bee subspecies Apis mellifera mellifera
Source: iScience. 2025 Jul 29;28(9):113241. doi: 10.1016/j.isci.2025.113241 (PMC12496180; doi:10.1016/j.isci.2025.113241)
Supplement: Data S1. Data and code for molecular dynamics [file mmc2.zip › MD_analysis/csv/rgdelg4.csv]

	Gyration	Time_(ns)
0	2.0331445916649167	0.0
1	2.0310721000810026	0.1
2	2.0267346299849	0.2
3	2.0331748742648914	0.3
4	2.044447758955588	0.4
5	2.0324095689470774	0.5
6	2.0356057769058356	0.6
7	2.0300897975339183	0.7
8	2.0393325557650623	0.8
9	2.0462602229985407	0.9
10	2.0463678839740704	1.0
11	2.044762395550311	1.1
12	2.034902901838983	1.2
13	2.0402053755719245	1.3
14	2.049374518077637	1.4
15	2.040586185980714	1.5
16	2.0415118730729156	1.6
17	2.040080347454496	1.7
18	2.0411535832385397	1.8
19	2.033516233662906	1.9
20	2.0284710182130286	2.0
21	2.035763605505252	2.1
22	2.035037547772633	2.2
23	2.0387516554494494	2.3
24	2.0378681192099206	2.4
25	2.0295952446882266	2.5
26	2.0373960547161274	2.6
27	2.0251804252295855	2.7
28	2.0388654388618543	2.8
29	2.0224569178992113	2.9
30	2.0283744340611447	3.0
31	2.017460430758566	3.1
32	2.0223063709034195	3.2
33	2.0350165878779416	3.3
34	2.028767140539956	3.4
35	2.0365049841705014	3.5
36	2.0339626057730147	3.6
37	2.0358176737367004	3.7
38	2.0328543528297875	3.8
39	2.0449447594910315	3.9
40	2.0389636588408724	4.0
41	2.0279937881581542	4.1
42	2.0329714152994183	4.2
43	2.0361882984764255	4.3
44	2.042789419459201	4.4
45	2.0343719310451687	4.5
46	2.053869766935742	4.6
47	2.0418933723727744	4.7
48	2.0281185341929353	4.8
49	2.0375321825850987	4.9
50	2.0281705848077762	5.0
51	2.03043773245693	5.1
52	2.027555918282803	5.2
53	2.032164782499005	5.3
54	2.038240524477057	5.4
55	2.0269834775607003	5.5
56	2.040566721452039	5.6
57	2.034578746807346	5.7
58	2.0463798136174787	5.8
59	2.054044355668465	5.9
60	2.063732228890947	6.0
61	2.066961042200827	6.1
62	2.052075219305734	6.2
63	2.045243292399703	6.3
64	2.042602704681406	6.4
65	2.039253829484751	6.5
66	2.0448920952354035	6.6
67	2.0504933444760294	6.7
68	2.033491600977073	6.8
69	2.0322060822507875	6.9
70	2.0278006611770567	7.0
71	2.0275399918292725	7.1
72	2.047423838204979	7.2
73	2.0482291734311757	7.3
74	2.0378052653271665	7.4
75	2.0553094111736376	7.5
76	2.051164463309271	7.6
77	2.041440706215312	7.7
78	2.0577759382856615	7.8
79	2.048589210932443	7.9
80	2.0413561089199	8.0
81	2.035587818627317	8.1
82	2.0415266889134065	8.2
83	2.050099187791717	8.3
84	2.054380987425268	8.4
85	2.040614838395953	8.5
86	2.046771548195161	8.6
87	2.0585701697336356	8.7
88	2.0517683007966143	8.8
89	2.0532914692116147	8.9
90	2.0378402610569806	9.0
91	2.047377067736028	9.1
92	2.034021671706094	9.2
93	2.0540578236907043	9.3
94	2.0228979028799143	9.4
95	2.0425683052496653	9.5
96	2.040512186818556	9.6
97	2.0292786315474864	9.7
98	2.0299639626864483	9.8
99	2.024981664234368	9.9
100	2.025093934539114	10.0
101	2.0374861140694605	10.1
102	2.033556606476451	10.2
103	2.0324504586159504	10.3
104	2.040101029225082	10.4
105	2.030433800446567	10.5
106	2.027936431747166	10.6
107	2.032192922494298	10.7
108	2.040539377917492	10.8
109	2.0426607941357355	10.9
110	2.048563361738645	11.0
111	2.050839332345403	11.1
112	2.0604865634040492	11.2
113	2.0347334320886477	11.3
114	2.0345970772450657	11.4
115	2.0390565205750666	11.5
116	2.0342541834558623	11.6
117	2.0450329264691565	11.7
118	2.0435916670149816	11.8
119	2.0375652686795678	11.9
120	2.038320498096541	12.0
121	2.0481916297392813	12.1
122	2.0421950962656985	12.2
123	2.0491465722109163	12.3
124	2.045301115040995	12.4
125	2.0624240414462975	12.5
126	2.057251542700045	12.6
127	2.050121077099975	12.7
128	2.0446362260148545	12.8
129	2.040644222124444	12.9
130	2.0537125932678038	13.0
131	2.045758948627626	13.1
132	2.046529047743524	13.2
133	2.046863405416861	13.3
134	2.048104235909134	13.4
135	2.0373404479524817	13.5
136	2.0348849416901342	13.6
137	2.0493846238750764	13.7
138	2.046127397652135	13.8
139	2.047523930575319	13.9
140	2.0521591783480098	14.0
141	2.035464872723941	14.1
142	2.0376528579287907	14.2
143	2.0198687195261815	14.3
144	2.02498226709902	14.4
145	2.021662693764877	14.5
146	2.030610912704055	14.6
147	2.0302796722299257	14.7
148	2.029443914387387	14.8
149	2.0341157897495035	14.9
150	2.0207169969469594	15.0
151	2.039531959505902	15.1
152	2.0363185208568138	15.2
153	2.0297831346521504	15.3
154	2.02013984413477	15.4
155	2.035344895560375	15.5
156	2.0318679479653903	15.6
157	2.033216902740829	15.7
158	2.0254361847928175	15.8
159	2.038023597148926	15.9
160	2.0411755634168003	16.0
161	2.030420837544024	16.1
162	2.0419792376502444	16.2
163	2.0475142713712824	16.3
164	2.045651220360392	16.4
165	2.036663150827161	16.5
166	2.0456620510349075	16.6
167	2.0387320758180563	16.7
168	2.0396427190076385	16.8
169	2.0372985575344846	16.9
170	2.036065720462888	17.0
171	2.030605162455841	17.1
172	2.030355186082668	17.2
173	2.03145466187934	17.3
174	2.0317313031137343	17.4
175	2.022687007567792	17.5
176	2.0248853077879767	17.6
177	2.02319893942195	17.7
178	2.0275891190505435	17.8
179	2.024022033464165	17.9
180	2.0224062780254135	18.0
181	2.0273401444708696	18.1
182	2.028307298377622	18.2
183	2.0246415139557747	18.3
184	2.024821451020291	18.4
185	2.0276973311354136	18.5
186	2.033412171743919	18.6
187	2.028261871408169	18.7
188	2.0307053188371857	18.8
189	2.037249198356365	18.9
190	2.030377773718981	19.0
191	2.0372775811546235	19.1
192	2.026312967529467	19.2
193	2.0214679043539587	19.3
194	2.0349612014972442	19.4
195	2.0366352487244583	19.5
196	2.0352825830863734	19.6
197	2.0316653101990454	19.7
198	2.035516302026432	19.8
199	2.03287483958333	19.9
200	2.0264131832188035	20.0
201	2.0433775037195763	20.1
202	2.0331897979516977	20.2
203	2.031464450959852	20.3
204	2.0303878558543382	20.4
205	2.028213020992552	20.5
206	2.035401643338801	20.6
207	2.0336668625198153	20.7
208	2.0438356699168216	20.8
209	2.0487369041936394	20.9
210	2.056870441777041	21.0
211	2.0472085288876785	21.1
212	2.043940816723356	21.2
213	2.0506933377753795	21.3
214	2.03323462672264	21.4
215	2.0385234207494305	21.5
216	2.029029953559865	21.6
217	2.040683043169487	21.7
218	2.0423227951129137	21.8
219	2.02852872957159	21.9
220	2.0504719963322735	22.0
221	2.030131837776414	22.1
222	2.0316847286548225	22.2
223	2.0393662838681883	22.3
224	2.038481196521622	22.4
225	2.0221145211757476	22.5
226	2.0391796502201753	22.6
227	2.0316390258666885	22.7
228	2.0371689394078385	22.8
229	2.035587921849975	22.9
230	2.0434542820287978	23.0
231	2.052385149194417	23.1
232	2.040603000795878	23.2
233	2.0456853728683213	23.3
234	2.048339919280095	23.4
235	2.050634025460177	23.5
236	2.0393903116008847	23.6
237	2.0420307174092986	23.7
238	2.0437960804389785	23.8
239	2.0434833112186706	23.9
240	2.041849546572327	24.0
241	2.0445725270031656	24.1
242	2.0322904364846766	24.2
243	2.0372356166107743	24.3
244	2.0395190634653573	24.4
245	2.0345640842901114	24.5
246	2.028000421896886	24.6
247	2.033656052574064	24.7
248	2.0331379600950883	24.8
249	2.0464299761163334	24.9
250	2.0370625721561666	25.0
251	2.046765549593275	25.1
252	2.028624496198802	25.2
253	2.0277374337979857	25.3
254	2.0336850224181413	25.4
255	2.0244128993512995	25.5
256	2.024339915523418	25.6
257	2.0325447425041765	25.7
258	2.0257552892716	25.8
259	2.035556477299732	25.9
260	2.032204587146364	26.0
261	2.031833004835533	26.1
262	2.0428388325062103	26.2
263	2.036632394319539	26.3
264	2.031559018831733	26.4
265	2.043075145761517	26.5
266	2.0343001381064276	26.6
267	2.0361581689184267	26.7
268	2.0292966718003553	26.8
269	2.0409344382801686	26.9
270	2.0361773300671087	27.0
271	2.029176780823489	27.1
272	2.039619111753723	27.2
273	2.037515108094194	27.3
274	2.0390990252743415	27.4
275	2.033212389850059	27.5
276	2.0317393914815356	27.6
277	2.022113747457097	27.7
278	2.036015273802203	27.8
279	2.0296792068647287	27.9
280	2.03681555483056	28.0
281	2.0435216095267212	28.1
282	2.023712083462754	28.2
283	2.0289280315241554	28.3
284	2.0242375905808965	28.4
285	2.0255502978932673	28.5
286	2.029422323322592	28.6
287	2.026192113852361	28.7
288	2.0206954896363403	28.8
289	2.024824215789379	28.9
290	2.025603565872183	29.0
291	2.0293213920531894	29.1
292	2.03132740272475	29.2
293	2.039948390189232	29.3
294	2.026945330224445	29.4
295	2.0318354608216858	29.5
296	2.0274769355719893	29.6
297	2.051794413494776	29.7
298	2.0345598126441065	29.8
299	2.0397913979713533	29.9
300	2.033638973657722	30.0
301	2.0389247265428594	30.1
302	2.0281037380576397	30.2
303	2.0319292728968907	30.3
304	2.0288628745959993	30.4
305	2.0317680407496526	30.5
306	2.0297076043803988	30.6
307	2.022696001878541	30.7
308	2.0357632578808817	30.8
309	2.034666209826233	30.9
310	2.0403302576849183	31.0
311	2.037061975536642	31.1
312	2.0311710558491445	31.2
313	2.029798701185069	31.3
314	2.026450094593663	31.4
315	2.02875250609135	31.5
316	2.0347796906070355	31.6
317	2.025883069319519	31.7
318	2.0251446180007364	31.8
319	2.039149898096893	31.9
320	2.0375271897693383	32.0
321	2.0504004922562657	32.1
322	2.038670377778893	32.2
323	2.034237465681164	32.3
324	2.0236179416121014	32.4
325	2.0296575646961923	32.5
326	2.0267212080041777	32.6
327	2.038422107014864	32.7
328	2.0349623271174506	32.8
329	2.0472034618805215	32.9
330	2.06199823849501	33.0
331	2.0629415871536763	33.1
332	2.044193712399617	33.2
333	2.0428963670921356	33.3
334	2.0485268473871527	33.4
335	2.0580115962463603	33.5
336	2.0452132575313655	33.6
337	2.0500755137204774	33.7
338	2.05561434428784	33.8
339	2.0448946536443575	33.9
340	2.052739165155621	34.0
341	2.0373733598288557	34.1
342	2.0475977835688575	34.2
343	2.049706745427879	34.3
344	2.0500621226236544	34.4
345	2.036180842838616	34.5
346	2.049227444518436	34.6
347	2.047597850132688	34.7
348	2.0321288337348813	34.8
349	2.0431423162881974	34.9
350	2.0444534149982636	35.0
351	2.0474250548505397	35.1
352	2.042583591302855	35.2
353	2.045032515473289	35.3
354	2.0505974270981095	35.4
355	2.047917675860571	35.5
356	2.046991060894081	35.6
357	2.0415048493191006	35.7
358	2.0556942165515992	35.8
359	2.0463030464896326	35.9
360	2.046838064928213	36.0
361	2.0475768608413354	36.1
362	2.0336659605060823	36.2
363	2.0377225143373026	36.3
364	2.0393540111769686	36.4
365	2.0438989386694963	36.5
366	2.0387003260791543	36.6
367	2.0235706830778613	36.7
368	2.0377628673238104	36.8
369	2.0230415937292534	36.9
370	2.027026481235889	37.0
371	2.038958886267852	37.1
372	2.025567092142082	37.2
373	2.043685385988232	37.3
374	2.0448848948433818	37.4
375	2.0282193905047987	37.5
376	2.0341509461444143	37.6
377	2.0412283622079004	37.7
378	2.034697491881949	37.8
379	2.0314411511406245	37.9
380	2.053404747229528	38.0
381	2.044386744448708	38.1
382	2.037828540934838	38.2
383	2.0390475097071135	38.3
384	2.0477227106216103	38.4
385	2.035181973783501	38.5
386	2.049969860265791	38.6
387	2.0490874238205197	38.7
388	2.031151065801254	38.8
389	2.0325345379371287	38.9
390	2.026495929142756	39.0
391	2.0455854468484946	39.1
392	2.0631162639398006	39.2
393	2.052019634200153	39.3
394	2.0486099011366896	39.4
395	2.065360676796178	39.5
396	2.071083860746661	39.6
397	2.0621084374699477	39.7
398	2.0554029720858247	39.8
399	2.0328680546121145	39.9
400	2.0258380418886794	40.0
401	2.019421276539082	40.1
402	2.0155131423516175	40.2
403	2.017894481925917	40.3
404	2.0227887044627515	40.4
405	2.024084801292624	40.5
406	2.025613037461191	40.6
407	2.035842972176304	40.7
408	2.0336846250838496	40.8
409	2.032382641551151	40.9
410	2.0373218094796806	41.0
411	2.034833023490257	41.1
412	2.034323741123753	41.2
413	2.047287752969262	41.3
414	2.036742392389222	41.4
415	2.028807078979514	41.5
416	2.02916318069357	41.6
417	2.0512275389789485	41.7
418	2.041401463301164	41.8
419	2.0616817332875654	41.9
420	2.062371212058272	42.0
421	2.054144240044768	42.1
422	2.04593886860036	42.2
423	2.0439674160450667	42.3
424	2.050111348749956	42.4
425	2.05143746638798	42.5
426	2.0500772171989583	42.6
427	2.0599866832904854	42.7
428	2.047256274117966	42.8
429	2.0257639312359363	42.9
430	2.0458212964818387	43.0
431	2.0406223176736034	43.1
432	2.045623055520859	43.2
433	2.049264450426551	43.3
434	2.0605269947509175	43.4
435	2.069213468519979	43.5
436	2.0458414689950786	43.6
437	2.055436695128762	43.7
438	2.0608390705067605	43.8
439	2.0577126165625415	43.9
440	2.0636274369929963	44.0
441	2.050695283080975	44.1
442	2.0518431681254805	44.2
443	2.0499091199769817	44.3
444	2.0555288540553773	44.4
445	2.0421440550515473	44.5
446	2.03911809101912	44.6
447	2.0263488859031904	44.7
448	2.0196656964298403	44.8
449	2.02044850953339	44.9
450	2.024059238293295	45.0
451	2.0234693881569745	45.1
452	2.0178979839096396	45.2
453	2.0122714896346867	45.3
454	2.0055350149298152	45.4
455	2.0175221902750793	45.5
456	2.0064683902150646	45.6
457	2.0021894255826784	45.7
458	2.0077195191778494	45.8
459	2.0100018233475136	45.9
460	2.013055420023656	46.0
461	1.9979164202199877	46.1
462	2.003342012940754	46.2
463	2.0214377012654214	46.3
464	2.0099895275587074	46.4
465	2.0147342271301105	46.5
466	2.017314108283956	46.6
467	2.0216740715657178	46.7
468	2.0147600352667947	46.8
469	2.0212641588866984	46.9
470	2.007854697715458	47.0
471	2.0217441716114073	47.1
472	2.020869426931371	47.2
473	2.013733298095343	47.3
474	2.017014637455185	47.4
475	2.020641853430571	47.5
476	2.025768812621717	47.6
477	2.0227616637132164	47.7
478	2.0175899996289584	47.8
479	2.0113735938586474	47.9
480	2.015474836192085	48.0
481	2.0224237712132545	48.1
482	2.040912290320904	48.2
483	2.0435609992653307	48.3
484	2.0254107850903678	48.4
485	2.0263296365590717	48.5
486	2.026647923074078	48.6
487	2.016466103112183	48.7
488	2.021521700534437	48.8
489	2.0084001037042696	48.9
490	2.013160902924443	49.0
491	2.02776387094062	49.1
492	2.017690620695824	49.2
493	2.013046428890694	49.3
494	2.020898411987576	49.4
495	2.0267199133654294	49.5
496	2.0431911382840275	49.6
497	2.0443090610250527	49.7
498	2.0414959928013556	49.8
499	2.0323370220405543	49.9
500	2.0353958755289954	50.0
501	2.0304668632113025	50.1
502	2.03470161563964	50.2
503	2.021441011310797	50.3
504	2.0144164009425625	50.4
505	2.0221909675635716	50.5
506	2.029506134531303	50.6
507	2.0266873098024365	50.7
508	2.0189993488315596	50.8
509	2.0259625124893885	50.9
510	2.0330732613937816	51.0
511	2.0096698031985643	51.1
512	2.009277950096734	51.2
513	2.0137523712055545	51.3
514	2.022273375997561	51.4
515	2.0236248416165	51.5
516	2.019809351206404	51.6
517	2.0089632503074593	51.7
518	2.014772612454959	51.8
519	2.0085232043418504	51.9
520	2.0154902799628815	52.0
521	2.013338147458389	52.1
522	1.9978427303630022	52.2
523	2.016257961111242	52.3
524	2.0179475338409207	52.4
525	2.0139890381104406	52.5
526	2.0093670442998657	52.6
527	2.015180493818987	52.7
528	2.0113470070639705	52.8
529	2.023650018751227	52.9
530	2.0289660419402935	53.0
531	2.0281454622968424	53.1
532	2.0389328523017096	53.2
533	2.0383661865077287	53.3
534	2.0291236808857227	53.4
535	2.031000996629045	53.5
536	2.0270272019147217	53.6
537	2.0121461673422187	53.7
538	2.0175392221477346	53.8
539	2.0084187479676094	53.9
540	1.996603164082114	54.0
541	2.0048792175704206	54.1
542	2.004291817421989	54.2
543	2.011086714866646	54.3
544	2.016054872643129	54.4
545	2.0101171082440334	54.5
546	2.0039158574246425	54.6
547	2.021982633548733	54.7
548	2.02471800184043	54.8
549	2.021566752163552	54.9
550	2.0099527838630586	55.0
551	2.0234439450484136	55.1
552	2.015624273014184	55.2
553	2.0053491029724855	55.3
554	2.0266645426354923	55.4
555	2.0281258743543362	55.5
556	2.033430057397404	55.6
557	2.0320341061566287	55.7
558	2.0245328788343993	55.8
559	2.011425408787446	55.9
560	2.0205155126057104	56.0
561	2.0177112469203267	56.1
562	2.0104440512463904	56.2
563	2.012754887682148	56.3
564	2.0148629900501924	56.4
565	2.011568830811129	56.5
566	2.0175851426828797	56.6
567	2.007428813539306	56.7
568	2.021517688654862	56.8
569	2.0156843628508	56.9
570	2.017410376943332	57.0
571	2.0055084355361643	57.1
572	2.0130807984284265	57.2
573	2.0148633983500095	57.3
574	2.016691401896589	57.4
575	2.0270417211108693	57.5
576	2.0243309909934895	57.6
577	2.020432653644053	57.7
578	2.0192482812839896	57.8
579	2.0103569420016423	57.9
580	2.016963824612078	58.0
581	2.0104265806076387	58.1
582	2.018779955878886	58.2
583	2.0203962913663247	58.3
584	2.007858543610214	58.4
585	2.014943107964538	58.5
586	2.015768994355533	58.6
587	2.02240972805596	58.7
588	2.022494609269417	58.8
589	2.01606826059376	58.9
590	2.0206770287650144	59.0
591	2.0195296780969345	59.1
592	2.017566628387971	59.2
593	2.027752859313908	59.3
594	2.0327265361223885	59.4
595	2.0215042971060875	59.5
596	2.0206292503373	59.6
597	2.028251650031769	59.7
598	2.0127305973506995	59.8
599	2.025343034835652	59.9
600	2.0124019264169792	60.0
601	2.0293084772027368	60.1
602	2.027889502972605	60.2
603	2.0262859801294093	60.3
604	2.027092127451749	60.4
605	2.0135566464473924	60.5
606	2.0245680893254407	60.6
607	2.0265493252933076	60.7
608	2.024091300708898	60.8
609	2.019193741340891	60.9
610	2.016379487717173	61.0
611	2.0306511705899313	61.1
612	2.0210873949014645	61.2
613	2.0218017713368877	61.3
614	2.0406512681972755	61.4
615	2.0231364165242156	61.5
616	2.025136275124871	61.6
617	2.015259611472459	61.7
618	2.0239621472560003	61.8
619	2.020091315907244	61.9
620	2.0267353547132436	62.0
621	2.01180170220268	62.1
622	2.014414615489863	62.2
623	2.013576516552311	62.3
624	2.03131710171516	62.4
625	2.0126490494940574	62.5
626	2.021124910776233	62.6
627	2.0295173245203673	62.7
628	2.0161845700080394	62.8
629	2.0169805986291838	62.9
630	2.0174082579903683	63.0
631	2.008347680350919	63.1
632	2.0113789761028964	63.2
633	2.0082270857155655	63.3
634	2.013703729566877	63.4
635	2.0026001409189234	63.5
636	2.013957661823072	63.6
637	2.0145998309582414	63.7
638	2.0057022686874775	63.8
639	2.010027116027006	63.9
640	2.009227718292021	64.0
641	2.00902086987281	64.1
642	2.0060277285278016	64.2
643	1.9956046592723828	64.3
644	2.00144249111852	64.4
645	2.0050153809867237	64.5
646	2.0108886063623306	64.6
647	2.016852585878116	64.7
648	2.0089105875249755	64.8
649	2.000430571481214	64.9
650	2.003676729002907	65.0
651	2.0115754413176106	65.1
652	2.0076868178777607	65.2
653	2.0106694749799288	65.3
654	2.0210686292071416	65.4
655	2.020225954967979	65.5
656	2.0091450416574346	65.6
657	2.01387280551656	65.7
658	2.012833410988874	65.8
659	2.0185486140388176	65.9
660	2.0199130536008933	66.0
661	2.031879082858207	66.1
662	2.012721181324138	66.2
663	2.022784388182708	66.3
664	2.0268233014345367	66.4
665	2.028759375062786	66.5
666	2.0228805750222754	66.6
667	2.017450547340736	66.7
668	2.0201304718023865	66.8
669	2.0078308730082615	66.9
670	2.0111006160664617	67.0
671	2.018693075242323	67.1
672	2.0256899144757057	67.2
673	2.0299933521225713	67.3
674	2.0316033605204185	67.4
675	2.052731984019437	67.5
676	2.0564513427791367	67.6
677	2.0399399954805126	67.7
678	2.0540513840972876	67.8
679	2.057274182949539	67.9
680	2.0292249002870393	68.0
681	2.023464512390026	68.1
682	2.038141209977444	68.2
683	2.0258501056908114	68.3
684	2.0309234497749244	68.4
685	2.0280159066306784	68.5
686	2.021255398907791	68.6
687	2.022654148643181	68.7
688	2.0233251914777064	68.8
689	2.0290722275511595	68.9
690	2.0246975684861335	69.0
691	2.021510983548443	69.1
692	2.020995318994883	69.2
693	2.0314573954073203	69.3
694	2.013752949695432	69.4
695	2.0127420889860317	69.5
696	2.0114969645342633	69.6
697	2.0060692656803827	69.7
698	2.0203542113024175	69.8
699	2.0168541115850003	69.9
700	2.02672067284502	70.0
701	2.0338545467829787	70.1
702	2.0209093167007333	70.2
703	2.0207356601740507	70.3
704	2.0354800406470552	70.4
705	2.0373607890900365	70.5
706	2.025506172244006	70.6
707	2.024845127732049	70.7
708	2.0366573572508604	70.8
709	2.0376656033799243	70.9
710	2.0320260634558385	71.0
711	2.037511017425614	71.1
712	2.0378400383507493	71.2
713	2.05575286502474	71.3
714	2.035747246856585	71.4
715	2.0414998587618625	71.5
716	2.0504209339713975	71.6
717	2.041823565847053	71.7
718	2.047109566132537	71.8
719	2.041016621670031	71.9
720	2.0241035905075924	72.0
721	2.0487740127743956	72.1
722	2.047854451729418	72.2
723	2.0462793016590815	72.3
724	2.0368092786106358	72.4
725	2.0240838810272073	72.5
726	2.02319070039377	72.6
727	2.0189702448080875	72.7
728	2.0223682851857037	72.8
729	2.034502982125654	72.9
730	2.0290316229076812	73.0
731	2.0500090771191632	73.1
732	2.038645316888568	73.2
733	2.0247236992293693	73.3
734	2.0149386056727017	73.4
735	2.0175013383296534	73.5
736	2.016182993457135	73.6
737	2.0076401502949537	73.7
738	2.011645610121712	73.8
739	2.0153124723948572	73.9
740	2.020639106359021	74.0
741	2.001337881194155	74.1
742	2.0010171120107794	74.2
743	2.004667179634515	74.3
744	2.0178808862471658	74.4
745	2.0005799040212575	74.5
746	2.018842335220376	74.6
747	2.0163156621146454	74.7
748	2.017527120843494	74.8
749	2.018027294292795	74.9
750	2.0238902971740966	75.0
751	2.022055478979492	75.1
752	2.014545471381902	75.2
753	2.0140919734688865	75.3
754	2.02716435101742	75.4
755	2.025199642214171	75.5
756	2.011504219159184	75.6
757	2.0164375968205093	75.7
758	2.0298044597866225	75.8
759	2.020594369384218	75.9
760	2.0240455462180713	76.0
761	2.028475914797911	76.1
762	2.0142305916602417	76.2
763	2.01946270775953	76.3
764	2.0189070075221665	76.4
765	2.0310251653595666	76.5
766	2.0373449885192	76.6
767	2.0338395930320425	76.7
768	2.035678058457057	76.8
769	2.0289566711603624	76.9
770	2.0273427896368736	77.0
771	2.0375037460631567	77.1
772	2.0431217542334497	77.2
773	2.042335948562684	77.3
774	2.0425789083539034	77.4
775	2.038073956987927	77.5
776	2.0530031488073113	77.6
777	2.050608672634186	77.7
778	2.0466586598273726	77.8
779	2.0334285378743493	77.9
780	2.0370920067580447	78.0
781	2.0462132164995532	78.1
782	2.0442643695028533	78.2
783	2.0452636445293693	78.3
784	2.0495274409668087	78.4
785	2.034690344693322	78.5
786	2.0405476483298375	78.6
787	2.0494755286645328	78.7
788	2.041203545408035	78.8
789	2.045461629852927	78.9
790	2.0318523503309565	79.0
791	2.0453747392886044	79.1
792	2.036409514107068	79.2
793	2.038316207487036	79.3
794	2.0380547182744246	79.4
795	2.044229732310828	79.5
796	2.041737246203703	79.6
797	2.042136731260971	79.7
798	2.045691903346801	79.8
799	2.0350248746514485	79.9
800	2.0413209364899516	80.0
801	2.0412080241815107	80.1
802	2.0473006180522297	80.2
803	2.0343770823770795	80.3
804	2.049594371081084	80.4
805	2.0441144727368843	80.5
806	2.0505833316908384	80.6
807	2.050903750820829	80.7
808	2.0451692476490293	80.8
809	2.0288892706519333	80.9
810	2.0302199836582298	81.0
811	2.0438968029969895	81.1
812	2.036973437512784	81.2
813	2.0514238058746206	81.3
814	2.0439928579108853	81.4
815	2.039301218374004	81.5
816	2.037702747038776	81.6
817	2.0504206622384755	81.7
818	2.04700616000759	81.8
819	2.04677719736735	81.9
820	2.050509051784136	82.0
821	2.0350768271609563	82.1
822	2.0451037760864867	82.2
823	2.0377683511930944	82.3
824	2.0334360804811036	82.4
825	2.0614099066220044	82.5
826	2.0417717686957144	82.6
827	2.0363014520932206	82.7
828	2.0499542365088237	82.8
829	2.042430885218315	82.9
830	2.0396882763265918	83.0
831	2.0617917199175357	83.1
832	2.048389139490821	83.2
833	2.0446705790562474	83.3
834	2.0440631595483274	83.4
835	2.0379336877876857	83.5
836	2.037934087766691	83.6
837	2.0243864109146203	83.7
838	2.039907572355503	83.8
839	2.0449894831186066	83.9
840	2.0396346739566664	84.0
841	2.0404530075869185	84.1
842	2.0331356443834903	84.2
843	2.0362783425250846	84.3
844	2.033629141121131	84.4
845	2.039211492941324	84.5
846	2.0287736766272486	84.6
847	2.0355276212048263	84.7
848	2.0336510602010334	84.8
849	2.0444523952650027	84.9
850	2.0494601160389547	85.0
851	2.051102291282497	85.1
852	2.0437961854890343	85.2
853	2.039011476512908	85.3
854	2.049464788711618	85.4
855	2.0331116687581114	85.5
856	2.0406209384946923	85.6
857	2.0467833675010314	85.7
858	2.045368728752407	85.8
859	2.0422507777427765	85.9
860	2.047211342949432	86.0
861	2.048398351901428	86.1
862	2.0465103797561315	86.2
863	2.0430137379447935	86.3
864	2.0529618644848093	86.4
865	2.0504806918833003	86.5
866	2.050995538742005	86.6
867	2.050058073824271	86.7
868	2.054646211893443	86.8
869	2.041572084885864	86.9
870	2.040645292198493	87.0
871	2.038996922594336	87.1
872	2.0429908598559856	87.2
873	2.0318716680491007	87.3
874	2.034910169442237	87.4
875	2.0295306707098897	87.5
876	2.0312180121788592	87.6
877	2.0370461764031016	87.7
878	2.0314338176829847	87.8
879	2.0441454146336553	87.9
880	2.043489755250734	88.0
881	2.0285668549305558	88.1
882	2.0410781397455353	88.2
883	2.040218186951806	88.3
884	2.0380832715604242	88.4
885	2.0366648135465244	88.5
886	2.04344889581991	88.6
887	2.042834727004337	88.7
888	2.0564943372003555	88.8
889	2.0567803751097156	88.9
890	2.0401016613364855	89.0
891	2.0474291208290163	89.1
892	2.0416898541305604	89.2
893	2.0297706469874575	89.3
894	2.0494880253993375	89.4
895	2.049792133551531	89.5
896	2.0468524650311184	89.6
897	2.0498737986355713	89.7
898	2.060991654649797	89.8
899	2.059437703999988	89.9
900	2.04141838297868	90.0
901	2.0441315318874342	90.1
902	2.049677291529082	90.2
903	2.043356433399086	90.3
904	2.050211134886445	90.4
905	2.0453188568899936	90.5
906	2.046280800346164	90.6
907	2.045752979197	90.7
908	2.041296501387253	90.8
909	2.035980869987931	90.9
910	2.034087386427874	91.0
911	2.0422041248458664	91.1
912	2.0466936133485776	91.2
913	2.044811092000394	91.3
914	2.028427388874875	91.4
915	2.0300749651064813	91.5
916	2.0386716872436472	91.6
917	2.0402786115699914	91.7
918	2.028855520869381	91.8
919	2.043857530785733	91.9
920	2.0336558067561183	92.0
921	2.0389869009329438	92.1
922	2.0296666181876244	92.2
923	2.03409740492797	92.3
924	2.0298639799585554	92.4
925	2.0346850119989917	92.5
926	2.046488240104803	92.6
927	2.0339080544454675	92.7
928	2.0486741496927907	92.8
929	2.0457170952703607	92.9
930	2.0464552366836735	93.0
931	2.036310678801621	93.1
932	2.0389980882517027	93.2
933	2.035884022919162	93.3
934	2.0415744718995414	93.4
935	2.037359969384676	93.5
936	2.0267727626246574	93.6
937	2.0166646363167517	93.7
938	2.0249517890799416	93.8
939	2.0191773909349786	93.9
940	2.024967204277728	94.0
941	2.037018503757243	94.1
942	2.040809680337732	94.2
943	2.0316806929962823	94.3
944	2.0232925149225114	94.4
945	2.038182744168922	94.5
946	2.0387662923878835	94.6
947	2.032124609423791	94.7
948	2.0312815518068366	94.8
949	2.0332671446161834	94.9
950	2.0231387251019224	95.0
951	2.0318642707772394	95.1
952	2.0316893707783645	95.2
953	2.0251040639391324	95.3
954	2.0359998199366927	95.4
955	2.039376801143552	95.5
956	2.0367965114375606	95.6
957	2.0293051373885995	95.7
958	2.032332600746799	95.8
959	2.0348111161599998	95.9
960	2.043174505600604	96.0
961	2.0470775065638227	96.1
962	2.031531733683965	96.2
963	2.0361251010763994	96.3
964	2.027640278867649	96.4
965	2.042744920399449	96.5
966	2.0401440341019677	96.6
967	2.0366043289873743	96.7
968	2.0270826977586354	96.8
969	2.038244399305051	96.9
970	2.0361191725178736	97.0
971	2.0460667519841342	97.1
972	2.0261715330598333	97.2
973	2.0344920586773942	97.3
974	2.0227183127099786	97.4
975	2.0347749335101164	97.5
976	2.0127190877394607	97.6
977	2.029261875646264	97.7
978	2.0404273797291737	97.8
979	2.0319833769531157	97.9
980	2.03296400587313	98.0
981	2.014992576452507	98.1
982	2.025734241677964	98.2
983	2.0294199042954246	98.3
984	2.0235311374790395	98.4
985	2.0348292270586303	98.5
986	2.0297202322882546	98.6
987	2.033606878922892	98.7
988	2.0253858395663715	98.8
989	2.0271956012903165	98.9
990	2.036374803069444	99.0
991	2.0344246384355715	99.1
992	2.0321443114896836	99.2
993	2.0346837427809317	99.3
994	2.0450417105494547	99.4
995	2.0502796762630138	99.5
996	2.0536567481850825	99.6
997	2.050982473213715	99.7
998	2.04238423173567	99.8
999	2.0442346651660053	99.9
1000	2.0480242884795485	100.0
1001	2.045999431584625	100.1
1002	2.0385832988118016	100.2
1003	2.0370894024382804	100.3
1004	2.038645651266693	100.4
1005	2.0359825378693013	100.5
1006	2.044983220715052	100.6
1007	2.032143768788312	100.7
1008	2.042775597768594	100.8
1009	2.0384962760720367	100.9
1010	2.042180586609574	101.0
1011	2.0540768010650816	101.1
1012	2.042812765328702	101.2
1013	2.0402863059013256	101.3
1014	2.0312636565152835	101.4
1015	2.0401981540135172	101.5
1016	2.0466440493479348	101.6
1017	2.055436021897547	101.7
1018	2.041100325747938	101.8
1019	2.042030104478645	101.9
1020	2.0381045219793843	102.0
1021	2.037970577984874	102.1
1022	2.0318402954346224	102.2
1023	2.034680409403723	102.3
1024	2.030047740321085	102.4
1025	2.0297759145490057	102.5
1026	2.0251763294880476	102.6
1027	2.039168454550033	102.7
1028	2.033937163702802	102.8
1029	2.020500451110341	102.9
1030	2.0342302534216334	103.0
1031	2.0312853808867355	103.1
1032	2.0413346288000427	103.2
1033	2.035514781663279	103.3
1034	2.0408874176923057	103.4
1035	2.0423580173948612	103.5
1036	2.0440089084982405	103.6
1037	2.0328285042071426	103.7
1038	2.029727280144706	103.8
1039	2.0328418893275404	103.9
1040	2.0151135884202174	104.0
1041	2.034415311982839	104.1
1042	2.0126619666550223	104.2
1043	2.0317482404121745	104.3
1044	2.0379290767113374	104.4
1045	2.0227500477474725	104.5
1046	2.010905051318477	104.6
1047	2.0355498160213683	104.7
1048	2.0476251398474274	104.8
1049	2.0350684984536858	104.9
1050	2.0396846561758832	105.0
1051	2.0431370478394753	105.1
1052	2.0368492471688686	105.2
1053	2.0368149545051097	105.3
1054	2.038471101747032	105.4
1055	2.0404955914684684	105.5
1056	2.039023333047883	105.6
1057	2.0392309375535436	105.7
1058	2.0433309138250912	105.8
1059	2.051362787306332	105.9
1060	2.048656436392267	106.0
1061	2.0486210906098634	106.1
1062	2.049199543001363	106.2
1063	2.0442676386089427	106.3
1064	2.0513853214693287	106.4
1065	2.0481270426869598	106.5
1066	2.042294963796765	106.6
1067	2.035944892560527	106.7
1068	2.060568821583765	106.8
1069	2.0749937354945027	106.9
1070	2.062556040488983	107.0
1071	2.044653986635986	107.1
1072	2.054219138397436	107.2
1073	2.0564781795793823	107.3
1074	2.0550953926502267	107.4
1075	2.0489164364900763	107.5
1076	2.040956333345643	107.6
1077	2.062832353821491	107.7
1078	2.054175123698008	107.8
1079	2.051338144619967	107.9
1080	2.046420149800495	108.0
1081	2.03805428507021	108.1
1082	2.049617838007522	108.2
1083	2.0354630593633964	108.3
1084	2.041956047852366	108.4
1085	2.0398218821051413	108.5
1086	2.036820522071972	108.6
1087	2.052728841866714	108.7
1088	2.0408900791475317	108.8
1089	2.0506290651742014	108.9
1090	2.0413453371741705	109.0
1091	2.0491088258943604	109.1
1092	2.0553530083466285	109.2
1093	2.0595947354133126	109.3
1094	2.045374635005655	109.4
1095	2.044507277146156	109.5
1096	2.0317319790107464	109.6
1097	2.028795244187535	109.7
1098	2.0338620183024267	109.8
1099	2.0347312163814015	109.9
1100	2.0324919846895457	110.0
1101	2.047586344612765	110.1
1102	2.048500854293017	110.2
1103	2.055711129018957	110.3
1104	2.038348362278251	110.4
1105	2.0532339558269666	110.5
1106	2.040757609806722	110.6
1107	2.0269662387482748	110.7
1108	2.0184267966547287	110.8
1109	2.026126481769716	110.9
1110	2.0154596759211265	111.0
1111	2.018227409384588	111.1
1112	2.0233172600969462	111.2
1113	2.0233241594267213	111.3
1114	2.0155989444573983	111.4
1115	2.020266969018495	111.5
1116	2.0079230751025343	111.6
1117	2.027062877481655	111.7
1118	2.0206851423119576	111.8
1119	2.023622971111233	111.9
1120	2.0351498821546983	112.0
1121	2.0227281969798545	112.1
1122	2.0292137171057556	112.2
1123	2.0297442751552865	112.3
1124	2.026565066818557	112.4
1125	2.0212273334353026	112.5
1126	2.020193682816837	112.6
1127	2.025561247020938	112.7
1128	2.0174674156135133	112.8
1129	2.0315349308835278	112.9
1130	2.0438774383157408	113.0
1131	2.026944722423878	113.1
1132	2.0214398786589505	113.2
1133	2.0323273051128807	113.3
1134	2.019633958874552	113.4
1135	2.03031492799753	113.5
1136	2.0224289598182583	113.6
1137	2.026901494000407	113.7
1138	2.030733763647653	113.8
1139	2.023155142643094	113.9
1140	2.0288412630134003	114.0
1141	2.031830807875282	114.1
1142	2.04229861320557	114.2
1143	2.0359482994851987	114.3
1144	2.0263283241559065	114.4
1145	2.0388730441426923	114.5
1146	2.0335388617057695	114.6
1147	2.041751521714738	114.7
1148	2.0321769979427886	114.8
1149	2.0301401238818917	114.9
1150	2.0272240202492027	115.0
1151	2.026984789564181	115.1
1152	2.049622473357718	115.2
1153	2.043410838107503	115.3
1154	2.024212754105856	115.4
1155	2.03165943856071	115.5
1156	2.0385188751322474	115.6
1157	2.034575779950752	115.7
1158	2.0369009709331483	115.8
1159	2.03284687603994	115.9
1160	2.03677634029863	116.0
1161	2.0487909534198843	116.1
1162	2.0379726873182022	116.2
1163	2.033176454057047	116.3
1164	2.0310963182572253	116.4
1165	2.052838296228765	116.5
1166	2.04513648073254	116.6
1167	2.0405463299670896	116.7
1168	2.0488561521539896	116.8
1169	2.042471387184692	116.9
1170	2.026364431699541	117.0
1171	2.034841619584587	117.1
1172	2.0400775721658593	117.2
1173	2.032973516265776	117.3
1174	2.038611592676202	117.4
1175	2.055322580391347	117.5
1176	2.0284496562321017	117.6
1177	2.0367731047843485	117.7
1178	2.0364216867895175	117.8
1179	2.03424757142935	117.9
1180	2.0324495561295763	118.0
1181	2.0331976313643514	118.1
1182	2.045345471044506	118.2
1183	2.035920645346886	118.3
1184	2.041305818288041	118.4
1185	2.039243632811887	118.5
1186	2.040344404576437	118.6
1187	2.0223603922841886	118.7
1188	2.032823375511057	118.8
1189	2.0335334508704865	118.9
1190	2.0415218503696098	119.0
1191	2.0410413590714707	119.1
1192	2.030137590986204	119.2
1193	2.028134461160652	119.3
1194	2.039289591787359	119.4
1195	2.027112782747294	119.5
1196	2.037269080836506	119.6
1197	2.036788346891898	119.7
1198	2.041524466133008	119.8
1199	2.0391159207311893	119.9
1200	2.0377811053061703	120.0
1201	2.03145237517299	120.1
1202	2.033568362448691	120.2
1203	2.044660867455598	120.3
1204	2.045234983126147	120.4
1205	2.036333158990397	120.5
1206	2.031612448725225	120.6
1207	2.0436650822994187	120.7
1208	2.0233091901357882	120.8
1209	2.0395262548670474	120.9
1210	2.0286331774623303	121.0
1211	2.0275253818376116	121.1
1212	2.037057724228101	121.2
1213	2.0295705821875836	121.3
1214	2.0467236918175136	121.4
1215	2.0182252418090227	121.5
1216	2.0201541138106927	121.6
1217	2.045040696459035	121.7
1218	2.0397508333054044	121.8
1219	2.035895669179995	121.9
1220	2.050738253793641	122.0
1221	2.0691421347587333	122.1
1222	2.063703076961141	122.2
1223	2.0564821548849905	122.3
1224	2.047516288907952	122.4
1225	2.0505776363715515	122.5
1226	2.055205600878979	122.6
1227	2.0538721638106536	122.7
1228	2.051390473558895	122.8
1229	2.048399105337797	122.9
1230	2.042054147186239	123.0
1231	2.0637863729201866	123.1
1232	2.0591190389326304	123.2
1233	2.0649861799731912	123.3
1234	2.066844712691925	123.4
1235	2.053179995667787	123.5
1236	2.0639171029339156	123.6
1237	2.0651896370345444	123.7
1238	2.0500569534458744	123.8
1239	2.054075562134616	123.9
1240	2.055480206263229	124.0
1241	2.0489900890197994	124.1
1242	2.0390786890931634	124.2
1243	2.0395588332499694	124.3
1244	2.0436757775450305	124.4
1245	2.0491079425921517	124.5
1246	2.043782345562493	124.6
1247	2.049903013140728	124.7
1248	2.058528130424666	124.8
1249	2.0420734444992683	124.9
1250	2.038117113153709	125.0
1251	2.043459370194361	125.1
1252	2.054039658489042	125.2
1253	2.025506656508754	125.3
1254	2.039132298228602	125.4
1255	2.0362848673029297	125.5
1256	2.039390949369958	125.6
1257	2.047860628780148	125.7
1258	2.0322831876199214	125.8
1259	2.048536657129848	125.9
1260	2.0460714423595032	126.0
1261	2.0314799106770223	126.1
1262	2.0342183394780458	126.2
1263	2.0332233129788375	126.3
1264	2.033928972062003	126.4
1265	2.030007977937813	126.5
1266	2.0440842159501145	126.6
1267	2.0348198239141	126.7
1268	2.0279428286357652	126.8
1269	2.037903246192464	126.9
1270	2.026751131757014	127.0
1271	2.0275465287428545	127.1
1272	2.037306527216254	127.2
1273	2.029156992334471	127.3
1274	2.027227436476404	127.4
1275	2.030797038999074	127.5
1276	2.035454229150938	127.6
1277	2.0431868090449923	127.7
1278	2.0457406192444365	127.8
1279	2.0451591203237953	127.9
1280	2.0558463609737623	128.0
1281	2.0549989569053997	128.1
1282	2.036526045122749	128.2
1283	2.0380372334454986	128.3
1284	2.0462298659796563	128.4
1285	2.0446200245592077	128.5
1286	2.058377472219077	128.6
1287	2.0555219504132602	128.7
1288	2.0572208283437208	128.8
1289	2.0469123764423283	128.9
1290	2.0633517505445713	129.0
1291	2.0741947358627693	129.1
1292	2.071993329533444	129.2
1293	2.057858897615157	129.3
1294	2.059756869426445	129.4
1295	2.0665124638139303	129.5
1296	2.065572935693582	129.6
1297	2.0484867226307153	129.7
1298	2.0623651383721957	129.8
1299	2.0605532070140966	129.9
1300	2.0405670795708355	130.0
1301	2.0516947814698683	130.1
1302	2.066555940732387	130.2
1303	2.0594001888231044	130.3
1304	2.0596820466488293	130.4
1305	2.0766969736331973	130.5
1306	2.052874695706087	130.6
1307	2.062153328987578	130.7
1308	2.0571077090400496	130.8
1309	2.055609389284066	130.9
1310	2.0616266564918204	131.0
1311	2.053254920019547	131.1
1312	2.06141670506726	131.2
1313	2.0586630861487705	131.3
1314	2.0640740056406672	131.4
1315	2.0538604123120425	131.5
1316	2.068902607808392	131.6
1317	2.0672612419537026	131.7
1318	2.060780402704051	131.8
1319	2.0732742037092673	131.9
1320	2.069279027663056	132.0
1321	2.0720865274588864	132.1
1322	2.072470187182522	132.2
1323	2.0687935605605903	132.3
1324	2.0670116848557574	132.4
1325	2.062449225314899	132.5
1326	2.0665587022258944	132.6
1327	2.052114851672437	132.7
1328	2.0396107102651273	132.8
1329	2.0345132347294475	132.9
1330	2.0340851381011285	133.0
1331	2.0478383096130583	133.1
1332	2.0490867951961738	133.2
1333	2.061082801638668	133.3
1334	2.055670501843876	133.4
1335	2.063168397463096	133.5
1336	2.0654213431440036	133.6
1337	2.070631030878052	133.7
1338	2.0705081697402568	133.8
1339	2.084742967818292	133.9
1340	2.0760758254476857	134.0
1341	2.0761744065985526	134.1
1342	2.0775902780078335	134.2
1343	2.075724954036737	134.3
1344	2.0711127243026617	134.4
1345	2.0628530152587286	134.5
1346	2.072832712077985	134.6
1347	2.0513590846270477	134.7
1348	2.043137829028133	134.8
1349	2.0431778613060536	134.9
1350	2.0337310125150987	135.0
1351	2.0608874128356223	135.1
1352	2.0518017347313826	135.2
1353	2.0540068782766214	135.3
1354	2.0620107470242193	135.4
1355	2.056717238664138	135.5
1356	2.075212486848261	135.6
1357	2.0642856195151618	135.7
1358	2.0716504909001707	135.8
1359	2.05090610437738	135.9
1360	2.0654407897121767	136.0
1361	2.0356369687656137	136.1
1362	2.048756908170562	136.2
1363	2.0363579874527926	136.3
1364	2.0567443227210553	136.4
1365	2.040965752888188	136.5
1366	2.0490846474716307	136.6
1367	2.0612381403973004	136.7
1368	2.0579739332118137	136.8
1369	2.063445339035857	136.9
1370	2.0637480060620517	137.0
1371	2.076187818650817	137.1
1372	2.0632123609265802	137.2
1373	2.0461285213292117	137.3
1374	2.0580117050659754	137.4
1375	2.05540838767946	137.5
1376	2.038765759318488	137.6
1377	2.050906151410339	137.7
1378	2.0636251378463806	137.8
1379	2.0580034277535786	137.9
1380	2.0419930292204103	138.0
1381	2.0360524973958083	138.1
1382	2.048141544180834	138.2
1383	2.051224809955309	138.3
1384	2.033899812123068	138.4
1385	2.0392428989740106	138.5
1386	2.05580805471575	138.6
1387	2.0582078654744524	138.7
1388	2.047447481511159	138.8
1389	2.0552262308495384	138.9
1390	2.0670574212061723	139.0
1391	2.0518617541399506	139.1
1392	2.0479971750748054	139.2
1393	2.0438835987884274	139.3
1394	2.0497743753412516	139.4
1395	2.0410739857605638	139.5
1396	2.0649359896554156	139.6
1397	2.0731776381039335	139.7
1398	2.0676596910911256	139.8
1399	2.0588125685875402	139.9
1400	2.0425627251413734	140.0
1401	2.053213004387038	140.1
1402	2.0520220531634266	140.2
1403	2.0609515235017426	140.3
1404	2.0608684375061928	140.4
1405	2.0505746435875434	140.5
1406	2.0372014142509376	140.6
1407	2.036798207914916	140.7
1408	2.0380869041517347	140.8
1409	2.0443129925885715	140.9
1410	2.0422236226308534	141.0
1411	2.040247539655757	141.1
1412	2.047613755836392	141.2
1413	2.0503773662133367	141.3
1414	2.0521622638037544	141.4
1415	2.0477605376587307	141.5
1416	2.050787600607349	141.6
1417	2.0529921515430005	141.7
1418	2.051962592230607	141.8
1419	2.0494714075561253	141.9
1420	2.070935987672781	142.0
1421	2.0768046298562273	142.1
1422	2.067520197335476	142.2
1423	2.064493474743451	142.3
1424	2.0648323925363634	142.4
1425	2.0609278103075486	142.5
1426	2.0579462973396327	142.6
1427	2.042316075256363	142.7
1428	2.055981287505647	142.8
1429	2.0631361285018053	142.9
1430	2.046961134343151	143.0
1431	2.0541239423887716	143.1
1432	2.065877484128004	143.2
1433	2.0656125869632898	143.3
1434	2.0601262486534493	143.4
1435	2.050970780893906	143.5
1436	2.056670014261085	143.6
1437	2.0504440720468997	143.7
1438	2.056831906399568	143.8
1439	2.0530951455068367	143.9
1440	2.0483315152592683	144.0
1441	2.0462768804827105	144.1
1442	2.0474940001927604	144.2
1443	2.052105965554061	144.3
1444	2.0414561616973983	144.4
1445	2.042271852204462	144.5
1446	2.0463756236275663	144.6
1447	2.0494604147950337	144.7
1448	2.0266886646603344	144.8
1449	2.0529596254632922	144.9
1450	2.0505465335344004	145.0
1451	2.0361344437504982	145.1
1452	2.052696563234529	145.2
1453	2.03637147344823	145.3
1454	2.0466889665598793	145.4
1455	2.053794422185109	145.5
1456	2.04398872675675	145.6
1457	2.03266693136351	145.7
1458	2.0369784126538004	145.8
1459	2.0366148426792545	145.9
1460	2.0353014204853235	146.0
1461	2.0289895388096717	146.1
1462	2.0380985889733676	146.2
1463	2.0456502034155886	146.3
1464	2.0424490421694466	146.4
1465	2.0594749318503918	146.5
1466	2.067153589415519	146.6
1467	2.0662669390559376	146.7
1468	2.0575831710123107	146.8
1469	2.0768093214795846	146.9
1470	2.067189303162111	147.0
1471	2.065628287877358	147.1
1472	2.0624686332627022	147.2
1473	2.061082316418408	147.3
1474	2.061429503972395	147.4
1475	2.047354565853653	147.5
1476	2.0530337754444763	147.6
1477	2.0493806215019914	147.7
1478	2.050062727937637	147.8
1479	2.042039275414721	147.9
1480	2.0458548289334804	148.0
1481	2.0505547910360127	148.1
1482	2.0660877193146163	148.2
1483	2.0567439262370995	148.3
1484	2.0552942846441384	148.4
1485	2.0464876077270513	148.5
1486	2.0457010633664505	148.6
1487	2.0418584794306	148.7
1488	2.052686833122386	148.8
1489	2.053346189915621	148.9
1490	2.03403854775393	149.0
1491	2.0278378207390992	149.1
1492	2.0362503848020377	149.2
1493	2.033058474315015	149.3
1494	2.035910831771037	149.4
1495	2.0206358337652714	149.5
1496	2.0364295941082706	149.6
1497	2.047647661073203	149.7
1498	2.04927074040652	149.8
1499	2.0673967701604887	149.9
1500	2.051205112275405	150.0
1501	2.055626320505293	150.1
1502	2.0604507319000374	150.2
1503	2.0565448889106075	150.3
1504	2.055833658031805	150.4
1505	2.0553273045572316	150.5
1506	2.0652949383295356	150.6
1507	2.053390863980212	150.7
1508	2.0575330149267463	150.8
1509	2.0571418715137155	150.9
1510	2.0356988567369476	151.0
1511	2.048244950798341	151.1
1512	2.04284759930553	151.2
1513	2.029364220692197	151.3
1514	2.035718261684044	151.4
1515	2.0471822053600826	151.5
1516	2.049698041855924	151.6
1517	2.05674344059094	151.7
1518	2.053948289418735	151.8
1519	2.0518269729396637	151.9
1520	2.0597641736650094	152.0
1521	2.051595231892105	152.1
1522	2.050999860580062	152.2
1523	2.0501958291817886	152.3
1524	2.0384177335392577	152.4
1525	2.0552998803391103	152.5
1526	2.06116774731934	152.6
1527	2.0472874253098614	152.7
1528	2.049980709368718	152.8
1529	2.0546300992030866	152.9
1530	2.050649967859827	153.0
1531	2.040875546797111	153.1
1532	2.042193359202663	153.2
1533	2.0435623204289453	153.3
1534	2.0539352027955884	153.4
1535	2.0561701944386046	153.5
1536	2.049141101927032	153.6
1537	2.054210888927918	153.7
1538	2.0612964808059417	153.8
1539	2.0591271386540306	153.9
1540	2.055827951731717	154.0
1541	2.0584942290796238	154.1
1542	2.047206780641488	154.2
1543	2.060280288795219	154.3
1544	2.0640453086644146	154.4
1545	2.048242003009587	154.5
1546	2.0519929879753103	154.6
1547	2.0683565914038065	154.7
1548	2.07756287246819	154.8
1549	2.0762437441896884	154.9
1550	2.070079125764286	155.0
1551	2.0763354231952107	155.1
1552	2.056128117818649	155.2
1553	2.046671865917731	155.3
1554	2.0504835083763275	155.4
1555	2.0443996913635685	155.5
1556	2.0470970004603206	155.6
1557	2.0534329732738956	155.7
1558	2.0549607332634268	155.8
1559	2.0630204749159216	155.9
1560	2.0573801842229185	156.0
1561	2.0685802095558192	156.1
1562	2.047341384449146	156.2
1563	2.0488108776955736	156.3
1564	2.0592112355488665	156.4
1565	2.0608528243208935	156.5
1566	2.052929714447129	156.6
1567	2.0475069855297003	156.7
1568	2.047886913729965	156.8
1569	2.0558146624909788	156.9
1570	2.0453487600845475	157.0
1571	2.04682391774522	157.1
1572	2.0347086724839887	157.2
1573	2.03256721664862	157.3
1574	2.0383876324206125	157.4
1575	2.05898807088421	157.5
1576	2.0554068982213574	157.6
1577	2.057127987873275	157.7
1578	2.0660767164362173	157.8
1579	2.0573250953014663	157.9
1580	2.055200005809452	158.0
1581	2.0601830479413956	158.1
1582	2.049013755481421	158.2
1583	2.0507422896847256	158.3
1584	2.04300866354251	158.4
1585	2.0364143225950047	158.5
1586	2.0596802209257565	158.6
1587	2.0502956641436056	158.7
1588	2.0409786848652614	158.8
1589	2.046300059505603	158.9
1590	2.067543577016925	159.0
1591	2.053590429521949	159.1
1592	2.054363394722501	159.2
1593	2.0482034051896916	159.3
1594	2.0469149107172457	159.4
1595	2.056127521344226	159.5
1596	2.0676718639733704	159.6
1597	2.0678077649264126	159.7
1598	2.0753849743747548	159.8
1599	2.0731119441999057	159.9
1600	2.064758708981294	160.0
1601	2.06233776739294	160.1
1602	2.0679055926655225	160.2
1603	2.0434665951035966	160.3
1604	2.0465830225577384	160.4
1605	2.041098493965352	160.5
1606	2.0517445034785915	160.6
1607	2.0592441635339926	160.7
1608	2.051422787923458	160.8
1609	2.058635131388651	160.9
1610	2.049503859589729	161.0
1611	2.052058311685434	161.1
1612	2.053244174839978	161.2
1613	2.0490132509251735	161.3
1614	2.049770943344375	161.4
1615	2.05555378807325	161.5
1616	2.0586382157942054	161.6
1617	2.051905171953397	161.7
1618	2.0489793143537955	161.8
1619	2.0582991792345884	161.9
1620	2.0439026954777835	162.0
1621	2.064572736594711	162.1
1622	2.050362386186236	162.2
1623	2.0441641819259493	162.3
1624	2.0527875365763535	162.4
1625	2.0373258941527257	162.5
1626	2.03739955821884	162.6
1627	2.043437034117136	162.7
1628	2.0387243531455534	162.8
1629	2.039407572870484	162.9
1630	2.055393427016406	163.0
1631	2.0448493920323187	163.1
1632	2.0571367027774223	163.2
1633	2.0413285124326026	163.3
1634	2.0378061259183724	163.4
1635	2.0457931667851854	163.5
1636	2.0486479757776235	163.6
1637	2.0595833263585974	163.7
1638	2.057349219402453	163.8
1639	2.088262038101493	163.9
1640	2.0729098134710293	164.0
1641	2.0742951394207316	164.1
1642	2.0721924156874114	164.2
1643	2.0668657576644924	164.3
1644	2.073448222567888	164.4
1645	2.061751374389744	164.5
1646	2.0496585960299054	164.6
1647	2.056263140590039	164.7
1648	2.063919385011286	164.8
1649	2.0471769380517792	164.9
1650	2.0441079965396973	165.0
1651	2.0429815545723238	165.1
1652	2.045155979359709	165.2
1653	2.0422074522054596	165.3
1654	2.0398594062089423	165.4
1655	2.03606650337053	165.5
1656	2.0400827407056714	165.6
1657	2.0375842794013823	165.7
1658	2.040467169237166	165.8
1659	2.0514165772954294	165.9
1660	2.048863237884373	166.0
1661	2.0408751220041097	166.1
1662	2.035411405481312	166.2
1663	2.0375630324544	166.3
1664	2.0415477567201497	166.4
1665	2.0418045041187645	166.5
1666	2.044285388273109	166.6
1667	2.0548507554802127	166.7
1668	2.071167082257551	166.8
1669	2.072742573054483	166.9
1670	2.082240126750226	167.0
1671	2.0617419425134007	167.1
1672	2.0700139629158767	167.2
1673	2.0656962875361353	167.3
1674	2.0589611562798273	167.4
1675	2.038846368936444	167.5
1676	2.0425711242148243	167.6
1677	2.0490864758661793	167.7
1678	2.0427046429929674	167.8
1679	2.0514651035774696	167.9
1680	2.0425626090423346	168.0
1681	2.0379787544223893	168.1
1682	2.038581560309738	168.2
1683	2.0346727931874264	168.3
1684	2.0395809696841027	168.4
1685	2.029782094303893	168.5
1686	2.0384534190251418	168.6
1687	2.0475686682290446	168.7
1688	2.049128869999469	168.8
1689	2.0569634307760505	168.9
1690	2.048830608321565	169.0
1691	2.0625522343928093	169.1
1692	2.0676953983122495	169.2
1693	2.0570815722391207	169.3
1694	2.0556852836026995	169.4
1695	2.0543728828755343	169.5
1696	2.0633672206425655	169.6
1697	2.0643503863184587	169.7
1698	2.0464376034239766	169.8
1699	2.049507505098964	169.9
1700	2.0343878928069934	170.0
1701	2.0434565648937113	170.1
1702	2.0379453722691614	170.2
1703	2.030714803943945	170.3
1704	2.037807892637344	170.4
1705	2.0448502927443117	170.5
1706	2.0480989331874646	170.6
1707	2.0286271543565118	170.7
1708	2.0387118342139865	170.8
1709	2.0562149361605995	170.9
1710	2.027179998014992	171.0
1711	2.042057388331364	171.1
1712	2.060025086215907	171.2
1713	2.056672861577779	171.3
1714	2.0511664909617107	171.4
1715	2.038222550208161	171.5
1716	2.0412792894938145	171.6
1717	2.0347757480198894	171.7
1718	2.0248385981097234	171.8
1719	2.0339526038255387	171.9
1720	2.0237702261947983	172.0
1721	2.037326438953968	172.1
1722	2.0388065909063275	172.2
1723	2.0463254436426372	172.3
1724	2.039038443794947	172.4
1725	2.0412581549987414	172.5
1726	2.045524136944879	172.6
1727	2.049125018650316	172.7
1728	2.032646123576837	172.8
1729	2.039557470003679	172.9
1730	2.036834484735302	173.0
1731	2.0155039981998395	173.1
1732	2.0384550978404734	173.2
1733	2.0334692787349544	173.3
1734	2.044760025770369	173.4
1735	2.042446222573727	173.5
1736	2.050224354534535	173.6
1737	2.046050899472516	173.7
1738	2.042235699477387	173.8
1739	2.032770149259916	173.9
1740	2.0527483540998746	174.0
1741	2.054041723874331	174.1
1742	2.033159361859042	174.2
1743	2.0278715051167335	174.3
1744	2.0457458115536413	174.4
1745	2.049763666572134	174.5
1746	2.0423056042966854	174.6
1747	2.0357824271566107	174.7
1748	2.050789380538809	174.8
1749	2.0468369246598486	174.9
1750	2.048373954758696	175.0
1751	2.0575483935442596	175.1
1752	2.0505660419532643	175.2
1753	2.041195736806176	175.3
1754	2.0513660637445272	175.4
1755	2.0518456382692087	175.5
1756	2.0569315655161975	175.6
1757	2.054301561097698	175.7
1758	2.048903483388916	175.8
1759	2.052976040260449	175.9
1760	2.044325100862823	176.0
1761	2.0324545394789326	176.1
1762	2.0348210496214043	176.2
1763	2.0347603894512556	176.3
1764	2.0426333599485407	176.4
1765	2.036597619608495	176.5
1766	2.0399570841773214	176.6
1767	2.0402941652735125	176.7
1768	2.0414583220460623	176.8
1769	2.062464059892265	176.9
1770	2.0544600083176507	177.0
1771	2.0507238046017937	177.1
1772	2.051045141074672	177.2
1773	2.057631591664382	177.3
1774	2.0701052501636727	177.4
1775	2.074420137267501	177.5
1776	2.0637709805203666	177.6
1777	2.0670300933049743	177.7
1778	2.070372199103488	177.8
1779	2.0655594134041873	177.9
1780	2.0655770273825076	178.0
1781	2.0703845841436355	178.1
1782	2.0581157200423363	178.2
1783	2.0608452348792694	178.3
1784	2.0707197048761476	178.4
1785	2.0724869685440153	178.5
1786	2.050245884706501	178.6
1787	2.0596375090536623	178.7
1788	2.065676990971445	178.8
1789	2.070767481166687	178.9
1790	2.0417963880732124	179.0
1791	2.057131616883537	179.1
1792	2.0607564798929117	179.2
1793	2.0567786066417644	179.3
1794	2.05594051232262	179.4
1795	2.0636407868244007	179.5
1796	2.0710526844043917	179.6
1797	2.0573581417647295	179.7
1798	2.052074570665353	179.8
1799	2.038689400634799	179.9
1800	2.0563176370850407	180.0
1801	2.05614112469866	180.1
1802	2.056630637979969	180.2
1803	2.0506073602614134	180.3
1804	2.0374960954897863	180.4
1805	2.0311065300378655	180.5
1806	2.0251337919291617	180.6
1807	2.032506207289099	180.7
1808	2.0382887467960114	180.8
1809	2.0311687049553404	180.9
1810	2.0337510895139994	181.0
1811	2.040047965650425	181.1
1812	2.0363739247686974	181.2
1813	2.0448889359290057	181.3
1814	2.055995117405133	181.4
1815	2.0402657351967695	181.5
1816	2.0488005898585744	181.6
1817	2.051127378015848	181.7
1818	2.039835982537405	181.8
1819	2.0516074222412186	181.9
1820	2.041657956002996	182.0
1821	2.0527005027797767	182.1
1822	2.0519548246927446	182.2
1823	2.0341326918890914	182.3
1824	2.041259362160994	182.4
1825	2.0398585113043404	182.5
1826	2.0346241609675495	182.6
1827	2.039163869686304	182.7
1828	2.041646026053673	182.8
1829	2.037156065378052	182.9
1830	2.040982552718257	183.0
1831	2.0425796146208657	183.1
1832	2.0375562759476966	183.2
1833	2.057669086474677	183.3
1834	2.0439300809263234	183.4
1835	2.0519155652169245	183.5
1836	2.0429032385079773	183.6
1837	2.0413280407174628	183.7
1838	2.0319915449163846	183.8
1839	2.022686040579592	183.9
1840	2.0488093440634807	184.0
1841	2.0505134496979007	184.1
1842	2.0454915518982326	184.2
1843	2.040884729869744	184.3
1844	2.056001074577448	184.4
1845	2.051749815382844	184.5
1846	2.0397052645746183	184.6
1847	2.0403974123023683	184.7
1848	2.055834054214138	184.8
1849	2.0516001901144865	184.9
1850	2.0420785911616948	185.0
1851	2.0588554416377196	185.1
1852	2.0253801179096484	185.2
1853	2.0463564730470463	185.3
1854	2.0205037765806786	185.4
1855	2.0120731694005336	185.5
1856	2.018747400725269	185.6
1857	2.022691319893285	185.7
1858	2.0095613462977435	185.8
1859	2.003026160166252	185.9
1860	2.01493489077302	186.0
1861	2.015402876550569	186.1
1862	2.0314180595859224	186.2
1863	2.035509807806994	186.3
1864	2.0223980534759356	186.4
1865	2.034794094282964	186.5
1866	2.023777574248885	186.6
1867	2.0288836587789723	186.7
1868	2.043198332696523	186.8
1869	2.0309932473050134	186.9
1870	2.045368512858074	187.0
1871	2.0445250817367278	187.1
1872	2.0511474641521708	187.2
1873	2.0445823848647793	187.3
1874	2.044361067503535	187.4
1875	2.0524156563767386	187.5
1876	2.04247294741407	187.6
1877	2.0469972371591485	187.7
1878	2.043042868150443	187.8
1879	2.0440771813524656	187.9
1880	2.0409042654671556	188.0
1881	2.04251210239204	188.1
1882	2.039397004662059	188.2
1883	2.050253503790126	188.3
1884	2.037930663743272	188.4
1885	2.0297893748217755	188.5
1886	2.0204002490819377	188.6
1887	2.0170810131112713	188.7
1888	2.016764801943168	188.8
1889	2.0247691986743352	188.9
1890	2.0074679314295416	189.0
1891	2.0084387191689426	189.1
1892	2.0045056468290348	189.2
1893	2.003954784098054	189.3
1894	2.013253514113978	189.4
1895	2.019694321976383	189.5
1896	2.011260465475585	189.6
1897	2.0087790160236225	189.7
1898	2.0181927520276584	189.8
1899	2.0020487240427416	189.9
1900	2.0057119956780194	190.0
1901	2.0100166585374613	190.1
1902	2.00474776678906	190.2
1903	2.00338065309209	190.3
1904	2.0185709717839138	190.4
1905	2.015807010031514	190.5
1906	2.003627447150204	190.6
1907	1.9924706708141207	190.7
1908	2.0036752936510966	190.8
1909	2.0096979974416587	190.9
1910	2.009411859242241	191.0
1911	2.0252817294975425	191.1
1912	2.018571504302304	191.2
1913	2.0206271173682597	191.3
1914	2.034405349671331	191.4
1915	2.0239435734781646	191.5
1916	2.0149292808328974	191.6
1917	2.0246006001162042	191.7
1918	2.011408721231162	191.8
1919	2.0072640510405875	191.9
1920	2.019450487213481	192.0
1921	2.020174918594125	192.1
1922	2.0325303492136535	192.2
1923	2.0183672117285765	192.3
1924	2.0406813978901024	192.4
1925	2.032149842271578	192.5
1926	2.048838947305137	192.6
1927	2.0143307894290055	192.7
1928	2.0095428921572602	192.8
1929	2.008500870576726	192.9
1930	2.0123855674410787	193.0
1931	2.021349333689196	193.1
1932	2.01265818726839	193.2
1933	2.023698894396346	193.3
1934	2.0353522195019718	193.4
1935	2.034669661283571	193.5
1936	2.0310886302635205	193.6
1937	2.032471790308084	193.7
1938	2.0391307974786175	193.8
1939	2.0442946555436263	193.9
1940	2.0371220113801853	194.0
1941	2.0311068430546375	194.1
1942	2.0251624569775566	194.2
1943	2.019160702588895	194.3
1944	2.0361083879782127	194.4
1945	2.032641823451529	194.5
1946	2.04842402117982	194.6
1947	2.038241561373118	194.7
1948	2.026315059932036	194.8
1949	2.038429407610107	194.9
1950	2.056235510687859	195.0
1951	2.0271081556571677	195.1
1952	2.0308125398426187	195.2
1953	2.033249670082844	195.3
1954	2.0408027389207337	195.4
1955	2.0256849690671586	195.5
1956	2.024888188135031	195.6
1957	2.024117788246876	195.7
1958	2.014450867655142	195.8
1959	2.034497697029998	195.9
1960	2.05652457277819	196.0
1961	2.048202516701419	196.1
1962	2.0512237542509504	196.2
1963	2.0449743996523595	196.3
1964	2.0462548778373266	196.4
1965	2.0428351387341497	196.5
1966	2.0371339087442935	196.6
1967	2.0389527948021287	196.7
1968	2.031019384473095	196.8
1969	2.018237202410954	196.9
1970	2.025807614607908	197.0
1971	2.0334740681308725	197.1
1972	2.0347775730876605	197.2
1973	2.037847692660016	197.3
1974	2.0186020483272142	197.4
1975	2.0214102615923477	197.5
1976	2.0191005781227727	197.6
1977	2.023857476321572	197.7
1978	2.0249491539137665	197.8
1979	2.0253615047025377	197.9
1980	2.0297395551935256	198.0
1981	2.0189168537610724	198.1
1982	2.0291967253927696	198.2
1983	2.034808959561736	198.3
1984	2.0381911457314152	198.4
1985	2.0386344938401555	198.5
1986	2.044810921702152	198.6
1987	2.054417078803205	198.7
1988	2.0415282685989244	198.8
1989	2.0507759433496027	198.9
1990	2.0612557966335574	199.0
1991	2.058809178183546	199.1
1992	2.054792586601837	199.2
1993	2.0355763357769967	199.3
1994	2.0440197099480155	199.4
1995	2.0398468550397038	199.5
1996	2.0337431241863233	199.6
1997	2.033718789229608	199.7
1998	2.0445134913251835	199.8
[truncated: 24,001 more rows]
