# Supplementary material for: Assessing structure-function impacts on Vitellogenin by leveraging allelic variant found in honey bee subspecies Apis mellifera mellifera
Source: iScience. 2025 Jul 29;28(9):113241. doi: 10.1016/j.isci.2025.113241 (PMC12496180; doi:10.1016/j.isci.2025.113241)
Supplement: Data S1. Data and code for molecular dynamics [file mmc2.zip › MD_analysis/csv/rmsfdel2.csv]

	Fluctuations	Atom_number
0	1.851903	0
1	1.455908	1
2	1.8242817	2
3	1.6525878	3
4	1.6237004	4
5	1.5642482	5
6	1.3194071	6
7	1.0514598	7
8	0.9313593	8
9	0.81267023	9
10	0.80710715	10
11	0.778715	11
12	0.7835201	12
13	0.7469307	13
14	0.73689336	14
15	0.79952335	15
16	0.9113634	16
17	1.1064862	17
18	1.4047801	18
19	1.6933949	19
20	2.029687	20
21	2.2859411	21
22	2.7631738	22
23	2.3377826	23
24	2.1000743	24
25	1.7585005	25
26	1.3518684	26
27	1.1484972	27
28	1.0559462	28
29	0.8365012	29
30	0.7528364	30
31	0.7922776	31
32	0.86020714	32
33	0.81772953	33
34	0.80167425	34
35	0.7880091	35
36	0.8732534	36
37	0.87478584	37
38	1.0843896	38
39	1.211872	39
40	1.4241315	40
41	1.4707769	41
42	1.6687531	42
43	1.5672202	43
44	1.2299949	44
45	1.0276642	45
46	0.9751798	46
47	0.8306113	47
48	0.8724809	48
49	0.8817244	49
50	1.2199728	50
51	1.1875917	51
52	1.3397695	52
53	1.0687822	53
54	0.88901246	54
55	0.8689559	55
56	1.0338556	56
57	1.2564609	57
58	1.6936725	58
59	2.1393878	59
60	3.3155146	60
61	2.9550948	61
62	2.665756	62
63	2.6660254	63
64	2.3134372	64
65	1.5766551	65
66	1.6446037	66
67	1.5920485	67
68	1.3916172	68
69	1.7026509	69
70	2.1017675	70
71	2.1008873	71
72	2.7802386	72
73	2.4963653	73
74	1.6196615	74
75	1.8718154	75
76	1.1723093	76
77	1.1271596	77
78	1.1794224	78
79	1.3198912	79
80	1.5189713	80
81	1.3393614	81
82	1.311412	82
83	1.4140246	83
84	1.1752928	84
85	1.0724554	85
86	1.000119	86
87	0.9633741	87
88	1.023278	88
89	1.2086425	89
90	1.18358	90
91	1.7264731	91
92	2.0747867	92
93	1.7972702	93
94	1.4401841	94
95	1.2622592	95
96	1.5810196	96
97	1.409681	97
98	1.1169666	98
99	1.1608351	99
100	1.1831926	100
101	1.3586634	101
102	1.8186902	102
103	2.0047286	103
104	1.504432	104
105	1.553854	105
106	1.5195153	106
107	1.3622906	107
108	1.1240495	108
109	1.1329129	109
110	1.1618038	110
111	0.9912783	111
112	0.9246356	112
113	1.0227143	113
114	0.9875679	114
115	1.016999	115
116	1.2360793	116
117	1.1852026	117
118	1.0085444	118
119	1.0143099	119
120	1.0634483	120
121	1.2847571	121
122	1.3319094	122
123	1.5231242	123
124	1.9920661	124
125	2.3663716	125
126	3.1100965	126
127	2.770905	127
128	3.1962209	128
129	3.0648065	129
130	2.7716336	130
131	2.387685	131
132	2.0903363	132
133	2.7642035	133
134	3.5832086	134
135	4.8462324	135
136	4.0199633	136
137	4.436346	137
138	3.7268019	138
139	2.9298832	139
140	2.7019022	140
141	2.3526707	141
142	1.9471705	142
143	2.0048823	143
144	2.2508783	144
145	2.4756668	145
146	2.792356	146
147	2.7407887	147
148	3.6349082	148
149	4.1984644	149
150	4.4991283	150
151	4.406234	151
152	3.8035238	152
153	3.5007334	153
154	2.4792204	154
155	2.3930206	155
156	1.7028823	156
157	1.651906	157
158	1.4336276	158
159	1.5366327	159
160	1.5263536	160
161	1.8367286	161
162	1.6420612	162
163	1.740153	163
164	2.0252366	164
165	2.2993808	165
166	2.4552722	166
167	2.2496107	167
168	2.2998414	168
169	2.7391765	169
170	2.7898836	170
171	2.7023792	171
172	3.4237905	172
173	3.1045885	173
174	1.9982669	174
175	2.263993	175
176	2.9851153	176
177	3.847468	177
178	4.299878	178
179	4.855199	179
180	5.575349	180
181	4.6939526	181
182	4.440803	182
183	3.7430067	183
184	2.5128636	184
185	1.7005826	185
186	1.3240643	186
187	1.3237071	187
188	1.249947	188
189	1.1597372	189
190	1.1754035	190
191	1.1395446	191
192	1.4022839	192
193	1.5367155	193
194	1.8509903	194
195	1.6666049	195
196	2.242111	196
197	2.5956643	197
198	4.172425	198
199	4.1862063	199
200	4.369443	200
201	4.995056	201
202	4.39911	202
203	3.7411613	203
204	3.9272258	204
205	4.795751	205
206	4.866739	206
207	5.7300367	207
208	6.490781	208
209	8.073277	209
210	9.528576	210
211	9.409769	211
212	8.25046	212
213	8.653195	213
214	9.520763	214
215	8.808055	215
216	9.265507	216
217	8.365224	217
218	6.1970673	218
219	5.544448	219
220	6.0533757	220
221	4.515553	221
222	3.261539	222
223	4.0061226	223
224	4.1271014	224
225	2.4345646	225
226	2.0645194	226
227	1.5734208	227
228	1.4013748	228
229	1.2002764	229
230	1.1478728	230
231	1.0579765	231
232	1.0343441	232
233	1.0343565	233
234	1.076793	234
235	0.9573417	235
236	1.0509588	236
237	1.3801386	237
238	1.9422467	238
239	2.0451317	239
240	2.284496	240
241	1.6220111	241
242	1.0638936	242
243	0.9428816	243
244	1.0000877	244
245	0.9994229	245
246	0.94540864	246
247	0.9432242	247
248	0.95317435	248
249	0.98818874	249
250	0.9791338	250
251	1.0437397	251
252	1.1520389	252
253	1.2166675	253
254	1.3787192	254
255	1.6738056	255
256	2.1817906	256
257	2.8275127	257
258	3.4547238	258
259	3.2393494	259
260	2.967479	260
261	3.6478038	261
262	3.421732	262
263	2.4899929	263
264	2.1411695	264
265	1.5953109	265
266	1.2750256	266
267	1.0845611	267
268	0.99337727	268
269	0.8876887	269
270	0.87796557	270
271	0.87355626	271
272	0.8627539	272
273	0.87316304	273
274	0.9247413	274
275	0.9481758	275
276	1.107054	276
277	1.2044151	277
278	1.2891328	278
279	1.5953225	279
280	2.4502811	280
281	2.7513406	281
282	2.670646	282
283	2.361612	283
284	1.807174	284
285	1.5344547	285
286	1.7730188	286
287	1.9450822	287
288	2.3452804	288
289	2.434372	289
290	2.1977408	290
291	2.0203633	291
292	1.7931812	292
293	1.5493028	293
294	1.7372446	294
295	2.337455	295
296	2.3092442	296
297	1.9939488	297
298	2.8636255	298
299	3.8768575	299
