# Supplementary material for: Assessing structure-function impacts on Vitellogenin by leveraging allelic variant found in honey bee subspecies Apis mellifera mellifera
Source: iScience. 2025 Jul 29;28(9):113241. doi: 10.1016/j.isci.2025.113241 (PMC12496180; doi:10.1016/j.isci.2025.113241)
Supplement: Data S1. Data and code for molecular dynamics [file mmc2.zip › MD_analysis/csv/rmsdwt1_delloop.csv]

	CA_Backbone	Time_(ns)
0	29.750443878128586	0.0
1	29.64317518282799	0.1
2	29.750095162183833	0.2
3	29.89835082842262	0.3
4	30.009301229960993	0.4
5	29.837228264695487	0.5
6	29.727747976166313	0.6
7	29.66898199808689	0.7
8	29.63071134082363	0.8
9	29.442635984388055	0.9
10	29.788463092842203	1.0
11	29.720011988233995	1.1
12	29.89217121481215	1.2
13	29.9807175345736	1.3
14	29.764513648825886	1.4
15	29.723315612973774	1.5
16	29.851641245296307	1.6
17	29.748959082342765	1.7
18	29.774806275237374	1.8
19	29.78686817623172	1.9
20	29.666919067971605	2.0
21	29.960932493076484	2.1
22	29.972864084428316	2.2
23	29.811716940316085	2.3
24	29.683930900034383	2.4
25	29.914964390169544	2.5
26	30.275817485148448	2.6
27	29.917996383541833	2.7
28	29.503233638850975	2.8
29	30.005674584135548	2.9
30	29.572453753884723	3.0
31	30.102775456625942	3.1
32	30.247780723190196	3.2
33	30.092767309011492	3.3
34	30.177789762383842	3.4
35	29.97843069211484	3.5
36	29.890746985479893	3.6
37	30.235573829776715	3.7
38	30.063871604620896	3.8
39	29.5431249075838	3.9
40	29.913297895023035	4.0
41	29.77790801179861	4.1
42	29.998217568959035	4.2
43	29.96009006876784	4.3
44	29.823064891297225	4.4
45	29.747975336309143	4.5
46	29.85255157744682	4.6
47	29.453726986778324	4.7
48	29.71583657363233	4.8
49	29.680362985315423	4.9
50	29.763999751644143	5.0
51	29.536110211053007	5.1
52	29.699379016387006	5.2
53	29.96163910170138	5.3
54	29.55328905969985	5.4
55	29.828152473396482	5.5
56	29.785409075304983	5.6
57	30.012584665882915	5.7
58	29.723143090348472	5.8
59	30.101598999149168	5.9
60	29.794180198989096	6.0
61	30.046189870874773	6.1
62	30.24790552679148	6.2
63	29.733109024980138	6.3
64	29.9919700475067	6.4
65	29.574898436192157	6.5
66	29.75524698143081	6.6
67	29.605513860794513	6.7
68	30.01554691606625	6.8
69	29.68445030325736	6.9
70	29.950887638520477	7.0
71	29.81960159136169	7.1
72	29.701889771189233	7.2
73	29.717807736393734	7.3
74	29.665336998790664	7.4
75	29.70729303298585	7.5
76	29.855712045114547	7.6
77	29.83316297091848	7.7
78	30.166049047128084	7.8
79	30.125034545983738	7.9
80	29.914769843379318	8.0
81	30.056343010908357	8.1
82	30.007341079282057	8.2
83	29.72745799132804	8.3
84	30.15423491798922	8.4
85	29.886248549792562	8.5
86	29.90398350860394	8.6
87	29.985393998927464	8.7
88	29.99154791767884	8.8
89	29.787965713784157	8.9
90	29.712081453511452	9.0
91	29.61896695487372	9.1
92	30.097990706794494	9.2
93	29.72578048409906	9.3
94	29.736342906530968	9.4
95	29.884317764666868	9.5
96	30.029277147554186	9.6
97	30.115287017654314	9.7
98	29.520764874136734	9.8
99	29.977050511112445	9.9
100	30.013975858967775	10.0
101	30.288262973682023	10.1
102	29.80146285619323	10.2
103	30.1669428611549	10.3
104	29.986104278246515	10.4
105	30.056823871842703	10.5
106	29.68936352738424	10.6
107	29.465665919518464	10.7
108	29.264959704494473	10.8
109	29.498760898022734	10.9
110	29.614721797083106	11.0
111	29.53727382110024	11.1
112	29.709267866441404	11.2
113	29.754437593369563	11.3
114	29.923003210369675	11.4
115	30.06357427839432	11.5
116	30.01166515699701	11.6
117	29.87263394517052	11.7
118	29.63487757868991	11.8
119	29.792427442529934	11.9
120	29.751932344608566	12.0
121	29.734575467295183	12.1
122	29.846641759856777	12.2
123	29.63251548700097	12.3
124	29.62028840476963	12.4
125	29.548166606006117	12.5
126	29.822204113517806	12.6
127	29.420784342081497	12.7
128	29.61263867814997	12.8
129	30.035632954484104	12.9
130	29.53944870738726	13.0
131	29.56176652785154	13.1
132	29.6180896589706	13.2
133	29.3102138573882	13.3
134	29.50776878147986	13.4
135	29.481793114289818	13.5
136	29.44464568943809	13.6
137	29.436803251375267	13.7
138	29.600354700159226	13.8
139	29.297032394676485	13.9
140	29.37945783193395	14.0
141	29.249616202925278	14.1
142	29.371877848503235	14.2
143	29.740202641435275	14.3
144	29.615366003907365	14.4
145	29.955184186029268	14.5
146	29.548403365779134	14.6
147	29.391400435368247	14.7
148	29.595006498774943	14.8
149	29.645709797142228	14.9
150	29.534318912305217	15.0
151	29.54138132786003	15.1
152	29.626223917218766	15.2
153	29.621719975490205	15.3
154	29.58179016446875	15.4
155	29.754243046579333	15.5
156	29.589127882085215	15.6
157	29.735491305486935	15.7
158	29.776129560480364	15.8
159	29.705729317275686	15.9
160	29.523802373550254	16.0
161	29.38723970354321	16.1
162	29.84925345874828	16.2
163	29.624873101769612	16.3
164	30.044455467886387	16.4
165	29.622648661111498	16.5
166	29.968528994630894	16.6
167	29.467716002204206	16.7
168	29.809323647726824	16.8
169	29.513520759221233	16.9
170	29.783990352013955	17.0
171	29.640469881235525	17.1
172	29.865323757760223	17.2
173	29.849899500919612	17.3
174	30.240699954164608	17.4
175	30.053575307515253	17.5
176	30.444164695846318	17.6
177	30.26346376396876	17.7
178	30.060210087200975	17.8
179	30.00966279333529	17.9
180	30.121020641924904	18.0
181	29.783393864213718	18.1
182	30.073184155692914	18.2
183	30.126451433927684	18.3
184	29.994385364260893	18.4
185	29.865967964584478	18.5
186	29.850609780238667	18.6
187	29.593127103367426	18.7
188	29.895979559998285	18.8
189	30.25596637115654	18.9
190	29.956437728083305	19.0
191	29.85012157791601	19.1
192	29.7484305023844	19.2
193	29.520900689820483	19.3
194	29.771963322614088	19.4
195	29.919009495128694	19.5
196	30.208117037495008	19.6
197	30.066116234096867	19.7
198	29.81153340560832	19.8
199	30.04411042263579	19.9
200	30.06063221702884	20.0
201	29.982637307616823	20.1
202	29.933793215839202	20.2
203	30.03636892866224	20.3
204	29.98869028227893	20.4
205	29.823982564836054	20.5
206	29.58934445304038	20.6
207	29.414729532072318	20.7
208	29.41132496324327	20.8
209	29.153790896653852	20.9
210	29.183806162761815	21.0
211	29.068217839158205	21.1
212	29.393892836699706	21.2
213	29.533522371673513	21.3
214	29.698767845810146	21.4
215	29.92904333760223	21.5
216	29.922202999043815	21.6
217	29.924355861165903	21.7
218	29.89291820107276	21.8
219	30.063434792016416	21.9
220	29.733705512780375	22.0
221	29.679067230278598	22.1
222	29.746444656846375	22.2
223	29.683651927278582	22.3
224	29.834255002429686	22.4
225	29.585431493070814	22.5
226	29.777652898554816	22.6
227	29.900986386826126	22.7
228	29.548779611930055	22.8
229	30.112284389835267	22.9
230	29.65067624633436	23.0
231	29.78892743565285	23.1
232	30.04483538473146	23.2
233	29.87347820482624	23.3
234	29.876682720823826	23.4
235	30.02924961734802	23.5
236	29.844982606098576	23.6
237	30.007230958457395	23.7
238	29.71241181598543	23.8
239	29.694919122988303	23.9
240	29.986654882369812	24.0
241	30.011553200825276	24.1
242	30.328567195507322	24.2
243	29.82591518530882	24.3
244	29.855411048193808	24.4
245	29.707680291219237	24.5
246	29.709528485726434	24.6
247	29.776676493909505	24.7
248	29.680260205879073	24.8
249	29.882051111025966	24.9
250	29.860327943014845	25.0
251	29.838415734254728	25.1
252	29.85681875940237	25.2
253	30.146766890730245	25.3
254	29.82071197634367	25.4
255	29.814222189077086	25.5
256	29.824799294285608	25.6
257	30.213134876405313	25.7
258	29.57982634309566	25.8
259	29.711092201436596	25.9
260	29.71989085532687	26.0
261	29.33397242530844	26.1
262	29.670999044525228	26.2
263	29.483909269470352	26.3
264	29.4833219584055	26.4
265	29.405919866099577	26.5
266	29.727190030654704	26.6
267	29.236376009107076	26.7
268	29.358635819337962	26.8
269	29.75118719369504	26.9
270	29.540803193530568	27.0
271	29.707025072312515	27.1
272	29.478023311392313	27.2
273	29.98340998873652	27.3
274	30.077900997682487	27.4
275	29.92407872375718	27.5
276	29.744559755397624	27.6
277	29.487018347419898	27.7
278	29.88725799068527	27.8
279	29.927257544895678	27.9
280	30.117856503563026	28.0
281	29.946057005012094	28.1
282	29.76271867938394	28.2
283	29.687797976327005	28.3
284	29.944091348291924	28.4
285	29.769478262670944	28.5
286	29.62510252015432	28.6
287	29.423647483522643	28.7
288	29.660330171962826	28.8
289	29.491404826935494	28.9
290	29.714412344300072	29.0
291	29.457557356129385	29.1
292	29.69328566408919	29.2
293	29.59647844713122	29.3
294	29.48548583261006	29.4
295	29.695289863097987	29.5
296	29.59977473048269	29.6
297	29.598634979947462	29.7
298	29.42813307178043	29.8
299	29.6710504342434	29.9
300	29.666867678253432	30.0
301	29.289894729891483	30.1
302	29.887863655220897	30.2
303	29.804771986974238	30.3
304	29.60058044784978	30.4
305	29.841124706541343	30.5
306	29.593483160700487	30.6
307	29.31572356931532	30.7
308	29.41064955551869	30.8
309	29.32883895953224	30.9
310	29.228348200989416	31.0
311	28.858125659179088	31.1
312	29.3240780692128	31.2
313	29.183048164418746	31.3
314	29.435173463170315	31.4
315	29.050796724697108	31.5
316	29.204872276519133	31.6
317	28.976969888498452	31.7
318	29.318929920659983	31.8
319	29.258139554753907	31.9
320	29.746474022399617	32.0
321	29.608305423699626	32.1
322	29.644610424242714	32.2
323	29.746180366867193	32.3
324	29.435744256111462	32.4
325	29.315268403240058	32.5
326	29.742004952265532	32.6
327	29.70301300360076	32.7
328	29.935993796985315	32.8
329	29.586450110698912	32.9
330	29.674012684426742	33.0
331	29.590972405898256	33.1
332	29.870558167625695	33.2
333	29.460079123014083	33.3
334	29.599040591651622	33.4
335	29.63628712524555	33.5
336	29.724396632402513	33.6
337	29.484012048906703	33.7
338	29.509481160303316	33.8
339	29.739707097724306	33.9
340	29.54966057852733	34.0
341	29.29825657117728	34.1
342	29.31468109217521	34.2
343	29.67879192821695	34.3
344	29.285669760918722	34.4
345	29.291766783910692	34.5
346	29.248474617042977	34.6
347	29.244750697822415	34.7
348	29.419466562879744	34.8
349	29.64167019822431	34.9
350	29.565714359415573	35.0
351	29.597533771700874	35.1
352	29.42256829944098	35.2
353	29.591653319664065	35.3
354	29.74664470967784	35.4
355	29.716789118765632	35.5
356	29.324402925645543	35.6
357	29.58331533789028	35.7
358	29.312153819249282	35.8
359	29.30690105591303	35.9
360	29.531305272403706	36.0
361	29.499746479403434	36.1
362	29.664411983863527	36.2
363	29.506904333006286	36.3
364	29.618119024523843	36.4
365	29.62187414464473	36.5
366	29.210978476246492	36.6
367	29.37351314274943	36.7
368	29.436509595842843	36.8
369	29.58912421139106	36.9
370	29.594487095551965	37.0
371	29.82860947481882	37.1
372	29.91712642902702	37.2
373	30.02602491253258	37.3
374	29.702550496137192	37.4
375	29.66840019306327	37.5
376	29.527768558585063	37.6
377	29.651133247756697	37.7
378	29.361981657060525	37.8
379	29.660047528512866	37.9
380	29.854662226586125	38.0
381	29.82477359942652	38.1
382	29.900637670881377	38.2
383	29.685219313682897	38.3
384	29.83827991857098	38.4
385	29.94288001922067	38.5
386	29.74523699846928	38.6
387	29.6732601921249	38.7
388	29.444741127486125	38.8
389	29.641391225468507	38.9
390	29.463035867156186	39.0
391	29.49095333155439	39.1
392	29.56105441318541	39.2
393	29.767666775105297	39.3
394	29.616349749940984	39.4
395	29.745014921472883	39.5
396	29.66506720277025	39.6
397	29.554423304193843	39.7
398	30.213679974487377	39.8
399	29.76878266612851	39.9
400	29.488626111459926	40.0
401	30.244752400512066	40.1
402	29.91428714709789	40.2
403	29.942184422678242	40.3
404	29.965875082756604	40.4
405	30.209913842284028	40.5
406	29.799258604352964	40.6
407	29.599559994874603	40.7
408	29.823714604162713	40.8
409	29.97930431732381	40.9
410	29.74546458150691	41.0
411	29.7503851470221	41.1
412	29.866839754446364	41.2
413	29.612179841380556	41.3
414	29.81610525517876	41.4
415	29.687792470285768	41.5
416	29.432877443976167	41.6
417	29.364679617264677	41.7
418	29.37589542325622	41.8
419	29.67448253327862	41.9
420	29.493309917202097	42.0
421	29.529279049229974	42.1
422	29.56956858827865	42.2
423	29.79631837833456	42.3
424	29.88004140597593	42.4
425	29.80697990950866	42.5
426	29.697782264429442	42.6
427	29.93166788392328	42.7
428	29.600589624585165	42.8
429	29.75278761634675	42.9
430	29.68633704005319	43.0
431	29.644212153926862	43.1
432	29.680682335706937	43.2
433	29.773204017238584	43.3
434	29.558510622135778	43.4
435	29.577829485475174	43.5
436	29.523490364547055	43.6
437	29.38405170566932	43.7
438	29.516936340132748	43.8
439	29.58131297422856	43.9
440	29.34424669824915	44.0
441	29.612477167607135	44.1
442	29.59248656723732	44.2
443	29.581773646345052	44.3
444	29.903664158212425	44.4
445	29.748424996343168	44.5
446	29.793859013250508	44.6
447	29.82158193085848	44.7
448	29.657388110597346	44.8
449	29.55903920209414	44.9
450	29.607351043219246	45.0
451	29.802185982941825	45.1
452	29.95662860417938	45.2
453	29.9143275247336	45.3
454	29.466051342404775	45.4
455	29.664171553396358	45.5
456	29.79653311394265	45.6
457	30.107855697336888	45.7
458	29.73743677338925	45.8
459	29.88012950263566	45.9
460	30.08466058096949	46.0
461	30.012353412151136	46.1
462	29.983270502358618	46.2
463	29.84474401097848	46.3
464	29.831243197875253	46.4
465	29.791887850489104	46.5
466	30.193937145973045	46.6
467	29.95126204932432	46.7
468	30.298473009475018	46.8
469	30.040795785813543	46.9
470	30.436437884649393	47.0
471	30.057425865684174	47.1
472	29.782268796455117	47.2
473	29.856820594749447	47.3
474	29.871128960566843	47.4
475	29.96989449285667	47.5
476	29.85054003704971	47.6
477	30.106967389351304	47.7
478	29.774806275237374	47.8
479	29.86047477078106	47.9
480	29.430060186211968	48.0
481	29.907632178594316	48.1
482	29.55914381687757	48.2
483	29.82164433265912	48.3
484	30.008737778408154	48.4
485	29.773396728681732	48.5
486	29.86564677884589	48.6
487	29.663457603383144	48.7
488	29.987576226602798	48.8
489	29.559141981530495	48.9
490	29.916786889817658	49.0
491	29.764014434420766	49.1
492	30.258578070048042	49.2
493	29.722126308067452	49.3
494	29.55956778205251	49.4
495	29.61785473454466	49.5
496	29.513612526575116	49.6
497	30.08027043075974	49.7
498	29.70302034498907	49.8
499	29.676099474054034	49.9
500	30.032399072933273	50.0
501	29.689870083177677	50.1
502	29.72906208467391	50.2
503	29.71573746489014	50.3
504	29.632719210526588	50.4
505	29.94537609124628	50.5
506	30.053747830140555	50.6
507	29.779420337790597	50.7
508	29.78767389359881	50.8
509	29.891222340373005	50.9
510	29.86223119793437	51.0
511	29.711730902219617	51.1
512	29.80252919284535	51.2
513	29.778342989056014	51.3
514	29.521247570418158	51.4
515	29.795609934362588	51.5
516	29.918014737012605	51.6
517	29.810443209444195	51.7
518	29.749841884287118	51.8
519	29.85510270988476	51.9
520	29.74954088736638	52.0
521	29.91902968394655	52.1
522	29.778788978395884	52.2
523	29.799042033397804	52.3
524	29.912301301559868	52.4
525	29.774433699780612	52.5
526	29.836736391678677	52.6
527	29.61922573881167	52.7
528	29.794923514555546	52.8
529	29.721665635950963	52.9
530	29.821280933937743	53.0
531	29.804144298273684	53.1
532	29.66049902389397	53.2
533	29.416546525679195	53.3
534	29.66558293529907	53.4
535	29.55643667993803	53.5
536	29.212305432183637	53.6
537	29.7683238293591	53.7
538	29.78593031387504	53.8
539	29.488508649246956	53.9
540	30.031459375229517	54.0
541	29.88631278694028	54.1
542	29.973355957445126	54.2
543	29.796419322423834	54.3
544	29.703391085098758	54.4
545	29.521882600507027	54.5
546	29.54913383391604	54.6
547	29.484744352390685	54.7
548	29.558598718795505	54.8
549	29.59953246466844	54.9
550	29.36515313681071	55.0
551	29.474725192693768	55.1
552	29.37491901861091	55.2
553	29.747329294137806	55.3
554	29.81461862404586	55.4
555	29.825270978484568	55.5
556	29.6726196559948	55.6
557	29.968850180369486	55.7
558	29.332375673350878	55.8
559	29.724271828801232	55.9
560	29.895364718727272	56.0
561	29.824213818567834	56.1
562	29.797395727069148	56.2
563	29.543855375720707	56.3
564	29.36815943532391	56.4
565	29.536084516193917	56.5
566	29.37972579260729	56.6
567	29.547795865896433	56.7
568	29.73597767246251	56.8
569	29.66052838944721	56.9
570	29.808565649383752	57.0
571	29.69444927413642	57.1
572	29.574764455855487	57.2
573	29.291796149463934	57.3
574	29.476966151475583	57.4
575	29.585721477909086	57.5
576	29.916412479013815	57.6
577	29.794585810693256	57.7
578	29.777227098032803	57.8
579	29.422902332609112	57.9
580	29.11224047416283	58.0
581	29.10400894251955	58.1
582	29.804281949304507	58.2
583	29.421758911379733	58.3
584	29.587922059055195	58.4
585	29.526845379005003	58.5
586	29.46974589607209	58.6
587	29.500845852302948	58.7
588	29.46089034642241	58.8
589	29.665715080288663	58.9
590	29.578592989859477	59.0
591	29.49430467531819	59.1
592	29.788622768037957	59.2
593	29.459165120169413	59.3
594	29.508765374943028	59.4
595	29.465854960267464	59.5
596	29.84224059756456	59.6
597	29.61492368526165	59.7
598	29.554632533760696	59.8
599	29.641165477777953	59.9
600	29.607398762243267	60.0
601	29.572044471486404	60.1
602	29.50875069216641	60.2
603	29.366305734775477	60.3
604	29.542104454608626	60.4
605	29.77502101084546	60.5
606	30.08510840565644	60.6
607	29.497153133982707	60.7
608	29.39155460452277	60.8
609	29.360027012422822	60.9
610	29.50101103353994	61.0
611	29.13969910179162	61.1
612	29.14600535435044	61.2
613	29.52253598406667	61.3
614	29.41686404072363	61.4
615	29.87801885349636	61.5
616	29.36547799324346	61.6
617	29.812555693930577	61.7
618	29.799904646524304	61.8
619	30.065525252337864	61.9
620	29.762098332071695	62.0
621	29.81076806587694	62.1
622	29.769349788375507	62.2
623	29.918605718771612	62.3
624	29.95058113555851	62.4
625	29.94322506447127	62.5
626	29.770895150614894	62.6
627	29.94403812322667	62.7
628	29.82659976976879	62.8
629	29.782969899038783	62.9
630	29.82376415853381	63.0
631	29.490332984242144	63.1
632	29.709855177506256	63.2
633	30.148448068653376	63.3
634	29.815991463659945	63.4
635	29.960007478149343	63.5
636	29.5104594002957	63.6
637	29.726270521768797	63.7
638	29.822793259929732	63.8
639	29.899459378057518	63.9
640	29.46942654568058	64.0
641	29.658302113442016	64.1
642	29.69499804291264	64.2
643	29.48864630027778	64.3
644	29.955255764565297	64.4
645	29.913696165338884	64.5
646	29.317459807650778	64.6
647	29.28211102293515	64.7
648	29.37098403447642	64.8
649	29.544435345397243	64.9
650	29.549978093571767	65.0
651	29.37680392005966	65.1
652	29.49199397334742	65.2
653	29.418987537292477	65.3
654	29.721256353552647	65.4
655	29.789072428071982	65.5
656	29.6669686223427	65.6
657	29.426631757870908	65.7
658	29.210837154521514	65.8
659	29.732393239619853	65.9
660	29.77110070948759	66.0
661	29.975804310446716	66.1
662	29.734762672697105	66.2
663	29.548216160377216	66.3
664	29.63670007833802	66.4
665	29.55752504075508	66.5
666	29.379272461879108	66.6
667	29.22676980250263	66.7
668	29.230348729304062	66.8
669	29.444473166812788	66.9
670	29.440070169173495	67.0
671	29.250649503329996	67.1
672	29.289123884118872	67.2
673	29.336306986791215	67.3
674	29.091194549223363	67.4
675	29.112813102451057	67.5
676	28.974185666981647	67.6
677	29.1360375843717	67.7
678	29.543211168896452	67.8
679	29.046360690810417	67.9
680	29.022079048973048	68.0
681	29.28809241906123	68.1
682	29.23730653007545	68.2
683	29.104331963605215	68.3
684	29.07862425708851	68.4
685	29.112873668904623	68.5
686	29.37428031782789	68.6
687	29.199342375774158	68.7
688	29.36650211691279	68.8
689	29.300679229319783	68.9
690	29.199175359190093	69.0
691	29.437979708852048	69.1
692	29.760296021241437	69.2
693	29.75389065994042	69.3
694	29.95056094674066	69.4
695	29.579518004786614	69.5
696	29.422612347770844	69.6
697	29.786025751923077	69.7
698	29.593486831394642	69.8
699	29.537009531121058	69.9
700	29.808877658386955	70.0
701	29.538384206082217	70.1
702	29.569335499199788	70.2
703	29.59594436113162	70.3
704	29.793022094983094	70.4
705	29.733209969069414	70.5
706	29.73139481080961	70.6
707	29.746046386530523	70.7
708	29.71648995719198	70.8
709	29.810092658152364	70.9
710	29.455485249278716	71.0
711	29.660183344196614	71.1
712	30.0588611070989	71.2
713	29.660656863742645	71.3
714	29.834038431474525	71.4
715	29.72704320288849	71.5
716	29.824344128210353	71.6
717	29.890414787658838	71.7
718	29.995191081627986	71.8
719	29.882106171438295	71.9
720	29.76142292434712	72.0
721	29.91374755505706	72.1
722	29.670072194251013	72.2
723	29.945106295225866	72.3
724	29.960932493076484	72.4
725	29.950579300211434	72.5
726	30.020364702145095	72.6
727	29.794995093091575	72.7
728	29.86735181628103	72.8
729	29.596639957674054	72.9
730	29.885753006081597	73.0
731	29.83795322679116	73.1
732	30.137287323074162	73.2
733	30.017819075748385	73.3
734	29.81207483299623	73.4
735	29.82665299483404	73.5
736	29.702012739443436	73.6
737	29.75527634698405	73.7
738	29.824847013309626	73.8
739	29.95573662549964	73.9
740	29.44894957833519	74.0
741	29.710793039862935	74.1
742	29.999707870786093	74.2
743	29.509991386790904	74.3
744	29.69067396519769	74.4
745	29.739130798741925	74.5
746	29.638050893787174	74.6
747	29.734913171157476	74.7
748	29.242269308573427	74.8
749	29.378351117646126	74.9
750	29.57017792350843	75.0
751	29.880112984511964	75.1
752	29.640710311702698	75.2
753	29.77947356285585	75.3
754	29.524086852347292	75.4
755	29.95854837722261	75.5
756	29.83140837911224	75.6
757	29.74349158339843	75.7
758	29.64089568175754	75.8
759	29.68622691922853	75.9
760	29.966893700384706	76.0
761	29.998659887604752	76.1
762	29.798674963982275	76.2
763	29.4243816223537	76.3
764	29.54968260269226	76.4
765	29.893622974350578	76.5
766	29.606662788065123	76.6
767	29.908571876298073	76.7
768	30.040959131703456	76.8
769	29.935733177700286	76.9
770	29.984801181821382	77.0
771	29.839370114735107	77.1
772	29.898167293714852	77.2
773	30.232138060047347	77.3
774	29.48413868785506	77.4
775	29.4728825042278	77.5
776	30.020060034530204	77.6
777	29.96927414554442	77.7
778	29.560909420766276	77.8
779	29.87417380136867	77.9
780	29.63412508638807	78.0
781	29.7010546882689	78.1
782	29.599336082531128	78.2
783	29.910618288289662	78.3
784	29.53279740957784	78.4
785	29.721915243153525	78.5
786	29.702084317979466	78.6
787	29.54454546622191	78.7
788	29.82356043500819	78.8
789	29.879101708272174	78.9
790	29.83026679322994	79.0
791	29.910933967987017	79.1
792	29.539281690803193	79.2
793	29.75501939839318	79.3
794	29.70452349424567	79.4
795	29.561810576181404	79.5
796	29.533775649570227	79.6
797	29.76361249341076	79.7
798	29.474288380089288	79.8
799	29.83417241181119	79.9
800	30.129450391052575	80.0
801	29.931809205648257	80.1
802	29.59507807731097	80.2
803	29.521443952555465	80.3
804	29.844863308538528	80.4
805	29.799895469788915	80.5
806	29.734553443130253	80.6
807	29.84172486503574	80.7
808	29.581167981809426	80.8
809	29.427211727547448	80.9
810	29.863543471094896	81.0
811	29.880111149164886	81.1
812	29.55319912769305	81.2
813	29.873217585541212	81.3
814	30.077133822604026	81.4
815	29.47964025216773	81.5
816	29.442542381687097	81.6
817	29.438710176988955	81.7
818	29.53808687985564	81.8
819	29.65373944060697	81.9
820	29.645228936207882	82.0
821	29.546355118440474	82.1
822	30.048729991230246	82.2
823	29.789006355577186	82.3
824	29.881645499321806	82.4
825	30.192166036043105	82.5
826	29.704158260177213	82.6
827	29.857569416357133	82.7
828	29.84542676009137	82.8
829	29.832634390960116	82.9
830	29.976055752996356	83.0
831	29.87798031120773	83.1
832	29.911930561450184	83.2
833	30.12171256777318	83.3
834	29.813669749606714	83.4
835	29.67983257000998	83.5
836	29.90984193647581	83.6
837	29.950072744418	83.7
838	29.81122873799343	83.8
839	30.089839930422634	83.9
840	30.033518634650648	84.0
841	29.792003477354996	84.1
842	29.83958852103735	84.2
843	29.679410440182117	84.3
844	29.78201001251717	84.4
845	29.957315023986425	84.5
846	29.928973594413286	84.6
847	29.831061498514565	84.7
848	29.917027320284827	84.8
849	29.76320504635952	84.9
850	29.637799451237537	85.0
851	29.70625055584574	85.1
852	29.90826353798903	85.2
853	29.631177518981357	85.3
854	29.779134023646485	85.4
855	29.820407308728782	85.5
856	29.29093904237867	85.6
857	29.75188095489039	85.7
858	29.669751008512428	85.8
859	29.77820350267811	85.9
860	29.660385232375152	86.0
861	29.718330810310864	86.1
862	29.679151656244173	86.2
863	29.77887340436146	86.3
864	29.540586622575407	86.4
865	29.634717903494156	86.5
866	29.709603734956616	86.6
867	29.545821032440877	86.7
868	29.82468183207264	86.8
869	29.42211313336572	86.9
870	29.677740274341456	87.0
871	29.644946292757922	87.1
872	30.164619311754592	87.2
873	29.94049773871388	87.3
874	29.997951443632775	87.4
875	29.898807829844955	87.5
876	30.551288398727785	87.6
877	30.14838933754689	87.7
878	29.494227590740927	87.8
879	29.521572426850902	87.9
880	29.53159892793613	88.0
881	29.607591473686416	88.1
882	29.58299048145754	88.2
883	29.576364878507203	88.3
884	29.595098266128822	88.4
885	29.30095269603435	88.5
886	29.713667193386545	88.6
887	29.54325705257339	88.7
888	29.869693719152117	88.8
889	29.931352204225924	88.9
890	29.763293143019247	89.0
891	29.96107748549562	89.1
892	29.965965014763412	89.2
893	29.657777204177805	89.3
894	29.624539068601482	89.4
895	29.84807516592442	89.5
896	29.74161402333799	89.6
897	29.695269674280134	89.7
898	29.36927165565297	89.8
899	29.73530777077917	89.9
900	29.854862279417592	90.0
901	29.67781001753041	90.1
902	29.694862227228892	90.2
903	29.784388622329807	90.3
904	29.746943871251503	90.4
905	29.733626592856037	90.5
906	29.791768552929057	90.6
907	29.664612036694994	90.7
908	29.73494253671072	90.8
909	29.812847514115923	90.9
910	29.952899178917587	91.0
911	30.0653582357538	91.1
912	30.016035118388906	91.2
913	30.085018473649633	91.3
914	29.95954129999162	91.4
915	30.07244084012647	91.5
916	29.983096144386238	91.6
917	30.05309261123383	91.7
918	29.8409723727339	91.8
919	29.794110455800148	91.9
920	29.417484388035877	92.0
921	29.339324297386877	92.1
922	29.386309182574838	92.2
923	29.691874282186475	92.3
924	29.79499692843865	92.4
925	29.711986015463413	92.5
926	29.73274746160584	92.6
927	29.530273807346063	92.7
928	29.503488752094775	92.8
929	29.604788898698843	92.9
930	29.96377544569977	93.0
931	29.761386217405565	93.1
932	29.570691820690172	93.2
933	29.82126258046697	93.3
934	29.590816401396655	93.4
935	29.633490056299202	93.5
936	29.62689381890211	93.6
937	29.56606858140156	93.7
938	29.701887935842155	93.8
939	29.666395994054472	93.9
940	29.606548996546312	94.0
941	29.423717226711595	94.1
942	29.83256097707701	94.2
943	29.352705812930058	94.3
944	29.328027736123914	94.4
945	29.744014657315564	94.5
946	29.717534269679163	94.6
947	29.64432227475152	94.7
948	29.92702629116389	94.8
949	29.817065141700372	94.9
950	29.481216815307434	95.0
951	29.335914222516596	95.1
952	29.45148235730235	95.2
953	29.840673211160244	95.3
954	29.870908718917523	95.4
955	30.056517368880733	95.5
956	30.202196207822492	95.6
957	29.86143832799683	95.7
958	29.838700213051762	95.8
959	29.857473978309095	95.9
960	29.981431484586807	96.0
961	29.96457382167855	96.1
962	30.093595050543513	96.2
963	30.131214159594197	96.3
964	29.98880040310359	96.4
965	30.273706836009147	96.5
966	30.032558748129034	96.6
967	30.09777413583933	96.7
968	29.76138071136433	96.8
969	30.13926582722387	96.9
970	29.975037135368257	97.0
971	29.941085049778728	97.1
972	30.0757481355604	97.2
973	29.973286214256177	97.3
974	29.899492414304916	97.4
975	29.516618825088315	97.5
976	29.95538423886073	97.6
977	29.603291255483477	97.7
978	29.60235339312679	97.8
979	29.681311859754572	97.9
980	29.498946268077578	98.0
981	29.278671582511627	98.1
982	29.496530951323386	98.2
983	29.317346016131967	98.3
984	29.74649788191163	98.4
985	30.28263212884778	98.5
986	30.267782335642476	98.6
987	30.142479519956844	98.7
988	30.278469561675664	98.8
989	30.072264646807014	98.9
990	29.998713112670004	99.0
991	29.700616040317342	99.1
992	29.714500440959803	99.2
993	30.02301310797815	99.3
994	29.73738171297692	99.4
995	30.165067136441536	99.5
996	30.1828443082357	99.6
997	29.853104016917197	99.7
998	30.09643066177849	99.8
999	29.945904671204644	99.9
1000	29.964955573870704	100.0
1001	29.54488500543127	100.1
1002	29.93970670412341	100.2
1003	29.683835461986344	100.3
1004	29.862776296016435	100.4
1005	29.703581961194836	100.5
1006	29.50507816266402	100.6
1007	29.86197057864935	100.7
1008	29.792034678255316	100.8
1009	29.584545020432312	100.9
1010	29.673199625671337	101.0
1011	29.505318593131197	101.1
1012	29.78633776092628	101.2
1013	29.609878316145174	101.3
1014	29.414334932450622	101.4
1015	29.414426699804505	101.5
1016	29.542196221962506	101.6
1017	29.33977946346214	101.7
1018	29.50201129769726	101.8
1019	29.51081178693461	101.9
1020	29.537121487292794	102.0
1021	29.858729355710206	102.1
1022	29.658858223606543	102.2
1023	29.650626691963264	102.3
1024	29.74132220315264	102.4
1025	29.415368232855343	102.5
1026	29.417150354867744	102.6
1027	29.370651836655366	102.7
1028	29.469134725495234	102.8
1029	29.54810971024671	102.9
1030	29.679663718078835	103.0
1031	29.76022260735833	103.1
1032	29.34674644096891	103.2
1033	29.704457421750874	103.3
1034	29.646058513086984	103.4
1035	29.591954316584804	103.5
1036	29.67234251858607	103.6
1037	29.510268524199628	103.7
1038	29.515055109378153	103.8
1039	29.574672688501607	103.9
1040	29.61031329340258	104.0
1041	29.631550094438126	104.1
1042	29.355761665814356	104.2
1043	29.61837597311472	104.3
1044	29.52861648893494	104.4
1045	29.214254570780106	104.5
1046	29.547880291862004	104.6
1047	29.341886441907285	104.7
1048	29.502475640507907	104.8
1049	29.596546354973093	104.9
1050	29.345226773588617	105.0
1051	29.55870516892601	105.1
1052	29.275072466892347	105.2
1053	29.53248356522756	105.3
1054	28.889818432516027	105.4
1055	29.591161446647256	105.5
1056	29.740646795428066	105.6
1057	29.479728348827457	105.7
1058	29.44806677639084	105.8
1059	29.445053136489324	105.9
1060	29.245260924310003	106.0
1061	29.460233292168606	106.1
1062	29.128002434865728	106.2
1063	29.415428799308906	106.3
1064	29.246558514693906	106.4
1065	29.370800499768656	106.5
1066	29.44281951909582	106.6
1067	29.363973008639782	106.7
1068	29.2320537667392	106.8
1069	29.355466174934854	106.9
1070	29.06576765080954	107.0
1071	29.470380926160963	107.1
1072	29.325036120387335	107.2
1073	29.095380975907496	107.3
1074	29.335486586647505	107.4
1075	29.36584322731191	107.5
1076	29.134600507609896	107.6
1077	28.799647830590853	107.7
1078	29.48394047037067	107.8
1079	29.16392751856374	107.9
1080	29.546259680392435	108.0
1081	29.244987457595432	108.1
1082	29.257732107702665	108.2
1083	29.27202395539636	108.3
1084	29.393751514974724	108.4
1085	29.38019380611209	108.5
1086	29.500776109114	108.6
1087	29.41573163157672	108.7
1088	29.048645697922097	108.8
1089	29.42554890309509	108.9
1090	28.991217687862285	109.0
1091	29.338173534769187	109.1
1092	29.470155178470407	109.2
1093	29.414160574478245	109.3
1094	29.4411952369321	109.4
1095	29.39601816861563	109.5
1096	29.381814417581662	109.6
1097	28.993227392912317	109.7
1098	29.013623604986293	109.8
1099	29.137597629387706	109.9
1100	29.36596803091319	110.0
1101	29.17853688130187	110.1
1102	29.134249956318065	110.2
1103	29.418196502702006	110.3
1104	29.122707458546696	110.4
1105	29.343222574579816	110.5
1106	29.274547557628136	110.6
1107	29.2358731240078	110.7
1108	29.42728697677763	110.8
1109	29.399714557630023	110.9
1110	29.378931087322666	111.0
1111	29.285108144712964	111.1
1112	29.265253360026897	111.2
1113	29.30590629779694	111.3
1114	29.053263431169476	111.4
1115	29.406294276903417	111.5
1116	29.24123967886286	111.6
1117	29.023740038078323	111.7
1118	29.201379611030358	111.8
1119	29.414055959694817	111.9
1120	29.21653774254471	112.0
1121	29.30352952333138	112.1
1122	29.526863732475782	112.2
1123	29.38826933325377	112.3
1124	29.481512306186936	112.4
1125	29.395964943550375	112.5
1126	29.32095063779248	112.6
1127	29.145574047787193	112.7
1128	29.36792451089797	112.8
1129	29.081232285285857	112.9
1130	29.348003653717107	113.0
1131	29.010314474205284	113.1
1132	28.95091346603699	113.2
1133	29.312596137894996	113.3
1134	29.462301728325127	113.4
1135	29.34285366981721	113.5
1136	29.092271897957946	113.6
1137	29.44884496355176	113.7
1138	29.478526196491593	113.8
1139	29.36239277480592	113.9
1140	29.440991513406477	114.0
1141	29.58922699082741	114.1
1142	29.325733552276848	114.2
1143	29.221981381977034	114.3
1144	29.481761913389498	114.4
1145	29.289461587981158	114.5
1146	29.222732038931795	114.6
1147	29.309688948123988	114.7
1148	29.248483793778366	114.8
1149	29.503046433449057	114.9
1150	29.814277249489415	115.0
1151	29.505874703295724	115.1
1152	29.725703399521805	115.2
1153	29.971757370140487	115.3
1154	29.21811063499026	115.4
1155	29.504909310732877	115.5
1156	29.535304493685913	115.6
1157	29.595527737344995	115.7
1158	29.6125046978133	115.8
1159	30.42527346837602	115.9
1160	29.871332684092465	116.0
1161	29.882818286104428	116.1
1162	29.979607149591622	116.2
1163	30.004810135661973	116.3
1164	29.79136844726613	116.4
1165	29.844252137961668	116.5
1166	29.743724672477292	116.6
1167	29.583509884680513	116.7
1168	29.585987603235345	116.8
1169	29.531048323812833	116.9
1170	29.757462245353537	117.0
1171	29.67894793271855	117.1
1172	29.581593782331442	117.2
1173	29.397657133555978	117.3
1174	29.741937044423658	117.4
1175	29.725061028044625	117.5
1176	29.574401057134114	117.6
1177	29.738583865312783	117.7
1178	29.639254881470116	117.8
1179	29.647642417615	117.9
1180	29.739747475360016	118.0
1181	29.632520993042203	118.1
1182	29.615514667020655	118.2
1183	29.393424823194906	118.3
1184	29.37340118657769	118.4
1185	29.625207134937746	118.5
1186	29.92609026415429	118.6
1187	29.909900667582296	118.7
1188	30.045492438985264	118.8
1189	29.64687340718946	118.9
1190	29.880597516140462	119.0
1191	29.931642189064192	119.1
1192	29.677595281922322	119.2
1193	29.57808092802481	119.3
1194	29.56264749444881	119.4
1195	29.6924634285984	119.5
1196	29.461494175610955	119.6
1197	29.58910952861444	119.7
1198	29.706456114718442	119.8
1199	29.602243272302132	119.9
1200	29.959027402809877	120.0
1201	29.949353288363557	120.1
1202	29.89085710630455	120.2
1203	29.667060389696584	120.3
1204	29.75469270661336	120.4
1205	29.728946457808018	120.5
1206	29.759688521358733	120.6
1207	29.545490669966895	120.7
1208	29.939268056171848	120.8
1209	29.561397623088933	120.9
1210	29.66773029137993	121.0
1211	29.515211113879754	121.1
1212	29.68686929070571	121.2
1213	29.511635857772482	121.3
1214	29.790995871809365	121.4
1215	29.77341508215251	121.5
1216	29.403207223118805	121.6
1217	29.750324580568538	121.7
1218	29.84517164684757	121.8
1219	29.625267701391312	121.9
1220	29.92688680478599	122.0
1221	29.834255002429686	122.1
1222	29.369225771976026	122.2
1223	29.66253258845601	122.3
1224	29.51591405181049	122.4
1225	29.341245905777185	122.5
1226	29.6885045849519	122.6
1227	29.41869204641297	122.7
1228	29.732086736657884	122.8
1229	29.422261796479013	122.9
1230	29.317292791066713	123.0
1231	29.488326949886265	123.1
1232	29.49491768124212	123.2
1233	29.696174500389418	123.3
1234	29.69405100382057	123.4
1235	29.726349441693138	123.5
1236	29.377501351949174	123.6
1237	29.396187020546773	123.7
1238	29.039520352251998	123.8
1239	29.235707942770812	123.9
1240	29.418712235230828	124.0
1241	29.280631733190564	124.1
1242	29.561006694161392	124.2
1243	29.498415852772133	124.3
1244	29.228104099828087	124.4
1245	29.033326055864915	124.5
1246	29.196646250917087	124.6
1247	29.182644388061657	124.7
1248	29.03468971874361	124.8
1249	29.158087444162643	124.9
1250	29.169540009927207	125.0
1251	29.35186889466265	125.1
1252	29.254547780522934	125.2
1253	29.309837611237278	125.3
1254	29.481082834970763	125.4
1255	29.47948975370736	125.5
1256	29.124357435569507	125.6
1257	29.618352113602707	125.7
1258	29.785840381868233	125.8
1259	29.52324075734449	125.9
1260	29.474069973787046	126.0
1261	29.516758311466216	126.1
1262	29.572222500152936	126.2
1263	30.125612680313196	126.3
1264	29.610212349313308	126.4
1265	29.529710355793224	126.5
1266	29.890673571596786	126.6
1267	29.710402110935394	126.7
1268	29.59201304769129	126.8
1269	30.093954778570733	126.9
1270	29.878921844258564	127.0
1271	29.735003103164278	127.1
1272	29.644984835046554	127.2
1273	29.33160482757826	127.3
1274	29.644962810881623	127.4
1275	29.48895830928098	127.5
1276	29.428769937216373	127.6
1277	29.28092905941714	127.7
1278	29.48625851372975	127.8
1279	29.31379829023086	127.9
1280	29.41995660054948	128.0
1281	29.68444112652197	128.1
1282	29.38138127567133	128.2
1283	29.3386323715386	128.3
1284	29.309261312254897	128.4
1285	29.267116237310713	128.5
1286	29.23665131116873	128.6
1287	29.224251706312092	128.7
1288	29.098323037272973	128.8
1289	29.546250503657046	128.9
1290	29.652386789810734	129.0
1291	29.362614851802316	129.1
1292	29.52671323401541	129.2
1293	29.435256053788805	129.3
1294	29.360568439810734	129.4
1295	29.35214236137722	129.5
1296	29.47555109887871	129.6
1297	29.406938483727675	129.7
1298	29.353316983506915	129.8
1299	29.739543751834397	129.9
1300	29.797915130292125	130.0
1301	29.468584121371933	130.1
1302	29.134538105809256	130.2
1303	29.676119662871887	130.3
1304	29.25771375423189	130.4
1305	29.153328389190282	130.5
1306	29.166095063462446	130.6
1307	29.294890544636864	130.7
1308	28.979926632640556	130.8
1309	29.192749809071227	130.9
1310	29.284117057291027	131.0
1311	29.3130311151524	131.1
1312	29.35891846278792	131.2
1313	29.189671932021998	131.3
1314	29.28791255504762	131.4
1315	29.48360643720254	131.5
1316	29.04775922528359	131.6
1317	28.75047521168633	131.7
1318	28.92788903694781	131.8
1319	29.21688829383654	131.9
1320	29.473455132516033	132.0
1321	28.497542360220596	132.1
1322	28.862354298846	132.2
1323	28.709383625964723	132.3
1324	28.533162776303715	132.4
1325	28.795349447734985	132.5
1326	28.793068111317464	132.6
1327	28.674163315544533	132.7
1328	29.0018370060536	132.8
1329	29.289573544152894	132.9
1330	28.99564454501359	133.0
1331	29.05947975172149	133.1
1332	29.11717021641341	133.2
1333	29.277353803309868	133.3
1334	29.1936638119159	133.4
1335	29.20077027580058	133.5
1336	29.323498099536263	133.6
1337	29.016272010819346	133.7
1338	29.102696669359027	133.8
1339	29.060551594414843	133.9
1340	29.057793067757128	134.0
1341	29.35720608396447	134.1
1342	29.843339970464076	134.2
1343	29.502128759910228	134.3
1344	29.336457485251582	134.4
1345	29.189829771870677	134.5
1346	29.242942880950924	134.6
1347	29.134743664681952	134.7
1348	29.477654406629703	134.8
1349	29.752936279460044	134.9
1350	29.442199171783578	135.0
1351	29.584001757697322	135.1
1352	29.22181803608712	135.2
1353	29.146120981216335	135.3
1354	28.97907870229068	135.4
1355	29.442362517673484	135.5
1356	29.558169247579333	135.6
1357	29.615867053659564	135.7
1358	28.96060042791285	135.8
1359	29.559989911880372	135.9
1360	29.100341919058398	136.0
1361	29.20248999601234	136.1
1362	29.085501302588483	136.2
1363	29.144852756385674	136.3
1364	29.65212433517863	136.4
1365	28.975255674327922	136.5
1366	28.713760928744925	136.6
1367	29.49184347488705	136.7
1368	28.990333050570854	136.8
1369	28.987690150779034	136.9
1370	28.89646422428421	137.0
1371	29.018911239917013	137.1
1372	28.897545243712948	137.2
1373	29.320209157573103	137.3
1374	29.717108469157147	137.4
1375	29.51855511625524	137.5
1376	29.646425582502513	137.6
1377	29.53477591372755	137.7
1378	29.12911281984771	137.8
1379	29.351369680257523	137.9
1380	29.34088801309704	138.0
1381	29.632620101784394	138.1
1382	29.139886307193542	138.2
1383	29.21000941298949	138.3
1384	29.371083143218613	138.4
1385	29.304966600093184	138.5
1386	29.312897134815728	138.6
1387	29.163162178832355	138.7
1388	29.141807915583847	138.8
1389	29.14949067845091	138.9
1390	29.203391151427468	139.0
1391	29.13633491059828	139.1
1392	28.876679182787093	139.2
1393	28.932347094999436	139.3
1394	28.90142700278219	139.4
1395	29.08204901473541	139.5
1396	29.343106947713924	139.6
1397	29.28339760123659	139.7
1398	29.55031763278113	139.8
1399	29.429893169627903	139.9
1400	29.236831175182335	140.0
1401	29.18710611680744	140.1
1402	29.34311795979639	140.2
1403	29.106259078036754	140.3
1404	29.414030264835734	140.4
1405	29.371606217135742	140.5
1406	29.261927711122183	140.6
1407	29.57129014383749	140.7
1408	29.106477484338992	140.8
1409	29.47138302566536	140.9
1410	29.374025204584093	141.0
1411	29.294787765200514	141.1
1412	29.27987373484749	141.2
1413	29.684224555566807	141.3
1414	29.306866184318558	141.4
1415	29.098227599224934	141.5
1416	29.198276039122042	141.6
1417	29.581746116138884	141.7
1418	28.996575065981958	141.8
1419	28.814145237157245	141.9
1420	29.00820933110721	142.0
1421	29.607345537178013	142.1
1422	29.28284149107206	142.2
1423	29.20646719312962	142.3
1424	29.299104501527154	142.4
1425	29.362067918373175	142.5
1426	29.514555894973032	142.6
1427	29.388906198689718	142.7
1428	29.085840841797847	142.8
1429	28.722155806278124	142.9
1430	29.222190611543883	143.0
1431	29.08256107657008	143.1
1432	29.37441796885871	143.2
1433	29.33427525757625	143.3
1434	29.265534168129776	143.4
1435	29.076357603447605	143.5
1436	29.086200569825067	143.6
1437	29.3537537961114	143.7
1438	29.39029739177458	143.8
1439	29.355449656811153	143.9
1440	29.741648894932467	144.0
1441	29.722034540713572	144.1
1442	29.151683918208704	144.2
1443	29.50954906814519	144.3
1444	29.229108034679566	144.4
1445	29.40556197341943	144.5
1446	29.625935767727576	144.6
1447	29.52305538728965	144.7
1448	29.559485191434014	144.8
1449	29.443731686593416	144.9
1450	29.70756466435334	145.0
1451	29.719973445945364	145.1
1452	29.92590122340529	145.2
1453	29.324061551089105	145.3
1454	29.45426841416623	145.4
1455	29.572756586152536	145.5
1456	29.440666656973733	145.6
1457	29.231002112863706	145.7
1458	29.47145643954847	145.8
1459	29.032309273583895	145.9
1460	29.230434990616708	146.0
1461	28.700893310383492	146.1
1462	29.232285020470986	146.2
1463	29.400331234248117	146.3
1464	29.479080471309047	146.4
1465	29.617608798036258	146.5
1466	29.328811429326073	146.6
1467	29.09889015951997	146.7
1468	29.666941092136536	146.8
1469	29.41757615538976	146.9
1470	29.278688100635325	147.0
1471	29.390356122881066	147.1
1472	29.327012789189972	147.2
1473	29.359843477715057	147.3
1474	29.07589876667819	147.4
1475	29.142413580119474	147.5
1476	29.10184873900915	147.6
1477	29.05844828666385	147.7
1478	29.517901732695595	147.8
1479	28.80024431839109	147.9
1480	28.810291008294172	148.0
1481	29.040898697907316	148.1
1482	28.82160041698668	148.2
1483	28.926360192832128	148.3
1484	28.909753972473506	148.4
1485	28.93923148188772	148.5
1486	29.019326028356566	148.6
1487	29.21885027986255	148.7
1488	29.39827197482699	148.8
1489	29.47214469470259	148.9
1490	29.13316343084809	149.0
1491	29.213201081557536	149.1
1492	28.903901050642865	149.2
1493	29.105405641645646	149.3
1494	28.734125939918584	149.4
1495	28.974345342177408	149.5
1496	29.03711604758027	149.6
1497	28.820280802437846	149.7
1498	28.922817972972254	149.8
1499	28.763335488659457	149.9
1500	28.575216083894016	150.0
1501	28.83964554945418	150.1
1502	28.606385783313826	150.2
1503	28.617619942776148	150.3
1504	28.683284990520473	150.4
1505	28.709398308741342	150.5
1506	28.682870202080927	150.6
1507	28.569640299472102	150.7
1508	28.86607271202533	150.8
1509	28.974761965964035	150.9
1510	29.02730611745021	151.0
1511	28.75186824011827	151.1
1512	28.83533982521	151.2
1513	29.115296327047126	151.3
1514	29.1889488052734	151.4
1515	28.74296864213872	151.5
1516	28.936775787497815	151.6
1517	28.815374919699277	151.7
1518	29.015491988311343	151.8
1519	29.180594305375923	151.9
1520	29.05705525823191	152.0
1521	28.668235144483706	152.1
1522	28.855097336500954	152.2
1523	28.946694003105463	152.3
1524	28.90384415488346	152.4
1525	29.03439973390534	152.5
1526	29.367528075929194	152.6
1527	28.675554508629393	152.7
1528	28.716627740880224	152.8
1529	28.529363607852968	152.9
1530	28.637616049187194	153.0
1531	28.696093877775425	153.1
1532	29.00322819913846	153.2
1533	28.84902050232684	153.3
1534	29.00479925623693	153.4
1535	28.673135521181045	153.5
1536	29.180348368867513	153.6
1537	29.18819264227741	153.7
1538	29.350303343605407	153.8
1539	29.041645684167925	153.9
1540	29.110953895861392	154.0
1541	28.994712188698138	154.1
1542	28.838250685675163	154.2
1543	28.890323152962377	154.3
1544	28.914021154429058	154.4
1545	28.561515217959325	154.5
1546	28.857982502107028	154.6
1547	28.73571351514076	154.7
1548	28.929335290445003	154.8
1549	28.610071160245756	154.9
1550	29.05442520586963	155.0
1551	28.7803748509284	155.1
1552	28.79541184953563	155.2
1553	28.70645991807002	155.3
1554	29.059164072024135	155.4
1555	29.049100863997353	155.5
1556	29.107914561100795	155.6
1557	28.7867324932054	155.7
1558	28.731651892057904	155.8
1559	28.989600747086868	155.9
1560	28.812464059234117	156.0
1561	28.587224759823112	156.1
1562	28.96917700480673	156.2
1563	28.976529405199813	156.3
1564	28.88510526122061	156.4
1565	28.940174850285633	156.5
1566	28.6658124863412	156.6
1567	28.758077219281976	156.7
1568	28.93318951930808	156.8
1569	28.882401794975223	156.9
1570	28.823786315356166	157.0
1571	28.857598914567795	157.1
1572	28.834811245251636	157.2
1573	28.831125868319706	157.3
1574	28.779264465946422	157.4
1575	28.925651748860155	157.5
1576	28.935410289272042	157.6
1577	28.849266438835244	157.7
1578	28.78588456285552	157.8
1579	28.971843764110563	157.9
1580	28.91443777821568	158.0
1581	29.085717873543643	158.1
1582	28.783939094953208	158.2
1583	28.571804173676654	158.3
1584	28.9884811853695	158.4
1585	28.851913009321223	158.5
1586	28.703312297831843	158.6
1587	28.996156606848253	158.7
1588	28.98788836826342	158.8
1589	28.791313519511228	158.9
1590	28.76727964952934	159.0
1591	28.947960392589046	159.1
1592	28.731139830223242	159.2
1593	28.7605310783248	159.3
1594	28.943724411533815	159.4
1595	28.71410597399553	159.5
1596	28.70607633053079	159.6
1597	28.85682990414226	159.7
1598	28.889106317849894	159.8
1599	29.030868526127932	159.9
1600	28.805225450359842	160.0
1601	28.800802263902696	160.1
1602	28.945897462473763	160.2
1603	28.66966304451012	160.3
1604	28.54834109663592	160.4
1605	28.65259431668793	160.5
1606	28.70374911043632	160.6
1607	28.842459136524226	160.7
1608	28.871905445038113	160.8
1609	28.811212352527154	160.9
1610	28.814332442559166	161.0
1611	29.04514752639209	161.1
1612	28.798005194956353	161.2
1613	29.03148153205187	161.3
1614	29.176411549385946	161.4
1615	29.30823168254433	161.5
1616	28.88898334959569	161.6
1617	29.132493529164748	161.7
1618	28.9140340018586	161.8
1619	28.867876858202663	161.9
1620	29.177180559811482	162.0
1621	29.09984637534743	162.1
1622	29.060577289273933	162.2
1623	28.9515613435554	162.3
1624	28.87686271749486	162.4
1625	28.782164314329115	162.5
1626	28.763161130687077	162.6
1627	28.45900007158985	162.7
1628	28.69825775197998	162.8
1629	29.055799880830797	162.9
1630	29.28109056995998	163.0
1631	28.701431067077245	163.1
1632	28.68388331366779	163.2
1633	28.800093819930726	163.3
1634	28.595663685686166	163.4
1635	28.68354377445842	163.5
1636	28.81716438309999	163.6
1637	28.910579878658453	163.7
1638	29.027801661161178	163.8
1639	29.0610563148612	163.9
1640	28.929645464101128	164.0
1641	29.053685560997337	164.1
1642	29.05552090807499	164.2
1643	28.94836233359905	164.3
1644	28.88947705795958	164.4
1645	28.998098404056414	164.5
1646	29.015952660427835	164.6
1647	29.109861864350187	164.7
1648	28.802384333083637	164.8
1649	28.804951983645278	164.9
1650	29.02813385898223	165.0
1651	29.42879012603423	165.1
1652	29.34628576885242	165.2
1653	29.350424476512536	165.3
1654	28.93779807582007	165.4
1655	28.830474320107136	165.5
1656	28.855535984452516	165.6
1657	28.708421904096035	165.7
1658	29.016051769170026	165.8
1659	28.727654506122775	165.9
1660	28.892543922926343	166.0
1661	29.10493028675253	166.1
1662	29.09211038741511	166.2
1663	28.813761649618016	166.3
1664	29.00810104562963	166.4
1665	28.721786901515515	166.5
1666	28.92766695995142	166.6
1667	29.15837375830676	166.7
1668	28.864688860328776	166.8
1669	29.03880823758587	166.9
1670	28.960664665060566	167.0
1671	29.153513759245126	167.1
1672	29.01595816646907	167.2
1673	29.23831964166231	167.3
1674	28.857505311866838	167.4
1675	28.68987939257049	167.5
1676	28.991586592624895	167.6
1677	28.96316807847449	167.7
1678	28.85330603775316	167.8
1679	28.952368896269572	167.9
1680	28.685898524759054	168.0
1681	28.98022946490837	168.1
1682	28.48705885771303	168.2
1683	28.900588249167704	168.3
1684	28.85585166414987	168.4
1685	28.985069275152142	168.5
1686	29.04178149985167	168.6
1687	29.110908012184453	168.7
1688	29.10414292285622	168.8
1689	28.771144890474876	168.9
1690	29.039078033606284	169.0
1691	28.554895121050222	169.1
1692	28.566628494917666	169.2
1693	28.891156400535635	169.3
1694	28.900298264329432	169.4
1695	28.559979032455324	169.5
1696	28.7211885783682	169.6
1697	28.761733230660663	169.7
1698	28.61998754050632	169.8
1699	29.085185622891125	169.9
1700	28.689475616213404	170.0
1701	28.604899152180923	170.1
1702	28.87301950071425	170.2
1703	28.85842665609982	170.3
1704	28.619835206698877	170.4
1705	29.105664425583594	170.5
1706	28.93933242597699	170.6
1707	28.470002977320384	170.7
1708	28.60537083637988	170.8
1709	28.755133322569417	170.9
1710	28.752857492193126	171.0
1711	29.1388383240122	171.1
1712	28.746435612768412	171.2
1713	28.950884100483748	171.3
1714	28.791810898569267	171.4
1715	29.06672937267823	171.5
1716	28.883262572754642	171.6
1717	28.594426661755826	171.7
1718	28.925659090248462	171.8
1719	28.753338353127475	171.9
1720	28.784990748828704	172.0
1721	28.76971148440723	172.1
1722	28.836637415593902	172.2
1723	28.714421653692884	172.3
1724	28.677639462909607	172.4
1725	28.949248806237556	172.5
1726	29.11874310885896	172.6
1727	29.17815329376264	172.7
1728	29.10717675157558	172.8
1729	28.970491113314335	172.9
1730	28.679915293285898	173.0
1731	28.564706886527365	173.1
1732	28.567518638250334	173.2
1733	28.70123284959286	173.3
1734	28.931392714519056	173.4
1735	29.203150720960295	173.5
1736	29.28848885403	173.6
1737	29.104161276326998	173.7
1738	28.855682812218724	173.8
1739	28.936636301119915	173.9
1740	28.846476711277212	174.0
1741	28.83803227937292	174.1
1742	28.793835286395918	174.2
1743	29.377007643585284	174.3
1744	29.626275306936943	174.4
1745	29.78953493553555	174.5
1746	29.54154283840286	174.6
1747	29.58203977167131	174.7
1748	29.70070046628291	174.8
1749	29.136110998254807	174.9
1750	29.154407573271946	175.0
1751	28.897293801163315	175.1
1752	28.831325921151173	175.2
1753	28.68124959061135	175.3
1754	28.63798862464396	175.4
1755	28.913457702876215	175.5
1756	28.782175326411583	175.6
1757	28.62995163979091	175.7
1758	28.747351450960164	175.8
1759	28.818160976563156	175.9
1760	28.605596584070433	176.0
1761	28.37946163528553	176.1
1762	28.489633849662983	176.2
1763	28.736372404741633	176.3
1764	28.684153109688207	176.4
1765	28.854181498309206	176.5
1766	28.614358531019157	176.6
1767	28.857457592842817	176.7
1768	29.303815837475497	176.8
1769	28.747911231818847	176.9
1770	29.064236971346773	177.0
1771	28.857154760575003	177.1
1772	29.297847288778964	177.2
1773	29.332834510120293	177.3
1774	29.362976415176615	177.4
1775	29.070512023005275	177.5
1776	29.019849102273696	177.6
1777	28.914557075775733	177.7
1778	28.923473191878976	177.8
1779	29.35605165065262	177.9
1780	29.2366861827632	178.0
1781	29.133712199624313	178.1
1782	29.362471694730257	178.2
1783	29.010375040658843	178.3
1784	28.93721076475522	178.4
1785	28.97972107376786	178.5
1786	28.89186851520176	178.6
1787	28.94034003152262	178.7
1788	29.032145927693982	178.8
1789	29.149485172409673	178.9
1790	29.06549418409497	179.0
1791	29.27611310868538	179.1
1792	29.2164478105379	179.2
1793	29.522552502190372	179.3
1794	29.673054633252207	179.4
1795	28.868383413996096	179.5
1796	29.151395768717514	179.6
1797	29.014143008209267	179.7
1798	29.034526372853698	179.8
1799	29.02333809706832	179.9
1800	28.86111911026274	180.0
1801	29.175748989090913	180.1
1802	29.105774546408256	180.2
1803	29.213759027069138	180.3
1804	28.853377616289194	180.4
1805	29.082186665766233	180.5
1806	28.72024704531736	180.6
1807	28.877341743082127	180.7
1808	29.16081660526711	180.8
1809	29.51619118921922	180.9
1810	28.755164523469738	181.0
1811	28.436854773750866	181.1
1812	28.602790338388697	181.2
1813	29.10137521946311	181.3
1814	28.61692985227495	181.4
1815	28.909067552666464	181.5
1816	28.8996522221581	181.6
1817	28.853680448557007	181.7
1818	28.97539332535875	181.8
1819	28.920081470479467	181.9
1820	29.326067585444978	182.0
1821	28.939093830856898	182.1
1822	28.901346247510773	182.2
1823	28.74298883095658	182.3
1824	28.85605538767549	182.4
1825	28.939827969687958	182.5
1826	28.696978515066856	182.6
1827	29.29217606630901	182.7
1828	28.879215632448414	182.8
1829	28.80975325160042	182.9
1830	28.791445664500817	183.0
1831	28.68026767992481	183.1
1832	29.068869387370775	183.2
1833	29.31549598627769	183.3
1834	28.62841361893983	183.4
1835	28.92291341102029	183.5
1836	28.865191745428053	183.6
1837	28.996343812250174	183.7
1838	29.06293020422748	183.8
1839	28.903871685089623	183.9
1840	28.933264768538262	184.0
1841	28.56976693842046	184.1
1842	28.679751947395992	184.2
1843	28.857375002224323	184.3
1844	28.3878583481658	184.4
1845	28.73096730759794	184.5
1846	28.683815405825914	184.6
1847	28.583651339062914	184.7
1848	28.96110514835921	184.8
1849	29.34458256676436	184.9
1850	28.741175508043856	185.0
1851	29.277344626574482	185.1
1852	29.184261328837074	185.2
1853	29.10235713014966	185.3
1854	29.015451610675637	185.4
1855	28.80721129589787	185.5
1856	28.800868336397492	185.6
1857	29.218079434089937	185.7
1858	28.902041844053205	185.8
1859	28.84338415145136	185.9
1860	28.639919409769654	186.0
1861	28.858890998910468	186.1
1862	29.336931004797616	186.2
1863	29.384086577263794	186.3
1864	29.186671139550032	186.4
1865	29.07888120567938	186.5
1866	29.146990935731143	186.6
1867	28.71430602682699	186.7
1868	28.923258456270894	186.8
1869	28.971986921182623	186.9
1870	29.22886760421239	187.0
1871	29.150228487976126	187.1
1872	28.984160778348702	187.2
1873	29.15021747589366	187.3
1874	28.588324132722626	187.4
1875	28.62967450238218	187.5
1876	28.723499280338963	187.6
1877	28.82607682850908	187.7
1878	28.755997771042992	187.8
1879	29.013230840711675	187.9
1880	28.64508407644617	188.0
1881	28.91642545910078	188.1
1882	28.719960731173245	188.2
1883	28.633334184455027	188.3
1884	28.69310960342716	188.4
1885	28.704894367012777	188.5
1886	28.608088985401885	188.6
1887	28.5353651927969	188.7
1888	28.952537748200715	188.8
1889	29.066744055454848	188.9
1890	29.036343366460578	189.0
1891	28.510268656857054	189.1
1892	29.067243269859972	189.2
1893	28.758102914141062	189.3
1894	28.953341630220727	189.4
1895	29.31928230729889	189.5
1896	29.64889412432196	189.6
1897	29.180728285712586	189.7
1898	29.574529531429548	189.8
1899	29.268544137337127	189.9
1900	29.31025790571806	190.0
1901	29.132781678655938	190.1
1902	29.358165970486077	190.2
1903	29.563567003334718	190.3
1904	29.591713886117628	190.4
1905	29.067680082464452	190.5
1906	29.497327491955087	190.6
1907	29.54786927977954	190.7
1908	29.334578089844065	190.8
1909	29.56556202560813	190.9
1910	29.673168424771017	191.0
1911	29.588804860999545	191.1
1912	29.692953466268133	191.2
1913	29.702750548968652	191.3
1914	29.390669967231343	191.4
1915	29.535282469520983	191.5
1916	29.596825327728897	191.6
1917	29.833687880182687	191.7
1918	29.31839950535454	191.8
1919	29.485028831187723	191.9
1920	29.909865795987823	192.0
1921	29.765668082137733	192.1
1922	30.074199102626856	192.2
1923	29.55854916442441	192.3
1924	29.53749956879079	192.4
1925	30.207944514869705	192.5
1926	29.844723822160624	192.6
1927	29.859257935668573	192.7
1928	29.726709169720355	192.8
1929	29.632660479420103	192.9
1930	29.975248200282188	193.0
1931	29.878989752100438	193.1
1932	29.561902343535284	193.2
1933	29.57430928978023	193.3
1934	29.550994875852787	193.4
1935	29.939380012343584	193.5
1936	29.58512499010885	193.6
1937	29.382522861553632	193.7
1938	29.72501697971476	193.8
1939	29.200858372460306	193.9
1940	29.334255068758395	194.0
1941	29.310799333105972	194.1
1942	29.17445139870701	194.2
1943	29.181264207059264	194.3
1944	29.328242471731997	194.4
1945	29.42634177303264	194.5
1946	29.03475395589133	194.6
1947	29.140871888574242	194.7
1948	29.223568957199202	194.8
1949	28.819781588032725	194.9
1950	29.417689946908574	195.0
1951	29.346575753690693	195.1
1952	29.205046634491513	195.2
1953	28.923665903322128	195.3
1954	29.186177431186145	195.4
1955	29.033817928881724	195.5
1956	29.183527190006014	195.6
1957	29.297907855232523	195.7
1958	29.419123352976225	195.8
1959	28.8871590146005	195.9
1960	28.982373150295068	196.0
1961	29.099044328674495	196.1
1962	29.48539590060325	196.2
1963	29.133756247954175	196.3
1964	29.35888542654052	196.4
1965	29.796371603399816	196.5
1966	29.048759489440915	196.6
1967	29.23439383426321	196.7
1968	29.281292458138516	196.8
1969	29.662773018923183	196.9
1970	28.641613435122327	197.0
1971	28.99628324579661	197.1
1972	29.03201561805147	197.2
1973	29.252661043727105	197.3
1974	29.21691031800147	197.4
1975	29.21392237295905	197.5
1976	29.163175026261897	197.6
1977	29.642108846175866	197.7
1978	29.58078255892312	197.8
1979	28.967192994615786	197.9
1980	29.125372382503446	198.0
1981	29.082390389291856	198.1
1982	29.477654406629703	198.2
1983	29.07260798936796	198.3
1984	29.104983511817785	198.4
1985	29.083706333146534	198.5
1986	29.101079728583613	198.6
1987	28.99500951492472	198.7
1988	28.91035229562082	198.8
1989	29.03137324657429	198.9
1990	29.133870039472992	199.0
1991	28.878745783596536	199.1
1992	29.193467429778586	199.2
1993	29.291241874646484	199.3
1994	29.298236382359427	199.4
1995	29.13397648960349	199.5
1996	29.589282051239735	199.6
1997	29.369220265934793	199.7
1998	29.36050603801009	199.8
[truncated: 24,001 more rows]
