# Supplementary material for: Assessing structure-function impacts on Vitellogenin by leveraging allelic variant found in honey bee subspecies Apis mellifera mellifera
Source: iScience. 2025 Jul 29;28(9):113241. doi: 10.1016/j.isci.2025.113241 (PMC12496180; doi:10.1016/j.isci.2025.113241)
Supplement: Data S1. Data and code for molecular dynamics [file mmc2.zip › MD_analysis/csv/rmsdwtg3.csv]

	CA_Backbone	Time_(ns)
0	4.7995243	0.0
1	4.897161	0.1
2	4.7877164	0.2
3	4.862138	0.3
4	4.7213607	0.4
5	4.588265	0.5
6	4.617804	0.6
7	4.6893816	0.7
8	4.7527175	0.8
9	4.8523674	0.9
10	4.819185	1.0
11	4.645976	1.1
12	4.670072	1.2
13	4.589485	1.3
14	4.5925565	1.4
15	4.447741	1.5
16	4.5531135	1.6
17	4.720021	1.7
18	4.5999103	1.8
19	4.5437865	1.9
20	4.5456924	2.0
21	4.609246	2.1
22	4.5078955	2.2
23	4.508298	2.3
24	4.4340153	2.4
25	4.572556	2.5
26	4.6343417	2.6
27	4.5031204	2.7
28	4.468679	2.8
29	4.500105	2.9
30	4.501787	3.0
31	4.5541754	3.1
32	4.518643	3.2
33	4.630115	3.3
34	4.4968805	3.4
35	4.6410565	3.5
36	4.7945185	3.6
37	4.8392816	3.7
38	4.666827	3.8
39	4.6473546	3.9
40	4.617699	4.0
41	4.5329924	4.1
42	4.6646514	4.2
43	4.704983	4.3
44	4.520435	4.4
45	4.4939227	4.5
46	4.463772	4.6
47	4.5252714	4.7
48	4.631124	4.8
49	4.3439217	4.9
50	4.500964	5.0
51	4.4952316	5.1
52	4.448321	5.2
53	4.6203594	5.3
54	4.485991	5.4
55	4.4739227	5.5
56	4.589415	5.6
57	4.6020384	5.7
58	4.4435453	5.8
59	4.5617943	5.9
60	4.593451	6.0
61	4.590354	6.1
62	4.4555693	6.2
63	4.568889	6.3
64	4.4622736	6.4
65	4.5623064	6.5
66	4.559754	6.6
67	4.5387564	6.7
68	4.610697	6.8
69	4.7671404	6.9
70	4.729869	7.0
71	4.682349	7.1
72	4.6935296	7.2
73	4.811613	7.3
74	4.850499	7.4
75	4.737835	7.5
76	4.8141665	7.6
77	4.5955205	7.7
78	4.9077044	7.8
79	4.584804	7.9
80	4.5850677	8.0
81	4.4366403	8.1
82	4.496065	8.2
83	4.55803	8.3
84	4.4397902	8.4
85	4.4788365	8.5
86	4.621475	8.6
87	4.5925126	8.7
88	4.4793944	8.8
89	4.7609415	8.9
90	4.7202	9.0
91	4.6750298	9.1
92	4.8696475	9.2
93	4.6805077	9.3
94	4.671478	9.4
95	4.9307094	9.5
96	4.8965354	9.6
97	4.9557457	9.7
98	5.1233683	9.8
99	5.0152693	9.9
100	4.9851604	10.0
101	4.831208	10.1
102	4.822177	10.2
103	4.689124	10.3
104	4.753726	10.4
105	4.661628	10.5
106	4.5401235	10.6
107	4.628801	10.7
108	4.6370964	10.8
109	4.724534	10.9
110	4.64202	11.0
111	4.689648	11.1
112	4.452132	11.2
113	4.50219	11.3
114	4.542865	11.4
115	4.71664	11.5
116	4.5608754	11.6
117	4.6350894	11.7
118	4.539724	11.8
119	4.580232	11.9
120	4.4776764	12.0
121	4.561865	12.1
122	4.5322104	12.2
123	4.5044355	12.3
124	4.6052237	12.4
125	4.6609707	12.5
126	4.5249863	12.6
127	4.599674	12.7
128	4.6348195	12.8
129	4.623846	12.9
130	4.761957	13.0
131	4.637331	13.1
132	4.654622	13.2
133	4.6564913	13.3
134	4.58873	13.4
135	4.7093225	13.5
136	4.9019794	13.6
137	4.818215	13.7
138	4.7555647	13.8
139	4.7310696	13.9
140	4.681669	14.0
141	4.505634	14.1
142	4.656024	14.2
143	4.5290623	14.3
144	4.6516523	14.4
145	4.5525913	14.5
146	4.7021227	14.6
147	4.570758	14.7
148	4.639346	14.8
149	4.7574115	14.9
150	4.7367463	15.0
151	4.6851015	15.1
152	4.778063	15.2
153	4.695984	15.3
154	4.7892137	15.4
155	4.7313933	15.5
156	4.7833724	15.6
157	4.7254715	15.7
158	4.9509554	15.8
159	4.791089	15.9
160	4.7208233	16.0
161	4.695323	16.1
162	4.5622005	16.2
163	4.697734	16.3
164	4.60329	16.4
165	4.544044	16.5
166	4.65076	16.6
167	4.5578094	16.7
168	4.6623793	16.8
169	4.5723534	16.9
170	4.7560816	17.0
171	4.7424755	17.1
172	4.6849985	17.2
173	4.9721565	17.3
174	4.78349	17.4
175	4.7361593	17.5
176	4.7012143	17.6
177	4.648403	17.7
178	4.6610656	17.8
179	4.779437	17.9
180	4.675168	18.0
181	4.5782	18.1
182	4.8369164	18.2
183	4.7758956	18.3
184	4.738413	18.4
185	4.837833	18.5
186	4.8944454	18.6
187	4.9217787	18.7
188	4.897687	18.8
189	4.977315	18.9
190	4.7501907	19.0
191	4.7464914	19.1
192	4.7266483	19.2
193	4.9147096	19.3
194	4.9625216	19.4
195	4.7330875	19.5
196	4.6543884	19.6
197	4.7643166	19.7
198	4.683338	19.8
199	4.7856207	19.9
200	4.8805723	20.0
201	4.6084332	20.1
202	4.615107	20.2
203	4.761018	20.3
204	4.7280884	20.4
205	4.6746507	20.5
206	4.865567	20.6
207	4.773052	20.7
208	4.679405	20.8
209	4.8257346	20.9
210	4.6995597	21.0
211	4.7336326	21.1
212	4.6994824	21.2
213	4.580232	21.3
214	4.5159407	21.4
215	4.6416645	21.5
216	4.6336985	21.6
217	4.625658	21.7
218	4.6345763	21.8
219	4.7160077	21.9
220	4.6328464	22.0
221	4.6755037	22.1
222	4.6481953	22.2
223	4.6598644	22.3
224	4.7491903	22.4
225	4.7159224	22.5
226	4.5377626	22.6
227	4.7844334	22.7
228	4.7660584	22.8
229	4.6352024	22.9
230	4.665437	23.0
231	4.623149	23.1
232	4.7074146	23.2
233	4.5891953	23.3
234	4.6955204	23.4
235	4.6721163	23.5
236	4.740793	23.6
237	4.795603	23.7
238	4.867794	23.8
239	4.864085	23.9
240	4.677227	24.0
241	4.78114	24.1
242	4.675659	24.2
243	4.7256083	24.3
244	4.6493654	24.4
245	4.687835	24.5
246	4.7169046	24.6
247	4.60991	24.7
248	4.6261888	24.8
249	4.6538258	24.9
250	4.592995	25.0
251	4.687268	25.1
252	4.6340895	25.2
253	4.5104594	25.3
254	4.624473	25.4
255	4.634081	25.5
256	4.630741	25.6
257	4.579652	25.7
258	4.602047	25.8
259	4.6859956	25.9
260	4.7654667	26.0
261	4.59396	26.1
262	4.598588	26.2
263	4.6157446	26.3
264	4.529792	26.4
265	4.7236385	26.5
266	4.697665	26.6
267	4.87446	26.7
268	4.8212075	26.8
269	4.606098	26.9
270	4.7101607	27.0
271	4.6769943	27.1
272	4.6231837	27.2
273	4.646115	27.3
274	4.5793967	27.4
275	4.562209	27.5
276	4.6197753	27.6
277	4.712367	27.7
278	4.514941	27.8
279	4.7133584	27.9
280	4.609989	28.0
281	4.497472	28.1
282	4.7280035	28.2
283	4.644328	28.3
284	4.785839	28.4
285	4.58995	28.5
286	4.5693474	28.6
287	4.62894	28.7
288	4.8280544	28.8
289	4.72369	28.9
290	4.6186323	29.0
291	4.715307	29.1
292	4.8008337	29.2
293	4.601294	29.3
294	4.6609187	29.4
295	4.6946964	29.5
296	4.6618867	29.6
297	4.835667	29.7
298	4.794099	29.8
299	4.723127	29.9
300	4.6712713	30.0
301	4.68419	30.1
302	4.7513103	30.2
303	4.6679583	30.3
304	4.642558	30.4
305	4.664919	30.5
306	4.723579	30.6
307	4.692886	30.7
308	4.7487407	30.8
309	4.5486693	30.9
310	4.653315	31.0
311	4.7695394	31.1
312	4.6013904	31.2
313	4.8551397	31.3
314	4.807626	31.4
315	4.81096	31.5
316	4.8159485	31.6
317	4.902283	31.7
318	4.7123156	31.8
319	4.686383	31.9
320	4.7257705	32.0
321	4.727492	32.1
322	4.9750323	32.2
323	4.861376	32.3
324	4.9498568	32.4
325	4.7339897	32.5
326	4.66072	32.6
327	4.681127	32.7
328	4.804541	32.8
329	4.892074	32.9
330	4.790181	33.0
331	4.9122496	33.1
332	4.9426975	33.2
333	4.8842278	33.3
334	4.854144	33.4
335	4.8881855	33.5
336	4.6755466	33.6
337	4.8102818	33.7
338	4.684362	33.8
339	4.513522	33.9
340	4.764672	34.0
341	4.8090925	34.1
342	4.78237	34.2
343	4.7072606	34.3
344	4.5870705	34.4
345	4.7520733	34.5
346	4.600611	34.6
347	4.665852	34.7
348	4.498215	34.8
349	4.676055	34.9
350	4.8616576	35.0
351	4.569039	35.1
352	4.8433175	35.2
353	4.7876234	35.3
354	4.673754	35.4
355	4.750683	35.5
356	4.670374	35.6
357	4.670676	35.7
358	4.63615	35.8
359	4.6162505	35.9
360	4.770215	36.0
361	4.707192	36.1
362	4.8948154	36.2
363	4.811228	36.3
364	4.753913	36.4
365	4.8498015	36.5
366	5.170848	36.6
367	4.92479	36.7
368	4.766591	36.8
369	4.814066	36.9
370	4.919642	37.0
371	4.743588	37.1
372	4.8056226	37.2
373	4.9908705	37.3
374	4.89447	37.4
375	4.846785	37.5
376	4.8941817	37.6
377	4.7657623	37.7
378	4.71058	37.8
379	4.682203	37.9
380	4.7453375	38.0
381	4.743554	38.1
382	4.773001	38.2
383	4.736602	38.3
384	4.8068466	38.4
385	4.7616606	38.5
386	4.6531763	38.6
387	4.7173743	38.7
388	4.7864876	38.8
389	4.788179	38.9
390	4.784341	39.0
391	4.868291	39.1
392	4.6928	39.2
393	4.661109	39.3
394	4.7141533	39.4
395	4.760239	39.5
396	4.7399178	39.6
397	4.8802834	39.7
398	4.804491	39.8
399	4.8296814	39.9
400	4.627504	40.0
401	4.648109	40.1
402	4.687001	40.2
403	4.6882133	40.3
404	4.77738	40.4
405	4.801262	40.5
406	4.767174	40.6
407	4.690696	40.7
408	4.68154	40.8
409	4.743919	40.9
410	4.8656583	41.0
411	4.767081	41.1
412	4.7824373	41.2
413	4.7879014	41.3
414	4.7277565	41.4
415	4.7256937	41.5
416	4.6540074	41.6
417	4.683734	41.7
418	4.6165733	41.8
419	4.6644096	41.9
420	4.588572	42.0
421	4.7380476	42.1
422	4.600366	42.2
423	4.698428	42.3
424	4.780103	42.4
425	4.7449465	42.5
426	4.655427	42.6
427	4.5540338	42.7
428	4.621135	42.8
429	4.6118674	42.9
430	4.727151	43.0
431	4.5857	43.1
432	4.6261716	43.2
433	4.5979657	43.3
434	4.6193213	43.4
435	4.6609445	43.5
436	4.7613816	43.6
437	4.6757364	43.7
438	4.594679	43.8
439	4.6863737	43.9
440	4.697699	44.0
441	4.6552796	44.1
442	4.706704	44.2
443	4.7225466	44.3
444	4.803191	44.4
445	4.6723146	44.5
446	4.8725834	44.6
447	4.8677115	44.7
448	4.6282	44.8
449	4.704007	44.9
450	4.746517	45.0
451	4.733973	45.1
452	4.7121615	45.2
453	4.697991	45.3
454	4.655678	45.4
455	4.637175	45.5
456	4.636654	45.6
457	4.671883	45.7
458	4.758893	45.8
459	4.6573133	45.9
460	4.7598834	46.0
461	4.5230184	46.1
462	4.661351	46.2
463	4.7948046	46.3
464	4.7157598	46.4
465	4.733096	46.5
466	4.675409	46.6
467	4.756319	46.7
468	4.700614	46.8
469	4.6716766	46.9
470	4.7330623	47.0
471	4.74723	47.1
472	4.8190594	47.2
473	4.6615067	47.3
474	4.66428	47.4
475	4.595994	47.5
476	4.843218	47.6
477	4.689914	47.7
478	4.798651	47.8
479	4.769894	47.9
480	4.7196965	48.0
481	4.7940063	48.1
482	4.6628804	48.2
483	4.78525	48.3
484	4.6748743	48.4
485	4.735632	48.5
486	4.7458467	48.6
487	4.662241	48.7
488	4.602975	48.8
489	4.7047095	48.9
490	4.614313	49.0
491	4.683906	49.1
492	4.658031	49.2
493	4.7285657	49.3
494	4.6778984	49.4
495	4.695392	49.5
496	4.6953316	49.6
497	4.5777426	49.7
498	4.6571054	49.8
499	4.608057	49.9
500	4.7545485	50.0
501	4.8295145	50.1
502	4.668959	50.2
503	4.6122255	50.3
504	4.7847953	50.4
505	4.6882133	50.5
506	4.6075497	50.6
507	4.655531	50.7
508	4.550193	50.8
509	4.6909366	50.9
510	4.702097	51.0
511	4.6726594	51.1
512	4.658775	51.2
513	4.6542845	51.3
514	4.616137	51.4
515	4.7935443	51.5
516	4.689906	51.6
517	4.752362	51.7
518	4.733828	51.8
519	4.7884064	51.9
520	4.6019244	52.0
521	4.527559	52.1
522	4.7553024	52.2
523	4.8013706	52.3
524	4.625893	52.4
525	4.5969315	52.5
526	4.563754	52.6
527	4.5754094	52.7
528	4.6423497	52.8
529	4.3951387	52.9
530	4.2900653	53.0
531	4.438619	53.1
532	4.5959764	53.2
533	4.6134048	53.3
534	4.617804	53.4
535	4.5424123	53.5
536	4.5178847	53.6
537	4.6117105	53.7
538	4.5101647	53.8
539	4.611955	53.9
540	4.5246124	54.0
541	4.704384	54.1
542	4.646574	54.2
543	4.4882	54.3
544	4.5135846	54.4
545	4.5284753	54.5
546	4.472896	54.6
547	4.7962914	54.7
548	4.6037188	54.8
549	4.5918636	54.9
550	4.531028	55.0
551	4.640449	55.1
552	4.562518	55.2
553	4.6010838	55.3
554	4.4973016	55.4
555	4.576572	55.5
556	4.5632777	55.6
557	4.5890026	55.7
558	4.5510073	55.8
559	4.752082	55.9
560	4.597773	56.0
561	4.4854164	56.1
562	4.7079363	56.2
563	4.6768217	56.3
564	4.7138886	56.4
565	4.6042438	56.5
566	4.449978	56.6
567	4.54797	56.7
568	4.612234	56.8
569	4.46665	56.9
570	4.451164	57.0
571	4.520461	57.1
572	4.536031	57.2
573	4.4902554	57.3
574	4.569401	57.4
575	4.520176	57.5
576	4.4957604	57.6
577	4.4888105	57.7
578	4.611614	57.8
579	4.593013	57.9
580	4.5507855	58.0
581	4.5902576	58.1
582	4.693607	58.2
583	4.673211	58.3
584	4.593276	58.4
585	4.648707	58.5
586	4.547438	58.6
587	4.6527433	58.7
588	4.670538	58.8
589	4.5694885	58.9
590	4.6173415	59.0
591	4.540469	59.1
592	4.6190424	59.2
593	4.542235	59.3
594	4.4857306	59.4
595	4.548953	59.5
596	4.6978536	59.6
597	4.661351	59.7
598	4.537727	59.8
599	4.4922013	59.9
600	4.515557	60.0
601	4.5730405	60.1
602	4.4838266	60.2
603	4.500561	60.3
604	4.5068407	60.4
605	4.5865173	60.5
606	4.529676	60.6
607	4.6273904	60.7
608	4.5905294	60.8
609	4.610111	60.9
610	4.545001	61.0
611	4.5012054	61.1
612	4.7088776	61.2
613	4.68738	61.3
614	4.5869827	61.4
615	4.679466	61.5
616	4.6558247	61.6
617	4.5965724	61.7
618	4.650483	61.8
619	4.66624	61.9
620	4.536102	62.0
621	4.6566906	62.1
622	4.59595	62.2
623	4.6487503	62.3
624	4.695632	62.4
625	4.583688	62.5
626	4.585902	62.6
627	4.8599	62.7
628	4.614531	62.8
629	4.598816	62.9
630	4.599166	63.0
631	4.6539383	63.1
632	4.478045	63.2
633	4.676693	63.3
634	4.622112	63.4
635	4.645924	63.5
636	4.618755	63.6
637	4.5369453	63.7
638	4.76073	63.8
639	4.608914	63.9
640	4.6899405	64.0
641	4.6339765	64.1
642	4.685299	64.2
643	4.6860733	64.3
644	4.5506086	64.4
645	4.5089765	64.5
646	4.583512	64.6
647	4.5807776	64.7
648	4.6359496	64.8
649	4.6343594	64.9
650	4.6845255	65.0
651	4.783086	65.1
652	4.7830014	65.2
653	4.6611867	65.3
654	4.613055	65.4
655	4.746084	65.5
656	4.5394754	65.6
657	4.5373716	65.7
658	4.556722	65.8
659	4.6623964	65.9
660	4.7338195	66.0
661	4.7366867	66.1
662	4.777979	66.2
663	4.7635555	66.3
664	4.842768	66.4
665	4.850574	66.5
666	4.7551413	66.6
667	4.8486714	66.7
668	4.699629	66.8
669	4.782631	66.9
670	4.6407266	67.0
671	4.6295233	67.1
672	4.546162	67.2
673	4.6217976	67.3
674	4.6306715	67.4
675	4.706952	67.5
676	4.651739	67.6
677	4.813472	67.7
678	4.585814	67.8
679	4.8132625	67.9
680	4.8063607	68.0
681	4.828764	68.1
682	4.737069	68.2
683	4.7268276	68.3
684	4.720226	68.4
685	4.862246	68.5
686	4.824833	68.6
687	4.8213663	68.7
688	4.7533197	68.8
689	4.8657327	68.9
690	4.851396	69.0
691	4.794208	69.1
692	4.798987	69.2
693	4.851919	69.3
694	5.0001373	69.4
695	4.8877325	69.5
696	4.937315	69.6
697	4.997477	69.7
698	4.8778806	69.8
699	4.9511914	69.9
700	4.894322	70.0
701	4.898543	70.1
702	4.910716	70.2
703	4.877121	70.3
704	4.9768133	70.4
705	4.8745675	70.5
706	4.869449	70.6
707	4.7720394	70.7
708	4.8744354	70.8
709	4.8207145	70.9
710	4.874394	71.0
711	4.8075004	71.1
712	4.8365583	71.2
713	4.77447	71.3
714	4.884657	71.4
715	4.8279963	71.5
716	4.929459	71.6
717	5.074611	71.7
718	4.7862015	71.8
719	4.8148274	71.9
720	4.9651427	72.0
721	4.764418	72.1
722	4.8898335	72.2
723	4.8715086	72.3
724	4.9077206	72.4
725	4.908131	72.5
726	4.982186	72.6
727	4.9042387	72.7
728	4.917676	72.8
729	4.8208733	72.9
730	4.8918514	73.0
731	5.0356874	73.1
732	4.861102	73.2
733	4.9871883	73.3
734	4.933372	73.4
735	4.9522896	73.5
736	4.769962	73.6
737	4.978222	73.7
738	4.8966837	73.8
739	4.8853083	73.9
740	4.8487544	74.0
741	4.783768	74.1
742	4.811513	74.2
743	4.8729477	74.3
744	4.916308	74.4
745	4.88436	74.5
746	4.8796644	74.6
747	4.980309	74.7
748	4.916865	74.8
749	4.957786	74.9
750	4.955006	75.0
751	4.860199	75.1
752	4.914095	75.2
753	4.935715	75.3
754	4.8973417	75.4
755	5.042364	75.5
756	5.072849	75.6
757	4.9248066	75.7
758	5.115121	75.8
759	4.899209	75.9
760	5.028346	76.0
761	4.969555	76.1
762	5.007882	76.2
763	4.9744897	76.3
764	5.045519	76.4
765	4.882842	76.5
766	4.996865	76.6
767	4.935462	76.7
768	4.905298	76.8
769	4.947504	76.9
770	4.8776245	77.0
771	4.8917527	77.1
772	4.870483	77.2
773	4.8666935	77.3
774	4.648403	77.4
775	4.759452	77.5
776	4.796619	77.6
777	4.915677	77.7
778	4.876749	77.8
779	4.880564	77.9
780	4.9080324	78.0
781	4.936858	78.1
782	5.0270724	78.2
783	4.857761	78.3
784	4.8975143	78.4
785	4.8984933	78.5
786	4.7785525	78.6
787	4.910429	78.7
788	4.8402057	78.8
789	4.9641285	78.9
790	4.8535876	79.0
791	4.8997927	79.1
792	4.9169717	79.2
793	4.972351	79.3
794	4.973137	79.4
795	4.942298	79.5
796	5.0225825	79.6
797	4.810943	79.7
798	4.847134	79.8
799	4.819369	79.9
800	4.942078	80.0
801	4.7702827	80.1
802	4.805036	80.2
803	4.84192	80.3
804	4.8482227	80.4
805	4.8722363	80.5
806	4.8044744	80.6
807	4.894618	80.7
808	4.9525585	80.8
809	4.7239714	80.9
810	4.787556	81.0
811	4.7583175	81.1
812	4.707714	81.2
813	4.7285404	81.3
814	4.7530313	81.4
815	4.706781	81.5
816	4.7243376	81.6
817	4.786833	81.7
818	4.699277	81.8
819	4.885976	81.9
820	4.77544	82.0
821	4.63588	82.1
822	4.745329	82.2
823	4.7176986	82.3
824	4.7792096	82.4
825	4.6983166	82.5
826	4.7666163	82.6
827	4.7701983	82.7
828	4.7853847	82.8
829	4.5872025	82.9
830	4.644181	83.0
831	4.6193213	83.1
832	4.6554527	83.2
833	4.629175	83.3
834	4.7446156	83.4
835	4.7423058	83.5
836	4.8318915	83.6
837	4.768036	83.7
838	4.7124014	83.8
839	4.7090826	83.9
840	4.7296815	84.0
841	4.782109	84.1
842	4.6636753	84.2
843	4.7597227	84.3
844	4.8084807	84.4
845	4.745354	84.5
846	4.7268014	84.6
847	4.745762	84.7
848	4.846228	84.8
849	4.72877	84.9
850	4.776908	85.0
851	4.7572927	85.1
852	4.9761415	85.2
853	4.9005656	85.3
854	4.8558702	85.4
855	4.8613424	85.5
856	4.8347588	85.6
857	4.906062	85.7
858	4.8661633	85.8
859	4.9772587	85.9
860	4.8959513	86.0
861	4.9117413	86.1
862	4.8604474	86.2
863	4.787876	86.3
864	4.853073	86.4
865	4.6602015	86.5
866	4.818148	86.6
867	4.933813	86.7
868	4.82109	86.8
869	4.844282	86.9
870	4.9036307	87.0
871	4.8684316	87.1
872	4.907294	87.2
873	4.7850733	87.3
874	4.9531198	87.4
875	4.97321	87.5
876	4.8956137	87.6
877	5.0366163	87.7
878	4.917955	87.8
879	4.8434505	87.9
880	4.8500338	88.0
881	4.900524	88.1
882	4.8559113	88.2
883	4.945468	88.3
884	4.846544	88.4
885	4.875493	88.5
886	4.9436264	88.6
887	4.8360753	88.7
888	4.8574214	88.8
889	4.8772197	88.9
890	4.8547497	89.0
891	4.754633	89.1
892	4.901412	89.2
893	4.9137173	89.3
894	4.8780127	89.4
895	4.9639745	89.5
896	4.8719883	89.6
897	4.794443	89.7
898	4.918479	89.8
899	5.002369	89.9
900	4.9565344	90.0
901	4.8792267	90.1
902	4.8965187	90.2
903	4.9467793	90.3
904	4.911815	90.4
905	4.9482613	90.5
906	4.932196	90.6
907	4.8953013	90.7
908	4.97899	90.8
909	4.9412303	90.9
910	4.9592485	91.0
911	4.758123	91.1
912	4.840372	91.2
913	4.708775	91.3
914	4.8227115	91.4
915	4.7903996	91.5
916	4.7994905	91.6
917	4.8876333	91.7
918	4.76534	91.8
919	4.801966	91.9
920	4.785267	92.0
921	4.809176	92.1
922	4.7790074	92.2
923	4.744548	92.3
924	4.766895	92.4
925	4.7597485	92.5
926	4.7837763	92.6
927	4.825584	92.7
928	4.9891105	92.8
929	4.978149	92.9
930	4.7546415	93.0
931	4.8553305	93.1
932	4.79583	93.2
933	4.823705	93.3
934	4.7023706	93.4
935	4.7986426	93.5
936	4.5591793	93.6
937	4.824991	93.7
938	4.817011	93.8
939	4.7124352	93.9
940	4.787077	94.0
941	4.713453	94.1
942	4.7043324	94.2
943	4.6844306	94.3
944	4.711136	94.4
945	4.6483164	94.5
946	4.710828	94.6
947	4.752379	94.7
948	4.7601547	94.8
949	4.878195	94.9
950	4.737435	95.0
951	4.786378	95.1
952	4.9331846	95.2
953	4.9256654	95.3
954	4.6984196	95.4
955	4.7478495	95.5
956	4.7659483	95.6
957	4.7894154	95.7
958	4.733096	95.8
959	4.762456	95.9
960	4.710306	96.0
961	4.7749763	96.1
962	4.79425	96.2
963	4.764731	96.3
964	4.795838	96.4
965	4.683829	96.5
966	4.78706	96.6
967	4.8196945	96.7
968	4.680585	96.8
969	4.67253	96.9
970	4.695443	97.0
971	4.67795	97.1
972	4.590363	97.2
973	4.6678457	97.3
974	4.688514	97.4
975	4.758478	97.5
976	4.6880503	97.6
977	4.58178	97.7
978	4.7139826	97.8
979	4.6182313	97.9
980	4.770046	98.0
981	4.715324	98.1
982	4.7793026	98.2
983	4.715845	98.3
984	4.809478	98.4
985	4.8143587	98.5
986	4.623532	98.6
987	4.7396116	98.7
988	4.7785606	98.8
989	4.807115	98.9
990	4.759096	99.0
991	4.830232	99.1
992	4.6771836	99.2
993	4.7233486	99.3
994	4.720055	99.4
995	4.6543365	99.5
996	4.6679063	99.6
997	4.688342	99.7
998	4.6723924	99.8
999	4.68	99.9
1000	4.5889144	100.0
1001	4.7306867	100.1
1002	4.8073077	100.2
1003	4.7830777	100.3
1004	4.8579106	100.4
1005	4.9042964	100.5
1006	4.846236	100.6
1007	4.8199787	100.7
1008	4.818516	100.8
1009	4.8638697	100.9
1010	4.7633357	101.0
1011	4.9230475	101.1
1012	4.7612886	101.2
1013	4.86145	101.3
1014	4.790148	101.4
1015	4.8440742	101.5
1016	4.9446125	101.6
1017	4.8449893	101.7
1018	4.893309	101.8
1019	4.815731	101.9
1020	4.8870974	102.0
1021	4.9862514	102.1
1022	4.8845415	102.2
1023	4.912242	102.3
1024	4.951468	102.4
1025	4.775052	102.5
1026	4.9173317	102.6
1027	4.96438	102.7
1028	4.8539114	102.8
1029	4.960824	102.9
1030	4.949075	103.0
1031	4.869689	103.1
1032	4.825726	103.2
1033	4.8096952	103.3
1034	4.894355	103.4
1035	4.96623	103.5
1036	4.860663	103.6
1037	4.812978	103.7
1038	4.833534	103.8
1039	4.7671146	103.9
1040	4.6854196	104.0
1041	4.826085	104.1
1042	4.867248	104.2
1043	4.7402577	104.3
1044	4.843941	104.4
1045	4.8385572	104.5
1046	4.879037	104.6
1047	4.7626	104.7
1048	4.9520054	104.8
1049	4.8748736	104.9
1050	4.831708	105.0
1051	4.853546	105.1
1052	4.8379827	105.2
1053	4.7991886	105.3
1054	4.751743	105.4
1055	4.8190594	105.5
1056	4.8330336	105.6
1057	4.8960743	105.7
1058	4.8272367	105.8
1059	4.777456	105.9
1060	4.825626	106.0
1061	4.786016	106.1
1062	5.0184655	106.2
1063	4.9253135	106.3
1064	4.876906	106.4
1065	4.819937	106.5
1066	4.8173532	106.6
1067	4.829114	106.7
1068	4.934099	106.8
1069	4.912906	106.9
1070	4.760933	107.0
1071	4.908484	107.1
1072	4.857736	107.2
1073	4.8724184	107.3
1074	4.964023	107.4
1075	4.8942475	107.5
1076	4.893729	107.6
1077	5.000653	107.7
1078	4.9852734	107.8
1079	4.942934	107.9
1080	4.9598985	108.0
1081	4.9160376	108.1
1082	4.908525	108.2
1083	4.929647	108.3
1084	4.984425	108.4
1085	4.8455544	108.5
1086	4.773685	108.6
1087	4.862668	108.7
1088	4.8989706	108.8
1089	4.83635	108.9
1090	4.876741	109.0
1091	4.9006147	109.1
1092	4.9479194	109.2
1093	4.873493	109.3
1094	4.8359833	109.4
1095	4.8566	109.5
1096	4.8651533	109.6
1097	4.88186	109.7
1098	4.887996	109.8
1099	4.8384657	109.9
1100	4.863977	110.0
1101	4.9000554	110.1
1102	4.9594517	110.2
1103	4.860928	110.3
1104	4.947602	110.4
1105	4.985128	110.5
1106	4.988747	110.6
1107	4.8465104	110.7
1108	5.0323586	110.8
1109	4.7696743	110.9
1110	4.860381	111.0
1111	4.643799	111.1
1112	4.9349318	111.2
1113	4.725847	111.3
1114	4.6743145	111.4
1115	4.6944566	111.5
1116	4.787447	111.6
1117	4.9011574	111.7
1118	4.899842	111.8
1119	4.7970476	111.9
1120	4.726742	112.0
1121	4.6873026	112.1
1122	4.7468653	112.2
1123	4.805254	112.3
1124	4.700923	112.4
1125	4.6792502	112.5
1126	4.655531	112.6
1127	4.7675376	112.7
1128	4.7980466	112.8
1129	4.708296	112.9
1130	4.6765633	113.0
1131	4.76457	113.1
1132	4.7046747	113.2
1133	4.749572	113.3
1134	4.6730046	113.4
1135	4.650457	113.5
1136	4.6926026	113.6
1137	4.722385	113.7
1138	4.7736344	113.8
1139	4.5396085	113.9
1140	4.62625	114.0
1141	4.6694856	114.1
1142	4.642975	114.2
1143	4.684517	114.3
1144	4.6427145	114.4
1145	4.670296	114.5
1146	4.7103577	114.6
1147	4.7387447	114.7
1148	4.6970305	114.8
1149	4.6063957	114.9
1150	4.682719	115.0
1151	4.756522	115.1
1152	4.7213945	115.2
1153	4.6619215	115.3
1154	4.67134	115.4
1155	4.593942	115.5
1156	4.5735164	115.6
1157	4.655306	115.7
1158	4.5074935	115.8
1159	4.6110373	115.9
1160	4.5746613	116.0
1161	4.580039	116.1
1162	4.6216583	116.2
1163	4.5031743	116.3
1164	4.581015	116.4
1165	4.613012	116.5
1166	4.7480702	116.6
1167	4.705557	116.7
1168	4.563534	116.8
1169	4.5507507	116.9
1170	4.4428654	117.0
1171	4.562695	117.1
1172	4.6848865	117.2
1173	4.592618	117.3
1174	4.5589585	117.4
1175	4.557102	117.5
1176	4.580716	117.6
1177	4.5928373	117.7
1178	4.640579	117.8
1179	4.6604347	117.9
1180	4.7164946	118.0
1181	4.744794	118.1
1182	4.5702643	118.2
1183	4.6232967	118.3
1184	4.5893183	118.4
1185	4.6087217	118.5
1186	4.6415606	118.6
1187	4.7175794	118.7
1188	4.590398	118.8
1189	4.6666374	118.9
1190	4.7919636	119.0
1191	4.672763	119.1
1192	4.7041097	119.2
1193	4.7510304	119.3
1194	4.7438426	119.4
1195	4.8146095	119.5
1196	4.844008	119.6
1197	4.661757	119.7
1198	4.775314	119.8
1199	4.75587	119.9
1200	4.71176	120.0
1201	4.799289	120.1
1202	4.7079363	120.2
1203	4.7172885	120.3
1204	4.8251	120.4
1205	4.7550144	120.5
1206	4.700957	120.6
1207	4.8069973	120.7
1208	4.758995	120.8
1209	4.6875	120.9
1210	4.822101	121.0
1211	4.836392	121.1
1212	4.8993487	121.2
1213	4.73661	121.3
1214	4.782235	121.4
1215	4.7599683	121.5
1216	4.690387	121.6
1217	4.7163835	121.7
1218	4.795132	121.8
1219	4.738192	121.9
1220	4.7269382	122.0
1221	4.6114306	122.1
1222	4.634742	122.2
1223	4.726512	122.3
1224	4.7363806	122.4
1225	4.6220593	122.5
1226	4.7115717	122.6
1227	4.6222687	122.7
1228	4.5115314	122.8
1229	4.6226954	122.9
1230	4.5502634	123.0
1231	4.6441894	123.1
1232	4.6505175	123.2
1233	4.584321	123.3
1234	4.731308	123.4
1235	4.632081	123.5
1236	4.838907	123.6
1237	4.715777	123.7
1238	4.7294264	123.8
1239	4.749122	123.9
1240	4.63322	124.0
1241	4.826778	124.1
1242	4.7309337	124.2
1243	4.696404	124.3
1244	4.7837763	124.4
1245	4.7093396	124.5
1246	4.728276	124.6
1247	4.685411	124.7
1248	4.768737	124.8
1249	4.734415	124.9
1250	4.7401047	125.0
1251	4.7620077	125.1
1252	4.7450147	125.2
1253	4.7478666	125.3
1254	4.754091	125.4
1255	4.735734	125.5
1256	4.619705	125.6
1257	4.6578407	125.7
1258	4.7325	125.8
1259	4.736823	125.9
1260	4.7317085	126.0
1261	4.7237663	126.1
1262	4.7213182	126.2
1263	4.787068	126.3
1264	4.669796	126.4
1265	4.740513	126.5
1266	4.705728	126.6
1267	4.8388405	126.7
1268	4.648282	126.8
1269	4.804533	126.9
1270	4.81435	127.0
1271	4.702748	127.1
1272	4.861483	127.2
1273	4.7835155	127.3
1274	4.6392684	127.4
1275	4.7462883	127.5
1276	4.660106	127.6
1277	4.8195276	127.7
1278	4.741677	127.8
1279	4.8154383	127.9
1280	4.7081075	128.0
1281	4.5442476	128.1
1282	4.586438	128.2
1283	4.554768	128.3
1284	4.5550065	128.4
1285	4.534032	128.5
1286	4.7515225	128.6
1287	4.572415	128.7
1288	4.4820743	128.8
1289	4.6274605	128.9
1290	4.565767	129.0
1291	4.5436716	129.1
1292	4.677192	129.2
1293	4.7640123	129.3
1294	4.5984917	129.4
1295	4.625588	129.5
1296	4.561953	129.6
1297	4.556598	129.7
1298	4.677692	129.8
1299	4.7066355	129.9
1300	4.6013465	130.0
1301	4.7371798	130.1
1302	4.7565985	130.2
1303	4.7672753	130.3
1304	4.6128545	130.4
1305	4.690421	130.5
1306	4.5343075	130.6
1307	4.6953063	130.7
1308	4.6286445	130.8
1309	4.67733	130.9
1310	4.7510304	131.0
1311	4.6420374	131.1
1312	4.5742826	131.2
1313	4.6445537	131.3
1314	4.6060286	131.4
1315	4.725293	131.5
1316	4.605836	131.6
1317	4.6308284	131.7
1318	4.627486	131.8
1319	4.67559	131.9
1320	4.630037	132.0
1321	4.7455497	132.1
1322	4.8837414	132.2
1323	4.826519	132.3
1324	4.8589387	132.4
1325	4.7942414	132.5
1326	4.8689694	132.6
1327	4.871897	132.7
1328	4.7773633	132.8
1329	4.5131116	132.9
1330	4.639841	133.0
1331	4.6852393	133.1
1332	4.592574	133.2
1333	4.6628547	133.3
1334	4.757979	133.4
1335	4.728591	133.5
1336	4.7336063	133.6
1337	4.7325597	133.7
1338	4.751709	133.8
1339	4.7799854	133.9
1340	4.9132175	134.0
1341	5.084533	134.1
1342	5.1943398	134.2
1343	4.999992	134.3
1344	5.000314	134.4
1345	5.201416	134.5
1346	5.232522	134.6
1347	5.3323317	134.7
1348	5.2523413	134.8
1349	5.3732977	134.9
1350	5.154296	135.0
1351	5.164518	135.1
1352	5.056853	135.2
1353	5.220211	135.3
1354	5.359552	135.4
1355	5.1863837	135.5
1356	5.182164	135.6
1357	5.1850786	135.7
1358	5.1899247	135.8
1359	5.13227	135.9
1360	5.148572	136.0
1361	5.3089647	136.1
1362	5.270412	136.2
1363	5.231066	136.3
1364	5.2850223	136.4
1365	5.162856	136.5
1366	5.2327147	136.6
1367	5.2249403	136.7
1368	5.302169	136.8
1369	5.3771353	136.9
1370	5.394616	137.0
1371	5.4869456	137.1
1372	5.363429	137.2
1373	5.2625175	137.3
1374	5.343268	137.4
1375	5.5266337	137.5
1376	5.228663	137.6
1377	5.1512156	137.7
1378	5.1081223	137.8
1379	5.3865294	137.9
1380	5.1934714	138.0
1381	5.2193856	138.1
1382	5.2218704	138.2
1383	5.1343656	138.3
1384	5.0710373	138.4
1385	5.2166133	138.5
1386	5.2716656	138.6
1387	5.053832	138.7
1388	5.2535987	138.8
1389	5.3749247	138.9
1390	5.139432	139.0
1391	5.1888456	139.1
1392	5.1920977	139.2
1393	5.219949	139.3
1394	5.312128	139.4
1395	5.1846275	139.5
1396	5.0683994	139.6
1397	5.3197904	139.7
1398	5.2961707	139.8
1399	5.130629	139.9
1400	5.1421194	140.0
1401	5.1973944	140.1
1402	5.0427074	140.2
1403	4.9769025	140.3
1404	5.2581596	140.4
1405	4.9903054	140.5
1406	5.0543823	140.6
1407	4.988206	140.7
1408	5.0812283	140.8
1409	4.90882	140.9
1410	4.9912176	141.0
1411	5.024491	141.1
1412	5.0699015	141.2
1413	4.996268	141.3
1414	4.951175	141.4
1415	4.909592	141.5
1416	4.9665627	141.6
1417	4.975453	141.7
1418	4.99559	141.8
1419	5.027304	141.9
1420	5.214984	142.0
1421	5.0947914	142.1
1422	4.9516063	142.2
1423	4.965281	142.3
1424	4.92078	142.4
1425	5.17447	142.5
1426	4.982363	142.6
1427	5.01539	142.7
1428	5.391598	142.8
1429	5.353445	142.9
1430	5.395505	143.0
1431	5.328107	143.1
1432	5.0147877	143.2
1433	5.081958	143.3
1434	5.1006165	143.4
1435	4.975437	143.5
1436	5.071983	143.6
1437	5.125963	143.7
1438	4.939142	143.8
1439	4.9508905	143.9
1440	5.0898943	144.0
1441	4.9835277	144.1
1442	4.8865204	144.2
1443	5.012546	144.3
1444	5.178571	144.4
1445	5.2186594	144.5
1446	5.1083827	144.6
1447	5.1692667	144.7
1448	5.4155164	144.8
1449	5.3911123	144.9
1450	5.302397	145.0
1451	5.3380556	145.1
1452	5.2596455	145.2
1453	5.5815005	145.3
1454	5.310126	145.4
1455	5.362227	145.5
1456	5.359447	145.6
1457	5.3964753	145.7
1458	5.283604	145.8
1459	5.6735296	145.9
1460	5.609408	146.0
1461	5.2157793	146.1
1462	5.087504	146.2
1463	5.060993	146.3
1464	4.894898	146.4
1465	5.207964	146.5
1466	5.0855236	146.6
1467	4.9351273	146.7
1468	5.2254796	146.8
1469	4.991855	146.9
1470	4.8221684	147.0
1471	4.8078017	147.1
1472	4.883403	147.2
1473	4.8688946	147.3
1474	4.8677855	147.4
1475	4.9587855	147.5
1476	4.791157	147.6
1477	4.7767982	147.7
1478	4.975874	147.8
1479	5.119215	147.9
1480	5.2135315	148.0
1481	5.3306465	148.1
1482	5.3249226	148.2
1483	5.121496	148.3
1484	5.0633574	148.4
1485	5.1065683	148.5
1486	5.0415807	148.6
1487	5.145605	148.7
1488	5.039911	148.8
1489	5.10308	148.9
1490	5.221492	149.0
1491	4.988287	149.1
1492	4.947862	149.2
1493	4.8730135	149.3
1494	4.9031296	149.4
1495	4.940064	149.5
1496	5.0794992	149.6
1497	5.211847	149.7
1498	5.2151003	149.8
1499	5.1601477	149.9
1500	5.3553634	150.0
1501	5.3320146	150.1
1502	5.1519117	150.2
1503	5.1561093	150.3
1504	5.392428	150.4
1505	5.207794	150.5
1506	5.375539	150.6
1507	5.314653	150.7
1508	5.1476483	150.8
1509	5.248266	150.9
1510	5.1445484	151.0
1511	4.9571605	151.1
1512	4.9781165	151.2
1513	4.9380903	151.3
1514	4.8793755	151.4
1515	5.024186	151.5
1516	4.9612384	151.6
1517	5.1764317	151.7
1518	5.065624	151.8
1519	5.1927185	151.9
1520	5.303665	152.0
1521	5.3089805	152.1
1522	4.9484406	152.2
1523	5.13187	152.3
1524	5.185032	152.4
1525	5.063532	152.5
1526	5.203817	152.6
1527	5.319086	152.7
1528	5.2400618	152.8
1529	5.0948234	152.9
1530	5.259094	153.0
1531	4.9282985	153.1
1532	5.192563	153.2
1533	5.265135	153.3
1534	5.1527405	153.4
1535	5.142159	153.5
1536	5.451625	153.6
1537	5.6909137	153.7
1538	5.572731	153.8
1539	6.0078125	153.9
1540	5.4023175	154.0
1541	5.2740645	154.1
1542	5.3545732	154.2
1543	5.5201793	154.3
1544	5.399826	154.4
1545	5.4657135	154.5
1546	5.6795406	154.6
1547	5.7006187	154.7
1548	5.307728	154.8
1549	5.3285675	154.9
1550	5.3871803	155.0
1551	5.4377804	155.1
1552	5.2645535	155.2
1553	5.1245713	155.3
1554	5.4385066	155.4
1555	5.1534204	155.5
1556	5.188954	155.6
1557	5.243159	155.7
1558	5.332007	155.8
1559	5.2707634	155.9
1560	5.234508	156.0
1561	5.259914	156.1
1562	5.172266	156.2
1563	5.266259	156.3
1564	5.25435	156.4
1565	5.330042	156.5
1566	5.1345067	156.6
1567	5.190119	156.7
1568	5.24445	156.8
1569	5.344369	156.9
1570	5.2024384	157.0
1571	5.4037423	157.1
1572	5.3301477	157.2
1573	5.2735987	157.3
1574	5.252533	157.4
1575	5.3862677	157.5
1576	5.1880608	157.6
1577	5.4608912	157.7
1578	5.276088	157.8
1579	5.1974487	157.9
1580	5.183244	158.0
1581	5.1228023	158.1
1582	5.251198	158.2
1583	5.566887	158.3
1584	5.395811	158.4
1585	5.4287715	158.5
1586	5.267667	158.6
1587	5.2244	158.7
1588	5.2522182	158.8
1589	5.3227353	158.9
1590	5.3139935	159.0
1591	5.212774	159.1
1592	5.3238707	159.2
1593	5.2698846	159.3
1594	5.2876434	159.4
1595	4.9612546	159.5
1596	4.955437	159.6
1597	5.1966195	159.7
1598	5.294809	159.8
1599	5.4442887	159.9
1600	5.4064703	160.0
1601	5.1919117	160.1
1602	5.355559	160.2
1603	5.4577775	160.3
1604	5.563093	160.4
1605	5.5001745	160.5
1606	5.8663516	160.6
1607	5.2472377	160.7
1608	5.1659684	160.8
1609	5.2594924	160.9
1610	5.3139105	161.0
1611	5.155484	161.1
1612	5.1967516	161.2
1613	5.3862085	161.3
1614	5.350336	161.4
1615	5.436299	161.5
1616	5.299516	161.6
1617	5.116845	161.7
1618	5.1261277	161.8
1619	5.1109605	161.9
1620	5.200889	162.0
1621	5.451765	162.1
1622	5.521974	162.2
1623	5.3779144	162.3
1624	5.1900177	162.4
1625	5.3774047	162.5
1626	5.0279055	162.6
1627	5.206595	162.7
1628	5.1760345	162.8
1629	5.376701	162.9
1630	5.16259	163.0
1631	5.2522945	163.1
1632	5.026992	163.2
1633	5.3461323	163.3
1634	5.1252155	163.4
1635	5.084129	163.5
1636	5.1898394	163.6
1637	5.268516	163.7
1638	5.2453794	163.8
1639	5.1286263	163.9
1640	5.16156	164.0
1641	5.440581	164.1
1642	5.3263974	164.2
1643	5.406537	164.3
1644	5.384779	164.4
1645	5.412964	164.5
1646	5.4241686	164.6
1647	5.711583	164.7
1648	5.1072783	164.8
1649	5.088248	164.9
1650	5.266313	165.0
1651	5.37035	165.1
1652	5.10293	165.2
1653	5.109707	165.3
1654	5.0911136	165.4
1655	4.9340663	165.5
1656	4.985872	165.6
1657	5.2176867	165.7
1658	5.2698383	165.8
1659	5.273675	165.9
1660	5.473963	166.0
1661	5.0978827	166.1
1662	5.1622005	166.2
1663	5.2451415	166.3
1664	5.357522	166.4
1665	5.289632	166.5
1666	5.3553033	166.6
1667	5.5217915	166.7
1668	5.290401	166.8
1669	5.312955	166.9
1670	5.5583405	167.0
1671	5.6463385	167.1
1672	5.6255226	167.2
1673	5.464468	167.3
1674	5.299326	167.4
1675	5.3793674	167.5
1676	5.1829805	167.6
1677	5.251298	167.7
1678	5.1579924	167.8
1679	5.417636	167.9
1680	5.333223	168.0
1681	5.5458384	168.1
1682	5.295234	168.2
1683	5.2337456	168.3
1684	5.04805	168.4
1685	5.222472	168.5
1686	4.960475	168.6
1687	5.102851	168.7
1688	5.3073864	168.8
1689	5.2556686	168.9
1690	5.4076695	169.0
1691	5.477715	169.1
1692	5.338727	169.2
1693	5.356552	169.3
1694	5.2620506	169.4
1695	5.313501	169.5
1696	5.378334	169.6
1697	5.2883377	169.7
1698	5.4939823	169.8
1699	5.452238	169.9
1700	5.481994	170.0
1701	5.694545	170.1
1702	5.5684643	170.2
1703	5.864772	170.3
1704	6.091535	170.4
1705	5.808898	170.5
1706	5.471217	170.6
1707	5.313736	170.7
1708	5.3083425	170.8
1709	5.4166546	170.9
1710	5.2805	171.0
1711	5.1104794	171.1
1712	5.1249723	171.2
1713	5.2036233	171.3
1714	5.2750344	171.4
1715	5.1814957	171.5
1716	5.3948107	171.6
1717	5.250116	171.7
1718	5.408809	171.8
1719	5.179738	171.9
1720	5.1365857	172.0
1721	5.335481	172.1
1722	5.439699	172.2
1723	5.3055186	172.3
1724	5.3214335	172.4
1725	5.299144	172.5
1726	5.1565237	172.6
1727	5.402698	172.7
1728	5.4471374	172.8
1729	5.555716	172.9
1730	5.751382	173.0
1731	5.6922026	173.1
1732	5.467556	173.2
1733	5.8626213	173.3
1734	5.9868674	173.4
1735	5.8849945	173.5
1736	5.475067	173.6
1737	5.3692846	173.7
1738	5.4053593	173.8
1739	5.398446	173.9
1740	5.4787893	174.0
1741	5.497105	174.1
1742	5.469847	174.2
1743	5.3333287	174.3
1744	5.4256096	174.4
1745	5.647059	174.5
1746	5.7318263	174.6
1747	5.564925	174.7
1748	5.407893	174.8
1749	5.409904	174.9
1750	5.311431	175.0
1751	5.0889444	175.1
1752	5.3109145	175.2
1753	5.4132614	175.3
1754	5.379697	175.4
1755	5.3409224	175.5
1756	5.241115	175.6
1757	5.056733	175.7
1758	4.933797	175.8
1759	5.2150536	175.9
1760	5.1763844	176.0
1761	4.98187	176.1
1762	4.892066	176.2
1763	5.215432	176.3
1764	5.2014856	176.4
1765	5.183882	176.5
1766	5.0174704	176.6
1767	5.097171	176.7
1768	5.1468654	176.8
1769	5.0830197	176.9
1770	5.005066	177.0
1771	4.8959346	177.1
1772	5.0031657	177.2
1773	4.9498487	177.3
1774	5.0809507	177.4
1775	5.1938896	177.5
1776	5.386956	177.6
1777	5.0081797	177.7
1778	5.235162	177.8
1779	5.2447186	177.9
1780	5.1067967	178.0
1781	5.3315077	178.1
1782	5.546172	178.2
1783	5.245425	178.3
1784	5.163238	178.4
1785	5.1725698	178.5
1786	5.3495526	178.6
1787	5.24163	178.7
1788	5.507341	178.8
1789	5.388878	178.9
1790	5.4543805	179.0
1791	5.565881	179.1
1792	5.992612	179.2
1793	5.6678243	179.3
1794	5.5628757	179.4
1795	5.5285873	179.5
1796	5.62131	179.6
1797	5.492567	179.7
1798	5.3568673	179.8
1799	5.4785247	179.9
1800	5.282666	180.0
1801	5.790288	180.1
1802	5.737714	180.2
1803	5.5586667	180.3
1804	5.6518297	180.4
1805	5.883543	180.5
1806	5.550108	180.6
1807	5.6123447	180.7
1808	5.372533	180.8
1809	5.369878	180.9
1810	5.5409393	181.0
1811	5.594514	181.1
1812	5.5720086	181.2
1813	5.5559845	181.3
1814	5.5192084	181.4
1815	5.3723903	181.5
1816	5.5415	181.6
1817	5.663977	181.7
1818	5.4148617	181.8
1819	5.6141386	181.9
1820	5.5848846	182.0
1821	5.4544916	182.1
1822	5.278363	182.2
1823	5.4046736	182.3
1824	5.3005505	182.4
1825	5.3239765	182.5
1826	5.240784	182.6
1827	5.536561	182.7
1828	5.4233437	182.8
1829	5.3311152	182.9
1830	5.5947084	183.0
1831	5.4743166	183.1
1832	5.4680433	183.2
1833	5.7243853	183.3
1834	5.8498325	183.4
1835	5.597854	183.5
1836	6.071582	183.6
1837	5.962701	183.7
1838	5.6009192	183.8
1839	5.618923	183.9
1840	5.700901	184.0
1841	5.777667	184.1
1842	5.471453	184.2
1843	5.6979394	184.3
1844	5.703953	184.4
1845	5.8137026	184.5
1846	5.8023815	184.6
1847	5.8294115	184.7
1848	5.75342	184.8
1849	5.5585074	184.9
1850	5.46171	185.0
1851	5.6615944	185.1
1852	5.5339913	185.2
1853	5.6287804	185.3
1854	5.4438896	185.4
1855	5.6572523	185.5
1856	5.5175586	185.6
1857	5.3559427	185.7
1858	5.6949196	185.8
1859	5.475523	185.9
1860	5.2970905	186.0
1861	5.324711	186.1
1862	5.14096	186.2
1863	5.4802155	186.3
1864	5.613888	186.4
1865	5.322387	186.5
1866	5.205736	186.6
1867	5.105779	186.7
1868	5.382475	186.8
1869	5.3424387	186.9
1870	5.1556563	187.0
1871	5.2955008	187.1
1872	5.1872773	187.2
1873	5.077064	187.3
1874	4.9800825	187.4
1875	5.4396105	187.5
1876	5.631678	187.6
1877	5.6084385	187.7
1878	5.467593	187.8
1879	5.476744	187.9
1880	5.3065205	188.0
1881	5.288619	188.1
1882	5.460493	188.2
1883	5.867093	188.3
1884	5.6478157	188.4
1885	5.491877	188.5
1886	5.576084	188.6
1887	5.541594	188.7
1888	5.279386	188.8
1889	5.524308	188.9
1890	5.417346	189.0
1891	5.167489	189.1
1892	5.0645823	189.2
1893	5.121756	189.3
1894	4.9880447	189.4
1895	5.1696787	189.5
1896	5.209844	189.6
1897	5.1586795	189.7
1898	5.243697	189.8
1899	5.1557894	189.9
1900	4.916308	190.0
1901	5.06723	190.1
1902	5.1432796	190.2
1903	5.466017	190.3
1904	5.2837343	190.4
1905	5.5105734	190.5
1906	5.481267	190.6
1907	5.6690893	190.7
1908	5.461526	190.8
1909	5.3594093	190.9
1910	5.3313346	191.0
1911	5.6494703	191.1
1912	5.376483	191.2
1913	5.400677	191.3
1914	5.3508625	191.4
1915	5.279348	191.5
1916	5.250676	191.6
1917	5.5005336	191.7
1918	5.7243433	191.8
1919	5.3703203	191.9
1920	5.340357	192.0
1921	5.467888	192.1
1922	5.2688065	192.2
1923	5.0372	192.3
1924	5.297167	192.4
1925	5.476399	192.5
1926	5.57719	192.6
1927	5.3547535	192.7
1928	5.3699374	192.8
1929	5.298376	192.9
1930	5.233546	193.0
1931	5.542481	193.1
1932	5.288703	193.2
1933	5.5359354	193.3
1934	5.490997	193.4
1935	5.534567	193.5
1936	5.7502055	193.6
1937	5.937717	193.7
1938	5.7106805	193.8
1939	5.513475	193.9
1940	5.5711184	194.0
1941	5.4449034	194.1
1942	5.56242	194.2
1943	5.4797306	194.3
1944	5.2632446	194.4
1945	5.4484386	194.5
1946	5.177614	194.6
1947	5.519471	194.7
1948	5.8029027	194.8
1949	5.4227123	194.9
1950	5.4760165	195.0
1951	5.4446073	195.1
1952	5.4630084	195.2
1953	5.7621803	195.3
1954	5.7032394	195.4
1955	5.688266	195.5
1956	5.499472	195.6
1957	5.335791	195.7
1958	5.5038877	195.8
1959	5.6038027	195.9
1960	5.611871	196.0
1961	5.550957	196.1
1962	5.52398	196.2
1963	5.5366993	196.3
1964	5.4993324	196.4
1965	5.5238485	196.5
1966	5.4117436	196.6
1967	5.431435	196.7
1968	5.3610325	196.8
1969	5.8144093	196.9
1970	5.374415	197.0
1971	5.6857724	197.1
1972	5.8485374	197.2
1973	5.503565	197.3
1974	5.744134	197.4
1975	5.5015	197.5
1976	5.575998	197.6
1977	5.479502	197.7
1978	5.5521545	197.8
1979	5.844472	197.9
1980	5.5896873	198.0
1981	5.6308627	198.1
1982	5.317131	198.2
1983	5.5807137	198.3
1984	5.798409	198.4
1985	5.5921583	198.5
1986	5.896641	198.6
1987	5.770411	198.7
1988	5.4992003	198.8
1989	5.437232	198.9
1990	5.3697653	199.0
1991	5.329785	199.1
1992	5.43429	199.2
1993	5.697897	199.3
1994	5.594946	199.4
1995	5.611074	199.5
1996	5.4723444	199.6
1997	5.372248	199.7
1998	5.6339884	199.8
[truncated: 24,001 more rows]
