# Supplementary material for: Assessing structure-function impacts on Vitellogenin by leveraging allelic variant found in honey bee subspecies Apis mellifera mellifera
Source: iScience. 2025 Jul 29;28(9):113241. doi: 10.1016/j.isci.2025.113241 (PMC12496180; doi:10.1016/j.isci.2025.113241)
Supplement: Data S1. Data and code for molecular dynamics [file mmc2.zip › MD_analysis/csv/rmsdwt4_30loop.csv]

	CA_Backbone	Time_(ns)
0	29.105785858852347	0.0
1	29.210475228625032	0.1
2	29.2933977052192	0.2
3	28.872269642231764	0.3
4	29.01188744178856	0.4
5	29.1181868902194	0.5
6	29.14776095204033	0.6
7	28.89723956423023	0.7
8	29.02273320568582	0.8
9	28.651567253740595	0.9
10	28.902011563317057	1.0
11	28.993566802078337	1.1
12	28.688097197934667	1.2
13	28.658706411024827	1.3
14	28.696101344285253	1.4
15	29.072686752479843	1.5
16	29.004556445345052	1.6
17	28.902080077302507	1.7
18	29.564123867339482	1.8
19	29.054677851403437	1.9
20	29.704180156403176	2.0
21	29.431926132407284	2.1
22	29.031256345476212	2.2
23	28.88305716924139	2.3
24	28.833997729957535	2.4
25	29.10618666566725	2.5
26	29.02950581314788	2.6
27	28.733792600532766	2.7
28	29.298310157976204	2.8
29	29.061988293651307	2.9
30	29.366563790284808	3.0
31	28.71940808928684	3.1
32	28.999989988214587	3.2
33	29.107803595723944	3.3
34	29.503084757699114	3.4
35	28.835813350572046	3.5
36	28.839920763999977	3.6
37	29.037926181960096	3.7
38	29.058932569900087	3.8
39	29.01547414892704	3.9
40	28.982669652691982	4.0
41	28.951852062035076	4.1
42	28.958580135406592	4.2
43	28.798168341264713	4.3
44	29.15542081561401	4.4
45	28.969576630071856	4.5
46	28.770399622960483	4.6
47	28.67164185147842	4.7
48	28.62530413026669	4.8
49	29.16511211885638	4.9
50	28.68591160179871	5.0
51	28.76170177250718	5.1
52	29.006440579945018	5.2
53	28.897565005661132	5.3
54	28.995844892094663	5.4
55	28.99991804852986	5.5
56	28.702493699128052	5.6
57	28.959594142391303	5.7
58	28.666184712537056	5.8
59	29.095584126418345	5.9
60	29.215603500436217	6.0
61	28.847347680023113	6.1
62	28.47330756638812	6.2
63	28.73777668878688	6.3
64	28.868960416734367	6.4
65	28.63817619528374	6.5
66	28.70109772667444	6.6
67	28.83018835236633	6.7
68	28.972659759417255	6.8
69	28.828783815664533	6.9
70	28.655171089375436	7.0
71	28.878305724350206	7.1
72	28.87530823748662	7.2
73	29.50675710731941	7.3
74	29.42499594277868	7.4
75	28.81920898619743	7.5
76	29.120495811529175	7.6
77	28.896218705846977	7.7
78	28.593364623097987	7.8
79	28.791680066842286	7.9
80	28.762722630890437	8.0
81	28.885571632507528	8.1
82	29.219933584316866	8.2
83	29.041715005355666	8.3
84	29.13133472402789	8.4
85	28.888767809928922	8.5
86	28.943143934483963	8.6
87	28.947597343538426	8.7
88	29.01412442341361	8.8
89	28.67112114518897	8.9
90	29.355491930235548	9.0
91	28.84598082601332	9.1
92	29.025864294821034	9.2
93	28.757354560130167	9.3
94	29.10291169716258	9.4
95	29.084806876506537	9.5
96	28.733878243014583	9.6
97	28.771608894803734	9.7
98	28.717436599355423	9.8
99	29.112931867535128	9.9
100	28.982768997970894	10.0
101	29.009208544957335	10.1
102	28.772386528538625	10.2
103	28.867641522514393	10.3
104	28.51093202149982	10.4
105	29.10289114296694	10.5
106	28.585658512584125	10.6
107	28.78716499520091	10.7
108	28.505466318310276	10.8
109	28.778049209436347	10.9
110	29.121557778303703	11.0
111	28.86808686341984	11.1
112	29.189708639634127	11.2
113	29.22150598028302	11.3
114	29.00727987626682	11.4
115	29.00080873034075	11.5
116	29.14582543195127	11.6
117	28.909140443503475	11.7
118	29.076927768179402	11.8
119	29.043397023698546	11.9
120	28.617865224296096	12.0
121	29.17012049119302	12.1
122	29.06885339499373	12.2
123	29.203531336199337	12.3
124	29.317223443660588	12.4
125	28.690275942672088	12.5
126	29.039663011491335	12.6
127	29.217175896402367	12.7
128	29.874214739801978	12.8
129	29.28229501387648	12.9
130	29.10411069190801	13.0
131	29.47464460233743	13.1
132	29.727721561804938	13.2
133	29.423094679682347	13.3
134	30.04484539487422	13.4
135	29.480944463299863	13.5
136	29.319587176158734	13.6
137	29.398785917643508	13.7
138	29.546286251226704	13.8
139	28.80209076693192	13.9
140	28.799668797546147	14.0
141	29.39138983291382	14.1
142	29.083878512003643	14.2
143	28.77369857136006	14.3
144	28.68018040691554	14.4
145	28.961437168599996	14.5
146	28.933757518476853	14.6
147	28.88163207834396	14.7
148	29.110129645530087	14.8
149	29.08385453210873	14.9
150	28.810541967037587	15.0
151	29.267893374134193	15.1
152	29.17307344396606	15.2
153	29.380458426534744	15.3
154	29.483318472895824	15.4
155	29.177016423828896	15.5
156	28.957949806740423	15.6
157	29.172001200093717	15.7
158	28.70015565937446	15.8
159	29.333711334259934	15.9
160	28.737266259595252	16.0
161	28.38787062652782	16.1
162	28.43409358681391	16.2
163	28.592799382718	16.3
164	28.351638718170463	16.4
165	29.37973560398821	16.5
166	29.13961121347065	16.6
167	29.29301745259993	16.7
168	28.633613163852548	16.8
169	28.838923885511626	16.9
170	29.07207697800931	17.0
171	29.284096931693906	17.1
172	29.18006529618157	17.2
173	29.355711174988997	17.3
174	28.929314386520204	17.4
175	29.629880164878312	17.5
176	29.161162287594998	17.6
177	28.887702417455124	17.7
178	29.11017417962063	17.8
179	29.096217880783787	17.9
180	29.363182625102688	18.0
181	29.230405946993407	18.1
182	29.313924495261013	18.2
183	28.889391287196553	18.3
184	29.393575429049783	18.4
185	29.2119208737181	18.5
186	29.44827699503572	18.6
187	28.892399051157952	18.7
188	28.912357175120505	18.8
189	29.414653756674497	18.9
190	29.05901136098336	19.0
191	28.904508898086828	19.1
192	29.240868032572127	19.2
193	29.177475467531437	19.3
194	29.439815517832237	19.4
195	29.2399567965656	19.5
196	28.860118686911616	19.6
197	29.060940029673866	19.7
198	29.062536405534935	19.8
199	28.845987677411866	19.9
200	29.317432411316222	20.0
201	28.852897312844835	20.1
202	29.329463467161826	20.2
203	28.87961776717163	20.3
204	29.155276936244555	20.4
205	29.231245243315207	20.5
206	29.260970035904137	20.6
207	29.2394806243667	20.7
208	29.068760901113365	20.8
209	29.020551035249127	20.9
210	29.08799962822866	21.0
211	29.26733498515275	21.1
212	28.972344595084166	21.2
213	29.2504839704305	21.3
214	28.68022494100608	21.4
215	29.020855922484397	21.5
216	29.37687171939626	21.6
217	28.87919983186037	21.7
218	29.002072813372372	21.8
219	28.93349373963286	21.9
220	29.0429893654851	22.0
221	29.323506176126664	22.1
222	29.33513299945809	22.2
223	29.32062858873762	22.3
224	28.85647716858477	22.4
225	28.554272255847955	22.5
226	29.081274980556415	22.6
227	29.00156238418074	22.7
228	28.991340097551106	22.8
229	29.272343357489387	22.9
230	28.926203851580624	23.0
231	29.16269700086915	23.1
232	29.691508494793585	23.2
233	29.93479823143908	23.3
234	30.48872352673143	23.4
235	29.81779689848043	23.5
236	29.54626569703107	23.6
237	29.690525319102328	23.7
238	29.627314316123087	23.8
239	29.94323572874766	23.9
240	29.897173776327385	24.0
241	29.95387252498929	24.1
242	30.056571563484557	24.2
243	30.343878110084546	24.3
244	30.23903800954386	24.4
245	29.917827317242292	24.5
246	30.63320924495468	24.6
247	29.54965371361174	24.7
248	29.390314163342204	24.8
249	29.705231846079883	24.9
250	29.558146022108676	25.0
251	29.70792787140747	25.1
252	29.714601133590627	25.2
253	29.215952921762028	25.3
254	29.542058938324235	25.4
255	29.367838150414237	25.5
256	28.933421799948135	25.6
257	28.930092020255103	25.7
258	29.836603987487372	25.8
259	29.163515742995322	25.9
260	29.182497542665168	26.0
261	29.181528069770998	26.1
262	28.764918504124214	26.2
263	29.022267310584734	26.3
264	29.11368209567584	26.4
265	29.475877854075595	26.5
266	29.13996748619501	26.6
267	29.468855170566627	26.7
268	28.810394661968864	26.8
269	29.219015496911787	26.9
270	29.430374290636763	27.0
271	29.039032682825166	27.1
272	28.977096039975358	27.2
273	29.028947424166436	27.3
274	29.397100473601355	27.4
275	28.81333048624554	27.5
276	28.884136264512282	27.6
277	28.82951006391034	27.7
278	28.66748476541104	27.8
279	28.948703844403497	27.9
280	29.105929738221796	28.0
281	29.20396982570624	28.1
282	28.936203467757537	28.2
283	29.012788400697268	28.3
284	29.30110895428197	28.4
285	29.062210964104025	28.5
286	29.185748531274925	28.6
287	28.924789037781014	28.7
288	29.0956526404038	28.8
289	29.451945918956746	28.9
290	29.043832087506175	29.0
291	28.728702011413585	29.1
292	29.90809833130792	29.2
293	29.134575435539833	29.3
294	28.866397993678415	29.4
295	28.93654946338408	29.5
296	29.408984224378237	29.6
297	28.85361328399282	29.7
298	28.837416577831654	29.8
299	29.214171558140237	29.9
300	28.926125060497352	30.0
301	29.11555937887726	30.1
302	28.81278580006118	30.2
303	28.659076386546275	30.3
304	29.186700875672727	30.4
305	29.247287793009104	30.5
306	28.853233031373556	30.6
307	29.590292784083378	30.7
308	29.18294973496916	30.8
309	29.6409109165363	30.9
310	29.812394570727434	31.0
311	29.573798042085492	31.1
312	29.41687703550246	31.2
313	29.79884593010404	31.3
314	29.552904702221497	31.4
315	29.13002610690573	31.5
316	29.364463836630662	31.6
317	28.995437233881212	31.7
318	28.96995345699185	31.8
319	29.18747165800908	31.9
320	29.195254846756576	32.0
321	29.3616890202198	32.1
322	29.172628103060614	32.2
323	29.26453961454625	32.3
324	29.249291827083614	32.4
325	29.10836198470539	32.5
326	29.18715306797672	32.6
327	29.858470225944803	32.7
328	29.813840215820502	32.8
329	29.68198505081557	32.9
330	28.89247441654195	33.0
331	29.436783773975925	33.1
332	29.41645567449192	33.2
333	29.54439869092747	33.3
334	29.239052411957616	33.4
335	28.80814397754672	33.5
336	29.41487985282649	33.6
337	29.69129952713795	33.7
338	29.084395792593817	33.8
339	29.3648098322572	33.9
340	28.99349143669434	34.0
341	28.90935283685838	34.1
342	29.010315045822406	34.2
343	28.616071870726856	34.3
344	29.140625220455366	34.4
345	28.614184310427618	34.5
346	29.23206398544138	34.6
347	29.261418802508853	34.7
348	29.1124968037275	34.8
349	28.93336698875977	34.9
350	29.023418345540357	35.0
351	28.7780800407298	35.1
352	29.13150258329225	35.2
353	29.309334058235642	35.3
354	29.45445353082434	35.4
355	29.014021652435428	35.5
356	29.42357427758052	35.6
357	29.1739332944835	35.7
358	28.486907592500607	35.8
359	29.055897400344502	35.9
360	29.714135238489547	36.0
361	29.31361618232647	36.1
362	29.69079937504414	36.2
363	29.079154472706637	36.3
364	29.433221046732353	36.4
365	28.52984359433457	36.5
366	29.51595168416724	36.6
367	29.125853605191626	36.7
368	29.54166840860715	36.8
369	29.191226224411917	36.9
370	29.639948295040682	37.0
371	28.89369396548302	37.1
372	29.267937908224738	37.2
373	29.07745190016812	37.3
374	29.34363558505285	37.4
375	29.365025651311377	37.5
376	28.872108634365947	37.6
377	29.216350302877654	37.7
378	28.971436784776913	37.8
379	29.307658891291307	37.9
380	29.496390941320318	38.0
381	29.383795057626315	38.1
382	28.9890346019406	38.2
383	29.433241600927985	38.3
384	28.98681132311264	38.4
385	29.009479175199875	38.5
386	29.238086364762722	38.6
387	28.868025200832932	38.7
388	29.246044264173126	38.8
389	29.491375717585136	38.9
390	29.062464465850205	39.0
391	29.144133136510572	39.1
392	29.77543470127464	39.2
393	30.234125556786857	39.3
394	29.880905130481494	39.4
395	29.513742108136377	39.5
396	29.678521668850905	39.6
397	29.790610549052552	39.7
398	29.540435156868995	39.8
399	29.73215784236304	39.9
400	29.67828529560109	40.0
401	29.484092680931447	40.1
402	29.403136555719797	40.2
403	29.37376118445668	40.3
404	29.301684471759778	40.4
405	29.127854213566863	40.5
406	29.41114926631856	40.6
407	29.57542867493928	40.7
408	29.294058865178823	40.8
409	28.922373919793785	40.9
410	28.98264909849635	41.0
411	28.951978812908166	41.1
412	28.768470954269972	41.2
413	28.65211536562422	41.3
414	28.878131013687298	41.4
415	29.39948476029513	41.5
416	29.781289221331626	41.6
417	29.018146194359716	41.7
418	28.853507087315368	41.8
419	29.176588211419812	41.9
420	29.00045588331567	42.0
421	29.449530800969516	42.1
422	29.466796325303754	42.2
423	29.371938712443622	42.3
424	29.60492394567694	42.4
425	29.575068976515652	42.5
426	29.516140097627243	42.6
427	29.098376071325568	42.7
428	29.042804377724373	42.8
429	29.47003018541715	42.9
430	29.246003155781857	43.0
431	28.80897642246998	43.1
432	29.349370205635292	43.2
433	29.520216679761717	43.3
434	29.247873587584728	43.4
435	28.901624459299242	43.5
436	28.73019904199574	43.6
437	29.24650673357494	43.7
438	29.706691193970038	43.8
439	29.749156162154016	43.9
440	29.191712673708636	44.0
441	29.20828963248907	44.1
442	29.088900587137374	44.2
443	29.18799921569707	44.3
444	29.756425496010614	44.4
445	29.52064831787007	44.5
446	30.021872655551718	44.6
447	29.991483277303892	44.7
448	29.15999754984229	44.8
449	29.513070671078935	44.9
450	29.099403781107366	45.0
451	29.320604608842714	45.1
452	29.740667279356344	45.2
453	29.377793232500608	45.3
454	29.82703258371954	45.4
455	29.65638480015093	45.5
456	29.673804480952445	45.6
457	29.66320536740281	45.7
458	29.68524289082388	45.8
459	29.30056084239834	45.9
460	29.061858117078945	46.0
461	28.983830964745422	46.1
462	29.04209525797493	46.2
463	29.031143297400213	46.3
464	29.21388722510061	46.4
465	29.25333415222536	46.5
466	29.014251174286695	46.6
467	29.322697711098314	46.7
468	29.07608504615833	46.8
469	28.862742772554476	46.9
470	29.410734756706567	47.0
471	29.331782665569428	47.1
472	28.85599071928805	47.2
473	28.7703722173663	47.3
474	28.749009556701953	47.4
475	29.268044104902195	47.5
476	29.018163322856083	47.6
477	29.096211029385245	47.7
478	29.10643331601488	47.8
479	28.80954166284997	47.9
480	29.077047667653947	48.0
481	28.764596488392584	48.1
482	29.190352671097386	48.2
483	29.112510506524593	48.3
484	28.810757786091763	48.4
485	28.688710398104476	48.5
486	28.920808375226173	48.6
487	28.747964718423788	48.7
488	29.049388571726436	48.8
489	29.297659275114395	48.9
490	28.49474045388756	49.0
491	28.465368508323717	49.1
492	29.289465002454172	49.2
493	28.995968217268477	49.3
494	28.945332956319195	49.4
495	28.84460026920644	49.5
496	29.335869524801716	49.6
497	28.76322963438279	49.7
498	28.98486895162504	49.8
499	29.0334761986049	49.9
500	28.70780010730141	50.0
501	29.546577435664886	50.1
502	29.048282070861365	50.2
503	28.80869894082889	50.3
504	28.60807286292518	50.4
505	29.053687824313634	50.5
506	29.40341746306015	50.6
507	28.911839894530335	50.7
508	29.032325163649286	50.8
509	28.94624076662645	50.9
510	29.333683928665756	51.0
511	29.133489488870396	51.1
512	29.083148838058563	51.2
513	28.829979384710697	51.3
514	29.18197683637572	51.4
515	28.837652951081466	51.5
516	28.460123762737265	51.6
517	28.72136587642117	51.7
518	28.81333391194481	51.8
519	28.68761246148759	51.9
520	28.411019789362864	52.0
521	29.190297859909027	52.1
522	28.774877011909858	52.2
523	29.03551106397287	52.3
524	28.956271214096816	52.4
525	28.81830460158945	52.5
526	29.044606295541797	52.6
527	28.50538067582846	52.7
528	29.218405722441254	52.8
529	28.677110980367225	52.9
530	29.142848499283325	53.0
531	29.468896278957896	53.1
532	29.308946954217827	53.2
533	29.012709609613996	53.3
534	29.044143826139983	53.4
535	29.175087755138385	53.5
536	28.854579331187715	53.6
537	28.911949516907058	53.7
538	29.603539963170782	53.8
539	28.74030485485011	53.9
540	28.685476537991082	54.0
541	28.608218455144268	54.1
542	28.72605394587581	54.2
543	28.93660084887317	54.3
544	28.73011511236356	54.4
545	28.301967791566437	54.5
546	28.701209061900798	54.6
547	28.856737521729492	54.7
548	28.73026926883083	54.8
549	28.726701403038348	54.9
550	28.656447162354507	55.0
551	28.61292536594491	55.1
552	28.643030411153106	55.2
553	29.318641683159473	55.3
554	28.897551302864045	55.4
555	28.74552219484238	55.5
556	28.61059075189059	55.6
557	28.791957548483374	55.7
558	29.21581931949039	55.8
559	29.12013268740627	55.9
560	28.671025225609338	56.0
561	29.01143867518384	56.1
562	28.490636466158904	56.2
563	28.80562608858131	56.3
564	29.49911437224209	56.4
565	29.020986099056756	56.5
566	28.92523437868646	56.6
567	28.388843525121253	56.7
568	28.953352518316503	56.8
569	29.057456093513565	56.9
570	29.647073749527827	57.0
571	29.1617138251779	57.1
572	28.673955911337103	57.2
573	28.65913976198282	57.3
574	28.413386947560273	57.4
575	28.19412506561326	57.5
576	29.15019662422319	57.6
577	29.02869392242026	57.7
578	28.54611737872937	57.8
579	28.29850269675213	57.9
580	28.697740541387226	58.0
581	28.91071969086817	58.1
582	29.12434629751165	58.2
583	28.64902709772991	58.3
584	28.311638540613174	58.4
585	28.111707879661815	58.5
586	28.642564516052023	58.6
587	29.000034522305135	58.7
588	28.294278809548935	58.8
589	29.001695986452376	58.9
590	28.728044277153234	59.0
591	28.356650516206372	59.1
592	28.812193154087012	59.2
593	29.401341489300915	59.3
594	29.095094251422353	59.4
595	28.886291029354787	59.5
596	29.019310932112425	59.6
597	29.119132383218655	59.7
598	29.429336303757147	59.8
599	29.482201694932936	59.9
600	29.099516829183365	60.0
601	28.98864749792279	60.1
602	29.17204230848499	60.2
603	28.64695283682031	60.3
604	28.29436102633148	60.4
605	28.75212694304008	60.5
606	29.24682874930657	60.6
607	28.735298195363104	60.7
608	28.563408595808156	60.8
609	28.804296917263517	60.9
610	28.770687381699386	61.0
611	29.0267960850232	61.1
612	28.90980502916237	61.2
613	28.995759249612846	61.3
614	28.94477799303702	61.4
615	29.022291290479643	61.5
616	29.406205982268105	61.6
617	29.262717142533194	61.7
618	29.163635642469863	61.8
619	29.14609606219381	61.9
620	29.189297555721406	62.0
621	28.729645791563204	62.1
622	28.777644976922172	62.2
623	28.855130868770615	62.3
624	29.24973031659052	62.4
625	28.63685387536449	62.5
626	29.168106180020693	62.6
627	28.641759476722946	62.7
628	28.70689058414452	62.8
629	29.29992023663435	62.9
630	29.311266152625425	63.0
631	28.742987177380606	63.1
632	29.007906779233718	63.2
633	29.138713680261215	63.3
634	29.214832718099863	63.4
635	29.623970833632963	63.5
636	29.24921303600034	63.6
637	29.514780095015993	63.7
638	29.00677629847374	63.8
639	29.060696805025508	63.9
640	28.970779050516562	64.0
641	28.927875592825686	64.1
642	29.256756425798756	64.2
643	29.04962494497625	64.3
644	28.71977292625938	64.4
645	28.666179573988153	64.5
646	28.70610096046217	64.6
647	28.654842222245257	64.7
648	29.011407843890385	64.8
649	28.555644248406658	64.9
650	28.993566802078337	65.0
651	28.756412492830187	65.1
652	28.929735747530746	65.2
653	29.250888202944676	65.3
654	28.770697658797204	65.4
655	28.739582032303574	65.5
656	28.56150048131328	65.6
657	28.79500984653532	65.7
658	28.88073111943525	65.8
659	28.81849644074872	65.9
660	28.58462737710305	66.0
661	28.653537030822378	66.1
662	28.906382755588975	66.2
663	29.298858269859824	66.3
664	28.538764115240593	66.4
665	28.501084848940536	66.5
666	28.61199700144202	66.6
667	28.176131580183576	66.7
668	28.624607000464707	66.8
669	28.524997942713384	66.9
670	29.058730453643	67.0
671	28.561789952901822	67.1
672	28.648478985846282	67.2
673	28.45276878639885	67.3
674	28.37091855367703	67.4
675	28.570129817781126	67.5
676	28.605388827545045	67.6
677	28.768977957762324	67.7
678	28.574334863638327	67.8
679	28.85712805144658	67.9
680	28.521051537151273	68.0
681	28.816941173278927	68.1
682	28.495840103354084	68.2
683	28.93326764348086	68.3
684	28.75862206886105	68.4
685	28.83396689866408	68.5
686	28.75427143078477	68.6
687	28.813059856002997	68.7
688	28.64529479837234	68.8
689	28.822422292115192	68.9
690	28.6767135992516	69.0
691	28.69035815945463	69.1
692	29.21175644015301	69.2
693	28.689935085594453	69.3
694	28.697245527842327	69.4
695	28.37391775339025	69.5
696	28.71153240665898	69.6
697	29.172271830336257	69.7
698	28.796075239009117	69.8
699	29.043938284183625	69.9
700	29.16658516954363	70.0
701	28.907372782678777	70.1
702	28.803550114822073	70.2
703	29.211746163055192	70.3
704	28.683857895084746	70.4
705	28.792598154247358	70.5
706	29.012452682168547	70.6
707	29.21265397336245	70.7
708	29.316480066918423	70.8
709	29.14289303337387	70.9
710	29.10637165342797	71.0
711	28.69213267167787	71.1
712	28.90052138413344	71.2
713	28.95572310221319	71.3
714	28.849125617945628	71.4
715	28.931626733529257	71.5
716	29.067424878397027	71.6
717	29.334989120088643	71.7
718	29.017618636671727	71.8
719	28.806386593819845	71.9
720	29.12808373541813	72.0
721	28.96188936090399	72.1
722	29.11043110706608	72.2
723	29.40604840010156	72.3
724	29.548393056279394	72.4
725	29.3305699680269	72.5
726	28.80401943562243	72.6
727	29.149234002727574	72.7
728	28.59648886083466	72.8
729	29.14419479909748	72.9
730	28.64318799331965	73.0
731	29.195826938535113	73.1
732	28.87022792546525	73.2
733	28.645329055365067	73.3
734	28.802751926891546	73.4
735	28.670059178414444	73.5
736	28.833665437128086	73.6
737	28.611202239210765	73.7
738	28.59851516195444	73.8
739	28.75431253917604	73.9
740	28.96826116155115	74.0
741	29.013840090373975	74.1
742	28.59547999239886	74.2
743	28.84053053847051	74.3
744	29.050183333957698	74.4
745	29.13046802211191	74.5
746	28.283021961738953	74.6
747	28.561166475634195	74.7
748	28.862958591608656	74.8
749	29.107252058141047	74.9
750	29.12291778091495	75.0
751	28.89337537545066	75.1
752	28.692199472813687	75.2
753	29.222156863144825	75.3
754	28.89808228625131	75.4
755	28.674882562990362	75.5
756	28.753997374842953	75.6
757	28.91704010602624	75.7
758	29.30649072783933	75.8
759	29.42851756163098	75.9
760	29.16939766864649	76.0
761	28.970638596846385	76.1
762	28.596363822811206	76.2
763	28.720086377742827	76.3
764	29.05232097030384	76.4
765	28.89726696982441	76.5
766	29.0051148343265	76.6
767	29.254009014982078	76.7
768	29.004200172620695	76.8
769	29.11041740426899	76.9
770	29.389988721911298	77.0
771	28.93267499750669	77.1
772	29.27634457423986	77.2
773	29.46227097656456	77.3
774	29.118183464520126	77.4
775	29.40820659064334	77.5
776	28.9046630545541	77.6
777	29.441476981979477	77.7
778	29.143489105047312	77.8
779	29.278711732437273	77.9
780	29.405400942939025	78.0
781	29.05287250788674	78.1
782	29.162422944927336	78.2
783	28.937190069148066	78.3
784	29.27083262411014	78.4
785	28.820610097199953	78.5
786	28.749108901980858	78.6
787	28.30208255249207	78.7
788	29.299694140482355	78.8
789	29.134602841134015	78.9
790	29.1739709771755	79.0
791	29.580574075246826	79.1
792	28.790929838701572	79.2
793	29.194549152706408	79.3
794	28.88403006783483	79.4
795	28.72808367269487	79.5
796	28.755919192134918	79.6
797	29.36292912335651	79.7
798	28.73962656639412	79.8
799	28.671086888196243	79.9
800	28.76948496125468	80.0
801	28.714432261093293	80.1
802	29.39673392377918	80.2
803	29.097238739167043	80.3
804	28.502174221309243	80.4
805	28.735154315993654	80.5
806	28.683833915189837	80.6
807	28.94569265474282	80.7
808	28.880594091464342	80.8
809	29.203260705956797	80.9
810	28.732691238216606	81.0
811	28.964167450920314	81.1
812	28.951190902075453	81.2
813	29.13898773620303	81.3
814	28.909918077238366	81.4
815	29.09042502331371	81.5
816	29.092531828366397	81.6
817	29.177746097773976	81.7
818	29.244704815757515	81.8
819	29.39517180491084	81.9
820	28.802638878815547	82.0
821	29.360483174075824	82.1
822	29.069675562819167	82.2
823	29.18277502430625	82.3
824	29.192740383490438	82.4
825	29.258222625087456	82.5
826	28.62651168926031	82.6
827	28.876932018941865	82.7
828	29.049953812106427	82.8
829	29.00071281076112	82.9
830	29.345410097276094	83.0
831	28.969939754194755	83.1
832	28.728004881611596	83.2
833	28.83229515741902	83.3
834	29.393404144086148	83.4
835	28.96489369916612	83.5
836	29.036692930221935	83.6
837	28.806054300990397	83.7
838	28.97442742024195	83.8
839	28.702336116961508	83.9
840	28.727741102767602	84.0
841	28.942660910886513	84.1
842	28.76593251110892	84.2
843	29.27812936356092	84.3
844	28.55139638130855	84.4
845	28.86481189491517	84.5
846	29.537417115809774	84.6
847	29.069254201808633	84.7
848	29.116713839532153	84.8
849	29.047514714224288	84.9
850	29.276002004312595	85.0
851	28.750746386233192	85.1
852	28.815166661055684	85.2
853	28.375132163782407	85.3
854	28.54939234723404	85.4
855	28.795023549332406	85.5
856	28.986516712975188	85.6
857	28.985790464729387	85.7
858	28.63768460743811	85.8
859	28.607964953398092	85.9
860	28.556264299975012	86.0
861	28.13206509758963	86.1
862	28.556319111163372	86.2
863	28.666816754052867	86.3
864	28.60770802595264	86.4
865	28.9491800166024	86.5
866	28.73595250392418	86.6
867	28.663949443761645	86.7
868	28.839314415228714	86.8
869	29.201571836215372	86.9
870	28.815218046544775	87.0
871	28.58275009390163	87.1
872	28.53113337011073	87.2
873	28.90728714019696	87.3
874	28.674752386418	87.4
875	28.803759082477708	87.5
876	28.68785911183522	87.6
877	28.955151010434655	87.7
878	29.320765616708528	87.8
879	28.88515027149699	87.9
880	28.402015338824658	88.0
881	28.48693842379406	88.1
882	28.5496732545744	88.2
883	28.627184839167388	88.3
884	28.44666761599423	88.4
885	28.499998902271102	88.5
886	28.989257272393324	88.6
887	28.40330340175118	88.7
888	28.66519811114653	88.8
889	28.951800676545986	88.9
890	28.830013641703424	89.0
891	28.583448936553253	89.1
892	28.222924919398565	89.2
893	28.053265450070125	89.3
894	28.677343927917768	89.4
895	28.786596329121647	89.5
896	28.555102987921575	89.6
897	28.535312723223385	89.7
898	29.194110663199506	89.8
899	28.840640160847233	89.9
900	28.886126595789698	90.0
901	29.207642175326537	90.1
902	28.433387892763736	90.2
903	28.87561997612043	90.3
904	29.194182602884233	90.4
905	29.28947527955199	90.5
906	28.350617859787206	90.6
907	28.81956183322252	90.7
908	29.110598966330443	90.8
909	28.88425273828755	90.9
910	28.378390003790713	91.0
911	29.01079806941985	91.1
912	28.242528483486396	91.2
913	28.245716096659613	91.3
914	28.50123215400926	91.4
915	28.13412908140141	91.5
916	28.168197660668085	91.6
917	28.149412838706414	91.7
918	28.772516705110988	91.8
919	28.879847289022905	91.9
920	28.215818306257418	92.0
921	27.440210872481913	92.1
922	28.345299461666393	92.2
923	28.72248265438406	92.3
924	28.60653986250066	92.4
925	28.4529503484603	92.5
926	28.68370202576784	92.6
927	29.019954963575685	92.7
928	28.821582995793392	92.8
929	28.73588056423946	92.9
930	28.856148301454596	93.0
931	28.678361360601752	93.1
932	28.47173517042197	93.2
933	28.8729924647783	93.3
934	29.028495231862443	93.4
935	28.277391824984328	93.5
936	28.780964479517387	93.6
937	28.80426608597006	93.7
938	29.132520015976233	93.8
939	28.80286154926827	93.9
940	28.481107883631978	94.0
941	28.530002889350747	94.1
942	28.736298499550724	94.2
943	28.763120012006066	94.3
944	28.733628166967684	94.4
945	28.52125879195727	94.5
946	28.484552424250648	94.6
947	28.54394034684159	94.7
948	28.59908725373298	94.8
949	28.60153834156257	94.9
950	28.686158252146342	95.0
951	28.867778550485298	95.1
952	28.943524187103225	95.2
953	28.90488229930755	95.3
954	28.57754816955609	95.4
955	28.67759571681431	95.5
956	28.827704720393648	95.6
957	28.880385123808708	95.7
958	28.812265093771735	95.8
959	28.638941839071176	95.9
960	28.53491705495739	96.0
961	28.38348915715808	96.1
962	28.810151437320503	96.2
963	28.48925077080311	96.3
964	28.44520141670553	96.4
965	28.565061495707216	96.5
966	28.50828053026277	96.6
967	28.569319639903142	96.7
968	28.89141930116597	96.8
969	28.467442769233315	96.9
970	28.34085804255938	97.0
971	28.454855037255903	97.1
972	28.835433097952784	97.2
973	28.766655333655457	97.3
974	28.979870856386217	97.4
975	29.120817827260804	97.5
976	28.68311794404185	97.6
977	28.281028204762258	97.7
978	28.879645172765812	97.8
979	28.621150469898584	97.9
980	28.70681008021161	98.0
981	28.799812676915593	98.1
982	29.05312943533219	98.2
983	28.861584886200315	98.3
984	29.59272503056697	98.4
985	28.849642898535805	98.5
986	28.97702067459136	98.6
987	28.496568064449527	98.7
988	28.669209604994826	98.8
989	28.70713209594324	98.9
990	29.362473505353243	99.0
991	29.63349427761098	99.1
992	28.502057747533975	99.2
993	28.99277203984708	99.3
994	28.976133418479737	99.4
995	29.415301213837033	99.5
996	29.02056473804622	99.6
997	29.268140024481827	99.7
998	28.913583575460123	99.8
999	28.53503866728157	99.9
1000	29.208197138608707	100.0
1001	28.648208355603742	100.1
1002	28.23776847434703	100.2
1003	28.606628930681754	100.3
1004	29.269321890730893	100.4
1005	29.222633035343723	100.5
1006	28.852982955326652	100.6
1007	28.941814763166164	100.7
1008	29.206059502262566	100.8
1009	28.799761291426506	100.9
1010	28.680009121951905	101.0
1011	28.81262821789464	101.1
1012	28.67800851357667	101.2
1013	28.86034135736434	101.3
1014	28.94402091349776	101.4
1015	28.98034702858512	101.5
1016	28.896530444480785	101.6
1017	29.156023738686	101.7
1018	28.744107381042767	101.8
1019	29.003165611440348	101.9
1020	28.964722414202484	102.0
1021	28.56405605297069	102.1
1022	28.5634908125907	102.2
1023	29.050440261403146	102.3
1024	28.73084821200791	102.4
1025	28.638421132781737	102.5
1026	28.5030820316165	102.6
1027	28.499846458653465	102.7
1028	28.643155449176557	102.8
1029	28.630384442288058	102.9
1030	28.60414701155871	103.0
1031	28.54609339883446	103.1
1032	28.658879408838096	103.2
1033	28.840345550709788	103.3
1034	28.875983100243335	103.4
1035	28.39302630393318	103.5
1036	28.45642914607169	103.6
1037	28.83135994151758	103.7
1038	28.727777072609967	103.8
1039	28.994114913961965	103.9
1040	28.85433953223863	104.0
1041	28.845038758713336	104.1
1042	28.434191219243175	104.2
1043	28.53165578924981	104.3
1044	28.268741934320843	104.4
1045	28.700049462697002	104.5
1046	28.532274127968527	104.6
1047	28.395934722615674	104.7
1048	29.252333848037743	104.8
1049	28.54910801419441	104.9
1050	28.410016059475968	105.0
1051	28.73592167263073	105.1
1052	28.60827497918227	105.2
1053	28.932702403100873	105.3
1054	28.925885261548267	105.4
1055	28.631898601366576	105.5
1056	29.025312757238137	105.6
1057	29.004676344819593	105.7
1058	29.001874122814556	105.8
1059	29.2078853999749	105.9
1060	28.768347629096155	106.0
1061	29.119851780065915	106.1
1062	28.91278196183032	106.2
1063	29.112801690962765	106.3
1064	28.86936122354927	106.4
1065	28.829749862859426	106.5
1066	29.349332522943293	106.6
1067	28.99165526188419	106.7
1068	28.64923092683663	106.8
1069	28.701551631828067	106.9
1070	28.988298076596976	107.0
1071	28.62894907429281	107.1
1072	28.55215688654708	107.2
1073	28.69802830012613	107.3
1074	28.485576708333173	107.4
1075	28.65751426767794	107.5
1076	29.149144934546484	107.6
1077	28.71472173268183	107.7
1078	28.661753570527864	107.8
1079	28.707087561852696	107.9
1080	28.56275257439744	108.0
1081	28.62352619234418	108.1
1082	28.898835940091292	108.2
1083	28.859412992861447	108.3
1084	29.462072286006745	108.4
1085	28.52720923159389	108.5
1086	29.20034886157503	108.6
1087	29.308391990935657	108.7
1088	28.875777558286973	108.8
1089	28.89080610099616	108.9
1090	29.45105181144658	109.0
1091	28.977736645739345	109.1
1092	28.91472433331792	109.2
1093	28.760776833703563	109.3
1094	28.81828062169454	109.4
1095	28.570376468128764	109.5
1096	28.89391321023647	109.6
1097	29.199314300394686	109.7
1098	28.772023404415727	109.8
1099	29.104175780194193	109.9
1100	28.492457225322326	110.0
1101	29.019612393648423	110.1
1102	28.585634532689216	110.2
1103	28.76961513782704	110.3
1104	29.237596489766734	110.4
1105	28.745765419490738	110.5
1106	28.307889112759238	110.6
1107	28.97500636341903	110.7
1108	28.614790659198878	110.8
1109	29.15684933221071	110.9
1110	29.089411016329	111.0
1111	28.814399304418608	111.1
1112	28.795287328176403	111.2
1113	28.914207052727747	111.3
1114	28.927423400521693	111.4
1115	29.175392642373655	111.5
1116	28.90665681153079	111.6
1117	29.095265536385988	111.7
1118	29.271003909073773	111.8
1119	29.176088059326005	111.9
1120	29.281654408112495	112.0
1121	29.07267647538202	112.1
1122	29.311800561711962	112.2
1123	29.132588529961687	112.3
1124	29.499042432557367	112.4
1125	29.432511926982908	112.5
1126	29.391968776090902	112.6
1127	28.859659643209078	112.7
1128	28.909585784408918	112.8
1129	28.82773212598783	112.9
1130	28.571392187963106	113.0
1131	28.805465080715496	113.1
1132	28.709389631763926	113.2
1133	29.13666168639689	113.3
1134	29.374782042839932	113.4
1135	29.599905296242483	113.5
1136	29.169188700990855	113.6
1137	29.23530469695332	113.7
1138	29.169856712349027	113.8
1139	29.372510804222152	113.9
1140	29.3411725072758	114.0
1141	29.36469335848193	114.1
1142	29.436324730273387	114.2
1143	29.012754143704544	114.3
1144	28.880159027656713	114.4
1145	29.27757782597802	114.5
1146	29.33524262183482	114.6
1147	29.19200043244754	114.7
1148	29.132311048320602	114.8
1149	28.92188404479779	114.9
1150	28.99173747866673	115.0
1151	29.278458230691097	115.1
1152	29.051971548978027	115.2
1153	29.238291906719084	115.3
1154	28.54753904392753	115.4
1155	29.096642667493597	115.5
1156	28.69492119088582	115.6
1157	28.789467065112145	115.7
1158	28.904162902460286	115.8
1159	28.563156806911614	115.9
1160	28.8379749668131	116.0
1161	28.989318934980233	116.1
1162	28.86530862130971	116.2
1163	28.52506303099956	116.3
1164	28.93590200622154	116.4
1165	28.707462675923054	116.5
1166	29.08861625409774	116.6
1167	29.049056278896987	116.7
1168	28.586626272628656	116.8
1169	28.85818316682256	116.9
1170	28.673575658717837	117.0
1171	28.964712137104666	117.1
1172	28.988990067850054	117.2
1173	28.956576101332082	117.3
1174	28.834114203732803	117.4
1175	28.538606533074052	117.5
1176	28.76650117718819	117.6
1177	28.862701664163207	117.7
1178	28.846912616215484	117.8
1179	28.71228606049897	117.9
1180	28.603225498454357	118.0
1181	28.948570242131865	118.1
1182	29.00154868138365	118.2
1183	28.95944683732258	118.3
1184	29.1739332944835	118.4
1185	28.88224870421304	118.5
1186	28.75843365540106	118.6
1187	28.351436601913377	118.7
1188	28.979017857267323	118.8
1189	28.762914470049704	118.9
1190	29.0954642269438	119.0
1191	28.812926253731362	119.1
1192	28.91207626778015	119.2
1193	28.61462793848343	119.3
1194	28.74308309696024	119.4
1195	28.6214622085324	119.5
1196	28.439477073220903	119.6
1197	28.63186434437385	119.7
1198	28.638832216694453	119.8
1199	28.891546052039057	119.9
1200	29.01079806941985	120.0
1201	28.74046243701665	120.1
1202	28.54874489007151	120.2
1203	28.789326611441965	120.3
1204	28.248336756603205	120.4
1205	28.733724086547316	120.5
1206	28.995015872870677	120.6
1207	28.879919228707628	120.7
1208	29.031653726591845	120.8
1209	29.14513001499892	120.9
1210	28.897198455838957	121.0
1211	28.873591962151014	121.1
1212	28.857326742004396	121.2
1213	28.720034992253737	121.3
1214	29.154605499187113	121.4
1215	28.57989134785859	121.5
1216	29.092590065254033	121.6
1217	29.110557857939167	121.7
1218	28.67263016571858	121.8
1219	28.702404630946962	121.9
1220	29.355485078837003	122.0
1221	28.68320016082439	122.1
1222	28.74282616951479	122.2
1223	28.93963601842875	122.3
1224	28.908739636688573	122.4
1225	29.382681705362703	122.5
1226	28.715641532936544	122.6
1227	28.943161062980323	122.7
1228	28.927039722203155	122.8
1229	28.750157165958296	122.9
1230	28.625379495650694	123.0
1231	28.882807093194486	123.1
1232	28.950094678308197	123.2
1233	28.874951964762264	123.3
1234	29.219477966313598	123.4
1235	28.809524534353606	123.5
1236	28.783643376348607	123.6
1237	28.798504059793437	123.7
1238	28.739068177412676	123.8
1239	29.605701579411836	123.9
1240	29.210324497857037	124.0
1241	29.018163322856083	124.1
1242	28.878360535538565	124.2
1243	28.95138274123472	124.3
1244	28.6343085808049	124.4
1245	28.894728526663368	124.5
1246	28.691171763031885	124.6
1247	28.628390685311366	124.7
1248	28.947014974662075	124.8
1249	28.35428849655787	124.9
1250	28.59178880143256	125.0
1251	28.554710745354853	125.1
1252	29.436965336037375	125.2
1253	29.139635193365564	125.3
1254	28.456766577450047	125.4
1255	29.01404905802961	125.5
1256	28.894821020543727	125.6
1257	29.059395039301897	125.7
1258	29.338640915513302	125.8
1259	29.202962670120076	125.9
1260	29.437903977638086	126.0
1261	29.09995874438954	126.1
1262	28.886184832677337	126.2
1263	28.610573623394227	126.3
1264	28.77402401279096	126.4
1265	28.65308655136802	126.5
1266	29.0821039997804	126.6
1267	28.94617567834027	126.7
1268	29.000956035409477	126.8
1269	28.942493051622154	126.9
1270	29.27844795359328	127.0
1271	28.99699592705028	127.1
1272	28.87532194028371	127.2
1273	28.752853191285883	127.3
1274	28.964722414202484	127.4
1275	29.270764110124688	127.5
1276	29.09731067885177	127.6
1277	28.801761899801743	127.7
1278	28.917968470529132	127.8
1279	28.749701547955027	127.9
1280	28.248725573470654	128.0
1281	28.728993195851764	128.1
1282	28.403399321330816	128.2
1283	28.305657269683095	128.3
1284	28.554150643523776	128.4
1285	28.8647707865239	128.5
1286	28.844908582140974	128.6
1287	28.94062947121782	128.7
1288	29.158517647756497	128.8
1289	29.19415862298932	128.9
1290	28.848779622319093	129.0
1291	28.845141529691517	129.1
1292	28.653769978372914	129.2
1293	29.038638727408813	129.3
1294	28.942328618057065	129.4
1295	28.98217635199672	129.5
1296	28.882289812604313	129.6
1297	29.19142148927046	129.7
1298	28.66340304472765	129.8
1299	28.880905830098158	129.9
1300	28.447811799551303	130.0
1301	29.098619295973926	130.1
1302	28.62273656866183	130.2
1303	29.049463937110435	130.3
1304	28.861430729733048	130.4
1305	28.941105643416726	130.5
1306	28.97248847445362	130.6
1307	29.031105614708217	130.7
1308	29.042071278080023	130.8
1309	28.64369670966164	130.9
1310	28.816119005453487	131.0
1311	28.91767728609096	131.1
1312	28.698701450033212	131.2
1313	28.385035860379688	131.3
1314	28.8512975112845	131.4
1315	28.81858893462908	131.5
1316	28.53177740157399	131.6
1317	28.862516676402482	131.7
1318	28.577448824277177	131.8
1319	28.452229238763405	131.9
1320	28.29893776055976	132.0
1321	28.618039934959004	132.1
1322	28.577123382846278	132.2
1323	27.98788255375201	132.3
1324	28.060570753769085	132.4
1325	28.43863263835019	132.5
1326	28.07159122832925	132.6
1327	28.517571026690245	132.7
1328	28.16034767078477	132.8
1329	28.374933473224594	132.9
1330	28.423472206219003	133.0
1331	28.79115593485357	133.1
1332	29.121259742466982	133.2
1333	28.6289439357439	133.3
1334	29.342738051843412	133.4
1335	28.798579425177437	133.5
1336	29.043403875097088	133.6
1337	28.87366732753501	133.7
1338	28.70823859680831	133.8
1339	28.8975444514655	133.9
1340	28.659693012415353	134.0
1341	28.98397484411487	134.1
1342	28.97650339400119	134.2
1343	28.952927731606696	134.3
1344	29.25002835242724	134.4
1345	28.639411159871532	134.5
1346	29.185529286521476	134.6
1347	29.07557119126743	134.7
1348	29.146113190690173	134.8
1349	28.791659512646646	134.9
1350	28.88371147780247	135.0
1351	28.76499044380894	135.1
1352	28.778162257512342	135.2
1353	29.53408733611674	135.3
1354	28.907228903309324	135.4
1355	29.507065420253944	135.5
1356	29.178578542697235	135.6
1357	29.071614508607496	135.7
1358	29.19146944906028	135.8
1359	28.999623438392412	135.9
1360	29.279907301483433	136.0
1361	29.59247495452007	136.1
1362	29.631514223431378	136.2
1363	29.552541578098594	136.3
1364	29.328233641122942	136.4
1365	29.147185434562523	136.5
1366	28.91784857105459	136.6
1367	28.89851049866039	136.7
1368	29.140813633915357	136.8
1369	28.966801813660993	136.9
1370	28.252452734279313	137.0
1371	28.935045581403376	137.1
1372	28.835707153894596	137.2
1373	28.90487202220973	137.3
1374	28.859097828528363	137.4
1375	28.537044414205717	137.5
1376	28.981840633468	137.6
1377	28.8820534393545	137.7
1378	28.455718313472612	137.8
1379	28.544279491069588	137.9
1380	28.294314779391296	138.0
1381	28.61534733533069	138.1
1382	28.870049789103078	138.2
1383	28.597206544832282	138.3
1384	28.678470982978478	138.4
1385	28.565553083552846	138.5
1386	28.408519028893817	138.6
1387	28.422528426069388	138.7
1388	28.944514214193028	138.8
1389	28.4401039761878	138.9
1390	28.069061349416387	139.0
1391	28.645308501169428	139.1
1392	28.447155778140583	139.2
1393	28.290416333619003	139.3
1394	28.587021940894644	139.4
1395	28.748420336427053	139.5
1396	28.671302707250423	139.6
1397	28.68569064419562	139.7
1398	28.274178519066563	139.8
1399	28.322998159401337	139.9
1400	28.60117007889076	140.0
1401	28.270504456596626	140.1
1402	28.600806954767855	140.2
1403	28.96355767644978	140.3
1404	29.107690547647948	140.4
1405	28.571541205881466	140.5
1406	28.758344587219966	140.6
1407	28.311940002149164	140.7
1408	28.61984699132534	140.8
1409	28.439470221822354	140.9
1410	28.690164607445723	141.0
1411	28.545420248927385	141.1
1412	28.824049499269712	141.2
1413	28.714445963890384	141.3
1414	28.51196315698089	141.4
1415	28.442006952133767	141.5
1416	28.539283108680404	141.6
1417	28.85792281367784	141.7
1418	28.63675110438631	141.8
1419	28.84854667476855	141.9
1420	28.803868704854434	142.0
1421	28.514301196734483	142.1
1422	28.53348853836069	142.2
1423	29.027005052678835	142.3
1424	28.939361962486938	142.4
1425	29.19581666143729	142.5
1426	28.65292725635184	142.6
1427	28.668246983499202	142.7
1428	29.271531466761765	142.8
1429	28.97779488262698	142.9
1430	28.949824048065658	143.0
1431	28.905999077270437	143.1
1432	28.78424972511987	143.2
1433	28.681668873249514	143.3
1434	28.729529317787936	143.4
1435	28.429367834667264	143.5
1436	28.83714937328839	143.6
1437	28.805698028266036	143.7
1438	28.637696597385567	143.8
1439	28.8943482740441	143.9
1440	28.39374227508117	144.0
1441	28.687033518310507	144.1
1442	28.996184036322656	144.2
1443	28.862818137938476	144.3
1444	28.60560293374959	144.4
1445	28.555407875156842	144.5
1446	29.128104289613766	144.6
1447	28.70578237042981	144.7
1448	29.03635036029467	144.8
1449	29.21445589117987	144.9
1450	29.222598778350996	145.0
1451	28.836604687104032	145.1
1452	28.711657444682434	145.2
1453	28.880690011043978	145.3
1454	28.738156941406142	145.4
1455	28.890597133340528	145.5
1456	28.783701613236246	145.6
1457	28.737900013960697	145.7
1458	28.911761103447063	145.8
1459	28.99440609840014	145.9
1460	29.021328668984026	146.0
1461	28.952489242099794	146.1
1462	28.74415191513331	146.2
1463	28.827023006238385	146.3
1464	28.79295442697172	146.4
1465	28.39570177506513	146.5
1466	29.238189135740903	146.6
1467	29.14284164788478	146.7
1468	28.96439697277158	146.8
1469	29.375073227278108	146.9
1470	28.883834802976285	147.0
1471	28.831671680151395	147.1
1472	28.64112229665823	147.2
1473	28.94593930509046	147.3
1474	28.857960496369834	147.4
1475	28.877812423654937	147.5
1476	28.70798852076141	147.6
1477	28.770584610721205	147.7
1478	28.82513202023987	147.8
1479	28.469412546315098	147.9
1480	28.732177383325705	148.0
1481	29.22269469793063	148.1
1482	29.642908099212264	148.2
1483	28.838389476425093	148.3
1484	28.589767638861687	148.4
1485	28.938817276302583	148.5
1486	28.964417526967217	148.6
1487	28.76916294552305	148.7
1488	29.2869299849924	148.8
1489	28.735649329538553	148.9
1490	29.248500490551628	149.0
1491	28.824193378639166	149.1
1492	28.820394278145777	149.2
1493	29.154259503560574	149.3
1494	29.028752159307896	149.4
1495	29.019064281764795	149.5
1496	29.01295625996163	149.6
1497	28.892094163922685	149.7
1498	29.144633288604386	149.8
1499	29.560663911074087	149.9
1500	29.29253100330321	150.0
1501	29.231118492442118	150.1
1502	29.321670001316512	150.2
1503	29.307374558251674	150.3
1504	29.306894960353503	150.4
1505	28.928382596318038	150.5
1506	28.77042702855466	150.6
1507	28.850245821607793	150.7
1508	29.223893692676064	150.8
1509	29.324167336086283	150.9
1510	29.105710493468347	151.0
1511	29.021095721433486	151.1
1512	29.195566585390388	151.2
1513	29.17980494303685	151.3
1514	29.4822188234293	151.4
1515	29.466498289467033	151.5
1516	29.032660882178007	151.6
1517	29.20593960278802	151.7
1518	28.367969026603262	151.8
1519	29.2194402836216	151.9
1520	29.177896828541975	152.0
1521	28.813464088517172	152.1
1522	29.11307232120531	152.2
1523	29.3091011106851	152.3
1524	28.764024396614047	152.4
1525	28.863352547025013	152.5
1526	29.281010376649235	152.6
1527	28.873348737502656	152.7
1528	29.54213087800896	152.8
1529	29.149347050803573	152.9
1530	28.966777833766084	153.0
1531	29.025086661086142	153.1
1532	29.237353265118372	153.2
1533	29.01448412183724	153.3
1534	29.023342980156354	153.4
1535	29.344574226653563	153.5
1536	28.970806456110743	153.6
1537	28.68537719271217	153.7
1538	29.190845971792655	153.8
1539	29.33294740332213	153.9
1540	28.90969198108637	154.0
1541	28.995128920946676	154.1
1542	28.346404249681825	154.2
1543	28.949779513975113	154.3
1544	29.09167197784896	154.4
1545	28.98761978814099	154.5
1546	28.885571632507528	154.6
1547	29.002274929629458	154.7
1548	29.37705670715698	154.8
1549	28.72239872475188	154.9
1550	28.994594511860136	155.0
1551	29.02169179310693	155.1
1552	29.684876341001704	155.2
1553	29.306100198122245	155.3
1554	29.08721514309522	155.4
1555	29.577103841883613	155.5
1556	28.883238731302843	155.6
1557	28.671294143002243	155.7
1558	28.802351120076644	155.8
1559	28.793444301967707	155.9
1560	28.90008974602509	156.0
1561	28.71581110505054	156.1
1562	28.951365612738357	156.2
1563	29.336448467978794	156.3
1564	29.028906315775163	156.4
1565	29.60871619477178	156.5
1566	29.263878454586628	156.6
1567	29.36331622737432	156.7
1568	28.96035807332911	156.8
1569	29.208279355391255	156.9
1570	29.264549891644073	157.0
1571	29.31278031170394	157.1
1572	29.159278152995036	157.2
1573	28.860978537429055	157.3
1574	29.36331622737432	157.4
1575	29.45659116717048	157.5
1576	29.233509630534442	157.6
1577	29.00300460357453	157.7
1578	29.224893996863685	157.8
1579	29.242183501092832	157.9
1580	29.343666416346306	158.0
1581	29.175903071565283	158.1
1582	28.972800213087435	158.2
1583	28.9680795994897	158.3
1584	29.434841402488324	158.4
1585	29.56885133233576	158.5
1586	29.310714615042524	158.6
1587	29.98494361739237	158.7
1588	29.68557175795405	158.8
1589	28.829215453772893	158.9
1590	29.021451994157843	159.0
1591	29.2579040350551	159.1
1592	29.148603674061402	159.2
1593	28.63126998555004	159.3
1594	28.9296912134402	159.4
1595	29.473335985215275	159.5
1596	29.43036401353895	159.6
1597	29.017265789646643	159.7
1598	29.23056695485922	159.8
1599	29.219971267008866	159.9
1600	29.164361890715668	160.0
1601	28.807225890141645	160.1
1602	28.86930641236091	160.2
1603	28.937741606730967	160.3
1604	29.049875021023155	160.4
1605	29.47170192666221	160.5
1606	29.634669292461503	160.6
1607	29.17388190899441	160.7
1608	28.936665937159347	160.8
1609	28.683159052433123	160.9
1610	29.210043590516676	161.0
1611	29.09630694896488	161.1
1612	28.727866140791054	161.2
1613	28.856932786588033	161.3
1614	28.878524969103655	161.4
1615	28.839287009634532	161.5
1616	28.827293636480924	161.6
1617	29.423087828283805	161.7
1618	29.245359124318597	161.8
1619	29.17185389502499	161.9
1620	29.054311301581258	162.0
1621	29.07652010996596	162.1
1622	29.10388117005674	162.2
1623	28.949464349642028	162.3
1624	29.20836842357234	162.4
1625	28.931410914475077	162.5
1626	28.988811931487874	162.6
1627	28.906924016074058	162.7
1628	28.906920590374785	162.8
1629	29.03622360942158	162.9
1630	29.238641328044896	163.0
1631	29.496216230657414	163.1
1632	29.289324548783995	163.2
1633	28.885229062580258	163.3
1634	28.976565056588093	163.4
1635	29.205545647371665	163.5
1636	28.810398087668133	163.6
1637	29.20531269982112	163.7
1638	28.701880498958246	163.8
1639	29.0621767071113	163.9
1640	28.81284746264809	164.0
1641	28.76577150324311	164.1
1642	28.579524798036417	164.2
1643	29.242998817519727	164.3
1644	29.009033834294428	164.4
1645	29.036781998403022	164.5
1646	28.995087812555404	164.6
1647	29.045781310392318	164.7
1648	29.432974396384715	164.8
1649	29.325797968940076	164.9
1650	28.958350613555325	165.0
1651	28.67376578502747	165.1
1652	29.11631303271725	165.2
1653	28.87116999276524	165.3
1654	29.143012932848414	165.4
1655	28.809747204806328	165.5
1656	28.845559465002783	165.6
1657	29.18239134598771	165.7
1658	29.67056719513977	165.8
1659	29.019293803616062	165.9
1660	29.12986852473919	166.0
1661	29.05865851395827	166.1
1662	28.950985360119095	166.2
1663	29.161450046333904	166.3
1664	29.215665163023125	166.4
1665	29.111924711948962	166.5
1666	28.933202555194683	166.6
1667	28.904854893713367	166.7
1668	28.763507116023877	166.8
1669	28.975472258520114	166.9
1670	28.943143934483963	167.0
1671	28.91533068208918	167.1
1672	28.90463222326064	167.2
1673	28.762040916735177	167.3
1674	28.726137875507995	167.4
1675	28.882461097567948	167.5
1676	28.65042820873243	167.6
1677	28.369697291886325	167.7
1678	28.72802714865687	167.8
1679	28.880501597583983	167.9
1680	28.82169261817012	168.0
1681	28.719195695931937	168.1
1682	28.58029386752313	168.2
1683	28.937861506205508	168.3
1684	28.876226324891693	168.4
1685	29.027381879598828	168.5
1686	28.92558380001227	168.6
1687	28.42524157989334	168.7
1688	29.329888253871637	168.8
1689	29.281469420351772	168.9
1690	29.03913887950262	169.0
1691	28.971854720088178	169.1
1692	28.857559689554932	169.2
1693	29.179020457903412	169.3
1694	28.93589858052227	169.4
1695	28.676480651701056	169.5
1696	28.716885061772523	169.6
1697	28.612569093220554	169.7
1698	29.04682272297121	169.8
1699	28.727153595342337	169.9
1700	28.847405916910752	170.0
1701	28.575184437057946	170.1
1702	28.927382292130424	170.2
1703	28.63468540772489	170.3
1704	28.672063212488954	170.4
1705	28.63387351699727	170.5
1706	28.866452804866775	170.6
1707	28.533332669043784	170.7
1708	28.711825303946796	170.8
1709	28.99837648385716	170.9
1710	29.302585430668486	171.0
1711	29.06298517213965	171.1
1712	28.727314603208157	171.2
1713	28.982659375594167	171.3
1714	29.398121331984612	171.4
1715	29.024942781716693	171.5
1716	28.99339209141543	171.6
1717	28.956850157273898	171.7
1718	29.020821665491674	171.8
1719	28.854106584688086	171.9
1720	28.969669123952215	172.0
1721	29.127614414617774	172.1
1722	29.058288538436827	172.2
1723	28.740034224607566	172.3
1724	29.314774068680634	172.4
1725	29.22082769182703	172.5
1726	28.97333462217397	172.6
1727	29.040697572671682	172.7
1728	29.19502875060458	172.8
1729	29.15052549135337	172.9
1730	29.361867156581983	173.0
1731	29.03760759192774	173.1
1732	29.185440218340382	173.2
1733	29.148692742242496	173.3
1734	28.857395255989843	173.4
1735	28.902693277472316	173.5
1736	28.680115318629355	173.6
1737	29.19345635463842	173.7
1738	29.05523624038488	173.8
1739	29.06800724727338	173.9
1740	29.080130796999345	174.0
1741	29.16775333299561	174.1
1742	28.830541199391412	174.2
1743	29.202099393903364	174.3
1744	28.93733737421679	174.4
1745	29.447269839449554	174.5
1746	28.818160722219996	174.6
1747	28.663786723046194	174.7
1748	29.348575443404034	174.8
1749	28.877349954253127	174.9
1750	29.0990235284881	175.0
1751	29.09038734062171	175.1
1752	29.27978397630962	175.2
1753	29.103278246984754	175.3
1754	28.80544452651986	175.4
1755	29.252237928458108	175.5
1756	28.87604476283024	175.6
1757	29.46221959107547	175.7
1758	29.087619375609396	175.8
1759	29.52180620422423	175.9
1760	29.10896490777738	176.0
1761	29.176139444815096	176.1
1762	29.160713520990278	176.2
1763	29.41636318061156	176.3
1764	29.678706656611627	176.4
1765	29.534159275801464	176.5
1766	29.44668404487393	176.6
1767	29.525639561710342	176.7
1768	29.34446802997611	176.8
1769	28.873999620364458	176.9
1770	29.052420315582744	177.0
1771	28.71716596911288	177.1
1772	28.786544943632556	177.2
1773	28.62326926489873	177.3
1774	29.329052383249106	177.4
1775	28.907458425160595	177.5
1776	28.995988771464113	177.6
1777	28.722986232177142	177.7
1778	29.043616268451995	177.8
1779	29.032469043018736	177.9
1780	28.754065888828407	178.0
1781	28.66467397915781	178.1
1782	28.879446482208003	178.2
1783	29.315829184056614	178.3
1784	29.248805377786894	178.4
1785	29.020609272136767	178.5
1786	29.431539028389473	178.6
1787	29.597497029653795	178.7
1788	28.740431605723195	178.8
1789	28.920013612994918	178.9
1790	29.08018560818771	179.0
1791	29.267386370641837	179.1
1792	29.373514534109045	179.2
1793	28.808599595549985	179.3
1794	28.62531954591342	179.4
1795	29.418788575696606	179.5
1796	29.52724278896995	179.6
1797	29.09709485979759	179.7
1798	28.462192885097952	179.8
1799	29.444536131429967	179.9
1800	29.20799159665235	180.0
1801	28.989664930606768	180.1
1802	29.540757172600625	180.2
1803	29.447715180355	180.3
1804	29.636556852760737	180.4
1805	29.313283889497022	180.5
1806	29.480187383760605	180.6
1807	29.43735586575446	180.7
1808	29.364518647819025	180.8
1809	29.687308587485294	180.9
1810	29.675835920621132	181.0
1811	29.463610424980175	181.1
1812	29.504896952614352	181.2
1813	29.605746113502377	181.3
1814	29.151138691523176	181.4
1815	29.52631442446706	181.5
1816	29.417137388647184	181.6
1817	29.52794505732085	181.7
1818	29.24296113482773	181.8
1819	29.5891623033234	181.9
1820	29.506315192113235	182.0
1821	29.328377520492396	182.1
1822	29.668720743231805	182.2
1823	29.42665740692592	182.3
1824	29.346633071916433	182.4
1825	29.551695430378246	182.5
1826	29.64033197335922	182.6
1827	29.655473564144405	182.7
1828	29.51059731620407	182.8
1829	29.56979682533502	182.9
1830	29.92604556979742	183.0
1831	30.082134131457195	183.1
1832	29.747374798532228	183.2
1833	29.537817922624676	183.3
1834	29.113918468925654	183.4
1835	29.350308847236004	183.5
1836	29.543740956667115	183.6
1837	30.049528325779953	183.7
1838	29.543960201420564	183.8
1839	29.46856056042918	183.9
1840	29.23105340415594	184.0
1841	29.677651541235647	184.1
1842	29.126429122669432	184.2
1843	29.461853041253296	184.3
1844	29.43247766999018	184.4
1845	29.497802329420658	184.5
1846	29.634408939316778	184.6
1847	29.631897901749916	184.7
1848	29.271829502598486	184.8
1849	28.755285437769476	184.9
1850	28.931873383876887	185.0
1851	29.213524100977708	185.1
1852	29.213417904300254	185.2
1853	29.061238065510587	185.3
1854	29.54648494178452	185.4
1855	29.73643311505533	185.5
1856	29.128563333316304	185.6
1857	29.159877650367747	185.7
1858	29.26767070368147	185.8
1859	29.59143696764045	185.9
1860	29.52140539740933	186.0
1861	29.35995219068856	186.1
1862	29.163481486002595	186.2
1863	29.205442876393484	186.3
1864	29.223626488132798	186.4
1865	29.362196023712155	186.5
1866	29.57078000102627	186.6
1867	29.683828077024263	186.7
1868	29.866674775702833	186.8
1869	29.444316886676518	186.9
1870	29.231502170760656	187.0
1871	29.45494340582033	187.1
1872	29.546827511711786	187.2
1873	29.702655720226836	187.3
1874	29.414513303004316	187.4
1875	29.712504605635758	187.5
1876	30.465185547028938	187.6
1877	29.884539797409793	187.7
1878	29.61142249719719	187.8
1879	29.61876377073851	187.9
1880	29.912363326902387	188.0
1881	29.411645992713098	188.1
1882	29.589436359265214	188.2
1883	29.607438408943075	188.3
1884	29.59661319924145	188.4
1885	29.39882702603478	188.5
1886	29.478625264892273	188.6
1887	29.145486287723273	188.7
1888	29.07281350335293	188.8
1889	29.094011730452188	188.9
1890	29.14286562777969	189.0
1891	29.85840171195935	189.1
1892	29.189784005018126	189.2
1893	29.737155937601862	189.3
1894	29.2979093511613	189.4
1895	29.840437344973484	189.5
1896	29.061340836488768	189.6
1897	29.238329589411084	189.7
1898	29.027296237117014	189.8
1899	29.333265993354487	189.9
1900	29.17908554618959	190.0
1901	29.198447598478698	190.1
1902	29.44968838313606	190.2
1903	29.18943115799304	190.3
1904	29.56666916189907	190.4
1905	29.15342020723877	190.5
1906	28.823169094556636	190.6
1907	29.16221740297098	190.7
1908	29.277889564611836	190.8
1909	29.77406442156557	190.9
1910	28.810637886617222	191.0
1911	29.10656006688797	191.1
1912	29.28303496491938	191.2
1913	29.121657123582608	191.3
1914	29.41738061329554	191.4
1915	29.399542997182767	191.5
1916	29.266941029736394	191.6
1917	29.05938476220408	191.7
1918	29.74830316303512	191.8
1919	28.831866945009935	191.9
1920	29.688442493944546	192.0
1921	29.50584929701215	192.1
1922	29.871734533528564	192.2
1923	29.729718744480905	192.3
1924	29.479759171351525	192.4
1925	29.516647101119595	192.5
1926	29.34186107282961	192.6
1927	29.241625112111386	192.7
1928	28.799346781814513	192.8
1929	29.327706083434954	192.9
1930	29.29550451027189	193.0
1931	29.16038122816083	193.1
1932	29.16907907861413	193.2
1933	28.829989661808515	193.3
1934	29.038416056956088	193.4
1935	28.778018378142892	193.5
1936	29.328833138495657	193.6
1937	29.33342357552103	193.7
1938	29.59842881985596	193.8
1939	29.39793976992316	193.9
1940	29.474648028036707	194.0
1941	29.240912566662672	194.1
1942	29.72197666412468	194.2
1943	29.787753515859148	194.3
1944	29.496233359153777	194.4
1945	29.505578666769612	194.5
1946	29.908595057702456	194.6
1947	29.607154075903445	194.7
1948	29.624690230480223	194.8
1949	29.821695344252728	194.9
1950	30.105586468677863	195.0
1951	29.790655083143097	195.1
1952	29.507500484061573	195.2
1953	29.480930760502776	195.3
1954	29.442751342108906	195.4
1955	29.64354527927698	195.5
1956	29.572811440694963	195.6
1957	29.53850648817848	195.7
1958	29.35935269331584	195.8
1959	29.814456841689584	195.9
1960	29.94018000499644	196.0
1961	29.59969632858685	196.1
1962	29.78575633318318	196.2
1963	29.64593984306857	196.3
1964	29.44262801693509	196.4
1965	29.299139177200185	196.5
1966	29.265622135516416	196.6
1967	29.694214797218986	196.7
1968	29.46460730346852	196.8
1969	29.66467841809006	196.9
1970	29.73803976801421	197.0
1971	29.529685312551365	197.1
1972	29.37132208657454	197.2
1973	29.680477743135597	197.3
1974	30.00924895373194	197.4
1975	29.494767159865077	197.5
1976	29.51007660991462	197.6
1977	29.63288107744117	197.7
1978	29.369324903898576	197.8
1979	29.442453306272185	197.9
1980	29.816656140622634	198.0
1981	29.475569541141052	198.1
1982	29.609754181651397	198.2
1983	29.87894563049753	198.3
1984	29.703625193121006	198.4
1985	29.65317149423317	198.5
1986	29.579378506200666	198.6
1987	29.55225381935969	198.7
1988	29.51756518852467	198.8
1989	29.481865976404215	198.9
1990	29.394212609114497	199.0
1991	29.543353852649304	199.1
1992	29.3822808985478	199.2
1993	29.452326171576008	199.3
1994	29.718735952612736	199.4
1995	29.341881627025245	199.5
1996	29.459122758932985	199.6
1997	29.330898835157075	199.7
1998	29.468543431932815	199.8
[truncated: 24,001 more rows]
