# Supplementary material for: Assessing structure-function impacts on Vitellogenin by leveraging allelic variant found in honey bee subspecies Apis mellifera mellifera
Source: iScience. 2025 Jul 29;28(9):113241. doi: 10.1016/j.isci.2025.113241 (PMC12496180; doi:10.1016/j.isci.2025.113241)
Supplement: Data S1. Data and code for molecular dynamics [file mmc2.zip › MD_analysis/csv/wtgH_mean.csv]

	res	mean
21	21	0.0
22	22	0.0
23	23	0.0
24	24	0.0
25	25	0.0
26	26	0.0
27	27	0.0
28	28	0.0
29	29	0.0
30	30	0.0
31	31	0.0
32	32	0.0
33	33	0.0
34	34	0.0
35	35	0.0
36	36	0.0
37	37	0.0
38	38	0.0
39	39	0.0
40	40	0.0030692307692307694
41	41	0.010123076923076924
42	42	0.010123076923076924
43	43	0.007061538461538461
44	44	7.692307692307692e-06
45	45	7.692307692307692e-06
46	46	0.0
47	47	0.0
48	48	0.0
49	49	0.0
50	50	0.0
51	51	0.0
52	52	0.0
53	53	0.0
54	54	0.0
55	55	0.0
56	56	0.0
57	57	0.0
58	58	0.0
59	59	0.0
60	60	0.0
61	61	0.0
62	62	0.00011538461538461537
63	63	0.00011538461538461537
64	64	0.00011538461538461537
65	65	0.0
66	66	0.0
67	67	0.0
68	68	0.0
69	69	0.0
70	70	0.0
71	71	0.0
72	72	0.0
73	73	0.0
74	74	0.0
75	75	0.0
76	76	0.0
77	77	0.0
78	78	0.0
79	79	0.0
80	80	0.0
81	81	0.0
82	82	0.027876923076923077
83	83	0.07278461538461538
84	84	0.07896923076923076
85	85	0.21445384615384616
86	86	0.1587076923076923
87	87	0.15171538461538464
88	88	0.0022461538461538465
89	89	0.0
90	90	0.0007153846153846153
91	91	0.0011461538461538462
92	92	0.35275384615384614
93	93	0.3855538461538462
94	94	0.3873153846153846
95	95	0.10731538461538462
96	96	0.038492307692307694
97	97	0.015176923076923077
98	98	7.692307692307692e-06
99	99	0.0
100	100	0.0
101	101	0.0
102	102	0.0
103	103	0.0
104	104	0.0
105	105	0.0
106	106	0.0
107	107	0.0
108	108	0.0
109	109	0.0
110	110	0.0
111	111	0.0
112	112	0.007553846153846154
113	113	0.007553846153846154
114	114	0.007553846153846154
115	115	0.0
116	116	0.0
117	117	0.0
118	118	0.0
119	119	0.0
120	120	0.0
121	121	0.0
122	122	0.0
123	123	0.0
124	124	0.0
125	125	0.0
126	126	0.0
127	127	0.9973000000000001
128	128	0.9977230769230768
129	129	0.9997538461538461
130	130	0.9999846153846154
131	131	1.0
132	132	1.0
133	133	1.0
134	134	1.0
135	135	0.9998769230769231
136	136	0.9998384615384616
137	137	0.9943076923076923
138	138	0.9043846153846153
139	139	0.6214076923076923
140	140	0.5669307692307692
141	141	3.076923076923077e-05
142	142	0.0
143	143	0.00803846153846154
144	144	0.0081
145	145	0.008107692307692307
146	146	0.1384923076923077
147	147	0.2645
148	148	0.2709769230769231
149	149	0.33704615384615383
150	150	0.6398846153846154
151	151	0.6286769230769231
152	152	0.6288538461538461
153	153	0.6842153846153847
154	154	0.6170615384615384
155	155	0.5571307692307693
156	156	0.6600153846153847
157	157	0.26185384615384616
158	158	0.3134076923076923
159	159	0.3136461538461538
160	160	0.15713076923076924
161	161	0.11683076923076922
162	162	0.0
163	163	7.692307692307692e-06
164	164	7.692307692307692e-06
165	165	7.692307692307692e-06
166	166	0.0
167	167	0.0
168	168	0.0
169	169	0.0
170	170	0.0
171	171	0.0
172	172	7.692307692307692e-06
173	173	0.007976923076923078
174	174	0.008007692307692308
175	175	0.008
176	176	3.076923076923077e-05
177	177	0.0
178	178	0.0
179	179	0.0
180	180	0.0
181	181	0.0
182	182	0.0
183	183	0.0
184	184	0.0
185	185	0.0
186	186	0.0
187	187	0.0
188	188	0.0
189	189	0.982676923076923
190	190	0.9867538461538461
191	191	0.9957461538461537
192	192	0.9950615384615384
193	193	0.7383153846153846
194	194	0.6592076923076923
195	195	0.0
196	196	0.41953076923076926
197	197	0.41953076923076926
198	198	0.41953076923076926
199	199	0.0
200	200	0.0
201	201	0.0
202	202	0.40005384615384615
203	203	0.4023076923076923
204	204	0.4204769230769231
205	205	0.26163846153846154
206	206	0.030938461538461536
207	207	0.029315384615384615
208	208	0.0034384615384615387
209	209	2.3076923076923076e-05
210	210	0.0
211	211	0.0
212	212	0.0
213	213	0.0
214	214	0.0
215	215	0.0
216	216	0.0
217	217	0.0
218	218	7.692307692307692e-06
219	219	0.19960769230769232
220	220	0.22135384615384615
221	221	0.22173076923076923
222	222	0.0561076923076923
223	223	0.0015923076923076921
224	224	0.039584615384615385
225	225	0.040192307692307694
226	226	0.10176923076923076
227	227	0.07920769230769231
228	228	0.1085
229	229	0.09203846153846154
230	230	0.1030769230769231
231	231	0.057999999999999996
232	232	0.048553846153846156
233	233	0.004284615384615385
234	234	0.38153846153846155
235	235	0.46153076923076924
236	236	0.48105384615384617
237	237	0.3808615384615385
238	238	0.2249076923076923
239	239	0.0
240	240	0.27606153846153847
241	241	0.27668461538461536
242	242	0.3299
243	243	0.20026153846153844
244	244	0.16606153846153845
245	245	0.1486769230769231
246	246	0.06477692307692308
247	247	0.0003230769230769231
248	248	0.0001076923076923077
249	249	0.0
250	250	0.0003076923076923077
251	251	0.0003076923076923077
252	252	0.0003076923076923077
253	253	0.0
254	254	0.0
255	255	0.0
256	256	0.0
257	257	0.0
258	258	0.0
259	259	0.0
260	260	0.0
261	261	0.0
262	262	0.0
263	263	0.1577230769230769
264	264	0.1577230769230769
265	265	0.1577230769230769
266	266	0.0
267	267	0.0
268	268	0.0
269	269	0.0
270	270	0.0
271	271	0.0
272	272	0.0
273	273	0.0
274	274	0.0
275	275	0.0
276	276	0.0
277	277	0.0
278	278	0.0
279	279	0.0
280	280	0.0
281	281	0.0011384615384615385
282	282	0.0014538461538461539
283	283	0.0925923076923077
284	284	0.09239230769230769
285	285	0.0915923076923077
286	286	0.00024615384615384614
287	287	0.0
288	288	0.0
289	289	0.0
290	290	0.0
291	291	0.0
292	292	0.0
293	293	0.0
294	294	0.0
295	295	0.0
296	296	0.0
297	297	0.0
298	298	0.0
299	299	0.0
300	300	0.0
301	301	0.0
302	302	0.0
303	303	0.0
304	304	0.0
305	305	0.0
306	306	0.0
307	307	0.0
308	308	0.0
309	309	0.0
310	310	0.0
311	311	2.3076923076923076e-05
312	312	2.3076923076923076e-05
313	313	2.3076923076923076e-05
314	314	0.0
315	315	0.0
316	316	0.0
317	317	0.0
318	318	0.0
319	319	0.0
320	320	0.0
321	321	0.0
322	322	0.0
323	323	0.0
