# Supplementary material for: Assessing structure-function impacts on Vitellogenin by leveraging allelic variant found in honey bee subspecies Apis mellifera mellifera
Source: iScience. 2025 Jul 29;28(9):113241. doi: 10.1016/j.isci.2025.113241 (PMC12496180; doi:10.1016/j.isci.2025.113241)
Supplement: Data S1. Data and code for molecular dynamics [file mmc2.zip › MD_analysis/csv/rmsdwtg2.csv]

	CA_Backbone	Time_(ns)
0	4.837583	0.0
1	4.89284	0.1
2	4.5073414	0.2
3	4.6300454	0.3
4	4.958639	0.4
5	4.602765	0.5
6	4.394002	0.6
7	4.469698	0.7
8	4.376547	0.8
9	4.2384906	0.9
10	4.414802	1.0
11	4.574758	1.1
12	4.2727413	1.2
13	4.4553885	1.3
14	4.3507233	1.4
15	4.410913	1.5
16	4.516556	1.6
17	4.441877	1.7
18	4.402045	1.8
19	4.659025	1.9
20	4.446527	2.0
21	4.5424385	2.1
22	4.499845	2.2
23	4.6483426	2.3
24	4.6322374	2.4
25	4.7483077	2.5
26	4.6761155	2.6
27	4.6003923	2.7
28	4.4964595	2.8
29	4.608765	2.9
30	4.60776	3.0
31	4.4468985	3.1
32	4.593793	3.2
33	4.5162797	3.3
34	4.7710853	3.4
35	4.60364	3.5
36	4.5679016	3.6
37	4.398007	3.7
38	4.390801	3.8
39	4.5673723	3.9
40	4.3558598	4.0
41	4.5728908	4.1
42	4.417384	4.2
43	4.4781084	4.3
44	4.5743265	4.4
45	4.3603153	4.5
46	4.384144	4.6
47	4.433552	4.7
48	4.32333	4.8
49	4.4421396	4.9
50	4.557606	5.0
51	4.3563404	5.1
52	4.4473786	5.2
53	4.4678407	5.3
54	4.465937	5.4
55	4.3406463	5.5
56	4.466668	5.6
57	4.4991646	5.7
58	4.5774517	5.8
59	4.411269	5.9
60	4.354102	6.0
61	4.4500594	6.1
62	4.2936225	6.2
63	4.4756784	6.3
64	4.4645934	6.4
65	4.519178	6.5
66	4.3771544	6.6
67	4.5378513	6.7
68	4.496648	6.8
69	4.3434577	6.9
70	4.4591846	7.0
71	4.4683723	7.1
72	4.431716	7.2
73	4.422871	7.3
74	4.4594107	7.4
75	4.3666954	7.5
76	4.3501863	7.6
77	4.48015	7.7
78	4.6191735	7.8
79	4.5739565	7.9
80	4.429661	8.0
81	4.3659387	8.1
82	4.285818	8.2
83	4.3464527	8.3
84	4.3592253	8.4
85	4.411726	8.5
86	4.3173337	8.6
87	4.5099597	8.7
88	4.3976493	8.8
89	4.351742	8.9
90	4.4893217	9.0
91	4.5072517	9.1
92	4.4006443	9.2
93	4.4192443	9.3
94	4.35226	9.4
95	4.3914433	9.5
96	4.488128	9.6
97	4.405137	9.7
98	4.5456038	9.8
99	4.535569	9.9
100	4.5119867	10.0
101	4.5187764	10.1
102	4.6609445	10.2
103	4.552724	10.3
104	4.5046053	10.4
105	4.5274696	10.5
106	4.8104577	10.6
107	4.713145	10.7
108	4.566746	10.8
109	4.444506	10.9
110	4.458498	11.0
111	4.4302707	11.1
112	4.437757	11.2
113	4.3552585	11.3
114	4.498466	11.4
115	4.2582054	11.5
116	4.478324	11.6
117	4.397604	11.7
118	4.4079714	11.8
119	4.39479	11.9
120	4.5512195	12.0
121	4.481804	12.1
122	4.6422286	12.2
123	4.704281	12.3
124	4.6315155	12.4
125	4.5006685	12.5
126	4.5288486	12.6
127	4.49152	12.7
128	4.3638525	12.8
129	4.395129	12.9
130	4.30293	13.0
131	4.3157845	13.1
132	4.426768	13.2
133	4.667104	13.3
134	4.5337033	13.4
135	4.6303234	13.5
136	4.694534	13.6
137	4.826694	13.7
138	4.495106	13.8
139	4.4983673	13.9
140	4.549201	14.0
141	4.7806425	14.1
142	4.7203627	14.2
143	4.6667757	14.3
144	4.7636485	14.4
145	4.6954947	14.5
146	4.8502164	14.6
147	4.928854	14.7
148	4.4830627	14.8
149	4.8449893	14.9
150	4.8331337	15.0
151	4.7524805	15.1
152	4.681041	15.2
153	4.7549467	15.3
154	4.783532	15.4
155	4.709571	15.5
156	4.8658404	15.6
157	4.7289233	15.7
158	4.693667	15.8
159	4.625335	15.9
160	4.627356	16.0
161	4.543237	16.1
162	4.4664063	16.2
163	4.6698046	16.3
164	4.450539	16.4
165	4.4955454	16.5
166	4.46986	16.6
167	4.474472	16.7
168	4.7114434	16.8
169	4.7497926	16.9
170	4.8008757	17.0
171	4.57688	17.1
172	4.6645823	17.2
173	4.7061987	17.3
174	4.3609066	17.4
175	4.49021	17.5
176	4.4766145	17.6
177	4.512683	17.7
178	4.456998	17.8
179	4.5778923	17.9
180	4.687062	18.0
181	4.6276255	18.1
182	4.5890026	18.2
183	4.512335	18.3
184	4.631907	18.4
185	4.5438843	18.5
186	4.830566	18.6
187	4.61824	18.7
188	4.488586	18.8
189	4.4381566	18.9
190	4.856492	19.0
191	4.7187834	19.1
192	4.5047846	19.2
193	4.3234787	19.3
194	4.5509095	19.4
195	4.42766	19.5
196	4.5480494	19.6
197	4.5817275	19.7
198	4.4613795	19.8
199	4.4623547	19.9
200	4.5327344	20.0
201	4.499791	20.1
202	4.402649	20.2
203	4.482523	20.3
204	4.621711	20.4
205	4.4028864	20.5
206	4.4675155	20.6
207	4.3726606	20.7
208	4.504686	20.8
209	4.4354687	20.9
210	4.4470615	21.0
211	4.5205593	21.1
212	4.436858	21.2
213	4.366889	21.3
214	4.340544	21.4
215	4.3865323	21.5
216	4.2906284	21.6
217	4.403939	21.7
218	4.4161253	21.8
219	4.4784503	21.9
220	4.4433455	22.0
221	4.5116477	22.1
222	4.409141	22.2
223	4.4200096	22.3
224	4.404341	22.4
225	4.268355	22.5
226	4.3905993	22.6
227	4.3559985	22.7
228	4.4064813	22.8
229	4.4633384	22.9
230	4.345294	23.0
231	4.5590553	23.1
232	4.4319797	23.2
233	4.525129	23.3
234	4.492587	23.4
235	4.45139	23.5
236	4.347166	23.6
237	4.377375	23.7
238	4.344663	23.8
239	4.35027	23.9
240	4.4847965	24.0
241	4.415003	24.1
242	4.386817	24.2
243	4.232241	24.3
244	4.1972947	24.4
245	4.2383003	24.5
246	4.334321	24.6
247	4.2244377	24.7
248	4.2298036	24.8
249	4.3785896	24.9
250	4.4150305	25.0
251	4.5164757	25.1
252	4.5803556	25.2
253	4.500105	25.3
254	4.507002	25.4
255	4.4094515	25.5
256	4.759088	25.6
257	4.5076184	25.7
258	4.5313654	25.8
259	4.5376735	25.9
260	4.504507	26.0
261	4.359826	26.1
262	4.4500957	26.2
263	4.44028	26.3
264	4.293829	26.4
265	4.577003	26.5
266	4.453272	26.6
267	4.5042834	26.7
268	4.540452	26.8
269	4.6541457	26.9
270	4.668502	27.0
271	4.5950646	27.1
272	4.173066	27.2
273	4.329513	27.3
274	4.429043	27.4
275	4.419864	27.5
276	4.628766	27.6
277	4.349455	27.7
278	4.4458656	27.8
279	4.794023	27.9
280	4.7365932	28.0
281	4.71968	28.1
282	4.5537767	28.2
283	4.6475625	28.3
284	4.539351	28.4
285	4.467245	28.5
286	4.9014945	28.6
287	4.5791764	28.7
288	4.361664	28.8
289	4.4753275	28.9
290	4.5684395	29.0
291	4.547695	29.1
292	4.719705	29.2
293	4.64901	29.3
294	4.7868495	29.4
295	4.8854237	29.5
296	4.8236885	29.6
297	4.508199	29.7
298	4.8073916	29.8
299	4.6781225	29.9
300	4.7788305	30.0
301	4.855629	30.1
302	5.019349	30.2
303	5.2004094	30.3
304	5.1943088	30.4
305	5.1817365	30.5
306	5.202911	30.6
307	4.946771	30.7
308	5.011654	30.8
309	5.020352	30.9
310	5.0287867	31.0
311	4.6761584	31.1
312	4.94853	31.2
313	5.3206835	31.3
314	5.515893	31.4
315	5.3294983	31.5
316	4.973931	31.6
317	5.156875	31.7
318	5.168892	31.8
319	5.2947326	31.9
320	5.1272826	32.0
321	5.1963634	32.1
322	4.8632565	32.2
323	4.9699764	32.3
324	4.9942117	32.4
325	4.7908792	32.5
326	4.7530227	32.6
327	4.9996533	32.7
328	5.0212426	32.8
329	4.966465	32.9
330	4.6395807	33.0
331	4.9528594	33.1
332	4.942608	33.2
333	5.01298	33.3
334	4.9324245	33.4
335	5.009491	33.5
336	4.9135046	33.6
337	4.889125	33.7
338	4.716375	33.8
339	4.881571	33.9
340	4.803493	34.0
341	4.972683	34.1
342	4.9995327	34.2
343	4.9217544	34.3
344	5.1459103	34.4
345	5.3487163	34.5
346	5.00004	34.6
347	5.1077595	34.7
348	5.0608106	34.8
349	5.0199027	34.9
350	5.3578305	35.0
351	5.092846	35.1
352	5.1432714	35.2
353	5.21095	35.3
354	5.1583433	35.4
355	4.8793917	35.5
356	4.8373747	35.6
357	4.6852393	35.7
358	4.6712627	35.8
359	4.716785	35.9
360	5.127055	36.0
361	4.8398643	36.1
362	4.8848543	36.2
363	4.933846	36.3
364	5.1665454	36.4
365	5.3811793	36.5
366	5.1766415	36.6
367	5.3263445	36.7
368	4.887534	36.8
369	5.358815	36.9
370	4.998936	37.0
371	4.9843116	37.1
372	4.975413	37.2
373	4.75304	37.3
374	4.947903	37.4
375	4.9295816	37.5
376	4.8934493	37.6
377	5.02328	37.7
378	5.296323	37.8
379	5.014659	37.9
380	5.1999135	38.0
381	4.9449387	38.1
382	5.205984	38.2
383	5.068796	38.3
384	5.10757	38.4
385	5.490468	38.5
386	5.410165	38.6
387	5.4804068	38.7
388	5.782163	38.8
389	5.7562137	38.9
390	5.686162	39.0
391	5.8170834	39.1
392	5.5384965	39.2
393	5.2873616	39.3
394	5.472432	39.4
395	5.4318724	39.5
396	5.721703	39.6
397	5.6520653	39.7
398	5.7293167	39.8
399	6.099288	39.9
400	5.9202137	40.0
401	5.85355	40.1
402	5.529819	40.2
403	5.5050583	40.3
404	5.5613985	40.4
405	5.492332	40.5
406	5.5223026	40.6
407	5.527276	40.7
408	5.3678217	40.8
409	5.346057	40.9
410	5.4737425	41.0
411	5.485014	41.1
412	5.106213	41.2
413	5.267208	41.3
414	5.312576	41.4
415	5.148806	41.5
416	5.418647	41.6
417	5.4629345	41.7
418	5.2156096	41.8
419	5.4914517	41.9
420	5.3570633	42.0
421	5.5457873	42.1
422	5.266351	42.2
423	5.2762337	42.3
424	5.1722503	42.4
425	4.983625	42.5
426	4.9456472	42.6
427	5.0768337	42.7
428	5.246255	42.8
429	5.3061795	42.9
430	5.5548096	43.0
431	5.2420607	43.1
432	5.509996	43.2
433	5.068137	43.3
434	5.1834545	43.4
435	4.9165945	43.5
436	4.9128323	43.6
437	4.93516	43.7
438	4.809662	43.8
439	5.3334804	43.9
440	5.28868	44.0
441	5.3643985	44.1
442	5.376191	44.2
443	5.446183	44.3
444	5.1501045	44.4
445	4.979274	44.5
446	4.704401	44.6
447	4.621632	44.7
448	4.934499	44.8
449	4.9730964	44.9
450	5.058119	45.0
451	4.7874804	45.1
452	4.7534804	45.2
453	4.5648756	45.3
454	4.7898026	45.4
455	4.5398836	45.5
456	4.9237676	45.6
457	4.9834304	45.7
458	4.7966776	45.8
459	4.9634304	45.9
460	4.930211	46.0
461	4.7455835	46.1
462	4.468751	46.2
463	4.844964	46.3
464	5.031374	46.4
465	5.121764	46.5
466	5.2185674	46.6
467	5.5209303	46.7
468	5.2970676	46.8
469	5.4945097	46.9
470	5.4464717	47.0
471	5.349764	47.1
472	5.093732	47.2
473	4.8009424	47.3
474	4.9646153	47.4
475	5.1247835	47.5
476	5.606944	47.6
477	5.178929	47.7
478	5.209256	47.8
479	4.931869	47.9
480	5.093273	48.0
481	4.9002695	48.1
482	4.9711437	48.2
483	4.989587	48.3
484	4.7882295	48.4
485	4.554007	48.5
486	4.442575	48.6
487	4.514468	48.7
488	4.5048738	48.8
489	4.63681	48.9
490	4.5979657	49.0
491	4.3170447	49.1
492	4.4551535	49.2
493	4.51196	49.3
494	4.505634	49.4
495	4.6014433	49.5
496	4.4538326	49.6
497	4.894626	49.7
498	4.6026425	49.8
499	4.681032	49.9
500	4.8232794	50.0
501	4.79467	50.1
502	4.731819	50.2
503	4.601303	50.3
504	4.167743	50.4
505	4.802285	50.5
506	4.6205945	50.6
507	4.4795475	50.7
508	4.7303376	50.8
509	4.435705	50.9
510	4.641508	51.0
511	4.590705	51.1
512	4.8225274	51.2
513	4.904641	51.3
514	4.7985673	51.4
515	4.7656016	51.5
516	4.656708	51.6
517	4.593793	51.7
518	4.987463	51.8
519	5.046429	51.9
520	4.7431293	52.0
521	4.7129054	52.1
522	4.405978	52.2
523	4.5921702	52.3
524	4.743265	52.4
525	4.759579	52.5
526	4.67228	52.6
527	5.1326313	52.7
528	5.3059287	52.8
529	5.1844883	52.9
530	5.2741175	53.0
531	5.0724435	53.1
532	5.0844936	53.2
533	4.9727883	53.3
534	4.9327025	53.4
535	5.1936574	53.5
536	4.769421	53.6
537	4.7408695	53.7
538	4.688488	53.8
539	4.535001	53.9
540	4.7773128	54.0
541	4.683631	54.1
542	5.1411324	54.2
543	5.068145	54.3
544	5.274217	54.4
545	4.995123	54.5
546	5.041157	54.6
547	4.7444797	54.7
548	4.725003	54.8
549	4.702294	54.9
550	4.770072	55.0
551	4.896354	55.1
552	4.597063	55.2
553	4.474616	55.3
554	4.5035944	55.4
555	4.541605	55.5
556	4.672625	55.6
557	4.5065994	55.7
558	4.685867	55.8
559	4.535658	55.9
560	4.3103294	56.0
561	4.278056	56.1
562	4.4492807	56.2
563	4.4794216	56.3
564	4.6323853	56.4
565	4.7732296	56.5
566	4.899283	56.6
567	5.050499	56.7
568	4.990903	56.8
569	4.8864546	56.9
570	4.9431295	57.0
571	5.3879504	57.1
572	5.030365	57.2
573	5.1392674	57.3
574	5.2981706	57.4
575	5.19188	57.5
576	5.2727814	57.6
577	5.616033	57.7
578	5.3562207	57.8
579	5.4509373	57.9
580	5.413328	58.0
581	5.705415	58.1
582	5.763998	58.2
583	5.3127503	58.3
584	5.698201	58.4
585	5.0833683	58.5
586	5.1515675	58.6
587	4.7325683	58.7
588	4.9269905	58.8
589	4.8271866	58.9
590	4.783844	59.0
591	4.965914	59.1
592	5.112954	59.2
593	4.7267	59.3
594	4.9067025	59.4
595	5.077159	59.5
596	5.324748	59.6
597	5.3763714	59.7
598	5.1588354	59.8
599	5.1750536	59.9
600	4.956364	60.0
601	5.268118	60.1
602	4.849361	60.2
603	4.7759714	60.3
604	4.391122	60.4
605	4.645386	60.5
606	4.7500296	60.6
607	4.678191	60.7
608	4.7790747	60.8
609	4.617917	60.9
610	5.0860386	61.0
611	4.9413033	61.1
612	5.2089396	61.2
613	5.319571	61.3
614	5.1619663	61.4
615	4.981708	61.5
616	5.054717	61.6
617	4.7928886	61.7
618	4.7438684	61.8
619	4.8980904	61.9
620	4.9564776	62.0
621	4.890229	62.1
622	4.607008	62.2
623	4.693169	62.3
624	4.788322	62.4
625	4.913906	62.5
626	4.994147	62.6
627	5.0461416	62.7
628	5.072785	62.8
629	5.017671	62.9
630	5.318503	63.0
631	5.047395	63.1
632	4.95699	63.2
633	5.1069784	63.3
634	4.8333755	63.4
635	4.830457	63.5
636	4.980188	63.6
637	5.0724273	63.7
638	5.206278	63.8
639	5.2593317	63.9
640	5.1253815	64.0
641	5.2660756	64.1
642	5.32949	64.2
643	5.3903503	64.3
644	5.476811	64.4
645	5.4972954	64.5
646	5.6216903	64.6
647	5.594557	64.7
648	5.6030912	64.8
649	5.2917337	64.9
650	5.4471817	65.0
651	4.975631	65.1
652	4.9481554	65.2
653	5.043698	65.3
654	4.832592	65.4
655	5.051799	65.5
656	5.195604	65.6
657	5.120356	65.7
658	5.0758734	65.8
659	5.152897	65.9
660	5.2190847	66.0
661	4.7848544	66.1
662	4.7392373	66.2
663	4.622565	66.3
664	4.9421186	66.4
665	5.14919	66.5
666	5.445495	66.6
667	5.4701715	66.7
668	4.959525	66.8
669	5.240269	66.9
670	5.3558974	67.0
671	5.1685333	67.1
672	5.1759253	67.2
673	5.393533	67.3
674	5.2950373	67.4
675	5.3563337	67.5
676	5.2381935	67.6
677	5.0472755	67.7
678	5.0947757	67.8
679	5.6221848	67.9
680	5.573757	68.0
681	5.5897593	68.1
682	5.7985477	68.2
683	5.855401	68.3
684	5.4330664	68.4
685	5.4594746	68.5
686	5.6551647	68.6
687	5.948563	68.7
688	5.853619	68.8
689	5.4216576	68.9
690	5.4375215	69.0
691	5.5125184	69.1
692	5.562166	69.2
693	5.532958	69.3
694	5.359627	69.4
695	5.5740175	69.5
696	5.5391436	69.6
697	5.999331	69.7
698	5.632079	69.8
699	5.5657506	69.9
700	5.3235908	70.0
701	5.4066343	70.1
702	5.296398	70.2
703	5.4505534	70.3
704	5.2937813	70.4
705	5.154593	70.5
706	5.3120756	70.6
707	5.8678484	70.7
708	5.442898	70.8
709	5.622285	70.9
710	5.435424	71.0
711	5.622514	71.1
712	4.793754	71.2
713	4.861732	71.3
714	4.7925353	71.4
715	4.970333	71.5
716	4.8807125	71.6
717	4.7221546	71.7
718	4.745193	71.8
719	4.7848883	71.9
720	4.9451914	72.0
721	4.9366784	72.1
722	5.186174	72.2
723	5.0055885	72.3
724	5.2500925	72.4
725	5.167832	72.5
726	5.5209894	72.6
727	5.281072	72.7
728	5.3683167	72.8
729	4.978092	72.9
730	4.9602556	73.0
731	5.0040836	73.1
732	5.3768353	73.2
733	5.1256638	73.3
734	5.130747	73.4
735	5.331463	73.5
736	5.306984	73.6
737	5.2666955	73.7
738	4.7125125	73.8
739	5.347526	73.9
740	5.207825	74.0
741	5.00331	74.1
742	5.0903697	74.2
743	5.7176037	74.3
744	5.1314774	74.4
745	5.184745	74.5
746	5.038567	74.6
747	4.885168	74.7
748	5.0699406	74.8
749	5.019333	74.9
750	5.192711	75.0
751	5.3047748	75.1
752	5.041445	75.2
753	5.1351423	75.3
754	5.340742	75.4
755	5.30964	75.5
756	5.302055	75.6
757	5.146231	75.7
758	5.2038784	75.8
759	5.49923	75.9
760	5.6061535	76.0
761	5.5737143	76.1
762	5.8209805	76.2
763	5.8120594	76.3
764	5.7991385	76.4
765	5.945413	76.5
766	5.3261404	76.6
767	5.5975304	76.7
768	5.633838	76.8
769	5.4793334	76.9
770	5.1241393	77.0
771	5.2840466	77.1
772	5.0668406	77.2
773	5.165992	77.3
774	4.9092393	77.4
775	5.2308125	77.5
776	4.856517	77.6
777	4.9050765	77.7
778	4.9334946	77.8
779	5.052828	77.9
780	5.1466074	78.0
781	5.2017646	78.1
782	4.793275	78.2
783	4.621388	78.3
784	4.577566	78.4
785	4.643478	78.5
786	4.847458	78.6
787	4.6898713	78.7
788	4.7892895	78.8
789	4.823212	78.9
790	4.6944995	79.0
791	4.71915	79.1
792	4.629784	79.2
793	4.8009343	79.3
794	4.95651	79.4
795	4.8427186	79.5
796	5.39864	79.6
797	4.9302597	79.7
798	4.5567665	79.8
799	4.8722363	79.9
800	5.0125303	80.0
801	5.063612	80.1
802	5.1433344	80.2
803	5.075262	80.3
804	5.2115145	80.4
805	4.7467036	80.5
806	4.8733525	80.6
807	5.2846565	80.7
808	5.110519	80.8
809	5.2708244	80.9
810	5.087369	81.0
811	5.196945	81.1
812	5.3179045	81.2
813	5.455053	81.3
814	4.920739	81.4
815	5.2804847	81.5
816	5.2839546	81.6
817	5.149784	81.7
818	4.9265814	81.8
819	5.0591063	81.9
820	4.9845786	82.0
821	4.7855783	82.1
822	4.8468432	82.2
823	5.300338	82.3
824	5.4452066	82.4
825	5.3800793	82.5
826	5.355664	82.6
827	5.536371	82.7
828	5.6441264	82.8
829	5.349605	82.9
830	5.4585004	83.0
831	5.5171056	83.1
832	5.7437487	83.2
833	5.8242397	83.3
834	5.540285	83.4
835	5.488017	83.5
836	5.796422	83.6
837	5.561203	83.7
838	5.298156	83.8
839	5.2347383	83.9
840	5.258121	84.0
841	5.070037	84.1
842	4.9909997	84.2
843	4.529534	84.3
844	4.517653	84.4
845	4.627791	84.5
846	4.651557	84.6
847	4.60497	84.7
848	4.7539215	84.8
849	4.9123893	84.9
850	5.042539	85.0
851	4.6921644	85.1
852	4.931518	85.2
853	4.8749228	85.3
854	5.0290112	85.4
855	4.91357	85.5
856	4.75059	85.6
857	4.834734	85.7
858	5.205581	85.8
859	5.2589793	85.9
860	5.0864506	86.0
861	5.3656073	86.1
862	5.2050247	86.2
863	4.7755413	86.3
864	4.7453456	86.4
865	4.707671	86.5
866	4.820731	86.6
867	4.688918	86.7
868	4.967325	86.8
869	4.951338	86.9
870	5.2320366	87.0
871	4.9829617	87.1
872	4.9485383	87.2
873	4.828338	87.3
874	4.937299	87.4
875	4.785772	87.5
876	5.0573387	87.6
877	4.912545	87.7
878	4.754023	87.8
879	4.836275	87.9
880	4.9160457	88.0
881	4.908189	88.1
882	5.1019115	88.2
883	4.8446813	88.3
884	5.160163	88.4
885	5.2197638	88.5
886	5.431561	88.6
887	5.4937325	88.7
888	5.675432	88.8
889	5.6262674	88.9
890	5.4297357	89.0
891	5.8015556	89.1
892	5.6463885	89.2
893	5.087891	89.3
894	5.177023	89.4
895	5.4953094	89.5
896	5.466842	89.6
897	5.247545	89.7
898	5.3495674	89.8
899	5.1391497	89.9
900	4.9962115	90.0
901	4.8402057	90.1
902	4.750259	90.2
903	4.9523387	90.3
904	5.21449	90.4
905	5.0199103	90.5
906	4.8615746	90.6
907	4.826302	90.7
908	4.8996935	90.8
909	4.8284383	90.9
910	5.2862496	91.0
911	5.276394	91.1
912	5.227561	91.2
913	5.05081	91.3
914	5.1540775	91.4
915	5.173574	91.5
916	5.0379677	91.6
917	5.3688197	91.7
918	5.2103157	91.8
919	5.2919393	91.9
920	5.0019736	92.0
921	5.099463	92.1
922	5.0012646	92.2
923	4.9770727	92.3
924	4.884657	92.4
925	4.645421	92.5
926	5.0434346	92.6
927	4.984417	92.7
928	4.776967	92.8
929	4.750208	92.9
930	5.029692	93.0
931	4.8753443	93.1
932	5.0364723	93.2
933	4.8847804	93.3
934	4.932833	93.4
935	4.946983	93.5
936	4.921427	93.6
937	5.1770773	93.7
938	5.1400275	93.8
939	5.206332	93.9
940	5.212859	94.0
941	4.97278	94.1
942	5.0109143	94.2
943	5.1068206	94.3
944	5.627635	94.4
945	5.408288	94.5
946	5.2551703	94.6
947	5.149988	94.7
948	5.0349836	94.8
949	4.7342196	94.9
950	4.9701385	95.0
951	5.0378633	95.1
952	5.206959	95.2
953	5.1095495	95.3
954	5.239624	95.4
955	5.055139	95.5
956	5.125428	95.6
957	5.238285	95.7
958	4.6524925	95.8
959	4.7563868	95.9
960	4.763361	96.0
961	4.7427387	96.1
962	5.0930986	96.2
963	5.004373	96.3
964	5.021772	96.4
965	5.048847	96.5
966	4.9076552	96.6
967	4.809084	96.7
968	5.0802445	96.8
969	5.4522457	96.9
970	5.522346	97.0
971	5.3974385	97.1
972	5.4199333	97.2
973	5.4231358	97.3
974	5.1692038	97.4
975	4.881604	97.5
976	5.3052683	97.6
977	5.218181	97.7
978	5.277402	97.8
979	5.3490705	97.9
980	5.441513	98.0
981	5.2274914	98.1
982	5.340553	98.2
983	5.0898075	98.3
984	5.2950373	98.4
985	5.4923983	98.5
986	5.5232725	98.6
987	5.409174	98.7
988	5.7913804	98.8
989	5.3161387	98.9
990	5.316745	99.0
991	4.9858313	99.1
992	5.1675982	99.2
993	5.185459	99.3
994	5.1287127	99.4
995	5.03087	99.5
996	5.1892495	99.6
997	5.1387887	99.7
998	4.904042	99.8
999	4.860845	99.9
1000	4.7242613	100.0
1001	4.925248	100.1
1002	4.9325557	100.2
1003	4.9251337	100.3
1004	4.973655	100.4
1005	5.291277	100.5
1006	4.95881	100.6
1007	4.710443	100.7
1008	4.988214	100.8
1009	4.819084	100.9
1010	5.180368	101.0
1011	5.3994083	101.1
1012	4.9109783	101.2
1013	4.971889	101.3
1014	5.0999136	101.4
1015	5.250223	101.5
1016	5.0782614	101.6
1017	5.0764685	101.7
1018	4.8293977	101.8
1019	4.8091593	101.9
1020	4.7820497	102.0
1021	5.017342	102.1
1022	5.117121	102.2
1023	4.9620585	102.3
1024	5.1062765	102.4
1025	5.09423	102.5
1026	5.028723	102.6
1027	4.950801	102.7
1028	4.853895	102.8
1029	5.2573013	102.9
1030	5.430426	103.0
1031	5.3077354	103.1
1032	5.4773846	103.2
1033	5.6219263	103.3
1034	5.519763	103.4
1035	5.5263352	103.5
1036	4.8837657	103.6
1037	5.1532335	103.7
1038	5.068447	103.8
1039	5.2443733	103.9
1040	5.3767605	104.0
1041	5.3043942	104.1
1042	5.339587	104.2
1043	5.411177	104.3
1044	5.4033017	104.4
1045	5.477252	104.5
1046	5.254994	104.6
1047	4.865095	104.7
1048	5.0215073	104.8
1049	5.0437303	104.9
1050	5.0739365	105.0
1051	4.899768	105.1
1052	5.443601	105.2
1053	5.371468	105.3
1054	5.0408535	105.4
1055	4.9859524	105.5
1056	5.1123476	105.6
1057	5.139604	105.7
1058	5.4060974	105.8
1059	5.4926324	105.9
1060	5.119042	106.0
1061	5.131665	106.1
1062	5.060675	106.2
1063	5.214837	106.3
1064	5.290508	106.4
1065	4.893169	106.5
1066	4.9078274	106.6
1067	5.0233526	106.7
1068	5.0159445	106.8
1069	5.2035847	106.9
1070	4.997477	107.0
1071	5.328107	107.1
1072	5.6117487	107.2
1073	5.3787684	107.3
1074	5.1817675	107.4
1075	5.2485733	107.5
1076	4.803669	107.6
1077	4.4973464	107.7
1078	4.550086	107.8
1079	4.6340895	107.9
1080	4.7496905	108.0
1081	4.9736066	108.1
1082	4.9695954	108.2
1083	5.001418	108.3
1084	4.8399224	108.4
1085	4.776073	108.5
1086	4.803191	108.6
1087	4.9092145	108.7
1088	4.938147	108.8
1089	5.035312	108.9
1090	4.8011355	109.0
1091	4.823179	109.1
1092	4.7390084	109.2
1093	5.075238	109.3
1094	5.4156055	109.4
1095	5.390298	109.5
1096	5.1035933	109.6
1097	5.094096	109.7
1098	5.1783457	109.8
1099	5.3543024	109.9
1100	5.172009	110.0
1101	5.4356318	110.1
1102	5.2048926	110.2
1103	5.3171844	110.3
1104	5.21425	110.4
1105	5.4223037	110.5
1106	5.180998	110.6
1107	5.354709	110.7
1108	5.192532	110.8
1109	5.563506	110.9
1110	5.7202034	111.0
1111	5.4124875	111.1
1112	5.439929	111.2
1113	5.49027	111.3
1114	5.0160484	111.4
1115	4.9941225	111.5
1116	5.3693824	111.6
1117	4.9866633	111.7
1118	5.0768337	111.8
1119	4.963406	111.9
1120	5.1567183	112.0
1121	5.168572	112.1
1122	5.061503	112.2
1123	4.872245	112.3
1124	5.0513687	112.4
1125	5.042651	112.5
1126	5.151161	112.6
1127	5.1452136	112.7
1128	5.400237	112.8
1129	5.1130333	112.9
1130	5.05635	113.0
1131	5.0604763	113.1
1132	4.912061	113.2
1133	4.9988313	113.3
1134	5.077801	113.4
1135	5.0813227	113.5
1136	4.915283	113.6
1137	4.6398325	113.7
1138	4.716469	113.8
1139	5.0131564	113.9
1140	5.008888	114.0
1141	4.963179	114.1
1142	5.058127	114.2
1143	4.715572	114.3
1144	5.070386	114.4
1145	5.4302187	114.5
1146	5.30264	114.6
1147	5.3295355	114.7
1148	5.04943	114.8
1149	5.0413413	114.9
1150	5.3826094	115.0
1151	5.389543	115.1
1152	5.2914977	115.2
1153	5.064543	115.3
1154	4.7010603	115.4
1155	5.05608	115.5
1156	5.0390234	115.6
1157	5.0318947	115.7
1158	5.226906	115.8
1159	5.5141473	115.9
1160	5.5859594	116.0
1161	5.2270217	116.1
1162	5.7317915	116.2
1163	5.41597	116.3
1164	4.8486795	116.4
1165	4.8050947	116.5
1166	4.7075424	116.6
1167	4.37138	116.7
1168	4.653263	116.8
1169	4.876889	116.9
1170	5.0580235	117.0
1171	4.9130535	117.1
1172	5.1502924	117.2
1173	4.835784	117.3
1174	5.1501365	117.4
1175	5.303886	117.5
1176	5.276218	117.6
1177	5.230242	117.7
1178	4.739212	117.8
1179	4.942616	117.9
1180	4.7249517	118.0
1181	4.743902	118.1
1182	4.7841134	118.2
1183	4.9676332	118.3
1184	5.073841	118.4
1185	4.8700695	118.5
1186	4.8667927	118.6
1187	5.056733	118.7
1188	5.0601416	118.8
1189	5.003882	118.9
1190	5.077484	119.0
1191	4.8813567	119.1
1192	4.793796	119.2
1193	5.0978427	119.3
1194	5.088541	119.4
1195	5.0971317	119.5
1196	5.3920765	119.6
1197	5.4614964	119.7
1198	5.1884575	119.8
1199	5.1723595	119.9
1200	4.8719306	120.0
1201	5.091382	120.1
1202	5.064646	120.2
1203	5.137989	120.3
1204	5.057211	120.4
1205	4.9585743	120.5
1206	4.823747	120.6
1207	4.630785	120.7
1208	5.127542	120.8
1209	4.967528	120.9
1210	5.2610016	121.0
1211	5.3608294	121.1
1212	5.099455	121.2
1213	5.1795588	121.3
1214	5.4949427	121.4
1215	5.396207	121.5
1216	5.451551	121.6
1217	5.256665	121.7
1218	4.7943172	121.8
1219	4.9256244	121.9
1220	4.9974613	122.0
1221	5.0211787	122.1
1222	5.146529	122.2
1223	5.270396	122.3
1224	5.3134403	122.4
1225	5.394041	122.5
1226	5.236431	122.6
1227	5.0708942	122.7
1228	4.8142	122.8
1229	4.8921566	122.9
1230	4.7180576	123.0
1231	4.8304906	123.1
1232	4.8231874	123.2
1233	4.977113	123.3
1234	5.052246	123.4
1235	4.6540766	123.5
1236	4.8580103	123.6
1237	4.9797106	123.7
1238	5.362678	123.8
1239	4.835267	123.9
1240	4.795174	124.0
1241	4.8056226	124.1
1242	4.930856	124.2
1243	5.0506344	124.3
1244	4.6759	124.4
1245	4.6947823	124.5
1246	5.1054006	124.6
1247	5.0636435	124.7
1248	4.819068	124.8
1249	4.4343514	124.9
1250	4.438102	125.0
1251	5.140137	125.1
1252	4.813103	125.2
1253	4.763158	125.3
1254	4.7488422	125.4
1255	4.877146	125.5
1256	4.7103662	125.6
1257	4.5071177	125.7
1258	4.9066205	125.8
1259	4.9331274	125.9
1260	4.6722975	126.0
1261	4.9918714	126.1
1262	4.914226	126.2
1263	5.0890636	126.3
1264	5.281873	126.4
1265	4.837058	126.5
1266	5.099305	126.6
1267	4.759799	126.7
1268	4.802663	126.8
1269	4.6718144	126.9
1270	4.7284374	127.0
1271	4.8784504	127.1
1272	4.641048	127.2
1273	4.6084766	127.3
1274	4.762769	127.4
1275	4.6443367	127.5
1276	4.8489623	127.6
1277	4.866428	127.7
1278	4.487805	127.8
1279	4.649816	127.9
1280	4.5149593	128.0
1281	4.3167644	128.1
1282	4.274834	128.2
1283	4.4673448	128.3
1284	4.5095577	128.4
1285	4.5043283	128.5
1286	4.8129025	128.6
1287	4.6787596	128.7
1288	4.814526	128.8
1289	4.7533026	128.9
1290	4.7811146	129.0
1291	4.6314197	129.1
1292	4.6000857	129.2
1293	4.5359955	129.3
1294	4.5623064	129.4
1295	4.570018	129.5
1296	4.4331703	129.6
1297	4.5583577	129.7
1298	4.7158027	129.8
1299	4.81476	129.9
1300	4.6586885	130.0
1301	4.8789377	130.1
1302	4.702679	130.2
1303	4.5529275	130.3
1304	4.6991224	130.4
1305	4.567848	130.5
1306	4.558039	130.6
1307	4.680456	130.7
1308	4.7445307	130.8
1309	4.5067425	130.9
1310	4.7492156	131.0
1311	4.5819645	131.1
1312	4.915021	131.2
1313	4.5820704	131.3
1314	4.9514112	131.4
1315	5.121009	131.5
1316	4.799499	131.6
1317	4.9658895	131.7
1318	4.8100724	131.8
1319	5.0743413	131.9
1320	4.9320493	132.0
1321	4.702054	132.1
1322	5.033327	132.2
1323	4.959866	132.3
1324	5.176392	132.4
1325	4.924823	132.5
1326	5.0202475	132.6
1327	5.13227	132.7
1328	4.623689	132.8
1329	4.608783	132.9
1330	4.5858407	133.0
1331	4.8434505	133.1
1332	4.700357	133.2
1333	4.8103065	133.3
1334	4.779117	133.4
1335	4.979969	133.5
1336	5.09759	133.6
1337	5.1842785	133.7
1338	4.9849987	133.8
1339	5.026784	133.9
1340	4.7925014	134.0
1341	5.148509	134.1
1342	5.0986414	134.2
1343	5.025141	134.3
1344	5.070259	134.4
1345	5.080776	134.5
1346	4.987988	134.6
1347	4.917701	134.7
1348	4.9924126	134.8
1349	5.2571864	134.9
1350	5.217579	135.0
1351	4.805707	135.1
1352	5.058892	135.2
1353	4.9540386	135.3
1354	4.826611	135.4
1355	4.991234	135.5
1356	5.01167	135.6
1357	4.827429	135.7
1358	4.637722	135.8
1359	4.8131456	135.9
1360	4.8239226	136.0
1361	4.8898664	136.1
1362	5.01011	136.2
1363	4.8546667	136.3
1364	4.8166428	136.4
1365	5.190639	136.5
1366	5.0248675	136.6
1367	4.8685637	136.7
1368	4.8341255	136.8
1369	4.7871103	136.9
1370	4.7511916	137.0
1371	4.7914844	137.1
1372	4.9298105	137.2
1373	4.964453	137.3
1374	5.278058	137.4
1375	5.1086035	137.5
1376	5.119081	137.6
1377	5.047411	137.7
1378	4.7730103	137.8
1379	4.9146852	137.9
1380	4.9143896	138.0
1381	4.741991	138.1
1382	4.9521027	138.2
1383	5.146967	138.3
1384	5.1449003	138.4
1385	4.9889493	138.5
1386	4.826903	138.6
1387	4.9957924	138.7
1388	5.2600594	138.8
1389	5.195193	138.9
1390	5.4233665	139.0
1391	5.2397614	139.1
1392	5.1628485	139.2
1393	5.4671216	139.3
1394	5.404599	139.4
1395	5.258229	139.5
1396	5.0693607	139.6
1397	4.9819107	139.7
1398	4.81271	139.8
1399	4.896906	139.9
1400	5.171004	140.0
1401	5.1626606	140.1
1402	5.123644	140.2
1403	5.0385594	140.3
1404	4.8460536	140.4
1405	4.8612185	140.5
1406	5.2811027	140.6
1407	5.10701	140.7
1408	5.0229354	140.8
1409	4.9133244	140.9
1410	5.062697	141.0
1411	5.19872	141.1
1412	4.8800273	141.2
1413	5.2111664	141.3
1414	5.133439	141.4
1415	5.0844536	141.5
1416	5.0908995	141.6
1417	4.996752	141.7
1418	5.077635	141.8
1419	4.8254504	141.9
1420	5.22221	142.0
1421	5.0083165	142.1
1422	5.245863	142.2
1423	5.034528	142.3
1424	5.150629	142.4
1425	4.979468	142.5
1426	5.0385194	142.6
1427	4.774757	142.7
1428	4.713461	142.8
1429	4.599998	142.9
1430	4.556563	143.0
1431	4.9314203	143.1
1432	4.8568487	143.2
1433	4.7926865	143.3
1434	4.751743	143.4
1435	4.710802	143.5
1436	5.0730076	143.6
1437	5.0483847	143.7
1438	4.6850243	143.8
1439	4.9209113	143.9
1440	4.6845684	144.0
1441	4.7479177	144.1
1442	4.6840267	144.2
1443	4.5848126	144.3
1444	4.5100665	144.4
1445	4.734713	144.5
1446	4.806654	144.6
1447	4.7267933	144.7
1448	4.785225	144.8
1449	4.584716	144.9
1450	4.7018566	145.0
1451	4.7807016	145.1
1452	5.257447	145.2
1453	4.432534	145.3
1454	4.7271085	145.4
1455	4.773905	145.5
1456	4.748537	145.6
1457	4.861185	145.7
1458	4.7086554	145.8
1459	4.7841053	145.9
1460	4.8820825	146.0
1461	4.7794795	146.1
1462	4.71564	146.2
1463	4.61831	146.3
1464	4.735394	146.4
1465	4.6399803	146.5
1466	4.6942506	146.6
1467	4.876617	146.7
1468	4.714709	146.8
1469	4.656889	146.9
1470	4.7015824	147.0
1471	4.6955633	147.1
1472	4.6992083	147.2
1473	4.4458475	147.3
1474	4.5178227	147.4
1475	4.2364273	147.5
1476	4.593802	147.6
1477	4.629323	147.7
1478	4.765771	147.8
1479	4.915988	147.9
1480	4.910798	148.0
1481	5.067938	148.1
1482	5.0461655	148.2
1483	4.899365	148.3
1484	4.9977756	148.4
1485	4.8063607	148.5
1486	4.5102453	148.6
1487	4.933764	148.7
1488	4.8138986	148.8
1489	4.8474746	148.9
1490	4.8047843	149.0
1491	4.9237266	149.1
1492	4.919953	149.2
1493	5.079468	149.3
1494	5.142809	149.4
1495	4.89656	149.5
1496	4.586842	149.6
1497	4.639494	149.7
1498	4.7304826	149.8
1499	4.717306	149.9
1500	4.7966275	150.0
1501	4.858242	150.1
1502	4.642792	150.2
1503	4.7221203	150.3
1504	4.8703675	150.4
1505	4.7688975	150.5
1506	4.7507424	150.6
1507	4.6648846	150.7
1508	4.6682777	150.8
1509	4.708424	150.9
1510	4.8365917	151.0
1511	4.9482613	151.1
1512	4.8291645	151.2
1513	4.799222	151.3
1514	4.8715835	151.4
1515	5.0389986	151.5
1516	4.98634	151.6
1517	5.1342716	151.7
1518	5.0284743	151.8
1519	4.5653076	151.9
1520	5.003584	152.0
1521	4.9327025	152.1
1522	4.834392	152.2
1523	4.866544	152.3
1524	4.7867146	152.4
1525	4.6434174	152.5
1526	4.803736	152.6
1527	4.9188313	152.7
1528	5.018674	152.8
1529	5.0981116	152.9
1530	5.3585296	153.0
1531	5.2632065	153.1
1532	5.0811887	153.2
1533	5.062092	153.3
1534	4.994534	153.4
1535	4.936752	153.5
1536	5.036256	153.6
1537	4.8292394	153.7
1538	4.982048	153.8
1539	5.1201906	153.9
1540	4.7821846	154.0
1541	4.873766	154.1
1542	4.8666434	154.2
1543	5.014667	154.3
1544	5.0323906	154.4
1545	5.2195554	154.5
1546	5.175747	154.6
1547	5.0457344	154.7
1548	4.9884243	154.8
1549	5.1658907	154.9
1550	5.057434	155.0
1551	5.106726	155.1
1552	5.2205973	155.2
1553	5.291909	155.3
1554	4.9981947	155.4
1555	5.0506105	155.5
1556	5.1188765	155.6
1557	4.8899655	155.7
1558	5.078452	155.8
1559	4.99422	155.9
1560	4.916996	156.0
1561	4.583635	156.1
1562	4.804994	156.2
1563	4.5476685	156.3
1564	4.4258666	156.4
1565	4.6865287	156.5
1566	4.8681417	156.6
1567	4.6843534	156.7
1568	4.546951	156.8
1569	4.819285	156.9
1570	4.7619734	157.0
1571	5.1835246	157.1
1572	4.8758235	157.2
1573	4.649019	157.3
1574	4.714709	157.4
1575	4.7889786	157.5
1576	4.922409	157.6
1577	4.784172	157.7
1578	4.9380903	157.8
1579	4.9749026	157.9
1580	4.7398415	158.0
1581	4.5734105	158.1
1582	4.4500775	158.2
1583	4.604051	158.3
1584	4.5786486	158.4
1585	4.7127776	158.5
1586	4.7794456	158.6
1587	4.7989283	158.7
1588	4.736763	158.8
1589	4.953242	158.9
1590	4.8275957	159.0
1591	4.658472	159.1
1592	4.8369164	159.2
1593	4.368881	159.3
1594	4.628418	159.4
1595	4.387175	159.5
1596	4.3750277	159.6
1597	4.8179474	159.7
1598	4.618397	159.8
1599	4.4045243	159.9
1600	4.4372487	160.0
1601	4.6869845	160.1
1602	4.7348747	160.2
1603	4.50769	160.3
1604	4.558543	160.4
1605	4.8432426	160.5
1606	4.7806845	160.6
1607	4.750267	160.7
1608	5.005436	160.8
1609	4.8159566	160.9
1610	4.8931527	161.0
1611	5.522514	161.1
1612	5.1125135	161.2
1613	4.9483995	161.3
1614	4.8690352	161.4
1615	5.07781	161.5
1616	5.09196	161.6
1617	4.8997765	161.7
1618	5.351676	161.8
1619	4.9238086	161.9
1620	5.066109	162.0
1621	5.0939693	162.1
1622	4.975356	162.2
1623	4.9677467	162.3
1624	4.9578185	162.4
1625	5.0070696	162.5
1626	4.7624645	162.6
1627	5.1241307	162.7
1628	5.0763893	162.8
1629	4.862859	162.9
1630	4.922442	163.0
1631	4.9023657	163.1
1632	4.760823	163.2
1633	5.08229	163.3
1634	4.7335725	163.4
1635	4.7203627	163.5
1636	4.9048796	163.6
1637	4.9241767	163.7
1638	4.8730383	163.8
1639	4.8742948	163.9
1640	4.8603644	164.0
1641	4.9082704	164.1
1642	5.056247	164.2
1643	5.0380635	164.3
1644	5.4412026	164.4
1645	5.120718	164.5
1646	4.9015517	164.6
1647	4.843484	164.7
1648	4.9744005	164.8
1649	4.619156	164.9
1650	5.0074883	165.0
1651	5.0279617	165.1
1652	4.8709383	165.2
1653	4.62618	165.3
1654	4.682005	165.4
1655	4.7967787	165.5
1656	4.7780294	165.6
1657	4.8003216	165.7
1658	4.8570895	165.8
1659	4.833092	165.9
1660	4.998259	166.0
1661	5.0281696	166.1
1662	4.7862096	166.2
1663	4.9805517	166.3
1664	4.882776	166.4
1665	4.743741	166.5
1666	4.9487906	166.6
1667	4.669761	166.7
1668	4.7383027	166.8
1669	4.620926	166.9
1670	4.9654107	167.0
1671	4.7662272	167.1
1672	4.992743	167.2
1673	4.94761	167.3
1674	4.923882	167.4
1675	4.9953566	167.5
1676	4.6584983	167.6
1677	5.0761037	167.7
1678	5.007705	167.8
1679	4.93209	167.9
1680	5.0048323	168.0
1681	4.700434	168.1
1682	4.6735473	168.2
1683	4.6254225	168.3
1684	4.8984523	168.4
1685	4.8516946	168.5
1686	4.8477907	168.6
1687	4.7729845	168.7
1688	4.642454	168.8
1689	4.7833724	168.9
1690	4.735836	169.0
1691	4.664816	169.1
1692	4.5436535	169.2
1693	4.599175	169.3
1694	4.582413	169.4
1695	4.503523	169.5
1696	4.61399	169.6
1697	4.77171	169.7
1698	4.549502	169.8
1699	4.739493	169.9
1700	4.712102	170.0
1701	4.6195917	170.1
1702	4.6000156	170.2
1703	4.7074313	170.3
1704	4.858068	170.4
1705	5.0713634	170.5
1706	5.1348124	170.6
1707	4.8723936	170.7
1708	5.3631287	170.8
1709	5.488296	170.9
1710	5.311901	171.0
1711	5.6160975	171.1
1712	5.273705	171.2
1713	5.2681713	171.3
1714	5.003037	171.4
1715	5.0708942	171.5
1716	5.0284743	171.6
1717	5.1497455	171.7
1718	5.019702	171.8
1719	5.24465	171.9
1720	4.911651	172.0
1721	5.0868073	172.1
1722	4.9940825	172.2
1723	4.9302597	172.3
1724	4.794141	172.4
1725	4.84172	172.5
1726	5.0264554	172.6
1727	4.7312827	172.7
1728	4.8653274	172.8
1729	4.7799683	172.9
1730	4.621362	173.0
1731	4.8956223	173.1
1732	4.915341	173.2
1733	5.0108414	173.3
1734	5.169383	173.4
1735	4.864582	173.5
1736	4.844199	173.6
1737	5.2944736	173.7
1738	4.861815	173.8
1739	5.2917867	173.9
1740	5.464468	174.0
1741	4.9415483	174.1
1742	5.1800103	174.2
1743	5.3696527	174.3
1744	5.409629	174.4
1745	5.2804923	174.5
1746	5.5900044	174.6
1747	5.501662	174.7
1748	5.825948	174.8
1749	5.57101	174.9
1750	5.638199	175.0
1751	5.6907654	175.1
1752	5.1523886	175.2
1753	5.3683767	175.3
1754	5.460744	175.4
1755	5.7019897	175.5
1756	5.8023334	175.6
1757	5.6309843	175.7
1758	5.412659	175.8
1759	5.3828187	175.9
1760	5.2348385	176.0
1761	5.6978683	176.1
1762	5.4304037	176.2
1763	5.785799	176.3
1764	5.3240294	176.4
1765	5.2395005	176.5
1766	5.107381	176.6
1767	5.0556655	176.7
1768	5.194968	176.8
1769	5.1430206	176.9
1770	5.3137207	177.0
1771	5.289983	177.1
1772	4.9089437	177.2
1773	4.5515294	177.3
1774	4.5516534	177.4
1775	4.381855	177.5
1776	4.5971594	177.6
1777	4.683777	177.7
1778	4.6325593	177.8
1779	4.575392	177.9
1780	4.100227	178.0
1781	4.2856116	178.1
1782	4.632681	178.2
1783	5.0159526	178.3
1784	4.9702926	178.4
1785	4.698308	178.5
1786	4.676891	178.6
1787	4.6665945	178.7
1788	4.772554	178.8
1789	4.720712	178.9
1790	4.8782687	179.0
1791	5.0132294	179.1
1792	5.258029	179.2
1793	5.247614	179.3
1794	5.5547876	179.4
1795	5.378124	179.5
1796	5.1464744	179.6
1797	5.3393006	179.7
1798	5.314782	179.8
1799	5.6150575	179.9
1800	5.4920387	180.0
1801	5.311598	180.1
1802	5.2166057	180.2
1803	4.837366	180.3
1804	5.067318	180.4
1805	5.0963807	180.5
1806	5.185475	180.6
1807	4.919134	180.7
1808	4.9287724	180.8
1809	5.049805	180.9
1810	4.974919	181.0
1811	4.9440994	181.1
1812	5.0360637	181.2
1813	5.057657	181.3
1814	4.6690283	181.4
1815	4.750793	181.5
1816	4.680852	181.6
1817	4.7337685	181.7
1818	4.757708	181.8
1819	4.726597	181.9
1820	4.891201	182.0
1821	4.7889194	182.1
1822	4.7628026	182.2
1823	4.8334503	182.3
1824	4.9210014	182.4
1825	4.902431	182.5
1826	5.252011	182.6
1827	5.5388527	182.7
1828	5.5114436	182.8
1829	5.279653	182.9
1830	5.375696	183.0
1831	5.624556	183.1
1832	5.4847198	183.2
1833	5.5992794	183.3
1834	5.8178797	183.4
1835	5.959065	183.5
1836	5.461511	183.6
1837	5.021219	183.7
1838	5.060635	183.8
1839	5.100269	183.9
1840	5.204467	184.0
1841	5.1013823	184.1
1842	5.375434	184.2
1843	5.18008	184.3
1844	5.2344847	184.4
1845	4.7236385	184.5
1846	5.057171	184.6
1847	5.124194	184.7
1848	5.271566	184.8
1849	5.1467013	184.9
1850	5.341594	185.0
1851	5.05925	185.1
1852	5.117444	185.2
1853	5.41893	185.3
1854	5.2422066	185.4
1855	4.9559493	185.5
1856	5.0327272	185.6
1857	5.3026705	185.7
1858	5.2830706	185.8
1859	5.1722503	185.9
1860	5.4371734	186.0
1861	5.328281	186.1
1862	5.1970224	186.2
1863	4.9453135	186.3
1864	5.402012	186.4
1865	5.438492	186.5
1866	5.173325	186.6
1867	5.4471445	186.7
1868	5.2559223	186.8
1869	5.4743905	186.9
1870	5.0164585	187.0
1871	5.209658	187.1
1872	5.1742597	187.2
1873	5.035848	187.3
1874	5.422683	187.4
1875	5.1991153	187.5
1876	5.2439504	187.6
1877	5.5313196	187.7
1878	5.4064994	187.8
1879	5.362949	187.9
1880	5.297167	188.0
1881	5.162372	188.1
1882	5.165438	188.2
1883	5.050499	188.3
1884	4.817203	188.4
1885	5.202725	188.5
1886	5.381823	188.6
1887	5.2671313	188.7
1888	5.505366	188.8
1889	5.2387853	188.9
1890	5.092957	189.0
1891	5.0772943	189.1
1892	5.233584	189.2
1893	4.9868245	189.3
1894	5.4302926	189.4
1895	4.98537	189.5
1896	4.820781	189.6
1897	5.132089	189.7
1898	5.053553	189.8
1899	5.6013365	189.9
1900	5.584077	190.0
1901	5.6062536	190.1
1902	5.4294543	190.2
1903	5.4756336	190.3
1904	5.6595087	190.4
1905	5.1168375	190.5
1906	5.18134	190.6
1907	5.259025	190.7
1908	4.9888926	190.8
1909	5.1296086	190.9
1910	5.1706924	191.0
1911	5.1405916	191.1
1912	5.4776344	191.2
1913	5.5056143	191.3
1914	5.031374	191.4
1915	4.9356337	191.5
1916	5.35977	191.6
1917	5.107467	191.7
1918	5.231821	191.8
1919	5.1548357	191.9
1920	5.389065	192.0
1921	4.8442907	192.1
1922	4.9943485	192.2
1923	5.2170696	192.3
1924	5.3281446	192.4
1925	4.978877	192.5
1926	5.265961	192.6
1927	5.218753	192.7
1928	5.408645	192.8
1929	5.3170257	192.9
1930	5.317745	193.0
1931	5.274515	193.1
1932	5.1440153	193.2
1933	5.0419245	193.3
1934	5.1790924	193.4
1935	5.220983	193.5
1936	5.5155354	193.6
1937	5.435231	193.7
1938	5.374692	193.8
1939	5.4546394	193.9
1940	5.374527	194.0
1941	5.215455	194.1
1942	5.551175	194.2
1943	5.1690397	194.3
1944	5.202237	194.4
1945	5.291536	194.5
1946	5.1535378	194.6
1947	5.1424956	194.7
1948	5.2700524	194.8
1949	5.381232	194.9
1950	5.808523	195.0
1951	5.6850853	195.1
1952	5.692004	195.2
1953	5.7412376	195.3
1954	5.4589214	195.4
1955	5.2532916	195.5
1956	5.2695475	195.6
1957	5.564013	195.7
1958	5.6681943	195.8
1959	5.408392	195.9
1960	5.568674	196.0
1961	5.703699	196.1
1962	5.496182	196.2
1963	5.002989	196.3
1964	5.502489	196.4
1965	5.5726233	196.5
1966	5.9508657	196.6
1967	5.8414655	196.7
1968	5.9802427	196.8
1969	5.618787	196.9
1970	5.687494	197.0
1971	5.3156843	197.1
1972	5.26388	197.2
1973	5.523929	197.3
1974	5.6728835	197.4
1975	5.550827	197.5
1976	5.697833	197.6
1977	5.7100525	197.7
1978	5.546884	197.8
1979	5.8261137	197.9
1980	5.4162226	198.0
1981	5.3541517	198.1
1982	5.3509607	198.2
1983	5.818634	198.3
1984	5.7246456	198.4
1985	5.7795076	198.5
1986	5.499179	198.6
1987	5.593081	198.7
1988	5.61434	198.8
1989	5.6471305	198.9
1990	5.690022	199.0
1991	5.743363	199.1
1992	6.1979384	199.2
1993	5.88507	199.3
1994	5.731721	199.4
1995	5.897748	199.5
1996	5.6666584	199.6
1997	5.8627515	199.7
1998	5.744401	199.8
[truncated: 24,001 more rows]
