# Supplementary material for: Assessing structure-function impacts on Vitellogenin by leveraging allelic variant found in honey bee subspecies Apis mellifera mellifera
Source: iScience. 2025 Jul 29;28(9):113241. doi: 10.1016/j.isci.2025.113241 (PMC12496180; doi:10.1016/j.isci.2025.113241)
Supplement: Data S1. Data and code for molecular dynamics [file mmc2.zip › MD_analysis/csv/rmsfdel3.csv]

	Fluctuations	Atom_number
0	4.297734	0
1	2.6702354	1
2	2.193255	2
3	1.9241656	3
4	1.7966225	4
5	1.1835785	5
6	0.90769464	6
7	0.7987323	7
8	0.7059658	8
9	0.7067044	9
10	0.7176939	10
11	0.710688	11
12	0.6985074	12
13	0.6806811	13
14	0.6470949	14
15	0.7553964	15
16	0.8135534	16
17	0.9181183	17
18	1.2463107	18
19	1.8691068	19
20	2.7743568	20
21	3.8922257	21
22	3.4104989	22
23	2.6189632	23
24	2.565757	24
25	1.9106488	25
26	1.303083	26
27	1.1696328	27
28	0.97760266	28
29	0.877142	29
30	0.73216414	30
31	0.7837797	31
32	0.7937977	32
33	0.77071136	33
34	0.7039184	34
35	0.64266205	35
36	0.6261992	36
37	0.6530086	37
38	0.81038547	38
39	1.1614188	39
40	1.8514131	40
41	1.8093717	41
42	1.9490494	42
43	1.5669941	43
44	1.1756335	44
45	0.9039856	45
46	0.79385483	46
47	0.68087554	47
48	0.7200779	48
49	0.8518388	49
50	1.5266145	50
51	1.180901	51
52	1.1718781	52
53	0.9374165	53
54	0.9024402	54
55	0.92283493	55
56	1.0822246	56
57	1.1896764	57
58	1.8183694	58
59	2.275398	59
60	2.856314	60
61	3.169239	61
62	3.1790786	62
63	2.9645917	63
64	1.641603	64
65	1.1152256	65
66	1.0817457	66
67	1.1307094	67
68	1.1217089	68
69	1.5247762	69
70	2.128247	70
71	2.2047396	71
72	2.9963267	72
73	2.500247	73
74	1.5378318	74
75	1.9823719	75
76	1.2379774	76
77	1.2174269	77
78	1.2210835	78
79	1.3393842	79
80	1.668594	80
81	1.2243776	81
82	1.1804262	82
83	1.1697373	83
84	1.0157695	84
85	0.9195216	85
86	0.8907387	86
87	0.8752343	87
88	0.9238983	88
89	1.157172	89
90	1.2861512	90
91	1.9185137	91
92	2.5074708	92
93	2.3917613	93
94	1.5124876	94
95	1.084421	95
96	1.349087	96
97	1.345548	97
98	1.1345043	98
99	1.0680408	99
100	1.1079298	100
101	1.2501489	101
102	1.5806007	102
103	1.6243157	103
104	1.3522861	104
105	1.4900565	105
106	1.5082179	106
107	1.4423019	107
108	1.2109225	108
109	1.150363	109
110	1.2359666	110
111	1.1262703	111
112	0.9809221	112
113	1.0663878	113
114	1.1083616	114
115	1.0088434	115
116	1.0194867	116
117	1.1518191	117
118	1.1310899	118
119	1.0698873	119
120	1.0940279	120
121	1.2269824	121
122	1.1720719	122
123	1.4943979	123
124	1.7982434	124
125	2.1636312	125
126	2.5814173	126
127	3.7291658	127
128	5.0419145	128
129	6.1570044	129
130	5.8878303	130
131	5.9193854	131
132	5.5407596	132
133	4.71582	133
134	4.3567934	134
135	3.4230762	135
136	3.7528567	136
137	3.3578668	137
138	2.6230347	138
139	1.9712113	139
140	1.245979	140
141	1.0711915	141
142	1.0574274	142
143	1.0852892	143
144	1.0725906	144
145	1.1180892	145
146	1.1576556	146
147	1.2560993	147
148	1.8420582	148
149	2.30248	149
150	2.767692	150
151	2.6006427	151
152	1.96373	152
153	1.3928804	153
154	0.9973464	154
155	0.9668602	155
156	0.86621094	156
157	0.850249	157
158	0.8345156	158
159	0.86915004	159
160	0.86767733	160
161	0.98464143	161
162	1.0258393	162
163	1.1061798	163
164	1.5848887	164
165	1.8988495	165
166	1.9805068	166
167	1.6108737	167
168	1.6534866	168
169	1.9439082	169
170	1.9863576	170
171	1.9353714	171
172	2.4172447	172
173	2.3369942	173
174	1.8918424	174
175	2.0741858	175
176	2.3813806	176
177	2.8603873	177
178	3.2747598	178
179	3.8168154	179
180	5.2772527	180
181	6.0107317	181
182	4.8954015	182
183	4.1110744	183
184	3.0293844	184
185	1.5852859	185
186	1.077104	186
187	0.9633857	187
188	0.8329359	188
189	0.7670524	189
190	0.7617699	190
191	0.7597064	191
192	0.78133464	192
193	0.8178166	193
194	0.96115047	194
195	0.96081173	195
196	1.1445922	196
197	1.2946975	197
198	1.0642402	198
199	1.2438825	199
200	1.2513051	200
201	1.3590322	201
202	1.3564765	202
203	1.6895304	203
204	1.7952132	204
205	2.0317948	205
206	2.2913065	206
207	2.7669497	207
208	2.9337912	208
209	2.460744	209
210	2.4519057	210
211	2.6512208	211
212	2.6320114	212
213	2.7234628	213
214	2.414525	214
215	2.650704	215
216	2.7168746	216
217	2.568891	217
218	2.1226664	218
219	1.4168291	219
220	1.3116488	220
221	1.0651015	221
222	1.4728379	222
223	1.8883008	223
224	1.6590126	224
225	1.1438696	225
226	0.8813592	226
227	0.67347264	227
228	0.69141066	228
229	0.7821726	229
230	0.8440894	230
231	0.76779246	231
232	0.74171776	232
233	0.70318013	233
234	0.7767498	234
235	0.9147915	235
236	1.0808378	236
237	1.44263	237
238	1.5219035	238
239	1.3487487	239
240	1.6979492	240
241	1.7018317	241
242	1.5542406	242
243	1.0780656	243
244	0.92434406	244
245	0.8628117	245
246	0.7076143	246
247	0.64436984	247
248	0.7214394	248
249	0.81121	249
250	0.7704068	250
251	0.75369483	251
252	0.71230733	252
253	0.6833936	253
254	0.7930332	254
255	1.046718	255
256	1.4276062	256
257	2.0627878	257
258	2.5250137	258
259	2.3926923	259
260	2.743369	260
261	2.216884	261
262	1.8927183	262
263	1.186197	263
264	1.3910155	264
265	1.2120929	265
266	1.0360441	266
267	0.8646221	267
268	0.7967442	268
269	0.7810391	269
270	0.82260454	270
271	0.891127	271
272	0.7663577	272
273	0.6721088	273
274	0.676091	274
275	0.7941124	275
276	0.9316859	276
277	1.0099102	277
278	1.0727544	278
279	1.255192	279
280	1.7379441	280
281	2.0021324	281
282	2.6465561	282
283	2.0767796	283
284	1.9505498	284
285	2.3713942	285
286	1.9826819	286
287	2.0444896	287
288	2.3065283	288
289	3.466605	289
290	3.120692	290
291	3.6870103	291
292	3.0619426	292
293	3.014988	293
294	2.8209271	294
295	2.9768703	295
296	2.318534	296
297	1.2804611	297
298	1.8866049	298
299	2.9698286	299
