# Supplementary material for: Assessing structure-function impacts on Vitellogenin by leveraging allelic variant found in honey bee subspecies Apis mellifera mellifera
Source: iScience. 2025 Jul 29;28(9):113241. doi: 10.1016/j.isci.2025.113241 (PMC12496180; doi:10.1016/j.isci.2025.113241)
Supplement: Data S1. Data and code for molecular dynamics [file mmc2.zip › MD_analysis/csv/rmsddelg3.csv]

	CA_Backbone	Time_(ns)
0	4.0205264	0.0
1	3.8913572	0.1
2	3.7536116	0.2
3	3.9788363	0.3
4	3.9127445	0.4
5	4.068785	0.5
6	3.8517656	0.6
7	3.705816	0.7
8	3.6894193	0.8
9	3.587449	0.9
10	3.7122557	1.0
11	3.8374355	1.1
12	3.902269	1.2
13	3.8270724	1.3
14	3.8813899	1.4
15	3.7359328	1.5
16	3.9014137	1.6
17	3.7959747	1.7
18	3.626145	1.8
19	3.6368454	1.9
20	3.8404562	2.0
21	3.7149181	2.1
22	3.8048398	2.2
23	3.7574363	2.3
24	3.9118502	2.4
25	3.7809918	2.5
26	3.8047972	2.6
27	3.8767111	2.7
28	4.078843	2.8
29	3.825009	2.9
30	3.7958245	3.0
31	3.9518383	3.1
32	3.9349363	3.2
33	3.8831296	3.3
34	3.9428494	3.4
35	3.8229132	3.5
36	3.9089885	3.6
37	3.7004318	3.7
38	3.8226151	3.8
39	3.888512	3.9
40	3.9116316	4.0
41	4.0205164	4.1
42	3.8503077	4.2
43	3.7685199	4.3
44	3.87003	4.4
45	3.9480677	4.5
46	3.7593307	4.6
47	3.9329295	4.7
48	3.7345169	4.8
49	3.8870149	4.9
50	3.9740882	5.0
51	4.003203	5.1
52	3.864211	5.2
53	4.0146217	5.3
54	3.9223418	5.4
55	3.8726473	5.5
56	3.816255	5.6
57	3.9191663	5.7
58	3.7929723	5.8
59	3.861146	5.9
60	3.8633583	6.0
61	4.019848	6.1
62	3.9346159	6.2
63	3.9105496	6.3
64	3.772297	6.4
65	3.9226737	6.5
66	4.0302105	6.6
67	3.932371	6.7
68	3.9663398	6.8
69	3.786315	6.9
70	3.9245403	7.0
71	3.7250142	7.1
72	3.8146768	7.2
73	3.9044266	7.3
74	3.8672953	7.4
75	3.7115214	7.5
76	3.927919	7.6
77	3.9261782	7.7
78	3.7915988	7.8
79	3.8632846	7.9
80	3.9919147	8.0
81	3.835866	8.1
82	3.9934435	8.2
83	3.887999	8.3
84	3.7380452	8.4
85	3.743071	8.5
86	3.9040098	8.6
87	3.8686943	8.7
88	3.7871213	8.8
89	3.8381565	8.9
90	3.852537	9.0
91	3.7837994	9.1
92	3.8357387	9.2
93	3.6813817	9.3
94	3.7983644	9.4
95	3.8300695	9.5
96	3.9573326	9.6
97	4.03232	9.7
98	4.0158887	9.8
99	3.9540205	9.9
100	3.8548918	10.0
101	3.9032593	10.1
102	3.9132955	10.2
103	4.0385613	10.3
104	3.8926637	10.4
105	3.8408802	10.5
106	3.65556	10.6
107	3.69931	10.7
108	3.7276459	10.8
109	3.800367	10.9
110	3.8108242	11.0
111	3.8279443	11.1
112	3.8899138	11.2
113	3.7798295	11.3
114	3.8710392	11.4
115	3.816074	11.5
116	4.006566	11.6
117	3.9391117	11.7
118	3.9721832	11.8
119	4.078155	11.9
120	3.909863	12.0
121	4.055162	12.1
122	4.033218	12.2
123	3.9894474	12.3
124	4.0132127	12.4
125	3.9989316	12.5
126	4.1371055	12.6
127	4.0410085	12.7
128	4.029635	12.8
129	3.9266965	12.9
130	4.006272	13.0
131	3.9826999	13.1
132	3.804102	13.2
133	3.9234724	13.3
134	3.900694	13.4
135	4.151205	13.5
136	4.019271	13.6
137	3.9646058	13.7
138	3.9362597	13.8
139	4.086119	13.9
140	3.9713123	14.0
141	3.9422095	14.1
142	3.8551555	14.2
143	3.7432013	14.3
144	3.7802277	14.4
145	3.8552716	14.5
146	3.9910686	14.6
147	3.9557695	14.7
148	3.8426385	14.8
149	3.8028502	14.9
150	3.9665656	15.0
151	3.8602605	15.1
152	3.8372447	15.2
153	3.8445864	15.3
154	3.9711893	15.4
155	4.0350432	15.5
156	3.982475	15.6
157	4.174225	15.7
158	4.128096	15.8
159	4.282457	15.9
160	4.067815	16.0
161	4.0106163	16.1
162	4.1520677	16.2
163	3.9755108	16.3
164	3.8583417	16.4
165	3.888627	16.5
166	4.0802097	16.6
167	3.9058437	16.7
168	3.9249551	16.8
169	3.8817146	16.9
170	3.8856122	17.0
171	3.9537632	17.1
172	3.8688312	17.2
173	3.7458634	17.3
174	3.8756194	17.4
175	3.873246	17.5
176	3.7830682	17.6
177	3.7807226	17.7
178	3.8943884	17.8
179	3.8044229	17.9
180	3.853519	18.0
181	3.9124742	18.1
182	3.829942	18.2
183	3.7545655	18.3
184	3.7403085	18.4
185	3.7150826	18.5
186	3.7089224	18.6
187	3.7528634	18.7
188	3.7610192	18.8
189	3.911455	18.9
190	3.8757873	19.0
191	3.6440434	19.1
192	3.728814	19.2
193	3.9211903	19.3
194	3.7198987	19.4
195	3.7786665	19.5
196	3.7758443	19.6
197	3.8597121	19.7
198	3.87521	19.8
199	3.964144	19.9
200	3.8839152	20.0
201	3.9144707	20.1
202	3.9502933	20.2
203	3.9471505	20.3
204	4.106324	20.4
205	3.8456442	20.5
206	3.7426252	20.6
207	3.8441944	20.7
208	3.8555143	20.8
209	3.7016082	20.9
210	3.902811	21.0
211	3.822083	21.1
212	3.7360635	21.2
213	3.9032176	21.3
214	3.816287	21.4
215	3.7936802	21.5
216	3.8320665	21.6
217	3.8279126	21.7
218	3.7060907	21.8
219	3.7538717	21.9
220	4.140674	22.0
221	4.0132127	22.1
222	3.8276997	22.2
223	3.985212	22.3
224	3.851523	22.4
225	3.6570067	22.5
226	4.0703254	22.6
227	3.952734	22.7
228	3.8402867	22.8
229	3.904041	22.9
230	3.8856225	23.0
231	3.8979912	23.1
232	3.7430274	23.2
233	3.9026337	23.3
234	3.9428906	23.4
235	3.8838732	23.5
236	3.9289238	23.6
237	3.8693256	23.7
238	4.0019627	23.8
239	3.9598303	23.9
240	4.038088	24.0
241	3.8058662	24.1
242	3.7880018	24.2
243	3.9333746	24.3
244	3.7997675	24.4
245	3.728781	24.5
246	3.9808297	24.6
247	3.9675708	24.7
248	3.9599948	24.8
249	3.648496	24.9
250	3.8361523	25.0
251	3.878233	25.1
252	3.8679266	25.2
253	4.0116916	25.3
254	4.010403	25.4
255	3.8830457	25.5
256	3.9646573	25.6
257	3.9524045	25.7
258	3.7863364	25.8
259	3.7569487	25.9
260	3.8247967	26.0
261	3.8705978	26.1
262	3.9189377	26.2
263	4.0170536	26.3
264	3.9083743	26.4
265	3.831493	26.5
266	3.8544059	26.6
267	3.8810647	26.7
268	3.7633119	26.8
269	3.8302076	26.9
270	3.975388	27.0
271	3.941363	27.1
272	3.8888884	27.2
273	3.977281	27.3
274	3.7120583	27.4
275	3.9258778	27.5
276	3.854216	27.6
277	3.7644901	27.7
278	3.9326813	27.8
279	3.9067497	27.9
280	4.02001	28.0
281	3.9095924	28.1
282	3.836598	28.2
283	3.9324431	28.3
284	3.8610406	28.4
285	3.8823225	28.5
286	3.8256369	28.6
287	3.9007254	28.7
288	4.007439	28.8
289	3.7140312	28.9
290	3.8800688	29.0
291	3.777514	29.1
292	3.8153484	29.2
293	3.743386	29.3
294	3.7125735	29.4
295	3.8716698	29.5
296	3.7837133	29.6
297	3.9268517	29.7
298	3.8182375	29.8
299	3.8592908	29.9
300	3.9293072	30.0
301	3.7819495	30.1
302	3.8040164	30.2
303	3.924416	30.3
304	3.7657979	30.4
305	3.9125156	30.5
306	3.77399	30.6
307	3.5661874	30.7
308	3.7797542	30.8
309	3.67553	30.9
310	3.811582	31.0
311	3.615086	31.1
312	3.8064117	31.2
313	3.8059733	31.3
314	3.9106536	31.4
315	3.8087306	31.5
316	3.8619044	31.6
317	3.8240838	31.7
318	3.870251	31.8
319	3.8881245	31.9
320	3.8941166	32.0
321	3.8596387	32.1
322	3.9640822	32.2
323	3.8093398	32.3
324	3.6203723	32.4
325	3.6594427	32.5
326	3.6190236	32.6
327	3.674866	32.7
328	3.6661634	32.8
329	3.5468292	32.9
330	3.6912718	33.0
331	3.8464274	33.1
332	3.7565374	33.2
333	3.6714315	33.3
334	3.8891711	33.4
335	3.8178005	33.5
336	3.91631	33.6
337	3.798707	33.7
338	4.023349	33.8
339	3.700652	33.9
340	3.625045	34.0
341	3.830452	34.1
342	3.8751576	34.2
343	3.7501626	34.3
344	4.076588	34.4
345	3.92509	34.5
346	3.9514778	34.6
347	3.9166737	34.7
348	3.928727	34.8
349	3.9577336	34.9
350	3.9137638	35.0
351	3.6912277	35.1
352	3.809692	35.2
353	3.904437	35.3
354	3.6126428	35.4
355	3.7907186	35.5
356	3.8091257	35.6
357	3.6440768	35.7
358	3.727613	35.8
359	3.662077	35.9
360	3.5321257	36.0
361	3.815967	36.1
362	3.6860871	36.2
363	3.7515187	36.3
364	3.781745	36.4
365	3.8197079	36.5
366	3.7714338	36.6
367	3.5950856	36.7
368	3.6263692	36.8
369	3.6805415	36.9
370	3.541031	37.0
371	3.7061894	37.1
372	3.6867275	37.2
373	3.7816696	37.3
374	3.9218128	37.4
375	3.6911836	37.5
376	3.5956743	37.6
377	3.7355623	37.7
378	3.5638359	37.8
379	3.610288	37.9
380	3.4228973	38.0
381	3.568845	38.1
382	3.5970662	38.2
383	3.6422677	38.3
384	3.4867098	38.4
385	3.3388543	38.5
386	3.6356816	38.6
387	3.606815	38.7
388	3.5079312	38.8
389	3.3952782	38.9
390	3.4297023	39.0
391	3.4740129	39.1
392	3.629846	39.2
393	3.4789524	39.3
394	3.5813987	39.4
395	3.5767486	39.5
396	3.5044382	39.6
397	3.8748214	39.7
398	3.8352082	39.8
399	3.6612322	39.9
400	3.4448905	40.0
401	3.6588864	40.1
402	3.698793	40.2
403	3.6535335	40.3
404	3.6316278	40.4
405	3.6423793	40.5
406	3.6441662	40.6
407	3.6794028	40.7
408	3.6044002	40.8
409	3.5604093	40.9
410	3.7516596	41.0
411	3.6374161	41.1
412	3.6207435	41.2
413	3.6365318	41.3
414	3.7108526	41.4
415	3.8404882	41.5
416	3.7361941	41.6
417	3.6866832	41.7
418	3.6583862	41.8
419	3.519107	41.9
420	3.5698822	42.0
421	3.5580084	42.1
422	3.5161805	42.2
423	3.6632323	42.3
424	3.6352787	42.4
425	3.5548162	42.5
426	3.5916548	42.6
427	3.5360632	42.7
428	3.6066234	42.8
429	3.5636535	42.9
430	3.3422284	43.0
431	3.4731343	43.1
432	3.5455556	43.2
433	3.605258	43.3
434	3.584045	43.4
435	3.4326196	43.5
436	3.5623515	43.6
437	3.5859516	43.7
438	3.5649207	43.8
439	3.5489738	43.9
440	3.4737203	44.0
441	3.474329	44.1
442	3.5907598	44.2
443	3.4764483	44.3
444	3.518529	44.4
445	3.6893754	44.5
446	3.4295125	44.6
447	3.511282	44.7
448	3.7108634	44.8
449	3.7936049	44.9
450	3.566929	45.0
451	3.5277681	45.1
452	3.6035192	45.2
453	3.3499625	45.3
454	3.4332478	45.4
455	3.4842582	45.5
456	3.3704638	45.6
457	3.5100768	45.7
458	3.30166	45.8
459	3.3870106	45.9
460	3.4255476	46.0
461	3.3511043	46.1
462	3.356697	46.2
463	3.6512942	46.3
464	3.5405252	46.4
465	3.433319	46.5
466	3.4185915	46.6
467	3.53665	46.7
468	3.6049194	46.8
469	3.4654875	46.9
470	3.1940417	47.0
471	3.5167823	47.1
472	3.7957067	47.2
473	3.517083	47.3
474	3.4053898	47.4
475	3.388392	47.5
476	3.459153	47.6
477	3.376796	47.7
478	3.4174726	47.8
479	3.3697271	47.9
480	3.4417586	48.0
481	3.4459176	48.1
482	3.496266	48.2
483	3.6813486	48.3
484	3.5664039	48.4
485	3.5383062	48.5
486	3.5609007	48.6
487	3.6824095	48.7
488	3.74544	48.8
489	3.5726168	48.9
490	3.5766804	49.0
491	3.525299	49.1
492	3.5301323	49.2
493	3.6844203	49.3
494	3.7907293	49.4
495	3.5139463	49.5
496	3.6257634	49.6
497	3.7016523	49.7
498	3.689177	49.8
499	3.611798	49.9
500	3.731192	50.0
501	3.8646746	50.1
502	3.9302492	50.2
503	3.7937446	50.3
504	3.7513235	50.4
505	3.6790488	50.5
506	3.721036	50.6
507	3.6724734	50.7
508	3.5746434	50.8
509	3.6287584	50.9
510	3.6562278	51.0
511	3.734244	51.1
512	3.6982102	51.2
513	3.739275	51.3
514	3.7330673	51.4
515	3.6563835	51.5
516	3.668316	51.6
517	3.7144585	51.7
518	3.6648316	51.8
519	3.5941238	51.9
520	3.5857928	52.0
521	3.6805196	52.1
522	3.643608	52.2
523	3.7149513	52.3
524	3.6151311	52.4
525	3.5593576	52.5
526	3.700366	52.6
527	3.7041578	52.7
528	3.5215921	52.8
529	3.7423098	52.9
530	3.818685	53.0
531	3.6650202	53.1
532	3.6532216	53.2
533	3.8444486	53.3
534	3.62509	53.4
535	3.7889256	53.5
536	3.7420487	53.6
537	3.695899	53.7
538	3.6186075	53.8
539	3.6691926	53.9
540	3.7733216	54.0
541	3.6921315	54.1
542	3.7643173	54.2
543	3.8026686	54.3
544	3.7652037	54.4
545	3.7844558	54.5
546	4.0501013	54.6
547	3.7383065	54.7
548	3.534279	54.8
549	3.4683042	54.9
550	3.488413	55.0
551	3.5123367	55.1
552	3.5847373	55.2
553	3.8403506	55.3
554	3.5801373	55.4
555	3.289944	55.5
556	3.4667788	55.6
557	3.4405646	55.7
558	3.4706852	55.8
559	3.437358	55.9
560	3.4362924	56.0
561	3.5180547	56.1
562	3.4206738	56.2
563	3.485706	56.3
564	3.5017667	56.4
565	3.5346363	56.5
566	3.6175613	56.6
567	3.4425626	56.7
568	3.4394288	56.8
569	3.381781	56.9
570	3.5767145	57.0
571	3.566427	57.1
572	3.625112	57.2
573	3.5962853	57.3
574	3.5879257	57.4
575	3.6627436	57.5
576	3.4977207	57.6
577	3.5110736	57.7
578	3.609623	57.8
579	3.7142394	57.9
580	3.8612196	58.0
581	3.8705559	58.1
582	3.8949318	58.2
583	3.686893	58.3
584	3.6920986	58.4
585	3.9276705	58.5
586	3.86438	58.6
587	3.9312532	58.7
588	3.8068926	58.8
589	3.915489	58.9
590	3.997385	59.0
591	3.8582678	59.1
592	3.6870809	59.2
593	3.7183452	59.3
594	3.7414727	59.4
595	3.9609094	59.5
596	3.795149	59.6
597	3.8284864	59.7
598	3.7275696	59.8
599	3.6437197	59.9
600	3.7432122	60.0
601	3.6210804	60.1
602	3.7171195	60.2
603	3.7205768	60.3
604	3.6672287	60.4
605	3.7432666	60.5
606	3.8564217	60.6
607	4.022084	60.7
608	3.9899778	60.8
609	4.0655236	60.9
610	4.1889863	61.0
611	3.9677553	61.1
612	3.8964043	61.2
613	3.6902466	61.3
614	3.6630213	61.4
615	3.7381432	61.5
616	3.6692479	61.6
617	3.5508192	61.7
618	3.6756077	61.8
619	3.9402583	61.9
620	3.9127655	62.0
621	3.929483	62.1
622	4.0576596	62.2
623	4.307024	62.3
624	3.9674888	62.4
625	4.003386	62.5
626	4.2434363	62.6
627	4.0728035	62.7
628	4.0989156	62.8
629	4.1188107	62.9
630	4.0969195	63.0
631	4.031785	63.1
632	4.089762	63.2
633	4.112186	63.3
634	4.1881804	63.4
635	4.3545375	63.5
636	4.3203526	63.6
637	4.220794	63.7
638	4.319307	63.8
639	4.0455775	63.9
640	3.9950023	64.0
641	3.9670577	64.1
642	4.1898313	64.2
643	4.0919604	64.3
644	4.2252555	64.4
645	4.241317	64.5
646	3.9134934	64.6
647	4.0762587	64.7
648	4.0258765	64.8
649	3.9813101	64.9
650	4.3290367	65.0
651	4.253082	65.1
652	4.375474	65.2
653	4.1254144	65.3
654	4.1316137	65.4
655	4.332673	65.5
656	4.045065	65.6
657	4.20206	65.7
658	4.117012	65.8
659	4.2881064	65.9
660	4.2106113	66.0
661	4.1979713	66.1
662	4.0393267	66.2
663	3.8590693	66.3
664	3.9764934	66.4
665	3.8379762	66.5
666	3.9155827	66.6
667	3.7784944	66.7
668	3.7432451	66.8
669	3.9786007	66.9
670	3.996713	67.0
671	3.8692203	67.1
672	3.8878002	67.2
673	3.7744105	67.3
674	3.8824484	67.4
675	3.7247086	67.5
676	3.9281056	67.6
677	3.9125469	67.7
678	3.9581447	67.8
679	3.9670682	67.9
680	4.009723	68.0
681	3.827264	68.1
682	3.9753983	68.2
683	3.9427977	68.3
684	3.8144634	68.4
685	3.6742349	68.5
686	3.67121	68.6
687	3.8546064	68.7
688	3.8947537	68.8
689	3.977353	68.9
690	3.760911	69.0
691	3.932309	69.1
692	3.7682714	69.2
693	3.8341575	69.3
694	3.8239667	69.4
695	4.120677	69.5
696	3.933064	69.6
697	4.096582	69.7
698	3.7970467	69.8
699	3.8290284	69.9
700	3.9291205	70.0
701	3.7616897	70.1
702	3.9061875	70.2
703	3.9795825	70.3
704	3.9630249	70.4
705	3.7747445	70.5
706	3.7482634	70.6
707	3.8110588	70.7
708	3.9903345	70.8
709	4.0278773	70.9
710	3.9759305	71.0
711	3.9343467	71.1
712	3.9076874	71.2
713	4.0543084	71.3
714	4.0644126	71.4
715	3.895036	71.5
716	3.9576821	71.6
717	3.7607484	71.7
718	3.990457	71.8
719	3.889736	71.9
720	3.6487415	72.0
721	3.7212002	72.1
722	3.697275	72.2
723	3.6530325	72.3
724	3.627536	72.4
725	3.6590424	72.5
726	3.605935	72.6
727	3.679071	72.7
728	3.4914913	72.8
729	3.5811257	72.9
730	3.6597986	73.0
731	3.70969	73.1
732	3.7150607	73.2
733	3.841918	73.3
734	3.8371918	73.4
735	3.876627	73.5
736	3.6413403	73.6
737	3.8736558	73.7
738	4.184876	73.8
739	4.121763	73.9
740	4.0894537	74.0
741	4.103509	74.1
742	4.3261786	74.2
743	4.418828	74.3
744	4.2155466	74.4
745	4.3007655	74.5
746	4.0933423	74.6
747	4.299346	74.7
748	4.4195647	74.8
749	4.2054577	74.9
750	4.299128	75.0
751	4.0245523	75.1
752	3.9501595	75.2
753	4.0385313	75.3
754	4.083091	75.4
755	4.326188	75.5
756	4.387436	75.6
757	4.5140657	75.7
758	4.2811356	75.8
759	4.261015	75.9
760	3.7809162	76.0
761	3.761744	76.1
762	3.8402233	76.2
763	3.718389	76.3
764	3.9360838	76.4
765	4.3074584	76.5
766	4.2686954	76.6
767	4.4346013	76.7
768	4.4204025	76.8
769	4.7488265	76.9
770	4.7355266	77.0
771	4.273678	77.1
772	4.403063	77.2
773	4.5447893	77.3
774	4.5677586	77.4
775	4.6522546	77.5
776	4.762499	77.6
777	4.556199	77.7
778	4.511424	77.8
779	4.3410234	77.9
780	4.363163	78.0
781	4.5322466	78.1
782	4.619304	78.2
783	4.377687	78.3
784	4.241893	78.4
785	4.2686954	78.5
786	4.1905017	78.6
787	4.2479124	78.7
788	4.455153	78.8
789	4.4986343	78.9
790	4.6871095	79.0
791	4.186431	79.1
792	4.5039134	79.2
793	4.548369	79.3
794	4.5926075	79.4
795	4.628887	79.5
796	4.3338747	79.6
797	4.3294315	79.7
798	4.048614	79.8
799	4.2724495	79.9
800	4.340226	80.0
801	4.32977	80.1
802	4.582682	80.2
803	4.643851	80.3
804	4.545658	80.4
805	4.669122	80.5
806	4.645664	80.6
807	4.3977923	80.7
808	4.5309267	80.8
809	4.2831316	80.9
810	4.5838895	81.0
811	4.6395817	81.1
812	4.570813	81.2
813	4.7459035	81.3
814	4.6371603	81.4
815	4.6007156	81.5
816	4.5337276	81.6
817	4.660687	81.7
818	4.7170253	81.8
819	4.650138	81.9
820	4.739563	82.0
821	4.6880383	82.1
822	4.741383	82.2
823	4.7550087	82.3
824	5.1983447	82.4
825	4.955318	82.5
826	4.972213	82.6
827	4.9878025	82.7
828	5.0407276	82.8
829	4.9264946	82.9
830	4.7720156	83.0
831	4.6548514	83.1
832	4.7707963	83.2
833	4.6457515	83.3
834	4.641151	83.4
835	4.5419865	83.5
836	4.834972	83.6
837	4.90411	83.7
838	4.861861	83.8
839	4.874833	83.9
840	4.939387	84.0
841	4.8401113	84.1
842	4.5820785	84.2
843	4.587244	84.3
844	4.5269465	84.4
845	4.6816893	84.5
846	4.6713524	84.6
847	4.8233356	84.7
848	4.923545	84.8
849	4.7727747	84.9
850	4.82842	85.0
851	4.5538945	85.1
852	4.368708	85.2
853	4.3555837	85.3
854	4.4842753	85.4
855	4.635765	85.5
856	4.678968	85.6
857	4.5543857	85.7
858	4.456578	85.8
859	4.5237365	85.9
860	4.4474287	86.0
861	4.5020523	86.1
862	4.407884	86.2
863	4.67177	86.3
864	4.5538144	86.4
865	4.3344193	86.5
866	4.4323344	86.6
867	4.3043404	86.7
868	4.2228374	86.8
869	4.4955034	86.9
870	4.2935686	87.0
871	4.3995495	87.1
872	4.283635	87.2
873	4.5639	87.3
874	4.4861984	87.4
875	4.2833786	87.5
876	4.3132925	87.6
877	4.248899	87.7
878	4.2212186	87.8
879	4.419537	87.9
880	4.421599	88.0
881	4.3965335	88.1
882	4.4228225	88.2
883	4.607777	88.3
884	4.35832	88.4
885	4.509701	88.5
886	4.5463557	88.6
887	4.5479755	88.7
888	4.4137235	88.8
889	4.614554	88.9
890	4.516247	89.0
891	4.7034883	89.1
892	4.6262665	89.2
893	4.688845	89.3
894	4.652981	89.4
895	4.483586	89.5
896	4.823049	89.6
897	4.6257653	89.7
898	4.2910852	89.8
899	4.2077594	89.9
900	4.3385477	90.0
901	4.4247084	90.1
902	4.480753	90.2
903	4.169104	90.3
904	4.3703938	90.4
905	4.14997	90.5
906	4.489372	90.6
907	4.364012	90.7
908	4.371734	90.8
909	4.4561486	90.9
910	4.2669315	91.0
911	4.244357	91.1
912	4.278759	91.2
913	4.1302247	91.3
914	4.2690673	91.4
915	4.2554154	91.5
916	4.166302	91.6
917	4.1633515	91.7
918	4.096562	91.8
919	4.1578455	91.9
920	4.448883	92.0
921	4.4787188	92.1
922	4.2643943	92.2
923	4.175823	92.3
924	4.055794	92.4
925	4.1635375	92.5
926	4.122227	92.6
927	4.1691823	92.7
928	4.258465	92.8
929	4.209036	92.9
930	4.159196	93.0
931	4.2622943	93.1
932	4.344331	93.2
933	4.329742	93.3
934	4.3383603	93.4
935	4.2697725	93.5
936	4.0559344	93.6
937	4.0394278	93.7
938	4.0998282	93.8
939	4.352537	93.9
940	4.0713644	94.0
941	4.324636	94.1
942	4.2646613	94.2
943	4.114303	94.3
944	4.2530913	94.4
945	4.3425603	94.5
946	4.162159	94.6
947	4.3267803	94.7
948	4.354192	94.8
949	4.0009155	94.9
950	4.2650046	95.0
951	4.323516	95.1
952	4.1926174	95.2
953	4.2248316	95.3
954	4.3371315	95.4
955	4.431903	95.5
956	4.2151413	95.6
957	4.32914	95.7
958	4.399374	95.8
959	4.3411264	95.9
960	4.2852874	96.0
961	4.432105	96.1
962	4.3961077	96.2
963	4.0017495	96.3
964	4.0651236	96.4
965	4.3150187	96.5
966	4.5374866	96.6
967	4.2874045	96.7
968	4.5095654	96.8
969	4.5812435	96.9
970	4.7226543	97.0
971	4.464514	97.1
972	4.3906527	97.2
973	4.5464363	97.3
974	4.4287987	97.4
975	4.3977	97.5
976	4.3300424	97.6
977	4.2896247	97.7
978	4.344602	97.8
979	4.423899	97.9
980	4.3997808	98.0
981	4.369984	98.1
982	4.285743	98.2
983	4.2997437	98.3
984	4.2867684	98.4
985	4.4131985	98.5
986	4.334072	98.6
987	4.54307	98.7
988	4.4676666	98.8
989	4.421654	98.9
990	4.19221	99.0
991	4.2834167	99.1
992	4.355117	99.2
993	4.440076	99.3
994	4.181004	99.4
995	4.0641623	99.5
996	4.21739	99.6
997	4.332532	99.7
998	4.211046	99.8
999	4.2729635	99.9
1000	4.2657967	100.0
1001	4.282115	100.1
1002	4.052813	100.2
1003	4.2625713	100.3
1004	4.189948	100.4
1005	4.0283117	100.5
1006	4.5044103	100.6
1007	4.5051603	100.7
1008	4.187325	100.8
1009	4.1285496	100.9
1010	3.9687397	101.0
1011	3.9568496	101.1
1012	4.0067587	101.2
1013	4.3417544	101.3
1014	4.2389565	101.4
1015	4.2152376	101.5
1016	4.197487	101.6
1017	4.1079884	101.7
1018	4.3562098	101.8
1019	4.148244	101.9
1020	4.474301	102.0
1021	4.3443213	102.1
1022	4.474847	102.2
1023	4.20657	102.3
1024	4.361017	102.4
1025	4.0946145	102.5
1026	4.2150445	102.6
1027	4.1506953	102.7
1028	3.9605703	102.8
1029	4.00119	102.9
1030	3.845253	103.0
1031	3.7597852	103.1
1032	4.136358	103.2
1033	4.330437	103.3
1034	4.6490784	103.4
1035	4.3103485	103.5
1036	4.382174	103.6
1037	4.1070275	103.7
1038	3.914003	103.8
1039	4.187792	103.9
1040	3.992241	104.0
1041	4.142718	104.1
1042	4.312387	104.2
1043	4.3835483	104.3
1044	4.316791	104.4
1045	4.100662	104.5
1046	4.199241	104.6
1047	4.1650224	104.7
1048	4.1078897	104.8
1049	4.169592	104.9
1050	3.8696198	105.0
1051	3.9205883	105.1
1052	4.0385513	105.2
1053	3.8434854	105.3
1054	4.217872	105.4
1055	4.116053	105.5
1056	3.8922353	105.6
1057	3.9723878	105.7
1058	4.1612496	105.8
1059	4.226738	105.9
1060	4.0041585	106.0
1061	4.0224285	106.1
1062	4.0115395	106.2
1063	4.055844	106.3
1064	4.2475004	106.4
1065	4.2891884	106.5
1066	4.306202	106.6
1067	4.4490023	106.7
1068	4.342776	106.8
1069	4.316065	106.9
1070	4.648002	107.0
1071	4.4563494	107.1
1072	4.3127356	107.2
1073	4.5023503	107.3
1074	4.668189	107.4
1075	4.2857337	107.5
1076	4.5204344	107.6
1077	4.174361	107.7
1078	4.3269687	107.8
1079	4.2244177	107.9
1080	4.647993	108.0
1081	4.321332	108.1
1082	4.1322737	108.2
1083	4.1911907	108.3
1084	4.1903944	108.4
1085	4.3054366	108.5
1086	4.4207706	108.6
1087	4.340611	108.7
1088	4.3256893	108.8
1089	4.3400855	108.9
1090	4.2864265	109.0
1091	4.3507886	109.1
1092	4.223926	109.2
1093	4.5074177	109.3
1094	4.534033	109.4
1095	4.385599	109.5
1096	4.3741446	109.6
1097	4.5809593	109.7
1098	4.626812	109.8
1099	4.6505747	109.9
1100	4.3709617	110.0
1101	4.6002293	110.1
1102	4.6845303	110.2
1103	4.5712404	110.3
1104	4.641449	110.4
1105	4.294469	110.5
1106	4.395062	110.6
1107	4.5325336	110.7
1108	4.633904	110.8
1109	4.669052	110.9
1110	4.559806	111.0
1111	4.655437	111.1
1112	4.3502183	111.2
1113	4.6293707	111.3
1114	4.6603904	111.4
1115	4.3864436	111.5
1116	4.3903747	111.6
1117	4.1574736	111.7
1118	4.396441	111.8
1119	4.3096776	111.9
1120	4.350321	112.0
1121	4.7126756	112.1
1122	4.373865	112.2
1123	4.1851187	112.3
1124	4.275449	112.4
1125	4.222741	112.5
1126	4.51948	112.6
1127	4.3723207	112.7
1128	4.3451643	112.8
1129	4.561947	112.9
1130	4.800962	113.0
1131	4.5019617	113.1
1132	4.4985714	113.2
1133	4.409924	113.3
1134	4.642317	113.4
1135	4.630285	113.5
1136	4.531852	113.6
1137	4.782135	113.7
1138	4.797511	113.8
1139	4.6844	113.9
1140	4.5421205	114.0
1141	4.427889	114.1
1142	4.4954042	114.2
1143	4.5300193	114.3
1144	4.545694	114.4
1145	4.5744796	114.5
1146	4.2936354	114.6
1147	4.5330276	114.7
1148	4.6211977	114.8
1149	4.226411	114.9
1150	4.480235	115.0
1151	4.2042675	115.1
1152	4.4666553	115.2
1153	4.2828274	115.3
1154	4.110276	115.4
1155	4.4394436	115.5
1156	4.5726643	115.6
1157	4.2901273	115.7
1158	4.3005476	115.8
1159	4.2481036	115.9
1160	4.260413	116.0
1161	4.6041903	116.1
1162	4.4068317	116.2
1163	4.1049166	116.3
1164	4.4799905	116.4
1165	4.1091075	116.5
1166	4.2962976	116.6
1167	4.1618853	116.7
1168	4.369081	116.8
1169	4.4080043	116.9
1170	4.5548058	117.0
1171	4.380577	117.1
1172	4.7211637	117.2
1173	4.1536646	117.3
1174	4.2168684	117.4
1175	4.1843896	117.5
1176	4.372218	117.6
1177	4.512849	117.7
1178	4.560823	117.8
1179	4.4343443	117.9
1180	4.228211	118.0
1181	4.136358	118.1
1182	4.0229344	118.2
1183	4.590374	118.3
1184	4.523782	118.4
1185	4.2201195	118.5
1186	4.3674226	118.6
1187	4.086079	118.7
1188	4.0396895	118.8
1189	4.056877	118.9
1190	4.2099543	119.0
1191	4.098558	119.1
1192	4.0077033	119.2
1193	4.2626	119.3
1194	4.2147937	119.4
1195	4.448316	119.5
1196	4.3387823	119.6
1197	4.0566964	119.7
1198	4.107067	119.8
1199	4.0322695	119.9
1200	4.2117996	120.0
1201	4.185352	120.1
1202	4.2788067	120.2
1203	4.5288157	120.3
1204	4.42754	120.4
1205	4.3668547	120.5
1206	4.2304044	120.6
1207	4.2679043	120.7
1208	4.2836256	120.8
1209	4.30086	120.9
1210	4.427062	121.0
1211	4.4175014	121.1
1212	4.401159	121.2
1213	4.3514247	121.3
1214	4.680307	121.4
1215	4.695592	121.5
1216	4.489073	121.6
1217	4.4606843	121.7
1218	4.422096	121.8
1219	4.5424967	121.9
1220	4.519858	122.0
1221	4.4523573	122.1
1222	4.4477124	122.2
1223	4.4767103	122.3
1224	4.5295796	122.4
1225	4.789676	122.5
1226	4.554082	122.6
1227	4.626381	122.7
1228	4.7107067	122.8
1229	4.3831024	122.9
1230	4.4187083	123.0
1231	4.4577827	123.1
1232	4.618485	123.2
1233	4.67225	123.3
1234	4.7715297	123.4
1235	4.6084304	123.5
1236	4.7065153	123.6
1237	4.427604	123.7
1238	4.7754765	123.8
1239	4.7766266	123.9
1240	4.614836	124.0
1241	4.65922	124.1
1242	4.561742	124.2
1243	4.4308467	124.3
1244	4.46804	124.4
1245	4.6282716	124.5
1246	4.651546	124.6
1247	4.625528	124.7
1248	4.640397	124.8
1249	4.6895046	124.9
1250	4.6805506	125.0
1251	4.7206726	125.1
1252	4.7400866	125.2
1253	4.720233	125.3
1254	4.7449517	125.4
1255	4.872078	125.5
1256	4.661019	125.6
1257	4.8963375	125.7
1258	4.8946915	125.8
1259	4.747121	125.9
1260	4.5860906	126.0
1261	4.6183352	126.1
1262	4.9158773	126.2
1263	4.936338	126.3
1264	4.949156	126.4
1265	4.718112	126.5
1266	4.747284	126.6
1267	4.666908	126.7
1268	4.701481	126.8
1269	4.6487374	126.9
1270	4.826026	127.0
1271	4.7401986	127.1
1272	4.610558	127.2
1273	4.7891073	127.3
1274	4.678263	127.4
1275	4.517814	127.5
1276	4.4796724	127.6
1277	4.571303	127.7
1278	4.758054	127.8
1279	4.490523	127.9
1280	4.5118933	128.0
1281	4.271926	128.1
1282	4.3343534	128.2
1283	4.20745	128.3
1284	4.298437	128.4
1285	4.4652157	128.5
1286	4.648116	128.6
1287	4.5295706	128.7
1288	4.501763	128.8
1289	4.5800533	128.9
1290	4.4542484	129.0
1291	4.8267174	129.1
1292	4.627841	129.2
1293	4.7286386	129.3
1294	4.339139	129.4
1295	4.280024	129.5
1296	4.431545	129.6
1297	4.4714627	129.7
1298	4.4667826	129.8
1299	4.421829	129.9
1300	4.636344	130.0
1301	4.341211	130.1
1302	4.3416605	130.2
1303	4.5027843	130.3
1304	4.6238737	130.4
1305	4.3714457	130.5
1306	4.522387	130.6
1307	4.19254	130.7
1308	4.128106	130.8
1309	4.198156	130.9
1310	4.3338842	131.0
1311	4.404689	131.1
1312	4.357536	131.2
1313	4.461706	131.3
1314	4.3472896	131.4
1315	4.4921627	131.5
1316	4.4195094	131.6
1317	4.324457	131.7
1318	4.5250134	131.8
1319	4.4389853	131.9
1320	4.48881	132.0
1321	4.5198674	132.1
1322	4.4072104	132.2
1323	4.6571937	132.3
1324	4.4262347	132.4
1325	4.5872884	132.5
1326	4.483604	132.6
1327	4.280651	132.7
1328	4.24053	132.8
1329	4.2551193	132.9
1330	4.2941375	133.0
1331	4.1362395	133.1
1332	4.2356625	133.2
1333	4.339448	133.3
1334	4.550292	133.4
1335	4.4396544	133.5
1336	4.546329	133.6
1337	4.516328	133.7
1338	4.589133	133.8
1339	4.5537605	133.9
1340	4.7386103	134.0
1341	4.776124	134.1
1342	4.610293	134.2
1343	4.5362225	134.3
1344	4.4812164	134.4
1345	4.315801	134.5
1346	4.487604	134.6
1347	4.5578423	134.7
1348	4.6061254	134.8
1349	4.8611584	134.9
1350	4.833246	135.0
1351	4.6333327	135.1
1352	4.6155148	135.2
1353	4.710672	135.3
1354	4.76915	135.4
1355	4.6984425	135.5
1356	4.4556646	135.6
1357	4.4333353	135.7
1358	4.4352345	135.8
1359	4.478555	135.9
1360	4.624437	136.0
1361	4.5259757	136.1
1362	4.772962	136.2
1363	4.6177535	136.3
1364	4.617348	136.4
1365	4.540203	136.5
1366	4.43573	136.6
1367	4.448115	136.7
1368	4.3659596	136.8
1369	4.495612	136.9
1370	4.546204	137.0
1371	4.7481065	137.1
1372	4.7234817	137.2
1373	4.6619267	137.3
1374	4.81403	137.4
1375	4.5490403	137.5
1376	4.648729	137.6
1377	4.5972476	137.7
1378	4.4128757	137.8
1379	4.5423265	137.9
1380	4.6028204	138.0
1381	4.787926	138.1
1382	4.4786367	138.2
1383	4.376218	138.3
1384	4.8445563	138.4
1385	4.7801523	138.5
1386	4.7289915	138.6
1387	4.6219463	138.7
1388	4.753374	138.8
1389	4.7145834	138.9
1390	4.847554	139.0
1391	4.5373073	139.1
1392	4.638117	139.2
1393	4.564872	139.3
1394	4.5707154	139.4
1395	4.668059	139.5
1396	4.510567	139.6
1397	4.3745723	139.7
1398	4.433592	139.8
1399	4.52317	139.9
1400	4.7297745	140.0
1401	5.014951	140.1
1402	4.8957477	140.2
1403	4.6655912	140.3
1404	4.79438	140.4
1405	4.850659	140.5
1406	4.71969	140.6
1407	4.814926	140.7
1408	5.16058	140.8
1409	4.8188286	140.9
1410	4.920585	141.0
1411	5.3831844	141.1
1412	5.109176	141.2
1413	5.0319533	141.3
1414	5.0345	141.4
1415	5.12527	141.5
1416	4.971877	141.6
1417	5.086188	141.7
1418	4.978445	141.8
1419	5.2654934	141.9
1420	5.07366	142.0
1421	4.807924	142.1
1422	4.386174	142.2
1423	4.440186	142.3
1424	4.5000453	142.4
1425	4.3311415	142.5
1426	4.0996103	142.6
1427	4.1997933	142.7
1428	4.1433067	142.8
1429	4.2255635	142.9
1430	4.2133837	143.0
1431	4.19897	143.1
1432	4.0698953	143.2
1433	4.497006	143.3
1434	4.263039	143.4
1435	4.347729	143.5
1436	4.336991	143.6
1437	4.5009313	143.7
1438	4.2778745	143.8
1439	4.491728	143.9
1440	4.467229	144.0
1441	4.3079023	144.1
1442	4.5687656	144.2
1443	4.423807	144.3
1444	4.181004	144.4
1445	4.3397484	144.5
1446	4.332391	144.6
1447	4.221527	144.7
1448	4.498788	144.8
1449	4.5572443	144.9
1450	4.313283	145.0
1451	4.3692393	145.1
1452	4.322904	145.2
1453	4.3624635	145.3
1454	4.539235	145.4
1455	4.4069333	145.5
1456	4.2668552	145.6
1457	4.276809	145.7
1458	4.1973414	145.8
1459	4.39333	145.9
1460	4.282837	146.0
1461	4.260509	146.1
1462	4.2034154	146.2
1463	4.278188	146.3
1464	4.3118205	146.4
1465	4.189851	146.5
1466	4.228663	146.6
1467	4.1580114	146.7
1468	4.2665787	146.8
1469	4.3071184	146.9
1470	4.1245756	147.0
1471	4.3247485	147.1
1472	4.3284917	147.2
1473	4.3788953	147.3
1474	4.3959875	147.4
1475	4.235816	147.5
1476	4.1754336	147.6
1477	4.3686523	147.7
1478	4.1702266	147.8
1479	3.9760227	147.9
1480	4.338304	148.0
1481	4.3648505	148.1
1482	4.300576	148.2
1483	4.520524	148.3
1484	4.226122	148.4
1485	4.330052	148.5
1486	4.3739023	148.6
1487	4.27344	148.7
1488	4.2682953	148.8
1489	4.269782	148.9
1490	4.1943936	149.0
1491	4.2118673	149.1
1492	4.206599	149.2
1493	4.3858867	149.3
1494	4.2755914	149.4
1495	4.5631332	149.5
1496	5.0377645	149.6
1497	4.76723	149.7
1498	5.099339	149.8
1499	4.714497	149.9
1500	4.7390566	150.0
1501	4.747138	150.1
1502	4.7209225	150.2
1503	4.6328235	150.3
1504	4.746169	150.4
1505	4.727417	150.5
1506	4.7836156	150.6
1507	4.601043	150.7
1508	4.4731183	150.8
1509	4.7372446	150.9
1510	4.6429214	151.0
1511	4.733696	151.1
1512	4.32599	151.2
1513	4.580302	151.3
1514	4.5369844	151.4
1515	4.5613227	151.5
1516	4.5614834	151.6
1517	4.7446604	151.7
1518	4.784279	151.8
1519	4.828993	151.9
1520	4.633219	152.0
1521	4.5464096	152.1
1522	4.5219283	152.2
1523	4.4823055	152.3
1524	4.400678	152.4
1525	4.529157	152.5
1526	4.4255543	152.6
1527	4.6242256	152.7
1528	4.638801	152.8
1529	4.548816	152.9
1530	4.4814434	153.0
1531	4.48803	153.1
1532	4.4614964	153.2
1533	4.672406	153.3
1534	4.3910327	153.4
1535	4.4419723	153.5
1536	4.4988785	153.6
1537	4.345005	153.7
1538	4.52218	153.8
1539	4.586765	153.9
1540	4.8790216	154.0
1541	4.4745917	154.1
1542	4.6731725	154.2
1543	4.716887	154.3
1544	4.767631	154.4
1545	4.4781733	154.5
1546	4.7179217	154.6
1547	4.5781517	154.7
1548	4.2885714	154.8
1549	4.6403446	154.9
1550	4.749178	155.0
1551	4.8052316	155.1
1552	4.80336	155.2
1553	4.4293776	155.3
1554	4.275277	155.4
1555	4.432096	155.5
1556	4.4403877	155.6
1557	4.612014	155.7
1558	4.501582	155.8
1559	4.926626	155.9
1560	4.869012	156.0
1561	4.9506273	156.1
1562	4.5240245	156.2
1563	4.6249733	156.3
1564	4.647442	156.4
1565	4.449249	156.5
1566	4.5969996	156.6
1567	4.8754926	156.7
1568	4.702493	156.8
1569	4.3928485	156.9
1570	4.1908703	157.0
1571	4.189346	157.1
1572	4.29625	157.2
1573	4.294658	157.3
1574	4.3839197	157.4
1575	4.2682285	157.5
1576	4.511009	157.6
1577	4.3930154	157.7
1578	4.4666915	157.8
1579	4.517643	157.9
1580	4.41799	158.0
1581	4.504004	158.1
1582	4.3302493	158.2
1583	4.2754774	158.3
1584	4.370487	158.4
1585	4.272031	158.5
1586	4.6425886	158.6
1587	4.482687	158.7
1588	4.3780403	158.8
1589	4.362193	158.9
1590	4.446633	159.0
1591	4.592643	159.1
1592	4.442522	159.2
1593	4.623953	159.3
1594	4.859149	159.4
1595	4.5930767	159.5
1596	4.274706	159.6
1597	4.187772	159.7
1598	4.0915627	159.8
1599	4.32852	159.9
1600	4.4551897	160.0
1601	4.489934	160.1
1602	4.5475907	160.2
1603	4.691977	160.3
1604	4.452129	160.4
1605	4.154125	160.5
1606	4.188899	160.6
1607	4.277504	160.7
1608	4.215605	160.8
1609	4.3636756	160.9
1610	4.6180353	161.0
1611	4.507535	161.1
1612	4.3363624	161.2
1613	4.572291	161.3
1614	4.290298	161.4
1615	4.6225624	161.5
1616	4.4216266	161.6
1617	4.189909	161.7
1618	4.609004	161.8
1619	4.704682	161.9
1620	4.4147468	162.0
1621	4.3896146	162.1
1622	4.5309176	162.2
1623	4.6444116	162.3
1624	4.4049478	162.4
1625	4.6521497	162.5
1626	4.562616	162.6
1627	4.636063	162.7
1628	4.5098634	162.8
1629	4.5824423	162.9
1630	4.7359476	163.0
1631	4.5113792	163.1
1632	4.599769	163.2
1633	4.3871393	163.3
1634	4.10456	163.4
1635	4.3634706	163.5
1636	4.23742	163.6
1637	4.332833	163.7
1638	4.285449	163.8
1639	4.2859707	163.9
1640	4.6247535	164.0
1641	4.5271893	164.1
1642	4.378728	164.2
1643	4.247414	164.3
1644	4.1662827	164.4
1645	4.1881604	164.5
1646	4.017327	164.6
1647	4.126262	164.7
1648	4.0443306	164.8
1649	4.09019	164.9
1650	4.339617	165.0
1651	4.3999104	165.1
1652	4.250297	165.2
1653	4.3195143	165.3
1654	4.4403048	165.4
1655	4.632701	165.5
1656	4.2350764	165.6
1657	4.291114	165.7
1658	4.320428	165.8
1659	4.531861	165.9
1660	4.3124905	166.0
1661	4.4163594	166.1
1662	4.652447	166.2
1663	4.5494785	166.3
1664	4.3709335	166.4
1665	4.553966	166.5
1666	4.139534	166.6
1667	4.1037374	166.7
1668	4.32757	166.8
1669	4.345211	166.9
1670	4.4199605	167.0
1671	4.450529	167.1
1672	4.3996425	167.2
1673	4.5518746	167.3
1674	4.5539575	167.4
1675	4.418828	167.5
1676	4.1874804	167.6
1677	4.174605	167.7
1678	4.300368	167.8
1679	4.486498	167.9
1680	4.373437	168.0
1681	4.2981815	168.1
1682	4.1077805	168.2
1683	4.1297026	168.3
1684	4.2006845	168.4
1685	4.375009	168.5
1686	4.2766	168.6
1687	4.34331	168.7
1688	4.332438	168.8
1689	4.289786	168.9
1690	4.445287	169.0
1691	4.5204973	169.1
1692	4.551821	169.2
1693	4.5448966	169.3
1694	4.388947	169.4
1695	4.3936915	169.5
1696	4.033248	169.6
1697	4.0845556	169.7
1698	4.2798715	169.8
1699	4.245795	169.9
1700	4.3886228	170.0
1701	4.3331237	170.1
1702	4.3799915	170.2
1703	4.190074	170.3
1704	4.352313	170.4
1705	4.358059	170.5
1706	4.463566	170.6
1707	4.17822	170.7
1708	4.0702252	170.8
1709	4.2157106	170.9
1710	4.316301	171.0
1711	4.387482	171.1
1712	4.385515	171.2
1713	4.5087986	171.3
1714	4.585159	171.4
1715	4.327523	171.5
1716	4.333274	171.6
1717	4.4640675	171.7
1718	4.471945	171.8
1719	4.6120844	171.9
1720	4.3713803	172.0
1721	4.4920993	172.1
1722	4.4556556	172.2
1723	4.587572	172.3
1724	4.330954	172.4
1725	4.391783	172.5
1726	4.232933	172.6
1727	4.418902	172.7
1728	4.2278643	172.8
1729	4.3474674	172.9
1730	4.6878123	173.0
1731	4.4150324	173.1
1732	4.3261504	173.2
1733	4.584227	173.3
1734	4.239743	173.4
1735	4.422749	173.5
1736	4.381608	173.6
1737	4.518778	173.7
1738	4.5224233	173.8
1739	4.652001	173.9
1740	4.6420627	174.0
1741	4.7804413	174.1
1742	4.3258023	174.2
1743	4.6157446	174.3
1744	4.6518087	174.4
1745	4.7156186	174.5
1746	4.666777	174.6
1747	4.34611	174.7
1748	4.382518	174.8
1749	4.1640844	174.9
1750	4.177791	175.0
1751	4.2667313	175.1
1752	4.345923	175.2
1753	4.3240147	175.3
1754	4.6247187	175.4
1755	4.6278496	175.5
1756	4.588166	175.6
1757	4.609684	175.7
1758	4.4169397	175.8
1759	4.27205	175.9
1760	4.3172717	176.0
1761	4.3459697	176.1
1762	4.530154	176.2
1763	4.3306627	176.3
1764	4.162296	176.4
1765	4.42228	176.5
1766	4.2564096	176.6
1767	4.4513245	176.7
1768	4.421185	176.8
1769	4.4845386	176.9
1770	4.513029	177.0
1771	4.505169	177.1
1772	4.5956097	177.2
1773	4.5138226	177.3
1774	4.4890547	177.4
1775	4.579751	177.5
1776	4.641405	177.6
1777	4.4655256	177.7
1778	4.597318	177.8
1779	4.3561907	177.9
1780	4.3488894	178.0
1781	4.453061	178.1
1782	4.9063163	178.2
1783	4.6516857	178.3
1784	4.743854	178.4
1785	4.4519734	178.5
1786	4.4525404	178.6
1787	4.9142137	178.7
1788	4.8655424	178.8
1789	4.7285357	178.9
1790	4.6810718	179.0
1791	4.5248427	179.1
1792	4.6446652	179.2
1793	4.71315	179.3
1794	4.497196	179.4
1795	4.5593863	179.5
1796	4.5241323	179.6
1797	4.43816	179.7
1798	4.5737414	179.8
1799	4.434106	179.9
1800	4.3498907	180.0
1801	4.487758	180.1
1802	4.4242024	180.2
1803	4.5151834	180.3
1804	4.340845	180.4
1805	4.4565864	180.5
1806	4.563686	180.6
1807	4.411077	180.7
1808	4.5777426	180.8
1809	4.44483	180.9
1810	4.57157	181.0
1811	4.6004148	181.1
1812	4.4783187	181.2
1813	4.4326468	181.3
1814	4.3891516	181.4
1815	4.4559474	181.5
1816	4.5300016	181.6
1817	4.4585495	181.7
1818	4.698373	181.8
1819	4.540033	181.9
1820	4.59437	182.0
1821	4.4777007	182.1
1822	4.49209	182.2
1823	4.5128126	182.3
1824	4.4011493	182.4
1825	4.49858	182.5
1826	4.229683	182.6
1827	4.2369785	182.7
1828	4.267847	182.8
1829	4.424791	182.9
1830	4.4009185	183.0
1831	4.4716353	183.1
1832	4.2840815	183.2
1833	4.525688	183.3
1834	4.2867117	183.4
1835	4.3837805	183.5
1836	4.636862	183.6
1837	4.422188	183.7
1838	4.3479257	183.8
1839	4.5632224	183.9
1840	4.483522	184.0
1841	4.502513	184.1
1842	4.294583	184.2
1843	4.325078	184.3
1844	4.2644134	184.4
1845	4.3713994	184.5
1846	4.371595	184.6
1847	4.5994773	184.7
1848	4.437647	184.8
1849	4.3280025	184.9
1850	4.1545854	185.0
1851	4.3815427	185.1
1852	4.400077	185.2
1853	4.2437053	185.3
1854	4.1075425	185.4
1855	4.101823	185.5
1856	4.141784	185.6
1857	4.267866	185.7
1858	4.0975847	185.8
1859	3.9843645	185.9
1860	4.065714	186.0
1861	4.377445	186.1
1862	4.272821	186.2
1863	4.2720785	186.3
1864	4.6412034	186.4
1865	4.360859	186.5
1866	4.21794	186.6
1867	4.397191	186.7
1868	4.460137	186.8
1869	4.478955	186.9
1870	4.566075	187.0
1871	4.2051287	187.1
1872	4.464751	187.2
1873	4.3803725	187.3
1874	4.1362104	187.4
1875	4.202583	187.5
1876	4.372172	187.6
1877	4.034045	187.7
1878	4.2791014	187.8
1879	4.23742	187.9
1880	4.1498423	188.0
1881	4.0545897	188.1
1882	4.313274	188.2
1883	4.1263413	188.3
1884	4.3272223	188.4
1885	4.2944593	188.5
1886	4.509403	188.6
1887	4.6197977	188.7
1888	4.537074	188.8
1889	4.425821	188.9
1890	4.5782228	189.0
1891	4.243159	189.1
1892	4.1551633	189.2
1893	3.9580524	189.3
1894	4.1554565	189.4
1895	4.107612	189.5
1896	4.068075	189.6
1897	4.289245	189.7
1898	4.3176675	189.8
1899	4.35804	189.9
1900	4.12355	190.0
1901	4.1505384	190.1
1902	3.9136286	190.2
1903	4.0453568	190.3
1904	4.070045	190.4
1905	4.081476	190.5
1906	4.2029605	190.6
1907	4.1358953	190.7
1908	4.270811	190.8
1909	4.164622	190.9
1910	4.125059	191.0
1911	4.1167154	191.1
1912	4.4376097	191.2
1913	4.2450857	191.3
1914	4.112216	191.4
1915	4.0208397	191.5
1916	4.15484	191.6
1917	4.2733445	191.7
1918	4.254622	191.8
1919	4.184633	191.9
1920	4.4587135	192.0
1921	4.226459	192.1
1922	4.2102346	192.2
1923	4.1604085	192.3
1924	4.0949225	192.4
1925	4.0564756	192.5
1926	3.9948902	192.6
1927	3.901132	192.7
1928	3.9372003	192.8
1929	4.0994616	192.9
1930	3.849018	193.0
1931	4.0436864	193.1
1932	3.9381406	193.2
1933	3.9968963	193.3
1934	3.9897227	193.4
1935	4.142806	193.5
1936	4.125286	193.6
1937	4.4082813	193.7
1938	4.23886	193.8
1939	4.6063905	193.9
1940	4.4393153	194.0
1941	4.475292	194.1
1942	4.2966194	194.2
1943	4.398107	194.3
1944	4.407552	194.4
1945	4.344453	194.5
1946	4.2384953	194.6
1947	4.401103	194.7
1948	4.4399204	194.8
1949	4.304926	194.9
1950	4.6952715	195.0
1951	4.525328	195.1
1952	4.200016	195.2
1953	4.038541	195.3
1954	4.1721287	195.4
1955	4.1089	195.5
1956	4.3174977	195.6
1957	4.3678794	195.7
1958	4.5150666	195.8
1959	4.359935	195.9
1960	4.5677233	196.0
1961	4.5402927	196.1
1962	4.395423	196.2
1963	4.344265	196.3
1964	4.2047896	196.4
1965	4.30469	196.5
1966	4.330578	196.6
1967	4.2662926	196.7
1968	4.6040754	196.8
1969	4.461733	196.9
1970	4.490486	197.0
1971	4.2367	197.1
1972	4.2751536	197.2
1973	4.30931	197.3
1974	4.425729	197.4
1975	4.377919	197.5
1976	4.1774893	197.6
1977	4.2658634	197.7
1978	4.273554	197.8
1979	4.128461	197.9
1980	4.3928022	198.0
1981	4.285107	198.1
1982	4.373121	198.2
1983	4.5459533	198.3
1984	4.451718	198.4
1985	4.764489	198.5
1986	4.5402746	198.6
1987	4.7749653	198.7
1988	4.6847997	198.8
1989	4.2851925	198.9
1990	4.2416816	199.0
1991	4.3353863	199.1
1992	4.0708046	199.2
1993	4.3324475	199.3
1994	4.2846036	199.4
1995	4.271135	199.5
1996	4.4170876	199.6
1997	4.359487	199.7
1998	4.3330016	199.8
[truncated: 24,001 more rows]
