# Supplementary material for: Assessing structure-function impacts on Vitellogenin by leveraging allelic variant found in honey bee subspecies Apis mellifera mellifera
Source: iScience. 2025 Jul 29;28(9):113241. doi: 10.1016/j.isci.2025.113241 (PMC12496180; doi:10.1016/j.isci.2025.113241)
Supplement: Data S1. Data and code for molecular dynamics [file mmc2.zip › MD_analysis/csv/rmsddel1.csv]

	CA_Backbone	Time_(ns)
0	5.7447047	0.0
1	5.4855843	0.1
2	5.584016	0.2
3	5.468192	0.3
4	5.270329	0.4
5	5.6325107	0.5
6	5.5553412	0.6
7	5.4392204	0.7
8	5.4044657	0.8
9	5.574374	0.9
10	5.4557657	1.0
11	5.520971	1.1
12	5.523417	1.2
13	5.6739764	1.3
14	5.543551	1.4
15	5.819426	1.5
16	5.448183	1.6
17	5.287802	1.7
18	5.251395	1.8
19	5.293502	1.9
20	5.3368545	2.0
21	5.042116	2.1
22	5.411591	2.2
23	5.3002157	2.3
24	5.4730787	2.4
25	5.266869	2.5
26	5.2575974	2.6
27	5.417325	2.7
28	5.214218	2.8
29	5.2139683	2.9
30	5.3563523	3.0
31	5.349359	3.1
32	5.239084	3.2
33	5.173999	3.3
34	5.1405616	3.4
35	5.212844	3.5
36	5.2607	3.6
37	5.4689884	3.7
38	5.2920485	3.8
39	5.526982	3.9
40	5.4250484	4.0
41	5.3459578	4.1
42	5.4255886	4.2
43	5.577593	4.3
44	5.4939227	4.4
45	5.6024218	4.5
46	5.3780575	4.6
47	5.452371	4.7
48	5.4123206	4.8
49	5.306216	4.9
50	5.173991	5.0
51	5.383215	5.1
52	5.239014	5.2
53	5.2887797	5.3
54	5.445688	5.4
55	5.3759384	5.5
56	5.642147	5.6
57	5.311366	5.7
58	5.345037	5.8
59	5.464902	5.9
60	5.4348507	6.0
61	5.5334196	6.1
62	5.405859	6.2
63	5.271201	6.3
64	5.3564434	6.4
65	5.1780233	6.5
66	5.188582	6.6
67	5.3638453	6.7
68	5.4370136	6.8
69	5.3292475	6.9
70	5.2939086	7.0
71	5.138883	7.1
72	5.093127	7.2
73	5.1330523	7.3
74	5.06528	7.4
75	5.4081464	7.5
76	5.2950387	7.6
77	5.157118	7.7
78	5.348157	7.8
79	5.360734	7.9
80	5.376135	8.0
81	5.2894025	8.1
82	5.483529	8.2
83	5.1700497	8.3
84	5.4705877	8.4
85	5.5307646	8.5
86	5.5913124	8.6
87	5.410042	8.7
88	5.352234	8.8
89	5.3274374	8.9
90	5.2397676	9.0
91	5.3750525	9.1
92	5.475123	9.2
93	5.5366907	9.3
94	5.3832226	9.4
95	5.5487895	9.5
96	5.363223	9.6
97	5.3381424	9.7
98	5.6088524	9.8
99	5.4529457	9.9
100	5.4137335	10.0
101	5.401981	10.1
102	5.261528	10.2
103	5.41589	10.3
104	5.4537816	10.4
105	5.1070094	10.5
106	5.1703014	10.6
107	5.4643655	10.7
108	5.475331	10.8
109	5.388284	10.9
110	5.298534	11.0
111	5.23767	11.1
112	5.4748626	11.2
113	5.202601	11.3
114	5.2287674	11.4
115	5.341869	11.5
116	5.4384656	11.6
117	5.335108	11.7
118	5.364952	11.8
119	5.2413435	11.9
120	5.516016	12.0
121	5.4603806	12.1
122	5.5936337	12.2
123	5.721346	12.3
124	5.450632	12.4
125	5.6127253	12.5
126	5.656207	12.6
127	5.6819887	12.7
128	5.519327	12.8
129	5.346711	12.9
130	5.3954916	13.0
131	5.5897474	13.1
132	5.721069	13.2
133	5.631991	13.3
134	5.6116157	13.4
135	5.7093644	13.5
136	5.665092	13.6
137	5.758768	13.7
138	5.8363156	13.8
139	5.621505	13.9
140	5.652285	14.0
141	5.716117	14.1
142	5.8214674	14.2
143	5.7742286	14.3
144	5.8507576	14.4
145	5.8679037	14.5
146	5.799843	14.6
147	5.6314993	14.7
148	5.6420174	14.8
149	5.5978804	14.9
150	5.6564803	15.0
151	5.5954666	15.1
152	5.956282	15.2
153	5.8437986	15.3
154	5.775032	15.4
155	5.5559416	15.5
156	5.475078	15.6
157	5.4738145	15.7
158	5.3869777	15.8
159	5.6130953	15.9
160	5.461304	16.0
161	5.518059	16.1
162	5.624501	16.2
163	5.496285	16.3
164	5.462206	16.4
165	5.681767	16.5
166	5.604012	16.6
167	5.582354	16.7
168	5.64859	16.8
169	5.662836	16.9
170	5.5687804	17.0
171	5.555217	17.1
172	5.629758	17.2
173	5.567318	17.3
174	5.8090687	17.4
175	5.542692	17.5
176	5.6831484	17.6
177	5.552272	17.7
178	5.5234613	17.8
179	5.699549	17.9
180	5.81215	18.0
181	5.611478	18.1
182	5.511315	18.2
183	5.572563	18.3
184	5.624276	18.4
185	5.4311056	18.5
186	5.280695	18.6
187	5.3711753	18.7
188	5.432139	18.8
189	5.3231816	18.9
190	5.718928	19.0
191	5.6692843	19.1
192	5.410719	19.2
193	5.559346	19.3
194	5.548459	19.4
195	5.544219	19.5
196	5.501384	19.6
197	5.6113334	19.7
198	5.4505053	19.8
199	5.3271475	19.9
200	5.389447	20.0
201	5.3933496	20.1
202	5.487928	20.2
203	5.443887	20.3
204	5.370016	20.4
205	5.465505	20.5
206	5.570818	20.6
207	5.592106	20.7
208	5.4488554	20.8
209	5.4965067	20.9
210	5.530404	21.0
211	5.672004	21.1
212	5.5373306	21.2
213	5.5987306	21.3
214	5.504592	21.4
215	5.4947815	21.5
216	5.3631697	21.6
217	5.501176	21.7
218	5.4858513	21.8
219	5.419916	21.9
220	5.377657	22.0
221	5.4671054	22.1
222	5.5436974	22.2
223	5.46651	22.3
224	5.473309	22.4
225	5.3512907	22.5
226	5.482438	22.6
227	5.4501767	22.7
228	5.6356597	22.8
229	5.376173	22.9
230	5.5111747	23.0
231	5.58269	23.1
232	5.585655	23.2
233	5.3847795	23.3
234	5.387023	23.4
235	5.5878186	23.5
236	5.4695535	23.6
237	5.405678	23.7
238	5.481206	23.8
239	5.4630475	23.9
240	5.7247305	24.0
241	5.700863	24.1
242	5.7464957	24.2
243	5.601361	24.3
244	5.4484744	24.4
245	5.383683	24.5
246	5.4115305	24.6
247	5.626345	24.7
248	5.6494045	24.8
249	5.4482126	24.9
250	5.889029	25.0
251	5.5358896	25.1
252	5.427336	25.2
253	5.43726	25.3
254	5.6386986	25.4
255	5.804486	25.5
256	5.6699233	25.6
257	5.625333	25.7
258	5.8859606	25.8
259	5.824738	25.9
260	5.7632465	26.0
261	5.810581	26.1
262	5.939042	26.2
263	5.8334284	26.3
264	5.854991	26.4
265	6.018202	26.5
266	5.829891	26.6
267	5.895396	26.7
268	5.742586	26.8
269	5.95011	26.9
270	6.082468	27.0
271	5.972035	27.1
272	5.9582286	27.2
273	5.9708633	27.3
274	6.0394483	27.4
275	6.008796	27.5
276	6.2661257	27.6
277	5.8492618	27.7
278	5.7635713	27.8
279	5.7696815	27.9
280	5.7750034	28.0
281	5.84274	28.1
282	5.8903694	28.2
283	5.955346	28.3
284	5.883188	28.4
285	5.888953	28.5
286	6.0582027	28.6
287	5.813851	28.7
288	5.7056146	28.8
289	5.846994	28.9
290	5.6960926	29.0
291	5.730571	29.1
292	5.8592987	29.2
293	6.0255666	29.3
294	5.818601	29.4
295	5.629852	29.5
296	5.696914	29.6
297	5.827308	29.7
298	5.8442307	29.8
299	5.6429834	29.9
300	5.786379	30.0
301	5.64671	30.1
302	5.7612686	30.2
303	5.661945	30.3
304	5.5688386	30.4
305	5.8914747	30.5
306	5.761276	30.6
307	5.7132397	30.7
308	5.854595	30.8
309	5.883506	30.9
310	5.9625635	31.0
311	5.64859	31.1
312	5.82355	31.2
313	5.688137	31.3
314	5.9300394	31.4
315	5.688509	31.5
316	5.6065674	31.6
317	5.559149	31.7
318	5.583134	31.8
319	5.6323524	31.9
320	5.657969	32.0
321	5.718316	32.1
322	5.591873	32.2
323	5.5183096	32.3
324	5.4047213	32.4
325	5.492382	32.5
326	5.269966	32.6
327	5.3796387	32.7
328	5.236699	32.8
329	5.6159506	32.9
330	5.4597096	33.0
331	5.4711456	33.1
332	5.2804947	33.2
333	5.304053	33.3
334	5.3266816	33.4
335	5.373425	33.5
336	5.274126	33.6
337	5.2139373	33.7
338	5.1435213	33.8
339	5.1668453	33.9
340	5.041753	34.0
341	5.141179	34.1
342	5.2940397	34.2
343	5.299816	34.3
344	5.303631	34.4
345	5.245402	34.5
346	5.2389755	34.6
347	5.450094	34.7
348	5.3841977	34.8
349	5.2047043	34.9
350	5.2013965	35.0
351	5.1841807	35.1
352	5.0783167	35.2
353	5.2529287	35.3
354	5.2138433	35.4
355	5.102952	35.5
356	5.2456264	35.6
357	5.1882925	35.7
358	5.212751	35.8
359	5.3074427	35.9
360	5.1786757	36.0
361	5.4318624	36.1
362	5.5685244	36.2
363	5.399705	36.3
364	5.478258	36.4
365	5.451006	36.5
366	5.2914186	36.6
367	5.510525	36.7
368	5.5469704	36.8
369	5.6886873	36.9
370	5.70575	37.0
371	5.7062917	37.1
372	5.709293	37.2
373	5.6525946	37.3
374	5.793364	37.4
375	5.463323	37.5
376	5.5557294	37.6
377	5.583236	37.7
378	5.6567388	37.8
379	5.4581366	37.9
380	5.52145	38.0
381	5.6109276	38.1
382	5.8611526	38.2
383	5.9337573	38.3
384	5.8229837	38.4
385	5.8653164	38.5
386	5.792634	38.6
387	5.727019	38.7
388	6.066244	38.8
389	5.789022	38.9
390	5.888622	39.0
391	5.828739	39.1
392	5.5520296	39.2
393	5.775426	39.3
394	5.655444	39.4
395	5.6433797	39.5
396	5.554499	39.6
397	5.6330166	39.7
398	5.5027075	39.8
399	5.823571	39.9
400	5.7940316	40.0
401	5.8071632	40.1
402	5.61661	40.2
403	5.655257	40.3
404	5.3366413	40.4
405	5.6971645	40.5
406	5.4960256	40.6
407	5.5170484	40.7
408	5.7519035	40.8
409	5.861868	40.9
410	5.6209908	41.0
411	5.565769	41.1
412	5.6123343	41.2
413	5.3842354	41.3
414	5.6612115	41.4
415	5.554081	41.5
416	5.157252	41.6
417	5.2963448	41.7
418	5.1607065	41.8
419	5.021649	41.9
420	5.2175646	42.0
421	5.1299596	42.1
422	5.1670656	42.2
423	5.1722364	42.3
424	5.23394	42.4
425	5.0991316	42.5
426	5.144455	42.6
427	5.1175394	42.7
428	5.5309925	42.8
429	5.366416	42.9
430	5.344001	43.0
431	5.5221057	43.1
432	5.453401	43.2
433	5.2407455	43.3
434	5.3879375	43.4
435	5.289126	43.5
436	5.3286066	43.6
437	5.2695255	43.7
438	5.3555546	43.8
439	5.391101	43.9
440	5.2139373	44.0
441	5.2301445	44.1
442	5.4392056	44.2
443	5.428835	44.3
444	5.334025	44.4
445	5.248023	44.5
446	5.191883	44.6
447	5.2456117	44.7
448	5.410245	44.8
449	5.1577883	44.9
450	5.163875	45.0
451	5.1954556	45.1
452	5.2487364	45.2
453	5.533912	45.3
454	5.511086	45.4
455	5.261876	45.5
456	5.2639713	45.6
457	5.307542	45.7
458	5.153013	45.8
459	4.939774	45.9
460	5.1719694	46.0
461	5.2371264	46.1
462	5.2107596	46.2
463	5.2073855	46.3
464	5.331476	46.4
465	5.1493244	46.5
466	5.3827386	46.6
467	5.207713	46.7
468	5.273656	46.8
469	5.380402	46.9
470	5.365923	47.0
471	5.1568737	47.1
472	5.2721505	47.2
473	5.2904797	47.3
474	5.42927	47.4
475	5.355646	47.5
476	5.5013685	47.6
477	5.4615803	47.7
478	5.2887564	47.8
479	5.331576	47.9
480	5.241204	48.0
481	5.259161	48.1
482	5.354369	48.2
483	5.211096	48.3
484	5.259292	48.4
485	5.1034307	48.5
486	5.0065875	48.6
487	5.1248097	48.7
488	5.287303	48.8
489	5.341968	48.9
490	5.2377634	49.0
491	5.3568387	49.1
492	5.2536182	49.2
493	5.156739	49.3
494	5.1518207	49.4
495	5.374485	49.5
496	5.0510736	49.6
497	5.062669	49.7
498	5.177529	49.8
499	5.032366	49.9
500	5.060297	50.0
501	5.1928234	50.1
502	4.987313	50.2
503	5.082226	50.3
504	4.9667187	50.4
505	5.2191086	50.5
506	5.2030234	50.6
507	5.1879473	50.7
508	5.3340025	50.8
509	5.186708	50.9
510	5.174463	51.0
511	5.384583	51.1
512	5.1998787	51.2
513	5.227483	51.3
514	5.0715504	51.4
515	5.1521845	51.5
516	5.0819297	51.6
517	5.177293	51.7
518	4.999235	51.8
519	5.14163	51.9
520	4.8952074	52.0
521	5.048141	52.1
522	5.4014235	52.2
523	5.2906256	52.3
524	5.6071115	52.4
525	5.3590255	52.5
526	5.1375847	52.6
527	4.982236	52.7
528	5.238082	52.8
529	5.130856	52.9
530	5.5106874	53.0
531	5.3565426	53.1
532	5.357788	53.2
533	5.4739113	53.3
534	5.119153	53.4
535	5.268754	53.5
536	5.333308	53.6
537	5.2709312	53.7
538	5.014059	53.8
539	5.263051	53.9
540	5.0398235	54.0
541	5.279709	54.1
542	5.31014	54.2
543	5.2832527	54.3
544	5.1851463	54.4
545	5.2221484	54.5
546	5.396381	54.6
547	5.300868	54.7
548	5.256754	54.8
549	5.279586	54.9
550	5.2744346	55.0
551	5.3506594	55.1
552	5.216761	55.2
553	5.2156615	55.3
554	5.1185966	55.4
555	5.239441	55.5
556	5.318035	55.6
557	5.5009837	55.7
558	5.4271483	55.8
559	5.333903	55.9
560	5.244215	56.0
561	5.0816975	56.1
562	5.115209	56.2
563	5.249016	56.3
564	4.9423513	56.4
565	4.970232	56.5
566	5.243532	56.6
567	5.0948687	56.7
568	5.3108687	56.8
569	5.3562765	56.9
570	5.1032157	57.0
571	5.171222	57.1
572	5.1866055	57.2
573	5.2779436	57.3
574	5.3408175	57.4
575	5.331652	57.5
576	5.379525	57.6
577	5.217058	57.7
578	5.355068	57.8
579	5.2406363	57.9
580	5.1841345	58.0
581	4.865049	58.1
582	5.096945	58.2
583	5.094094	58.3
584	5.0881953	58.4
585	5.0657787	58.5
586	4.9980464	58.6
587	5.556242	58.7
588	4.7704806	58.8
589	4.8694296	58.9
590	5.1439404	59.0
591	4.824812	59.1
592	4.901836	59.2
593	4.81719	59.3
594	5.0833387	59.4
595	5.017345	59.5
596	5.0324793	59.6
597	4.844649	59.7
598	4.9274607	59.8
599	5.0185204	59.9
600	4.8213277	60.0
601	4.8573484	60.1
602	4.8188033	60.2
603	5.0726814	60.3
604	5.0452704	60.4
605	5.1180644	60.5
606	4.891407	60.6
607	5.0334654	60.7
608	5.101118	60.8
609	5.2241735	60.9
610	5.313105	61.0
611	5.2412267	61.1
612	5.6029444	61.2
613	5.3949184	61.3
614	5.5793867	61.4
615	5.5086637	61.5
616	5.4926114	61.6
617	5.3558736	61.7
618	5.298204	61.8
619	5.374167	61.9
620	5.2378254	62.0
621	5.3090672	62.1
622	5.3067064	62.2
623	5.3254056	62.3
624	5.316971	62.4
625	5.2973976	62.5
626	5.364217	62.6
627	5.2408695	62.7
628	5.1946487	62.8
629	5.2334967	62.9
630	5.1845813	63.0
631	5.3464603	63.1
632	5.334513	63.2
633	5.5034094	63.3
634	5.4137564	63.4
635	5.3542175	63.5
636	5.413215	63.6
637	5.4606113	63.7
638	5.470052	63.8
639	5.4004436	63.9
640	5.3998113	64.0
641	5.3480654	64.1
642	5.548151	64.2
643	5.368872	64.3
644	5.446024	64.4
645	5.4502363	64.5
646	5.612776	64.6
647	5.542993	64.7
648	5.6542425	64.8
649	5.61424	64.9
650	5.1780944	65.0
651	5.4256935	65.1
652	5.415965	65.2
653	5.4600153	65.3
654	5.2535954	65.4
655	5.6200933	65.5
656	5.2820663	65.6
657	5.407876	65.7
658	5.3952575	65.8
659	5.2353544	65.9
660	5.343621	66.0
661	5.440956	66.1
662	5.4665546	66.2
663	5.179697	66.3
664	5.2160597	66.4
665	5.253262	66.5
666	5.190872	66.6
667	5.113283	66.7
668	5.06659	66.8
669	5.1153684	66.9
670	5.0159254	67.0
671	5.329461	67.1
672	5.159776	67.2
673	5.159816	67.3
674	5.2022023	67.4
675	5.377619	67.5
676	5.1811504	67.6
677	5.2830453	67.7
678	5.455952	67.8
679	5.38793	67.9
680	5.3094664	68.0
681	5.3294687	68.1
682	5.3257265	68.2
683	5.4412327	68.3
684	5.508139	68.4
685	5.207159	68.5
686	5.158861	68.6
687	5.151268	68.7
688	5.165018	68.8
689	5.4264956	68.9
690	5.5741625	69.0
691	5.4332256	69.1
692	5.4332104	69.2
693	5.5065365	69.3
694	5.4204416	69.4
695	5.575724	69.5
696	5.491523	69.6
697	5.461163	69.7
698	5.6326985	69.8
699	5.496825	69.9
700	5.3991404	70.0
701	5.348218	70.1
702	5.604455	70.2
703	5.623293	70.3
704	5.5190096	70.4
705	5.4175053	70.5
706	5.5477996	70.6
707	5.580218	70.7
708	5.6858897	70.8
709	5.6962357	70.9
710	5.5182285	71.0
711	5.419233	71.1
712	5.6044836	71.2
713	5.766253	71.3
714	5.7466097	71.4
715	6.0750513	71.5
716	6.008437	71.6
717	5.806988	71.7
718	5.945841	71.8
719	5.860868	71.9
720	5.912578	72.0
721	5.7799196	72.1
722	5.7555313	72.2
723	5.5416055	72.3
724	5.8133054	72.4
725	5.525958	72.5
726	5.602828	72.6
727	5.4015064	72.7
728	5.803581	72.8
729	5.7170634	72.9
730	5.744641	73.0
731	5.61611	73.1
732	5.479365	73.2
733	5.8810086	73.3
734	5.6771746	73.4
735	5.616791	73.5
736	5.6963005	73.6
737	5.700777	73.7
738	5.7922754	73.8
739	5.7772512	73.9
740	5.6618013	74.0
741	5.8191113	74.1
742	5.572542	74.2
743	5.6406755	74.3
744	5.3220806	74.4
745	5.7438397	74.5
746	5.524463	74.6
747	5.576367	74.7
748	5.7425504	74.8
749	5.4886913	74.9
750	5.5360293	75.0
751	5.5612493	75.1
752	5.391878	75.2
753	5.3169785	75.3
754	5.23324	75.4
755	5.4533634	75.5
756	5.5222087	75.6
757	5.461349	75.7
758	5.4655647	75.8
759	5.7953935	75.9
760	5.72861	76.0
761	5.4704313	76.1
762	5.5404086	76.2
763	5.694621	76.3
764	5.7398148	76.4
765	5.5982947	76.5
766	5.415905	76.6
767	5.4941006	76.7
768	5.563319	76.8
769	5.7474947	76.9
770	5.4744167	77.0
771	5.3604226	77.1
772	5.3738794	77.2
773	5.5454226	77.3
774	5.439804	77.4
775	5.3078794	77.5
776	5.793863	77.6
777	5.4972987	77.7
778	5.5385356	77.8
779	5.428363	77.9
780	5.381386	78.0
781	5.421312	78.1
782	5.4039693	78.2
783	5.29722	78.3
784	5.30449	78.4
785	5.5076814	78.5
786	5.598324	78.6
787	5.3400707	78.7
788	5.618739	78.8
789	5.4386826	78.9
790	5.589915	79.0
791	5.420794	79.1
792	5.36844	79.2
793	5.2181263	79.3
794	5.24465	79.4
795	5.367508	79.5
796	5.263631	79.6
797	5.4758286	79.7
798	5.505368	79.8
799	5.5983887	79.9
800	5.6242914	80.0
801	5.6691337	80.1
802	5.527622	80.2
803	5.486845	80.3
804	5.552645	80.4
805	5.478949	80.5
806	5.505583	80.6
807	5.4843006	80.7
808	5.408078	80.8
809	5.495552	80.9
810	5.6841083	81.0
811	5.713425	81.1
812	5.558592	81.2
813	5.607779	81.3
814	5.695529	81.4
815	5.832222	81.5
816	5.6190653	81.6
817	5.5443516	81.7
818	5.6005545	81.8
819	5.6738615	81.9
820	5.712756	82.0
821	5.7981176	82.1
822	5.941624	82.2
823	5.9028525	82.3
824	5.818734	82.4
825	5.519578	82.5
826	5.58172	82.6
827	5.5672746	82.7
828	5.3793736	82.8
829	5.3183484	82.9
830	5.3864264	83.0
831	5.668165	83.1
832	5.458353	83.2
833	5.5173583	83.3
834	5.511367	83.4
835	5.383419	83.5
836	5.403186	83.6
837	5.4349403	83.7
838	5.4710193	83.8
839	5.6952786	83.9
840	5.3219433	84.0
841	5.260723	84.1
842	5.244518	84.2
843	5.4076343	84.3
844	5.4556913	84.4
845	5.5379915	84.5
846	5.375772	84.6
847	5.2573814	84.7
848	5.233761	84.8
849	5.3559422	84.9
850	5.278892	85.0
851	5.1371965	85.1
852	5.236722	85.2
853	5.376173	85.3
854	5.3475785	85.4
855	5.5304117	85.5
856	5.2174006	85.6
857	5.195119	85.7
858	5.1755166	85.8
859	5.3589115	85.9
860	5.1637964	86.0
861	5.202257	86.1
862	5.3067446	86.2
863	5.5297637	86.3
864	5.176326	86.4
865	5.389757	86.5
866	5.3508954	86.6
867	5.2761703	86.7
868	5.2306967	86.8
869	5.423053	86.9
870	5.3738413	87.0
871	5.4327984	87.1
872	5.3144913	87.2
873	5.398228	87.3
874	5.2905416	87.4
875	5.22728	87.5
876	5.3552732	87.6
877	5.486422	87.7
878	5.535537	87.8
879	5.435172	87.9
880	5.432828	88.0
881	5.1213784	88.1
882	4.937047	88.2
883	5.1270323	88.3
884	5.146835	88.4
885	5.197648	88.5
886	5.2153645	88.6
887	5.1352715	88.7
888	5.082386	88.8
889	5.169735	88.9
890	5.1796894	89.0
891	5.248822	89.1
892	5.2278333	89.2
893	5.346034	89.3
894	5.2503877	89.4
895	5.2640867	89.5
896	5.2100177	89.6
897	5.33908	89.7
898	5.286625	89.8
899	5.390436	89.9
900	5.3924665	90.0
901	5.373917	90.1
902	5.3819375	90.2
903	5.2802634	90.3
904	5.2967215	90.4
905	5.388692	90.5
906	5.3632307	90.6
907	5.509196	90.7
908	5.3156776	90.8
909	5.514946	90.9
910	5.451774	91.0
911	5.3799257	91.1
912	5.4605074	91.2
913	5.5755715	91.3
914	5.311098	91.4
915	5.36747	91.5
916	5.352218	91.6
917	5.3098874	91.7
918	5.224438	91.8
919	5.271734	91.9
920	5.352454	92.0
921	5.460954	92.1
922	5.456795	92.2
923	5.6085114	92.3
924	5.3457375	92.4
925	5.374962	92.5
926	5.461446	92.6
927	5.5709057	92.7
928	5.659716	92.8
929	5.6690764	92.9
930	5.584176	93.0
931	5.7520237	93.1
932	5.498661	93.2
933	5.675884	93.3
934	5.424906	93.4
935	5.4709888	93.5
936	5.5886993	93.6
937	5.6421614	93.7
938	5.6165304	93.8
939	5.5722055	93.9
940	5.582595	94.0
941	5.532111	94.1
942	5.585706	94.2
943	5.397256	94.3
944	5.476594	94.4
945	5.6158347	94.5
946	5.63649	94.6
947	5.4180837	94.7
948	5.580014	94.8
949	5.6970572	94.9
950	5.588634	95.0
951	5.4252815	95.1
952	5.328064	95.2
953	5.6938925	95.3
954	5.5860634	95.4
955	5.6682367	95.5
956	5.5639925	95.6
957	5.4010468	95.7
958	5.513101	95.8
959	5.308454	95.9
960	5.55748	96.0
961	5.206291	96.1
962	5.324909	96.2
963	5.38481	96.3
964	5.2739024	96.4
965	5.156384	96.5
966	5.344854	96.6
967	5.5628366	96.7
968	5.3707743	96.8
969	5.484538	96.9
970	5.695929	97.0
971	5.5314417	97.1
972	5.652263	97.2
973	5.212782	97.3
974	5.4151163	97.4
975	5.5302863	97.5
976	5.591247	97.6
977	5.425529	97.7
978	5.441517	97.8
979	5.4280477	97.9
980	5.387378	98.0
981	5.5015464	98.1
982	5.5214424	98.2
983	5.473175	98.3
984	5.3979115	98.4
985	5.486103	98.5
986	5.54821	98.6
987	5.633681	98.7
988	5.652465	98.8
989	5.6133776	98.9
990	5.5621195	99.0
991	5.459978	99.1
992	5.497736	99.2
993	5.5701976	99.3
994	5.6519537	99.4
995	5.61224	99.5
996	5.600758	99.6
997	5.7923245	99.7
998	5.4330754	99.8
999	5.524368	99.9
1000	5.781982	100.0
1001	5.500481	100.1
1002	5.614407	100.2
1003	5.472424	100.3
1004	5.296783	100.4
1005	5.5404305	100.5
1006	5.7583017	100.6
1007	5.554616	100.7
1008	5.588612	100.8
1009	5.45848	100.9
1010	5.2942934	101.0
1011	5.1211796	101.1
1012	5.398703	101.2
1013	5.456534	101.3
1014	5.4987864	101.4
1015	5.7439322	101.5
1016	5.5846863	101.6
1017	5.5313234	101.7
1018	5.470402	101.8
1019	5.3832073	101.9
1020	5.520787	102.0
1021	5.3097034	102.1
1022	5.455229	102.2
1023	5.388413	102.3
1024	5.198947	102.4
1025	5.232408	102.5
1026	5.5332575	102.6
1027	5.3244886	102.7
1028	5.320873	102.8
1029	5.318655	102.9
1030	5.2497673	103.0
1031	5.144692	103.1
1032	5.2271485	103.2
1033	5.160841	103.3
1034	5.108395	103.4
1035	5.3006225	103.5
1036	5.049285	103.6
1037	5.226884	103.7
1038	5.26469	103.8
1039	5.188355	103.9
1040	4.9842687	104.0
1041	5.033223	104.1
1042	5.0843234	104.2
1043	5.207557	104.3
1044	5.208487	104.4
1045	5.170168	104.5
1046	5.0514846	104.6
1047	5.116291	104.7
1048	4.9517937	104.8
1049	5.2928944	104.9
1050	5.3366714	105.0
1051	5.1999097	105.1
1052	5.365271	105.2
1053	5.1503754	105.3
1054	5.017507	105.4
1055	4.970952	105.5
1056	5.058238	105.6
1057	5.028856	105.7
1058	4.9229994	105.8
1059	5.0723767	105.9
1060	5.1156144	106.0
1061	5.1617236	106.1
1062	5.2531223	106.2
1063	5.1499248	106.3
1064	5.0323095	106.4
1065	5.3678107	106.5
1066	5.3029785	106.6
1067	4.997965	106.7
1068	5.197718	106.8
1069	5.476557	106.9
1070	5.2658725	107.0
1071	5.3695316	107.1
1072	5.2505116	107.2
1073	5.335436	107.3
1074	5.1981173	107.4
1075	5.273648	107.5
1076	5.2699428	107.6
1077	5.4384203	107.7
1078	5.4944267	107.8
1079	5.4387946	107.9
1080	5.513308	108.0
1081	5.448242	108.1
1082	5.5084424	108.2
1083	5.336275	108.3
1084	5.3086843	108.4
1085	5.3903303	108.5
1086	5.5008802	108.6
1087	5.5048285	108.7
1088	5.3334527	108.8
1089	5.369198	108.9
1090	5.4007077	109.0
1091	5.338204	109.1
1092	5.362419	109.2
1093	5.421042	109.3
1094	5.4053617	109.4
1095	5.2871947	109.5
1096	5.383623	109.6
1097	5.282852	109.7
1098	5.4596133	109.8
1099	5.6701317	109.9
1100	5.573783	110.0
1101	5.3893113	110.1
1102	5.4515653	110.2
1103	5.4000444	110.3
1104	5.2039695	110.4
1105	5.5154924	110.5
1106	5.2862096	110.6
1107	5.1166487	110.7
1108	5.243268	110.8
1109	5.1469297	110.9
1110	5.5327725	111.0
1111	5.3289037	111.1
1112	5.3950996	111.2
1113	5.4926863	111.3
1114	5.6373777	111.4
1115	5.4157476	111.5
1116	5.508952	111.6
1117	5.481748	111.7
1118	5.4919524	111.8
1119	5.1618977	111.9
1120	5.2806334	112.0
1121	5.2717648	112.1
1122	5.1650257	112.2
1123	5.16768	112.3
1124	5.1412582	112.4
1125	5.1737237	112.5
1126	5.196419	112.6
1127	5.2626104	112.7
1128	5.47542	112.8
1129	5.5178375	112.9
1130	5.4013104	113.0
1131	5.3344593	113.1
1132	5.3689103	113.2
1133	5.5377274	113.3
1134	5.448265	113.4
1135	5.3590784	113.5
1136	5.337921	113.6
1137	5.498631	113.7
1138	5.4619455	113.8
1139	5.500185	113.9
1140	5.495737	114.0
1141	5.541194	114.1
1142	5.4178433	114.2
1143	5.4049854	114.3
1144	5.534993	114.4
1145	5.4875126	114.5
1146	5.4974027	114.6
1147	5.732792	114.7
1148	5.688223	114.8
1149	5.680234	114.9
1150	5.7377377	115.0
1151	5.6410146	115.1
1152	5.463405	115.2
1153	5.517144	115.3
1154	5.6536884	115.4
1155	5.539167	115.5
1156	5.409854	115.6
1157	5.543661	115.7
1158	5.687772	115.8
1159	5.5678444	115.9
1160	5.4816513	116.0
1161	5.4271936	116.1
1162	5.597473	116.2
1163	5.7979984	116.3
1164	5.730428	116.4
1165	5.896556	116.5
1166	5.7290936	116.6
1167	5.805096	116.7
1168	5.9314528	116.8
1169	5.78436	116.9
1170	5.650629	117.0
1171	5.892151	117.1
1172	5.724489	117.2
1173	5.573907	117.3
1174	5.7183657	117.4
1175	5.651176	117.5
1176	5.6231837	117.6
1177	5.833394	117.7
1178	5.629281	117.8
1179	5.3775206	117.9
1180	5.27151	118.0
1181	5.624161	118.1
1182	5.7638674	118.2
1183	5.804949	118.3
1184	5.6659675	118.4
1185	5.7071404	118.5
1186	5.6754394	118.6
1187	5.6761703	118.7
1188	5.907118	118.8
1189	5.8529897	118.9
1190	5.7966013	119.0
1191	5.6034603	119.1
1192	5.747119	119.2
1193	5.584249	119.3
1194	5.711381	119.4
1195	5.7044735	119.5
1196	5.7443075	119.6
1197	5.460865	119.7
1198	5.394413	119.8
1199	5.6834707	119.9
1200	5.294532	120.0
1201	5.322532	120.1
1202	5.557018	120.2
1203	5.693942	120.3
1204	5.7605557	120.4
1205	5.7662745	120.5
1206	5.722186	120.6
1207	5.7328773	120.7
1208	5.4222727	120.8
1209	5.62241	120.9
1210	5.6158853	121.0
1211	5.6004896	121.1
1212	5.3643155	121.2
1213	5.4621315	121.3
1214	5.610971	121.4
1215	5.631745	121.5
1216	5.681487	121.6
1217	5.8616734	121.7
1218	5.425169	121.8
1219	5.7044735	121.9
1220	5.6707625	122.0
1221	5.5692697	122.1
1222	5.5361323	122.2
1223	5.6888447	122.3
1224	5.5429344	122.4
1225	5.702925	122.5
1226	5.435322	122.6
1227	5.251852	122.7
1228	5.3631315	122.8
1229	5.5298157	122.9
1230	5.6962576	123.0
1231	5.4889436	123.1
1232	5.3905344	123.2
1233	5.2656097	123.3
1234	5.343575	123.4
1235	5.650982	123.5
1236	5.4363923	123.6
1237	5.619521	123.7
1238	5.449154	123.8
1239	5.604927	123.9
1240	5.6107025	124.0
1241	5.5314636	124.1
1242	5.595205	124.2
1243	5.5740824	124.3
1244	5.6009393	124.4
1245	5.569978	124.5
1246	5.560334	124.6
1247	5.3939	124.7
1248	5.4606047	124.8
1249	5.5021896	124.9
1250	5.6807566	125.0
1251	5.512887	125.1
1252	5.430402	125.2
1253	5.5437274	125.3
1254	5.4287224	125.4
1255	5.2335043	125.5
1256	5.5531874	125.6
1257	5.1589246	125.7
1258	5.3318577	125.8
1259	5.2477984	125.9
1260	5.6020584	126.0
1261	5.420186	126.1
1262	5.366507	126.2
1263	5.5288363	126.3
1264	5.220668	126.4
1265	5.3517013	126.5
1266	5.4438267	126.6
1267	5.2459526	126.7
1268	5.557626	126.8
1269	5.246177	126.9
1270	5.3733196	127.0
1271	5.3468633	127.1
1272	5.213133	127.2
1273	5.4713387	127.3
1274	5.575141	127.4
1275	5.503809	127.5
1276	5.491078	127.6
1277	5.334116	127.7
1278	5.313396	127.8
1279	5.4983206	127.9
1280	5.018739	128.0
1281	5.2713866	128.1
1282	5.317407	128.2
1283	5.4852433	128.3
1284	5.4214926	128.4
1285	5.3255434	128.5
1286	5.6127176	128.6
1287	5.369062	128.7
1288	5.1623387	128.8
1289	5.282852	128.9
1290	5.289803	129.0
1291	5.54245	129.1
1292	5.5167093	129.2
1293	5.531522	129.3
1294	5.5918145	129.4
1295	5.5256124	129.5
1296	5.5605392	129.6
1297	5.5899296	129.7
1298	5.5216193	129.8
1299	5.6278925	129.9
1300	5.448377	130.0
1301	5.6669874	130.1
1302	5.634757	130.2
1303	5.5617027	130.3
1304	5.5337067	130.4
1305	5.2476506	130.5
1306	5.271973	130.6
1307	5.2903028	130.7
1308	5.397	130.8
1309	5.409327	130.9
1310	5.555737	131.0
1311	5.640452	131.1
1312	5.442033	131.2
1313	5.357089	131.3
1314	5.3737965	131.4
1315	5.6155663	131.5
1316	5.4748106	131.6
1317	5.333995	131.7
1318	5.5215383	131.8
1319	5.5147767	131.9
1320	5.4560943	132.0
1321	5.5715413	132.1
1322	5.567494	132.2
1323	5.408485	132.3
1324	5.406687	132.4
1325	5.3887453	132.5
1326	5.197828	132.6
1327	5.1687117	132.7
1328	5.3593297	132.8
1329	5.3548937	132.9
1330	5.3467183	133.0
1331	5.2479925	133.1
1332	5.21478	133.2
1333	5.279516	133.3
1334	5.2366595	133.4
1335	5.3478527	133.5
1336	5.343103	133.6
1337	5.497957	133.7
1338	5.37982	133.8
1339	5.4404926	133.9
1340	5.2797246	134.0
1341	5.2718964	134.1
1342	5.2189837	134.2
1343	5.357127	134.3
1344	5.4554825	134.4
1345	5.0892906	134.5
1346	5.488239	134.6
1347	5.4558926	134.7
1348	5.5094247	134.8
1349	5.145048	134.9
1350	5.3822775	135.0
1351	5.4175735	135.1
1352	5.2813344	135.2
1353	5.3384323	135.3
1354	5.4783626	135.4
1355	5.2221875	135.5
1356	5.3395147	135.6
1357	5.410433	135.7
1358	5.5075045	135.8
1359	5.352819	135.9
1360	5.2468367	136.0
1361	5.244549	136.1
1362	5.1622286	136.2
1363	5.2081585	136.3
1364	5.3551292	136.4
1365	5.214507	136.5
1366	5.350439	136.6
1367	5.186582	136.7
1368	5.044117	136.8
1369	5.353784	136.9
1370	5.451028	137.0
1371	5.32604	137.1
1372	5.3645353	137.2
1373	5.136151	137.3
1374	5.3938093	137.4
1375	5.380463	137.5
1376	5.344839	137.6
1377	5.3603697	137.7
1378	5.373706	137.8
1379	5.6325684	137.9
1380	5.5679035	138.0
1381	5.620151	138.1
1382	5.407304	138.2
1383	5.404398	138.3
1384	5.41873	138.4
1385	5.2296076	138.5
1386	5.174455	138.6
1387	5.3078337	138.7
1388	5.270337	138.8
1389	5.243897	138.9
1390	5.422663	139.0
1391	5.165002	139.1
1392	5.207979	139.2
1393	5.08225	139.3
1394	5.0042624	139.4
1395	5.1982503	139.5
1396	5.2495427	139.6
1397	5.295223	139.7
1398	5.0361404	139.8
1399	5.0998335	139.9
1400	5.1454983	140.0
1401	5.1274767	140.1
1402	5.144376	140.2
1403	5.0046444	140.3
1404	5.110243	140.4
1405	5.1173325	140.5
1406	5.1335993	140.6
1407	5.2626724	140.7
1408	4.9921	140.8
1409	5.091569	140.9
1410	5.2607	141.0
1411	5.190127	141.1
1412	5.0644608	141.2
1413	5.2534866	141.3
1414	5.0270915	141.4
1415	5.072537	141.5
1416	5.139247	141.6
1417	5.15655	141.7
1418	5.010495	141.8
1419	5.177214	141.9
1420	5.135723	142.0
1421	5.1753516	142.1
1422	5.167436	142.2
1423	5.2361627	142.3
1424	5.231879	142.4
1425	5.1545453	142.5
1426	5.2335663	142.6
1427	5.256545	142.7
1428	5.368971	142.8
1429	5.266869	142.9
1430	5.1761847	143.0
1431	5.325765	143.1
1432	5.245572	143.2
1433	5.2066193	143.3
1434	5.4642987	143.4
1435	5.5027666	143.5
1436	5.360635	143.6
1437	5.3495646	143.7
1438	5.236722	143.8
1439	5.3970146	143.9
1440	5.4921446	144.0
1441	5.4207416	144.1
1442	5.2859554	144.2
1443	5.3812795	144.3
1444	5.455736	144.4
1445	5.4778643	144.5
1446	5.399411	144.6
1447	5.2845774	144.7
1448	5.3099256	144.8
1449	5.269773	144.9
1450	5.2743344	145.0
1451	5.413681	145.1
1452	5.4268484	145.2
1453	5.350477	145.3
1454	5.510207	145.4
1455	5.4153724	145.5
1456	5.4033813	145.6
1457	5.2233405	145.7
1458	5.306714	145.8
1459	5.2209563	145.9
1460	5.13608	146.0
1461	5.1736298	146.1
1462	5.360119	146.2
1463	5.2079163	146.3
1464	5.224906	146.4
1465	5.2654934	146.5
1466	5.240901	146.6
1467	5.4476156	146.7
1468	5.4218297	146.8
1469	5.353921	146.9
1470	5.1860805	147.0
1471	5.0911374	147.1
1472	5.2699275	147.2
1473	5.1720877	147.3
1474	5.2138515	147.4
1475	5.260252	147.5
1476	5.177128	147.6
1477	5.327728	147.7
1478	5.202265	147.8
1479	5.215755	147.9
1480	5.2217903	148.0
1481	5.2735243	148.1
1482	5.1375446	148.2
1483	5.3294153	148.3
1484	5.282228	148.4
1485	5.315785	148.5
1486	5.2891645	148.6
1487	5.3011675	148.7
1488	5.2126026	148.8
1489	5.2469683	148.9
1490	5.2665987	149.0
1491	5.3406343	149.1
1492	5.455967	149.2
1493	5.4425044	149.3
1494	5.5555906	149.4
1495	5.337167	149.5
1496	5.282883	149.6
1497	5.4133654	149.7
1498	5.255748	149.8
1499	5.322562	149.9
1500	5.2601976	150.0
1501	5.3310795	150.1
1502	5.3226004	150.2
1503	5.280302	150.3
1504	5.2692323	150.4
1505	5.5035725	150.5
1506	5.1378064	150.6
1507	5.3957405	150.7
1508	5.2441998	150.8
1509	5.45358	150.9
1510	5.2151155	151.0
1511	5.2609787	151.1
1512	5.284816	151.2
1513	5.175399	151.3
1514	5.4471374	151.4
1515	5.414357	151.5
1516	5.5232406	151.6
1517	5.565286	151.7
1518	5.331744	151.8
1519	5.395959	151.9
1520	5.523653	152.0
1521	5.3758554	152.1
1522	5.54198	152.2
1523	5.390942	152.3
1524	5.561066	152.4
1525	5.5128136	152.5
1526	5.3988914	152.6
1527	5.595088	152.7
1528	5.6562285	152.8
1529	5.547924	152.9
1530	5.7059712	153.0
1531	5.3927083	153.1
1532	5.519313	153.2
1533	5.4171224	153.3
1534	5.558043	153.4
1535	5.2469535	153.5
1536	5.339857	153.6
1537	5.320062	153.7
1538	5.2924023	153.8
1539	5.3480124	153.9
1540	5.551282	154.0
1541	5.586464	154.1
1542	5.442713	154.2
1543	5.5296974	154.3
1544	5.3919153	154.4
1545	5.425739	154.5
1546	5.4656315	154.6
1547	5.3406043	154.7
1548	5.3430414	154.8
1549	5.625369	154.9
1550	5.7031393	155.0
1551	5.5876946	155.1
1552	5.334315	155.2
1553	5.5462146	155.3
1554	5.3710847	155.4
1555	5.2392316	155.5
1556	5.315563	155.6
1557	5.433525	155.7
1558	5.357788	155.8
1559	5.221221	155.9
1560	5.1829333	156.0
1561	5.4012876	156.1
1562	5.418722	156.2
1563	5.2406445	156.3
1564	5.4169126	156.4
1565	5.33876	156.5
1566	5.3375635	156.6
1567	5.3220887	156.7
1568	5.329301	156.8
1569	5.36386	156.9
1570	5.395152	157.0
1571	5.3632	157.1
1572	5.303301	157.2
1573	5.2094083	157.3
1574	5.225895	157.4
1575	5.140285	157.5
1576	5.156794	157.6
1577	5.2207847	157.7
1578	5.429517	157.8
1579	5.334254	157.9
1580	5.2771187	158.0
1581	5.252797	158.1
1582	5.3398123	158.2
1583	5.3247333	158.3
1584	5.3543386	158.4
1585	5.462288	158.5
1586	5.6326265	158.6
1587	5.5386453	158.7
1588	5.467552	158.8
1589	5.3849688	158.9
1590	5.272274	159.0
1591	5.322356	159.1
1592	5.6072493	159.2
1593	5.4410753	159.3
1594	5.2435474	159.4
1595	5.4568768	159.5
1596	5.3621683	159.6
1597	5.312768	159.7
1598	5.3295226	159.8
1599	5.2633677	159.9
1600	5.316106	160.0
1601	5.1932697	160.1
1602	5.4055877	160.2
1603	5.1726065	160.3
1604	5.4751005	160.4
1605	5.272675	160.5
1606	5.553634	160.6
1607	5.506189	160.7
1608	5.343689	160.8
1609	5.3891077	160.9
1610	5.3355045	161.0
1611	5.2956457	161.1
1612	5.5176535	161.2
1613	5.38978	161.3
1614	5.349306	161.4
1615	5.456273	161.5
1616	5.6689186	161.6
1617	5.7056427	161.7
1618	5.755029	161.8
1619	5.5242057	161.9
1620	5.446667	162.0
1621	5.370979	162.1
1622	5.6079097	162.2
1623	5.8160343	162.3
1624	5.7310886	162.4
1625	5.7444773	162.5
1626	5.6729007	162.6
1627	5.578767	162.7
1628	5.7538767	162.8
1629	5.5983744	162.9
1630	5.531515	163.0
1631	5.67199	163.1
1632	5.647056	163.2
1633	5.4908776	163.3
1634	5.4656982	163.4
1635	5.5203886	163.5
1636	5.3258257	163.6
1637	5.484605	163.7
1638	5.4693975	163.8
1639	5.354734	163.9
1640	5.444918	164.0
1641	5.510598	164.1
1642	5.402485	164.2
1643	5.5765934	164.3
1644	5.5354414	164.4
1645	5.40491	164.5
1646	5.7270904	164.6
1647	5.7585487	164.7
1648	5.7327213	164.8
1649	5.6393337	164.9
1650	5.667619	165.0
1651	5.6692343	165.1
1652	5.5259285	165.2
1653	5.659673	165.3
1654	5.5775633	165.4
1655	5.4870377	165.5
1656	5.680141	165.6
1657	5.7726994	165.7
1658	5.678335	165.8
1659	5.6337605	165.9
1660	5.4799366	166.0
1661	5.610543	166.1
1662	5.534699	166.2
1663	5.6876426	166.3
1664	5.5839796	166.4
1665	5.4859548	166.5
1666	5.6179066	166.6
1667	5.7655473	166.7
1668	5.5203667	166.8
1669	5.4487805	166.9
1670	5.5192757	167.0
1671	5.6420097	167.1
1672	5.4868226	167.2
1673	5.5329046	167.3
1674	5.595728	167.4
1675	5.6077285	167.5
1676	5.540908	167.6
1677	5.5497575	167.7
1678	5.621939	167.8
1679	5.6848955	167.9
1680	5.743323	168.0
1681	5.5344563	168.1
1682	5.4535055	168.2
1683	5.3949184	168.3
1684	5.367652	168.4
1685	5.601906	168.5
1686	5.477968	168.6
1687	5.4565935	168.7
1688	5.4679985	168.8
1689	5.508893	168.9
1690	5.453267	169.0
1691	5.4543037	169.1
1692	5.3951974	169.2
1693	5.4456353	169.3
1694	5.3341393	169.4
1695	5.332995	169.5
1696	5.627763	169.6
1697	5.6882296	169.7
1698	5.417303	169.8
1699	5.492323	169.9
1700	5.416882	170.0
1701	5.424538	170.1
1702	5.53891	170.2
1703	5.6139717	170.3
1704	5.5853643	170.4
1705	5.6056814	170.5
1706	5.607228	170.6
1707	5.58301	170.7
1708	5.526842	170.8
1709	5.5381827	170.9
1710	5.565491	171.0
1711	5.43622	171.1
1712	5.400776	171.2
1713	5.402553	171.3
1714	5.502374	171.4
1715	5.5669165	171.5
1716	5.685396	171.6
1717	5.3909264	171.7
1718	5.191201	171.8
1719	5.3937645	171.9
1720	5.6182833	172.0
1721	5.483715	172.1
1722	5.297451	172.2
1723	5.6386843	172.3
1724	5.4146504	172.4
1725	5.463293	172.5
1726	5.3222723	172.6
1727	5.454797	172.7
1728	5.452058	172.8
1729	5.476074	172.9
1730	5.1999803	173.0
1731	5.278453	173.1
1732	5.2730613	173.2
1733	5.272035	173.3
1734	5.239363	173.4
1735	5.209612	173.5
1736	5.4593296	173.6
1737	5.2762012	173.7
1738	5.353404	173.8
1739	5.2399535	173.9
1740	5.3977833	174.0
1741	5.4705133	174.1
1742	5.397897	174.2
1743	5.45011	174.3
1744	5.418782	174.4
1745	5.642536	174.5
1746	5.383895	174.6
1747	5.327056	174.7
1748	5.589704	174.8
1749	5.279909	174.9
1750	5.19793	175.0
1751	5.2087364	175.1
1752	5.2617908	175.2
1753	5.2082605	175.3
1754	5.4851985	175.4
1755	5.3314996	175.5
1756	5.4561386	175.6
1757	5.5128503	175.7
1758	5.4252214	175.8
1759	5.2855783	175.9
1760	5.3815293	176.0
1761	5.2581625	176.1
1762	5.408688	176.2
1763	5.2176037	176.3
1764	5.3959365	176.4
1765	5.262285	176.5
1766	5.36109	176.6
1767	5.4316597	176.7
1768	5.483744	176.8
1769	5.557084	176.9
1770	5.3657413	177.0
1771	5.4214325	177.1
1772	5.3426228	177.2
1773	5.490737	177.3
1774	5.3633595	177.4
1775	5.4688764	177.5
1776	5.588831	177.6
1777	5.563224	177.7
1778	5.286725	177.8
1779	5.415545	177.9
1780	5.3013825	178.0
1781	5.3907685	178.1
1782	5.165601	178.2
1783	5.410885	178.3
1784	5.492323	178.4
1785	5.545782	178.5
1786	5.4845753	178.6
1787	5.507947	178.7
1788	5.337594	178.8
1789	5.5708985	178.9
1790	5.513249	179.0
1791	5.472016	179.1
1792	5.4704165	179.2
1793	5.6420383	179.3
1794	5.520558	179.4
1795	5.556762	179.5
1796	5.657559	179.6
1797	5.520868	179.7
1798	5.609085	179.8
1799	5.531537	179.9
1800	5.454751	180.0
1801	5.617769	180.1
1802	5.7643123	180.2
1803	5.6251307	180.3
1804	5.5474033	180.4
1805	5.843179	180.5
1806	5.5071125	180.6
1807	5.566507	180.7
1808	5.571432	180.8
1809	5.763726	180.9
1810	5.7520523	181.0
1811	5.786463	181.1
1812	5.6213894	181.2
1813	5.4968476	181.3
1814	5.4800253	181.4
1815	5.3874235	181.5
1816	5.466681	181.6
1817	5.5457525	181.7
1818	5.5569596	181.8
1819	5.472945	181.9
1820	5.5218925	182.0
1821	5.566237	182.1
1822	5.636504	182.2
1823	5.5644016	182.3
1824	5.621049	182.4
1825	5.45763	182.5
1826	5.3803873	182.6
1827	5.501687	182.7
1828	5.4637103	182.8
1829	5.544938	182.9
1830	5.5562057	183.0
1831	5.588503	183.1
1832	5.6327925	183.2
1833	5.6712723	183.3
1834	5.6870346	183.4
1835	5.4023876	183.5
1836	5.3263836	183.6
1837	5.580218	183.7
1838	5.599094	183.8
1839	5.5969644	183.9
1840	5.7236075	184.0
1841	5.8366227	184.1
1842	5.7203436	184.2
1843	5.659328	184.3
1844	5.8096642	184.4
1845	5.5670624	184.5
1846	5.5318456	184.6
1847	5.556616	184.7
1848	5.689946	184.8
1849	5.5055017	184.9
1850	5.6503196	185.0
1851	5.70229	185.1
1852	5.529131	185.2
1853	5.6182184	185.3
1854	5.689296	185.4
1855	5.417055	185.5
1856	5.3618803	185.6
1857	5.376438	185.7
1858	5.661873	185.8
1859	5.6374717	185.9
1860	5.5242205	186.0
1861	5.570066	186.1
1862	5.507977	186.2
1863	5.5966372	186.3
1864	5.5356913	186.4
1865	5.6220264	186.5
1866	5.644685	186.6
1867	5.4318323	186.7
1868	5.6665564	186.8
1869	5.41111	186.9
1870	5.515256	187.0
1871	5.300515	187.1
1872	5.456027	187.2
1873	5.436931	187.3
1874	5.371645	187.4
1875	5.4040217	187.5
1876	5.3241215	187.6
1877	5.3917193	187.7
1878	5.633999	187.8
1879	5.486704	187.9
1880	5.344679	188.0
1881	5.592986	188.1
1882	5.506551	188.2
1883	5.3335595	188.3
1884	5.569496	188.4
1885	5.5201454	188.5
1886	5.6264973	188.6
1887	5.4428253	188.7
1888	5.5413413	188.8
1889	5.614762	188.9
1890	5.4736958	189.0
1891	5.4031253	189.1
1892	5.4624662	189.2
1893	5.490463	189.3
1894	5.700199	189.4
1895	5.681323	189.5
1896	5.47906	189.6
1897	5.3497086	189.7
1898	5.4511843	189.8
1899	5.520772	189.9
1900	5.6372046	190.0
1901	5.6432285	190.1
1902	5.601506	190.2
1903	5.819853	190.3
1904	5.5992756	190.4
1905	5.518015	190.5
1906	5.4937453	190.6
1907	5.5291605	190.7
1908	5.5526743	190.8
1909	5.6111665	190.9
1910	5.584621	191.0
1911	5.6418657	191.1
1912	5.6547747	191.2
1913	5.4391007	191.3
1914	5.5445786	191.4
1915	5.6086426	191.5
1916	5.492508	191.6
1917	5.787096	191.7
1918	5.5352945	191.8
1919	5.697293	191.9
1920	5.8362045	192.0
1921	5.55633	192.1
1922	5.4427204	192.2
1923	5.5584903	192.3
1924	5.6653643	192.4
1925	5.588605	192.5
1926	5.6398315	192.6
1927	5.675045	192.7
1928	5.647834	192.8
1929	5.754676	192.9
1930	5.7826433	193.0
1931	5.7442865	193.1
1932	5.989404	193.2
1933	6.1307964	193.3
1934	6.0322757	193.4
1935	6.01057	193.5
1936	6.076786	193.6
1937	5.9814644	193.7
1938	6.092949	193.8
1939	6.2506905	193.9
1940	6.055267	194.0
1941	6.1990633	194.1
1942	6.090264	194.2
1943	5.882759	194.3
1944	5.9658585	194.4
1945	5.7485633	194.5
1946	5.920349	194.6
1947	5.8301706	194.7
1948	5.604963	194.8
1949	5.917785	194.9
1950	5.9085026	195.0
1951	5.6879797	195.1
1952	5.9062843	195.2
1953	5.9509716	195.3
1954	5.8461037	195.4
1955	5.6123343	195.5
1956	5.8328776	195.6
1957	5.810028	195.7
1958	5.8616037	195.8
1959	5.7684755	195.9
1960	5.7602167	196.0
1961	5.7710924	196.1
1962	5.680241	196.2
1963	5.7541876	196.3
1964	5.4694123	196.4
1965	5.6941853	196.5
1966	5.5872436	196.6
1967	5.619217	196.7
1968	5.5032687	196.8
1969	5.709757	196.9
1970	5.5442705	197.0
1971	5.7786455	197.1
1972	5.7818484	197.2
1973	5.8121433	197.3
1974	5.9114766	197.4
1975	6.1132236	197.5
1976	5.650766	197.6
1977	5.6612186	197.7
1978	5.82413	197.8
1979	5.908757	197.9
1980	6.2123737	198.0
1981	6.105397	198.1
1982	6.2247343	198.2
1983	5.9917746	198.3
1984	6.196503	198.4
1985	6.121398	198.5
1986	6.1820197	198.6
1987	5.9193115	198.7
1988	6.080695	198.8
1989	6.102078	198.9
1990	6.251152	199.0
1991	6.2812624	199.1
1992	6.094398	199.2
1993	6.0288677	199.3
1994	6.073852	199.4
1995	5.9482427	199.5
1996	6.105357	199.6
1997	5.859188	199.7
1998	6.1851454	199.8
[truncated: 24,001 more rows]
