# Supplementary material for: Assessing structure-function impacts on Vitellogenin by leveraging allelic variant found in honey bee subspecies Apis mellifera mellifera
Source: iScience. 2025 Jul 29;28(9):113241. doi: 10.1016/j.isci.2025.113241 (PMC12496180; doi:10.1016/j.isci.2025.113241)
Supplement: Data S1. Data and code for molecular dynamics [file mmc2.zip › MD_analysis/csv/rmsdwt2_delloop.csv]

	CA_Backbone	Time_(ns)
0	27.728766859109257	0.0
1	27.664527876044268	0.1
2	27.451440409634415	0.2
3	27.70321515709415	0.3
4	27.534816556678106	0.4
5	27.708352293564502	0.5
6	27.90380941594641	0.6
7	27.988334490260716	0.7
8	27.73335706215047	0.8
9	27.725958778080443	0.9
10	27.756399844710423	1.0
11	27.76793867178764	1.1
12	28.12543858765567	1.2
13	28.1947009156722	1.3
14	28.06522819142613	1.4
15	28.373001213572188	1.5
16	28.18385217909618	1.6
17	28.082256541612608	1.7
18	28.178292912797964	1.8
19	28.22328461105959	1.9
20	28.131254802544756	2.0
21	28.040069253685644	2.1
22	28.069794534955335	2.2
23	28.396829524681376	2.3
24	28.263104301256384	2.4
25	28.237374570574744	2.5
26	28.273064729846816	2.6
27	28.2375838001416	2.7
28	27.91746990424539	2.8
29	27.867087791616694	2.9
30	28.442467265114338	3.0
31	27.939345406063957	3.1
32	27.879373604954516	3.2
33	28.088335211133803	3.3
34	28.082329955495716	3.4
35	28.18247199809378	3.5
36	28.425945470721288	3.6
37	28.155053748100705	3.7
38	28.046329622567523	3.8
39	28.238885061219655	3.9
40	27.836114474334195	4.0
41	27.934582680397444	4.1
42	27.80749957804648	4.2
43	28.126778391022356	4.3
44	28.066101816635097	4.4
45	28.015993170720968	4.5
46	27.793717956840375	4.6
47	28.051811804288477	4.7
48	27.888926586493707	4.8
49	27.98953297190242	4.9
50	28.00949237137192	5.0
51	27.673416461941347	5.1
52	27.78357032284802	5.2
53	27.728625537384275	5.3
54	28.215251296900696	5.4
55	28.09617214315539	5.5
56	28.174925050910467	5.6
57	27.792060638429255	5.7
58	27.904007633430794	5.8
59	27.91887945080103	5.9
60	27.982064944643447	6.0
61	28.054485904980616	6.1
62	27.656889161507067	6.2
63	27.716326876616915	6.3
64	28.136270806107984	6.4
65	28.103218040586505	6.5
66	27.928324146862643	6.6
67	27.581291215378478	6.7
68	27.70225894126669	6.8
69	27.873566566800818	6.9
70	27.803915145203824	7.0
71	27.453475809543534	7.1
72	27.820411244737784	7.2
73	27.58175005214789	7.3
74	27.93814508907517	7.4
75	27.746593585274514	7.5
76	27.92850768157041	7.6
77	27.809123860210207	7.7
78	27.949357224372562	7.8
79	28.026315162685698	7.9
80	28.3135176147854	8.0
81	28.104062300242223	8.1
82	27.864604567020628	8.2
83	27.894172008441643	8.3
84	28.188233152570543	8.4
85	28.05342140367558	8.5
86	27.954096090527067	8.6
87	27.552307414328155	8.7
88	27.86554242937731	8.8
89	27.931301079822596	8.9
90	28.00260064309532	9.0
91	28.125471623903064	9.1
92	27.977250829258757	9.2
93	27.910189082388335	9.3
94	28.126003874555586	9.4
95	27.959668204254825	9.5
96	27.83094430161644	9.6
97	27.677876355340047	9.7
98	27.914355320254614	9.8
99	27.834293810033163	9.9
100	27.957574073239222	10.0
101	27.843230114954267	10.1
102	27.651234457160815	10.2
103	27.701121026078543	10.3
104	27.986066001272732	10.4
105	27.62460357106405	10.5
106	27.7633833403409	10.6
107	27.89019848201852	10.7
108	27.48825196597093	10.8
109	27.701322914257087	10.9
110	27.468294401848517	11.0
111	27.521431370440773	11.1
112	27.703708865458037	11.2
113	27.78885245173751	11.3
114	27.608465364210232	11.4
115	27.604212865031307	11.5
116	27.579554977043014	11.6
117	27.654881291804116	11.7
118	27.42082865572621	11.8
119	27.167381907078735	11.9
120	27.047634686997156	12.0
121	26.86989784065001	12.1
122	27.221489774275067	12.2
123	26.984102312557066	12.3
124	27.286382140899704	12.4
125	27.247799474633247	12.5
126	27.174930689609127	12.6
127	27.019271233259087	12.7
128	27.231400648494404	12.8
129	27.484502351891283	12.9
130	26.961215534498713	13.0
131	27.29010055407903	13.1
132	27.06064546243065	13.2
133	27.10408445706458	13.3
134	27.090849769287612	13.4
135	27.11097251464702	13.5
136	27.275551757794464	13.6
137	27.228721041761027	13.7
138	27.216883053110156	13.8
139	27.097310191000958	13.9
140	27.43845899975416	14.0
141	27.6020691796446	14.1
142	27.167552594356955	14.2
143	27.256682554489092	14.3
144	27.01704495725389	14.4
145	26.9443542008963	14.5
146	27.145908346270176	14.6
147	26.99763616190769	14.7
148	27.152489900890643	14.8
149	27.25619251681936	14.9
150	27.32268714144279	15.0
151	27.07147033949466	15.1
152	27.128645071657754	15.2
153	27.064617153506696	15.3
154	27.235482460395104	15.4
155	27.265400453107954	15.5
156	27.334136036513197	15.6
157	27.629658116915905	15.7
158	27.418149048992838	15.8
159	27.427421222429146	15.9
160	27.40445919514061	16.0
161	27.494870227532957	16.1
162	27.58089661575678	16.2
163	27.281189944017015	16.3
164	27.297970522348013	16.4
165	27.44757149799472	16.5
166	27.587692905985335	16.6
167	27.558033697210437	16.7
168	27.514974619421583	16.8
169	27.56540261572722	16.9
170	27.514157889972026	17.0
171	27.19136071664829	17.1
172	27.704454016371564	17.2
173	27.337667244290603	17.3
174	27.93972532290903	17.4
175	27.844318475771313	17.5
176	27.629647104833445	17.6
177	27.689796934609415	17.7
178	27.817012181949966	17.8
179	27.511272724365952	17.9
180	27.27588762630967	18.0
181	27.48020947507665	18.1
182	27.28450641618634	18.2
183	27.225606457770247	18.3
184	27.320202081499644	18.4
185	27.180497297295652	18.5
186	27.185208633243995	18.6
187	27.18102954794817	18.7
188	27.390391259790388	18.8
189	27.2289119178571	18.9
190	27.021644337030494	19.0
191	27.101935265636644	19.1
192	27.203171175092997	19.2
193	27.040878774404312	19.3
194	26.996834115234755	19.4
195	27.37351891410551	19.5
196	27.095050878748363	19.6
197	27.388190678644282	19.7
198	27.38052076320676	19.8
199	27.440857798384656	19.9
200	27.300090348222703	20.0
201	27.288424882197134	20.1
202	27.189347340904103	20.2
203	27.431712263896703	20.3
204	27.242064015015576	20.4
205	27.063260832016308	20.5
206	27.248379444309787	20.6
207	27.10680811212782	20.7
208	27.29445950338846	20.8
209	27.231877838734594	20.9
210	26.95897824641105	21.0
211	27.315512769716236	21.1
212	27.279861152732792	21.2
213	27.025931707803892	21.3
214	27.47737569918875	21.4
215	27.465501003596327	21.5
216	27.39185403141128	21.6
217	27.503353201725872	21.7
218	27.606872282946824	21.8
219	27.35531410644225	21.9
220	27.442362782988333	22.0
221	27.576401850763602	22.1
222	27.253400953914245	22.2
223	27.139273566584453	22.3
224	27.32844646057247	22.4
225	27.51921610651804	22.5
226	27.25956588474809	22.6
227	27.434999370512784	22.7
228	27.44959221512722	22.8
229	27.275526062935374	22.9
230	27.50866286082153	23.0
231	27.40340203522388	23.1
232	27.336479774731362	23.2
233	27.38305721286808	23.3
234	27.548444008729692	23.4
235	27.525283763956768	23.5
236	27.272253639095915	23.6
237	27.455652531177634	23.7
238	27.47377474822239	23.8
239	27.22247168496161	23.9
240	27.218391708407985	24.0
241	27.19763026226556	24.1
242	27.478286031339266	24.2
243	27.18727523405343	24.3
244	27.40158687696408	24.4
245	27.628740443377083	24.5
246	27.17788559840415	24.6
247	27.2677129904258	24.7
248	27.290645652161093	24.8
249	27.484805184159097	24.9
250	27.433252120094856	25.0
251	27.25700557557476	25.1
252	26.965811243581157	25.2
253	26.916137574924438	25.3
254	27.07063158588017	25.4
255	27.014112072623796	25.5
256	26.859078469627235	25.6
257	26.99728561061586	25.7
258	27.103699034178273	25.8
259	27.157504069106796	25.9
260	27.35187099532457	26.0
261	27.297724585839607	26.1
262	27.222370740872343	26.2
263	27.20331249681798	26.3
264	27.51641536687754	26.4
265	27.430053110138502	26.5
266	27.482960660346052	26.6
267	27.90832069906328	26.7
268	27.798559602431226	26.8
269	27.871744067152704	26.9
270	27.543268329970708	27.0
271	27.7554656530479	27.1
272	27.77399348179682	27.2
273	27.620296011472792	27.3
274	27.967912583327653	27.4
275	27.810023180278257	27.5
276	28.083488059501715	27.6
277	27.745727301453865	27.7
278	28.015137898982783	27.8
279	27.58821597990247	27.9
280	27.63036289019373	28.0
281	27.911216876751823	28.1
282	27.7295762471705	28.2
283	27.88294519036763	28.3
284	28.077099216324402	28.4
285	27.824269144295016	28.5
286	27.778113835986154	28.6
287	27.816777257524027	28.7
288	27.661462846424584	28.8
289	27.894807038530512	28.9
290	28.026489520658075	29.0
291	27.95540102229928	29.1
292	27.90333039035914	29.2
293	28.09274187946725	29.3
294	28.073738695825217	29.4
295	28.09488556485395	29.5
296	28.003830325637352	29.6
297	28.29725643967738	29.7
298	28.0819041549737	29.8
299	28.04467964554471	29.9
300	27.923647682508776	30.0
301	27.795621211759904	30.1
302	27.801685198504472	30.2
303	27.9305614349503	30.3
304	27.47257076053945	30.4
305	27.653638761832543	30.5
306	27.57719472070115	30.6
307	27.70743094933152	30.7
308	27.49329182904617	30.8
309	27.562236642018267	30.9
310	27.371461490031457	31.0
311	27.786027852585	31.1
312	27.462993919488248	31.2
313	27.661824409798882	31.3
314	27.626262724822247	31.4
315	27.593202617912453	31.5
316	27.40136296462061	31.6
317	27.72894488777579	31.7
318	27.679963144967342	31.8
319	27.915056422838276	31.9
320	27.71914046368696	32.0
321	27.766586020991404	32.1
322	27.9272761636813	32.2
323	27.779851909668697	32.3
324	28.045105446066728	32.4
325	27.82287795121015	32.5
326	27.61444492498923	32.6
327	27.71677653665094	32.7
328	27.7935105626206	32.8
329	27.743893789723284	32.9
330	27.723218604893507	33.0
331	27.727250862423112	33.1
332	28.020333766559624	33.2
333	27.759301528440194	33.3
334	27.833517458219315	33.4
335	27.846436466298925	33.5
336	27.457293331465053	33.6
337	27.768973807539435	33.7
338	27.89887783834875	33.8
339	27.70683996757252	33.9
340	27.684718529245544	34.0
341	27.198775518842012	34.1
342	27.180541345625517	34.2
343	27.399283516381626	34.3
344	27.156832332076377	34.4
345	27.21580753972265	34.5
346	27.502022575094575	34.6
347	27.389739711577818	34.7
348	27.344927877329805	34.8
349	27.276212482742416	34.9
350	27.35917567669364	35.0
351	27.552876371922224	35.1
352	27.409464186621374	35.2
353	27.238119854145694	35.3
354	27.37326747155587	35.4
355	27.267032076659987	35.5
356	27.275878449574282	35.6
357	27.632157859635672	35.7
358	27.35541321518445	35.8
359	27.545011909694477	35.9
360	27.167690245387778	36.0
361	27.29066217028479	36.1
362	27.421467356509236	36.2
363	27.30871647948768	36.3
364	27.389383654244757	36.4
365	27.332979767854276	36.5
366	27.572316368168742	36.6
367	27.47815572169675	36.7
368	27.488365757489746	36.8
369	27.55397207412759	36.9
370	27.59632087259739	37.0
371	27.65860888171883	37.1
372	27.535346971983547	37.2
373	27.78454305679918	37.3
374	27.636843500724922	37.4
375	27.550985964432243	37.5
376	27.84058170912121	37.6
377	27.70097603365941	37.7
378	27.415998022217828	37.8
379	27.748357353816143	37.9
380	27.60314469303211	38.0
381	27.723281006694144	38.1
382	27.466470066853326	38.2
383	27.698351487338364	38.3
384	28.064438992182737	38.4
385	27.804574034804702	38.5
386	27.853111623620354	38.6
387	27.696070150920843	38.7
388	27.313987596294705	38.8
389	27.57916588346255	38.9
390	27.479682730465363	39.0
391	27.43701091090989	39.1
392	27.59725322891284	39.2
393	27.624489779545232	39.3
394	27.59777813817705	39.4
395	27.59691552505055	39.5
396	27.497650778355602	39.6
397	27.5882214859437	39.7
398	27.67983099997775	39.8
399	27.5799257171527	39.9
400	27.698208330266304	40.0
401	27.719346022559655	40.1
402	27.78864689286482	40.2
403	27.869950933057837	40.3
404	27.597827692548144	40.4
405	27.306468179317555	40.5
406	27.483199255466147	40.6
407	27.590809325323193	40.7
408	27.44886174699031	40.8
409	27.807174721613737	40.9
410	27.620602514434758	41.0
411	27.4763368927428	41.1
412	27.42538398717295	41.2
413	27.89587337518263	41.3
414	27.750829566329745	41.4
415	27.494180137031755	41.5
416	27.693124418861203	41.6
417	27.74106184918246	41.7
418	27.27364483218078	41.8
419	27.612424207856733	41.9
420	27.568425432364116	42.0
421	27.543127008245726	42.1
422	27.401317080943667	42.2
423	27.570159835352502	42.3
424	27.648705348887805	42.4
425	27.69971515021706	42.5
426	27.579169554156707	42.6
427	27.831230615760557	42.7
428	27.77225907880844	42.8
429	27.505533594054125	42.9
430	27.515980389620136	43.0
431	28.033208726309372	43.1
432	28.09806989203368	43.2
433	27.789795820135428	43.3
434	27.925872123166894	43.4
435	27.713845487367923	43.5
436	27.47928629549659	43.6
437	28.04591666947505	43.7
438	27.87304716357784	43.8
439	27.49605219105096	43.9
440	27.79009131101493	44.0
441	27.54340781634861	44.1
442	27.744897724574763	44.2
443	27.819541290222976	44.3
444	27.90298718045562	44.4
445	27.424216706431565	44.5
446	27.61099997852447	44.6
447	27.537791654290984	44.7
448	27.48189065299978	44.8
449	27.557690487306914	44.9
450	27.798124625173823	45.0
451	27.377630091559453	45.1
452	27.535464434196516	45.2
453	27.31185492299047	45.3
454	27.606905319194222	45.4
455	27.473607731638324	45.5
456	27.55995530560074	45.6
457	27.566114730393352	45.7
458	27.572854124862495	45.8
459	27.73891082240745	45.9
460	27.354080753206066	46.0
461	27.554935631343355	46.1
462	27.487303091531782	46.2
463	27.443564935324197	46.3
464	27.75456449763277	46.4
465	27.953046271998648	46.5
466	27.762320674382938	46.6
467	27.758422397190003	46.7
468	27.734493141991543	46.8
469	27.876266362352045	46.9
470	27.519008712298266	47.0
471	27.519065608057677	47.1
472	27.671102089276424	47.2
473	27.548636720172844	47.3
474	27.42440574718056	47.4
475	27.5836221061671	47.5
476	27.638174127356226	47.6
477	27.722433076344267	47.7
478	27.4802792182656	47.8
479	27.377130877154336	47.9
480	27.53993901037184	48.0
481	27.535086352698524	48.1
482	27.559145917539496	48.2
483	27.66919699900982	48.3
484	27.631280563732552	48.4
485	27.651282176184836	48.5
486	27.773073972910915	48.6
487	27.442953764747337	48.7
488	27.67045788245217	48.8
489	27.734032469875046	48.9
490	27.57277336959108	49.0
491	27.77438808141852	49.1
492	27.315441191180206	49.2
493	27.448839722825376	49.3
494	27.62973336614609	49.4
495	27.30779697060178	49.5
496	27.477190329133908	49.6
497	27.78103203783963	49.7
498	27.668286666859302	49.8
499	27.799684670189826	49.9
500	27.662026297977423	50.0
501	27.805020024144575	50.1
502	28.004549781691793	50.2
503	27.985489702290348	50.3
504	27.746145760587567	50.4
505	27.635973546210117	50.5
506	27.043387693859465	50.6
507	27.558600819457432	50.7
508	27.702414945768293	50.8
509	27.68991806751654	50.9
510	27.569950605785646	51.0
511	28.148196891418586	51.1
512	27.698245037207858	51.2
513	27.652126435840554	51.3
514	27.84505628529653	51.4
515	27.767969872687956	51.5
516	27.937238427618812	51.6
517	27.807277501050088	51.7
518	27.748252739032715	51.8
519	27.990663545702258	51.9
520	27.76096435289255	52.0
521	27.87303982218953	52.1
522	27.596128161154233	52.2
523	28.196785869952414	52.3
524	27.938255209899832	52.4
525	28.10917557720057	52.5
526	28.023641061993555	52.6
527	27.81366817957448	52.7
528	27.986901084193065	52.8
529	28.048763292792493	52.9
530	28.29249187866379	53.0
531	28.09489474158934	53.1
532	27.919956799535615	53.2
533	27.593655948640638	53.3
534	27.670259664967784	53.4
535	27.51482045026706	53.5
536	27.560992276699615	53.6
537	27.945708554382186	53.7
538	27.65346807455432	53.8
539	27.826401817599248	53.9
540	27.55202844157235	54.0
541	27.42069100469539	54.1
542	27.658906207945414	54.2
543	27.75047901503791	54.3
544	27.628610133734565	54.4
545	27.638996362847013	54.5
546	27.82676154562647	54.6
547	27.59047345680798	54.7
548	27.635019165729737	54.8
549	28.057084756442578	54.9
550	27.636397511385056	55.0
551	27.380252802533423	55.1
552	27.532511360748572	55.2
553	27.29177806130801	55.3
554	27.43481583580502	55.4
555	27.295298257002948	55.5
556	27.460319818796105	55.6
557	27.34755425899793	55.7
558	27.358081809835358	55.8
559	27.51500949101606	55.9
560	27.42937036102562	56.0
561	27.466690308502642	56.1
562	27.245903561102025	56.2
563	27.57370756125361	56.3
564	27.512838275423192	56.4
565	27.730369117108047	56.5
566	28.15245122594459	56.6
567	28.105886635237415	56.7
568	27.653402002059522	56.8
569	28.31340932930782	56.9
570	28.267852344146277	57.0
571	28.67054034041324	57.1
572	28.372111070239523	57.2
573	29.640163378273556	57.3
574	29.19621127365968	57.4
575	29.559764164189815	57.5
576	29.393977262665278	57.6
577	29.607459328696827	57.7
578	29.843714381267915	57.8
579	29.95500432201566	57.9
580	29.616483730277654	58.0
581	29.70930457338296	58.1
582	30.188372373633598	58.2
583	30.110316897768023	58.3
584	29.480792850132495	58.4
585	30.248423094667377	58.5
586	31.033281742220204	58.6
587	29.889242000876216	58.7
588	29.575370120391113	58.8
589	29.464944628116946	58.9
590	29.086340056202967	59.0
591	28.674473489200658	59.1
592	28.883888426108122	59.2
593	28.347972585474214	59.3
594	28.593250204279048	59.4
595	28.57432594056135	59.5
596	29.158100291592184	59.6
597	29.195271575955925	59.7
598	29.21363238812078	59.8
599	28.2437028472985	59.9
600	28.263291506658305	60.0
601	28.343373205697606	60.1
602	28.497142254557666	60.2
603	27.88567802216626	60.3
604	28.322028119184488	60.4
605	28.02661983030059	60.5
606	28.547199510753618	60.6
607	28.111157752044438	60.7
608	28.121652266634463	60.8
609	28.549390915164338	60.9
610	28.31577325634384	61.0
611	27.94306014854913	61.1
612	27.642900146081185	61.2
613	27.867904521066254	61.3
614	28.428428695317358	61.4
615	28.18196727764743	61.5
616	28.248091162161167	61.6
617	28.192630644168602	61.7
618	28.676233587048124	61.8
619	28.29016832926348	61.9
620	28.416418184041184	62.0
621	28.140042444352567	62.1
622	28.627991489111974	62.2
623	29.008258885478305	62.3
624	28.25870497431125	62.4
625	28.352054397374914	62.5
626	28.274092524210303	62.6
627	28.14424722450747	62.7
628	27.867005200998204	62.8
629	27.910767216717794	62.9
630	27.857677967149563	63.0
631	27.951700962590728	63.1
632	28.00832876132468	63.2
633	28.038345862779725	63.3
634	27.623375723869096	63.4
635	27.752828259297306	63.5
636	27.917787419289827	63.6
637	28.661692132151867	63.7
638	28.415704234027977	63.8
639	28.08619336109418	63.9
640	28.210996962374693	64.0
641	28.101663501611732	64.1
642	28.401953813722187	64.2
643	28.376057066456482	64.3
644	27.830228516256156	64.4
645	27.932686766866226	64.5
646	28.64000383573522	64.6
647	28.42136627976254	64.7
648	28.197971504164578	64.8
649	28.422430781067582	64.9
650	28.224048115443896	65.0
651	28.080971798658254	65.1
652	28.218000646823022	65.2
653	27.811944788668562	65.3
654	28.29278736954329	65.4
655	28.295461470235438	65.5
656	28.236750552568346	65.6
657	28.706228664338234	65.7
658	28.3458215586992	65.8
659	28.477766495458866	65.9
660	28.156799163171552	66.0
661	28.42658784219847	66.1
662	28.45305905309948	66.2
663	28.908511442501936	66.3
664	28.137665669887003	66.4
665	28.280802553126207	66.5
666	28.206935339291842	66.6
667	28.14707549435414	66.7
668	28.222822103596023	66.8
669	28.109744534794643	66.9
670	28.155637388471394	67.0
671	28.431334049741285	67.1
672	28.20896523315973	67.2
673	28.350063045795658	67.3
674	28.2130415390192	67.4
675	27.975173216366855	67.5
676	27.723058929697753	67.6
677	27.760250402879343	67.7
678	28.04020323402231	67.8
679	28.011459863439164	67.9
680	28.153893808747625	68.0
681	28.066380789390898	68.1
682	28.22434911236463	68.2
683	27.801975183342744	68.3
684	27.971770482884878	68.4
685	27.828180268917496	68.5
686	28.51466981914927	68.6
687	28.364169523434516	68.7
688	28.011614032593684	68.8
689	28.26844516125236	68.9
690	27.874638409494167	69.0
691	27.960209631642737	69.1
692	28.397407659010838	69.2
693	28.34557011614956	69.3
694	28.85674364282961	69.4
695	29.03631033021318	69.5
696	28.441226570489842	69.6
697	28.899244775106858	69.7
698	28.48218050518063	69.8
699	28.709941571476328	69.9
700	28.348231369412158	70.0
701	28.300062685359112	70.1
702	28.17952626603415	70.2
703	27.863705246952577	70.3
704	28.108825025908736	70.4
705	27.73609356464325	70.5
706	28.09951247483672	70.6
707	27.610197931851538	70.7
708	27.12457977788075	70.8
709	27.450282305628413	70.9
710	27.608658075653384	71.0
711	28.00173435927467	71.1
712	27.723214934199348	71.2
713	27.949425132214436	71.3
714	27.756528319005863	71.4
715	28.01059908565974	71.5
716	28.03048874194028	71.6
717	27.991190290313543	71.7
718	27.643595742623617	71.8
719	27.559237684893375	71.9
720	27.765815175218794	72.0
721	28.181034921331978	72.1
722	27.992759512064936	72.2
723	27.71383447528546	72.3
724	27.918416943337462	72.4
725	28.064233433310044	72.5
726	27.72244775912089	72.6
727	27.714403432879532	72.7
728	27.96949281716151	72.8
729	28.114797245299425	72.9
730	27.719182676669742	73.0
731	28.00555188119619	73.1
732	27.657806835045896	73.2
733	27.581441713838846	73.3
734	27.411543634860358	73.4
735	27.556031333548713	73.5
736	27.634389641682098	73.6
737	27.411240802592545	73.7
738	27.75971264618559	73.8
739	27.091928953369276	73.9
740	27.508049854897592	74.0
741	27.85090553643301	74.1
742	27.613494215203005	74.2
743	27.920175205837854	74.3
744	27.936495112052356	74.4
745	27.4561150386412	74.5
746	27.719237737082075	74.6
747	27.830621280530778	74.7
748	27.732501790412286	74.8
749	27.400557247253516	74.9
750	27.63792084945951	75.0
751	27.48202646868353	75.1
752	27.44910401280456	75.2
753	27.63896699729377	75.3
754	27.500216593570165	75.4
755	27.76995571822598	75.5
756	27.80103915633314	75.6
757	27.967345461080658	75.7
758	27.721552109746995	75.8
759	27.563648023920983	75.9
760	27.706043426940816	76.0
761	27.630790526062825	76.1
762	27.577919682796825	76.2
763	27.583124727109052	76.3
764	27.87188722422476	76.4
765	27.790706152285942	76.5
766	27.590987353989725	76.6
767	27.850936737333335	76.7
768	27.836354904801368	76.8
769	27.812297175307474	76.9
770	28.01166358696478	77.0
771	27.86364100980486	77.1
772	27.847181617212456	77.2
773	27.662094205819297	77.3
774	27.712597451355123	77.4
775	27.959224050262034	77.5
776	27.69904157783956	77.6
777	27.62881569260726	77.7
778	27.448795674495514	77.8
779	28.087817643257903	77.9
780	27.883435228037364	78.0
781	27.03259401769578	78.1
782	27.03993173531224	78.2
783	27.19820656124794	78.3
784	26.65134287529582	78.4
785	27.089752231735176	78.5
786	27.315553147351945	78.6
787	27.042987588196535	78.7
788	27.245266695666082	78.8
789	27.04677023852358	78.9
790	27.217767690401583	79.0
791	27.14531552916409	79.1
792	27.041045790988377	79.2
793	27.248581332488328	79.3
794	27.429909953066446	79.4
795	27.303869327855598	79.5
796	27.003156885917274	79.6
797	27.161306908251696	79.7
798	27.149689161250144	79.8
799	26.945185613122476	79.9
800	26.93884632431626	80.0
801	26.99902919033963	80.1
802	27.05108697485023	80.2
803	27.025017704959218	80.3
804	26.95262427482821	80.4
805	27.05494303906038	80.5
806	26.959002105923062	80.6
807	27.023121791428004	80.7
808	27.14175495583344	80.8
809	27.459453534975452	80.9
810	27.532544396995966	81.0
811	27.306466343970474	81.1
812	27.22940746156807	81.2
813	27.10607764399091	81.3
814	27.15661943181537	81.4
815	27.422212507422763	81.5
816	27.11562695483595	81.6
817	27.38479528655062	81.7
818	27.392417482964117	81.8
819	27.502914553774318	81.9
820	27.394616228763148	82.0
821	27.208275275315955	82.1
822	27.11793582145964	82.2
823	27.04090997530463	82.3
824	27.221174094577712	82.4
825	26.938281037416342	82.5
826	27.103785295490923	82.6
827	27.16974583411475	82.7
828	27.256051195094383	82.8
829	26.95588935727936	82.9
830	27.267241306226843	83.0
831	26.964594408468674	83.1
832	26.973525207348544	83.2
833	26.92157387296845	83.3
834	26.80563683342009	83.4
835	27.090082594209154	83.5
836	26.80836782987164	83.6
837	27.206105895070166	83.7
838	27.008815260957686	83.8
839	26.861400183680466	83.9
840	27.06539534066762	84.0
841	27.123818108843523	84.1
842	26.83533458448362	84.2
843	27.115114893001287	84.3
844	27.142222969338242	84.4
845	27.119784015966836	84.5
846	27.105130604898843	84.6
847	26.809474544159464	84.7
848	26.47201294768527	84.8
849	27.16880797175807	84.9
850	27.23335896382626	85.0
851	27.01752398284116	85.1
852	27.10503883754496	85.2
853	27.1110642820009	85.3
854	26.69514343330405	85.4
855	26.8831306930799	85.5
856	27.04459535223656	85.6
857	26.813081001167056	85.7
858	26.897316090643088	85.8
859	26.96114946200392	85.9
860	26.79197267442695	86.0
861	26.954898269857427	86.1
862	27.04612419635225	86.2
863	26.777812971722845	86.3
864	26.78715121765395	86.4
865	26.661294127150864	86.5
866	26.595072969242008	86.6
867	27.134138265461175	86.7
868	26.847989302584047	86.8
869	26.876930890651582	86.9
870	26.860306316822186	87.0
871	26.787973453144744	87.1
872	26.939617170088873	87.2
873	26.576466220568747	87.3
874	26.857169708666472	87.4
875	27.040330005628093	87.5
876	26.98912198681445	87.6
877	27.254808665122813	87.7
878	27.25475360471048	87.8
879	27.509417188470447	87.9
880	27.215405598712643	88.0
881	26.82785921583633	88.1
882	27.6498065571344	88.2
883	27.47330489937051	88.3
884	27.52099272248921	88.4
885	26.98981758335688	88.5
886	27.267520278982644	88.6
887	27.314222520720644	88.7
888	27.366162843018273	88.8
889	27.301826586558168	88.9
890	27.306928851434048	89.0
891	27.275179182337695	89.1
892	27.128191740929573	89.2
893	27.06557704002831	89.3
894	26.909790944729906	89.4
895	26.991852983266003	89.5
896	26.93198212624583	89.6
897	27.04016849508526	89.7
898	26.96622052597948	89.8
899	26.864369775252115	89.9
900	26.968722104046318	90.0
901	26.779685025742054	90.1
902	26.74448857483387	90.2
903	26.723369236011298	90.3
904	27.025379268333516	90.4
905	27.046792262688513	90.5
906	26.90504657253417	90.6
907	26.796516993791222	90.7
908	26.648947747359482	90.8
909	26.534440443184614	90.9
910	27.089249346635896	91.0
911	26.81592578913742	91.1
912	26.838337212302662	91.2
913	26.99371953124398	91.3
914	26.78787067370839	91.4
915	26.431993204657008	91.5
916	26.431475636781112	91.6
917	26.343995653671783	91.7
918	26.408823783148698	91.8
919	26.331823631852775	91.9
920	26.37092570134221	92.0
921	26.2216697709461	92.1
922	26.114740614854867	92.2
923	26.14897350854728	92.3
924	26.34914747291876	92.4
925	26.212338866403307	92.5
926	26.165724721325034	92.6
927	26.086946118710866	92.7
928	26.110475268246397	92.8
929	26.216629907870864	92.9
930	26.462311303032784	93.0
931	26.285466435365375	93.1
932	26.528976614934436	93.2
933	26.506532155521793	93.3
934	26.31363534231322	93.4
935	26.600885513436943	93.5
936	26.56658287655558	93.6
937	26.154639224976002	93.7
938	26.238824760080938	93.8
939	26.40367012855464	93.9
940	26.34890337175743	94.0
941	26.647998872920336	94.1
942	26.192807102802902	94.2
943	26.598306850792834	94.3
944	26.555723127897096	94.4
945	26.61342093397732	94.5
946	26.69319613005466	94.6
947	26.938969292570462	94.7
948	26.88518811715395	94.8
949	26.758842824328205	94.9
950	26.81366280619067	95.0
951	26.475656111634414	95.1
952	26.605758359928117	95.2
953	26.39931484993937	95.3
954	27.102849268481318	95.4
955	26.842655783976383	95.5
956	26.754935370399878	95.6
957	26.342364030119747	95.7
958	26.52496454622268	95.8
959	26.440494532320706	95.9
960	26.337549914735057	96.0
961	26.435696935059717	96.1
962	26.562673587280173	96.2
963	26.367851494987136	96.3
964	26.421931831977304	96.4
965	26.42839959507896	96.5
966	26.430570810671824	96.6
967	26.511375636459725	96.7
968	26.31150633970314	96.8
969	26.954046668813394	96.9
970	26.593400968054265	97.0
971	27.04447789002359	97.1
972	26.775762889037104	97.2
973	26.915126298684655	97.3
974	26.79766225036768	97.4
975	26.49022876743099	97.5
976	26.711977236700296	97.6
977	26.444989297313878	97.7
978	26.6074432085454	97.8
979	26.5008150493749	97.9
980	26.54509096227624	98.0
981	26.60404047506343	98.1
982	26.83891534663212	98.2
983	26.76498206030296	98.3
984	27.124091575558094	98.4
985	26.35542986596557	98.5
986	26.520473451923657	98.6
987	26.91738194024309	98.7
988	26.73034722560054	98.8
989	26.983358996990617	98.9
990	27.038112906358286	99.0
991	26.79247188883207	99.1
992	26.603344878521	99.2
993	26.645924930722586	99.3
994	26.802705784137075	99.4
995	27.13382809180505	99.5
996	26.87302894276449	99.6
997	26.872860090833342	99.7
998	26.87820829221763	99.8
999	26.681824319561507	99.9
1000	26.637212538144958	100.0
1001	26.822000787964456	100.1
1002	26.632901307859548	100.2
1003	26.6541289321597	100.3
1004	26.626440886146202	100.4
1005	26.748095031841462	100.5
1006	26.71815685031076	100.6
1007	26.714126428128232	100.7
1008	26.903269956563	100.8
1009	26.93874170953283	100.9
1010	26.52253087599771	101.0
1011	26.740243417043253	101.1
1012	26.544648643630527	101.2
1013	26.793980544129905	101.3
1014	26.329812091455665	101.4
1015	26.475784585929848	101.5
1016	26.715572681625417	101.6
1017	26.62153867410179	101.7
1018	26.727816281980456	101.8
1019	26.604866381248375	101.9
1020	26.561801797418283	102.0
1021	26.555255114392292	102.1
1022	26.65629647705841	102.2
1023	26.891015344125503	102.3
1024	26.592187803635934	102.4
1025	26.789529827466588	102.5
1026	26.75624397286625	102.6
1027	26.89814566752219	102.7
1028	26.815720230264724	102.8
1029	26.920569938116973	102.9
1030	26.68524907720841	103.0
1031	26.494840994637133	103.1
1032	26.659359671331018	103.2
1033	26.849927429098052	103.3
1034	27.010423024997714	103.4
1035	26.76072589042988	103.5
1036	26.635672681946808	103.6
1037	26.606999054552606	103.7
1038	26.94953538569652	103.8
1039	26.758576699001946	103.9
1040	26.6743342681376	104.0
1041	26.739806604438773	104.1
1042	26.55870923759244	104.2
1043	26.582166808591943	104.3
1044	26.645739560667742	104.4
1045	26.523833972422842	104.5
1046	26.7242887448972	104.6
1047	26.651965057955145	104.7
1048	26.795094599806042	104.8
1049	26.760586404051978	104.9
1050	26.725421154044117	105.0
1051	26.7077302435626	105.1
1052	26.733722428876348	105.2
1053	26.648426508789427	105.3
1054	26.62372090177712	105.4
1055	26.663837918200493	105.5
1056	26.34231264040157	105.6
1057	26.470542834676067	105.7
1058	26.437585507202623	105.8
1059	26.52479936498569	105.9
1060	26.487615233192408	106.0
1061	26.596054879928555	106.1
1062	26.740527895840287	106.2
1063	26.494943774073484	106.3
1064	26.3844210084042	106.4
1065	26.56427951597312	106.5
1066	26.360436692793414	106.6
1067	26.552010220758998	106.7
1068	26.409475331361264	106.8
1069	26.42891716295486	106.9
1070	26.755348323492353	107.0
1071	26.49377832867917	107.1
1072	26.75555204701797	107.2
1073	26.60708531586526	107.3
1074	26.41898609991767	107.4
1075	26.65576789710005	107.5
1076	26.695954656712374	107.6
1077	26.615371907920867	107.7
1078	26.773105306468658	107.8
1079	26.78447711696181	107.9
1080	26.858458122314985	108.0
1081	26.93577762400242	108.1
1082	26.893885826954957	108.2
1083	27.04993254153838	108.3
1084	26.747628853683736	108.4
1085	26.552399314339464	108.5
1086	26.756981782391463	108.6
1087	26.721924817861186	108.7
1088	26.737081114028456	108.8
1089	26.51388639126196	108.9
1090	26.548326679174146	109.0
1091	26.931108501036867	109.1
1092	26.842863178196158	109.2
1093	26.487721683322913	109.3
1094	26.845274824256194	109.4
1095	26.665104307684075	109.5
1096	26.931855487297472	109.6
1097	26.808586236173877	109.7
1098	26.778947216216835	109.8
1099	26.695864724705565	109.9
1100	26.753371654689715	110.0
1101	26.75537401835144	110.1
1102	26.83747459917616	110.2
1103	26.661835554538772	110.3
1104	26.78564990374443	110.4
1105	26.862822577665646	110.5
1106	26.873252855107964	110.6
1107	26.818566853582166	110.7
1108	26.712775612679074	110.8
1109	26.870848550436236	110.9
1110	26.742141165921552	111.0
1111	26.659869897818602	111.1
1112	26.321415378575395	111.2
1113	26.80899184787804	111.3
1114	26.838476698680562	111.4
1115	26.750978362100458	111.5
1116	26.41078576917471	111.6
1117	26.66036544152957	111.7
1118	26.845939219898305	111.8
1119	26.644385074524433	111.9
1120	26.92462605515859	112.0
1121	26.893144346735582	112.1
1122	26.909286224283555	112.2
1123	26.50702953457984	112.3
1124	26.65889349317329	112.4
1125	26.99374155540891	112.5
1126	26.966169136261303	112.6
1127	27.04335282226499	112.7
1128	26.6523302920236	112.8
1129	26.602078489037417	112.9
1130	26.55751075595073	113.0
1131	26.676621110596358	113.1
1132	26.905077773434492	113.2
1133	26.755660332495555	113.3
1134	26.89455939933245	113.4
1135	26.734645608456407	113.5
1136	26.761107642622033	113.6
1137	26.668092252726495	113.7
1138	26.796722552663923	113.8
1139	26.718966238372005	113.9
1140	26.425246468799553	114.0
1141	26.67999814921924	114.1
1142	26.743948982793036	114.2
1143	26.76254288403676	114.3
1144	26.777491785984253	114.4
1145	26.660282850911074	114.5
1146	26.845711636860674	114.6
1147	27.015796921241083	114.7
1148	26.704476173193925	114.8
1149	26.88332523987013	114.9
1150	26.776159324005878	115.0
1151	26.843347709824656	115.1
1152	26.827736247582127	115.2
1153	26.948560816398285	115.3
1154	26.729381833037692	115.4
1155	26.97427953499746	115.5
1156	26.631858830719437	115.6
1157	26.681538005417394	115.7
1158	26.98040408819559	115.8
1159	26.81846407414582	115.9
1160	26.628599254309524	116.0
1161	26.774344165746076	116.1
1162	26.843868948394707	116.2
1163	26.671851043541533	116.3
1164	26.62593433035277	116.4
1165	26.85268962644992	116.5
1166	26.785139677256844	116.6
1167	26.635312953919588	116.7
1168	26.82085002534677	116.8
1169	26.69244914379405	116.9
1170	26.884848577944584	117.0
1171	26.899237699033396	117.1
1172	26.810671190454094	117.2
1173	26.726900443788708	117.3
1174	26.69897013196096	117.4
1175	26.70110464061227	117.5
1176	26.938950939099687	117.6
1177	27.04473850930862	117.7
1178	26.761527937102816	117.8
1179	26.747008506371486	117.9
1180	26.85226749662206	118.0
1181	27.218531194785886	118.1
1182	26.89081345594696	118.2
1183	26.68223727265398	118.3
1184	26.78256652065397	118.4
1185	26.67014050006516	118.5
1186	26.607545987981748	118.6
1187	26.890433539101885	118.7
1188	26.786696051578694	118.8
1189	26.9933726506463	118.9
1190	26.806809620202706	119.0
1191	26.90636251638885	119.1
1192	26.769621817715272	119.2
1193	26.922315353187823	119.3
1194	26.755775959361443	119.4
1195	27.010388153403238	119.5
1196	26.720102318213073	119.6
1197	27.00336428013705	119.7
1198	26.769939332759705	119.8
1199	26.92661373604369	119.9
1200	26.76755705225291	120.0
1201	26.591508725217203	120.1
1202	26.69460017056906	120.2
1203	26.74225128674621	120.3
1204	26.729075330075727	120.4
1205	26.933967971783854	120.5
1206	26.857580826411866	120.6
1207	26.839660497545648	120.7
1208	26.966389377910623	120.8
1209	26.549409533949962	120.9
1210	26.87901217423764	121.0
1211	26.595260174643933	121.1
1212	26.823342426678224	121.2
1213	26.877835716760863	121.3
1214	27.066940702907004	121.4
1215	26.798910286380483	121.5
1216	26.550894329735787	121.6
1217	26.95497351908761	121.7
1218	26.818196113472478	121.8
1219	26.94232063633426	121.9
1220	26.72178716683036	122.0
1221	26.926444884112545	122.1
1222	26.721930323902416	122.2
1223	26.586703786567902	122.3
1224	26.87889104133052	122.4
1225	26.891072239884906	122.5
1226	26.785644397703194	122.6
1227	26.97576433078328	122.7
1228	26.793446458130305	122.8
1229	26.76969156090422	122.9
1230	26.778816906574324	123.0
1231	26.811838471195482	123.1
1232	26.88421905389695	123.2
1233	26.768968434155624	123.3
1234	26.729814974948024	123.4
1235	26.945367312483164	123.5
1236	26.86577932180775	123.6
1237	26.819482691773914	123.7
1238	27.01433782031435	123.8
1239	26.684261660480637	123.9
1240	26.881928540744035	124.0
1241	26.599769622413728	124.1
1242	26.78698053037573	124.2
1243	27.054296996889043	124.3
1244	26.958192717861817	124.4
1245	26.87741542228008	124.5
1246	27.02541597527507	124.6
1247	26.787318234238015	124.7
1248	27.231749364439153	124.8
1249	27.182239041672347	124.9
1250	26.80854585853817	125.0
1251	27.035279130470386	125.1
1252	26.855394928042383	125.2
1253	26.780402646449414	125.3
1254	27.114542264713055	125.4
1255	26.942370190705354	125.5
1256	26.88680138723521	125.6
1257	26.937277102564863	125.7
1258	27.01179402926472	125.8
1259	27.134520017653326	125.9
1260	27.07596143379368	126.0
1261	26.984337236983006	126.1
1262	27.126517904394753	126.2
1263	27.010435872427255	126.3
1264	26.91570810370827	126.4
1265	26.96516887210398	126.5
1266	27.324979489942777	126.6
1267	26.935931793156943	126.7
1268	26.97151550229851	126.8
1269	26.99169881411148	126.9
1270	26.794564184500594	127.0
1271	26.889275435095886	127.1
1272	26.91798393408456	127.2
1273	26.830935257538478	127.3
1274	26.890705170469378	127.4
1275	26.867192539057548	127.5
1276	27.034897378278234	127.6
1277	26.905465031667877	127.7
1278	27.005678652801972	127.8
1279	26.87675102663797	127.9
1280	26.791919449361696	128.0
1281	26.88744192336531	128.1
1282	26.740274617943577	128.2
1283	26.899340478469746	128.3
1284	26.794771578720372	128.4
1285	26.839034644192168	128.5
1286	26.85709445943629	128.6
1287	27.019581406915204	128.7
1288	26.877197015977842	128.8
1289	26.629215930927618	128.9
1290	26.929629211292276	129.0
1291	27.02588031808572	129.1
1292	27.03784494568495	129.2
1293	26.890552836661932	129.3
1294	26.78585179192297	129.4
1295	26.928623441093723	129.5
1296	27.037815580131706	129.6
1297	26.873847507561123	129.7
1298	27.004817875022553	129.8
1299	26.682211577794895	129.9
1300	26.862090274181668	130.0
1301	26.849641114953933	130.1
1302	26.981822811486616	130.2
1303	27.143254434395885	130.3
1304	26.873109698035904	130.4
1305	27.047148320021577	130.5
1306	26.991808934936138	130.6
1307	26.926055790532082	130.7
1308	26.977412472459015	130.8
1309	26.990858225149914	130.9
1310	27.22918538457167	131.0
1311	27.01321091720867	131.1
1312	26.992170498310436	131.2
1313	27.18576290806144	131.3
1314	26.96750343358676	131.4
1315	27.07352225752748	131.5
1316	26.8058166974337	131.6
1317	27.103377848439685	131.7
1318	26.9871141171115	131.8
1319	26.90295978290688	131.9
1320	26.84710466529262	132.0
1321	26.982678083224805	132.1
1322	27.163540525645203	132.2
1323	27.088331673097073	132.3
1324	26.99322031683885	132.4
1325	27.138480696646905	132.5
1326	27.117265919776298	132.6
1327	27.288685501482156	132.7
1328	27.176821097099108	132.8
1329	27.053171929130443	132.9
1330	27.38866970423155	133.0
1331	27.324472934149348	133.1
1332	27.206304112554555	133.2
1333	27.31696636460174	133.3
1334	27.073725981053094	133.4
1335	26.993813133944936	133.5
1336	27.00888316879956	133.6
1337	27.11967940118341	133.7
1338	27.231351094123305	133.8
1339	27.13743638415972	133.9
1340	27.2948669504397	134.0
1341	26.85768911188945	134.1
1342	27.004961032094613	134.2
1343	27.01996132376028	134.3
1344	27.171887684154377	134.4
1345	27.07391869249625	134.5
1346	27.082238320799256	134.6
1347	27.157058079766927	134.7
1348	27.304704410775926	134.8
1349	27.24677902165807	134.9
1350	27.462529576677603	135.0
1351	27.1943578384261	135.1
1352	27.033260248684968	135.2
1353	27.252149247207285	135.3
1354	26.702183824693932	135.4
1355	27.050573077668485	135.5
1356	26.660040585096823	135.6
1357	26.66736361993667	135.7
1358	26.76067083001755	135.8
1359	26.754258127328225	135.9
1360	26.64661502122378	136.0
1361	26.911905264563366	136.1
1362	26.72473106354292	136.2
1363	26.92686334324625	136.3
1364	26.772295918407416	136.4
1365	27.176997290418562	136.5
1366	27.190955104944127	136.6
1367	26.93864994217895	136.7
1368	27.078569461991027	136.8
1369	27.138480696646905	136.9
1370	26.93580882490274	137.0
1371	26.969472761001082	137.1
1372	26.923656991901588	137.2
1373	26.951941525715327	137.3
1374	27.32517403673301	137.4
1375	26.993044123519397	137.5
1376	27.066122138110373	137.6
1377	27.085224430494602	137.7
1378	26.838493216804263	137.8
1379	26.983599427457786	137.9
1380	27.23298822371657	138.0
1381	27.252778771254924	138.1
1382	26.860732117344202	138.2
1383	26.978030984424187	138.3
1384	27.15257799755037	138.4
1385	27.049145177642067	138.5
1386	27.194477135986148	138.6
1387	27.253413801343793	138.7
1388	27.052219383997137	138.8
1389	26.919543979100563	138.9
1390	27.058077811869016	139.0
1391	27.321367526893955	139.1
1392	27.26209315767402	139.2
1393	27.480183780217562	139.3
1394	27.43522144750918	139.4
1395	27.657492990695616	139.5
1396	27.44771098437262	139.6
1397	27.425261018918746	139.7
1398	27.658632741230843	139.8
1399	27.641512623690478	139.9
1400	27.36624726898384	140.0
1401	26.993146902955747	140.1
1402	26.6832705730587	140.2
1403	26.93580148351443	140.3
1404	26.685410587751246	140.4
1405	26.918635482297127	140.5
1406	26.522183995400034	140.6
1407	26.737585834474807	140.7
1408	26.691995813065873	140.8
1409	26.608182853417695	140.9
1410	26.65631483052919	141.0
1411	26.689725488730815	141.1
1412	26.663188205335004	141.2
1413	26.91278623116064	141.3
1414	26.718149508922448	141.4
1415	26.484671336479852	141.5
1416	26.559133202767377	141.6
1417	26.77378622023447	141.7
1418	26.757216706817406	141.8
1419	26.92446270926868	141.9
1420	26.320479351565794	142.0
1421	26.539643652149763	142.1
1422	26.82689015257933	142.2
1423	26.796740906134694	142.3
1424	26.664203152268946	142.4
1425	26.697854240937744	142.5
1426	26.655466900179313	142.6
1427	26.809096462661465	142.7
1428	26.816880169617797	142.8
1429	26.626815296950042	142.9
1430	26.665996286363814	143.0
1431	26.76382395629696	143.1
1432	26.547412676329472	143.2
1433	26.863154775486706	143.3
1434	26.668986066753316	143.4
1435	26.895607382513795	143.5
1436	26.73897886290675	143.6
1437	26.70240406634325	143.7
1438	26.835813610070886	143.8
1439	26.59108843073642	143.9
1440	26.663639700716107	144.0
1441	26.61047887261184	144.1
1442	26.986671798465785	144.2
1443	26.487233481000256	144.3
1444	26.802716796219542	144.4
1445	26.935241702655745	144.5
1446	26.89503291887849	144.6
1447	26.734300563205807	144.7
1448	26.895502767730367	144.8
1449	26.720186744178648	144.9
1450	27.039594031449955	145.0
1451	26.910701276880427	145.1
1452	26.644766826716584	145.2
1453	26.83331386735112	145.3
1454	26.797785218621883	145.4
1455	26.71090172331279	145.5
1456	26.68625301205989	145.6
1457	26.637032674131348	145.7
1458	26.678682205364566	145.8
1459	26.724061161859574	145.9
1460	26.911962160322776	146.0
1461	27.028627832660966	146.1
1462	27.110864229169437	146.2
1463	26.770464242023916	146.3
1464	26.84542532271656	146.4
1465	26.874339380577933	146.5
1466	26.802749832466937	146.6
1467	26.88592225598501	146.7
1468	26.708245976091423	146.8
1469	26.758347280617237	146.9
1470	26.68105530913597	147.0
1471	27.005115201249133	147.1
1472	26.90296528894811	147.2
1473	26.783886135202803	147.3
1474	27.15254679665005	147.4
1475	26.932958530891145	147.5
1476	26.904215160307995	147.6
1477	26.947037478323832	147.7
1478	27.025221428484837	147.8
1479	26.787235643619525	147.9
1480	26.94967120138027	148.0
1481	27.231817272281027	148.1
1482	26.903884797834014	148.2
1483	26.81810067542444	148.3
1484	26.748240024260596	148.4
1485	26.950722855255762	148.5
1486	26.972056929686417	148.6
1487	27.15800144816484	148.7
1488	26.802615852130266	148.8
1489	27.027477070043275	148.9
1490	26.820684844109778	149.0
1491	26.750016640231763	149.1
1492	26.581311536853754	149.2
1493	26.564417167003942	149.3
1494	26.613925654423678	149.4
1495	26.701664421470955	149.5
1496	26.664019617561184	149.6
1497	26.768316885943058	149.7
1498	26.57794367496626	149.8
1499	26.748977833785812	149.9
1500	26.896473666334447	150.0
1501	26.558461465736954	150.1
1502	26.771692089218867	150.2
1503	26.54261874976264	150.3
1504	26.597534169673143	150.4
1505	26.573663645581167	150.5
1506	26.73083359257612	150.6
1507	26.703108839621066	150.7
1508	26.59675414716514	150.8
1509	26.937822200646927	150.9
1510	27.200561311548572	151.0
1511	26.895605547166713	151.1
1512	26.899793809197924	151.2
1513	27.22765103441475	151.3
1514	27.040245579662518	151.4
1515	27.243247813880664	151.5
1516	27.279673947330878	151.6
1517	27.210747487829554	151.7
1518	27.18463967564992	151.8
1519	27.099457547081812	151.9
1520	27.02599594495161	152.0
1521	27.42975211321777	152.1
1522	27.56857960151864	152.2
1523	27.740946222316573	152.3
1524	27.744558185365396	152.4
1525	27.7762950070322	152.5
1526	27.70400619168462	152.6
1527	27.795454195175836	152.7
1528	27.560195736067918	152.8
1529	27.78912958914624	152.9
1530	27.82238424284626	153.0
1531	28.083223769522533	153.1
1532	28.05593582917197	153.2
1533	28.24713311098663	153.3
1534	27.937836750766124	153.4
1535	28.149347654036276	153.5
1536	27.69471382943045	153.6
1537	28.032656286838993	153.7
1538	28.102175563446394	153.8
1539	28.201176020162162	153.9
1540	28.27409435955738	154.0
1541	28.00752487930467	154.1
1542	28.488323411849535	154.2
1543	28.708866058088823	154.3
1544	28.019298630807825	154.4
1545	28.50091205745517	154.5
1546	28.067190177452144	154.6
1547	27.937225580189263	154.7
1548	27.951508251147573	154.8
1549	28.114283348117684	154.9
1550	28.34013014741139	155.0
1551	28.361313723381684	155.1
1552	27.95528172473923	155.2
1553	27.8934360342635	155.3
1554	27.273923804936583	155.4
1555	27.781017355063007	155.5
1556	28.05555591232689	155.6
1557	27.82622745962687	155.7
1558	27.861273412074684	155.8
1559	27.79135219445728	155.9
1560	28.053039651483424	156.0
1561	28.153603823909354	156.1
1562	28.007020158858317	156.2
1563	28.02643078955159	156.3
1564	27.825218018734162	156.4
1565	27.94918653709434	156.5
1566	27.935676547255728	156.6
1567	28.130340799700086	156.7
1568	27.866017784270426	156.8
1569	27.778600202961737	156.9
1570	28.12255709274375	157.0
1571	27.84581244829252	157.1
1572	28.065007949776813	157.2
1573	27.69960870008656	157.3
1574	27.35259595742025	157.4
1575	27.331225176048036	157.5
1576	27.327826113260222	157.6
1577	27.60679152767541	157.7
1578	27.719254255205776	157.8
1579	27.88325352867668	157.9
1580	28.099279385757857	158.0
1581	28.38737565188438	158.1
1582	27.95017028312796	158.2
1583	28.005017795196597	158.3
1584	28.159269540338077	158.4
1585	27.7412068416016	158.5
1586	28.12751069450634	158.6
1587	27.79894869601169	158.7
1588	27.926452092843434	158.8
1589	27.924196451285	158.9
1590	27.88267355900014	159.0
1591	27.999353914114952	159.1
1592	28.040852946887803	159.2
1593	28.133202105794147	159.3
1594	27.967117878043027	159.4
1595	27.866948305238793	159.5
1596	28.09868289795762	159.6
1597	28.02742004162645	159.7
1598	27.908243614486025	159.8
1599	28.49671461868857	159.9
1600	27.94853498888177	160.0
1601	27.90548141713415	160.1
1602	27.992041891357577	160.2
1603	28.099971311606133	160.3
1604	28.17084507435684	160.4
1605	27.767588120495805	160.5
1606	28.07371116561905	160.6
1607	28.044657621379777	160.7
1608	27.758563718914978	160.8
1609	27.701113684690235	160.9
1610	27.488986104801995	161.0
1611	27.655246525872567	161.1
1612	27.71921571291714	161.2
1613	27.391696191562602	161.3
1614	27.662611773695197	161.4
1615	27.622030414461175	161.5
1616	27.5197208269644	161.6
1617	27.44120467898233	161.7
1618	27.41877123165216	161.8
1619	27.583934115170297	161.9
1620	27.716881151434368	162.0
1621	28.026887790973927	162.1
1622	28.031243069589202	162.2
1623	28.094048646586543	162.3
1624	27.954112608650767	162.4
1625	27.843193408012713	162.5
1626	27.75008074472206	162.6
1627	27.466895867375342	162.7
1628	27.634419007235344	162.8
1629	28.119471874306214	162.9
1630	27.927272492987143	163.0
1631	28.144076537229253	163.1
1632	27.889647877895225	163.2
1633	27.579980777565034	163.3
1634	27.513275088027672	163.4
1635	27.705606614336332	163.5
1636	27.5931989472183	163.6
1637	27.60807627062977	163.7
1638	27.34598687259361	163.8
1639	27.410862721094546	163.9
1640	27.437981809513975	164.0
1641	27.369908786403762	164.1
1642	27.704332883464442	164.2
1643	27.452086451805748	164.3
1644	27.730842636654085	164.4
1645	27.842806149779324	164.5
1646	27.605262683559722	164.6
1647	27.87469163455942	164.7
1648	27.80076752496565	164.8
1649	28.020012580821035	164.9
1650	27.643636120259323	165.0
1651	27.60438355230953	165.1
1652	28.08824160843284	165.2
1653	27.54464484027895	165.3
1654	27.55938634800667	165.4
1655	27.498983240333978	165.5
1656	27.404956574198653	165.6
1657	27.435735344690922	165.7
1658	27.534256775819422	165.8
1659	27.36760359047423	165.9
1660	27.32153454347802	166.0
1661	27.629384650201338	166.1
1662	27.56047470882372	166.2
1663	27.609482146491253	166.3
1664	27.312719371464045	166.4
1665	27.33532901211367	166.5
1666	27.637658394827405	166.6
1667	27.615245136315085	166.7
1668	27.548451350118004	166.8
1669	27.344709471027567	166.9
1670	27.80487319637836	167.0
1671	27.72937435899196	167.1
1672	27.716954565317472	167.2
1673	27.552300072939847	167.3
1674	27.502114342448458	167.4
1675	27.846034525288918	167.5
1676	27.736412915034766	167.6
1677	27.63136315435105	167.7
1678	27.54349224231418	167.8
1679	27.929379471432295	167.9
1680	27.41245947305211	168.0
1681	27.527067721316246	168.1
1682	27.85152221305111	168.2
1683	27.687291685848415	168.3
1684	27.287299814438526	168.4
1685	27.331078348281824	168.5
1686	27.17496739655068	168.6
1687	27.413222977436412	168.7
1688	27.269550172850533	168.8
1689	27.425850165330672	168.9
1690	27.232621154301043	169.0
1691	27.233067143640916	169.1
1692	27.52626934533747	169.2
1693	27.402546763485695	169.3
1694	27.38545968219273	169.4
1695	27.677373470240774	169.5
1696	27.74212267979335	169.6
1697	27.563879277652767	169.7
1698	27.770221843552243	169.8
1699	27.953547321750847	169.9
1700	28.067962858571835	170.0
1701	27.800071928423215	170.1
1702	27.901763003954827	170.2
1703	27.731297802729344	170.3
1704	27.564235334985835	170.4
1705	27.561423583262865	170.5
1706	27.427439575899925	170.6
1707	27.567283846481814	170.7
1708	27.81131159392677	170.8
1709	27.733078089394667	170.9
1710	27.551263101840966	171.0
1711	27.878551369463725	171.1
1712	27.90033326858133	171.2
1713	27.443471332623236	171.3
1714	27.677230313168714	171.4
1715	28.08117368683679	171.5
1716	27.918758317893904	171.6
1717	27.599130788973277	171.7
1718	27.725608226788616	171.8
1719	27.39221559478558	171.9
1720	27.83564279013524	172.0
1721	27.7128947775817	172.1
1722	28.08478381453854	172.2
1723	28.162490574459362	172.3
1724	27.805394434948415	172.4
1725	27.692403127459684	172.5
1726	27.8728287572756	172.6
1727	28.143448848528692	172.7
1728	28.195473596791892	172.8
1729	27.93365583012323	172.9
1730	28.10467714151324	173.0
1731	27.954053877544283	173.1
1732	28.158337184022628	173.2
1733	28.075139065645466	173.3
1734	28.004068920757447	173.4
1735	28.049910384716025	173.5
1736	28.27824958534119	173.6
1737	28.30284507152884	173.7
1738	28.41692106914046	173.8
1739	28.450691455369306	173.9
1740	28.379780985677044	174.0
1741	28.153596482521046	174.1
1742	28.109054444293445	174.2
1743	27.906092587711008	174.3
1744	28.183286892196264	174.4
1745	28.32169592136343	174.5
1746	28.199992221297077	174.6
1747	28.07221719309784	174.7
1748	27.891912696189053	174.8
1749	27.809219298258245	174.9
1750	28.055581607185978	175.0
1751	28.367821864119044	175.1
1752	28.20188997017537	175.2
1753	28.515218587925485	175.3
1754	28.370982331786763	175.4
1755	28.092049953618975	175.5
1756	28.13347373716164	175.6
1757	28.274305424471308	175.7
1758	27.910636907075283	175.8
1759	28.33963460370043	175.9
1760	28.542137623513447	176.0
1761	27.675472050668326	176.1
1762	28.079222712893248	176.2
1763	27.925756496301002	176.3
1764	27.808824698636553	176.4
1765	28.122393746853838	176.5
1766	27.958820273904948	176.6
1767	27.858887460873735	176.7
1768	27.553124143777712	176.8
1769	27.809722183357522	176.9
1770	27.492904570812783	177.0
1771	27.838595863583183	177.1
1772	27.698914938891207	177.2
1773	27.46831091997221	177.3
1774	27.24148037464488	177.4
1775	27.499045642134618	177.5
1776	27.803871096873962	177.6
1777	27.874566830958138	177.7
1778	27.700541056402006	177.8
1779	27.68469283438646	177.9
1780	27.460789667647987	178.0
1781	27.57142989553024	178.1
1782	27.295579065105827	178.2
1783	27.735574161420278	178.3
1784	28.400023028596493	178.4
1785	27.753228364960236	178.5
1786	28.16114342970436	178.6
1787	27.56664881639295	178.7
1788	27.659053035711626	178.8
1789	27.671883947131505	178.9
1790	27.640998726508737	179.0
1791	27.838030576683266	179.1
1792	27.690674230512535	179.2
1793	27.556572760936625	179.3
1794	27.716598507984408	179.4
1795	27.442168236198103	179.5
1796	27.469320360864927	179.6
1797	27.4607970090363	179.7
1798	27.6440490733518	179.8
1799	27.60689247176468	179.9
1800	27.497155234644634	180.0
1801	27.473312240758823	180.1
1802	27.567291187870126	180.2
1803	27.46998108581288	180.3
1804	27.557752889107554	180.4
1805	27.790621726320374	180.5
1806	27.461008073950225	180.6
1807	27.4587762919038	180.7
1808	27.52289414206166	180.8
1809	27.430258669011202	180.9
1810	27.6441885597297	181.0
1811	27.758934459024665	181.1
1812	27.452585666210872	181.2
1813	27.909781635337097	181.3
1814	27.666908321203984	181.4
1815	27.73702041491747	181.5
1816	27.587676387861638	181.6
1817	27.528367147047227	181.7
1818	27.727913422718146	181.8
1819	27.49074620264946	181.9
1820	27.856940157624344	182.0
1821	27.732815634762563	182.1
1822	27.791737617343585	182.2
1823	27.80634147404048	182.3
1824	27.590701039845612	182.4
1825	27.766430016489807	182.5
1826	27.75519218633333	182.6
1827	27.37186710173562	182.7
1828	27.456392176049924	182.8
1829	27.65104174571766	182.9
1830	27.50356059594565	183.0
1831	27.675437179073846	183.1
1832	27.486418454240354	183.2
1833	27.466385640887758	183.3
1834	27.717473968540446	183.4
1835	27.320348909265853	183.5
1836	27.64534482838862	183.6
1837	27.650755431573547	183.7
1838	27.57372040868315	183.8
1839	27.902223676071316	183.9
1840	27.749922904873383	184.0
1841	27.916194338026422	184.1
1842	27.76266204893938	184.2
1843	27.66880056404105	184.3
1844	27.72045273684748	184.4
1845	27.883426051301974	184.5
1846	28.023703463794195	184.6
1847	27.54592774788623	184.7
1848	28.13806761089701	184.8
1849	27.37128713205908	184.9
1850	27.400830713968087	185.0
1851	27.72226055371897	185.1
1852	28.135272377297742	185.2
1853	28.29171552684994	185.3
1854	27.67009631907787	185.4
1855	27.4199752193351	185.5
1856	27.372513143906954	185.6
1857	28.0137155049976	185.7
1858	27.83279433147072	185.8
1859	27.530266731272597	185.9
1860	28.13453823846668	186.0
1861	28.06067285997939	186.1
1862	28.229155886361006	186.2
1863	28.144214188260076	186.3
1864	27.856242725734838	186.4
1865	28.448749658161145	186.5
1866	28.23796371698667	186.6
1867	28.0195555793987	186.7
1868	28.056251508869323	186.8
1869	28.212659786827047	186.9
1870	28.11960585464288	187.0
1871	27.92079004710887	187.1
1872	28.41066253560566	187.2
1873	28.24312104227488	187.3
1874	28.182965706457672	187.4
1875	28.091359863117773	187.5
1876	27.79486321341683	187.6
1877	27.924589215559614	187.7
1878	27.758380184207212	187.8
1879	27.746015450945055	187.9
1880	27.943405193799727	188.0
1881	28.33096809479974	188.1
1882	28.147036952065505	188.2
1883	28.93490006278445	188.3
1884	28.486557807960832	188.4
1885	28.438376276478245	188.5
1886	28.325267506776544	188.6
1887	28.31088572707604	188.7
1888	28.255592225667545	188.8
1889	28.150546135677985	188.9
1890	28.47161441205457	189.0
1891	27.928592107535977	189.1
1892	27.934008216762138	189.2
1893	28.220415963577214	189.3
1894	28.435777425016283	189.4
1895	28.680807271965637	189.5
1896	28.84311435543095	189.6
1897	28.369747143203504	189.7
1898	28.326144802679664	189.8
1899	28.22800512374332	189.9
1900	28.358553361376888	190.0
1901	28.294931054929997	190.1
1902	28.15367907313954	190.2
1903	28.35829457743894	190.3
1904	28.150083628214414	190.4
1905	28.15102332591817	190.5
1906	28.207142733511617	190.6
1907	28.278350529430462	190.7
1908	28.332739204729677	190.8
1909	28.51859379120129	190.9
1910	28.16693578508144	191.0
1911	28.313067954751375	191.1
1912	27.825014295208543	191.2
1913	28.185593923472876	191.3
1914	28.031942336825786	191.4
1915	28.48334227988078	191.5
1916	28.52434760428974	191.6
1917	27.91316968604245	191.7
1918	28.0221837964139	191.8
1919	28.37192019414345	191.9
1920	28.38581560686837	192.0
1921	28.277267674654645	192.1
1922	28.23691389845825	192.2
1923	28.066377118696742	192.3
1924	28.058674167011826	192.4
1925	28.614074052222122	192.5
1926	28.12204136021493	192.6
1927	28.096530035835528	192.7
1928	28.351512969987006	192.8
1929	28.20813382093355	192.9
1930	28.205421177952775	193.0
1931	27.901082090189014	193.1
1932	28.193021573096143	193.2
1933	27.955964473852116	193.3
1934	28.070235018253975	193.4
1935	28.44310413055028	193.5
1936	28.012372030936756	193.6
1937	28.109214119489202	193.7
1938	28.107042903896335	193.8
1939	28.320811284072	193.9
1940	27.638159444579603	194.0
1941	27.822351206598867	194.1
1942	28.21990390174255	194.2
1943	28.25348341187532	194.3
1944	28.153724956816482	194.4
1945	27.90489777676346	194.5
1946	28.063996673537023	194.6
1947	28.145353938795296	194.7
1948	27.75722208020121	194.8
1949	28.025059785284583	194.9
1950	28.051431887443403	195.0
1951	28.15818668556226	195.1
1952	28.19098433783995	195.2
1953	28.46311675508503	195.3
1954	28.04574414684975	195.4
1955	27.84684207800309	195.5
1956	27.964146451124307	195.6
1957	28.689203984845907	195.7
1958	27.933883413160856	195.8
1959	28.274896406230315	195.9
1960	27.7976914832635	196.0
1961	28.368853329176687	196.1
1962	28.09781844948404	196.2
1963	27.86376030736491	196.3
1964	27.57368186639452	196.4
1965	27.43839659795352	196.5
1966	27.49657342962102	196.6
1967	27.606174851057318	196.7
1968	27.35111116163442	196.8
1969	27.35531777713641	196.9
1970	27.609361013584124	197.0
1971	27.394531802797573	197.1
1972	27.35769822229613	197.2
1973	27.714768666947982	197.3
1974	27.762862101770843	197.4
1975	27.465231207575908	197.5
1976	27.533950272857453	197.6
1977	27.55615430180292	197.7
1978	27.826700979172905	197.8
1979	27.378169683600287	197.9
1980	27.865759000332474	198.0
1981	27.318058396112942	198.1
1982	28.110869602553244	198.2
1983	27.614211835910364	198.3
1984	27.888592553325573	198.4
1985	27.572958739645923	198.5
1986	27.929919063473122	198.6
1987	27.905323577285476	198.7
1988	27.99721940546364	198.8
1989	28.147750902078712	198.9
1990	28.429195870395816	199.0
1991	28.428179088114796	199.1
1992	28.313192758352656	199.2
1993	28.0385037026284	199.3
1994	28.035914027901832	199.4
1995	28.283667529914425	199.5
1996	28.182807866608997	199.6
1997	27.988209686659435	199.7
1998	27.628329325631682	199.8
[truncated: 24,001 more rows]
