# Supplementary material for: Assessing structure-function impacts on Vitellogenin by leveraging allelic variant found in honey bee subspecies Apis mellifera mellifera
Source: iScience. 2025 Jul 29;28(9):113241. doi: 10.1016/j.isci.2025.113241 (PMC12496180; doi:10.1016/j.isci.2025.113241)
Supplement: Data S1. Data and code for molecular dynamics [file mmc2.zip › MD_analysis/csv/rmsdwt3_30loop.csv]

	CA_Backbone	Time_(ns)
0	36.83325218198134	0.0
1	36.77439524277765	0.1
2	37.17961435834282	0.2
3	36.79171557830025	0.3
4	36.79151688774244	0.4
5	36.70691239280539	0.5
6	37.35424280446627	0.6
7	36.87452843251769	0.7
8	36.565215193790095	0.8
9	36.11366006986283	0.9
10	36.86067490465903	1.0
11	37.01558160006974	1.1
12	36.800917006546634	1.2
13	36.6295703803264	1.3
14	36.602449119184705	1.4
15	36.22947953657241	1.5
16	36.025085189468776	1.6
17	36.02083732237067	1.7
18	36.621167140010556	1.8
19	36.18141012437836	1.9
20	36.595703917316825	2.0
21	37.00202953374706	2.1
22	36.35211271913533	2.2
23	37.10385844462707	2.3
24	37.524870033839235	2.4
25	36.87704289578383	2.5
26	36.59191509392125	2.6
27	36.233977479717424	2.7
28	36.68216171556038	2.8
29	37.1792786398141	2.9
30	36.78039021650482	3.0
31	36.888882112470164	3.1
32	37.00830198911532	3.2
33	36.942018133888496	3.3
34	37.353513130521186	3.4
35	36.67269993416927	3.5
36	36.67279242804963	3.6
37	36.874107071507154	3.7
38	36.7978886883896	3.8
39	36.73151576498169	3.9
40	36.829319479216316	4.0
41	36.65506786001286	4.1
42	36.64662693700501	4.2
43	36.927952212674924	4.3
44	37.084112714019426	4.4
45	36.89211597258356	4.5
46	37.92750274645354	4.6
47	37.284317430912594	4.7
48	37.796706122523865	4.8
49	37.13178474509785	4.9
50	37.536010407873945	5.0
51	37.716561888039834	5.1
52	38.582294331130285	5.2
53	38.121935160072276	5.3
54	38.28362816574213	5.4
55	37.55536218306524	5.5
56	36.91533193655442	5.6
57	37.01798986665842	5.7
58	36.709509072854075	5.8
59	36.43129433212374	5.9
60	36.2951673201258	6.0
61	36.69138712370167	6.1
62	36.66660218946393	6.2
63	35.90980698324427	6.3
64	36.127078533913874	6.4
65	36.20281731913325	6.5
66	36.533458961532475	6.6
67	36.53908395973819	6.7
68	36.49234371886193	6.8
69	35.99020814517375	6.9
70	36.62974851668858	7.0
71	36.0600992617347	7.1
72	36.58556042177046	7.2
73	37.40871142290166	7.3
74	36.71024902389697	7.4
75	36.96537112583026	7.5
76	36.68081541574622	7.6
77	36.95510773080935	7.7
78	37.119942102712244	7.8
79	36.2906556741837	7.9
80	36.875771961353664	8.0
81	36.29800037342429	8.1
82	36.0317618773512	8.2
83	36.598739086872406	8.3
84	37.068460694042614	8.4
85	36.44921416501906	8.5
86	36.37709291823161	8.6
87	36.578078694558954	8.7
88	37.93635817907338	8.8
89	37.16871035755793	8.9
90	37.18179995447878	9.0
91	36.78758761067669	9.1
92	36.77626224888125	9.2
93	36.833245330582784	9.3
94	36.896401522373665	9.4
95	37.57057571353515	9.5
96	36.86260014765027	9.6
97	36.36631224262053	9.7
98	36.706754810638856	9.8
99	36.92329668736337	9.9
100	36.35243473486696	10.0
101	37.134504750320346	10.1
102	37.36185470825013	10.2
103	36.76792067115231	10.3
104	37.40017800601345	10.4
105	37.698991476470326	10.5
106	37.22059257304246	10.6
107	37.51863183546371	10.7
108	37.809103728191644	10.8
109	37.96911471551862	10.9
110	37.32187679773811	11.0
111	38.07292025487896	11.1
112	38.0128951522233	11.2
113	37.874174885875945	11.3
114	37.53506148917542	11.4
115	37.776655504680946	11.5
116	37.863753908688494	11.6
117	36.998675774159125	11.7
118	37.17156739075133	11.8
119	36.89952233441106	11.9
120	36.8898926937556	12.0
121	36.68800938421882	12.1
122	36.29268368815311	12.2
123	35.95018227487192	12.3
124	36.11555448156062	12.4
125	35.990430815626475	12.5
126	35.834804723368514	12.6
127	35.50527300753364	12.7
128	36.112892713225754	12.8
129	35.82066343677094	12.9
130	35.08913276268721	13.0
131	35.84771618392719	13.1
132	35.82273255913164	13.2
133	35.64920033677544	13.3
134	36.204410269295046	13.4
135	36.69124324433221	13.5
136	37.1429456733282	13.6
137	36.765526107360714	13.7
138	36.921309781785226	13.8
139	37.558798159435725	13.9
140	37.25622669687673	14.0
141	37.917218797237	14.1
142	38.1739681063248	14.2
143	37.771691666434855	14.3
144	37.01240597684397	14.4
145	37.25431515668259	14.5
146	36.54801818344131	14.6
147	37.29091875341103	14.7
148	36.734091890834726	14.8
149	36.348313618641946	14.9
150	36.28594533768378	15.0
151	36.052199599211924	15.1
152	37.00815468404659	15.2
153	36.366740455029614	15.3
154	36.23603289928103	15.4
155	36.138068177180585	15.5
156	35.86912337868209	15.6
157	35.96309716112987	15.7
158	36.285619896252875	15.8
159	36.78920796643266	15.9
160	37.44134120847381	16.0
161	36.50352862698718	16.1
162	37.31389149273353	16.2
163	37.43091337988781	16.3
164	36.80007428452556	16.4
165	36.8770840041751	16.5
166	37.47344343635797	16.6
167	36.940408055230336	16.7
168	36.88185600326192	16.8
169	36.35966296033229	16.9
170	36.39821920564615	17.0
171	37.507628489399906	17.1
172	37.06452456557832	17.2
173	36.78931416311011	17.3
174	36.83262527901444	17.4
175	36.86724882156327	17.5
176	37.4551536279412	17.6
177	37.14454890058781	17.7
178	37.46150487439272	17.8
179	36.91514352309442	17.9
180	37.47815034715861	18.0
181	37.70684317920328	18.1
182	36.88917329690834	18.2
183	36.4755543667266	18.3
184	36.31725622903595	18.4
185	37.412873647517955	18.5
186	36.84788334357489	18.6
187	37.287325194874	18.7
188	36.941363825327414	18.8
189	38.00551277029071	18.9
190	37.2355388989691	19.0
191	37.58304183318839	19.1
192	36.30384461638346	19.2
193	36.6654648573054	19.3
194	37.02443018129103	19.4
195	37.2913983513092	19.5
196	37.89777452816534	19.6
197	37.5543892844718	19.7
198	37.44945669005076	19.8
199	37.00769564034405	19.9
200	37.258789119932686	20.0
201	37.66822869700178	20.1
202	37.745224713854235	20.2
203	37.38431016698246	20.3
204	37.23605275386	20.4
205	36.722177308764394	20.5
206	36.4099933340463	20.6
207	36.415107903060395	20.7
208	36.81319471273987	20.8
209	37.263245954686425	20.9
210	37.073616371447976	21.0
211	37.09193358545892	21.1
212	36.84661240914473	21.2
213	36.69283276879474	21.3
214	37.71753821233254	21.4
215	38.03726900254832	21.5
216	37.37463599223645	21.6
217	38.247425375828584	21.7
218	38.04518236786818	21.8
219	38.14657278924129	21.9
220	38.03918739414102	22.0
221	37.52694600759847	22.1
222	37.46010376339021	22.2
223	36.91342724775882	22.3
224	37.15115707448478	22.4
225	36.421811996537	22.5
226	36.17177363232435	22.6
227	36.65961718864696	22.7
228	36.27113946542731	22.8
229	36.537035391573134	22.9
230	35.998446951924514	23.0
231	36.58633120410681	23.1
232	36.14980462288874	23.2
233	35.612747470815	23.3
234	36.50574848011588	23.4
235	36.00088262410738	23.5
236	35.74786047582824	23.6
237	36.46501691576387	23.7
238	37.311216021601574	23.8
239	37.733998697337704	23.9
240	37.029267268664036	24.0
241	37.19975061866756	24.1
242	36.79063648302937	24.2
243	36.60955744517548	24.3
244	37.11123054946185	24.4
245	36.31701300438759	24.5
246	35.72171553897925	24.6
247	35.7325373229816	24.7
248	35.833338524079814	24.8
249	35.407400779313555	24.9
250	35.442284675007116	25.0
251	35.569395246519406	25.1
252	35.64082792775305	25.2
253	35.311912837787254	25.3
254	35.494619082795644	25.4
255	35.87573155257906	25.5
256	35.6038988895937	25.6
257	35.79355587842634	25.7
258	35.51648874695235	25.8
259	35.59335801293171	25.9
260	35.707450927207866	26.0
261	35.811489414118746	26.1
262	35.77447815917686	26.2
263	35.430397498530965	26.3
264	35.423892095612175	26.4
265	35.51132964384771	26.5
266	36.13997971737473	26.6
267	35.30487987718047	26.7
268	35.58285824466098	26.8
269	36.230192082021134	26.9
270	36.44073555931921	27.0
271	35.30962789637238	27.1
272	36.15982821896056	27.2
273	36.25866649437553	27.3
274	36.13076801203053	27.4
275	36.608594823679866	27.5
276	36.820261930339385	27.6
277	36.37920657468285	27.7
278	36.85246692920172	27.8
279	35.907282242880314	27.9
280	35.90560365023671	28.0
281	35.92968631612356	28.1
282	36.14684139301788	28.2
283	35.58461220268859	28.3
284	36.46695928725147	28.4
285	36.05715658605948	28.5
286	35.5638695935926	28.6
287	35.65834352813419	28.7
288	35.56986114162049	28.8
289	35.5442677423544	28.9
290	36.124937471868456	29.0
291	35.33286098883961	29.1
292	36.08605235942442	29.2
293	34.927439757017346	29.3
294	35.377915785673714	29.4
295	35.60742393414528	29.5
296	35.70879380132275	29.6
297	35.7677809170988	29.7
298	36.053919300246804	29.8
299	36.069468549245435	29.9
300	35.6506220019736	30.0
301	36.07281203173556	30.1
302	36.266124241692125	30.2
303	36.19991917754858	30.3
304	36.35367483800366	30.4
305	36.50578616280788	30.5
306	35.58028211880794	30.6
307	36.09823757173729	30.7
308	35.602292236634824	30.8
309	35.70103459247016	30.9
310	35.91429464929146	31.0
311	35.77142928682419	31.1
312	36.28122129838677	31.2
313	35.85429010083144	31.3
314	35.467268299802676	31.4
315	36.235036020792684	31.5
316	36.2401094814155	31.6
317	36.27197533604984	31.7
318	35.58971992030414	31.8
319	36.759572242024824	31.9
320	36.604631289621395	32.0
321	36.76896893512975	32.1
322	36.09096481218142	32.2
323	36.067166479334205	32.3
324	37.04706720208481	32.4
325	36.14016470513546	32.5
326	36.36875819190122	32.6
327	36.73735315654231	32.7
328	36.64460577443413	32.8
329	36.269080620164445	32.9
330	36.96075328321071	33.0
331	37.154288163619995	33.1
332	37.23189738064225	33.2
333	37.434349356258295	33.3
334	37.128718744248815	33.4
335	36.79942682736303	33.5
336	36.82071754834264	33.6
337	36.473084437551	33.7
338	36.310082814758985	33.8
339	36.92785629309529	33.9
340	36.86028094924267	34.0
341	36.635674976430295	34.1
342	36.534024201912466	34.2
343	36.77979414483137	34.3
344	36.46836724965254	34.4
345	36.37978551785993	34.5
346	36.22207660044418	34.6
347	35.830615093158045	34.7
348	36.2321138993131	34.8
349	36.21427628320032	34.9
350	36.29562978952761	35.0
351	36.13190191848978	35.1
352	36.42469986102386	35.2
353	36.48853091557145	35.3
354	35.82749770681992	35.4
355	36.304581141727084	35.5
356	36.15422720064976	35.6
357	36.276038215387224	35.7
358	36.47182035451939	35.8
359	35.79122297722165	35.9
360	35.467984270950666	36.0
361	35.717858201598226	36.1
362	34.914713284219395	36.2
363	36.047276869357106	36.3
364	35.80083206368148	36.4
365	36.259276268846065	36.5
366	35.920913100286256	36.6
367	35.80402481540361	36.7
368	35.30762728799714	36.8
369	35.2123825711192	36.9
370	35.264398388875364	37.0
371	35.74164283164835	37.1
372	36.14777660891932	37.2
373	35.76869215310532	37.3
374	35.877434125117574	37.4
375	35.767832302587884	37.5
376	36.22930140021024	37.6
377	35.83505822511469	37.7
378	35.48432143078201	37.8
379	35.54123599849809	37.9
380	35.335954395282826	38.0
381	35.29637386588644	38.1
382	35.53401119873204	38.2
383	35.635709933039685	38.3
384	35.59150128392592	38.4
385	36.20249187770235	38.5
386	36.62175636028545	38.6
387	36.23891391236934	38.7
388	35.54230824237044	38.8
389	36.47194710539247	38.9
390	35.73345883608595	39.0
391	35.84640071540649	39.1
392	35.54863208322778	39.2
393	35.99222930774463	39.3
394	35.59240224283464	39.4
395	35.58420797017442	39.5
396	35.32885634638986	39.6
397	35.75112516723509	39.7
398	36.08072197135615	39.8
399	35.71387753904339	39.9
400	35.41432069184434	40.0
401	34.89859194344223	40.1
402	34.888170966254776	40.2
403	35.11431850373985	40.3
404	34.57697016722794	40.4
405	35.01358239092782	40.5
406	34.82853296761692	40.6
407	35.07874604249248	40.7
408	34.70560174921729	40.8
409	35.084275121118566	40.9
410	35.31264251173233	41.0
411	35.68154921500724	41.1
412	35.987779324389436	41.2
413	35.812270473552914	41.3
414	35.14717781116327	41.4
415	35.28553152768845	41.5
416	34.24668479755307	41.6
417	33.54191226048813	41.7
418	34.75918653724034	41.8
419	34.015556293325545	41.9
420	34.33040888777704	42.0
421	34.84235223848286	42.1
422	34.98649538677885	42.2
423	35.273082536531575	42.3
424	35.15128522459119	42.4
425	35.41102174344476	42.5
426	35.31600312271882	42.6
427	35.89025309179589	42.7
428	36.197935697669706	42.8
429	35.874683288601624	42.9
430	36.56665741318388	43.0
431	36.18515098798411	43.1
432	36.478360014430905	43.2
433	36.51103775979287	43.3
434	36.90533917177605	43.4
435	36.66425215976288	43.5
436	36.32709141164777	43.6
437	36.35376390618475	43.7
438	36.07062300990033	43.8
439	37.0997818624926	43.9
440	36.91351631593991	44.0
441	36.488376759104185	44.1
442	36.97329819394721	44.2
443	36.99700403291406	44.3
444	36.23471400506105	44.4
445	36.40833186989906	44.5
446	36.719542946023715	44.6
447	36.14327524007504	44.7
448	37.40600512047625	44.8
449	37.36597925017442	44.9
450	37.13198343565566	45.0
451	37.165127076118715	45.1
452	36.76623522711016	45.2
453	36.725404317479246	45.3
454	35.91627127777179	45.4
455	35.50027833799409	45.5
456	35.74525694438101	45.6
457	36.11047074383998	45.7
458	36.16262701526633	45.8
459	35.93430415874311	45.9
460	36.69082530902095	46.0
461	36.461628899183204	46.1
462	35.42640998457758	46.2
463	36.57142941227071	46.3
464	35.862587144469835	46.4
465	34.905056237969745	46.5
466	34.45240489027524	46.6
467	34.24365647939604	46.7
468	34.63029802780554	46.8
469	35.59529695872004	46.9
470	35.35313085143598	47.0
471	35.23407409891372	47.1
472	35.33909233581659	47.2
473	35.78024703675203	47.3
474	36.00604857861057	47.4
475	35.18076679253176	47.5
476	35.71049979956054	47.6
477	34.9963271436914	47.7
478	35.64905303170672	47.8
479	35.977135676749256	47.9
480	35.891147199306054	48.0
481	35.08475129331747	48.1
482	34.245317943543284	48.2
483	33.57871112207511	48.3
484	33.698117295923176	48.4
485	33.43657200785364	48.5
486	33.54919872284109	48.6
487	34.21214689748605	48.7
488	34.000024172823274	48.8
489	34.29202050172754	48.9
490	34.10398386865088	49.0
491	33.60969999769566	49.1
492	34.19080479101734	49.2
493	33.895461553923674	49.3
494	33.92594342605186	49.4
495	34.17835237416119	49.5
496	34.3645288525328	49.6
497	33.89991838867741	49.7
498	34.16756827285084	49.8
499	33.28187770579784	49.9
500	33.043870397430794	50.0
501	33.68693923919646	50.1
502	33.71110069616658	50.2
503	34.04076258857382	50.3
504	33.734703764155256	50.4
505	33.45646504353001	50.5
506	32.61918303289906	50.6
507	32.21872906502217	50.7
508	32.289963055697996	50.8
509	32.05496008559307	50.9
510	32.538518092125585	51.0
511	31.951682103920728	51.1
512	32.30960601532746	51.2
513	32.5652111408582	51.3
514	32.42413399341125	51.4
515	32.63101882388612	51.5
516	32.16250991425844	51.6
517	32.629984262705776	51.7
518	32.70071467558852	51.8
519	33.354862228802	51.9
520	32.64106982555213	52.0
521	32.13319277988296	52.1
522	32.03785556912465	52.2
523	32.231126670689946	52.3
524	31.913119007208323	52.4
525	31.87326099617085	52.5
526	32.20942144009833	52.6
527	31.672487613198413	52.7
528	31.740741245507017	52.8
529	31.982766899120904	52.9
530	31.785741231152763	53.0
531	31.680212565058277	53.1
532	31.748147607334523	53.2
533	31.597749132166648	53.3
534	31.737795144132527	53.4
535	31.737825975425977	53.5
536	31.51646413982482	53.6
537	31.967340975296086	53.7
538	31.424213484111185	53.8
539	31.95313802611161	53.9
540	31.450084365018363	54.0
541	31.475115949603737	54.1
542	31.99569891387522	54.2
543	32.39961968941605	54.3
544	32.23120888747249	54.4
545	32.60319186869425	54.5
546	32.00083061138567	54.6
547	31.98796368491754	54.7
548	32.19876408966107	54.8
549	32.299921563483636	54.9
550	32.394601039981595	55.0
551	31.986017887730664	55.1
552	31.983763777609248	55.2
553	31.88315784136958	55.3
554	31.704353467832757	55.4
555	31.544996789066857	55.5
556	31.29721596067489	55.6
557	32.09691119888615	55.7
558	31.924841750119384	55.8
559	32.20980854411615	55.9
560	32.30707442356496	56.0
561	32.486519402865774	56.1
562	32.359032004433494	56.2
563	32.532029817703155	56.3
564	32.983016275551144	56.4
565	33.07322864019754	56.5
566	32.53101923641771	56.6
567	32.82304639661544	56.7
568	33.427192443245076	56.8
569	33.5755800329399	56.9
570	33.44854825251088	57.0
571	33.432663284983526	57.1
572	33.37207979334642	57.2
573	33.92938625382089	57.3
574	33.842767447711516	57.4
575	33.924323070295884	57.5
576	32.92744458194995	57.6
577	32.6594212965558	57.7
578	32.51729588513142	57.8
579	32.709679730585094	57.9
580	32.08522956436636	58.0
581	32.063836072408556	58.1
582	33.03074654351721	58.2
583	32.67824208835983	58.3
584	33.22284263023198	58.4
585	33.09677689699785	58.5
586	33.07121090332594	58.6
587	32.76804679479278	58.7
588	32.69216413020394	58.8
589	32.61826837119325	58.9
590	33.31828261196846	59.0
591	31.892451763496325	59.1
592	32.32338075210286	59.2
593	32.318608753016036	59.3
594	32.7409734934409	59.4
595	32.09373214996111	59.5
596	32.83231633884728	59.6
597	32.71460931183845	59.7
598	32.6412856446063	59.8
599	32.42305147244109	59.9
600	31.87766987113477	60.0
601	32.23345272049609	60.1
602	31.857184189484222	60.2
603	32.15073236015901	60.3
604	32.070221575852806	60.4
605	31.939226261365313	60.5
606	32.247008212518026	60.6
607	32.15766597548689	60.7
608	32.945021844918	60.8
609	31.86703992629169	60.9
610	32.00844594086881	61.0
611	31.885463336980084	61.1
612	31.480261349911277	61.2
613	32.10570839461836	61.3
614	32.35929235757822	61.4
615	32.54042963231973	61.5
616	31.974894642192314	61.6
617	32.025992372543406	61.7
618	32.11691043123998	61.8
619	31.718474200234684	61.9
620	31.645719199081796	62.0
621	32.128698262437226	62.1
622	31.838096193136924	62.2
623	31.891660426964343	62.3
624	31.981451430600202	62.4
625	31.93658504722609	62.5
626	32.26629832512241	62.6
627	33.16428715256429	62.7
628	32.53487999949801	62.8
629	32.702711858264486	62.9
630	31.6845083919462	63.0
631	31.391689895216487	63.1
632	31.16635767415831	63.2
633	32.031391274597134	63.3
634	31.71457232876312	63.4
635	32.06480211960345	63.5
636	32.86572718385359	63.6
637	32.9799262948072	63.7
638	32.7030475767932	63.8
639	32.919627136209726	63.9
640	32.27360191597174	64.0
641	32.99307070291642	64.1
642	33.480098942812134	64.2
643	33.519330050882715	64.3
644	33.45142583989992	64.4
645	34.063570894331235	64.5
646	33.303158149679646	64.6
647	34.32999780386432	64.7
648	33.62069991806018	64.8
649	33.37667365607106	64.9
650	33.3746011080111	65.0
651	33.61326957633777	65.1
652	32.99952814604539	65.2
653	33.041643692903556	65.3
654	32.86471317686888	65.4
655	33.573438970894486	65.5
656	34.124592875475244	65.6
657	33.63946589867585	65.7
658	33.96513685143044	65.8
659	33.92009918309269	65.9
660	33.986804399330055	66.0
661	34.2239724113753	66.1
662	35.50598555298235	66.2
663	35.35440178586613	66.3
664	34.924199045505404	66.4
665	34.46928673629094	66.5
666	34.836138020002245	66.6
667	33.93748803260075	66.7
668	33.70328667612563	66.8
669	33.94319867328828	66.9
670	33.791018834498615	67.0
671	33.43890490905832	67.1
672	33.76919027873319	67.2
673	33.523821142629174	67.3
674	33.3864574531938	67.4
675	33.857521934478896	67.5
676	33.08988439006124	67.6
677	32.644844946150606	67.7
678	32.80110479277401	67.8
679	34.570951213605866	67.9
680	34.34279964204628	68.0
681	33.33583589504161	68.1
682	33.05084854684922	68.2
683	32.12464566019766	68.3
684	32.89946347029081	68.4
685	32.80114247546601	68.5
686	33.08776730791074	68.6
687	33.35178252515587	68.7
688	33.705369501283414	68.8
689	33.14715523050169	68.9
690	33.570256496270176	69.0
691	33.517045109467844	69.1
692	33.29380941636454	69.2
693	34.11832384580626	69.3
694	33.84043112080756	69.4
695	33.61245768561015	69.5
696	33.78501700937291	69.6
697	34.25243312093261	69.7
698	34.18586150696688	69.8
699	33.653213229857066	69.9
700	34.31576402338639	70.0
701	34.299748879286675	70.1
702	33.63914045724495	70.2
703	33.2644991333876	70.3
704	33.15916573215165	70.4
705	32.9615028841188	70.5
706	33.23376033381396	70.6
707	33.410745661037005	70.7
708	33.42134134888737	70.8
709	33.6740380557356	70.9
710	32.56195330084989	71.0
711	32.78328773085687	71.1
712	33.675463146633035	71.2
713	33.652452724618534	71.3
714	32.91040857946698	71.4
715	33.75367528672728	71.5
716	32.77771069244097	71.6
717	32.30851664295876	71.7
718	32.78852562504478	71.8
719	32.8511508334484	71.9
720	32.91313543608802	72.0
721	32.81804830137662	72.1
722	33.51908340053508	72.2
723	34.4905980114662	72.3
724	33.967366981656944	72.4
725	33.36570114130072	72.5
726	33.46366928910043	72.6
727	33.33439367564782	72.7
728	33.80192283528351	72.8
729	33.866480138076916	72.9
730	33.8925497095419	73.0
731	33.937210550959655	73.1
732	34.3033424378237	73.2
733	34.25210082810316	73.3
734	34.07774301222225	73.4
735	33.93478858157388	73.5
736	33.7177910868461	73.6
737	34.591676694205496	73.7
738	34.2251131692331	73.8
739	32.79863486359842	73.9
740	33.303908377820356	74.0
741	34.238696066849215	74.1
742	33.65065423250038	74.2
743	34.12583983001049	74.3
744	33.63435132966176	74.4
745	34.05882287513932	74.5
746	33.63919184273404	74.6
747	34.29622726043438	74.7
748	34.364282202185166	74.8
749	34.20364431189129	74.9
750	33.88811000328453	75.0
751	34.49177987771527	75.1
752	34.52503314055504	75.2
753	34.78876402476054	75.3
754	34.27851982089396	75.4
755	34.5871513454663	75.5
756	33.82598152127545	75.6
757	32.984475623441305	75.7
758	32.83691705297046	75.8
759	32.727263844951686	75.9
760	32.818507345079155	76.0
761	33.36823958446176	76.1
762	32.917420985878124	76.2
763	34.33414289998425	76.3
764	33.439768185275035	76.4
765	34.19402152263437	76.5
766	34.357163599096566	76.6
767	34.157486439891386	76.7
768	34.07167267311109	76.8
769	33.97949738278145	76.9
770	33.807256649051055	77.0
771	33.50830615062328	77.1
772	33.42673682524181	77.2
773	33.96137885932832	77.3
774	33.775031095993086	77.4
775	33.572411261112684	77.5
776	33.7496363872848	77.6
777	33.581338633417246	77.7
778	33.154671214705914	77.8
779	33.84079767062973	77.9
780	33.71755128789702	78.0
781	33.55708810826604	78.1
782	33.75072575965352	78.2
783	33.865274291932934	78.3
784	34.061344189804	78.4
785	34.08161062670109	78.5
786	33.76369203140056	78.6
787	33.60679500471243	78.7
788	34.39950181640745	78.8
789	33.82071964719263	78.9
790	34.22523649440691	79.0
791	34.806125468674416	79.1
792	33.810154790635735	79.2
793	33.570616194693805	79.3
794	34.23463661321111	79.4
795	34.266016018548726	79.5
796	33.17908959912148	79.6
797	33.06695961052856	79.7
798	33.42239646426334	79.8
799	34.050172984475836	79.9
800	34.112465900050005	80.0
801	33.67772753385226	80.1
802	33.515863243218774	80.2
803	33.64893453146551	80.3
804	33.892919685063355	80.4
805	33.55059298244507	80.5
806	33.656234696615556	80.6
807	33.88120379355084	80.7
808	33.495507738140596	80.8
809	33.34698312047487	80.9
810	33.42793924568652	81.0
811	34.42205319471941	81.1
812	33.665881465767384	81.2
813	33.952715265867745	81.3
814	33.57656320863115	81.4
815	33.55266553050503	81.5
816	34.185662816409064	81.6
817	33.78115967199189	81.7
818	34.11680626102847	81.8
819	34.09865348058261	81.9
820	34.0497516234653	82.0
821	33.545629144198976	82.1
822	33.97755843699312	82.2
823	34.55986222506024	82.3
824	34.68212200640244	82.4
825	33.91251468490301	82.5
826	34.54356959931944	82.6
827	34.49034450972002	82.7
828	34.32908656785779	82.8
829	34.650009501420456	82.9
830	34.32670570686329	83.0
831	33.83588179217346	83.1
832	34.21889209935393	83.2
833	34.197998759489934	83.3
834	33.521166225692866	83.4
835	34.05004965930202	83.5
836	33.94424008586717	83.6
837	34.51129951217092	83.7
838	34.21033812827008	83.8
839	34.69184071523899	83.9
840	34.72524470884676	84.0
841	34.01631679856407	84.1
842	34.08904439412278	84.2
843	33.80056625837154	84.3
844	34.297443383676175	84.4
845	33.75505241783489	84.5
846	34.096378816265556	84.6
847	33.85352756912696	84.7
848	34.02235630638178	84.8
849	33.76478482946854	84.9
850	34.58216695302457	85.0
851	34.45316539551377	85.1
852	33.688148511039714	85.2
853	33.77173557329278	85.3
854	33.849019348884134	85.4
855	34.37141108237159	85.5
856	34.86253988429668	85.6
857	34.56722062709793	85.7
858	34.22005683710664	85.8
859	34.483441725685594	85.9
860	34.32906601366216	86.0
861	34.26460463044839	86.1
862	34.13494876437652	86.2
863	33.81717404844542	86.3
864	33.644710644262304	86.4
865	33.91316899346408	86.5
866	33.94817964003074	86.6
867	33.88263916154608	86.7
868	34.55825557210136	86.8
869	34.68576352472928	86.9
870	34.21175636776896	87.0
871	34.690186102490294	87.1
872	34.43344364480103	87.2
873	34.16256675191275	87.3
874	34.193511093442744	87.4
875	34.4288223764822	87.5
876	34.53887639131588	87.6
877	34.24010402925028	87.7
878	33.97821617125348	87.8
879	34.47500080267775	87.9
880	34.157938632195375	88.0
881	34.04254395219561	88.1
882	34.51970960388532	88.2
883	34.8417082070196	88.3
884	34.42360846218921	88.4
885	35.09017760096537	88.5
886	34.30944018252905	88.6
887	34.05655163652154	88.7
888	34.064108729117045	88.8
889	34.63562156447526	88.9
890	34.02392527664866	89.0
891	34.58068019954023	89.1
892	33.981035521754876	89.2
893	34.09575876469721	89.3
894	33.85171879991099	89.4
895	33.88953509418196	89.5
896	34.52597520785502	89.6
897	34.00939346033401	89.7
898	34.47446639359121	89.8
899	34.67349952133313	89.9
900	34.53851326719298	90.0
901	34.82877276656601	90.1
902	34.56317487625691	90.2
903	35.02961808922317	90.3
904	34.52295031539726	90.4
905	33.97833607072802	90.5
906	34.137973656834276	90.6
907	33.82673517511544	90.7
908	34.21316090447076	90.8
909	34.26932181834685	90.9
910	34.95787366935572	91.0
911	34.8429243302614	91.1
912	34.335499476896224	91.2
913	34.5115153312251	91.3
914	34.79438559726699	91.4
915	34.64509704866345	91.5
916	35.00404866985199	91.6
917	34.623679576810744	91.7
918	33.828221928599774	91.8
919	33.3253840865607	91.9
920	34.544312976061605	92.0
921	34.12303418230618	92.1
922	34.45894797588603	92.2
923	34.513361783133064	92.3
924	34.412814083781036	92.4
925	34.5286472532877	92.5
926	34.60620851052015	92.6
927	34.08739663277263	92.7
928	34.33465332917588	92.8
929	34.86970302147583	92.9
930	34.70749958661435	93.0
931	34.416462453506426	93.1
932	34.53539588085486	93.2
933	34.163625292988	93.3
934	33.933294976691	93.4
935	34.36585117245205	93.5
936	34.547999028479	93.6
937	34.423807152747024	93.7
938	34.09392258988706	93.8
939	34.298203888914706	93.9
940	34.61500913195162	94.0
941	34.87525950569609	94.1
942	34.99343585350527	94.2
943	33.98005234606363	94.3
944	34.02474744447411	94.4
945	33.832377301817516	94.5
946	34.12886129676898	94.6
947	34.053331479205234	94.7
948	33.99660532494915	94.8
949	34.21438045341183	94.9
950	34.19538152524562	95.0
951	34.05082729303692	95.1
952	34.803854230056636	95.2
953	34.03032448289001	95.3
954	34.22478087640364	95.4
955	34.649440835341196	95.5
956	34.58259173973438	95.6
957	34.2448897311342	95.7
958	34.62848240719102	95.8
959	34.47891980264568	95.9
960	33.80620153367508	96.0
961	34.501320450189645	96.1
962	34.28003055427321	96.2
963	34.58111868904714	96.3
964	34.39749778233294	96.4
965	34.14601377302723	96.5
966	34.605424025386704	96.6
967	34.47441500810212	96.7
968	34.33771590432564	96.8
969	34.63665269995633	96.9
970	34.06682873433954	97.0
971	34.88623887186499	97.1
972	34.195614472796166	97.2
973	33.894283113373874	97.3
974	33.21588160930992	97.4
975	33.43647266257473	97.5
976	34.11032141230531	97.6
977	34.560235626280964	97.7
978	34.0296359173362	97.8
979	33.69997402492896	97.9
980	33.75008172819025	98.0
981	33.96786713375075	98.1
982	34.0829877578087	98.2
983	34.01737533963932	98.3
984	33.95438358141354	98.4
985	33.18776346967987	98.5
986	32.93990385020464	98.6
987	34.448585235586215	98.7
988	33.84914267405795	98.8
989	33.571095792591976	98.9
990	34.479159601594766	99.0
991	33.72263159991838	99.1
992	33.94282527206756	99.2
993	33.19449154305139	99.3
994	33.270761311658035	99.4
995	33.692495723416734	99.5
996	33.36123060374988	99.6
997	33.46948612646542	99.7
998	34.01261361765032	99.8
999	33.54468365119972	99.9
1000	32.80855226299279	100.0
1001	33.69029985018295	100.1
1002	33.35049103653007	100.2
1003	33.47310366489735	100.3
1004	34.06896294498641	100.4
1005	34.39220507695667	100.5
1006	34.770946962843404	100.6
1007	34.09912280138296	100.7
1008	34.08505345447013	100.8
1009	34.242957636744414	100.9
1010	33.97575309347643	101.0
1011	34.42930197438037	101.1
1012	33.9492998436929	101.2
1013	33.11401844143718	101.3
1014	32.9827970307977	101.4
1015	32.78712793974153	101.5
1016	33.61230352914288	101.6
1017	33.678022143989715	101.7
1018	33.86179378147191	101.8
1019	33.59512022159119	101.9
1020	34.203825873952745	102.0
1021	33.715656876199226	102.1
1022	33.365392828366176	102.2
1023	33.330512358371884	102.3
1024	33.67717942196864	102.4
1025	33.74806056561938	102.5
1026	32.96027305807991	102.6
1027	33.58843668231022	102.7
1028	33.26859626971771	102.8
1029	33.15624703637134	102.9
1030	33.41637751064127	103.0
1031	33.9737387823041	103.1
1032	33.60977193738038	103.2
1033	33.179582899816744	103.3
1034	33.315377618985245	103.4
1035	33.5094058000898	103.5
1036	33.4703528283814	103.6
1037	33.42569198696365	103.7
1038	33.77079693169207	103.8
1039	33.95281118544738	103.9
1040	33.43612324124892	104.0
1041	33.61383481671776	104.1
1042	33.341813740272414	104.2
1043	32.81823328913734	104.3
1044	33.0501736840925	104.4
1045	33.136888409781506	104.5
1046	33.443803659018236	104.6
1047	33.16282437897486	104.7
1048	33.84115051765482	104.8
1049	33.90115164041557	104.9
1050	33.00398155509986	105.0
1051	33.47767697342636	105.1
1052	33.55311429710975	105.2
1053	33.8989043816927	105.3
1054	33.85954994844831	105.4
1055	33.28327881680036	105.5
1056	33.94677167762967	105.6
1057	34.10424079609633	105.7
1058	33.285474690034135	105.8
1059	33.328343890732285	105.9
1060	32.737297718121326	106.0
1061	33.73065116191569	106.1
1062	33.308272718693736	106.2
1063	32.8286782462197	106.3
1064	34.0044193449901	106.4
1065	33.51688752730131	106.5
1066	33.47788594108199	106.6
1067	33.1766436498408	106.7
1068	33.850951443273914	106.8
1069	33.556159743763146	106.9
1070	33.44157010309246	107.0
1071	32.989264751024486	107.1
1072	33.66071208556493	107.2
1073	33.987119563663136	107.3
1074	34.02336003626867	107.4
1075	34.39258532957594	107.5
1076	34.281664612826276	107.6
1077	33.85013270114775	107.7
1078	34.03779935870296	107.8
1079	33.48070186588413	107.9
1080	33.08366332018208	108.0
1081	32.809055840785874	108.1
1082	33.407350793057795	108.2
1083	33.27755789901501	108.3
1084	33.51270817418865	108.4
1085	33.950050071833616	108.5
1086	33.83999605699993	108.6
1087	33.55074028751379	108.7
1088	33.4822845389481	108.8
1089	33.830787777355	108.9
1090	33.44717112140327	109.0
1091	33.91536829239713	109.1
1092	33.90044252066613	109.2
1093	34.45315169271668	109.3
1094	33.753829443194554	109.4
1095	33.825286104323105	109.5
1096	33.69369471816216	109.6
1097	34.25670496792562	109.7
1098	34.25351564190277	109.8
1099	34.17082953855842	109.9
1100	34.37031828430361	110.0
1101	33.80415296551002	110.1
1102	33.23385282769433	110.2
1103	33.76000940468244	110.3
1104	33.22860123070933	110.4
1105	33.02737222973363	110.5
1106	33.08082341548504	110.6
1107	32.721775874716876	110.7
1108	32.71625707318861	110.8
1109	31.885384545896812	110.9
1110	31.917860175001692	111.0
1111	32.20811967437472	111.1
1112	32.66961960329053	111.2
1113	33.382648075602596	111.3
1114	33.6936399069738	111.4
1115	33.85632636543273	111.5
1116	33.648489190560056	111.6
1117	33.50821365674291	111.7
1118	33.74923900616918	111.8
1119	34.21687436248233	111.9
1120	34.553062212003994	112.0
1121	34.62385428747365	112.1
1122	33.610796221462905	112.2
1123	33.5762069359068	112.3
1124	33.28917101954934	112.4
1125	34.43995589911837	112.5
1126	33.543899166066275	112.6
1127	33.80434480466929	112.7
1128	33.98771220963731	112.8
1129	34.30635020178511	112.9
1130	33.731401390056405	113.0
1131	33.41169457973554	113.1
1132	33.79606831522653	113.2
1133	33.164461863227196	113.3
1134	33.835172672424015	113.4
1135	34.11039677768931	113.5
1136	33.90302549791772	113.6
1137	34.29745366077399	113.7
1138	34.019509550286195	113.8
1139	33.88078585823957	113.9
1140	33.816814350021794	114.0
1141	34.01725544016478	114.1
1142	34.15275554919583	114.2
1143	33.80096706518644	114.3
1144	34.04632249849336	114.4
1145	33.978133954470934	114.5
1146	34.4509558194829	114.6
1147	34.2983923023747	114.7
1148	34.44077464124454	114.8
1149	34.8238740166061	114.9
1150	34.129813641166784	115.0
1151	34.46633035781863	115.1
1152	33.97703087930513	115.2
1153	34.15011433505661	115.3
1154	33.54433765557318	115.4
1155	32.63273167352245	115.5
1156	32.33778924324369	115.6
1157	32.55298482015405	115.7
1158	32.478308001709195	115.8
1159	32.49859499280193	115.9
1160	32.92286442202239	116.0
1161	33.259083102837515	116.1
1162	33.62429347659722	116.2
1163	33.11027415213216	116.3
1164	33.3719941508646	116.4
1165	32.99911363643341	116.5
1166	33.09357386817791	116.6
1167	33.06395869796571	116.7
1168	32.75037018654582	116.8
1169	32.428484631487535	116.9
1170	32.793804627623956	117.0
1171	32.45862050798918	117.1
1172	32.17789130399271	117.2
1173	33.11450146503463	117.3
1174	33.22659719663482	117.4
1175	33.366937818738144	117.5
1176	34.271976735283175	117.6
1177	34.100085422878585	117.7
1178	34.30777186698326	117.8
1179	34.66123209223771	117.9
1180	34.06256373874507	118.0
1181	34.32390691055752	118.1
1182	34.73263051647863	118.2
1183	34.520432426431846	118.3
1184	35.03692853147105	118.4
1185	33.88724330136854	118.5
1186	33.615431192578825	118.6
1187	34.04629509289918	118.7
1188	33.66071208556493	118.8
1189	33.40544267856292	118.9
1190	34.32584928204512	119.0
1191	33.91298400570336	119.1
1192	34.47791607275879	119.2
1193	33.757361339144666	119.3
1194	34.140234618354235	119.4
1195	34.42425934505101	119.5
1196	34.274299359390035	119.6
1197	34.413475243740656	119.7
1198	34.64241815183223	119.8
1199	34.43071336248072	119.9
1200	34.37143506226649	120.0
1201	33.995224768142265	120.1
1202	34.318994457800514	120.2
1203	34.51451624378795	120.3
1204	34.14037164632514	120.4
1205	34.50977165029531	120.5
1206	34.502457782348166	120.6
1207	34.04832995826714	120.7
1208	33.86157453671846	120.8
1209	34.59117311641241	120.9
1210	34.526067701735386	121.0
1211	34.67738083860907	121.1
1212	34.71480317746367	121.2
1213	34.23414331251584	121.3
1214	34.68294759992715	121.4
1215	34.29717960483217	121.5
1216	33.78173518946969	121.6
1217	33.928533254701996	121.7
1218	34.24031642260519	121.8
1219	33.969860890727446	121.9
1220	33.62259432975797	122.0
1221	34.184552889844724	122.1
1222	34.21437360201328	122.2
1223	34.639739255001004	122.3
1224	34.347578492531646	122.4
1225	34.386532118961135	122.5
1226	34.537629436780634	122.6
1227	34.613494972873106	122.7
1228	34.55045868055677	122.8
1229	34.10327817460071	122.9
1230	33.12755337926349	123.0
1231	34.107817226136994	123.1
1232	34.366104674198226	123.2
1233	33.88377649370461	123.3
1234	33.26309802238508	123.4
1235	34.03771714192042	123.5
1236	33.2853034050705	123.6
1237	33.46736219291636	123.7
1238	33.67102001467639	123.8
1239	33.206135494879184	123.9
1240	33.71795209471192	124.0
1241	33.50843290149636	124.1
1242	32.81821273494171	124.2
1243	33.864256859248954	124.3
1244	33.7853938362929	124.4
1245	33.6125638822876	124.5
1246	32.54140595661244	124.6
1247	32.785027986087385	124.7
1248	33.19252519166888	124.8
1249	33.483836380718614	124.9
1250	33.494360128884246	125.0
1251	33.19889356661677	125.1
1252	33.74022256568352	125.2
1253	33.00071001229447	125.3
1254	33.55686543781332	125.4
1255	33.96554108394461	125.5
1256	33.26079252677458	125.6
1257	33.28663600208757	125.7
1258	34.00686529427078	125.8
1259	34.51197094922836	125.9
1260	34.81045212685579	126.0
1261	34.232745627212594	126.1
1262	34.35110011138394	126.2
1263	34.07421454197141	126.3
1264	33.987554627470765	126.4
1265	34.74084191763521	126.5
1266	35.05400564234529	126.6
1267	33.751308128529864	126.7
1268	34.45749205369515	126.8
1269	34.4538265554734	126.9
1270	33.97434513107536	127.0
1271	34.130947547626036	127.1
1272	33.904611596680965	127.2
1273	33.59706259307879	127.3
1274	33.083779793957355	127.4
1275	33.493955896370075	127.5
1276	32.847509315121556	127.6
1277	33.25880219549716	127.7
1278	32.955757986438535	127.8
1279	33.007431234267436	127.9
1280	33.54165533304268	128.0
1281	33.356263339804514	128.1
1282	33.513965405821715	128.2
1283	34.160223573610246	128.3
1284	34.012106614157965	128.4
1285	34.22581201188472	128.5
1286	34.77657196104912	128.6
1287	33.464594227904044	128.7
1288	33.76060890205516	128.8
1289	33.711083567670215	128.9
1290	33.53614680861223	129.0
1291	32.87580901681305	129.1
1292	33.53182357613013	129.2
1293	33.39813566201432	129.3
1294	34.24172095930698	129.4
1295	33.57404874536502	129.5
1296	33.50761758506947	129.6
1297	34.20269881889204	129.7
1298	34.249480168159565	129.8
1299	34.14838778262318	129.9
1300	33.52164239789176	130.0
1301	33.51647301768931	130.1
1302	33.69682580729738	130.2
1303	33.79559899442617	130.3
1304	33.91360063157244	130.4
1305	32.98183783500135	130.5
1306	32.692383374957394	130.6
1307	32.50460024362691	130.7
1308	33.09942496253562	130.8
1309	33.55935249548528	130.9
1310	33.81520427136364	131.0
1311	34.241313301093534	131.1
1312	33.351429678130785	131.2
1313	33.44611943172656	131.3
1314	33.92417576522716	131.4
1315	33.71815763666827	131.5
1316	33.26242315962836	131.6
1317	33.2198828260604	131.7
1318	33.88597579263766	131.8
1319	33.7455392509547	131.9
1320	34.07442350962704	132.0
1321	33.434026713294045	132.1
1322	33.447184824200356	132.2
1323	34.069898160887846	132.3
1324	33.37073691923153	132.4
1325	33.826752303611805	132.5
1326	33.46004832496922	132.6
1327	33.07387609736008	132.7
1328	33.67508631971304	132.8
1329	33.73421046345999	132.9
1330	33.779234429000645	133.0
1331	34.28438461804877	133.1
1332	33.27550247945141	133.2
1333	33.67493558894504	133.3
1334	33.557369015606405	133.4
1335	33.80289915957623	133.5
1336	33.84390135417077	133.6
1337	33.754891409969076	133.7
1338	33.616236231907905	133.8
1339	33.81157988153316	133.9
1340	33.59630208784026	134.0
1341	34.19859140546411	134.1
1342	34.43886652674966	134.2
1343	34.170915181040236	134.3
1344	34.152005321055114	134.4
1345	33.520885318352505	134.5
1346	33.91837605635854	134.6
1347	33.99306657760049	134.7
1348	33.78291020432022	134.8
1349	33.738982462546815	134.9
1350	33.520076853324156	135.0
1351	34.31098517290102	135.1
1352	33.24449304963523	135.2
1353	33.5729730757934	135.3
1354	34.23463661321111	135.4
1355	34.67595574771163	135.5
1356	34.33821605641945	135.6
1357	34.561907367526025	135.7
1358	34.51314596407889	135.8
1359	34.37374398357627	135.9
1360	35.00327103611709	136.0
1361	34.84311274372139	136.1
1362	34.77210142349829	136.2
1363	34.05139595911618	136.3
1364	33.98840077519112	136.4
1365	34.24933286309085	136.5
1366	34.20646708809197	136.6
1367	33.85231144588517	136.7
1368	33.44526300690839	136.8
1369	33.53536917487734	136.9
1370	33.307604707335564	137.0
1371	33.68172189920419	137.1
1372	33.83705338132471	137.2
1373	33.27149783700166	137.3
1374	33.76943007768227	137.4
1375	33.720100008155875	137.5
1376	34.235972635927446	137.6
1377	34.41923041851874	137.7
1378	34.06756183398389	137.8
1379	34.40077275083761	137.9
1380	34.621404912493695	138.0
1381	33.789987699017544	138.1
1382	33.84997854468048	138.2
1383	33.81387852574512	138.3
1384	34.14904551688353	138.4
1385	33.534406553381714	138.5
1386	32.74376543834812	138.6
1387	33.457095372196186	138.7
1388	33.00072371509156	138.8
1389	32.79323938724397	138.9
1390	33.68153691144347	139.0
1391	33.8093566027052	139.1
1392	33.72808873885973	139.2
1393	34.23097454068862	139.3
1394	34.52499203216377	139.4
1395	34.62682779444232	139.5
1396	34.122742997868	139.6
1397	34.28443942923713	139.7
1398	35.02243439784839	139.8
1399	34.84175274111014	139.9
1400	34.130094548507145	140.0
1401	34.68602045217472	140.1
1402	35.1039728919364	140.2
1403	35.19489095063297	140.3
1404	34.27685835674672	140.4
1405	33.84149308758209	140.5
1406	34.092045306685634	140.6
1407	35.03982667305572	140.7
1408	34.432138453378144	140.8
1409	34.674081890209486	140.9
1410	34.751639721742656	141.0
1411	34.325948627324024	141.1
1412	33.75881383563628	141.2
1413	33.91650905025494	141.3
1414	34.207131673750865	141.4
1415	33.269476674430784	141.5
1416	33.979706350437084	141.6
1417	33.64879407779532	141.7
1418	33.60071438850345	141.8
1419	33.349155013813736	141.9
1420	34.03582615592191	142.0
1421	33.5792386797631	142.1
1422	33.67674435816101	142.2
1423	33.81549888150109	142.3
1424	34.10650860901483	142.4
1425	34.34274483085791	142.5
1426	34.35835916814273	142.6
1427	34.79156967246485	142.7
1428	34.59991892665553	142.8
1429	34.683728659361314	142.9
1430	34.588542179371004	143.0
1431	34.65419913163093	143.1
1432	35.057229225360864	143.2
1433	34.3914240175225	143.3
1434	34.1681883244192	143.4
1435	35.154895911624585	143.5
1436	34.629705381831364	143.6
1437	34.80992114346853	143.7
1438	35.07469686595219	143.8
1439	35.25698517564932	143.9
1440	34.10070890014621	144.0
1441	34.31447938615914	144.1
1442	34.43227548134905	144.2
1443	34.464059119200854	144.3
1444	34.290448105761385	144.4
1445	34.25024409909737	144.5
1446	34.241059799347354	144.6
1447	34.050847847232546	144.7
1448	33.991141334609246	144.8
1449	34.200941435165156	144.9
1450	33.25314979169726	145.0
1451	33.384994679604375	145.1
1452	32.75494349507483	145.2
1453	33.345705334646155	145.3
1454	33.83471705442075	145.4
1455	33.865061898578034	145.5
1456	33.285426730244325	145.6
1457	33.94171534550321	145.7
1458	33.83716985509998	145.8
1459	34.0916616283671	145.9
1460	33.57358627596321	146.0
1461	33.47786881258563	146.1
1462	33.100120379487976	146.2
1463	33.33614763367542	146.3
1464	32.92415248494892	146.4
1465	32.886223142601956	146.5
1466	33.25846305126917	146.6
1467	33.448233088177794	146.7
1468	32.95125319189498	146.8
1469	33.10504996074134	146.9
1470	33.04797438515945	147.0
1471	33.46676954694219	147.1
1472	34.111647157923834	147.2
1473	34.28438119234949	147.3
1474	34.66471260269874	147.4
1475	33.48618983611894	147.5
1476	33.446646989414546	147.6
1477	33.5181036505431	147.7
1478	33.593270343983946	147.8
1479	33.42856272295415	147.9
1480	33.64809180944442	148.0
1481	33.990469897551804	148.1
1482	34.06129280431491	148.2
1483	33.74202790920022	148.3
1484	34.03425718565502	148.4
1485	33.546338263948414	148.5
1486	34.16568756395015	148.6
1487	34.464703150664114	148.7
1488	33.902891895646086	148.8
1489	33.80476273998055	148.9
1490	33.98880158200602	149.0
1491	33.93613830708731	149.1
1492	33.79700695682724	149.2
1493	34.08122352268328	149.3
1494	33.85053693366193	149.4
1495	33.85127003330628	149.5
1496	34.18843763281993	149.6
1497	33.96380425441337	149.7
1498	34.157685130449195	149.8
1499	34.013363845791034	149.9
1500	34.25116903790099	150.0
1501	33.77818273932394	150.1
1502	34.39701818443477	150.2
1503	34.461921482854706	150.3
1504	34.03773084471751	150.4
1505	34.22228696733314	150.5
1506	34.072720937088526	150.6
1507	34.242166300212425	150.7
1508	33.54024051924307	150.8
1509	34.08158664680619	150.9
1510	33.64597130159465	151.0
1511	34.01531306867718	151.1
1512	34.02785112801514	151.2
1513	33.35441003649801	151.3
1514	33.71939773980498	151.4
1515	34.23406452143257	151.5
1516	34.00656725843406	151.6
1517	33.97026512324162	151.7
1518	34.18574160749234	151.8
1519	34.23820619185322	151.9
1520	34.2638269967135	152.0
1521	34.38535710411061	152.1
1522	34.45503240161737	152.2
1523	34.30671332590801	152.3
1524	34.354385356986434	152.4
1525	33.98489971053445	152.5
1526	34.13285908782019	152.6
1527	34.366197168078585	152.7
1528	34.10980070601587	152.8
1529	34.044417809697755	152.9
1530	33.77457890368909	153.0
1531	33.127018970176955	153.1
1532	33.553765179971556	153.2
1533	33.45580388357038	153.3
1534	33.29356619171618	153.4
1535	33.49218138414683	153.5
1536	34.16652686027195	153.6
1537	34.333211109782084	153.7
1538	33.68182809588164	153.8
1539	33.73155554652367	153.9
1540	34.12055740173204	154.0
1541	33.551058877546154	154.1
1542	33.97218008913504	154.2
1543	33.89968886682614	154.3
1544	33.44758563101526	154.4
1545	33.58815234927058	154.5
1546	33.66428166420705	154.6
1547	33.76533979275071	154.7
1548	33.992234132677225	154.8
1549	33.596230148155534	154.9
1550	33.33733292562376	155.0
1551	33.52849037073782	155.1
1552	33.323887055978545	155.2
1553	33.66564509251757	155.3
1554	34.10642296653302	155.4
1555	33.998424371262935	155.5
1556	33.827115427734704	155.6
1557	33.71412216292507	155.7
1558	33.928656579875806	155.8
1559	33.64585482781938	155.9
1560	33.948498230063095	156.0
1561	33.213970069115774	156.1
1562	33.54630400695569	156.2
1563	32.78986507346039	156.3
1564	33.21624815913209	156.4
1565	32.3548834826143	156.5
1566	33.19965749755457	156.6
1567	33.686425384305565	156.7
1568	33.808243250441585	156.8
1569	33.29876297751281	156.9
1570	33.654189554149774	157.0
1571	34.104723819693774	157.1
1572	33.2866325763883	157.2
1573	33.57886870424166	157.3
1574	33.722563085932926	157.4
1575	33.476988407872554	157.5
1576	33.57821782137985	157.6
1577	34.15268703521038	157.7
1578	33.488618656903256	157.8
1579	33.57419947613301	157.9
1580	33.4903554864345	158.0
1581	33.85298288294261	158.1
1582	33.871700903768456	158.2
1583	33.17572556243572	158.3
1584	33.154369753169924	158.4
1585	32.96750128354524	158.5
1586	33.58832705993349	158.6
1587	33.7745275182	158.7
1588	33.55670100424823	158.8
1589	33.680574289947856	158.9
1590	34.21118427599043	159.0
1591	33.92311722415191	159.1
1592	34.358626372686	159.2
1593	33.62613992850518	159.3
1594	33.51691150719621	159.4
1595	34.19289104187439	159.5
1596	34.18463510662727	159.6
1597	33.57447010637556	159.7
1598	33.77825125330939	159.8
1599	34.214609975263095	159.9
1600	33.76380165377728	160.0
1601	33.870491631925205	160.1
1602	34.535563740119215	160.2
1603	34.47983789005075	160.3
1604	34.491625721248	160.4
1605	34.401036529681605	160.5
1606	34.45047279588545	160.6
1607	33.84982096251394	160.7
1608	33.6904814122444	160.8
1609	33.54860607686692	160.9
1610	33.6455636433812	161.0
1611	33.75379176050255	161.1
1612	33.974245785796455	161.2
1613	33.59315729590795	161.3
1614	33.78369468945366	161.4
1615	33.70971671366043	161.5
1616	33.47747485716928	161.6
1617	33.879987670309035	161.7
1618	33.6766826955741	161.8
1619	33.95529139172079	161.9
1620	33.9957968599208	162.0
1621	33.90828394630126	162.1
1622	33.60213605370161	162.2
1623	33.712816971502185	162.3
1624	33.790854400933526	162.4
1625	33.64123013380128	162.5
1626	33.67026978653567	162.6
1627	33.84509007181839	162.7
1628	34.53019909505822	162.8
1629	33.97731863804404	162.9
1630	33.95149914262595	163.0
1631	33.82803694083905	163.1
1632	33.81476920755601	163.2
1633	34.1531358018151	163.3
1634	33.929331442632524	163.4
1635	34.297087110951814	163.5
1636	34.030454659462364	163.6
1637	33.96641463725914	163.7
1638	33.4807806569674	163.8
1639	33.24955623316023	163.9
1640	33.237100390604816	164.0
1641	33.7415791425955	164.1
1642	33.17348858081067	164.2
1643	33.54410813372191	164.3
1644	34.9229966250607	164.4
1645	33.899777935007236	164.5
1646	34.061854618995625	164.6
1647	34.53171667983601	164.7
1648	34.175824208097964	164.8
1649	34.45816006505332	164.9
1650	34.115665503170675	165.0
1651	33.502002863961565	165.1
1652	33.894653088895325	165.2
1653	33.93122585433031	165.3
1654	34.04844985774168	165.4
1655	33.87226614414845	165.5
1656	34.15328995828237	165.6
1657	34.2604424058321	165.7
1658	33.49557625212605	165.8
1659	33.60121796629653	165.9
1660	34.00834862205585	166.0
1661	33.28427226958943	166.1
1662	33.59206792353924	166.2
1663	33.74393944939436	166.3
1664	33.48478529941715	166.4
1665	33.81789344529268	166.5
1666	34.346862521383656	166.6
1667	34.03559663407064	166.7
1668	33.88926446393942	166.8
1669	33.92471702571224	166.9
1670	33.793351735703304	167.0
1671	33.87715119131127	167.1
1672	34.037401977587336	167.2
1673	34.02158209834616	167.3
1674	33.77124912399606	167.4
1675	33.94934437778345	167.5
1676	34.09629317378374	167.6
1677	34.46735806760043	167.7
1678	34.344724885037515	167.8
1679	33.650657658199655	167.9
1680	33.96565755771988	168.0
1681	33.801683036334424	168.1
1682	33.680666783828215	168.2
1683	34.19011279976426	168.3
1684	34.42127213528525	168.4
1685	34.36866709725418	168.5
1686	33.99834215448039	168.6
1687	33.94838175628782	168.7
1688	34.03872429750658	168.8
1689	34.14902838838717	168.9
1690	34.214579143969644	169.0
1691	34.25972643468411	169.1
1692	33.92062331508141	169.2
1693	34.3972271520904	169.3
1694	33.8824610251839	169.4
1695	34.04500017857411	169.5
1696	33.91347045500008	169.6
1697	33.66399733116742	169.7
1698	34.2313034078188	169.8
1699	33.787161497117594	169.9
1700	33.082868557950825	170.0
1701	33.67629559155629	170.1
1702	33.83263422926297	170.2
1703	34.19275401390348	170.3
1704	33.890093483163405	170.4
1705	34.02995450736856	170.5
1706	34.009026910511835	170.6
1707	34.04059815500873	170.7
1708	33.937460627006566	170.8
1709	33.93438434905971	170.9
1710	33.882091049662456	171.0
1711	33.794831637789095	171.1
1712	33.90119274880684	171.2
1713	34.82674132689732	171.3
1714	34.52609853302884	171.4
1715	34.139857791434245	171.5
1716	34.05616453250373	171.6
1717	33.929608924273616	171.7
1718	33.57194194031233	171.8
1719	33.880494673801394	171.9
1720	33.85179416529499	172.0
1721	34.2931167254948	172.1
1722	34.24706162447307	172.2
1723	33.875935068069474	172.3
1724	33.65446018439231	172.4
1725	33.72300842683837	172.5
1726	33.749646664382624	172.6
1727	34.08909920531114	172.7
1728	33.79482478639055	172.8
1729	34.01905050658366	172.9
1730	34.11782711941172	173.0
1731	34.225866823073076	173.1
1732	33.66865970787752	173.2
1733	34.04883353606022	173.3
1734	34.12735398908901	173.4
1735	33.65866351739988	173.5
1736	33.51915534021981	173.6
1737	33.19738283323752	173.7
1738	33.85137280428446	173.8
1739	33.89727717453819	173.9
1740	33.97918906984691	174.0
1741	33.70990170142115	174.1
1742	33.86442471851331	174.2
1743	33.33031366781407	174.3
1744	34.17990764163099	174.4
1745	33.751112863671324	174.5
1746	34.05160492677181	174.6
1747	34.00885219984893	174.7
1748	33.80997322857428	174.8
1749	33.67295210906617	174.9
1750	34.01247316398014	175.0
1751	33.72089477038714	175.1
1752	33.985310794447166	175.2
1753	33.83918759197158	175.3
1754	34.376395474813314	175.4
1755	33.91547448907459	175.5
1756	33.956021065665865	175.6
1757	33.978329219329474	175.7
1758	33.882365105604265	175.8
1759	34.03603169787827	175.9
1760	33.719175069352254	176.0
1761	33.96376999742064	176.1
1762	33.7402636740748	176.2
1763	34.29984137316704	176.3
1764	34.033637134086675	176.4
1765	34.24317345579859	176.5
1766	34.73690921487019	176.6
1767	33.950889368155416	176.7
1768	33.557756119624216	176.8
1769	33.98060045794725	176.9
1770	34.09398082677469	177.0
1771	34.367659941668016	177.1
1772	33.85547336631384	177.2
1773	33.65699520185409	177.3
1774	34.37544655611479	177.4
1775	33.84645692582818	177.5
1776	33.9783634763222	177.6
1777	33.98854808025984	177.7
1778	34.36269267772265	177.8
1779	33.96669897029877	177.9
1780	34.09200077259509	178.0
1781	34.1530981191231	178.1
1782	34.26985280173412	178.2
1783	33.99136400506197	178.3
1784	33.546906930027674	178.4
1785	33.37616665257871	178.5
1786	34.05746629822734	178.6
1787	33.96217019586031	178.7
1788	33.8398624547283	178.8
1789	34.401755926528864	178.9
1790	34.648858466464844	179.0
1791	34.29304478581007	179.1
1792	34.06353321163923	179.2
1793	33.90150791313993	179.3
1794	34.336890310800925	179.4
1795	33.79263919025459	179.5
1796	34.05570206310192	179.6
1797	34.20642940539997	179.7
1798	34.030571133237636	179.8
1799	34.43582108009626	179.9
1800	34.29042755156575	180.0
1801	34.34155953890957	180.1
1802	34.29331884175188	180.2
1803	34.30687433377382	180.3
1804	34.4468826630477	180.4
1805	34.14539372145887	180.5
1806	34.6689913010903	180.6
1807	34.43441654339446	180.7
1808	33.78489710989837	180.8
1809	33.849783279821935	180.9
1810	34.05693874053935	181.0
1811	34.275642233504925	181.1
1812	34.322560610743366	181.2
1813	34.58798379038956	181.3
1814	34.62390567296274	181.4
1815	34.337154089644926	181.5
1816	34.233403361472945	181.6
1817	34.50510927358521	181.7
1818	34.20714195084869	181.8
1819	34.687109824543434	181.9
1820	34.038227571112046	182.0
1821	34.27173351063481	182.1
1822	34.12476758613815	182.2
1823	33.839465073612665	182.3
1824	33.38336062105131	182.4
1825	34.00342589220103	182.5
1826	33.757179777083216	182.6
1827	34.04883011036095	182.7
1828	33.36244330129241	182.8
1829	34.023065426131225	182.9
1830	33.83484380529384	183.0
1831	33.62129598973363	183.1
1832	34.6004738899377	183.2
1833	33.79872323216284	183.3
1834	34.19226071320822	183.4
1835	34.67753156937706	183.5
1836	34.76407843580171	183.6
1837	34.06208071514762	183.7
1838	34.052988909277964	183.8
1839	33.780967832832616	183.9
1840	33.84213711904535	184.0
1841	33.72497820392015	184.1
1842	33.01760556110726	184.2
1843	32.98987109979575	184.3
1844	33.57859464829984	184.4
1845	33.60631198111499	184.5
1846	33.741243424066774	184.6
1847	33.49418884392061	184.7
1848	33.54381352358446	184.8
1849	34.20887535468066	184.9
1850	34.48180081573399	185.0
1851	34.490645971256015	185.1
1852	33.836532675035265	185.2
1853	34.45928712011403	185.3
1854	34.369831835006885	185.4
1855	33.887565317100176	185.5
1856	34.63680000502506	185.6
1857	34.5365058074192	185.7
1858	34.653209104541126	185.8
1859	34.271233358541	185.9
1860	35.09217820934061	186.0
1861	34.91359650625651	186.1
1862	34.648738566990296	186.2
1863	35.36346618614161	186.3
1864	34.85226963787723	186.4
1865	34.197724703548126	186.5
1866	34.619671508661725	186.6
1867	35.308326130648766	186.7
1868	35.199933579962334	186.8
1869	35.076334350204526	186.9
1870	34.68125187878718	187.0
1871	34.34962020929815	187.1
1872	33.75626511537742	187.2
1873	34.405983239431336	187.3
1874	34.16219335069203	187.4
1875	34.25151503352753	187.5
1876	34.72126747199119	187.6
1877	34.17460123345763	187.7
1878	34.00652615004279	187.8
1879	33.56378877604338	187.9
1880	33.84098265839046	188.0
1881	33.24715824366936	188.1
1882	33.77827180750502	188.2
1883	33.892022151853915	188.3
1884	34.58518499408379	188.4
1885	33.85283900357316	188.5
1886	33.9136177600688	188.6
1887	33.530456722120334	188.7
1888	33.86571963283838	188.8
1889	33.49882724073581	188.9
1890	34.193356936975476	189.0
1891	34.06661976668391	189.1
1892	34.12805283174063	189.2
1893	33.38711176175488	189.3
1894	34.07531419143793	189.4
1895	33.926083879722036	189.5
1896	33.737951327065744	189.6
1897	34.283778269277505	189.7
1898	33.32317451052983	189.8
1899	33.76650110480414	189.9
1900	33.76651480760123	190.0
1901	33.74125027546532	190.1
1902	33.63200472565999	190.2
1903	33.621844101617256	190.3
1904	33.62817479387314	190.4
1905	33.91356294888044	190.5
1906	33.77546273410144	190.6
1907	33.811096857935716	190.7
1908	33.843264174106054	190.8
1909	34.20204108463168	190.9
1910	34.19417225340237	191.0
1911	34.06706168189008	191.1
1912	34.19777266333794	191.2
1913	33.6194700920213	191.3
1914	33.52509207705934	191.4
1915	33.649431257860044	191.5
1916	34.228723856266484	191.6
1917	33.97123459613578	191.7
1918	33.809274385922656	191.8
1919	34.217915775061215	191.9
1920	34.10895798399479	192.0
1921	34.04110515850108	192.1
1922	34.13417113064162	192.2
1923	34.64451810548638	192.3
1924	33.7031016883649	192.4
1925	34.74639840185547	192.5
1926	34.26400855877495	192.6
1927	33.98887352169074	192.7
1928	33.59329774957813	192.8
1929	34.329905309983964	192.9
1930	33.95185198965103	193.0
1931	33.82151098372462	193.1
1932	34.24434161925057	193.2
1933	33.686593243569924	193.3
1934	33.83932119424321	193.4
1935	34.59079628949242	193.5
1936	33.8800424814974	193.6
1937	34.27167869944645	193.7
1938	34.21725804080087	193.8
1939	33.52969964258107	193.9
1940	33.54596828842697	194.0
1941	34.576726942579576	194.1
1942	33.643645251788506	194.2
1943	33.80684556513834	194.3
1944	33.629935603299295	194.4
1945	34.14631523456322	194.5
1946	34.0479839626406	194.6
1947	33.81919863671557	194.7
1948	34.250271504691554	194.8
1949	33.92093505371522	194.9
1950	34.476960302661716	195.0
1951	34.14637347145086	195.1
1952	34.308032220127984	195.2
1953	34.65264728986041	195.3
1954	34.34538947069641	195.4
1955	34.20207191592514	195.5
1956	34.531620760256374	195.6
1957	34.31998105919104	195.7
1958	34.095450451762666	195.8
1959	33.99658819645279	195.9
1960	34.34477969622588	196.0
1961	34.65755631691814	196.1
1962	34.34039822685614	196.2
1963	34.15243010776493	196.3
1964	34.25288188753733	196.4
1965	33.58069117625472	196.5
1966	34.040920170740364	196.6
1967	34.44940055201311	196.7
1968	34.21499022788237	196.8
1969	34.54928024000697	196.9
1970	34.32154317805938	197.0
1971	33.85291436895716	197.1
1972	34.489357908329495	197.2
1973	34.12771026181337	197.3
1974	33.65288093702762	197.4
1975	34.2794173541034	197.5
1976	34.53907165617443	197.6
1977	34.708397119823786	197.7
1978	34.398566600506015	197.8
1979	34.57538064276542	197.9
1980	34.47449037348612	198.0
1981	34.675863253831274	198.1
1982	34.84896726377838	198.2
1983	35.110906507264275	198.3
1984	34.56944733162516	198.4
1985	34.36585802385059	198.5
1986	33.93858083066873	198.6
1987	34.07876387060551	198.7
1988	34.33079599179485	198.8
1989	33.90666016484602	198.9
1990	34.279365968614314	199.0
1991	33.8538119021666	199.1
1992	34.27334358929296	199.2
1993	34.2209269647219	199.3
1994	34.23484900656601	199.4
1995	34.183597119747645	199.5
1996	34.95255698408454	199.6
1997	34.56990294962842	199.7
1998	34.36596764622732	199.8
[truncated: 24,001 more rows]
