# Supplementary material for: Assessing structure-function impacts on Vitellogenin by leveraging allelic variant found in honey bee subspecies Apis mellifera mellifera
Source: iScience. 2025 Jul 29;28(9):113241. doi: 10.1016/j.isci.2025.113241 (PMC12496180; doi:10.1016/j.isci.2025.113241)
Supplement: Data S1. Data and code for molecular dynamics [file mmc2.zip › MD_analysis/csv/rmsddelg2.csv]

	CA_Backbone	Time_(ns)
0	5.9469023	0.0
1	5.9522095	0.1
2	6.122741	0.2
3	6.0072994	0.3
4	6.024932	0.4
5	6.0307508	0.5
6	6.0437922	0.6
7	6.063855	0.7
8	6.014502	0.8
9	5.943473	0.9
10	5.9861355	1.0
11	5.9570265	1.1
12	5.814103	1.2
13	6.0206485	1.3
14	6.1792808	1.4
15	5.926154	1.5
16	6.0033293	1.6
17	5.7182307	1.7
18	5.9151373	1.8
19	5.979008	1.9
20	5.7278643	2.0
21	5.893021	2.1
22	5.662232	2.2
23	5.681802	2.3
24	5.4777603	2.4
25	5.705158	2.5
26	5.743266	2.6
27	5.4459267	2.7
28	5.7421894	2.8
29	5.790899	2.9
30	5.776293	3.0
31	5.7295265	3.1
32	5.8087187	3.2
33	5.744336	3.3
34	5.557633	3.4
35	5.646033	3.5
36	5.744711	3.6
37	5.7121716	3.7
38	5.833596	3.8
39	5.691862	3.9
40	5.7855773	4.0
41	5.730961	4.1
42	5.8032103	4.2
43	5.9176273	4.3
44	5.8196216	4.4
45	5.744237	4.5
46	5.8615417	4.6
47	5.712998	4.7
48	5.6589975	4.8
49	5.5741043	4.9
50	5.688301	5.0
51	5.8457065	5.1
52	6.075326	5.2
53	5.587418	5.3
54	5.8305054	5.4
55	5.544182	5.5
56	5.5718846	5.6
57	5.313817	5.7
58	5.4648724	5.8
59	5.6078224	5.9
60	5.560093	6.0
61	5.4287076	6.1
62	5.545855	6.2
63	5.5257225	6.3
64	5.5388956	6.4
65	5.853309	6.5
66	5.7378864	6.6
67	5.72628	6.7
68	5.8186502	6.8
69	5.8234525	6.9
70	5.7653284	7.0
71	5.730201	7.1
72	6.0149217	7.2
73	5.6867127	7.3
74	5.8643174	7.4
75	5.816979	7.5
76	5.759814	7.6
77	5.4917	7.7
78	5.5107317	7.8
79	5.6230826	7.9
80	5.7297397	8.0
81	5.6366057	8.1
82	5.449042	8.2
83	5.468631	8.3
84	5.3884735	8.4
85	5.76935	8.5
86	5.6620164	8.6
87	5.61942	8.7
88	5.81644	8.8
89	5.693278	8.9
90	5.767728	9.0
91	5.859868	9.1
92	5.700656	9.2
93	5.7991343	9.3
94	5.741594	9.4
95	5.554609	9.5
96	5.5863104	9.6
97	5.5118985	9.7
98	5.5963464	9.8
99	5.8341403	9.9
100	5.8996463	10.0
101	5.939384	10.1
102	6.0001965	10.2
103	6.020095	10.3
104	5.737915	10.4
105	5.7679887	10.5
106	5.708709	10.6
107	5.948195	10.7
108	5.9910417	10.8
109	5.9911704	10.9
110	5.848316	11.0
111	5.77956	11.1
112	5.929497	11.2
113	5.951361	11.3
114	6.183994	11.4
115	5.8764124	11.5
116	5.8193283	11.6
117	5.966063	11.7
118	6.026755	11.8
119	5.8270006	11.9
120	5.8464026	12.0
121	5.728447	12.1
122	5.744166	12.2
123	5.7672973	12.3
124	5.6243057	12.4
125	5.5410185	12.5
126	5.702989	12.6
127	5.5919023	12.7
128	5.64289	12.8
129	5.580626	12.9
130	5.636772	13.0
131	5.5604954	13.1
132	5.5220246	13.2
133	5.445322	13.3
134	5.5741625	13.4
135	5.64219	13.5
136	5.7296114	13.6
137	5.6674395	13.7
138	5.5189514	13.8
139	5.606153	13.9
140	5.670605	14.0
141	5.6160665	14.1
142	5.798047	14.2
143	5.8812513	14.3
144	5.9052444	14.4
145	5.819175	14.5
146	5.9583926	14.6
147	6.0131083	14.7
148	5.9299016	14.8
149	5.6707196	14.9
150	5.6655507	15.0
151	5.6078587	15.1
152	5.843618	15.2
153	5.752278	15.3
154	5.9026804	15.4
155	5.7848244	15.5
156	5.8879576	15.6
157	6.020277	15.7
158	5.772798	15.8
159	5.7191343	15.9
160	5.7461066	16.0
161	5.8135433	16.1
162	5.863096	16.2
163	5.725029	16.3
164	5.655329	16.4
165	5.5592146	16.5
166	5.862812	16.6
167	5.880732	16.7
168	5.8282576	16.8
169	5.8773403	16.9
170	5.640387	17.0
171	5.7205715	17.1
172	5.941973	17.2
173	5.763027	17.3
174	5.787426	17.4
175	5.5592656	17.5
176	5.427013	17.6
177	5.435808	17.7
178	5.5785847	17.8
179	5.741346	17.9
180	5.853386	18.0
181	6.022527	18.1
182	5.8670783	18.2
183	5.9121714	18.3
184	5.609941	18.4
185	5.6200285	18.5
186	5.594587	18.6
187	5.611906	18.7
188	5.3782015	18.8
189	5.474305	18.9
190	5.5384693	19.0
191	5.731536	19.1
192	5.7012696	19.2
193	5.772093	19.3
194	5.7987766	19.4
195	5.9742494	19.5
196	5.869491	19.6
197	5.915736	19.7
198	5.7797365	19.8
199	5.8649693	19.9
200	5.7707396	20.0
201	5.4417562	20.1
202	5.573075	20.2
203	5.6142116	20.3
204	5.6759696	20.4
205	5.5817127	20.5
206	5.7239985	20.6
207	5.573053	20.7
208	5.6139283	20.8
209	5.5641894	20.9
210	5.749802	21.0
211	5.64444	21.1
212	5.7717333	21.2
213	5.7672834	21.3
214	5.743351	21.4
215	5.771423	21.5
216	5.81397	21.6
217	5.7151985	21.7
218	5.7123284	21.8
219	5.796861	21.9
220	5.7000136	22.0
221	5.614385	22.1
222	5.9299636	22.2
223	5.855832	22.3
224	5.5185676	22.4
225	5.5894713	22.5
226	5.5959897	22.6
227	5.6750813	22.7
228	5.731266	22.8
229	5.696507	22.9
230	5.7879963	23.0
231	5.75633	23.1
232	5.784895	23.2
233	5.7604284	23.3
234	5.6778693	23.4
235	5.5946445	23.5
236	5.6430626	23.6
237	5.6996064	23.7
238	5.497447	23.8
239	5.831775	23.9
240	5.9095283	24.0
241	5.7903857	24.1
242	5.842357	24.2
243	5.990403	24.3
244	6.1261754	24.4
245	6.083953	24.5
246	5.827587	24.6
247	6.1774435	24.7
248	5.906746	24.8
249	5.8556795	24.9
250	5.963649	25.0
251	5.4563923	25.1
252	5.6615353	25.2
253	5.627719	25.3
254	5.642644	25.4
255	5.6399465	25.5
256	5.7157464	25.6
257	5.617943	25.7
258	5.601223	25.8
259	5.8365874	25.9
260	5.6439714	26.0
261	5.423961	26.1
262	5.6882153	26.2
263	5.485569	26.3
264	5.866142	26.4
265	5.8437567	26.5
266	5.718145	26.6
267	6.130312	26.7
268	6.3388023	26.8
269	5.888055	26.9
270	5.84033	27.0
271	6.0222096	27.1
272	5.886002	27.2
273	5.8597918	27.3
274	5.774863	27.4
275	5.936458	27.5
276	6.138206	27.6
277	5.9724846	27.7
278	5.655574	27.8
279	5.765018	27.9
280	5.6689115	28.0
281	5.600358	28.1
282	5.837208	28.2
283	5.633522	28.3
284	5.858104	28.4
285	6.025013	28.5
286	5.6642437	28.6
287	5.7332892	28.7
288	5.7063274	28.8
289	5.66642	28.9
290	5.9156604	29.0
291	6.013751	29.1
292	5.9371433	29.2
293	5.9343057	29.3
294	6.0349393	29.4
295	5.972648	29.5
296	6.1211257	29.6
297	6.1415725	29.7
298	6.0080786	29.8
299	5.874155	29.9
300	5.873241	30.0
301	6.113949	30.1
302	6.1145077	30.2
303	6.112451	30.3
304	5.708595	30.4
305	5.5951686	30.5
306	5.745278	30.6
307	5.769611	30.7
308	5.9955974	30.8
309	5.9201913	30.9
310	5.698657	31.0
311	5.6834416	31.1
312	5.7919736	31.2
313	6.037298	31.3
314	5.9532824	31.4
315	5.830617	31.5
316	5.6651134	31.6
317	5.967222	31.7
318	5.741913	31.8
319	5.8785586	31.9
320	5.807023	32.0
321	5.667813	32.1
322	5.573542	32.2
323	5.666492	32.3
324	5.7495685	32.4
325	5.6463137	32.5
326	5.768292	32.6
327	5.822565	32.7
328	5.7726994	32.8
329	5.8298492	32.9
330	5.6712866	33.0
331	5.6710644	33.1
332	5.6895742	33.2
333	5.8638735	33.3
334	5.860021	33.4
335	5.7744474	33.5
336	5.8079267	33.6
337	5.841981	33.7
338	5.6903973	33.8
339	5.67493	33.9
340	5.621216	34.0
341	5.7192335	34.1
342	5.788031	34.2
343	5.850952	34.3
344	5.749795	34.4
345	5.9043274	34.5
346	5.785619	34.6
347	5.74265	34.7
348	5.56525	34.8
349	5.7978153	34.9
350	5.600932	35.0
351	5.613015	35.1
352	5.576812	35.2
353	5.630907	35.3
354	5.4505277	35.4
355	5.5957937	35.5
356	5.3178663	35.6
357	5.7563443	35.7
358	5.7572346	35.8
359	5.919559	35.9
360	5.4528117	36.0
361	5.485384	36.1
362	5.54909	36.2
363	5.554777	36.3
364	5.2763863	36.4
365	5.303247	36.5
366	5.206127	36.6
367	5.435135	36.7
368	5.6727505	36.8
369	5.689124	36.9
370	5.4862885	37.0
371	5.657473	37.1
372	5.619442	37.2
373	5.794179	37.3
374	5.633501	37.4
375	5.68143	37.5
376	5.331133	37.6
377	5.380765	37.7
378	5.696415	37.8
379	5.9020185	37.9
380	5.6057835	38.0
381	5.773348	38.1
382	5.7164583	38.2
383	5.277851	38.3
384	5.366302	38.4
385	5.249233	38.5
386	5.2901416	38.6
387	5.3643155	38.7
388	5.2710857	38.8
389	5.5624123	38.9
390	5.596819	39.0
391	5.6003146	39.1
392	5.6550984	39.2
393	5.7092714	39.3
394	5.5640144	39.4
395	5.786526	39.5
396	5.4332027	39.6
397	5.4126887	39.7
398	5.507083	39.8
399	5.499112	39.9
400	5.474989	40.0
401	5.5271654	40.1
402	5.5638895	40.2
403	5.583564	40.3
404	5.3511767	40.4
405	5.548386	40.5
406	5.798412	40.6
407	5.7215667	40.7
408	5.720237	40.8
409	5.7360497	40.9
410	5.5472493	41.0
411	5.8542614	41.1
412	5.957464	41.2
413	5.562244	41.3
414	5.725704	41.4
415	5.6846304	41.5
416	5.4379416	41.6
417	5.4516993	41.7
418	5.693571	41.8
419	5.5900755	41.9
420	5.4726624	42.0
421	5.613965	42.1
422	5.578621	42.2
423	5.582733	42.3
424	5.618058	42.4
425	5.562391	42.5
426	5.490055	42.6
427	5.37531	42.7
428	5.502042	42.8
429	5.557831	42.9
430	5.36916	43.0
431	4.954398	43.1
432	5.0607157	43.2
433	4.9173675	43.3
434	5.0886507	43.4
435	4.9078918	43.5
436	5.201874	43.6
437	5.1579466	43.7
438	5.149372	43.8
439	4.902392	43.9
440	5.071245	44.0
441	5.2684526	44.1
442	5.306576	44.2
443	5.2560496	44.3
444	5.2561274	44.4
445	5.383578	44.5
446	5.3154783	44.6
447	5.2805333	44.7
448	5.3618646	44.8
449	5.362009	44.9
450	5.361204	45.0
451	5.3593826	45.1
452	5.397173	45.2
453	5.292856	45.3
454	5.3063846	45.4
455	5.5530043	45.5
456	5.2665606	45.6
457	5.3331475	45.7
458	5.4556837	45.8
459	5.4339147	45.9
460	5.576374	46.0
461	5.5564175	46.1
462	5.62018	46.2
463	5.400557	46.3
464	5.625658	46.4
465	5.6540413	46.5
466	5.6186085	46.6
467	5.621751	46.7
468	5.7133684	46.8
469	5.6003723	46.9
470	5.61245	47.0
471	5.517336	47.1
472	5.5849557	47.2
473	5.6146674	47.3
474	5.6617146	47.4
475	5.504319	47.5
476	5.50494	47.6
477	5.3611894	47.7
478	5.449512	47.8
479	5.4651327	47.9
480	5.407221	48.0
481	5.3778763	48.1
482	5.3352	48.2
483	5.392293	48.3
484	5.4334874	48.4
485	5.360301	48.5
486	5.4282575	48.6
487	5.3843937	48.7
488	5.5342507	48.8
489	5.3040986	48.9
490	5.4578166	49.0
491	5.44311	49.1
492	5.3167415	49.2
493	5.233745	49.3
494	5.4605074	49.4
495	5.524301	49.5
496	5.554206	49.6
497	5.4150715	49.7
498	5.795415	49.8
499	5.590796	49.9
500	5.4542737	50.0
501	5.505701	50.1
502	5.482053	50.2
503	5.419511	50.3
504	5.421417	50.4
505	5.42876	50.5
506	5.28517	50.6
507	5.4025006	50.7
508	5.2842927	50.8
509	5.313542	50.9
510	5.2123685	51.0
511	5.4109597	51.1
512	5.4689884	51.2
513	5.527438	51.3
514	5.4675965	51.4
515	5.346985	51.5
516	5.3386307	51.6
517	5.5773373	51.7
518	5.3995776	51.8
519	5.5258255	51.9
520	5.5112047	52.0
521	5.3266816	52.1
522	5.41698	52.2
523	5.3973236	52.3
524	5.1849656	52.4
525	5.120178	52.5
526	5.3044214	52.6
527	5.1138883	52.7
528	5.165821	52.8
529	5.1981645	52.9
530	5.174565	53.0
531	5.027836	53.1
532	5.071855	53.2
533	5.120838	53.3
534	5.1834435	53.4
535	5.2723894	53.5
536	5.214803	53.6
537	4.9874763	53.7
538	5.1776547	53.8
539	5.293125	53.9
540	5.288764	54.0
541	5.4274254	54.1
542	5.4874825	54.2
543	5.3777847	54.3
544	5.3306217	54.4
545	5.1778035	54.5
546	5.1928625	54.6
547	5.2939553	54.7
548	5.327201	54.8
549	5.474885	54.9
550	5.33982	55.0
551	5.4291945	55.1
552	5.4440966	55.2
553	5.3637767	55.3
554	5.3664465	55.4
555	5.3648763	55.5
556	5.421267	55.6
557	5.5072527	55.7
558	5.4267435	55.8
559	5.616436	55.9
560	5.6021523	56.0
561	5.6100135	56.1
562	5.405309	56.2
563	5.5564256	56.3
564	5.54587	56.4
565	5.329973	56.5
566	5.423121	56.6
567	5.427058	56.7
568	5.566208	56.8
569	5.7017903	56.9
570	5.830128	57.0
571	5.423736	57.1
572	5.596521	57.2
573	5.7570863	57.3
574	5.7417355	57.4
575	5.5489583	57.5
576	5.7783003	57.6
577	5.6351542	57.7
578	5.4469132	57.8
579	5.398944	57.9
580	5.656286	58.0
581	5.4854136	58.1
582	5.606727	58.2
583	5.6904755	58.3
584	5.626403	58.4
585	5.6967573	58.5
586	5.6319833	58.6
587	5.5384474	58.7
588	5.4738812	58.8
589	5.587396	58.9
590	5.5158386	59.0
591	5.602574	59.1
592	5.870365	59.2
593	5.628132	59.3
594	5.569759	59.4
595	5.555686	59.5
596	5.5549383	59.6
597	5.470305	59.7
598	5.562215	59.8
599	5.464567	59.9
600	5.4901814	60.0
601	5.6865983	60.1
602	5.559873	60.2
603	5.5864787	60.3
604	5.4826684	60.4
605	5.4637327	60.5
606	5.512769	60.6
607	5.5676985	60.7
608	5.6715593	60.8
609	5.608468	60.9
610	5.713425	61.0
611	5.680685	61.1
612	5.7536006	61.2
613	5.63009	61.3
614	5.4309106	61.4
615	5.601949	61.5
616	5.4400883	61.6
617	5.5555606	61.7
618	5.516495	61.8
619	5.7109747	61.9
620	5.670828	62.0
621	5.5807066	62.1
622	5.6337314	62.2
623	5.54634	62.3
624	5.511367	62.4
625	5.5316772	62.5
626	5.552301	62.6
627	5.458122	62.7
628	5.578198	62.8
629	5.5113297	62.9
630	5.400692	63.0
631	5.386441	63.1
632	5.2752137	63.2
633	5.284038	63.3
634	5.4971733	63.4
635	5.5015755	63.5
636	5.294263	63.6
637	5.478525	63.7
638	5.308761	63.8
639	5.5124593	63.9
640	5.411403	64.0
641	5.3176904	64.1
642	5.530139	64.2
643	5.645809	64.3
644	5.3882017	64.4
645	5.435786	64.5
646	5.338623	64.6
647	5.461431	64.7
648	5.553195	64.8
649	5.606255	64.9
650	5.53811	65.0
651	5.539057	65.1
652	5.341077	65.2
653	5.4330754	65.3
654	5.405038	65.4
655	5.261079	65.5
656	5.5362277	65.6
657	5.4591136	65.7
658	5.519895	65.8
659	5.331705	65.9
660	5.290903	66.0
661	5.5501895	66.1
662	5.4301543	66.2
663	5.3363743	66.3
664	5.3560786	66.4
665	5.3484993	66.5
666	5.4351645	66.6
667	5.413644	66.7
668	5.4388995	66.8
669	5.4581447	66.9
670	5.3272624	67.0
671	5.4153943	67.1
672	5.49949	67.2
673	5.448482	67.3
674	5.3650208	67.4
675	5.437866	67.5
676	5.3925347	67.6
677	5.3618116	67.7
678	5.2701435	67.8
679	5.173299	67.9
680	5.2206206	68.0
681	5.155572	68.1
682	5.2908106	68.2
683	5.3226924	68.3
684	5.504237	68.4
685	5.2525573	68.5
686	5.2830524	68.6
687	5.4043384	68.7
688	5.4146504	68.8
689	5.2332015	68.9
690	5.362669	69.0
691	5.3050733	69.1
692	5.3447475	69.2
693	5.4122305	69.3
694	5.2871947	69.4
695	5.3518457	69.5
696	5.249496	69.6
697	5.3807125	69.7
698	5.3158846	69.8
699	5.272675	69.9
700	5.410147	70.0
701	5.312691	70.1
702	5.382709	70.2
703	5.2599425	70.3
704	5.4717774	70.4
705	5.260414	70.5
706	5.135026	70.6
707	5.197906	70.7
708	5.2568474	70.8
709	5.3024797	70.9
710	5.1458387	71.0
711	5.097575	71.1
712	5.074863	71.2
713	5.232618	71.3
714	5.3096495	71.4
715	5.188527	71.5
716	5.356907	71.6
717	5.1792965	71.7
718	5.1920395	71.8
719	5.2267904	71.9
720	5.2387104	72.0
721	5.22711	72.1
722	5.2059865	72.2
723	5.283345	72.3
724	5.3468027	72.4
725	5.335634	72.5
726	5.349686	72.6
727	5.1592083	72.7
728	5.2147646	72.8
729	5.306898	72.9
730	5.3031015	73.0
731	5.4018903	73.1
732	5.4371033	73.2
733	5.3213778	73.3
734	5.298918	73.4
735	5.3526134	73.5
736	5.306752	73.6
737	5.3236713	73.7
738	5.229226	73.8
739	5.2584877	73.9
740	5.4466147	74.0
741	5.501384	74.1
742	5.2330847	74.2
743	5.275908	74.3
744	5.0862913	74.4
745	5.315073	74.5
746	5.341633	74.6
747	5.372123	74.7
748	5.414763	74.8
749	5.5102367	74.9
750	5.458696	75.0
751	5.427081	75.1
752	5.4822083	75.2
753	5.471242	75.3
754	5.3774366	75.4
755	5.4944267	75.5
756	5.3911085	75.6
757	5.2832913	75.7
758	5.2506123	75.8
759	5.435307	75.9
760	5.362646	76.0
761	5.3111057	76.1
762	5.3867664	76.2
763	5.320628	76.3
764	5.42276	76.4
765	5.4049177	76.5
766	5.428835	76.6
767	5.413012	76.7
768	5.3300953	76.8
769	5.3559804	76.9
770	5.3239	77.0
771	5.2382917	77.1
772	5.3880954	77.2
773	5.2596564	77.3
774	5.3932433	77.4
775	5.304513	77.5
776	5.4443126	77.6
777	5.343643	77.7
778	5.404375	77.8
779	5.3674245	77.9
780	5.4323864	78.0
781	5.4328437	78.1
782	5.363595	78.2
783	5.453356	78.3
784	5.3620696	78.4
785	5.3259783	78.5
786	5.365718	78.6
787	5.3810377	78.7
788	5.3979945	78.8
789	5.2927094	78.9
790	5.4280624	79.0
791	5.387121	79.1
792	5.461662	79.2
793	5.4296446	79.3
794	5.331614	79.4
795	5.5304117	79.5
796	5.5800433	79.6
797	5.434723	79.7
798	5.452491	79.8
799	5.4940486	79.9
800	5.2384233	80.0
801	5.3106766	80.1
802	5.3786855	80.2
803	5.3217673	80.3
804	5.3147974	80.4
805	5.3658323	80.5
806	5.2689314	80.6
807	5.2966366	80.7
808	5.2921867	80.8
809	5.2559876	80.9
810	5.338188	81.0
811	5.3396673	81.1
812	5.2675486	81.2
813	5.2159576	81.3
814	5.3661733	81.4
815	5.2025075	81.5
816	5.246759	81.6
817	5.344001	81.7
818	5.3863435	81.8
819	5.3462696	81.9
820	5.398002	82.0
821	5.4311805	82.1
822	5.316971	82.2
823	5.3728724	82.3
824	5.408078	82.4
825	5.4433637	82.5
826	5.4463677	82.6
827	5.498135	82.7
828	5.376219	82.8
829	5.4598885	82.9
830	5.553246	83.0
831	5.3539896	83.1
832	5.431847	83.2
833	5.3175144	83.3
834	5.2390375	83.4
835	5.4345884	83.5
836	5.327674	83.6
837	5.3589654	83.7
838	5.4941454	83.8
839	5.525097	83.9
840	5.4964256	84.0
841	5.28798	84.1
842	5.477404	84.2
843	5.438974	84.3
844	5.423841	84.4
845	5.3979115	84.5
846	5.2211194	84.6
847	5.4273806	84.7
848	5.328064	84.8
849	5.5665803	84.9
850	5.5774975	85.0
851	5.549588	85.1
852	5.4241414	85.2
853	5.443431	85.3
854	5.3877335	85.4
855	5.5376024	85.5
856	5.494671	85.6
857	5.4601197	85.7
858	5.4539604	85.8
859	5.451744	85.9
860	5.43351	86.0
861	5.5661635	86.1
862	5.5654473	86.2
863	5.5289984	86.3
864	5.4290004	86.4
865	5.492093	86.5
866	5.562186	86.6
867	5.515485	86.7
868	5.52679	86.8
869	5.4555645	86.9
870	5.5547624	87.0
871	5.4928784	87.1
872	5.452259	87.2
873	5.4858737	87.3
874	5.6469336	87.4
875	5.3723803	87.5
876	5.472952	87.6
877	5.681423	87.7
878	5.7344604	87.8
879	5.6487417	87.9
880	5.534339	88.0
881	5.5445786	88.1
882	5.543316	88.2
883	5.414913	88.3
884	5.503106	88.4
885	5.586376	88.5
886	5.810771	88.6
887	5.613298	88.7
888	5.637479	88.8
889	5.7970996	88.9
890	5.5636635	89.0
891	5.627741	89.1
892	5.609353	89.2
893	5.738035	89.3
894	5.7559557	89.4
895	5.636692	89.5
896	5.516982	89.6
897	5.5856266	89.7
898	5.7909403	89.8
899	5.6169214	89.9
900	5.8793616	90.0
901	5.8116107	90.1
902	5.7777367	90.2
903	5.605703	90.3
904	5.5176535	90.4
905	5.450289	90.5
906	5.51209	90.6
907	5.3344445	90.7
908	5.4570336	90.8
909	5.5814214	90.9
910	5.4143877	91.0
911	5.5337358	91.1
912	5.543573	91.2
913	5.574265	91.3
914	5.6054564	91.4
915	5.3528337	91.5
916	5.35348	91.6
917	5.5280347	91.7
918	5.3803496	91.8
919	5.3876953	91.9
920	5.28918	92.0
921	5.293817	92.1
922	5.4607677	92.2
923	5.354377	92.3
924	5.3911834	92.4
925	5.487379	92.5
926	5.5089445	92.6
927	5.6186814	92.7
928	5.728731	92.8
929	5.76343	92.9
930	5.47235	93.0
931	5.5049696	93.1
932	5.5661416	93.2
933	5.6481004	93.3
934	5.5867405	93.4
935	5.5218477	93.5
936	5.627763	93.6
937	5.632937	93.7
938	5.5944486	93.8
939	5.6458526	93.9
940	5.5702777	94.0
941	5.6031475	94.1
942	5.6240377	94.2
943	5.594179	94.3
944	5.4544086	94.4
945	5.547103	94.5
946	5.595612	94.6
947	5.4283476	94.7
948	5.5499916	94.8
949	5.473874	94.9
950	5.760683	95.0
951	5.5469704	95.1
952	5.4952188	95.2
953	5.5134926	95.3
954	5.46994	95.4
955	5.350196	95.5
956	5.4316673	95.6
957	5.5479093	95.7
958	5.5979385	95.8
959	5.499526	95.9
960	5.5702553	96.0
961	5.5998354	96.1
962	5.571103	96.2
963	5.635681	96.3
964	5.4781246	96.4
965	5.593772	96.5
966	5.5379252	96.6
967	5.6377172	96.7
968	5.589624	96.8
969	5.665422	96.9
970	5.680936	97.0
971	5.7132187	97.1
972	5.629736	97.2
973	5.78983	97.3
974	5.7295694	97.4
975	5.6738477	97.5
976	5.7220507	97.6
977	5.5212507	97.7
978	5.648576	97.8
979	5.641642	97.9
980	5.7166433	98.0
981	5.7120295	98.1
982	5.721446	98.2
983	5.6491523	98.3
984	5.5981493	98.4
985	5.4027643	98.5
986	5.522334	98.6
987	5.488773	98.7
988	5.456937	98.8
989	5.599886	98.9
990	5.601971	99.0
991	5.531633	99.1
992	5.487802	99.2
993	5.615777	99.3
994	5.508228	99.4
995	5.5038977	99.5
996	5.4988456	99.6
997	5.565096	99.7
998	5.5224667	99.8
999	5.444582	99.9
1000	5.3429804	100.0
1001	5.3950996	100.1
1002	5.390814	100.2
1003	5.5989485	100.3
1004	5.3477077	100.4
1005	5.5057745	100.5
1006	5.426076	100.6
1007	5.5667925	100.7
1008	5.4383903	100.8
1009	5.4601345	100.9
1010	5.465907	101.0
1011	5.479142	101.1
1012	5.636959	101.2
1013	5.5675745	101.3
1014	5.638742	101.4
1015	5.6474595	101.5
1016	5.6550627	101.6
1017	5.644988	101.7
1018	5.5775046	101.8
1019	5.4787407	101.9
1020	5.48861	102.0
1021	5.4842787	102.1
1022	5.5090704	102.2
1023	5.5098605	102.3
1024	5.4883356	102.4
1025	5.399268	102.5
1026	5.5578165	102.6
1027	5.632453	102.7
1028	5.534427	102.8
1029	5.438076	102.9
1030	5.5827694	103.0
1031	5.5321403	103.1
1032	5.5217595	103.2
1033	5.5973787	103.3
1034	5.523491	103.4
1035	5.5260468	103.5
1036	5.496766	103.6
1037	5.512939	103.7
1038	5.8125	103.8
1039	5.71981	103.9
1040	5.634244	104.0
1041	5.5551143	104.1
1042	5.703539	104.2
1043	5.5341187	104.3
1044	5.5278797	104.4
1045	5.657408	104.5
1046	5.481332	104.6
1047	5.3783603	104.7
1048	5.47571	104.8
1049	5.519313	104.9
1050	5.5473146	105.0
1051	5.5509157	105.1
1052	5.43943	105.2
1053	5.5190763	105.3
1054	5.5361032	105.4
1055	5.32552	105.5
1056	5.5372934	105.6
1057	5.732416	105.7
1058	5.595583	105.8
1059	5.635681	105.9
1060	5.77112	106.0
1061	5.5270185	106.1
1062	5.495493	106.2
1063	5.292095	106.3
1064	5.500577	106.4
1065	5.3216677	106.5
1066	5.3478756	106.6
1067	5.3793664	106.7
1068	5.4467564	106.8
1069	5.5155067	106.9
1070	5.5871267	107.0
1071	5.584118	107.1
1072	5.385399	107.2
1073	5.34961	107.3
1074	5.4564667	107.4
1075	5.414786	107.5
1076	5.2809496	107.6
1077	5.151576	107.7
1078	5.2602596	107.8
1079	5.184252	107.9
1080	5.0720553	108.0
1081	5.1434345	108.1
1082	5.2985187	108.2
1083	5.4691887	108.3
1084	5.481926	108.4
1085	5.2365437	108.5
1086	5.2791767	108.6
1087	5.305288	108.7
1088	5.394986	108.8
1089	5.373455	108.9
1090	5.465728	109.0
1091	5.4908185	109.1
1092	5.372327	109.2
1093	5.476022	109.3
1094	5.384447	109.4
1095	5.300346	109.5
1096	5.125453	109.6
1097	5.1814327	109.7
1098	5.2645044	109.8
1099	5.2634916	109.9
1100	5.3233576	110.0
1101	5.4776044	110.1
1102	5.5666246	110.2
1103	5.5272684	110.3
1104	5.494678	110.4
1105	5.4615583	110.5
1106	5.457138	110.6
1107	5.4325438	110.7
1108	5.493515	110.8
1109	5.629505	110.9
1110	5.4238634	111.0
1111	5.659781	111.1
1112	5.6077642	111.2
1113	5.6357965	111.3
1114	5.669536	111.4
1115	5.551839	111.5
1116	5.665264	111.6
1117	5.643034	111.7
1118	5.8250866	111.8
1119	5.5726295	111.9
1120	5.5220613	112.0
1121	5.5531435	112.1
1122	5.6627064	112.2
1123	5.527423	112.3
1124	5.5565205	112.4
1125	5.658257	112.5
1126	5.5407095	112.6
1127	5.594412	112.7
1128	5.5710597	112.8
1129	5.6170588	112.9
1130	5.5220985	113.0
1131	5.649419	113.1
1132	5.5962157	113.2
1133	5.6638775	113.3
1134	5.628211	113.4
1135	5.5627923	113.5
1136	5.5812902	113.6
1137	5.712414	113.7
1138	5.7265997	113.8
1139	5.6632166	113.9
1140	5.5859756	114.0
1141	5.718088	114.1
1142	5.554286	114.2
1143	5.523115	114.3
1144	5.590796	114.4
1145	5.5251036	114.5
1146	5.5517073	114.6
1147	5.5040016	114.7
1148	5.659479	114.8
1149	5.640452	114.9
1150	5.460246	115.0
1151	5.5318313	115.1
1152	5.615291	115.2
1153	5.691176	115.3
1154	5.5052943	115.4
1155	5.4879055	115.5
1156	5.632309	115.6
1157	5.6627064	115.7
1158	5.4442234	115.8
1159	5.6165667	115.9
1160	5.572089	116.0
1161	5.583586	116.1
1162	5.5118613	116.2
1163	5.515256	116.3
1164	5.5848026	116.4
1165	5.5866604	116.5
1166	5.6206727	116.6
1167	5.4796467	116.7
1168	5.527173	116.8
1169	5.640603	116.9
1170	5.631478	117.0
1171	5.5361032	117.1
1172	5.6268005	117.2
1173	5.5630417	117.3
1174	5.6505494	117.4
1175	5.428363	117.5
1176	5.4653263	117.6
1177	5.3787384	117.7
1178	5.395069	117.8
1179	5.563729	117.9
1180	5.536022	118.0
1181	5.710911	118.1
1182	5.7064633	118.2
1183	5.7933784	118.3
1184	5.5638022	118.4
1185	5.7233233	118.5
1186	5.8332753	118.6
1187	5.755107	118.7
1188	5.8935328	118.8
1189	5.5827847	118.9
1190	5.5516047	119.0
1191	5.586391	119.1
1192	5.57406	119.2
1193	5.4974394	119.3
1194	5.707076	119.4
1195	5.5872355	119.5
1196	5.6446056	119.6
1197	5.526245	119.7
1198	5.457361	119.8
1199	5.6093388	119.9
1200	5.5420094	120.0
1201	5.598004	120.1
1202	5.641541	120.2
1203	5.617653	120.3
1204	5.630871	120.4
1205	5.721069	120.5
1206	5.5990434	120.6
1207	5.55181	120.7
1208	5.640271	120.8
1209	5.529293	120.9
1210	5.611877	121.0
1211	5.6426153	121.1
1212	5.807219	121.2
1213	5.5799775	121.3
1214	5.6757402	121.4
1215	5.632901	121.5
1216	5.67204	121.6
1217	5.672564	121.7
1218	5.6542926	121.8
1219	5.8328915	121.9
1220	5.538844	122.0
1221	5.690404	122.1
1222	5.6506577	122.2
1223	5.6030893	122.3
1224	5.6884155	122.4
1225	5.7084093	122.5
1226	5.685976	122.6
1227	5.691955	122.7
1228	5.6361003	122.8
1229	5.6042147	122.9
1230	5.6311674	123.0
1231	5.3568916	123.1
1232	5.557399	123.2
1233	5.5989637	123.3
1234	5.6706195	123.4
1235	5.698264	123.5
1236	5.5843296	123.6
1237	5.669442	123.7
1238	5.6113043	123.8
1239	5.7216454	123.9
1240	5.6886806	124.0
1241	5.4867783	124.1
1242	5.59092	124.2
1243	5.5298595	124.3
1244	5.5369263	124.4
1245	5.6478558	124.5
1246	5.576761	124.6
1247	5.592601	124.7
1248	5.4713984	124.8
1249	5.4110575	124.9
1250	5.528947	125.0
1251	5.48203	125.1
1252	5.446824	125.2
1253	5.5440283	125.3
1254	5.4862967	125.4
1255	5.3358097	125.5
1256	5.465728	125.6
1257	5.573258	125.7
1258	5.4814286	125.8
1259	5.5217524	125.9
1260	5.514924	126.0
1261	5.5186934	126.1
1262	5.6707563	126.2
1263	5.541172	126.3
1264	5.6023846	126.4
1265	5.535611	126.5
1266	5.6389227	126.6
1267	5.4960995	126.7
1268	5.5364923	126.8
1269	5.721183	126.9
1270	5.7372694	127.0
1271	5.6508594	127.1
1272	5.666614	127.2
1273	5.818636	127.3
1274	5.7090654	127.4
1275	5.657509	127.5
1276	5.6306896	127.6
1277	5.467537	127.7
1278	5.408342	127.8
1279	5.409869	127.9
1280	5.490796	128.0
1281	5.46619	128.1
1282	5.4764457	128.2
1283	5.266807	128.3
1284	5.460448	128.4
1285	5.403841	128.5
1286	5.4440737	128.6
1287	5.506196	128.7
1288	5.3358173	128.8
1289	5.35579	128.9
1290	5.4978027	129.0
1291	5.656523	129.1
1292	5.5509667	129.2
1293	5.423713	129.3
1294	5.3192663	129.4
1295	5.3623123	129.5
1296	5.3900814	129.6
1297	5.3927755	129.7
1298	5.2987566	129.8
1299	5.226884	129.9
1300	5.40128	130.0
1301	5.4256563	130.1
1302	5.459151	130.2
1303	5.45449	130.3
1304	5.3865776	130.4
1305	5.3971806	130.5
1306	5.3033085	130.6
1307	5.308255	130.7
1308	5.4208164	130.8
1309	5.356664	130.9
1310	5.3237934	131.0
1311	5.231957	131.1
1312	5.2651224	131.2
1313	5.2283154	131.3
1314	5.176845	131.4
1315	5.2512093	131.5
1316	5.273409	131.6
1317	5.321561	131.7
1318	5.435808	131.8
1319	5.3335137	131.9
1320	5.257513	132.0
1321	5.311029	132.1
1322	5.30291	132.2
1323	5.4029827	132.3
1324	5.3607416	132.4
1325	5.4405375	132.5
1326	5.378731	132.6
1327	5.2451696	132.7
1328	5.324045	132.8
1329	5.465222	132.9
1330	5.45161	133.0
1331	5.3494883	133.1
1332	5.4778795	133.2
1333	5.2811575	133.3
1334	5.325612	133.4
1335	5.445486	133.5
1336	5.5934377	133.6
1337	5.496744	133.7
1338	5.3495264	133.8
1339	5.515241	133.9
1340	5.481763	134.0
1341	5.5451584	134.1
1342	5.5329933	134.2
1343	5.591698	134.3
1344	5.3967357	134.4
1345	5.467016	134.5
1346	5.532133	134.6
1347	5.516739	134.7
1348	5.473733	134.8
1349	5.5812974	134.9
1350	5.5404015	135.0
1351	5.530139	135.1
1352	5.6907325	135.2
1353	5.4972324	135.3
1354	5.635429	135.4
1355	5.6025524	135.5
1356	5.560605	135.6
1357	5.570614	135.7
1358	5.7612476	135.8
1359	5.598338	135.9
1360	5.6532927	136.0
1361	5.52156	136.1
1362	5.6474447	136.2
1363	5.7000775	136.3
1364	5.626114	136.4
1365	5.6052246	136.5
1366	5.6140447	136.6
1367	5.5466404	136.7
1368	5.480382	136.8
1369	5.530529	136.9
1370	5.6696577	137.0
1371	5.661492	137.1
1372	5.6148343	137.2
1373	5.797177	137.3
1374	5.566083	137.4
1375	5.596033	137.5
1376	5.672614	137.6
1377	5.718935	137.7
1378	5.6820173	137.8
1379	5.713668	137.9
1380	5.7324734	138.0
1381	5.7825165	138.1
1382	5.7197104	138.2
1383	5.703468	138.3
1384	5.6159945	138.4
1385	5.622547	138.5
1386	5.552616	138.6
1387	5.582143	138.7
1388	5.5789638	138.8
1389	5.610891	138.9
1390	5.601216	139.0
1391	5.745342	139.1
1392	5.6530333	139.2
1393	5.6153345	139.3
1394	5.578132	139.4
1395	5.5931096	139.5
1396	5.5091662	139.6
1397	5.5352063	139.7
1398	5.4960403	139.8
1399	5.701377	139.9
1400	5.607873	140.0
1401	5.6364107	140.1
1402	5.6574655	140.2
1403	5.3314614	140.3
1404	5.6774826	140.4
1405	5.6134863	140.5
1406	5.6674967	140.6
1407	5.656653	140.7
1408	5.670218	140.8
1409	5.56973	140.9
1410	5.7662177	141.0
1411	5.719397	141.1
1412	5.5270042	141.2
1413	5.545327	141.3
1414	5.5741405	141.4
1415	5.6452684	141.5
1416	5.5922585	141.6
1417	5.5305214	141.7
1418	5.4840784	141.8
1419	5.577447	141.9
1420	5.5541763	142.0
1421	5.6275315	142.1
1422	5.707554	142.2
1423	5.7520523	142.3
1424	5.7062774	142.4
1425	5.7192907	142.5
1426	5.6129646	142.6
1427	5.6247973	142.7
1428	5.5702996	142.8
1429	5.6065454	142.9
1430	5.712934	143.0
1431	5.5613146	143.1
1432	5.6220407	143.2
1433	5.599973	143.3
1434	5.60915	143.4
1435	5.798896	143.5
1436	5.559068	143.6
1437	5.6572285	143.7
1438	5.7061634	143.8
1439	5.4952927	143.9
1440	5.7076178	144.0
1441	5.7365675	144.1
1442	5.7986364	144.2
1443	5.7076464	144.3
1444	5.6038885	144.4
1445	5.6741486	144.5
1446	5.5380287	144.6
1447	5.712044	144.7
1448	5.513544	144.8
1449	5.663849	144.9
1450	5.5828137	145.0
1451	5.5911016	145.1
1452	5.6509023	145.2
1453	5.573805	145.3
1454	5.604759	145.4
1455	5.5202923	145.5
1456	5.703574	145.6
1457	5.660212	145.7
1458	5.621013	145.8
1459	5.717967	145.9
1460	5.753127	146.0
1461	5.7321606	146.1
1462	5.5686927	146.2
1463	5.6281166	146.3
1464	5.648922	146.4
1465	5.659206	146.5
1466	5.6145883	146.6
1467	5.656998	146.7
1468	5.6389074	146.8
1469	5.5925856	146.9
1470	5.709635	147.0
1471	5.6591196	147.1
1472	5.721403	147.2
1473	5.9118075	147.3
1474	5.6970215	147.4
1475	5.4542966	147.5
1476	5.6560345	147.6
1477	5.623025	147.7
1478	5.718515	147.8
1479	5.6637554	147.9
1480	5.6469984	148.0
1481	5.633984	148.1
1482	5.663324	148.2
1483	5.7372336	148.3
1484	5.6923914	148.4
1485	5.642262	148.5
1486	5.6853604	148.6
1487	5.687929	148.7
1488	5.752745	148.8
1489	5.786428	148.9
1490	5.6640716	149.0
1491	5.6109133	149.1
1492	5.5297127	149.2
1493	5.5890346	149.3
1494	5.552191	149.4
1495	5.603184	149.5
1496	5.698107	149.6
1497	5.6551704	149.7
1498	5.6705694	149.8
1499	5.543037	149.9
1500	5.4292994	150.0
1501	5.4321995	150.1
1502	5.651565	150.2
1503	5.702525	150.3
1504	5.5349493	150.4
1505	5.5440354	150.5
1506	5.6435165	150.6
1507	5.6615996	150.7
1508	5.599632	150.8
1509	5.699978	150.9
1510	5.606349	151.0
1511	5.6595798	151.1
1512	5.4781246	151.2
1513	5.6837997	151.3
1514	5.5949283	151.4
1515	5.5128503	151.5
1516	5.5818872	151.6
1517	5.524441	151.7
1518	5.5818367	151.8
1519	5.6157913	151.9
1520	5.4294643	152.0
1521	5.493856	152.1
1522	5.624573	152.2
1523	5.469308	152.3
1524	5.5141497	152.4
1525	5.622938	152.5
1526	5.489381	152.6
1527	5.5526886	152.7
1528	5.515957	152.8
1529	5.5656815	152.9
1530	5.4816813	153.0
1531	5.5217814	153.1
1532	5.5672817	153.2
1533	5.443446	153.3
1534	5.5102296	153.4
1535	5.4952188	153.5
1536	5.5075192	153.6
1537	5.4204187	153.7
1538	5.5219073	153.8
1539	5.3048506	153.9
1540	5.4999404	154.0
1541	5.5317206	154.1
1542	5.3263607	154.2
1543	5.5805025	154.3
1544	5.5987163	154.4
1545	5.4959	154.5
1546	5.5960774	154.6
1547	5.457242	154.7
1548	5.4795055	154.8
1549	5.405633	154.9
1550	5.5240436	155.0
1551	5.4425488	155.1
1552	5.525384	155.2
1553	5.5517664	155.3
1554	5.450468	155.4
1555	5.471814	155.5
1556	5.4621763	155.6
1557	5.2579765	155.7
1558	5.5643063	155.8
1559	5.373759	155.9
1560	5.5422883	156.0
1561	5.413959	156.1
1562	5.6738977	156.2
1563	5.4654675	156.3
1564	5.6455064	156.4
1565	5.498128	156.5
1566	5.4697175	156.6
1567	5.5072527	156.7
1568	5.5454516	156.8
1569	5.615385	156.9
1570	5.4811316	157.0
1571	5.418459	157.1
1572	5.6023703	157.2
1573	5.4472046	157.3
1574	5.358851	157.4
1575	5.435307	157.5
1576	5.6260486	157.6
1577	5.418309	157.7
1578	5.5118904	157.8
1579	5.608693	157.9
1580	5.4876237	158.0
1581	5.4377694	158.1
1582	5.4982834	158.2
1583	5.480278	158.3
1584	5.5165396	158.4
1585	5.39859	158.5
1586	5.5620975	158.6
1587	5.52517	158.7
1588	5.5951757	158.8
1589	5.541863	158.9
1590	5.405776	159.0
1591	5.4828386	159.1
1592	5.625376	159.2
1593	5.5409594	159.3
1594	5.7144365	159.4
1595	5.616197	159.5
1596	5.674056	159.6
1597	5.7982225	159.7
1598	5.6918836	159.8
1599	5.5289764	159.9
1600	5.6485405	160.0
1601	5.723672	160.1
1602	5.7504673	160.2
1603	5.60611	160.3
1604	5.532655	160.4
1605	5.5372124	160.5
1606	5.6924844	160.6
1607	5.632114	160.7
1608	5.484872	160.8
1609	5.314184	160.9
1610	5.505531	161.0
1611	5.4634275	161.1
1612	5.4349327	161.2
1613	5.4373283	161.3
1614	5.5678744	161.4
1615	5.480738	161.5
1616	5.4696503	161.6
1617	5.663353	161.7
1618	5.539667	161.8
1619	5.630777	161.9
1620	5.527578	162.0
1621	5.58465	162.1
1622	5.5205727	162.2
1623	5.590723	162.3
1624	5.618348	162.4
1625	5.5680275	162.5
1626	5.591997	162.6
1627	5.633089	162.7
1628	5.569708	162.8
1629	5.535632	162.9
1630	5.516451	163.0
1631	5.5000887	163.1
1632	5.4944334	163.2
1633	5.381718	163.3
1634	5.381914	163.4
1635	5.5008216	163.5
1636	5.476401	163.6
1637	5.6396365	163.7
1638	5.5856266	163.8
1639	5.593132	163.9
1640	5.5854945	164.0
1641	5.474892	164.1
1642	5.5011463	164.2
1643	5.513057	164.3
1644	5.4571457	164.4
1645	5.5699854	164.5
1646	5.665098	164.6
1647	5.570636	164.7
1648	5.5638604	164.8
1649	5.7468853	164.9
1650	5.521376	165.0
1651	5.58776	165.1
1652	5.593328	165.2
1653	5.774637	165.3
1654	5.772946	165.4
1655	5.7929144	165.5
1656	5.642623	165.6
1657	5.760591	165.7
1658	5.7042522	165.8
1659	5.584344	165.9
1660	5.5346327	166.0
1661	5.7162733	166.1
1662	5.489514	166.2
1663	5.563283	166.3
1664	5.6317883	166.4
1665	5.6019206	166.5
1666	5.6987715	166.6
1667	5.661233	166.7
1668	5.6194563	166.8
1669	5.4984093	166.9
1670	5.717633	167.0
1671	5.586238	167.1
1672	5.521487	167.2
1673	5.6672673	167.3
1674	5.621476	167.4
1675	5.461565	167.5
1676	5.5867696	167.6
1677	5.544234	167.7
1678	5.504356	167.8
1679	5.4558926	167.9
1680	5.5670333	168.0
1681	5.4826164	168.1
1682	5.508494	168.2
1683	5.574586	168.3
1684	5.5113077	168.4
1685	5.5700073	168.5
1686	5.434356	168.6
1687	5.538998	168.7
1688	5.583542	168.8
1689	5.5539274	168.9
1690	5.5529165	169.0
1691	5.6062694	169.1
1692	5.519475	169.2
1693	5.553458	169.3
1694	5.573688	169.4
1695	5.6513557	169.5
1696	5.686641	169.6
1697	5.4958553	169.7
1698	5.491308	169.8
1699	5.4952555	169.9
1700	5.63181	170.0
1701	5.49855	170.1
1702	5.5850506	170.2
1703	5.7355456	170.3
1704	5.7560043	170.4
1705	5.805145	170.5
1706	5.881811	170.6
1707	5.8454905	170.7
1708	5.773256	170.8
1709	5.696943	170.9
1710	5.8405395	171.0
1711	5.7588887	171.1
1712	5.8338823	171.2
1713	5.828237	171.3
1714	5.812514	171.4
1715	5.881977	171.5
1716	5.869055	171.6
1717	5.989764	171.7
1718	5.762145	171.8
1719	5.8229284	171.9
1720	5.803631	172.0
1721	5.6883802	172.1
1722	5.7312875	172.2
1723	5.774905	172.3
1724	5.6926203	172.4
1725	5.6254845	172.5
1726	5.7088013	172.6
1727	5.6359487	172.7
1728	5.4640903	172.8
1729	5.4520874	172.9
1730	5.460567	173.0
1731	5.3914175	173.1
1732	5.598316	173.2
1733	5.494315	173.3
1734	5.5638676	173.4
1735	5.5714827	173.5
1736	5.5740747	173.6
1737	5.5125995	173.7
1738	5.6487994	173.8
1739	5.565608	173.9
1740	5.4597096	174.0
1741	5.4736586	174.1
1742	5.536713	174.2
1743	5.557662	174.3
1744	5.4530354	174.4
1745	5.5004215	174.5
1746	5.440223	174.6
1747	5.4490566	174.7
1748	5.4505873	174.8
1749	5.4878683	174.9
1750	5.5415463	175.0
1751	5.5533047	175.1
1752	5.3684626	175.2
1753	5.765442	175.3
1754	5.5634584	175.4
1755	5.6474524	175.5
1756	5.4406643	175.6
1757	5.429352	175.7
1758	5.41589	175.8
1759	5.53467	175.9
1760	5.523285	176.0
1761	5.4517817	176.1
1762	5.4531403	176.2
1763	5.514319	176.3
1764	5.5483346	176.4
1765	5.626743	176.5
1766	5.671308	176.6
1767	5.571008	176.7
1768	5.503225	176.8
1769	5.6630945	176.9
1770	5.5938954	177.0
1771	5.6182904	177.1
1772	5.5827847	177.2
1773	5.7279353	177.3
1774	5.4258137	177.4
1775	5.477894	177.5
1776	5.559127	177.6
1777	5.391757	177.7
1778	5.6520834	177.8
1779	5.5077033	177.9
1780	5.4553704	178.0
1781	5.5494857	178.1
1782	5.4874606	178.2
1783	5.546817	178.3
1784	5.489099	178.4
1785	5.522643	178.5
1786	5.554089	178.6
1787	5.613827	178.7
1788	5.561125	178.8
1789	5.432484	178.9
1790	5.508058	179.0
1791	5.5484815	179.1
1792	5.377944	179.2
1793	5.4641943	179.3
1794	5.4866524	179.4
1795	5.4106665	179.5
1796	5.569021	179.6
1797	5.5317135	179.7
1798	5.4668303	179.8
1799	5.671624	179.9
1800	5.5432425	180.0
1801	5.488595	180.1
1802	5.63999	180.2
1803	5.5731697	180.3
1804	5.5189514	180.4
1805	5.6021967	180.5
1806	5.6314707	180.6
1807	5.4989715	180.7
1808	5.5813847	180.8
1809	5.5439844	180.9
1810	5.5728483	181.0
1811	5.503173	181.1
1812	5.653185	181.2
1813	5.6236763	181.3
1814	5.5393877	181.4
1815	5.4035473	181.5
1816	5.5638022	181.6
1817	5.5401444	181.7
1818	5.4753976	181.8
1819	5.318578	181.9
1820	5.545885	182.0
1821	5.3658395	182.1
1822	5.603939	182.2
1823	5.5865583	182.3
1824	5.56457	182.4
1825	5.5860925	182.5
1826	5.4484673	182.6
1827	5.542589	182.7
1828	5.406935	182.8
1829	5.573754	182.9
1830	5.622142	183.0
1831	5.426916	183.1
1832	5.3264675	183.2
1833	5.45446	183.3
1834	5.4393177	183.4
1835	5.4202538	183.5
1836	5.55307	183.6
1837	5.373077	183.7
1838	5.351207	183.8
1839	5.553136	183.9
1840	5.47052	184.0
1841	5.6513205	184.1
1842	5.87051	184.2
1843	5.770845	184.3
1844	5.591298	184.4
1845	5.4573393	184.5
1846	5.5116916	184.6
1847	5.359299	184.7
1848	5.39706	184.8
1849	5.351238	184.9
1850	5.5631585	185.0
1851	5.276147	185.1
1852	5.4129515	185.2
1853	5.3864794	185.3
1854	5.3386	185.4
1855	5.383706	185.5
1856	5.3134727	185.6
1857	5.5180883	185.7
1858	5.470305	185.8
1859	5.5687656	185.9
1860	5.596855	186.0
1861	5.5602245	186.1
1862	5.6839857	186.2
1863	5.5365143	186.3
1864	5.644483	186.4
1865	5.4739113	186.5
1866	5.50596	186.6
1867	5.74736	186.7
1868	5.8087535	186.8
1869	5.3602934	186.9
1870	5.647791	187.0
1871	5.689746	187.1
1872	5.7433867	187.2
1873	5.8102455	187.3
1874	6.0111256	187.4
1875	5.8604374	187.5
1876	6.0017223	187.6
1877	5.706299	187.7
1878	5.7519174	187.8
1879	5.7372055	187.9
1880	5.728063	188.0
1881	5.5377417	188.1
1882	5.4606633	188.2
1883	5.4765053	188.3
1884	5.4595013	188.4
1885	5.5578094	188.5
1886	5.599762	188.6
1887	5.5505047	188.7
1888	5.699278	188.8
1889	5.5266647	188.9
1890	5.581246	189.0
1891	5.605275	189.1
1892	5.35256	189.2
1893	5.544241	189.3
1894	5.4725285	189.4
1895	5.526076	189.5
1896	5.4983053	189.6
1897	5.5962887	189.7
1898	5.2403026	189.8
1899	5.3693953	189.9
1900	5.4859924	190.0
1901	5.5230856	190.1
1902	5.5854945	190.2
1903	5.5617247	190.3
1904	5.5461783	190.4
1905	5.5475864	190.5
1906	5.4658103	190.6
1907	5.459054	190.7
1908	5.454423	190.8
1909	5.4117565	190.9
1910	5.5568357	191.0
1911	5.3397055	191.1
1912	5.606153	191.2
1913	5.603053	191.3
1914	5.538271	191.4
1915	5.3601036	191.5
1916	5.536309	191.6
1917	5.6405454	191.7
1918	5.717846	191.8
1919	5.7631826	191.9
1920	5.6922197	192.0
1921	5.698507	192.1
1922	5.646249	192.2
1923	5.8130255	192.3
1924	5.553656	192.4
1925	5.5966372	192.5
1926	5.752759	192.6
1927	5.641851	192.7
1928	5.646307	192.8
1929	5.685611	192.9
1930	5.6041136	193.0
1931	5.6899824	193.1
1932	5.5883355	193.2
1933	5.7084455	193.3
1934	5.6679564	193.4
1935	5.7190843	193.5
1936	5.633977	193.6
1937	5.6509676	193.7
1938	5.690426	193.8
1939	5.833268	193.9
1940	5.4618554	194.0
1941	5.7054143	194.1
1942	5.5667777	194.2
1943	5.482282	194.3
1944	5.6887445	194.4
1945	5.790807	194.5
1946	5.827957	194.6
1947	5.5800653	194.7
1948	5.6399393	194.8
1949	5.6196012	194.9
1950	5.5772424	195.0
1951	5.543837	195.1
1952	5.674787	195.2
1953	5.5031657	195.3
1954	5.5981493	195.4
1955	5.7033677	195.5
1956	5.700335	195.6
1957	5.614827	195.7
1958	5.6366563	195.8
1959	5.7595167	195.9
1960	5.5522785	196.0
1961	5.6939135	196.1
1962	5.658019	196.2
1963	5.727154	196.3
1964	5.7102413	196.4
1965	5.6951714	196.5
1966	5.856645	196.6
1967	5.8216424	196.7
1968	5.5513697	196.8
1969	5.791903	196.9
1970	5.7169924	197.0
1971	5.3930926	197.1
1972	5.5465083	197.2
1973	5.7467227	197.3
1974	5.7174053	197.4
1975	5.789542	197.5
1976	5.5947537	197.6
1977	5.761509	197.7
1978	5.7758493	197.8
1979	5.7870607	197.9
1980	5.632713	198.0
1981	5.7841773	198.1
1982	5.8483787	198.2
1983	5.7091575	198.3
1984	5.8081236	198.4
1985	5.735276	198.5
1986	5.689474	198.6
1987	5.698507	198.7
1988	5.6522417	198.8
1989	5.731337	198.9
1990	5.8373127	199.0
1991	5.6395717	199.1
1992	5.8301425	199.2
1993	5.826051	199.3
1994	5.6306686	199.4
1995	5.6284494	199.5
1996	5.7693357	199.6
1997	5.693842	199.7
1998	5.649267	199.8
[truncated: 24,001 more rows]
