# Supplementary material for: Assessing structure-function impacts on Vitellogenin by leveraging allelic variant found in honey bee subspecies Apis mellifera mellifera
Source: iScience. 2025 Jul 29;28(9):113241. doi: 10.1016/j.isci.2025.113241 (PMC12496180; doi:10.1016/j.isci.2025.113241)
Supplement: Data S1. Data and code for molecular dynamics [file mmc2.zip › MD_analysis/csv/rmsfwtg1.csv]

	Fluctuations	Atom_number
0	1.6586989	0
1	1.3447489	1
2	1.2960758	2
3	1.6151105	3
4	1.7083676	4
5	1.3178563	5
6	1.0721921	6
7	0.832548	7
8	0.72018564	8
9	0.62064755	9
10	0.5685616	10
11	0.6008368	11
12	0.66969967	12
13	0.6746657	13
14	0.69466746	14
15	0.83230996	15
16	0.9963031	16
17	1.3334916	17
18	1.9363081	18
19	2.8179574	19
20	3.5224996	20
21	4.1230607	21
22	4.4544787	22
23	3.5505996	23
24	3.107979	24
25	2.4042425	25
26	1.8079126	26
27	1.3848513	27
28	1.0941819	28
29	0.9011837	29
30	0.7196545	30
31	0.7114589	31
32	0.6778589	32
33	0.6255707	33
34	0.651037	34
35	0.71684015	35
36	0.7565909	36
37	0.8070824	37
38	0.96679664	38
39	1.0992192	39
40	1.3264787	40
41	1.3905288	41
42	1.4530004	42
43	1.2776206	43
44	1.0992934	44
45	0.96974623	45
46	0.97396255	46
47	0.84981704	47
48	0.81096107	48
49	0.81657803	49
50	0.9961691	50
51	0.8796095	51
52	0.8666495	52
53	0.8443534	53
54	0.87021464	54
55	0.9995807	55
56	1.2377353	56
57	1.2805742	57
58	1.6540179	58
59	2.0889757	59
60	2.5402827	60
61	3.042235	61
62	3.8848329	62
63	3.0564177	63
64	2.787688	64
65	1.8609382	65
66	1.9618812	66
67	2.7124963	67
68	2.3793516	68
69	1.8285854	69
70	2.0234754	70
71	2.4907634	71
72	2.3869045	72
73	2.094738	73
74	2.1538954	74
75	1.3685925	75
76	1.1572411	76
77	1.3034027	77
78	1.2835891	78
79	1.2651377	79
80	1.6060005	80
81	1.6315906	81
82	1.8602203	82
83	1.8524914	83
84	1.3367794	84
85	1.0789933	85
86	1.0115684	86
87	0.9931407	87
88	0.95802754	88
89	1.1293368	89
90	1.0701809	90
91	1.467045	91
92	1.9552128	92
93	1.6353334	93
94	1.0592352	94
95	0.9391471	95
96	1.0412875	96
97	1.0836695	97
98	1.0524285	98
99	1.1664656	99
100	1.247345	100
101	1.5090543	101
102	1.9762654	102
103	1.8570211	103
104	1.511159	104
105	1.6067681	105
106	1.6616434	106
107	1.5721495	107
108	1.2872369	108
109	1.273077	109
110	1.3202677	110
111	1.1444166	111
112	0.95828784	112
113	1.0381198	113
114	1.0032307	114
115	0.8186017	115
116	0.7992489	116
117	0.8988514	117
118	0.82400435	118
119	0.76301587	119
120	0.8510501	120
121	0.9951198	121
122	1.0064508	122
123	1.700375	123
124	2.1152792	124
125	2.473746	125
126	3.4013345	126
127	5.0046425	127
128	4.016571	128
129	5.255827	129
130	4.650188	130
131	3.090406	131
132	4.261097	132
133	5.765364	133
134	5.234161	134
135	3.9121196	135
136	4.5689387	136
137	6.4534197	137
138	5.9650397	138
139	5.540142	139
140	4.6670513	140
141	3.924507	141
142	2.1894991	142
143	2.4744132	143
144	1.9505892	144
145	1.6666782	145
146	2.2546418	146
147	1.6586399	147
148	1.7590083	148
149	1.8836963	149
150	2.8744717	150
151	3.7920485	151
152	4.2115784	152
153	3.6055396	153
154	3.5509467	154
155	2.775226	155
156	2.5570867	156
157	1.6488767	157
158	1.366708	158
159	1.0735469	159
160	1.2060446	160
161	1.4001892	161
162	1.4465166	162
163	1.4682662	163
164	1.5163295	164
165	1.3784187	165
166	1.3331609	166
167	1.6315103	167
168	1.5240383	168
169	1.6239883	169
170	1.4439425	170
171	1.1691512	171
172	1.4305623	172
173	1.6220921	173
174	1.2089827	174
175	1.127124	175
176	0.8868642	176
177	0.8662608	177
178	0.8123193	178
179	0.74911666	179
180	0.9082109	180
181	1.0350586	181
182	1.3256531	182
183	2.1543102	183
184	2.8852525	184
185	3.202213	185
186	2.7283165	186
187	1.7561601	187
188	1.332773	188
189	1.0850923	189
190	1.0537724	190
191	1.1013658	191
192	1.0884926	192
193	1.0200626	193
194	0.87544984	194
195	0.9588707	195
196	1.004313	196
197	1.2157991	197
198	1.6021497	198
199	2.0098052	199
200	2.0176063	200
201	2.0958421	201
202	2.4370718	202
203	2.7209568	203
204	2.8656178	204
205	3.6590884	205
206	3.6647916	206
207	3.2341197	207
208	4.2979736	208
209	3.0434296	209
210	3.0272555	210
211	2.486648	211
212	2.672707	212
213	2.4623437	213
214	2.0093803	214
215	2.14742	215
216	2.1204405	216
217	2.366294	217
218	3.1943824	218
219	3.3854966	219
220	4.297066	220
221	5.8991475	221
222	6.380745	222
223	8.589627	223
224	7.7954984	224
225	6.1373844	225
226	4.8257647	226
227	3.3317733	227
228	3.4012568	228
229	2.6702623	229
230	3.394344	230
231	2.7136219	231
232	1.6371315	232
233	1.132388	233
234	0.94374514	234
235	0.88344264	235
236	0.82757294	236
237	0.8147175	237
238	0.8828604	238
239	0.9664423	239
240	1.1202354	240
241	1.319345	241
242	1.3207246	242
243	1.427295	243
244	1.35431	244
245	1.0962002	245
246	0.9328445	246
247	0.794742	247
248	0.71752274	248
249	0.6973603	249
250	0.6715948	250
251	0.7323357	251
252	0.8102392	252
253	0.83304787	253
254	0.86869764	254
255	0.8811886	255
256	1.0360143	256
257	1.3208705	257
258	1.6802244	258
259	2.458351	259
260	3.244145	260
261	3.7807477	261
262	3.5883093	262
263	4.4706726	263
264	4.46241	264
265	3.984795	265
266	2.485576	266
267	2.8268738	267
268	1.9976003	268
269	1.2257551	269
270	1.0100219	270
271	0.9557185	271
272	0.8299333	272
273	0.7180084	273
274	0.68086416	274
275	0.6355513	275
276	0.6114315	276
277	0.63152856	277
278	0.64282167	278
279	0.79137576	279
280	1.0234649	280
281	1.024967	281
282	1.3452147	282
283	1.6497641	283
284	2.6782827	284
285	2.6697989	285
286	2.0414658	286
287	1.5908176	287
288	1.4616443	288
289	1.8769779	289
290	2.1251264	290
291	2.0065804	291
292	2.3736713	292
293	2.3340216	293
294	2.0479314	294
295	1.9609239	295
296	1.4683273	296
297	1.672029	297
298	1.702471	298
299	1.7427449	299
300	2.0645146	300
301	4.110525	301
302	5.1380944	302
