# Supplementary material for: Assessing structure-function impacts on Vitellogenin by leveraging allelic variant found in honey bee subspecies Apis mellifera mellifera
Source: iScience. 2025 Jul 29;28(9):113241. doi: 10.1016/j.isci.2025.113241 (PMC12496180; doi:10.1016/j.isci.2025.113241)
Supplement: Data S1. Data and code for molecular dynamics [file mmc2.zip › MD_analysis/csv/wtgE_mean.csv]

	res	mean
21	21	0.0
22	22	0.18663076923076924
23	23	0.00039230769230769234
24	24	0.014207692307692307
25	25	0.00012307692307692307
26	26	0.7027923076923076
27	27	0.9071769230769231
28	28	0.9937538461538461
29	29	0.9999692307692307
30	30	1.0
31	31	0.9999615384615386
32	32	0.9999461538461538
33	33	0.9999538461538462
34	34	0.9999615384615386
35	35	0.9998846153846154
36	36	0.9985538461538461
37	37	0.9999307692307692
38	38	0.9998153846153846
39	39	0.9541000000000001
40	40	0.08286923076923078
41	41	0.01006923076923077
42	42	0.00020769230769230768
43	43	0.011038461538461537
44	44	0.02403076923076923
45	45	0.019215384615384613
46	46	0.43312307692307694
47	47	0.9963923076923077
48	48	0.9993615384615385
49	49	0.9972153846153846
50	50	0.9993769230769232
51	51	0.9999692307692308
52	52	0.9999846153846154
53	53	0.9999923076923076
54	54	0.9999846153846154
55	55	0.9999923076923076
56	56	0.9999923076923076
57	57	1.0
58	58	1.0
59	59	0.9960000000000001
60	60	0.8692384615384615
61	61	0.7296153846153846
62	62	0.7248692307692307
63	63	0.0
64	64	3.076923076923077e-05
65	65	0.9978461538461539
66	66	0.9995923076923077
67	67	0.999976923076923
68	68	1.0
69	69	0.9993307692307694
70	70	0.9992769230769231
71	71	0.9925307692307692
72	72	0.991276923076923
73	73	0.9916538461538462
74	74	0.9999692307692307
75	75	0.9998846153846154
76	76	0.9988846153846154
77	77	0.9816
78	78	0.9355615384615383
79	79	0.9001461538461539
80	80	0.9030230769230769
81	81	0.3991230769230769
82	82	0.0
83	83	0.0
84	84	0.0015153846153846153
85	85	0.003015384615384615
86	86	0.0
87	87	7.692307692307692e-06
88	88	0.0
89	89	0.0
90	90	0.0
91	91	0.0
92	92	0.0
93	93	7.692307692307692e-06
94	94	0.0
95	95	1.5384615384615384e-05
96	96	0.0026384615384615383
97	97	0.01
98	98	0.8131846153846153
99	99	0.9734923076923078
100	100	0.024923076923076926
101	101	7.692307692307692e-06
102	102	7.692307692307692e-06
103	103	0.0014230769230769232
104	104	0.0014153846153846154
105	105	0.0014307692307692307
106	106	0.0132
107	107	0.9995846153846154
108	108	1.0
109	109	1.0
110	110	0.9997384615384617
111	111	0.9885692307692308
112	112	0.8524384615384616
113	113	0.0
114	114	0.0003846153846153846
115	115	0.8524384615384616
116	116	0.9899538461538461
117	117	0.9837384615384615
118	118	0.9944692307692309
119	119	0.9952153846153845
120	120	0.9999076923076922
121	121	0.8355538461538462
122	122	0.5642769230769231
123	123	0.0
124	124	0.0
125	125	0.0
126	126	0.0
127	127	0.0
128	128	0.0
129	129	0.0
130	130	0.0
131	131	0.0
132	132	0.0
133	133	0.0
134	134	0.0
135	135	0.0
136	136	0.0
137	137	0.0
138	138	0.0
139	139	0.0
140	140	0.0
141	141	0.018415384615384615
142	142	0.0047
143	143	0.0003769230769230769
144	144	0.0
145	145	0.0010923076923076923
146	146	0.0014
147	147	0.0215
148	148	0.002830769230769231
149	149	0.14406923076923078
150	150	0.06226153846153846
151	151	0.04426923076923077
152	152	0.04451538461538461
153	153	0.06212307692307693
154	154	0.03918461538461539
155	155	0.02959230769230769
156	156	0.034469230769230766
157	157	0.027115384615384614
158	158	0.0016846153846153847
159	159	0.0036923076923076927
160	160	7.692307692307692e-06
161	161	0.0
162	162	0.0036538461538461547
163	163	0.0016923076923076922
164	164	0.014815384615384616
165	165	0.7172076923076923
166	166	0.7851
167	167	0.8588538461538461
168	168	0.9808692307692308
169	169	0.9929923076923076
170	170	0.9401846153846154
171	171	0.8858
172	172	0.2818153846153846
173	173	0.26703076923076924
174	174	0.0010999999999999998
175	175	0.0158
176	176	0.2650230769230769
177	177	0.30483846153846156
178	178	0.9151461538461538
179	179	0.9714461538461538
180	180	0.9999692307692307
181	181	0.9983384615384615
182	182	0.9945307692307692
183	183	0.9965769230769231
184	184	0.9987076923076923
185	185	0.9946769230769231
186	186	0.9864846153846154
187	187	0.06875384615384617
188	188	1.5384615384615384e-05
189	189	0.0
190	190	0.0
191	191	0.0
192	192	0.0
193	193	0.0
194	194	0.0
195	195	8.461538461538461e-05
196	196	0.0
197	197	0.0
198	198	0.0
199	199	7.692307692307693e-05
200	200	0.0
201	201	0.0
202	202	0.0
203	203	0.006823076923076922
204	204	0.00042307692307692304
205	205	0.0003846153846153846
206	206	2.307692307692308e-05
207	207	0.0004
208	208	0.007223076923076924
209	209	0.11328461538461539
210	210	0.5647923076923077
211	211	0.9999692307692307
212	212	0.9999923076923076
213	213	0.9997538461538461
214	214	0.9997153846153845
215	215	0.9955769230769231
216	216	0.9951846153846153
217	217	0.9970307692307692
218	218	0.669
219	219	0.5254000000000001
220	220	0.5253846153846153
221	221	0.5301692307692308
222	222	0.5318307692307692
223	223	0.02913076923076923
224	224	0.0038
225	225	0.005846153846153846
226	226	0.008553846153846155
227	227	0.006253846153846154
228	228	0.0904
229	229	0.02433076923076923
230	230	0.020084615384615385
231	231	0.06557692307692309
232	232	0.011038461538461539
233	233	0.006961538461538462
234	234	0.04238461538461538
235	235	0.09963846153846154
236	236	0.0004307692307692308
237	237	0.0010615384615384614
238	238	0.06240769230769231
239	239	0.0013999999999999998
240	240	0.021184615384615385
241	241	0.07576153846153846
242	242	0.02477692307692308
243	243	0.011538461538461537
244	244	0.08902307692307691
245	245	0.004576923076923077
246	246	0.006392307692307693
247	247	0.09251538461538462
248	248	0.18383076923076921
249	249	0.5306307692307692
250	250	0.7087692307692308
251	251	0.8138846153846154
252	252	0.8180923076923078
253	253	0.8686846153846155
254	254	0.996646153846154
255	255	0.9998000000000001
256	256	0.9999230769230769
257	257	0.999976923076923
258	258	1.0
259	259	0.9998692307692307
260	260	0.5770153846153846
261	261	0.1193
262	262	0.007969230769230768
263	263	0.0
264	264	0.0
265	265	0.006676923076923076
266	266	0.19458461538461538
267	267	0.26680000000000004
268	268	0.9640846153846153
269	269	0.9638615384615384
270	270	0.999953846153846
271	271	0.9998615384615384
272	272	0.9999692307692307
273	273	0.9999615384615386
274	274	0.9997769230769229
275	275	0.9991999999999999
276	276	0.9987769230769231
277	277	0.9992307692307693
278	278	0.7487846153846154
279	279	0.5588076923076922
280	280	0.22741538461538463
281	281	0.02246153846153846
282	282	0.035576923076923075
283	283	0.0008230769230769231
284	284	0.0007615384615384615
285	285	0.0024615384615384616
286	286	0.031476923076923076
287	287	0.12173846153846153
288	288	0.06414615384615385
289	289	0.3336384615384615
290	290	0.6588538461538462
291	291	0.9945923076923077
292	292	0.9996615384615384
293	293	0.9997615384615385
294	294	0.9997692307692307
295	295	0.9999692307692307
296	296	0.9999384615384616
297	297	0.9998692307692307
298	298	0.9999076923076924
299	299	0.9999230769230769
300	300	0.9985923076923078
301	301	0.9986615384615385
302	302	0.8952384615384614
303	303	0.8889538461538461
304	304	0.6979
305	305	0.0003692307692307692
306	306	0.0002923076923076923
307	307	0.0
308	308	0.0
309	309	0.0
310	310	0.0
311	311	0.0
312	312	0.0
313	313	0.0
314	314	0.0
315	315	0.5642769230769231
316	316	0.8287923076923077
317	317	0.8798846153846153
318	318	0.21481538461538463
319	319	0.09706923076923077
320	320	0.07017692307692308
321	321	0.016823076923076923
322	322	0.015815384615384613
323	323	0.0
