# Supplementary material for: Assessing structure-function impacts on Vitellogenin by leveraging allelic variant found in honey bee subspecies Apis mellifera mellifera
Source: iScience. 2025 Jul 29;28(9):113241. doi: 10.1016/j.isci.2025.113241 (PMC12496180; doi:10.1016/j.isci.2025.113241)
Supplement: Data S1. Data and code for molecular dynamics [file mmc2.zip › MD_analysis/csv/rmsfwtg3.csv]

	Fluctuations	Atom_number
0	1.9692407	0
1	1.4025311	1
2	1.7731035	2
3	1.7099257	3
4	1.6498711	4
5	1.406185	5
6	1.0616456	6
7	0.82614076	7
8	0.68340933	8
9	0.5648781	9
10	0.6077134	10
11	0.6914705	11
12	0.7455342	12
13	0.7924172	13
14	0.856457	14
15	1.0085714	15
16	1.2792549	16
17	1.6019475	17
18	2.0508344	18
19	2.5360832	19
20	3.4105375	20
21	3.8980792	21
22	4.0956216	22
23	3.518287	23
24	2.9781113	24
25	2.4278607	25
26	1.9023169	26
27	1.5841962	27
28	1.3356545	28
29	1.0887071	29
30	0.9178611	30
31	0.85000247	31
32	0.8302206	32
33	0.71285594	33
34	0.60985017	34
35	0.620243	35
36	0.6271282	36
37	0.72768664	37
38	1.048346	38
39	1.2559571	39
40	1.600067	40
41	1.6482682	41
42	1.8351765	42
43	1.7632335	43
44	1.3395978	44
45	1.0898689	45
46	1.0092645	46
47	0.77245855	47
48	0.74030095	48
49	0.73340714	49
50	1.1036708	50
51	1.0911024	51
52	1.06921	52
53	0.9820342	53
54	0.98365843	54
55	1.1462846	55
56	1.3597375	56
57	1.5521783	57
58	1.789716	58
59	1.9982996	59
60	2.580194	60
61	2.5641804	61
62	2.5508704	62
63	2.5995827	63
64	2.74373	64
65	1.7341911	65
66	1.6429312	66
67	1.9912393	67
68	1.7900286	68
69	1.7958618	69
70	1.7521967	70
71	1.6770375	71
72	2.067534	72
73	2.2194936	73
74	1.786288	74
75	1.9861411	75
76	1.4503051	76
77	1.2818716	77
78	1.1845516	78
79	1.2323338	79
80	1.6526824	80
81	1.3923476	81
82	1.3390596	82
83	1.4970863	83
84	1.2369634	84
85	1.0453413	85
86	1.0388672	86
87	1.0535896	87
88	1.086606	88
89	1.2962614	89
90	1.6279377	90
91	2.054642	91
92	2.7655869	92
93	3.0076718	93
94	2.5758405	94
95	2.1246638	95
96	1.9503305	96
97	1.7456771	97
98	1.3063561	98
99	1.3203336	99
100	1.3560599	100
101	1.60999	101
102	2.0110438	102
103	2.124462	103
104	1.7245895	104
105	1.8762949	105
106	1.8578638	106
107	1.8234903	107
108	1.4877939	108
109	1.274758	109
110	1.3750639	110
111	1.3372642	111
112	1.0862149	112
113	1.1056197	113
114	1.2702608	114
115	1.2971317	115
116	1.346616	116
117	1.2306863	117
118	0.9328068	118
119	0.9166771	119
120	0.97893596	120
121	1.3826216	121
122	1.5871623	122
123	1.7155744	123
124	2.3100665	124
125	2.7564166	125
126	2.436043	126
127	2.4701543	127
128	2.3688536	128
129	2.154347	129
130	2.3122776	130
131	2.414598	131
132	2.3524232	132
133	2.6242914	133
134	2.90316	134
135	2.3166695	135
136	2.859146	136
137	3.7059846	137
138	4.3023844	138
139	4.034904	139
140	3.1471777	140
141	2.0225644	141
142	1.5498954	142
143	1.4256651	143
144	1.35054	144
145	1.2622308	145
146	1.2868739	146
147	1.3004984	147
148	1.3951999	148
149	1.488621	149
150	1.6639918	150
151	2.0592387	151
152	2.3070297	152
153	2.7628775	153
154	2.9201958	154
155	2.5201705	155
156	1.9301723	156
157	1.4848659	157
158	1.2414333	158
159	1.0339661	159
160	0.9768989	160
161	0.95730734	161
162	1.0403118	162
163	1.0229571	163
164	1.149918	164
165	1.0970542	165
166	1.1352895	166
167	1.4965906	167
168	1.5297443	168
169	1.7141014	169
170	1.5179112	170
171	1.3298845	171
172	1.6658407	172
173	1.8053359	173
174	1.4147031	174
175	1.247802	175
176	1.0400691	176
177	0.86753047	177
178	0.783389	178
179	0.8218641	179
180	0.8382416	180
181	1.0100545	181
182	1.1943804	182
183	1.1054238	183
184	1.2126405	184
185	1.648813	185
186	1.9733169	186
187	1.5559036	187
188	1.2828503	188
189	0.92194587	189
190	0.9581521	190
191	0.7979597	191
192	0.7628143	192
193	0.8507781	193
194	0.8607859	194
195	0.9398718	195
196	1.0269494	196
197	1.2269979	197
198	1.378891	198
199	1.7457898	199
200	1.7848284	200
201	1.836394	201
202	2.456077	202
203	3.0976975	203
204	3.4766197	204
205	3.3224277	205
206	3.4375393	206
207	4.6309233	207
208	4.936543	208
209	4.8302946	209
210	5.7246275	210
211	5.6480827	211
212	5.6469035	212
213	6.966812	213
214	7.4868603	214
215	7.539858	215
216	7.061272	216
217	5.0670223	217
218	5.107327	218
219	6.3626947	219
220	7.4229236	220
221	6.608978	221
222	5.7010674	222
223	5.8717413	223
224	4.564604	224
225	3.0819445	225
226	2.247593	226
227	2.045178	227
228	1.8028938	228
229	1.5557485	229
230	1.2618388	230
231	1.0748229	231
232	0.9926251	232
233	0.9185172	233
234	0.9111241	234
235	0.78801215	235
236	0.65603185	236
237	0.6338937	237
238	0.7442789	238
239	0.8682163	239
240	1.1734881	240
241	1.289434	241
242	1.1847532	242
243	1.392694	243
244	1.4629538	244
245	1.205023	245
246	1.0192208	246
247	0.6259798	247
248	0.5709216	248
249	0.610607	249
250	0.7425306	250
251	0.85476905	251
252	0.95441633	252
253	0.8365714	253
254	0.88791907	254
255	0.9077265	255
256	1.0853409	256
257	1.1319891	257
258	1.4026082	258
259	1.7109015	259
260	2.2900405	260
261	2.8070297	261
262	3.0851083	262
263	3.9360225	263
264	3.5945036	264
265	2.690528	265
266	2.3354723	266
267	1.644691	267
268	1.2411796	268
269	0.94114554	269
270	1.0151685	270
271	0.8783713	271
272	0.8624463	272
273	0.811448	273
274	0.8896983	274
275	0.81383145	275
276	0.68973416	276
277	0.64368904	277
278	0.6174488	278
279	0.92092043	279
280	1.0560225	280
281	1.0703654	281
282	1.5440844	282
283	1.6309247	283
284	1.9490582	284
285	2.8251472	285
286	2.606473	286
287	1.7365528	287
288	1.5394831	288
289	1.7907422	289
290	2.0336137	290
291	2.2640498	291
292	2.711582	292
293	2.5669122	293
294	2.3715365	294
295	2.2796545	295
296	1.6707313	296
297	1.9449165	297
298	2.3001058	298
299	2.4846396	299
300	2.505231	300
301	3.5326095	301
302	4.895117	302
