# Supplementary material for: Assessing structure-function impacts on Vitellogenin by leveraging allelic variant found in honey bee subspecies Apis mellifera mellifera
Source: iScience. 2025 Jul 29;28(9):113241. doi: 10.1016/j.isci.2025.113241 (PMC12496180; doi:10.1016/j.isci.2025.113241)
Supplement: Data S1. Data and code for molecular dynamics [file mmc2.zip › MD_analysis/csv/rmsddel2.csv]

	CA_Backbone	Time_(ns)
0	4.7875605	0.0
1	4.645629	0.1
2	4.859007	0.2
3	4.905072	0.3
4	4.933122	0.4
5	4.6572638	0.5
6	4.6594124	0.6
7	4.8929043	0.7
8	4.589053	0.8
9	4.8971934	0.9
10	4.8400187	1.0
11	4.6757836	1.1
12	4.858546	1.2
13	4.787586	1.3
14	4.5580206	1.4
15	4.6461635	1.5
16	4.399069	1.6
17	4.365186	1.7
18	4.346063	1.8
19	4.439911	1.9
20	4.4068594	2.0
21	4.275991	2.1
22	4.4095364	2.2
23	4.468477	2.3
24	4.443145	2.4
25	4.3189583	2.5
26	4.365279	2.6
27	4.5050426	2.7
28	4.375921	2.8
29	4.565665	2.9
30	4.3725066	3.0
31	4.442458	3.1
32	4.5700655	3.2
33	4.478137	3.3
34	4.4814796	3.4
35	4.918484	3.5
36	4.651336	3.6
37	4.383381	3.7
38	4.583978	3.8
39	4.466109	3.9
40	4.5918007	4.0
41	4.627911	4.1
42	4.3631444	4.2
43	4.4954677	4.3
44	4.4365735	4.4
45	4.3502555	4.5
46	4.7339797	4.6
47	5.0196877	4.7
48	4.7535453	4.8
49	4.4442253	4.9
50	4.55711	5.0
51	4.397015	5.1
52	4.2959375	5.2
53	4.1836505	5.3
54	4.210921	5.4
55	4.2985983	5.5
56	4.289245	5.6
57	4.2329235	5.7
58	4.384272	5.8
59	4.4817066	5.9
60	4.5220814	6.0
61	4.5722733	6.1
62	4.3856826	6.2
63	4.3789325	6.3
64	4.55869	6.4
65	4.1611714	6.5
66	4.317517	6.6
67	4.112572	6.7
68	4.420918	6.8
69	4.229664	6.9
70	4.430636	7.0
71	4.2432833	7.1
72	4.3620625	7.2
73	4.4188647	7.3
74	4.2814403	7.4
75	4.372516	7.5
76	4.1851287	7.6
77	4.2580347	7.7
78	4.149264	7.8
79	4.302033	7.9
80	4.2755723	8.0
81	4.202893	8.1
82	4.199425	8.2
83	4.321643	8.3
84	4.258942	8.4
85	4.301333	8.5
86	4.2106595	8.6
87	4.082343	8.7
88	4.2146196	8.8
89	4.1342225	8.9
90	4.498589	9.0
91	4.240386	9.1
92	4.0800705	9.2
93	4.056496	9.3
94	3.989172	9.4
95	3.973402	9.5
96	4.241384	9.6
97	3.962799	9.7
98	4.1234217	9.8
99	3.9210033	9.9
100	3.886188	10.0
101	3.9834146	10.1
102	3.8397357	10.2
103	3.8870673	10.3
104	3.940537	10.4
105	3.8677583	10.5
106	4.0505133	10.6
107	3.9824648	10.7
108	4.278559	10.8
109	4.086338	10.9
110	3.8829935	11.0
111	4.2816014	11.1
112	3.9953077	11.2
113	4.104728	11.3
114	4.1080875	11.4
115	3.9744158	11.5
116	4.124793	11.6
117	3.9189482	11.7
118	3.9503965	11.8
119	4.08582	11.9
120	4.2309337	12.0
121	3.96875	12.1
122	4.0713844	12.2
123	4.13376	12.3
124	4.059033	12.4
125	3.9303322	12.5
126	4.1320963	12.6
127	3.948676	12.7
128	3.9769745	12.8
129	4.0503926	12.9
130	3.958001	13.0
131	3.9147096	13.1
132	3.9936166	13.2
133	3.8407848	13.3
134	3.9636717	13.4
135	3.910664	13.5
136	3.9549878	13.6
137	4.157072	13.7
138	4.0135674	13.8
139	4.386814	13.9
140	4.01301	14.0
141	3.92537	14.1
142	3.8511002	14.2
143	3.8669271	14.3
144	3.8289542	14.4
145	3.8838944	14.5
146	3.8800054	14.6
147	3.679845	14.7
148	3.8603237	14.8
149	4.0725436	14.9
150	3.9722958	15.0
151	4.0492067	15.1
152	3.6376734	15.2
153	3.7617004	15.3
154	3.736793	15.4
155	3.6988373	15.5
156	3.709383	15.6
157	3.8810854	15.7
158	3.823775	15.8
159	3.6957226	15.9
160	3.6760724	16.0
161	3.7612138	16.1
162	3.8958507	16.2
163	3.8071492	16.3
164	3.7903643	16.4
165	3.907833	16.5
166	3.6900592	16.6
167	3.7754238	16.7
168	3.6905	16.8
169	3.6883054	16.9
170	3.7061563	17.0
171	3.6126542	17.1
172	3.7520394	17.2
173	3.7855628	17.3
174	3.8872557	17.4
175	3.7709162	17.5
176	3.8336694	17.6
177	3.9045203	17.7
178	3.8328626	17.8
179	3.7858853	17.9
180	3.7056625	18.0
181	3.67553	18.1
182	3.7794094	18.2
183	3.6182926	18.3
184	3.731999	18.4
185	3.6734262	18.5
186	3.8281991	18.6
187	3.6405468	18.7
188	4.026786	18.8
189	3.984324	18.9
190	3.7876475	19.0
191	4.0812964	19.1
192	3.957024	19.2
193	3.9447582	19.3
194	3.8713336	19.4
195	4.1320863	19.5
196	3.798257	19.6
197	3.7762105	19.7
198	3.7017732	19.8
199	4.076139	19.9
200	3.9768412	20.0
201	3.896112	20.1
202	3.9987078	20.2
203	3.835834	20.3
204	4.0007834	20.4
205	3.9612584	20.5
206	4.0430727	20.6
207	3.9927607	20.7
208	4.1870627	20.8
209	4.166966	20.9
210	4.0117116	21.0
211	4.0145607	21.1
212	4.1454473	21.2
213	4.030069	21.3
214	4.0181675	21.4
215	4.187704	21.5
216	3.8768268	21.6
217	3.920194	21.7
218	4.050322	21.8
219	3.9957762	21.9
220	4.1120377	22.0
221	3.9034262	22.1
222	3.981637	22.2
223	4.0444307	22.3
224	4.0930643	22.4
225	3.8789463	22.5
226	3.8809597	22.6
227	3.7644038	22.7
228	3.9282093	22.8
229	3.9638052	22.9
230	3.9250488	23.0
231	3.9511485	23.1
232	3.9441597	23.2
233	3.985631	23.3
234	3.9113405	23.4
235	3.9937696	23.5
236	3.989376	23.6
237	4.0223374	23.7
238	3.8344016	23.8
239	4.0073175	23.9
240	3.9593167	24.0
241	3.933778	24.1
242	3.8576138	24.2
243	4.084844	24.3
244	3.9203598	24.4
245	4.0147433	24.5
246	3.8515334	24.6
247	3.804626	24.7
248	3.6520853	24.8
249	3.739754	24.9
250	3.721397	25.0
251	3.8651588	25.1
252	3.6162117	25.2
253	3.8066041	25.3
254	3.7864118	25.4
255	3.9165697	25.5
256	3.9040618	25.6
257	3.914668	25.7
258	3.7271657	25.8
259	3.8690627	25.9
260	3.8483202	26.0
261	3.7922745	26.1
262	3.9046664	26.2
263	3.8298998	26.3
264	3.9494693	26.4
265	3.940878	26.5
266	3.8663902	26.6
267	4.041462	26.7
268	3.9177437	26.8
269	3.8319602	26.9
270	3.9235034	27.0
271	3.7571003	27.1
272	3.8059092	27.2
273	4.000763	27.3
274	3.9880087	27.4
275	4.0328345	27.5
276	3.792393	27.6
277	3.9964685	27.7
278	3.9561296	27.8
279	3.9945743	27.9
280	3.7745938	28.0
281	3.5885265	28.1
282	4.0052457	28.2
283	3.7756608	28.3
284	3.9410326	28.4
285	3.85773	28.5
286	3.9271111	28.6
287	3.823701	28.7
288	3.7234411	28.8
289	3.7652576	28.9
290	3.860524	29.0
291	3.7273405	29.1
292	3.6555934	29.2
293	3.8599863	29.3
294	3.827572	29.4
295	3.8382306	29.5
296	3.7274387	29.6
297	3.7226214	29.7
298	3.7008717	29.8
299	3.8861358	29.9
300	4.0053167	30.0
301	3.7810454	30.1
302	3.948171	30.2
303	3.8222637	30.3
304	3.7712722	30.4
305	3.7847242	30.5
306	3.718772	30.6
307	3.9209306	30.7
308	3.8086557	30.8
309	3.8614726	30.9
310	3.8956628	31.0
311	3.8005493	31.1
312	3.8763123	31.2
313	3.939215	31.3
314	3.8881874	31.4
315	3.9199657	31.5
316	3.8176198	31.6
317	4.007358	31.7
318	3.8508997	31.8
319	3.940919	31.9
320	3.8909492	32.0
321	3.8312168	32.1
322	3.8764696	32.2
323	3.9275978	32.3
324	3.7639282	32.4
325	3.8713021	32.5
326	3.7533731	32.6
327	4.0187855	32.7
328	3.7498806	32.8
329	3.7339392	32.9
330	3.7243698	33.0
331	3.7296867	33.1
332	3.7772126	33.2
333	3.7579668	33.3
334	3.9955213	33.4
335	4.267599	33.5
336	4.059023	33.6
337	4.1507444	33.7
338	3.9592037	33.8
339	3.860303	33.9
340	4.2228956	34.0
341	3.9719887	34.1
342	3.8851724	34.2
343	3.9300628	34.3
344	4.0437264	34.4
345	3.8006024	34.5
346	4.059534	34.6
347	4.214446	34.7
348	4.0068808	34.8
349	4.1293874	34.9
350	3.993902	35.0
351	4.0882	35.1
352	3.9927301	35.2
353	3.8638744	35.3
354	3.8613775	35.4
355	3.8994837	35.5
356	3.8299208	35.6
357	3.976821	35.7
358	3.9769845	35.8
359	3.937748	35.9
360	3.9889476	36.0
361	3.8678846	36.1
362	4.2115874	36.2
363	4.0879908	36.3
364	3.8930507	36.4
365	4.032814	36.5
366	3.8855805	36.6
367	3.9329195	36.7
368	3.9561913	36.8
369	4.2455745	36.9
370	4.1580215	37.0
371	4.311783	37.1
372	4.127347	37.2
373	4.1820745	37.3
374	4.2459674	37.4
375	4.04986	37.5
376	4.042831	37.6
377	4.103618	37.7
378	3.949026	37.8
379	3.9449644	37.9
380	4.027352	38.0
381	4.0514975	38.1
382	4.1303625	38.2
383	4.103757	38.3
384	4.02914	38.4
385	4.0157976	38.5
386	4.0126753	38.6
387	3.9242814	38.7
388	4.0396495	38.8
389	4.018198	38.9
390	4.070245	39.0
391	3.9303322	39.1
392	3.97164	39.2
393	4.0318255	39.3
394	4.133711	39.4
395	3.8606822	39.5
396	4.0967803	39.6
397	3.9871006	39.7
398	4.1187215	39.8
399	4.0300384	39.9
400	4.2435327	40.0
401	4.4121842	40.1
402	4.298513	40.2
403	4.2975	40.3
404	4.248334	40.4
405	4.312019	40.5
406	4.163342	40.6
407	4.07558	40.7
408	4.0563955	40.8
409	4.0829015	40.9
410	3.8858213	41.0
411	4.0300183	41.1
412	4.2380924	41.2
413	3.9855492	41.3
414	4.1808386	41.4
415	4.203406	41.5
416	3.9988093	41.6
417	4.0463724	41.7
418	4.2480655	41.8
419	4.2264395	41.9
420	4.0254216	42.0
421	4.3334713	42.1
422	4.1316037	42.2
423	4.059705	42.3
424	4.2572603	42.4
425	4.0492773	42.5
426	4.1261244	42.6
427	4.0183907	42.7
428	4.0953403	42.8
429	3.9559445	42.9
430	3.9127967	43.0
431	3.9122972	43.1
432	4.039962	43.2
433	3.9052498	43.3
434	4.102557	43.4
435	4.2073727	43.5
436	4.222038	43.6
437	4.249636	43.7
438	3.9757257	43.8
439	3.9304874	43.9
440	4.0966015	44.0
441	3.7130668	44.1
442	3.92313	44.2
443	4.176661	44.3
444	4.030715	44.4
445	4.1471643	44.5
446	4.0910654	44.6
447	4.218393	44.7
448	4.123382	44.8
449	3.9752553	44.9
450	4.0685453	45.0
451	3.9713635	45.1
452	3.9526412	45.2
453	3.8730989	45.3
454	3.953228	45.4
455	4.0664945	45.5
456	3.8555143	45.6
457	4.0292006	45.7
458	4.074172	45.8
459	4.0795016	45.9
460	4.0900106	46.0
461	3.897177	46.1
462	3.8909492	46.2
463	3.7906542	46.3
464	4.1105433	46.4
465	3.9932501	46.5
466	4.0742216	46.6
467	3.949634	46.7
468	3.9220097	46.8
469	3.8752313	46.9
470	3.905229	47.0
471	4.024057	47.1
472	4.0334396	47.2
473	3.92623	47.3
474	4.142541	47.4
475	4.1167946	47.5
476	4.070175	47.6
477	4.0951014	47.7
478	3.8109949	47.8
479	4.0280695	47.9
480	3.928437	48.0
481	4.0845656	48.1
482	4.1995416	48.2
483	4.1800113	48.3
484	4.0884686	48.4
485	4.1023884	48.5
486	4.106681	48.6
487	4.044582	48.7
488	3.9799504	48.8
489	3.8581305	48.9
490	4.0098658	49.0
491	4.2407126	49.1
492	4.018441	49.2
493	4.1595774	49.3
494	3.8777187	49.4
495	4.0667744	49.5
496	4.0509553	49.6
497	4.1657257	49.7
498	3.9547203	49.8
499	4.28523	49.9
500	4.2662163	50.0
501	4.309215	50.1
502	4.3345695	50.2
503	4.0244207	50.3
504	3.9918332	50.4
505	3.9254115	50.5
506	3.9976697	50.6
507	4.155212	50.7
508	4.026382	50.8
509	4.133278	50.9
510	3.905302	51.0
511	3.9450262	51.1
512	3.9655397	51.2
513	4.0348015	51.3
514	3.9780893	51.4
515	3.8690732	51.5
516	3.9041557	51.6
517	3.855662	51.7
518	3.9278364	51.8
519	3.9899573	51.9
520	4.062871	52.0
521	4.184827	52.1
522	3.998128	52.2
523	3.9169126	52.3
524	4.102398	52.4
525	4.0984287	52.5
526	3.9548745	52.6
527	4.10676	52.7
528	4.213809	52.8
529	4.0483027	52.9
530	3.9560885	53.0
531	3.8591325	53.1
532	3.9541852	53.2
533	3.882574	53.3
534	3.9587822	53.4
535	4.011732	53.5
536	3.934719	53.6
537	3.8882291	53.7
538	3.926313	53.8
539	3.997619	53.9
540	4.0128884	54.0
541	4.118919	54.1
542	4.0297456	54.2
543	4.0840573	54.3
544	4.112305	54.4
545	4.101317	54.5
546	3.8936045	54.6
547	4.1557508	54.7
548	3.8826475	54.8
549	4.086179	54.9
550	4.1443577	55.0
551	4.199871	55.1
552	4.269677	55.2
553	4.2646804	55.3
554	4.040495	55.4
555	4.0218215	55.5
556	3.9346983	55.6
557	4.19417	55.7
558	4.2499523	55.8
559	4.1275344	55.9
560	4.0874734	56.0
561	3.9308083	56.1
562	3.939401	56.2
563	3.9987283	56.3
564	4.162482	56.4
565	4.0155745	56.5
566	4.0422573	56.6
567	4.167415	56.7
568	4.078205	56.8
569	4.0291095	56.9
570	4.020466	57.0
571	3.9469237	57.1
572	4.0504527	57.2
573	4.3655405	57.3
574	4.2223077	57.4
575	4.1596847	57.5
576	4.380103	57.6
577	4.580684	57.7
578	4.0865974	57.8
579	4.2534647	57.9
580	4.1793976	58.0
581	4.2400117	58.1
582	4.233981	58.2
583	4.240617	58.3
584	4.263612	58.4
585	4.4088626	58.5
586	4.302005	58.6
587	4.216116	58.7
588	4.359683	58.8
589	4.2639933	58.9
590	4.164192	59.0
591	4.1091866	59.1
592	4.151362	59.2
593	4.1406446	59.3
594	3.9785192	59.4
595	4.1422167	59.5
596	4.1687818	59.6
597	4.078564	59.7
598	4.1800404	59.8
599	4.1348724	59.9
600	4.1438375	60.0
601	4.0888367	60.1
602	3.913826	60.2
603	3.8847113	60.3
604	3.99884	60.4
605	3.8805404	60.5
606	3.9179099	60.6
607	4.0105658	60.7
608	3.8554826	60.8
609	3.8968325	60.9
610	3.859997	61.0
611	3.9617414	61.1
612	3.9808297	61.2
613	4.244328	61.3
614	4.1579046	61.4
615	4.1585793	61.5
616	4.3799267	61.6
617	4.31266	61.7
618	4.3352923	61.8
619	4.209964	61.9
620	4.008952	62.0
621	4.313057	62.1
622	4.3127265	62.2
623	4.262533	62.3
624	4.240722	62.4
625	4.011884	62.5
626	4.0192204	62.6
627	4.272745	62.7
628	4.232145	62.8
629	4.1681767	62.9
630	4.141529	63.0
631	4.2829986	63.1
632	4.331076	63.2
633	3.9788363	63.3
634	4.0859203	63.4
635	4.201992	63.5
636	4.338857	63.6
637	4.260375	63.7
638	4.3781796	63.8
639	4.0642323	63.9
640	4.114115	64.0
641	4.0795417	64.1
642	4.2189426	64.2
643	4.2039285	64.3
644	3.9763193	64.4
645	4.011935	64.5
646	3.9595428	64.6
647	4.137371	64.7
648	3.9327433	64.8
649	3.9008818	64.9
650	3.9548125	65.0
651	3.979664	65.1
652	3.7931223	65.2
653	3.9487276	65.3
654	4.0709743	65.4
655	3.8841248	65.5
656	3.8283374	65.6
657	3.7784944	65.7
658	3.803845	65.8
659	4.0467544	65.9
660	3.8936672	66.0
661	3.8732984	66.1
662	3.9331675	66.2
663	3.8526635	66.3
664	3.7987928	66.4
665	3.8385594	66.5
666	3.9506845	66.6
667	3.8741179	66.7
668	3.8039842	66.8
669	3.7451031	66.9
670	4.005225	67.0
671	3.9771276	67.1
672	3.8780756	67.2
673	3.78682	67.3
674	3.5418236	67.4
675	3.7347674	67.5
676	3.7838962	67.6
677	3.7437556	67.7
678	3.6344614	67.8
679	3.7911482	67.9
680	3.7695239	68.0
681	3.7254403	68.1
682	3.7769108	68.2
683	3.7926397	68.3
684	3.8865967	68.4
685	3.8509736	68.5
686	3.7165391	68.6
687	3.7939265	68.7
688	3.7199643	68.8
689	3.9474082	68.9
690	3.7499568	69.0
691	3.7313557	69.1
692	3.8887315	69.2
693	3.817108	69.3
694	4.06263	69.4
695	3.9385538	69.5
696	3.831047	69.6
697	3.9474287	69.7
698	3.8957152	69.8
699	3.7883024	69.9
700	3.8291028	70.0
701	3.8335953	70.1
702	3.8927996	70.2
703	3.6894307	70.3
704	3.714119	70.4
705	3.8661482	70.5
706	3.8040593	70.6
707	3.709953	70.7
708	3.925204	70.8
709	3.886565	70.9
710	3.7443862	71.0
711	3.7722647	71.1
712	3.8628106	71.2
713	3.8587	71.3
714	3.867916	71.4
715	3.9255772	71.5
716	3.8959239	71.6
717	3.7123325	71.7
718	3.7931762	71.8
719	3.8072026	71.9
720	3.848331	72.0
721	3.9315743	72.1
722	3.8647797	72.2
723	3.9091656	72.3
724	4.0431833	72.4
725	3.9267483	72.5
726	3.8719325	72.6
727	3.8529596	72.7
728	4.033571	72.8
729	3.8723109	72.9
730	3.7550423	73.0
731	3.8720062	73.1
732	4.0119553	73.2
733	4.1031523	73.3
734	4.015159	73.4
735	3.9157076	73.5
736	4.0089216	73.6
737	4.0079675	73.7
738	3.9094882	73.8
739	3.9562013	73.9
740	3.8840618	74.0
741	3.9815555	74.1
742	4.0053673	74.2
743	3.9733303	74.3
744	3.811742	74.4
745	3.8133323	74.5
746	3.9836397	74.6
747	3.8377535	74.7
748	3.7811315	74.8
749	3.8871303	74.9
750	3.9477482	75.0
751	3.8006454	75.1
752	4.05789	75.2
753	3.9414663	75.3
754	3.879282	75.4
755	3.9453874	75.5
756	3.909717	75.6
757	3.8561683	75.7
758	3.9261782	75.8
759	4.057599	75.9
760	4.0176716	76.0
761	3.8607242	76.1
762	4.0011497	76.2
763	4.1123247	76.3
764	4.0371	76.4
765	4.019686	76.5
766	4.0619287	76.6
767	4.0453568	76.7
768	3.9911094	76.8
769	4.1356497	76.9
770	3.9032698	77.0
771	4.0521803	77.1
772	4.035598	77.2
773	4.1191263	77.3
774	4.1481457	77.4
775	4.0077643	77.5
776	4.043797	77.6
777	4.426685	77.7
778	4.292896	77.8
779	4.166146	77.9
780	4.344331	78.0
781	4.1526847	78.1
782	4.1966047	78.2
783	4.053546	78.3
784	3.9822707	78.4
785	4.03706	78.5
786	4.208949	78.6
787	4.4115753	78.7
788	4.0592937	78.8
789	4.099769	78.9
790	4.070985	79.0
791	4.050704	79.1
792	4.026604	79.2
793	4.166976	79.3
794	4.2419024	79.4
795	4.262008	79.5
796	3.8732145	79.6
797	4.125276	79.7
798	3.9331675	79.8
799	4.175843	79.9
800	4.01677	80.0
801	4.1275835	80.1
802	4.2170615	80.2
803	3.9556975	80.3
804	3.8823225	80.4
805	3.9560986	80.5
806	4.0035486	80.6
807	4.0611176	80.7
808	4.0104637	80.8
809	4.10782	80.9
810	4.031109	81.0
811	3.9980056	81.1
812	3.8992229	81.2
813	4.000692	81.3
814	4.06244	81.4
815	4.209867	81.5
816	4.060717	81.6
817	3.968955	81.7
818	3.962912	81.8
819	3.9103625	81.9
820	4.165052	82.0
821	4.13683	82.1
822	3.8927894	82.2
823	4.1808777	82.3
824	3.902102	82.4
825	3.9510658	82.5
826	3.8702717	82.6
827	3.836863	82.7
828	4.156093	82.8
829	4.150313	82.9
830	3.923514	83.0
831	4.019666	83.1
832	3.9830163	83.2
833	3.9108515	83.3
834	3.8886058	83.4
835	3.9139924	83.5
836	3.8598704	83.6
837	4.085631	83.7
838	3.9483151	83.8
839	4.156338	83.9
840	4.033147	84.0
841	4.243638	84.1
842	4.2670937	84.2
843	4.1192946	84.3
844	4.3266864	84.4
845	4.2225003	84.5
846	4.1504107	84.6
847	4.236767	84.7
848	4.163195	84.8
849	4.1618166	84.9
850	4.2694006	85.0
851	4.2962594	85.1
852	4.5079775	85.2
853	4.4428244	85.3
854	4.1694746	85.4
855	4.394562	85.5
856	4.0863185	85.6
857	4.273307	85.7
858	4.222259	85.8
859	4.143935	85.9
860	4.3240995	86.0
861	4.1866355	86.1
862	4.3292155	86.2
863	4.352051	86.3
864	4.4273834	86.4
865	4.2716303	86.5
866	4.307723	86.6
867	4.184	86.7
868	4.2212667	86.8
869	4.3115754	86.9
870	4.3251343	87.0
871	4.1541543	87.1
872	4.2345862	87.2
873	4.3540606	87.3
874	4.260394	87.4
875	4.131505	87.5
876	4.279615	87.6
877	4.2907057	87.7
878	4.4334817	87.8
879	4.477837	87.9
880	4.3336964	88.0
881	4.220158	88.1
882	4.5951405	88.2
883	4.2886	88.3
884	4.343132	88.4
885	4.619542	88.5
886	4.2418733	88.6
887	4.55166	88.7
888	4.2780743	88.8
889	4.3535466	88.9
890	4.344733	89.0
891	4.5542073	89.1
892	4.362165	89.2
893	4.7171025	89.3
894	4.6926446	89.4
895	4.4293957	89.5
896	4.4778733	89.6
897	4.5488257	89.7
898	4.5623393	89.8
899	4.865576	89.9
900	4.850533	90.0
901	4.8075004	90.1
902	4.9066563	90.2
903	4.6519833	90.3
904	4.6572723	90.4
905	4.5670643	90.5
906	4.042116	90.6
907	4.403516	90.7
908	4.349208	90.8
909	4.5000362	90.9
910	4.505377	91.0
911	4.393784	91.1
912	4.66601	91.2
913	4.481198	91.3
914	4.474637	91.4
915	4.336672	91.5
916	4.409481	91.6
917	4.541735	91.7
918	4.3171964	91.8
919	4.386508	91.9
920	4.382174	92.0
921	4.421884	92.1
922	4.325106	92.2
923	4.4963	92.3
924	4.7531857	92.4
925	4.6305833	92.5
926	4.4605746	92.6
927	4.5178504	92.7
928	4.4145904	92.8
929	4.4989057	92.9
930	4.6459703	93.0
931	4.570083	93.1
932	4.740619	93.2
933	4.4989057	93.3
934	4.6775064	93.4
935	4.660897	93.5
936	4.585265	93.6
937	4.6512227	93.7
938	4.6113076	93.8
939	4.4772377	93.9
940	4.56889	94.0
941	4.663742	94.1
942	4.8424983	94.2
943	4.6132402	94.3
944	4.7455606	94.4
945	4.8622046	94.5
946	4.691509	94.6
947	4.6781416	94.7
948	4.636801	94.8
949	4.846614	94.9
950	4.7176547	95.0
951	4.8932285	95.1
952	4.710542	95.2
953	4.924024	95.3
954	4.4972234	95.4
955	4.517706	95.5
956	4.7323723	95.6
957	4.937673	95.7
958	4.838421	95.8
959	4.638099	95.9
960	4.645918	96.0
961	4.717991	96.1
962	4.495594	96.2
963	4.590365	96.3
964	4.6786895	96.4
965	4.6362123	96.5
966	4.513579	96.6
967	4.5364285	96.7
968	4.6344566	96.8
969	4.5876784	96.9
970	4.642282	97.0
971	4.689314	97.1
972	4.5618577	97.2
973	4.5861173	97.3
974	4.622395	97.4
975	4.6427116	97.5
976	4.553787	97.6
977	4.578267	97.7
978	4.629546	97.8
979	4.5780005	97.9
980	4.4114923	98.0
981	4.3147826	98.1
982	4.446843	98.2
983	4.4365554	98.3
984	4.7152653	98.4
985	4.445159	98.5
986	4.5369935	98.6
987	4.681211	98.7
988	4.4638214	98.8
989	4.3512	98.9
990	4.4369593	99.0
991	4.2479506	99.1
992	4.529813	99.2
993	4.5999727	99.3
994	4.4411936	99.4
995	4.376999	99.5
996	4.523566	99.6
997	4.330963	99.7
998	4.603103	99.8
999	4.4736824	99.9
1000	4.5625176	100.0
1001	4.7948556	100.1
1002	4.5661993	100.2
1003	4.5395756	100.3
1004	4.4704704	100.4
1005	4.5189133	100.5
1006	4.7809095	100.6
1007	4.8507257	100.7
1008	4.5169044	100.8
1009	4.434216	100.9
1010	4.718129	101.0
1011	4.7483034	101.1
1012	4.620661	101.2
1013	4.577121	101.3
1014	4.622113	101.4
1015	4.456048	101.5
1016	4.477928	101.6
1017	4.716706	101.7
1018	4.634062	101.8
1019	4.614448	101.9
1020	4.532507	102.0
1021	4.4227214	102.1
1022	4.4737096	102.2
1023	4.258971	102.3
1024	4.5871196	102.4
1025	4.499403	102.5
1026	4.3468685	102.6
1027	4.4634385	102.7
1028	4.5596633	102.8
1029	4.4244046	102.9
1030	4.3535	103.0
1031	4.4712076	103.1
1032	4.3430753	103.2
1033	4.51885	103.3
1034	4.6016	103.4
1035	4.480281	103.5
1036	4.2233286	103.6
1037	4.604703	103.7
1038	4.4355736	103.8
1039	4.459352	103.9
1040	4.4533625	104.0
1041	4.6157355	104.1
1042	4.2968373	104.2
1043	4.371064	104.3
1044	4.5485034	104.4
1045	4.470944	104.5
1046	4.2574997	104.6
1047	4.533144	104.7
1048	4.5143633	104.8
1049	4.445315	104.9
1050	4.3742747	105.0
1051	4.3514247	105.1
1052	4.431875	105.2
1053	4.691526	105.3
1054	4.3981533	105.4
1055	4.462144	105.5
1056	4.4261518	105.6
1057	4.5480022	105.7
1058	4.77332	105.8
1059	4.4169583	105.9
1060	4.1920743	106.0
1061	4.4757013	106.1
1062	4.5864363	106.2
1063	4.3855805	106.3
1064	4.500118	106.4
1065	4.536294	106.5
1066	4.4191504	106.6
1067	4.4579015	106.7
1068	4.3736143	106.8
1069	4.5711784	106.9
1070	4.381821	107.0
1071	4.521901	107.1
1072	4.5116405	107.2
1073	4.512515	107.3
1074	4.471335	107.4
1075	4.6465926	107.5
1076	4.6080065	107.6
1077	4.6713696	107.7
1078	4.550945	107.8
1079	4.4800177	107.9
1080	4.57254	108.0
1081	4.662634	108.1
1082	4.6025724	108.2
1083	4.7954497	108.3
1084	4.666873	108.4
1085	4.640555	108.5
1086	4.536007	108.6
1087	4.432922	108.7
1088	4.5144897	108.8
1089	4.4646688	108.9
1090	4.3881407	109.0
1091	4.3615212	109.1
1092	4.4323435	109.2
1093	4.4719906	109.3
1094	4.2615023	109.4
1095	4.3407793	109.5
1096	4.4574814	109.6
1097	4.361801	109.7
1098	4.340939	109.8
1099	4.2884674	109.9
1100	4.41021	110.0
1101	4.3664165	110.1
1102	4.208659	110.2
1103	4.2482095	110.3
1104	4.3479724	110.4
1105	4.415392	110.5
1106	4.398301	110.6
1107	4.400188	110.7
1108	4.384987	110.8
1109	4.4212217	110.9
1110	4.351995	111.0
1111	4.456486	111.1
1112	4.224947	111.2
1113	4.335095	111.3
1114	4.4558835	111.4
1115	4.3477387	111.5
1116	4.469369	111.6
1117	4.502197	111.7
1118	4.5187325	111.8
1119	4.508862	111.9
1120	4.525265	112.0
1121	4.6093044	112.1
1122	4.54376	112.2
1123	4.6046586	112.3
1124	4.618996	112.4
1125	4.4899426	112.5
1126	4.6268296	112.6
1127	4.39596	112.7
1128	4.536617	112.8
1129	4.609905	112.9
1130	4.6444025	113.0
1131	4.5971947	113.1
1132	4.484166	113.2
1133	4.3568354	113.3
1134	4.5965834	113.4
1135	4.4282017	113.5
1136	4.581048	113.6
1137	4.5659857	113.7
1138	4.4367666	113.8
1139	4.4746466	113.9
1140	4.484502	114.0
1141	4.2518477	114.1
1142	4.4469624	114.2
1143	4.1489205	114.3
1144	4.6201677	114.4
1145	4.4056497	114.5
1146	4.296335	114.6
1147	4.194238	114.7
1148	4.388298	114.8
1149	4.3368406	114.9
1150	4.1918025	115.0
1151	4.486398	115.1
1152	4.320315	115.2
1153	4.3803816	115.3
1154	4.473364	115.4
1155	4.336953	115.5
1156	4.338332	115.6
1157	4.4490204	115.7
1158	4.34874	115.8
1159	4.3049355	115.9
1160	4.3228664	116.0
1161	4.497784	116.1
1162	4.4602194	116.2
1163	4.302534	116.3
1164	4.2803187	116.4
1165	4.522639	116.5
1166	4.2627625	116.6
1167	4.212756	116.7
1168	4.4906588	116.8
1169	4.5582705	116.9
1170	4.554252	117.0
1171	4.415134	117.1
1172	4.2513785	117.2
1173	4.423927	117.3
1174	4.468777	117.4
1175	4.24932	117.5
1176	4.421148	117.6
1177	4.583029	117.7
1178	4.367814	117.8
1179	4.3763857	117.9
1180	4.5986633	118.0
1181	4.2019434	118.1
1182	4.4701977	118.2
1183	4.326075	118.3
1184	4.3695836	118.4
1185	4.2886	118.5
1186	4.419933	118.6
1187	4.477519	118.7
1188	4.3363338	118.8
1189	4.37883	118.9
1190	4.492081	119.0
1191	4.4682035	119.1
1192	4.2532444	119.2
1193	4.3188076	119.3
1194	4.2552433	119.4
1195	4.499982	119.5
1196	4.410929	119.6
1197	4.361055	119.7
1198	4.439911	119.8
1199	4.450657	119.9
1200	4.139475	120.0
1201	4.2720785	120.1
1202	4.1509695	120.2
1203	4.105194	120.3
1204	4.2284417	120.4
1205	4.2683525	120.5
1206	4.26323	120.6
1207	4.3228855	120.7
1208	4.2724113	120.8
1209	4.3292437	120.9
1210	4.1699724	121.0
1211	4.227008	121.1
1212	4.2560945	121.2
1213	4.3433285	121.3
1214	4.1693287	121.4
1215	4.3265076	121.5
1216	4.3123207	121.6
1217	4.3227534	121.7
1218	4.287585	121.8
1219	4.314792	121.9
1220	4.249751	122.0
1221	4.1363482	122.1
1222	4.4010296	122.2
1223	4.3884745	122.3
1224	4.285069	122.4
1225	4.274525	122.5
1226	4.4345	122.6
1227	4.5151386	122.7
1228	4.258837	122.8
1229	4.2637644	122.9
1230	4.5766935	123.0
1231	4.142541	123.1
1232	4.316414	123.2
1233	4.3147826	123.3
1234	4.23102	123.4
1235	4.370906	123.5
1236	4.4885015	123.6
1237	4.35958	123.7
1238	4.526767	123.8
1239	4.565879	123.9
1240	4.481198	124.0
1241	4.4043655	124.1
1242	4.4581113	124.2
1243	4.2943745	124.3
1244	4.388734	124.4
1245	4.3891516	124.5
1246	4.385822	124.6
1247	4.4154196	124.7
1248	4.390013	124.8
1249	4.255808	124.9
1250	4.3133774	125.0
1251	4.4572444	125.1
1252	4.4383345	125.2
1253	4.4138713	125.3
1254	4.303177	125.4
1255	4.2265744	125.5
1256	4.4913926	125.6
1257	4.6896954	125.7
1258	4.3613067	125.8
1259	4.387046	125.9
1260	4.3083086	126.0
1261	4.2105923	126.1
1262	4.3761067	126.2
1263	4.5408034	126.3
1264	4.64109	126.4
1265	4.3965616	126.5
1266	4.323563	126.6
1267	4.4446096	126.7
1268	4.228384	126.8
1269	4.4749284	126.9
1270	4.4438043	127.0
1271	4.3982086	127.1
1272	4.3891697	127.2
1273	4.4506483	127.3
1274	4.472582	127.4
1275	4.207353	127.5
1276	4.262715	127.6
1277	4.504085	127.7
1278	4.385302	127.8
1279	4.3608027	127.9
1280	4.2543254	128.0
1281	4.359804	128.1
1282	4.403599	128.2
1283	4.4422565	128.3
1284	4.4382153	128.4
1285	4.4084473	128.5
1286	4.3396263	128.6
1287	4.3598604	128.7
1288	4.312198	128.8
1289	4.2732306	128.9
1290	4.2915783	129.0
1291	4.5074716	129.1
1292	4.3586283	129.2
1293	4.2264686	129.3
1294	4.395608	129.4
1295	4.216309	129.5
1296	4.2655487	129.6
1297	4.3651114	129.7
1298	4.332833	129.8
1299	4.3482537	129.9
1300	4.3548365	130.0
1301	4.290744	130.1
1302	4.5138226	130.2
1303	4.4574723	130.3
1304	4.467038	130.4
1305	4.37593	130.5
1306	4.3218875	130.6
1307	4.3439374	130.7
1308	4.375381	130.8
1309	4.4367023	130.9
1310	4.456386	131.0
1311	4.2824855	131.1
1312	4.365848	131.2
1313	4.504212	131.3
1314	4.1424723	131.4
1315	4.5517406	131.5
1316	4.2892165	131.6
1317	4.8143344	131.7
1318	4.3330107	131.8
1319	4.430498	131.9
1320	4.319043	132.0
1321	4.4399385	132.1
1322	4.479627	132.2
1323	4.142502	132.3
1324	4.2695436	132.4
1325	4.4119716	132.5
1326	4.302733	132.6
1327	4.233616	132.7
1328	4.6008573	132.8
1329	4.2774277	132.9
1330	4.2683616	133.0
1331	4.3611574	133.1
1332	4.349769	133.2
1333	4.5655046	133.3
1334	4.1474	133.4
1335	4.505106	133.5
1336	4.281402	133.6
1337	4.560582	133.7
1338	4.4930954	133.8
1339	4.333311	133.9
1340	4.4908943	134.0
1341	4.569825	134.1
1342	4.596513	134.2
1343	4.5091777	134.3
1344	4.3994293	134.4
1345	4.499602	134.5
1346	4.4016857	134.6
1347	4.681289	134.7
1348	4.4337296	134.8
1349	4.4859715	134.9
1350	4.384105	135.0
1351	4.423816	135.1
1352	4.34017	135.2
1353	4.4892993	135.3
1354	4.4247823	135.4
1355	4.421341	135.5
1356	4.4878397	135.6
1357	4.6025286	135.7
1358	4.452065	135.8
1359	4.4724364	135.9
1360	4.6199384	136.0
1361	4.39396	136.1
1362	4.5924387	136.2
1363	4.462499	136.3
1364	4.388669	136.4
1365	4.645839	136.5
1366	4.5508823	136.6
1367	4.5887957	136.7
1368	4.365764	136.8
1369	4.599982	136.9
1370	4.252393	137.0
1371	4.320682	137.1
1372	4.584919	137.2
1373	4.657692	137.3
1374	4.4435935	137.4
1375	4.5337276	137.5
1376	4.5318155	137.6
1377	4.7867785	137.7
1378	4.6750355	137.8
1379	4.6037045	137.9
1380	4.4154196	138.0
1381	4.268381	138.1
1382	4.6158853	138.2
1383	4.4403877	138.3
1384	4.255932	138.4
1385	4.5070114	138.5
1386	4.480308	138.6
1387	4.7019916	138.7
1388	4.823032	138.8
1389	4.433785	138.9
1390	4.699854	139.0
1391	4.6643963	139.1
1392	4.6902075	139.2
1393	4.6131606	139.3
1394	4.5223064	139.4
1395	4.5969996	139.5
1396	4.6545544	139.6
1397	4.470225	139.7
1398	4.4952593	139.8
1399	4.557387	139.9
1400	4.6889405	140.0
1401	4.699334	140.1
1402	4.659491	140.2
1403	4.785724	140.3
1404	4.495124	140.4
1405	4.6801853	140.5
1406	4.7758856	140.6
1407	4.846404	140.7
1408	4.622087	140.8
1409	4.7526636	140.9
1410	4.699637	141.0
1411	4.681307	141.1
1412	4.6466885	141.2
1413	4.6681194	141.3
1414	4.7711973	141.4
1415	4.566841	141.5
1416	4.8598356	141.6
1417	4.684339	141.7
1418	4.7432365	141.8
1419	4.790254	141.9
1420	5.021252	142.0
1421	4.791324	142.1
1422	4.7443514	142.2
1423	4.8603125	142.3
1424	4.6828885	142.4
1425	4.564435	142.5
1426	4.5739813	142.6
1427	4.6121726	142.7
1428	4.558405	142.8
1429	4.4537277	142.9
1430	4.547913	143.0
1431	4.833036	143.1
1432	4.6065845	143.2
1433	4.4682674	143.3
1434	4.299819	143.4
1435	4.503995	143.5
1436	4.6691394	143.6
1437	4.551812	143.7
1438	4.2563524	143.8
1439	4.5107927	143.9
1440	4.4250026	144.0
1441	4.5084105	144.1
1442	4.618987	144.2
1443	4.436867	144.3
1444	4.536312	144.4
1445	4.542739	144.5
1446	4.6878643	144.6
1447	4.5583334	144.7
1448	4.5276117	144.8
1449	4.38079	144.9
1450	4.5443683	145.0
1451	4.6324368	145.1
1452	4.6273837	145.2
1453	4.562054	145.3
1454	4.501465	145.4
1455	4.4217367	145.5
1456	4.5169945	145.6
1457	4.648256	145.7
1458	4.6043053	145.8
1459	4.6585827	145.9
1460	4.5698075	146.0
1461	4.3720417	146.1
1462	4.539271	146.2
1463	4.3728695	146.3
1464	4.484511	146.4
1465	4.4413404	146.5
1466	4.40961	146.6
1467	4.744068	146.7
1468	4.4651246	146.8
1469	4.451416	146.9
1470	4.480526	147.0
1471	4.4484715	147.1
1472	4.309895	147.2
1473	4.7265043	147.3
1474	4.4617786	147.4
1475	4.6292915	147.5
1476	4.4689503	147.6
1477	4.672955	147.7
1478	4.4586134	147.8
1479	4.456368	147.9
1480	4.554225	148.0
1481	4.4863434	148.1
1482	4.4799085	148.2
1483	4.5130563	148.3
1484	4.303111	148.4
1485	4.437289	148.5
1486	4.2370934	148.6
1487	4.3369627	148.7
1488	4.4835405	148.8
1489	4.4621344	148.9
1490	4.5032268	149.0
1491	4.297093	149.1
1492	4.5385985	149.2
1493	4.596424	149.3
1494	4.5913134	149.4
1495	4.2204185	149.5
1496	4.293768	149.6
1497	4.4448023	149.7
1498	4.4435663	149.8
1499	4.4219117	149.9
1500	4.774096	150.0
1501	4.7042756	150.1
1502	4.483613	150.2
1503	4.5160575	150.3
1504	4.6545978	150.4
1505	4.6254487	150.5
1506	4.727236	150.6
1507	4.5624375	150.7
1508	4.573074	150.8
1509	4.5869956	150.9
1510	4.780467	151.0
1511	4.6277966	151.1
1512	4.6665506	151.2
1513	4.5270905	151.3
1514	4.6445518	151.4
1515	4.44806	151.5
1516	4.6981215	151.6
1517	4.6126933	151.7
1518	4.4009185	151.8
1519	4.5338535	151.9
1520	4.546347	152.0
1521	4.7911205	152.1
1522	4.5648894	152.2
1523	4.5946	152.3
1524	4.675166	152.4
1525	4.723275	152.5
1526	4.736609	152.6
1527	4.53125	152.7
1528	4.568507	152.8
1529	4.2335005	152.9
1530	4.628025	153.0
1531	4.840826	153.1
1532	4.518958	153.2
1533	4.4730277	153.3
1534	4.393664	153.4
1535	4.5663958	153.5
1536	4.504401	153.6
1537	4.433959	153.7
1538	4.480272	153.8
1539	4.3717437	153.9
1540	4.6146774	154.0
1541	4.512506	154.1
1542	4.8006825	154.2
1543	4.613443	154.3
1544	4.5663867	154.4
1545	4.536007	154.5
1546	4.354369	154.6
1547	4.6081653	154.7
1548	4.5032177	154.8
1549	4.7834706	154.9
1550	4.483948	155.0
1551	4.5701013	155.1
1552	4.5167694	155.2
1553	4.546544	155.3
1554	4.7915277	155.4
1555	4.5220094	155.5
1556	4.504275	155.6
1557	4.5155888	155.7
1558	4.6985807	155.8
1559	4.45708	155.9
1560	4.455765	156.0
1561	4.372088	156.1
1562	4.5023775	156.2
1563	4.3061075	156.3
1564	4.4748282	156.4
1565	4.5760894	156.5
1566	4.322848	156.6
1567	4.4470077	156.7
1568	4.4089456	156.8
1569	4.320249	156.9
1570	4.48803	157.0
1571	4.544378	157.1
1572	4.537908	157.2
1573	4.255827	157.3
1574	4.369854	157.4
1575	4.6071854	157.5
1576	4.383836	157.6
1577	4.2582927	157.7
1578	4.692983	157.8
1579	4.628799	157.9
1580	4.5391545	158.0
1581	4.585203	158.1
1582	4.4905767	158.2
1583	4.24591	158.3
1584	4.547376	158.4
1585	4.618124	158.5
1586	4.6262493	158.6
1587	4.5937414	158.7
1588	4.48039	158.8
1589	4.446422	158.9
1590	4.731314	159.0
1591	4.539755	159.1
1592	4.442458	159.2
1593	4.4821877	159.3
1594	4.434886	159.4
1595	4.4707437	159.5
1596	4.4911027	159.6
1597	4.372181	159.7
1598	4.3731394	159.8
1599	4.576258	159.9
1600	4.4281645	160.0
1601	4.4638486	160.1
1602	4.305512	160.2
1603	4.354313	160.3
1604	4.393664	160.4
1605	4.2409043	160.5
1606	4.433592	160.6
1607	4.275277	160.7
1608	4.315584	160.8
1609	4.383121	160.9
1610	4.212447	161.0
1611	4.4799356	161.1
1612	4.409896	161.2
1613	4.24219	161.3
1614	4.25921	161.4
1615	4.5107565	161.5
1616	4.250306	161.6
1617	4.3788953	161.7
1618	4.4135303	161.8
1619	4.1143427	161.9
1620	4.177801	162.0
1621	4.2166758	162.1
1622	4.088956	162.2
1623	4.2291827	162.3
1624	4.339345	162.4
1625	4.364422	162.5
1626	4.4326835	162.6
1627	4.2780457	162.7
1628	4.196673	162.8
1629	4.3673573	162.9
1630	4.2205915	163.0
1631	4.469724	163.1
1632	4.524537	163.2
1633	4.428137	163.3
1634	4.292062	163.4
1635	4.3224897	163.5
1636	4.333387	163.6
1637	4.4188004	163.7
1638	4.3372254	163.8
1639	4.370403	163.9
1640	4.376655	164.0
1641	4.294384	164.1
1642	4.259057	164.2
1643	4.286588	164.3
1644	4.0660243	164.4
1645	4.164944	164.5
1646	4.17745	164.6
1647	4.289103	164.7
1648	4.354986	164.8
1649	4.465234	164.9
1650	4.4928603	165.0
1651	4.6063724	165.1
1652	4.450575	165.2
1653	4.2777605	165.3
1654	4.394488	165.4
1655	4.2904496	165.5
1656	4.2228665	165.6
1657	4.4815435	165.7
1658	4.420237	165.8
1659	4.3983474	165.9
1660	4.3968945	166.0
1661	4.6681285	166.1
1662	4.40697	166.2
1663	4.4716263	166.3
1664	4.4258394	166.4
1665	4.516454	166.5
1666	4.458851	166.6
1667	4.3445554	166.7
1668	4.4253154	166.8
1669	4.316065	166.9
1670	4.2413263	167.0
1671	4.413346	167.1
1672	4.4095087	167.2
1673	4.457454	167.3
1674	4.314415	167.4
1675	4.4300756	167.5
1676	4.58806	167.6
1677	4.661272	167.7
1678	4.347505	167.8
1679	4.4216266	167.9
1680	4.2393403	168.0
1681	4.4277234	168.1
1682	4.212679	168.2
1683	4.304718	168.3
1684	4.439379	168.4
1685	4.4430532	168.5
1686	4.352173	168.6
1687	4.2639933	168.7
1688	4.2900324	168.8
1689	4.560493	168.9
1690	4.510125	169.0
1691	4.442421	169.1
1692	4.4923887	169.2
1693	4.3934784	169.3
1694	4.352575	169.4
1695	4.325661	169.5
1696	4.421654	169.6
1697	4.352593	169.7
1698	4.5633116	169.8
1699	4.325529	169.9
1700	4.340058	170.0
1701	4.636186	170.1
1702	4.456623	170.2
1703	4.377594	170.3
1704	4.3953953	170.4
1705	4.432197	170.5
1706	4.3523035	170.6
1707	4.519093	170.7
1708	4.3558173	170.8
1709	4.360047	170.9
1710	4.63104	171.0
1711	4.3461285	171.1
1712	3.9989214	171.2
1713	4.3564057	171.3
1714	4.263459	171.4
1715	3.9821074	171.5
1716	4.2051287	171.6
1717	4.3151035	171.7
1718	4.3492455	171.8
1719	4.2582736	171.9
1720	4.5387783	172.0
1721	4.442696	172.1
1722	4.4524393	172.2
1723	4.4182296	172.3
1724	4.272602	172.4
1725	4.5001264	172.5
1726	4.377436	172.6
1727	4.1971188	172.7
1728	4.473873	172.8
1729	4.4173174	172.9
1730	4.4286976	173.0
1731	4.484511	173.1
1732	4.0800304	173.2
1733	4.314415	173.3
1734	4.4428334	173.4
1735	4.272116	173.5
1736	4.4005113	173.6
1737	4.548432	173.7
1738	4.6279993	173.8
1739	4.5109005	173.9
1740	4.526776	174.0
1741	4.4246163	174.1
1742	4.593369	174.2
1743	4.507183	174.3
1744	4.478991	174.4
1745	4.585363	174.5
1746	4.4930954	174.6
1747	4.490668	174.7
1748	4.2968183	174.8
1749	4.375558	174.9
1750	4.247759	175.0
1751	4.515057	175.1
1752	4.416544	175.2
1753	4.4330506	175.3
1754	4.3731585	175.4
1755	4.2534647	175.5
1756	4.2061152	175.6
1757	4.1545267	175.7
1758	4.3224335	175.8
1759	4.48881	175.9
1760	4.155839	176.0
1761	4.213828	176.1
1762	4.1998324	176.2
1763	4.260948	176.3
1764	4.3491144	176.4
1765	4.4737463	176.5
1766	4.354967	176.6
1767	4.2493105	176.7
1768	4.2280087	176.8
1769	4.1893263	176.9
1770	4.3460164	177.0
1771	4.3794155	177.1
1772	4.3808928	177.2
1773	4.419104	177.3
1774	4.423816	177.4
1775	4.5085006	177.5
1776	4.325906	177.6
1777	4.157033	177.7
1778	4.305427	177.8
1779	4.4340143	177.9
1780	4.3578906	178.0
1781	4.42159	178.1
1782	4.5344906	178.2
1783	4.492072	178.3
1784	4.392237	178.4
1785	4.437509	178.5
1786	4.460666	178.6
1787	4.2130265	178.7
1788	4.180147	178.8
1789	4.4614415	178.9
1790	4.316414	179.0
1791	4.382657	179.1
1792	4.472136	179.2
1793	4.3953304	179.3
1794	4.447118	179.4
1795	4.1876454	179.5
1796	4.1676106	179.6
1797	4.3226027	179.7
1798	4.251637	179.8
1799	4.1909094	179.9
1800	4.2424393	180.0
1801	4.396682	180.1
1802	4.4330964	180.2
1803	4.342307	180.3
1804	4.2391577	180.4
1805	4.345998	180.5
1806	4.4432364	180.6
1807	4.3194575	180.7
1808	4.363937	180.8
1809	4.294431	180.9
1810	4.292365	181.0
1811	4.5191197	181.1
1812	4.447859	181.2
1813	4.500886	181.3
1814	4.360439	181.4
1815	4.3190527	181.5
1816	4.322669	181.6
1817	4.1404185	181.7
1818	4.3621182	181.8
1819	4.495992	181.9
1820	4.305909	182.0
1821	4.342476	182.1
1822	4.333687	182.2
1823	4.1986694	182.3
1824	4.205564	182.4
1825	4.2779317	182.5
1826	4.5478683	182.6
1827	4.2862844	182.7
1828	4.3802238	182.8
1829	4.2257752	182.9
1830	4.240617	183.0
1831	4.355509	183.1
1832	4.295426	183.2
1833	4.227787	183.3
1834	4.298295	183.4
1835	4.3667145	183.5
1836	4.512777	183.6
1837	4.418994	183.7
1838	4.2701726	183.8
1839	4.442577	183.9
1840	4.480753	184.0
1841	4.432656	184.1
1842	4.229471	184.2
1843	4.2865124	184.3
1844	4.2805753	184.4
1845	4.38904	184.5
1846	4.3830934	184.6
1847	4.408161	184.7
1848	4.3326635	184.8
1849	4.4759374	184.9
1850	4.361083	185.0
1851	4.299147	185.1
1852	4.2895203	185.2
1853	4.2817345	185.3
1854	4.3787093	185.4
1855	4.3456135	185.5
1856	4.3681774	185.6
1857	4.3970337	185.7
1858	4.420172	185.8
1859	4.229837	185.9
1860	4.407838	186.0
1861	4.2056413	186.1
1862	4.351219	186.2
1863	4.2360563	186.3
1864	4.3667984	186.4
1865	4.391014	186.5
1866	4.2811546	186.6
1867	4.382109	186.7
1868	4.4133086	186.8
1869	4.4711804	186.9
1870	4.5502477	187.0
1871	4.472209	187.1
1872	4.3047657	187.2
1873	4.3685594	187.3
1874	4.487949	187.4
1875	4.277047	187.5
1876	4.2215943	187.6
1877	4.5848837	187.7
1878	4.5633917	187.8
1879	4.536976	187.9
1880	4.412101	188.0
1881	4.531726	188.1
1882	4.462809	188.2
1883	4.468331	188.3
1884	4.6921854	188.4
1885	4.5604124	188.5
1886	4.3711476	188.6
1887	4.55519	188.7
1888	4.6466713	188.8
1889	4.3740234	188.9
1890	4.3901153	189.0
1891	4.5514097	189.1
1892	4.252163	189.2
1893	4.3126225	189.3
1894	4.5212083	189.4
1895	4.2999134	189.5
1896	4.65145	189.6
1897	4.49334	189.7
1898	4.32362	189.8
1899	4.507634	189.9
1900	4.4329863	190.0
1901	4.453618	190.1
1902	4.491329	190.2
1903	4.5330906	190.3
1904	4.667675	190.4
1905	4.712252	190.5
1906	4.3390827	190.6
1907	4.4763556	190.7
1908	4.633219	190.8
1909	4.635896	190.9
1910	4.5925007	191.0
1911	4.6756535	191.1
1912	4.5904627	191.2
1913	4.7954664	191.3
1914	4.5648537	191.4
1915	4.730566	191.5
1916	4.4167743	191.6
1917	4.4189568	191.7
1918	4.233385	191.8
1919	4.196915	191.9
1920	4.399633	192.0
1921	4.3527145	192.1
1922	4.437848	192.2
1923	4.2995825	192.3
1924	4.320635	192.4
1925	4.4477854	192.5
1926	4.3194575	192.6
1927	4.4416795	192.7
1928	4.310981	192.8
1929	4.2848787	192.9
1930	4.2194734	193.0
1931	4.3083467	193.1
1932	4.4838758	193.2
1933	4.272754	193.3
1934	4.3329077	193.4
1935	4.379629	193.5
1936	4.274011	193.6
1937	4.239887	193.7
1938	4.2491384	193.8
1939	4.4579744	193.9
1940	4.250287	194.0
1941	4.4905767	194.1
1942	4.3961725	194.2
1943	4.382926	194.3
1944	4.294052	194.4
1945	4.3305593	194.5
1946	4.159284	194.6
1947	4.3399825	194.7
1948	4.6178503	194.8
1949	4.292839	194.9
1950	4.3318934	195.0
1951	4.3785515	195.1
1952	4.481452	195.2
1953	4.3775754	195.3
1954	4.5219374	195.4
1955	4.4191136	195.5
1956	4.2490425	195.6
1957	4.348721	195.7
1958	4.2930946	195.8
1959	4.2291923	195.9
1960	4.2602224	196.0
1961	4.1872864	196.1
1962	4.4653616	196.2
1963	4.524636	196.3
1964	4.3648505	196.4
1965	4.41116	196.5
1966	4.2505364	196.6
1967	4.202273	196.7
1968	4.1011086	196.8
1969	4.3103576	196.9
1970	4.0534053	197.0
1971	4.168499	197.1
1972	4.277228	197.2
1973	4.142924	197.3
1974	4.3307285	197.4
1975	4.094585	197.5
1976	4.175823	197.6
1977	4.2463794	197.7
1978	4.116735	197.8
1979	4.0942173	197.9
1980	4.0768676	198.0
1981	4.3798985	198.1
1982	4.22487	198.2
1983	4.17595	198.3
1984	4.3327007	198.4
1985	4.21929	198.5
1986	4.444152	198.6
1987	4.3297324	198.7
1988	4.1270514	198.8
1989	4.271459	198.9
1990	4.4457264	199.0
1991	4.2494736	199.1
1992	4.236133	199.2
1993	4.5021696	199.3
1994	4.5015187	199.4
1995	4.328332	199.5
1996	4.359711	199.6
1997	4.5087895	199.7
1998	4.4851737	199.8
[truncated: 24,001 more rows]
