# Supplementary material for: Assessing structure-function impacts on Vitellogenin by leveraging allelic variant found in honey bee subspecies Apis mellifera mellifera
Source: iScience. 2025 Jul 29;28(9):113241. doi: 10.1016/j.isci.2025.113241 (PMC12496180; doi:10.1016/j.isci.2025.113241)
Supplement: Data S1. Data and code for molecular dynamics [file mmc2.zip › MD_analysis/csv/rmsddel3.csv]

	CA_Backbone	Time_(ns)
0	5.092352	0.0
1	5.1727877	0.1
2	5.085347	0.2
3	5.258975	0.3
4	5.0575542	0.4
5	5.2228026	0.5
6	5.178189	0.6
7	5.198642	0.7
8	5.1009183	0.8
9	5.056066	0.9
10	5.0599194	1.0
11	5.023399	1.1
12	5.1839614	1.2
13	5.079503	1.3
14	5.077732	1.4
15	5.1343603	1.5
16	5.0848274	1.6
17	5.0501394	1.7
18	5.166333	1.8
19	5.095603	1.9
20	5.1408463	2.0
21	5.1280956	2.1
22	5.012655	2.2
23	5.108523	2.3
24	5.1057262	2.4
25	5.018488	2.5
26	5.0898743	2.6
27	5.0789504	2.7
28	5.1490555	2.8
29	4.994504	2.9
30	4.9354887	3.0
31	5.093806	3.1
32	5.217424	3.2
33	4.966989	3.3
34	5.0997214	3.4
35	5.1571493	3.5
36	5.124349	3.6
37	5.10107	3.7
38	5.1421285	3.8
39	5.1021385	3.9
40	5.133417	4.0
41	5.219678	4.1
42	5.101596	4.2
43	5.1588926	4.3
44	5.0408564	4.4
45	5.073812	4.5
46	5.0908017	4.6
47	5.0606833	4.7
48	5.1907854	4.8
49	5.2074947	4.9
50	5.1802945	5.0
51	5.1116996	5.1
52	5.1417727	5.2
53	5.062725	5.3
54	5.1921964	5.4
55	5.142991	5.5
56	5.1190896	5.6
57	5.13741	5.7
58	5.1808286	5.8
59	5.2399454	5.9
60	5.124722	6.0
61	5.1088734	6.1
62	5.158885	6.2
63	5.160549	6.3
64	4.997737	6.4
65	5.0490355	6.5
66	5.2115874	6.6
67	5.366143	6.7
68	5.287087	6.8
69	5.275877	6.9
70	5.157402	7.0
71	5.214959	7.1
72	5.224921	7.2
73	5.235735	7.3
74	5.275137	7.4
75	5.209612	7.5
76	5.2080107	7.6
77	5.2102833	7.7
78	5.281096	7.8
79	5.3976326	7.9
80	5.2965064	8.0
81	5.232844	8.1
82	5.399148	8.2
83	5.4486685	8.3
84	5.3163285	8.4
85	5.214296	8.5
86	5.3371058	8.6
87	5.312339	8.7
88	5.3004766	8.8
89	5.288341	8.9
90	5.134947	9.0
91	5.2637777	9.1
92	5.214124	9.2
93	5.2631435	9.3
94	5.2222652	9.4
95	5.283361	9.5
96	5.3401704	9.6
97	5.20901	9.7
98	5.319396	9.8
99	5.1852646	9.9
100	5.272722	10.0
101	5.394888	10.1
102	5.2501936	10.2
103	5.177615	10.3
104	5.366704	10.4
105	5.1514177	10.5
106	5.235712	10.6
107	5.1363726	10.7
108	5.127778	10.8
109	5.204853	10.9
110	5.161495	11.0
111	5.1803255	11.1
112	5.3018045	11.2
113	5.2028747	11.3
114	5.2115016	11.4
115	5.1681285	11.5
116	5.179776	11.6
117	5.2535176	11.7
118	5.0818734	11.8
119	5.1074314	11.9
120	5.2241898	12.0
121	5.2584953	12.1
122	5.078045	12.2
123	5.191272	12.3
124	5.1966066	12.4
125	5.148123	12.5
126	5.2796082	12.6
127	5.260847	12.7
128	5.12168	12.8
129	5.0534983	12.9
130	5.1175475	13.0
131	5.1110706	13.1
132	5.272899	13.2
133	5.054955	13.3
134	5.124746	13.4
135	5.2750134	13.5
136	5.38762	13.6
137	5.119447	13.7
138	5.200896	13.8
139	5.2361703	13.9
140	5.2740026	14.0
141	5.1947584	14.1
142	5.219483	14.2
143	5.008895	14.3
144	5.1243567	14.4
145	5.176389	14.5
146	5.149846	14.6
147	5.270506	14.7
148	5.3362517	14.8
149	5.110298	14.9
150	5.1037655	15.0
151	5.165743	15.1
152	5.2009506	15.2
153	5.122824	15.3
154	5.2084165	15.4
155	5.443461	15.5
156	5.2431364	15.6
157	5.2609944	15.7
158	5.3120785	15.8
159	5.3361607	15.9
160	5.2654934	16.0
161	5.2271247	16.1
162	5.3068295	16.2
163	5.2211194	16.3
164	5.223769	16.4
165	5.1709466	16.5
166	5.232074	16.6
167	5.2476826	16.7
168	5.243416	16.8
169	5.145095	16.9
170	5.177694	17.0
171	5.132719	17.1
172	5.1386065	17.2
173	5.1074715	17.3
174	5.077476	17.4
175	5.1156545	17.5
176	5.219062	17.6
177	5.0529504	17.7
178	5.0243063	17.8
179	5.0462866	17.9
180	5.034354	18.0
181	5.117873	18.1
182	5.058488	18.2
183	5.1981173	18.3
184	5.0688295	18.4
185	5.0934067	18.5
186	5.1795955	18.6
187	5.1045628	18.7
188	5.102673	18.8
189	5.0280952	18.9
190	5.0112505	19.0
191	4.9160433	19.1
192	5.1422477	19.2
193	5.0486326	19.3
194	5.163655	19.4
195	5.0758886	19.5
196	5.106723	19.6
197	5.0764503	19.7
198	5.179281	19.8
199	5.216746	19.9
200	5.0489864	20.0
201	5.0554137	20.1
202	5.1897902	20.2
203	5.181299	20.3
204	5.0291467	20.4
205	5.1432285	20.5
206	5.2144365	20.6
207	5.1109514	20.7
208	5.0618973	20.8
209	5.025472	20.9
210	5.1892805	21.0
211	5.1406646	21.1
212	5.197609	21.2
213	5.2004027	21.3
214	5.1134586	21.4
215	5.2686453	21.5
216	5.238144	21.6
217	5.1775365	21.7
218	5.237685	21.8
219	5.122959	21.9
220	5.257164	22.0
221	5.0836587	22.1
222	5.208698	22.2
223	5.193975	22.3
224	5.339911	22.4
225	5.2310157	22.5
226	5.220878	22.6
227	5.157157	22.7
228	5.2155757	22.8
229	5.183914	22.9
230	5.2725525	23.0
231	5.3037615	23.1
232	5.3057556	23.2
233	5.2659802	23.3
234	5.343605	23.4
235	5.319741	23.5
236	5.0968885	23.6
237	5.023966	23.7
238	5.098357	23.8
239	5.0772915	23.9
240	4.976785	24.0
241	4.978069	24.1
242	5.1472692	24.2
243	5.35595	24.3
244	5.2896185	24.4
245	5.173771	24.5
246	5.2275224	24.6
247	5.139944	24.7
248	5.2560883	24.8
249	5.304275	24.9
250	5.1378775	25.0
251	5.2087603	25.1
252	5.237033	25.2
253	5.233613	25.3
254	5.2477365	25.4
255	5.378436	25.5
256	5.339751	25.6
257	5.3611894	25.7
258	5.165333	25.8
259	5.3802357	25.9
260	5.0369163	26.0
261	5.2200365	26.1
262	5.322532	26.2
263	5.1509132	26.3
264	5.1762004	26.4
265	5.2011776	26.5
266	5.2886105	26.6
267	5.0686126	26.7
268	5.0969124	26.8
269	5.0607395	26.9
270	5.2024755	27.0
271	5.274473	27.1
272	5.222374	27.2
273	5.256197	27.3
274	5.3141313	27.4
275	5.3603163	27.5
276	5.3514886	27.6
277	5.2944703	27.7
278	5.196951	27.8
279	5.2835608	27.9
280	5.3003616	28.0
281	5.3030324	28.1
282	5.3060775	28.2
283	5.235797	28.3
284	5.1502967	28.4
285	5.1538033	28.5
286	5.1447077	28.6
287	5.002091	28.7
288	5.280957	28.8
289	5.193803	28.9
290	5.2199817	29.0
291	5.238874	29.1
292	5.3942924	29.2
293	5.3296065	29.3
294	5.287464	29.4
295	5.236178	29.5
296	5.3055024	29.6
297	5.240699	29.7
298	5.322425	29.8
299	5.4175053	29.9
300	5.3338804	30.0
301	5.3212857	30.1
302	5.4312105	30.2
303	5.427823	30.3
304	5.310907	30.4
305	5.4919453	30.5
306	5.5289693	30.6
307	5.6673965	30.7
308	5.521302	30.8
309	5.5414147	30.9
310	5.635681	31.0
311	5.5579042	31.1
312	5.443087	31.2
313	5.2579536	31.3
314	5.363602	31.4
315	5.3487964	31.5
316	5.397535	31.6
317	5.371706	31.7
318	5.3917046	31.8
319	5.4894476	31.9
320	5.2433305	32.0
321	5.2515116	32.1
322	5.325344	32.2
323	5.354992	32.3
324	5.2524714	32.4
325	5.296245	32.5
326	5.3346963	32.6
327	5.3662195	32.7
328	5.4096737	32.8
329	5.314353	32.9
330	5.2585497	33.0
331	5.229382	33.1
332	5.3607492	33.2
333	5.2858553	33.3
334	5.199284	33.4
335	5.3085003	33.5
336	5.3656883	33.6
337	5.2703905	33.7
338	5.285478	33.8
339	5.2686768	33.9
340	5.177387	34.0
341	5.337114	34.1
342	5.1243567	34.2
343	5.3187084	34.3
344	5.3307586	34.4
345	5.232276	34.5
346	5.2472014	34.6
347	5.2687616	34.7
348	5.277404	34.8
349	5.1944213	34.9
350	5.3033543	35.0
351	5.2728605	35.1
352	5.265014	35.2
353	5.4316826	35.3
354	5.366226	35.4
355	5.434274	35.5
356	5.234088	35.6
357	5.342059	35.7
358	5.2015533	35.8
359	5.222663	35.9
360	5.3180733	36.0
361	5.183019	36.1
362	5.2534556	36.2
363	5.1963477	36.3
364	5.222156	36.4
365	5.125437	36.5
366	5.215272	36.6
367	5.1155276	36.7
368	5.2555313	36.8
369	5.198493	36.9
370	5.2614503	37.0
371	5.318325	37.1
372	5.2980967	37.2
373	5.2756305	37.3
374	5.327155	37.4
375	5.351671	37.5
376	5.16345	37.6
377	5.222881	37.7
378	5.2672787	37.8
379	5.324787	37.9
380	5.175705	38.0
381	5.244696	38.1
382	5.1971474	38.2
383	5.165593	38.3
384	5.098756	38.4
385	5.1276436	38.5
386	5.1971703	38.6
387	5.155753	38.7
388	5.172748	38.8
389	5.173582	38.9
390	5.170278	39.0
391	5.117913	39.1
392	5.19818	39.2
393	5.1689553	39.3
394	5.200677	39.4
395	5.1977496	39.5
396	5.152619	39.6
397	5.262618	39.7
398	5.2739716	39.8
399	5.2353773	39.9
400	5.2033205	40.0
401	5.200247	40.1
402	5.1101236	40.2
403	5.097902	40.3
404	5.1055984	40.4
405	5.0764265	40.5
406	5.1740694	40.6
407	5.218516	40.7
408	5.264041	40.8
409	5.1670976	40.9
410	5.0992193	41.0
411	5.2840767	41.1
412	5.173118	41.2
413	5.152263	41.3
414	5.0642843	41.4
415	5.064911	41.5
416	5.2018347	41.6
417	5.2007627	41.7
418	5.21453	41.8
419	5.110402	41.9
420	5.307343	42.0
421	5.232812	42.1
422	5.179784	42.2
423	5.020855	42.3
424	5.162315	42.4
425	5.181032	42.5
426	5.242756	42.6
427	5.1216884	42.7
428	5.148305	42.8
429	5.1635365	42.9
430	5.2927713	43.0
431	5.3192897	43.1
432	5.3418994	43.2
433	5.2997627	43.3
434	5.153242	43.4
435	5.1863236	43.5
436	5.028556	43.6
437	5.0334253	43.7
438	5.2116184	43.8
439	5.269341	43.9
440	5.201099	44.0
441	5.289918	44.1
442	5.1707973	44.2
443	5.311374	44.3
444	5.222935	44.4
445	5.258875	44.5
446	5.303078	44.6
447	5.240722	44.7
448	5.147412	44.8
449	5.2258325	44.9
450	5.1689157	45.0
451	5.262061	45.1
452	5.2837844	45.2
453	5.230736	45.3
454	5.1944294	45.4
455	5.190825	45.5
456	5.4756284	45.6
457	5.4022593	45.7
458	5.3348107	45.8
459	5.3574615	45.9
460	5.274111	46.0
461	5.427868	46.1
462	5.4038334	46.2
463	5.2686687	46.3
464	5.4139066	46.4
465	5.4139214	46.5
466	5.26931	46.6
467	5.124166	46.7
468	5.1672387	46.8
469	5.211993	46.9
470	5.294893	47.0
471	5.245185	47.1
472	5.266907	47.2
473	5.3202915	47.3
474	5.3036613	47.4
475	5.328912	47.5
476	5.1557293	47.6
477	5.1834435	47.7
478	5.1937714	47.8
479	5.2979507	47.9
480	5.2174788	48.0
481	5.1393585	48.1
482	5.316489	48.2
483	5.135556	48.3
484	5.225139	48.4
485	5.3061543	48.5
486	5.218906	48.6
487	5.3192053	48.7
488	5.2016706	48.8
489	5.164411	48.9
490	5.309045	49.0
491	5.3199625	49.1
492	5.038435	49.2
493	5.1470404	49.3
494	5.142065	49.4
495	5.173951	49.5
496	5.2859936	49.6
497	5.165797	49.7
498	5.2531223	49.8
499	5.271757	49.9
500	5.3520055	50.0
501	5.383608	50.1
502	5.327766	50.2
503	5.2718186	50.3
504	5.329858	50.4
505	5.3596935	50.5
506	5.431982	50.6
507	5.368326	50.7
508	5.3519907	50.8
509	5.340193	50.9
510	5.224306	51.0
511	5.3452654	51.1
512	5.3909492	51.2
513	5.25543	51.3
514	5.227452	51.4
515	5.218149	51.5
516	5.164734	51.6
517	5.239441	51.7
518	5.24572	51.8
519	5.1470957	51.9
520	5.1827364	52.0
521	5.3502564	52.1
522	5.2166915	52.2
523	5.1634736	52.3
524	5.2832456	52.4
525	5.333674	52.5
526	5.186543	52.6
527	5.147712	52.7
528	5.136238	52.8
529	5.117945	52.9
530	5.1059175	53.0
531	5.0140343	53.1
532	5.172835	53.2
533	5.103781	53.3
534	5.0850196	53.4
535	5.1029043	53.5
536	5.0661235	53.6
537	5.1716547	53.7
538	5.211494	53.8
539	5.1439486	53.9
540	5.174479	54.0
541	5.253564	54.1
542	5.203399	54.2
543	5.1902914	54.3
544	5.1943274	54.4
545	5.2639246	54.5
546	5.204329	54.6
547	5.306407	54.7
548	5.2827063	54.8
549	5.164971	54.9
550	5.0745497	55.0
551	5.1019554	55.1
552	5.242694	55.2
553	5.1625752	55.3
554	5.262943	55.4
555	5.2467985	55.5
556	5.1971235	55.6
557	5.1696324	55.7
558	5.273748	55.8
559	5.200215	55.9
560	5.127397	56.0
561	5.116562	56.1
562	5.226347	56.2
563	5.1442885	56.3
564	5.066895	56.4
565	5.243408	56.5
566	5.34802	56.6
567	5.352933	56.7
568	5.226588	56.8
569	5.2656484	56.9
570	5.048455	57.0
571	5.173425	57.1
572	5.1425405	57.2
573	5.1749268	57.3
574	5.2686768	57.4
575	5.334086	57.5
576	5.3825655	57.6
577	5.390844	57.7
578	5.1931834	57.8
579	5.143972	57.9
580	5.25172	58.0
581	5.1307607	58.1
582	5.1453323	58.2
583	5.059284	58.3
584	5.110784	58.4
585	5.1666327	58.5
586	5.2640333	58.6
587	5.1726933	58.7
588	5.310493	58.8
589	5.0973916	58.9
590	5.3073506	59.0
591	5.2844543	59.1
592	5.2087445	59.2
593	5.244572	59.3
594	5.332469	59.4
595	5.2502246	59.5
596	5.2666836	59.6
597	5.2828984	59.7
598	5.2662125	59.8
599	5.2481165	59.9
600	5.1938653	60.0
601	5.229499	60.1
602	5.268584	60.2
603	5.1037335	60.3
604	5.1476965	60.4
605	5.204462	60.5
606	5.239076	60.6
607	5.209362	60.7
608	5.286856	60.8
609	5.184212	60.9
610	5.280657	61.0
611	5.215326	61.1
612	5.2792	61.2
613	5.2478065	61.3
614	5.3497467	61.4
615	5.3451357	61.5
616	5.2665286	61.6
617	5.3186393	61.7
618	5.2426157	61.8
619	5.20987	61.9
620	5.1935205	62.0
621	5.333071	62.1
622	5.1126313	62.2
623	5.2535176	62.3
624	5.253634	62.4
625	5.290687	62.5
626	5.281119	62.6
627	5.1541586	62.7
628	5.162544	62.8
629	5.2458982	62.9
630	5.279393	63.0
631	5.294409	63.1
632	5.2264633	63.2
633	5.3219433	63.3
634	5.28981	63.4
635	5.3833966	63.5
636	5.3913345	63.6
637	5.342379	63.7
638	5.2607627	63.8
639	5.413884	63.9
640	5.3680305	64.0
641	5.3414726	64.1
642	5.341968	64.2
643	5.2762938	64.3
644	5.2505503	64.4
645	5.2259417	64.5
646	5.212821	64.6
647	5.192776	64.7
648	5.1603127	64.8
649	5.084195	64.9
650	5.215919	65.0
651	5.2536726	65.1
652	5.213664	65.2
653	5.2228885	65.3
654	5.1898055	65.4
655	5.190464	65.5
656	5.3251	65.6
657	5.28594	65.7
658	5.370047	65.8
659	5.293302	65.9
660	5.2890415	66.0
661	5.204392	66.1
662	5.1878767	66.2
663	5.3481493	66.3
664	5.2262764	66.4
665	5.3935003	66.5
666	5.1637177	66.6
667	5.1935987	66.7
668	5.267371	66.8
669	5.3239	66.9
670	5.3248253	67.0
671	5.356413	67.1
672	5.1875234	67.2
673	5.221104	67.3
674	5.290018	67.4
675	5.358183	67.5
676	5.2426553	67.6
677	5.2397513	67.7
678	5.209151	67.8
679	5.358031	67.9
680	5.323228	68.0
681	5.2343206	68.1
682	5.232727	68.2
683	5.2644815	68.3
684	5.339355	68.4
685	5.321706	68.5
686	5.3381815	68.6
687	5.1764593	68.7
688	5.2497907	68.8
689	5.2323923	68.9
690	5.127675	69.0
691	5.2531223	69.1
692	5.21652	69.2
693	5.2502947	69.3
694	5.458376	69.4
695	5.2614813	69.5
696	5.3802586	69.6
697	5.4709225	69.7
698	5.3849077	69.8
699	5.3419375	69.9
700	5.3595877	70.0
701	5.485429	70.1
702	5.3777475	70.2
703	5.2916026	70.3
704	5.2442226	70.4
705	5.299141	70.5
706	5.23058	70.6
707	5.188002	70.7
708	5.255384	70.8
709	5.076458	70.9
710	5.275654	71.0
711	5.166373	71.1
712	5.2603216	71.2
713	5.1204724	71.3
714	5.120687	71.4
715	5.2301674	71.5
716	5.339964	71.6
717	5.209698	71.7
718	5.27371	71.8
719	5.214975	71.9
720	5.3647857	72.0
721	5.346331	72.1
722	5.3259254	72.2
723	5.228946	72.3
724	5.242919	72.4
725	5.182234	72.5
726	5.17826	72.6
727	5.1356993	72.7
728	5.234756	72.8
729	5.2108145	72.9
730	5.162008	73.0
731	5.218485	73.1
732	5.215802	73.2
733	5.2535954	73.3
734	5.3076415	73.4
735	5.2163095	73.5
736	5.079655	73.6
737	5.2040477	73.7
738	5.273926	73.8
739	5.1797915	73.9
740	5.215833	74.0
741	5.2021003	74.1
742	5.2773886	74.2
743	5.19077	74.3
744	5.297267	74.4
745	5.2898955	74.5
746	5.2641253	74.6
747	5.2887487	74.7
748	5.2905564	74.8
749	5.2430897	74.9
750	5.310654	75.0
751	5.2361317	75.1
752	5.3070207	75.2
753	5.3474264	75.3
754	5.3129597	75.4
755	5.192753	75.5
756	5.1862373	75.6
757	5.362646	75.7
758	5.311504	75.8
759	5.333087	75.9
760	5.333049	76.0
761	5.3939447	76.1
762	5.2852163	76.2
763	5.323862	76.3
764	5.3913646	76.4
765	5.2380276	76.5
766	5.219678	76.6
767	5.1559186	76.7
768	5.2960067	76.8
769	5.2618685	76.9
770	5.27698	77.0
771	5.3363743	77.1
772	5.234826	77.2
773	5.293102	77.3
774	5.280102	77.4
775	5.277334	77.5
776	5.303754	77.6
777	5.3746743	77.7
778	5.2661424	77.8
779	5.289772	77.9
780	5.236784	78.0
781	5.211658	78.1
782	5.377823	78.2
783	5.179195	78.3
784	5.2796392	78.4
785	5.1975775	78.5
786	5.1832466	78.6
787	5.244618	78.7
788	5.1802473	78.8
789	5.1373153	78.9
790	5.1215215	79.0
791	5.065248	79.1
792	5.15111	79.2
793	5.1100917	79.3
794	5.1779532	79.4
795	5.166373	79.5
796	5.130769	79.6
797	5.088659	79.7
798	5.130769	79.8
799	5.0868993	79.9
800	5.139968	80.0
801	5.158633	80.1
802	5.025505	80.2
803	5.1399994	80.3
804	5.1831684	80.4
805	5.235976	80.5
806	5.2612185	80.6
807	5.1207347	80.7
808	5.162749	80.8
809	5.279216	80.9
810	5.255725	81.0
811	5.205502	81.1
812	5.203352	81.2
813	5.116458	81.3
814	5.2815814	81.4
815	5.2199035	81.5
816	5.172229	81.6
817	5.095196	81.7
818	5.13741	81.8
819	5.261636	81.9
820	5.258403	82.0
821	5.2160435	82.1
822	5.135335	82.2
823	5.172772	82.3
824	5.0829864	82.4
825	5.1150103	82.5
826	5.161156	82.6
827	5.059807	82.7
828	5.262409	82.8
829	5.140221	82.9
830	5.2483025	83.0
831	5.1656246	83.1
832	5.0824423	83.2
833	5.13688	83.3
834	5.2504964	83.4
835	5.2149982	83.5
836	5.263855	83.6
837	5.15928	83.7
838	5.363428	83.8
839	5.279809	83.9
840	5.2124543	84.0
841	5.1392393	84.1
842	5.16092	84.2
843	5.159524	84.3
844	5.2120404	84.4
845	5.1823673	84.5
846	5.1865745	84.6
847	5.119773	84.7
848	5.208643	84.8
849	5.1422157	84.9
850	5.134812	85.0
851	5.087891	85.1
852	5.199699	85.2
853	5.177843	85.3
854	5.1536136	85.4
855	5.084467	85.5
856	5.1890607	85.6
857	5.2662354	85.7
858	5.1401973	85.8
859	5.138107	85.9
860	5.1508894	86.0
861	5.187461	86.1
862	5.0824585	86.2
863	5.1287537	86.3
864	5.1569996	86.4
865	5.1165295	86.5
866	5.241126	86.6
867	5.1468663	86.7
868	5.202179	86.8
869	5.116187	86.9
870	5.1277466	87.0
871	5.2429504	87.1
872	5.2340407	87.2
873	5.1646237	87.3
874	5.1843777	87.4
875	5.235626	87.5
876	5.381507	87.6
877	5.1242456	87.7
878	5.243253	87.8
879	5.1083875	87.9
880	5.314805	88.0
881	5.150154	88.1
882	5.1735587	88.2
883	5.1955104	88.3
884	5.3575144	88.4
885	5.2559876	88.5
886	5.1963477	88.6
887	5.1807027	88.7
888	5.3890395	88.8
889	5.403841	88.9
890	5.369092	89.0
891	5.3179812	89.1
892	5.38799	89.2
893	5.389953	89.3
894	5.357188	89.4
895	5.347092	89.5
896	5.3702135	89.6
897	5.311213	89.7
898	5.26452	89.8
899	5.2232237	89.9
900	5.255461	90.0
901	5.2685604	90.1
902	5.3541036	90.2
903	5.3589725	90.3
904	5.4421377	90.4
905	5.284069	90.5
906	5.359823	90.6
907	5.4487057	90.7
908	5.3080325	90.8
909	5.4383974	90.9
910	5.3142996	91.0
911	5.3527884	91.1
912	5.403442	91.2
913	5.33876	91.3
914	5.281543	91.4
915	5.2238154	91.5
916	5.2973127	91.6
917	5.379147	91.7
918	5.337434	91.8
919	5.4510875	91.9
920	5.250334	92.0
921	5.232991	92.1
922	5.2823596	92.2
923	5.243555	92.3
924	5.257776	92.4
925	5.1848793	92.5
926	5.2876563	92.6
927	5.30416	92.7
928	5.432514	92.8
929	5.3090596	92.9
930	5.2375846	93.0
931	5.262935	93.1
932	5.251968	93.2
933	5.2676415	93.3
934	5.1790767	93.4
935	5.3885183	93.5
936	5.2837996	93.6
937	5.2571955	93.7
938	5.3365335	93.8
939	5.2618065	93.9
940	5.2125864	94.0
941	5.1451426	94.1
942	5.189492	94.2
943	5.1666794	94.3
944	5.2103615	94.4
945	5.2324314	94.5
946	5.285101	94.6
947	5.258232	94.7
948	5.2332635	94.8
949	5.1967006	94.9
950	5.207737	95.0
951	5.207346	95.1
952	5.2018814	95.2
953	5.182313	95.3
954	5.249047	95.4
955	5.1982117	95.5
956	5.2524333	95.6
957	5.3304768	95.7
958	5.3227463	95.8
959	5.271186	95.9
960	5.3680305	96.0
961	5.37556	96.1
962	5.327896	96.2
963	5.3870535	96.3
964	5.404767	96.4
965	5.3912663	96.5
966	5.430873	96.6
967	5.351329	96.7
968	5.2702594	96.8
969	5.1939907	96.9
970	5.323312	97.0
971	5.2719116	97.1
972	5.175831	97.2
973	5.108634	97.3
974	5.253316	97.4
975	5.3191824	97.5
976	5.4022365	97.6
977	5.4892325	97.7
978	5.284762	97.8
979	5.333758	97.9
980	5.2596564	98.0
981	5.2857785	98.1
982	5.2718344	98.2
983	5.253851	98.3
984	5.347168	98.4
985	5.3388286	98.5
986	5.3900743	98.6
987	5.432783	98.7
988	5.4845977	98.8
989	5.495552	98.9
990	5.650816	99.0
991	5.554755	99.1
992	5.475071	99.2
993	5.4239535	99.3
994	5.4209213	99.4
995	5.406792	99.5
996	5.4848576	99.6
997	5.421905	99.7
998	5.4456577	99.8
999	5.4343863	99.9
1000	5.3247175	100.0
1001	5.2663746	100.1
1002	5.3596554	100.2
1003	5.3579473	100.3
1004	5.439004	100.4
1005	5.449012	100.5
1006	5.3026867	100.6
1007	5.314307	100.7
1008	5.4426384	100.8
1009	5.485866	100.9
1010	5.313396	101.0
1011	5.5335813	101.1
1012	5.4563704	101.2
1013	5.5058784	101.3
1014	5.4646115	101.4
1015	5.5595803	101.5
1016	5.5794454	101.6
1017	5.507615	101.7
1018	5.552909	101.8
1019	5.3594437	101.9
1020	5.4314575	102.0
1021	5.409493	102.1
1022	5.3969316	102.2
1023	5.5118465	102.3
1024	5.4844713	102.4
1025	5.5904903	102.5
1026	5.4683404	102.6
1027	5.264883	102.7
1028	5.275422	102.8
1029	5.223917	102.9
1030	5.258356	103.0
1031	5.4362726	103.1
1032	5.41208	103.2
1033	5.2689238	103.3
1034	5.263994	103.4
1035	5.157268	103.5
1036	5.190221	103.6
1037	5.192337	103.7
1038	5.207581	103.8
1039	5.2850623	103.9
1040	5.3037224	104.0
1041	5.337739	104.1
1042	5.2108145	104.2
1043	5.2716494	104.3
1044	5.259238	104.4
1045	5.2356887	104.5
1046	5.133671	104.6
1047	5.2109003	104.7
1048	5.1448345	104.8
1049	5.1822495	104.9
1050	5.25117	105.0
1051	5.192463	105.1
1052	5.213235	105.2
1053	5.2819204	105.3
1054	5.341031	105.4
1055	5.2792544	105.5
1056	5.335276	105.6
1057	5.352728	105.7
1058	5.417295	105.8
1059	5.3860865	105.9
1060	5.2079945	106.0
1061	5.2667685	106.1
1062	5.229483	106.2
1063	5.268715	106.3
1064	5.4378595	106.4
1065	5.209307	106.5
1066	5.382149	106.6
1067	5.4918413	106.7
1068	5.390527	106.8
1069	5.35421	106.9
1070	5.4887133	107.0
1071	5.4020557	107.1
1072	5.408312	107.2
1073	5.353321	107.3
1074	5.3741446	107.4
1075	5.496211	107.5
1076	5.4695683	107.6
1077	5.451379	107.7
1078	5.5679326	107.8
1079	5.4610586	107.9
1080	5.432289	108.0
1081	5.47087	108.1
1082	5.4047146	108.2
1083	5.4263163	108.3
1084	5.54416	108.4
1085	5.3656273	108.5
1086	5.486519	108.6
1087	5.3976703	108.7
1088	5.459397	108.8
1089	5.556923	108.9
1090	5.6226416	109.0
1091	5.4267287	109.1
1092	5.5429487	109.2
1093	5.5175133	109.3
1094	5.4290075	109.4
1095	5.477642	109.5
1096	5.4745874	109.6
1097	5.4522295	109.7
1098	5.516385	109.8
1099	5.480738	109.9
1100	5.4936047	110.0
1101	5.5258474	110.1
1102	5.4375	110.2
1103	5.4726477	110.3
1104	5.360301	110.4
1105	5.5490456	110.5
1106	5.5790877	110.6
1107	5.5097346	110.7
1108	5.456236	110.8
1109	5.4870157	110.9
1110	5.5138836	111.0
1111	5.3660593	111.1
1112	5.4252887	111.2
1113	5.3686376	111.3
1114	5.4017324	111.4
1115	5.432027	111.5
1116	5.472967	111.6
1117	5.5295506	111.7
1118	5.5558977	111.8
1119	5.5108204	111.9
1120	5.6633463	112.0
1121	5.7337856	112.1
1122	5.4841595	112.2
1123	5.509365	112.3
1124	5.529477	112.4
1125	5.496137	112.5
1126	5.6395645	112.6
1127	5.587163	112.7
1128	5.6759768	112.8
1129	5.550769	112.9
1130	5.626989	113.0
1131	5.6730156	113.1
1132	5.6516943	113.2
1133	5.7160454	113.3
1134	5.537338	113.4
1135	5.6529326	113.5
1136	5.487031	113.6
1137	5.5384107	113.7
1138	5.6009827	113.8
1139	5.4391313	113.9
1140	5.5117283	114.0
1141	5.5046887	114.1
1142	5.571249	114.2
1143	5.558073	114.3
1144	5.366568	114.4
1145	5.520919	114.5
1146	5.450602	114.6
1147	5.462377	114.7
1148	5.5913854	114.8
1149	5.5862894	114.9
1150	5.5722713	115.0
1151	5.4668074	115.1
1152	5.4435134	115.2
1153	5.4623322	115.3
1154	5.4361606	115.4
1155	5.4557133	115.5
1156	5.3783226	115.6
1157	5.5142527	115.7
1158	5.473941	115.8
1159	5.3596487	115.9
1160	5.4809756	116.0
1161	5.5010433	116.1
1162	5.5741987	116.2
1163	5.4248238	116.3
1164	5.488929	116.4
1165	5.5800796	116.5
1166	5.4199386	116.6
1167	5.368061	116.7
1168	5.436063	116.8
1169	5.237872	116.9
1170	5.3292856	117.0
1171	5.303738	117.1
1172	5.2618685	117.2
1173	5.3571653	117.3
1174	5.352112	117.4
1175	5.469591	117.5
1176	5.352522	117.6
1177	5.421162	117.7
1178	5.332698	117.8
1179	5.293348	117.9
1180	5.3833437	118.0
1181	5.3132505	118.1
1182	5.2859554	118.2
1183	5.299816	118.3
1184	5.263623	118.4
1185	5.3996	118.5
1186	5.4001803	118.6
1187	5.4879575	118.7
1188	5.47484	118.8
1189	5.4079204	118.9
1190	5.365339	119.0
1191	5.573374	119.1
1192	5.5282774	119.2
1193	5.55529	119.3
1194	5.698014	119.4
1195	5.510392	119.5
1196	5.5702925	119.6
1197	5.6484966	119.7
1198	5.587782	119.8
1199	5.5188036	119.9
1200	5.4834175	120.0
1201	5.567918	120.1
1202	5.5896816	120.2
1203	5.481095	120.3
1204	5.4738593	120.4
1205	5.658832	120.5
1206	5.5209417	120.6
1207	5.5654106	120.7
1208	5.633168	120.8
1209	5.512791	120.9
1210	5.569649	121.0
1211	5.4374404	121.1
1212	5.264721	121.2
1213	5.361045	121.3
1214	5.4247785	121.4
1215	5.465728	121.5
1216	5.4184895	121.6
1217	5.386185	121.7
1218	5.2630825	121.8
1219	5.2479534	121.9
1220	5.346916	122.0
1221	5.3384857	122.1
1222	5.35126	122.2
1223	5.495374	122.3
1224	5.4674997	122.4
1225	5.621809	122.5
1226	5.2928486	122.6
1227	5.2499533	122.7
1228	5.366128	122.8
1229	5.3916063	122.9
1230	5.4369164	123.0
1231	5.468125	123.1
1232	5.4442906	123.2
1233	5.554704	123.3
1234	5.565425	123.4
1235	5.5146656	123.5
1236	5.3832	123.6
1237	5.4825497	123.7
1238	5.5136547	123.8
1239	5.503202	123.9
1240	5.64555	124.0
1241	5.4179263	124.1
1242	5.4360332	124.2
1243	5.373069	124.3
1244	5.3960724	124.4
1245	5.353739	124.5
1246	5.4298615	124.6
1247	5.4532814	124.7
1248	5.3119097	124.8
1249	5.3849382	124.9
1250	5.3756356	125.0
1251	5.4060316	125.1
1252	5.3991327	125.2
1253	5.286379	125.3
1254	5.3996377	125.4
1255	5.259594	125.5
1256	5.309474	125.6
1257	5.4144626	125.7
1258	5.303631	125.8
1259	5.412035	125.9
1260	5.4537	126.0
1261	5.3579397	126.1
1262	5.382716	126.2
1263	5.5384917	126.3
1264	5.3127985	126.4
1265	5.462802	126.5
1266	5.543	126.6
1267	5.606204	126.7
1268	5.475457	126.8
1269	5.4463906	126.9
1270	5.546303	127.0
1271	5.5118093	127.1
1272	5.456989	127.2
1273	5.423548	127.3
1274	5.4632635	127.4
1275	5.5218406	127.5
1276	5.308692	127.6
1277	5.437395	127.7
1278	5.356793	127.8
1279	5.333621	127.9
1280	5.3439097	128.0
1281	5.4772997	128.1
1282	5.4624367	128.2
1283	5.32646	128.3
1284	5.3840837	128.4
1285	5.374016	128.5
1286	5.4872603	128.6
1287	5.331225	128.7
1288	5.416694	128.8
1289	5.3335214	128.9
1290	5.4821854	129.0
1291	5.2320347	129.1
1292	5.3606653	129.2
1293	5.305625	129.3
1294	5.355737	129.4
1295	5.373054	129.5
1296	5.370062	129.6
1297	5.362039	129.7
1298	5.432139	129.8
1299	5.420622	129.9
1300	5.346019	130.0
1301	5.35088	130.1
1302	5.360415	130.2
1303	5.3372507	130.3
1304	5.4286327	130.4
1305	5.2506666	130.5
1306	5.364103	130.6
1307	5.376832	130.7
1308	5.4656096	130.8
1309	5.282059	130.9
1310	5.2902102	131.0
1311	5.554052	131.1
1312	5.5126143	131.2
1313	5.3185015	131.3
1314	5.5185013	131.4
1315	5.4278984	131.5
1316	5.4020786	131.6
1317	5.2744656	131.7
1318	5.2233324	131.8
1319	5.3031087	131.9
1320	5.2732315	132.0
1321	5.2072835	132.1
1322	5.1496406	132.2
1323	5.391493	132.3
1324	5.2085805	132.4
1325	5.1499724	132.5
1326	5.23875	132.6
1327	5.155887	132.7
1328	5.185986	132.8
1329	5.2661037	132.9
1330	5.2904873	133.0
1331	5.348096	133.1
1332	5.2505198	133.2
1333	5.133156	133.3
1334	5.319358	133.4
1335	5.412471	133.5
1336	5.455266	133.6
1337	5.215022	133.7
1338	5.2903028	133.8
1339	5.298572	133.9
1340	5.2103148	134.0
1341	5.3480577	134.1
1342	5.269611	134.2
1343	5.3517847	134.3
1344	5.43854	134.4
1345	5.3944283	134.5
1346	5.261404	134.6
1347	5.2321587	134.7
1348	5.2621155	134.8
1349	5.3773313	134.9
1350	5.2530994	135.0
1351	5.2280517	135.1
1352	5.1500125	135.2
1353	5.2086744	135.3
1354	5.233877	135.4
1355	5.2494574	135.5
1356	5.505376	135.6
1357	5.468021	135.7
1358	5.461342	135.8
1359	5.435591	135.9
1360	5.482631	136.0
1361	5.50511	136.1
1362	5.461736	136.2
1363	5.3047047	136.3
1364	5.339156	136.4
1365	5.2291327	136.5
1366	5.3407645	136.6
1367	5.2421274	136.7
1368	5.3101864	136.8
1369	5.501909	136.9
1370	5.430281	137.0
1371	5.3638678	137.1
1372	5.340475	137.2
1373	5.5202923	137.3
1374	5.2492404	137.4
1375	5.3634734	137.5
1376	5.3924665	137.6
1377	5.375787	137.7
1378	5.3608627	137.8
1379	5.24969	137.9
1380	5.1748476	138.0
1381	5.206518	138.1
1382	5.2497525	138.2
1383	5.274605	138.3
1384	5.2175336	138.4
1385	5.2169724	138.5
1386	5.1131244	138.6
1387	5.2858787	138.7
1388	5.270298	138.8
1389	5.3302245	138.9
1390	5.122268	139.0
1391	5.1798077	139.1
1392	5.279393	139.2
1393	5.29098	139.3
1394	5.4036827	139.4
1395	5.430356	139.5
1396	5.4678345	139.6
1397	5.4032464	139.7
1398	5.2968597	139.8
1399	5.4408216	139.9
1400	5.3525376	140.0
1401	5.313343	140.1
1402	5.248985	140.2
1403	5.2685604	140.3
1404	5.14553	140.4
1405	5.341138	140.5
1406	5.1328855	140.6
1407	5.178692	140.7
1408	5.3836684	140.8
1409	5.277805	140.9
1410	5.1155276	141.0
1411	5.2364817	141.1
1412	5.1253576	141.2
1413	5.1005993	141.3
1414	5.2007155	141.4
1415	5.20124	141.5
1416	5.251558	141.6
1417	5.348317	141.7
1418	5.176067	141.8
1419	5.30847	141.9
1420	5.2561274	142.0
1421	5.3319955	142.1
1422	5.4183764	142.2
1423	5.2582555	142.3
1424	5.430641	142.4
1425	5.3991175	142.5
1426	5.5321546	142.6
1427	5.318119	142.7
1428	5.2937627	142.8
1429	5.348819	142.9
1430	5.351815	143.0
1431	5.464351	143.1
1432	5.368349	143.2
1433	5.4585547	143.3
1434	5.380879	143.4
1435	5.522621	143.5
1436	5.2644815	143.6
1437	5.354088	143.7
1438	5.3368087	143.8
1439	5.418692	143.9
1440	5.361948	144.0
1441	5.450617	144.1
1442	5.6120872	144.2
1443	5.4567127	144.3
1444	5.411561	144.4
1445	5.3569527	144.5
1446	5.298081	144.6
1447	5.467515	144.7
1448	5.4744463	144.8
1449	5.2941933	144.9
1450	5.2464647	145.0
1451	5.2256536	145.1
1452	5.28778	145.2
1453	5.3032627	145.3
1454	5.147894	145.4
1455	5.2567773	145.5
1456	5.2910414	145.6
1457	5.3070126	145.7
1458	5.4081535	145.8
1459	5.519349	145.9
1460	5.415432	146.0
1461	5.502374	146.1
1462	5.4578686	146.2
1463	5.4542217	146.3
1464	5.289872	146.4
1465	5.329591	146.5
1466	5.2929945	146.6
1467	5.4104257	146.7
1468	5.3400784	146.8
1469	5.3565426	146.9
1470	5.2364197	147.0
1471	5.375356	147.1
1472	5.363428	147.2
1473	5.3023953	147.3
1474	5.37394	147.4
1475	5.474491	147.5
1476	5.527585	147.6
1477	5.455057	147.7
1478	5.565886	147.8
1479	5.2807803	147.9
1480	5.2973895	148.0
1481	5.367326	148.1
1482	5.430701	148.2
1483	5.386729	148.3
1484	5.3428893	148.4
1485	5.2104397	148.5
1486	5.3347263	148.6
1487	5.3379297	148.7
1488	5.340063	148.8
1489	5.3740687	148.9
1490	5.437455	149.0
1491	5.205322	149.1
1492	5.393131	149.2
1493	5.2263618	149.3
1494	5.489433	149.4
1495	5.526893	149.5
1496	5.403073	149.6
1497	5.370805	149.7
1498	5.5026774	149.8
1499	5.372433	149.9
1500	5.564782	150.0
1501	5.382799	150.1
1502	5.328117	150.2
1503	5.3249474	150.3
1504	5.284485	150.4
1505	5.4154544	150.5
1506	5.2747355	150.6
1507	5.238983	150.7
1508	5.3880806	150.8
1509	5.5348606	150.9
1510	5.2969513	151.0
1511	5.2876334	151.1
1512	5.2802095	151.2
1513	5.2350593	151.3
1514	5.254757	151.4
1515	5.2085967	151.5
1516	5.234173	151.6
1517	5.312906	151.7
1518	5.3543997	151.8
1519	5.319725	151.9
1520	5.2732773	152.0
1521	5.276895	152.1
1522	5.280125	152.2
1523	5.3363895	152.3
1524	5.3855047	152.4
1525	5.3663855	152.5
1526	5.30096	152.6
1527	5.2448277	152.7
1528	5.2224135	152.8
1529	5.223239	152.9
1530	5.219062	153.0
1531	5.2784595	153.1
1532	5.261497	153.2
1533	5.3806443	153.3
1534	5.352378	153.4
1535	5.37472	153.5
1536	5.293502	153.6
1537	5.3191442	153.7
1538	5.294109	153.8
1539	5.3251762	153.9
1540	5.2649837	154.0
1541	5.3186393	154.1
1542	5.2569556	154.2
1543	5.2603836	154.3
1544	5.368986	154.4
1545	5.288703	154.5
1546	5.472216	154.6
1547	5.253541	154.7
1548	5.2870793	154.8
1549	5.203305	154.9
1550	5.1554213	155.0
1551	5.1625676	155.1
1552	5.1109595	155.2
1553	5.2808337	155.3
1554	5.201326	155.4
1555	5.2638936	155.5
1556	5.4073567	155.6
1557	5.2167535	155.7
1558	5.1443043	155.8
1559	5.2022023	155.9
1560	5.1783853	156.0
1561	5.1719933	156.1
1562	5.1631265	156.2
1563	5.2234573	156.3
1564	5.2558017	156.4
1565	5.098094	156.5
1566	5.1969905	156.6
1567	5.152919	156.7
1568	5.1158934	156.8
1569	5.128992	156.9
1570	5.247271	157.0
1571	5.1638913	157.1
1572	5.2915487	157.2
1573	5.2799397	157.3
1574	5.3503704	157.4
1575	5.264566	157.5
1576	5.400195	157.6
1577	5.3099184	157.7
1578	5.2763395	157.8
1579	5.24094	157.9
1580	5.2334733	158.0
1581	5.2261753	158.1
1582	5.2369633	158.2
1583	5.1906915	158.3
1584	5.203962	158.4
1585	5.263198	158.5
1586	5.2613573	158.6
1587	5.374569	158.7
1588	5.209034	158.8
1589	5.2829676	158.9
1590	5.2729225	159.0
1591	5.2137337	159.1
1592	5.229008	159.2
1593	5.1714187	159.3
1594	5.126397	159.4
1595	5.2475815	159.5
1596	5.301912	159.6
1597	5.420329	159.7
1598	5.396464	159.8
1599	5.454423	159.9
1600	5.3818316	160.0
1601	5.4520206	160.1
1602	5.3529634	160.2
1603	5.4495196	160.3
1604	5.284254	160.4
1605	5.3464146	160.5
1606	5.5115886	160.6
1607	5.485554	160.7
1608	5.3947825	160.8
1609	5.3376775	160.9
1610	5.4778795	161.0
1611	5.4229407	161.1
1612	5.3732357	161.2
1613	5.2457123	161.3
1614	5.315907	161.4
1615	5.209284	161.5
1616	5.256994	161.6
1617	5.1689157	161.7
1618	5.102091	161.8
1619	5.199276	161.9
1620	5.144328	162.0
1621	5.15205	162.1
1622	5.0555906	162.2
1623	5.0793104	162.3
1624	5.2737017	162.4
1625	5.1208777	162.5
1626	5.1884565	162.6
1627	5.19746	162.7
1628	5.0672884	162.8
1629	5.118446	162.9
1630	5.0617447	163.0
1631	4.9920754	163.1
1632	4.9341283	163.2
1633	4.8989296	163.3
1634	4.950775	163.4
1635	5.019331	163.5
1636	5.090434	163.6
1637	5.1828938	163.7
1638	5.1461945	163.8
1639	5.1921887	163.9
1640	5.2755146	164.0
1641	5.210338	164.1
1642	5.1768684	164.2
1643	5.200465	164.3
1644	5.1553736	164.4
1645	5.1092157	164.5
1646	5.1735663	164.6
1647	5.188253	164.7
1648	5.2035785	164.8
1649	5.167223	164.9
1650	5.153661	165.0
1651	5.209815	165.1
1652	5.1523027	165.2
1653	5.2073383	165.3
1654	5.1588697	165.4
1655	5.042479	165.5
1656	5.0069695	165.6
1657	5.0534096	165.7
1658	5.047689	165.8
1659	5.2402873	165.9
1660	5.1368876	166.0
1661	5.1641984	166.1
1662	5.2914186	166.2
1663	5.2453012	166.3
1664	5.1711197	166.4
1665	5.20081	166.5
1666	5.1713247	166.6
1667	5.226432	166.7
1668	5.2889795	166.8
1669	5.296214	166.9
1670	5.239728	167.0
1671	5.168845	167.1
1672	5.2086277	167.2
1673	5.169545	167.3
1674	5.1944838	167.4
1675	5.233225	167.5
1676	5.3446026	167.6
1677	5.1627088	167.7
1678	5.1003437	167.8
1679	5.2960224	167.9
1680	5.1814723	168.0
1681	5.295123	168.1
1682	5.330492	168.2
1683	5.2048373	168.3
1684	5.298426	168.4
1685	5.2816124	168.5
1686	5.351367	168.6
1687	5.294862	168.7
1688	5.371986	168.8
1689	5.3877487	168.9
1690	5.331347	169.0
1691	5.3726826	169.1
1692	5.2648287	169.2
1693	5.4172726	169.3
1694	5.36609	169.4
1695	5.291695	169.5
1696	5.302457	169.6
1697	5.3403454	169.7
1698	5.2754455	169.8
1699	5.265687	169.9
1700	5.219366	170.0
1701	5.314184	170.1
1702	5.2460766	170.2
1703	5.3966227	170.3
1704	5.3163667	170.4
1705	5.306039	170.5
1706	5.283261	170.6
1707	5.2483025	170.7
1708	5.2369633	170.8
1709	5.3384857	170.9
1710	5.318899	171.0
1711	5.216707	171.1
1712	5.3689933	171.2
1713	5.3058476	171.3
1714	5.3451586	171.4
1715	5.2270703	171.5
1716	5.323732	171.6
1717	5.401898	171.7
1718	5.338569	171.8
1719	5.048842	171.9
1720	5.0126224	172.0
1721	5.1935205	172.1
1722	5.082938	172.2
1723	5.275036	172.3
1724	5.333445	172.4
1725	5.323786	172.5
1726	5.464515	172.6
1727	5.470565	172.7
1728	5.3604307	172.8
1729	5.345455	172.9
1730	5.4490795	173.0
1731	5.532383	173.1
1732	5.3852253	173.2
1733	5.6065454	173.3
1734	5.4772778	173.4
1735	5.4343266	173.5
1736	5.436946	173.6
1737	5.460708	173.7
1738	5.398183	173.8
1739	5.4960184	173.9
1740	5.6344976	174.0
1741	5.7043953	174.1
1742	5.539953	174.2
1743	5.4132824	174.3
1744	5.3762636	174.4
1745	5.317959	174.5
1746	5.3505225	174.6
1747	5.4234734	174.7
1748	5.4195175	174.8
1749	5.5567985	174.9
1750	5.420051	175.0
1751	5.44044	175.1
1752	5.391554	175.2
1753	5.3750606	175.3
1754	5.257102	175.4
1755	5.35999	175.5
1756	5.472655	175.6
1757	5.386079	175.7
1758	5.3870535	175.8
1759	5.307856	175.9
1760	5.351625	176.0
1761	5.258836	176.1
1762	5.3436737	176.2
1763	5.4127717	176.3
1764	5.3834796	176.4
1765	5.4300265	176.5
1766	5.4199457	176.6
1767	5.532486	176.7
1768	5.531662	176.8
1769	5.424861	176.9
1770	5.498009	177.0
1771	5.4538784	177.1
1772	5.397618	177.2
1773	5.5772276	177.3
1774	5.3363967	177.4
1775	5.4573393	177.5
1776	5.5002	177.6
1777	5.5220547	177.7
1778	5.515928	177.8
1779	5.558717	177.9
1780	5.6029587	178.0
1781	5.5922585	178.1
1782	5.5760455	178.2
1783	5.574068	178.3
1784	5.6674614	178.4
1785	5.4631667	178.5
1786	5.4353	178.6
1787	5.322287	178.7
1788	5.5814433	178.8
1789	5.5020785	178.9
1790	5.616581	179.0
1791	5.6763787	179.1
1792	5.506987	179.2
1793	5.517454	179.3
1794	5.569109	179.4
1795	5.528167	179.5
1796	5.558241	179.6
1797	5.474253	179.7
1798	5.4674177	179.8
1799	5.467552	179.9
1800	5.5689626	180.0
1801	5.4111176	180.1
1802	5.3386455	180.2
1803	5.3192816	180.3
1804	5.6929774	180.4
1805	5.534795	180.5
1806	5.5792046	180.6
1807	5.6338115	180.7
1808	5.5459213	180.8
1809	5.491085	180.9
1810	5.593161	181.0
1811	5.553656	181.1
1812	5.413959	181.2
1813	5.495619	181.3
1814	5.352781	181.4
1815	5.441345	181.5
1816	5.5463543	181.6
1817	5.4405303	181.7
1818	5.4325666	181.8
1819	5.293732	181.9
1820	5.404165	182.0
1821	5.365908	182.1
1822	5.561915	182.2
1823	5.5395417	182.3
1824	5.5437784	182.4
1825	5.5640364	182.5
1826	5.535515	182.6
1827	5.6673756	182.7
1828	5.7104406	182.8
1829	5.6976504	182.9
1830	5.6705694	183.0
1831	5.661787	183.1
1832	5.586711	183.2
1833	5.657919	183.3
1834	5.6142764	183.4
1835	5.597604	183.5
1836	5.6230173	183.6
1837	5.5723376	183.7
1838	5.420869	183.8
1839	5.5512743	183.9
1840	5.4019504	184.0
1841	5.5317645	184.1
1842	5.5114036	184.2
1843	5.179053	184.3
1844	5.3056483	184.4
1845	5.38793	184.5
1846	5.368607	184.6
1847	5.4240584	184.7
1848	5.345539	184.8
1849	5.567647	184.9
1850	5.3435593	185.0
1851	5.4252586	185.1
1852	5.405535	185.2
1853	5.4094477	185.3
1854	5.4846125	185.4
1855	5.332018	185.5
1856	5.4400587	185.6
1857	5.6162257	185.7
1858	5.496766	185.8
1859	5.6415052	185.9
1860	5.5814505	186.0
1861	5.487631	186.1
1862	5.4191875	186.2
1863	5.3379445	186.3
1864	5.5250597	186.4
1865	5.512843	186.5
1866	5.4232635	186.6
1867	5.2186875	186.7
1868	5.3107457	186.8
1869	5.4061747	186.9
1870	5.4430647	187.0
1871	5.3577194	187.1
1872	5.4355164	187.2
1873	5.4916334	187.3
1874	5.5214424	187.4
1875	5.4862595	187.5
1876	5.498609	187.6
1877	5.448721	187.7
1878	5.306875	187.8
1879	5.321064	187.9
1880	5.225132	188.0
1881	5.253789	188.1
1882	5.2924795	188.2
1883	5.165821	188.3
1884	5.285917	188.4
1885	5.41329	188.5
1886	5.3586154	188.6
1887	5.4478245	188.7
1888	5.409177	188.8
1889	5.4351873	188.9
1890	5.1861663	189.0
1891	5.3935003	189.1
1892	5.4050155	189.2
1893	5.375	189.3
1894	5.4740376	189.4
1895	5.433735	189.5
1896	5.3764305	189.6
1897	5.5336995	189.7
1898	5.618428	189.8
1899	5.500599	189.9
1900	5.537198	190.0
1901	5.356056	190.1
1902	5.5089293	190.2
1903	5.5122595	190.3
1904	5.6168127	190.4
1905	5.563794	190.5
1906	5.559661	190.6
1907	5.463755	190.7
1908	5.547924	190.8
1909	5.5969787	190.9
1910	5.468743	191.0
1911	5.4607606	191.1
1912	5.397399	191.2
1913	5.434513	191.3
1914	5.4209814	191.4
1915	5.4531403	191.5
1916	5.3869324	191.6
1917	5.5250525	191.7
1918	5.56048	191.8
1919	5.5868936	191.9
1920	5.641642	192.0
1921	5.660112	192.1
1922	5.6910615	192.2
1923	5.7798347	192.3
1924	5.795836	192.4
1925	5.723906	192.5
1926	5.7578635	192.6
1927	5.6876426	192.7
1928	5.7860203	192.8
1929	5.6967573	192.9
1930	5.7507925	193.0
1931	5.764016	193.1
1932	5.7402544	193.2
1933	5.706934	193.3
1934	5.6561494	193.4
1935	5.691133	193.5
1936	5.8813477	193.6
1937	5.688387	193.7
1938	5.5697155	193.8
1939	5.571636	193.9
1940	5.432634	194.0
1941	5.3554487	194.1
1942	5.3213315	194.2
1943	5.449266	194.3
1944	5.6486554	194.4
1945	5.508051	194.5
1946	5.6307335	194.6
1947	5.4944186	194.7
1948	5.4635315	194.8
1949	5.53464	194.9
1950	5.5672746	195.0
1951	5.5662875	195.1
1952	5.4619746	195.2
1953	5.4994082	195.3
1954	5.43145	195.4
1955	5.397007	195.5
1956	5.488128	195.6
1957	5.5977707	195.7
1958	5.4533415	195.8
1959	5.5216494	195.9
1960	5.539747	196.0
1961	5.4761114	196.1
1962	5.3629804	196.2
1963	5.2712708	196.3
1964	5.4330683	196.4
1965	5.347883	196.5
1966	5.343643	196.6
1967	5.3300567	196.7
1968	5.3165426	196.8
1969	5.297858	196.9
1970	5.308401	197.0
1971	5.3600736	197.1
1972	5.3930626	197.2
1973	5.3629274	197.3
1974	5.467016	197.4
1975	5.5784245	197.5
1976	5.524426	197.6
1977	5.408876	197.7
1978	5.346331	197.8
1979	5.2877407	197.9
1980	5.3255434	198.0
1981	5.2770953	198.1
1982	5.2678037	198.2
1983	5.131593	198.3
1984	5.188849	198.4
1985	5.159713	198.5
1986	5.25392	198.6
1987	5.2414517	198.7
1988	5.2723513	198.8
1989	5.2819896	198.9
1990	5.19757	199.0
1991	5.232999	199.1
1992	5.3140697	199.2
1993	5.254741	199.3
1994	5.2637625	199.4
1995	5.274589	199.5
1996	5.2571564	199.6
1997	5.273818	199.7
1998	5.316818	199.8
[truncated: 24,001 more rows]
