# Supplementary material for: Assessing structure-function impacts on Vitellogenin by leveraging allelic variant found in honey bee subspecies Apis mellifera mellifera
Source: iScience. 2025 Jul 29;28(9):113241. doi: 10.1016/j.isci.2025.113241 (PMC12496180; doi:10.1016/j.isci.2025.113241)
Supplement: Data S1. Data and code for molecular dynamics [file mmc2.zip › MD_analysis/csv/rmsddelg1.csv]

	CA_Backbone	Time_(ns)
0	3.93384	0.0
1	3.9597485	0.1
2	4.2648907	0.2
3	3.9332194	0.3
4	3.9945338	0.4
5	3.954833	0.5
6	3.9638875	0.6
7	4.0340753	0.7
8	3.743397	0.8
9	3.9850488	0.9
10	4.36043	1.0
11	4.210186	1.1
12	4.3212094	1.2
13	4.5983005	1.3
14	4.491302	1.4
15	4.384421	1.5
16	4.2175345	1.6
17	4.15044	1.7
18	4.1051846	1.8
19	4.036475	1.9
20	3.9594605	2.0
21	3.7866375	2.1
22	3.875105	2.2
23	4.057078	2.3
24	4.1900163	2.4
25	4.1631465	2.5
26	4.0019016	2.6
27	3.986754	2.7
28	4.058151	2.8
29	4.0610676	2.9
30	4.0209618	3.0
31	3.971333	3.1
32	4.0233593	3.2
33	4.0257654	3.3
34	4.2048383	3.4
35	4.0175195	3.5
36	4.0320373	3.6
37	4.092229	3.7
38	3.9255047	3.8
39	3.9860291	3.9
40	3.997385	4.0
41	3.9812589	4.1
42	3.9172554	4.2
43	4.0769176	4.3
44	4.0405054	4.4
45	3.9792757	4.5
46	3.9378307	4.6
47	3.9552345	4.7
48	3.8486588	4.8
49	4.099213	4.9
50	3.9348328	5.0
51	3.9151773	5.1
52	3.873519	5.2
53	3.8050005	5.3
54	3.8567278	5.4
55	3.7681744	5.5
56	3.7862077	5.6
57	4.1291804	5.7
58	4.082951	5.8
59	4.109821	5.9
60	3.916819	6.0
61	4.016405	6.1
62	3.9112158	6.2
63	3.973668	6.3
64	3.8780646	6.4
65	3.9280846	6.5
66	4.040566	6.6
67	4.085492	6.7
68	4.088648	6.8
69	4.156906	6.9
70	4.061548	7.0
71	4.3373194	7.1
72	4.176135	7.2
73	4.3810134	7.3
74	4.203357	7.4
75	4.3715577	7.5
76	4.05778	7.6
77	4.0355678	7.7
78	4.1642313	7.8
79	4.055553	7.9
80	4.0876226	8.0
81	4.028675	8.1
82	4.208349	8.2
83	4.1267653	8.3
84	3.8349853	8.4
85	4.079831	8.5
86	4.0763087	8.6
87	3.9213352	8.7
88	4.138443	8.8
89	4.080898	8.9
90	4.104233	9.0
91	4.1324015	9.1
92	4.1228786	9.2
93	4.1582174	9.3
94	4.0740023	9.4
95	4.112473	9.5
96	3.8101835	9.6
97	3.9162788	9.7
98	4.0282106	9.8
99	3.9314914	9.9
100	3.935174	10.0
101	3.9111948	10.1
102	3.8961327	10.2
103	3.875966	10.3
104	3.8867428	10.4
105	4.014196	10.5
106	3.9062917	10.6
107	4.0482826	10.7
108	4.039377	10.8
109	3.93937	10.9
110	4.0225906	11.0
111	3.8712916	11.1
112	3.8568225	11.2
113	3.9791021	11.3
114	3.9693856	11.4
115	3.894179	11.5
116	4.1005034	11.6
117	3.9993186	11.7
118	3.9153023	11.8
119	3.8852353	11.9
120	3.8041232	12.0
121	3.984814	12.1
122	3.7953315	12.2
123	3.9068854	12.3
124	3.7997997	12.4
125	3.8130121	12.5
126	3.8767219	12.6
127	4.0587025	12.7
128	4.1124926	12.8
129	3.954854	12.9
130	3.9865189	13.0
131	4.042992	13.1
132	4.216193	13.2
133	4.18188	13.3
134	4.192181	13.4
135	3.9307978	13.5
136	3.8958821	13.6
137	4.156906	13.7
138	4.042358	13.8
139	4.0396495	13.9
140	4.0068502	14.0
141	3.9622238	14.1
142	4.0774665	14.2
143	3.9900084	14.3
144	3.940227	14.4
145	4.1656084	14.5
146	4.0146823	14.6
147	4.2052546	14.7
148	4.193637	14.8
149	4.272802	14.9
150	4.1365347	15.0
151	4.278274	15.1
152	4.1938114	15.2
153	4.305758	15.3
154	4.169807	15.4
155	4.0562053	15.5
156	4.2635355	15.6
157	4.2895584	15.7
158	4.2290673	15.8
159	4.1702557	15.9
160	4.039387	16.0
161	4.1535764	16.1
162	4.1723433	16.2
163	4.207102	16.3
164	4.134242	16.4
165	3.9548435	16.5
166	4.095807	16.6
167	4.0866866	16.7
168	3.9489646	16.8
169	4.1041336	16.9
170	3.9736784	17.0
171	3.8187277	17.1
172	3.9044788	17.2
173	4.1235104	17.3
174	3.9459233	17.4
175	3.6920433	17.5
176	3.6487637	17.6
177	3.7590494	17.7
178	3.8381038	17.8
179	3.683227	17.9
180	3.6153789	18.0
181	3.8690732	18.1
182	3.855472	18.2
183	3.781971	18.3
184	3.9005687	18.4
185	3.876407	18.5
186	3.9564486	18.6
187	3.8826683	18.7
188	4.0171347	18.8
189	4.087931	18.9
190	3.999705	19.0
191	4.0635915	19.1
192	3.866022	19.2
193	4.127692	19.3
194	4.1486163	19.4
195	4.2822475	19.5
196	4.2095966	19.6
197	4.3265924	19.7
198	4.375967	19.8
199	4.127179	19.9
200	4.0774364	20.0
201	3.9246962	20.1
202	4.145221	20.2
203	3.7870564	20.3
204	3.8309515	20.4
205	4.005042	20.5
206	4.051939	20.6
207	3.803567	20.7
208	3.9673862	20.8
209	3.8921413	20.9
210	3.80438	21.0
211	4.000468	21.1
212	3.888512	21.2
213	3.949572	21.3
214	3.8511848	21.4
215	3.8764489	21.5
216	3.8837056	21.6
217	3.8819556	21.7
218	3.884722	21.8
219	3.7538173	21.9
220	3.639731	22.0
221	3.6442666	22.1
222	3.7348762	22.2
223	3.6696026	22.3
224	3.7041247	22.4
225	3.7797108	22.5
226	3.7104907	22.6
227	3.8018336	22.7
228	3.8297083	22.8
229	3.6752977	22.9
230	3.704597	23.0
231	3.7615275	23.1
232	3.8987324	23.2
233	4.1000967	23.3
234	4.252766	23.4
235	3.9271317	23.5
236	3.6936302	23.6
237	4.124122	23.7
238	4.060336	23.8
239	4.020324	23.9
240	4.004128	24.0
241	4.0744715	24.1
242	3.9669452	24.2
243	3.9776702	24.3
244	3.9100814	24.4
245	4.1011877	24.5
246	4.2844896	24.6
247	4.0992527	24.7
248	3.8239985	24.8
249	3.7777188	24.9
250	4.0601053	25.0
251	4.0235715	25.1
252	4.038511	25.2
253	4.13056	25.3
254	4.135	25.4
255	3.875105	25.5
256	3.9441702	25.6
257	3.93264	25.7
258	4.072144	25.8
259	3.919872	25.9
260	4.1244473	26.0
261	3.991446	26.1
262	4.0383296	26.2
263	4.012219	26.3
264	3.995654	26.4
265	3.8764489	26.5
266	4.4556646	26.6
267	4.479999	26.7
268	4.4373627	26.8
269	4.561153	26.9
270	4.3076854	27.0
271	4.3124433	27.1
272	4.3728046	27.2
273	4.1157765	27.3
274	4.1336617	27.4
275	4.029897	27.5
276	3.7990391	27.6
277	3.8524208	27.7
278	3.8875177	27.8
279	4.0304728	27.9
280	3.9260335	28.0
281	3.8496842	28.1
282	3.943262	28.2
283	4.1393375	28.3
284	4.036838	28.4
285	3.840647	28.5
286	3.9211488	28.6
287	3.705212	28.7
288	3.9605806	28.8
289	4.1163793	28.9
290	3.8413672	29.0
291	4.072254	29.1
292	3.8485107	29.2
293	3.8030643	29.3
294	3.8558202	29.4
295	4.2056994	29.5
296	4.2528043	29.6
297	4.1919	29.7
298	4.119354	29.8
299	4.133583	29.9
300	4.3499656	30.0
301	4.221951	30.1
302	4.1019816	30.2
303	4.0795717	30.3
304	4.1218524	30.4
305	4.098975	30.5
306	4.050804	30.6
307	4.1580706	30.7
308	4.095181	30.8
309	4.0988755	30.9
310	4.1479297	31.0
311	4.0533853	31.1
312	4.0490766	31.2
313	4.283597	31.3
314	4.0189877	31.4
315	4.105621	31.5
316	3.993209	31.6
317	4.084964	31.7
318	4.1735425	31.8
319	4.130353	31.9
320	4.263201	32.0
321	4.073243	32.1
322	4.0616484	32.2
323	4.141883	32.3
324	3.943489	32.4
325	4.035356	32.5
326	4.0926466	32.6
327	3.934564	32.7
328	4.0406265	32.8
329	3.9130983	32.9
330	4.0667944	33.0
331	4.140763	33.1
332	3.905281	33.2
333	4.2164636	33.3
334	4.0606165	33.4
335	4.2993646	33.5
336	4.098181	33.6
337	4.102279	33.7
338	4.245383	33.8
339	4.13741	33.9
340	4.205651	34.0
341	4.2438393	34.1
342	4.1732306	34.2
343	4.0600853	34.3
344	4.0910254	34.4
345	4.077327	34.5
346	3.981494	34.6
347	4.0081196	34.7
348	4.2305965	34.8
349	3.9624703	34.9
350	4.167552	35.0
351	4.1086717	35.1
352	4.0852327	35.2
353	4.057469	35.3
354	4.1390033	35.4
355	4.0388336	35.5
356	4.1445637	35.6
357	4.265806	35.7
358	3.9765856	35.8
359	3.9741187	35.9
360	3.9466143	36.0
361	3.8478234	36.1
362	3.912443	36.2
363	3.8722687	36.3
364	4.1311016	36.4
365	4.163547	36.5
366	3.9301455	36.6
367	3.8487327	36.7
368	4.0464525	36.8
369	3.9556563	36.9
370	4.042207	37.0
371	4.107939	37.1
372	4.05472	37.2
373	4.064833	37.3
374	3.7788389	37.4
375	4.049448	37.5
376	4.3045197	37.6
377	4.2296157	37.7
378	4.261636	37.8
379	4.044109	37.9
380	4.111028	38.0
381	3.8224447	38.1
382	3.8842402	38.2
383	3.871943	38.3
384	3.6710217	38.4
385	4.0461106	38.5
386	3.7604454	38.6
387	4.0489454	38.7
388	4.287471	38.8
389	4.153126	38.9
390	3.9028213	39.0
391	3.9863148	39.1
392	3.9396489	39.2
393	3.9026859	39.3
394	3.9956746	39.4
395	4.0690556	39.5
396	4.0605264	39.6
397	3.8608613	39.7
398	3.7977324	39.8
399	3.8017585	39.9
400	3.800624	40.0
401	4.2553196	40.1
402	3.999939	40.2
403	3.9655807	40.3
404	4.0375133	40.4
405	4.0236015	40.5
406	4.090787	40.6
407	4.0219836	40.7
408	3.9765344	40.8
409	3.7544894	40.9
410	3.863832	41.0
411	3.9676528	41.1
412	4.068815	41.2
413	3.8396087	41.3
414	3.8198254	41.4
415	3.8244774	41.5
416	4.0214167	41.6
417	3.797625	41.7
418	4.019595	41.8
419	3.9955318	41.9
420	4.0397096	42.0
421	3.981923	42.1
422	4.22303	42.2
423	3.911569	42.3
424	3.9359908	42.4
425	3.8069992	42.5
426	3.800442	42.6
427	4.08012	42.7
428	3.8161058	42.8
429	3.936663	42.9
430	4.1411753	43.0
431	4.135994	43.1
432	4.068995	43.2
433	3.899515	43.3
434	3.8661275	43.4
435	3.7651494	43.5
436	3.7823906	43.6
437	3.928727	43.7
438	4.0124316	43.8
439	3.9028006	43.9
440	3.865759	44.0
441	4.043797	44.1
442	3.9775064	44.2
443	3.8820815	44.3
444	3.9272146	44.4
445	3.9637332	44.5
446	4.1329036	44.6
447	4.131456	44.7
448	3.9767287	44.8
449	3.9927506	44.9
450	3.997456	45.0
451	4.039357	45.1
452	4.0534053	45.2
453	3.9063125	45.3
454	4.1409984	45.4
455	4.3690343	45.5
456	4.048001	45.6
457	4.1683235	45.7
458	4.104233	45.8
459	4.2319527	45.9
460	4.189773	46.0
461	4.044753	46.1
462	4.2277775	46.2
463	4.3394012	46.3
464	4.2688575	46.4
465	4.3426538	46.5
466	4.2431684	46.6
467	4.1536646	46.7
468	4.0492973	46.8
469	4.0952606	46.9
470	4.1713676	47.0
471	4.3560133	47.1
472	4.1687818	47.2
473	4.383418	47.3
474	4.398616	47.4
475	4.17403	47.5
476	4.0988855	47.6
477	4.3147354	47.7
478	4.074821	47.8
479	4.201837	47.9
480	4.201915	48.0
481	4.1475964	48.1
482	4.2688575	48.2
483	4.375409	48.3
484	4.2481136	48.4
485	4.3103485	48.5
486	4.223213	48.6
487	4.3585534	48.7
488	4.315971	48.8
489	4.085602	48.9
490	4.376795	49.0
491	4.346822	49.1
492	4.097575	49.2
493	4.3865733	49.3
494	4.1957903	49.4
495	4.200394	49.5
496	4.2230883	49.6
497	4.2398777	49.7
498	4.118929	49.8
499	4.1352854	49.9
500	4.158902	50.0
501	4.1873155	50.1
502	4.234442	50.2
503	3.9211488	50.3
504	3.991395	50.4
505	4.224061	50.5
506	4.2247934	50.6
507	4.49554	50.7
508	4.44763	50.8
509	4.2127466	50.9
510	4.2904406	51.0
511	4.250067	51.1
512	4.4719725	51.2
513	4.250986	51.3
514	4.363452	51.4
515	4.1910453	51.5
516	3.9463978	51.6
517	3.6821663	51.7
518	3.861557	51.8
519	3.759894	51.9
520	4.051347	52.0
521	4.2717924	52.1
522	4.116172	52.2
523	4.0022573	52.3
524	4.0362835	52.4
525	4.161083	52.5
526	4.035447	52.6
527	4.2771235	52.7
528	3.9678168	52.8
529	3.7496636	52.9
530	3.9251313	53.0
531	3.8460782	53.1
532	3.783165	53.2
533	3.892549	53.3
534	4.071794	53.4
535	3.8829093	53.5
536	3.5981855	53.6
537	3.7619166	53.7
538	3.5702353	53.8
539	3.7138448	53.9
540	3.7120805	54.0
541	3.8333511	54.1
542	3.787153	54.2
543	3.711938	54.3
544	3.9477072	54.4
545	3.7526681	54.5
546	3.7852833	54.6
547	3.5948255	54.7
548	3.6473694	54.8
549	3.782681	54.9
550	3.6970437	55.0
551	3.8009238	55.1
552	3.6337223	55.2
553	3.6645317	55.3
554	3.6027968	55.4
555	3.5539463	55.5
556	3.666874	55.6
557	3.7184217	55.7
558	3.875	55.8
559	3.7818096	55.9
560	3.7700744	56.0
561	3.6401222	56.1
562	3.8541315	56.2
563	3.8717854	56.3
564	3.7448206	56.4
565	3.7410264	56.5
566	3.7816265	56.6
567	3.6495554	56.7
568	3.7374682	56.8
569	3.875021	56.9
570	3.756483	57.0
571	3.623428	57.1
572	3.6688042	57.2
573	3.6556602	57.3
574	3.7613869	57.4
575	3.9384818	57.5
576	3.9162269	57.6
577	3.7756824	57.7
578	4.1261935	57.8
579	3.9275253	57.9
580	4.217872	58.0
581	4.1428747	58.1
582	3.9430041	58.2
583	4.1298504	58.3
584	4.052311	58.4
585	3.9744258	58.5
586	4.048192	58.6
587	3.8870049	58.7
588	3.871796	58.8
589	3.928323	58.9
590	4.0297356	59.0
591	3.9454284	59.1
592	4.055884	59.2
593	3.9107993	59.3
594	3.9187613	59.4
595	4.1919966	59.5
596	4.0013833	59.6
597	3.932247	59.7
598	3.9967437	59.8
599	3.9448304	59.9
600	3.9930563	60.0
601	4.0314317	60.1
602	4.042388	60.2
603	3.8075018	60.3
604	4.0541277	60.4
605	3.952816	60.5
606	4.132923	60.6
607	4.08012	60.7
608	3.9764934	60.8
609	3.9777927	60.9
610	3.985386	61.0
611	3.981964	61.1
612	4.092627	61.2
613	4.10096	61.3
614	4.130471	61.4
615	4.183475	61.5
616	3.9690373	61.6
617	4.0411196	61.7
618	4.1808968	61.8
619	4.122444	61.9
620	4.137843	62.0
621	4.1292987	62.1
622	4.1715336	62.2
623	4.0537667	62.3
624	4.2143593	62.4
625	4.0981607	62.5
626	4.1066413	62.6
627	4.0707846	62.7
628	3.9324641	62.8
629	4.077167	62.9
630	4.031654	63.0
631	4.0735626	63.1
632	4.149705	63.2
633	4.1827455	63.3
634	4.0043616	63.4
635	4.134646	63.5
636	4.13054	63.6
637	4.230241	63.7
638	4.1505485	63.8
639	4.2388124	63.9
640	3.9516015	64.0
641	4.154419	64.1
642	4.342242	64.2
643	4.105928	64.3
644	4.192899	64.4
645	4.2125726	64.5
646	4.17168	64.6
647	4.2349033	64.7
648	4.0600653	64.8
649	4.0448036	64.9
650	4.0039654	65.0
651	4.0064745	65.1
652	4.017499	65.2
653	3.9573839	65.3
654	4.157131	65.4
655	4.350948	65.5
656	4.4087152	65.6
657	4.191288	65.7
658	4.1510677	65.8
659	4.1545267	65.9
660	4.3446116	66.0
661	4.171524	66.1
662	4.0935216	66.2
663	4.215585	66.3
664	4.4465322	66.4
665	4.4745283	66.5
666	4.434363	66.6
667	4.3821554	66.7
668	4.402259	66.8
669	4.305947	66.9
670	4.3033853	67.0
671	4.178658	67.1
672	4.288496	67.2
673	4.2036767	67.3
674	4.1971283	67.4
675	4.137184	67.5
676	3.9678578	67.6
677	4.238601	67.7
678	4.6890364	67.8
679	4.4251127	67.9
680	4.511352	68.0
681	4.5497646	68.1
682	4.6808286	68.2
683	4.4579926	68.3
684	4.558226	68.4
685	4.477119	68.5
686	4.4818788	68.6
687	4.6997066	68.7
688	4.4847016	68.8
689	4.152861	68.9
690	4.1032114	69.0
691	4.2186537	69.1
692	4.2284613	69.2
693	3.9914255	69.3
694	3.8380504	69.4
695	3.7978177	69.5
696	3.7611704	69.6
697	3.7926607	69.7
698	3.9143043	69.8
699	3.947573	69.9
700	4.085153	70.0
701	3.8727312	70.1
702	3.633801	70.2
703	3.7365646	70.3
704	3.93204	70.4
705	3.9376757	70.5
706	3.6090932	70.6
707	3.7729118	70.7
708	3.8543744	70.8
709	3.8222213	70.9
710	3.7472644	71.0
711	3.965991	71.1
712	3.8697987	71.2
713	3.6693363	71.3
714	3.7737532	71.4
715	3.6697912	71.5
716	3.7931008	71.6
717	3.5268917	71.7
718	3.6629102	71.8
719	3.7956638	71.9
720	3.803845	72.0
721	3.7182357	72.1
722	3.8533819	72.2
723	3.8109734	72.3
724	3.7664785	72.4
725	3.7983322	72.5
726	4.086498	72.6
727	4.0325823	72.7
728	4.182026	72.8
729	4.1634398	72.9
730	4.0219836	73.0
731	4.0474377	73.1
732	4.060787	73.2
733	4.031573	73.3
734	4.0337925	73.4
735	4.1691628	73.5
736	3.9826486	73.6
737	4.0228133	73.7
738	3.9698777	73.8
739	4.0710945	73.9
740	4.23177	74.0
741	4.2353454	74.1
742	4.240617	74.2
743	3.9925876	74.3
744	4.009581	74.4
745	4.3213696	74.5
746	4.2455263	74.6
747	4.3220005	74.7
748	4.3753905	74.8
749	4.272954	74.9
750	4.343713	75.0
751	4.1792226	75.1
752	4.0477495	75.2
753	4.201324	75.3
754	4.083131	75.4
755	4.1323814	75.5
756	3.9496133	75.6
757	4.0753403	75.7
758	4.159157	75.8
759	4.018846	75.9
760	3.9745383	76.0
761	4.063972	76.1
762	4.2600026	76.2
763	4.278036	76.3
764	4.170695	76.4
765	4.026533	76.5
766	4.0769076	76.6
767	4.1100082	76.7
768	4.0466743	76.8
769	4.1541934	76.9
770	4.453061	77.0
771	4.627516	77.1
772	4.3115373	77.2
773	4.380707	77.3
774	4.2423816	77.4
775	4.2921944	77.5
776	4.314801	77.6
777	4.2004523	77.7
778	4.3788395	77.8
779	4.3580775	77.9
780	4.382499	78.0
781	4.34048	78.1
782	4.2044024	78.2
783	4.3919225	78.3
784	4.2302985	78.4
785	4.206928	78.5
786	4.0251994	78.6
787	3.9453769	78.7
788	4.1016045	78.8
789	4.1735134	78.9
790	4.271964	79.0
791	4.5237727	79.1
792	4.314651	79.2
793	4.0725036	79.3
794	4.089742	79.4
795	4.078085	79.5
796	4.158452	79.6
797	4.357452	79.7
798	3.8663378	79.8
799	3.9829245	79.9
800	3.8871825	80.0
801	4.0270085	80.1
802	4.017003	80.2
803	4.113225	80.3
804	4.0906773	80.4
805	4.1608195	80.5
806	4.236191	80.6
807	4.2505074	80.7
808	4.2590857	80.8
809	4.24078	80.9
810	4.0232377	81.0
811	4.1182966	81.1
812	4.300803	81.2
813	4.089802	81.3
814	4.1094146	81.4
815	4.194995	81.5
816	4.2067633	81.6
817	4.025038	81.7
818	4.084147	81.8
819	4.228942	81.9
820	4.0288367	82.0
821	4.0118437	82.1
822	3.9002037	82.2
823	3.9246962	82.3
824	4.0493174	82.4
825	4.390486	82.5
826	4.50432	82.6
827	4.302487	82.7
828	4.1726456	82.8
829	4.1091375	82.9
830	4.188569	83.0
831	3.885832	83.1
832	4.055583	83.2
833	4.0377755	83.3
834	3.986131	83.4
835	4.1175165	83.5
836	4.07572	83.6
837	4.000356	83.7
838	3.9488409	83.8
839	3.789248	83.9
840	3.8310575	84.0
841	4.008952	84.1
842	3.858521	84.2
843	3.808827	84.3
844	3.8993273	84.4
845	3.9780178	84.5
846	4.1249213	84.6
847	3.8058984	84.7
848	3.891033	84.8
849	3.9085827	84.9
850	4.0521603	85.0
851	3.7984822	85.1
852	3.766889	85.2
853	3.8541105	85.3
854	3.7958994	85.4
855	4.0239253	85.5
856	4.149597	85.6
857	4.2265363	85.7
858	4.119354	85.8
859	4.1701584	85.9
860	4.0600452	86.0
861	4.1213884	86.1
862	4.42101	86.2
863	4.2180557	86.3
864	4.2460346	86.4
865	4.2443666	86.5
866	4.015686	86.6
867	4.1874905	86.7
868	4.280803	86.8
869	4.1121664	86.9
870	4.008465	87.0
871	4.0091753	87.1
872	4.05474	87.2
873	4.047247	87.3
874	4.21065	87.4
875	4.024128	87.5
876	4.2096353	87.6
877	4.1971087	87.7
878	4.281003	87.8
879	4.235211	87.9
880	4.238735	88.0
881	4.5014734	88.1
882	4.253216	88.2
883	4.236508	88.3
884	4.2657967	88.4
885	4.1649933	88.5
886	4.156514	88.6
887	4.190453	88.7
888	4.217805	88.8
889	4.2015176	88.9
890	4.4115567	89.0
891	4.2646422	89.1
892	4.206599	89.2
893	4.3194766	89.3
894	4.366062	89.4
895	4.2076726	89.5
896	4.3347573	89.6
897	4.1252956	89.7
898	4.1124434	89.8
899	4.19866	89.9
900	4.1255527	90.0
901	4.101674	90.1
902	4.1036477	90.2
903	4.084725	90.3
904	4.104203	90.4
905	4.198708	90.5
906	4.238966	90.6
907	4.0943265	90.7
908	4.072334	90.8
909	4.0602856	90.9
910	4.2577577	91.0
911	4.2091036	91.1
912	4.1170616	91.2
913	4.0882998	91.3
914	4.240578	91.4
915	4.292915	91.5
916	4.318798	91.6
917	4.1600957	91.7
918	4.162863	91.8
919	4.3055687	91.9
920	4.418294	92.0
921	4.150156	92.1
922	4.2570405	92.2
923	4.2434273	92.3
924	4.2191744	92.4
925	4.2449613	92.5
926	4.144583	92.6
927	4.181899	92.7
928	3.9710665	92.8
929	4.142806	92.9
930	4.0692053	93.0
931	4.227518	93.1
932	4.1832323	93.2
933	4.3115563	93.3
934	4.1395044	93.4
935	4.0016274	93.5
936	3.9724598	93.6
937	3.9236693	93.7
938	3.9886312	93.8
939	4.2120705	93.9
940	4.2378235	94.0
941	4.133012	94.1
942	3.9986162	94.2
943	3.994554	94.3
944	4.031038	94.4
945	4.0149565	94.5
946	4.1656575	94.6
947	4.2175636	94.7
948	4.1131163	94.8
949	4.0746813	94.9
950	3.9647186	95.0
951	3.9390807	95.1
952	4.071025	95.2
953	4.125661	95.3
954	4.104183	95.4
955	4.2412596	95.5
956	4.074182	95.6
957	3.99768	95.7
958	3.9558208	95.8
959	4.006444	95.9
960	4.139819	96.0
961	4.1028543	96.1
962	4.0354366	96.2
963	4.0974855	96.3
964	4.047609	96.4
965	4.265978	96.5
966	4.4328394	96.6
967	4.249866	96.7
968	4.1617975	96.8
969	4.2629056	96.9
970	4.29246	97.0
971	4.0197268	97.1
972	4.0212045	97.2
973	4.072014	97.3
974	3.9483461	97.4
975	4.024077	97.5
976	3.9894676	97.6
977	3.9494278	97.7
978	4.140124	97.8
979	4.30538	97.9
980	4.093849	98.0
981	4.2252555	98.1
982	4.201624	98.2
983	4.2688384	98.3
984	4.335367	98.4
985	4.120391	98.5
986	4.515634	98.6
987	4.246533	98.7
988	4.1146793	98.8
989	4.233366	98.9
990	4.1921716	99.0
991	4.163723	99.1
992	4.0168104	99.2
993	4.333208	99.3
994	4.2461877	99.4
995	4.2293653	99.5
996	4.1391606	99.6
997	4.1681767	99.7
998	4.267256	99.8
999	4.170685	99.9
1000	4.029039	100.0
1001	4.040425	100.1
1002	4.0287256	100.2
1003	4.229645	100.3
1004	4.2533593	100.4
1005	3.9477692	100.5
1006	4.077526	100.6
1007	3.932816	100.7
1008	3.975388	100.8
1009	4.1615334	100.9
1010	3.9720395	101.0
1011	4.238428	101.1
1012	4.166644	101.2
1013	4.0716543	101.3
1014	4.146949	101.4
1015	4.1874804	101.5
1016	4.268705	101.6
1017	4.245383	101.7
1018	4.070755	101.8
1019	4.0484133	101.9
1020	4.078145	102.0
1021	4.1239543	102.1
1022	4.1028743	102.2
1023	4.218933	102.3
1024	4.2745347	102.4
1025	4.2814593	102.5
1026	4.342457	102.6
1027	4.3977275	102.7
1028	4.057258	102.8
1029	4.193967	102.9
1030	4.0926065	103.0
1031	4.182921	103.1
1032	4.1147976	103.2
1033	4.029059	103.3
1034	4.146566	103.4
1035	4.098945	103.5
1036	4.0164356	103.6
1037	4.032431	103.7
1038	4.100563	103.8
1039	4.090548	103.9
1040	4.011823	104.0
1041	4.140163	104.1
1042	4.0664644	104.2
1043	4.087264	104.3
1044	4.2381496	104.4
1045	4.3747025	104.5
1046	4.201489	104.6
1047	4.3455014	104.7
1048	4.277247	104.8
1049	4.423301	104.9
1050	4.429947	105.0
1051	4.378152	105.1
1052	4.0359006	105.2
1053	4.209365	105.3
1054	4.302818	105.4
1055	4.1571603	105.5
1056	4.0433245	105.6
1057	4.184856	105.7
1058	4.001607	105.8
1059	3.9282713	105.9
1060	4.1448092	106.0
1061	3.958844	106.1
1062	4.2571936	106.2
1063	4.07572	106.3
1064	4.078694	106.4
1065	4.015331	106.5
1066	3.9739037	106.6
1067	4.1118793	106.7
1068	4.196343	106.8
1069	4.0972276	106.9
1070	4.169465	107.0
1071	4.207982	107.1
1072	4.0796313	107.2
1073	4.2754292	107.3
1074	4.0933228	107.4
1075	4.040878	107.5
1076	4.0566664	107.6
1077	4.1545563	107.7
1078	4.0757794	107.8
1079	4.1910257	107.9
1080	4.1427274	108.0
1081	4.174576	108.1
1082	4.297964	108.2
1083	4.2430243	108.3
1084	4.1800303	108.4
1085	4.0914235	108.5
1086	4.1137094	108.6
1087	4.1352167	108.7
1088	4.2639837	108.8
1089	4.0685453	108.9
1090	4.1609173	109.0
1091	4.1232834	109.1
1092	4.154125	109.2
1093	4.1447306	109.3
1094	4.181189	109.4
1095	4.0905385	109.5
1096	4.297727	109.6
1097	4.2312794	109.7
1098	4.233462	109.8
1099	4.253493	109.9
1100	4.2874327	110.0
1101	4.031775	110.1
1102	4.1908317	110.2
1103	4.1445637	110.3
1104	4.3820257	110.4
1105	4.214272	110.5
1106	4.3412666	110.6
1107	4.253005	110.7
1108	4.211307	110.8
1109	4.1803713	110.9
1110	3.9910383	111.0
1111	4.091523	111.1
1112	4.21572	111.2
1113	4.109781	111.3
1114	4.31116	111.4
1115	4.184273	111.5
1116	4.1607313	111.6
1117	3.9011426	111.7
1118	4.0259476	111.8
1119	4.0380673	111.9
1120	4.2134614	112.0
1121	4.024734	112.1
1122	4.2816586	112.2
1123	4.238534	112.3
1124	4.072304	112.4
1125	3.9713123	112.5
1126	4.06235	112.6
1127	4.1511364	112.7
1128	4.148842	112.8
1129	4.0762687	112.9
1130	4.1884327	113.0
1131	4.327241	113.1
1132	4.1384134	113.2
1133	4.2880497	113.3
1134	4.2172546	113.4
1135	4.246159	113.5
1136	4.210853	113.6
1137	4.1129975	113.7
1138	4.1249113	113.8
1139	4.114234	113.9
1140	4.0867863	114.0
1141	4.333678	114.1
1142	4.288116	114.2
1143	4.2157784	114.3
1144	4.213181	114.4
1145	4.2012753	114.5
1146	4.3424945	114.6
1147	4.224976	114.7
1148	4.3078837	114.8
1149	4.3267055	114.9
1150	4.164788	115.0
1151	4.254316	115.1
1152	4.3286605	115.2
1153	4.3068542	115.3
1154	4.1477733	115.4
1155	4.2973104	115.5
1156	4.341904	115.6
1157	4.255272	115.7
1158	4.248803	115.8
1159	4.3147073	115.9
1160	4.258178	116.0
1161	4.150999	116.1
1162	4.1443973	116.2
1163	4.145771	116.3
1164	4.1634	116.4
1165	4.1766906	116.5
1166	4.0730734	116.6
1167	4.1596847	116.7
1168	4.098419	116.8
1169	3.9709947	116.9
1170	4.2146196	117.0
1171	4.001343	117.1
1172	4.1101174	117.2
1173	4.1318007	117.3
1174	4.0501513	117.4
1175	3.9305286	117.5
1176	4.0056214	117.6
1177	3.9967437	117.7
1178	4.213423	117.8
1179	4.204703	117.9
1180	4.1445537	118.0
1181	4.1480575	118.1
1182	4.352874	118.2
1183	4.3319683	118.3
1184	4.1878405	118.4
1185	4.2750773	118.5
1186	4.3765807	118.6
1187	4.4142766	118.7
1188	4.2232714	118.8
1189	4.1722455	118.9
1190	4.1118593	119.0
1191	4.307298	119.1
1192	4.312255	119.2
1193	4.4092965	119.3
1194	4.2115774	119.4
1195	4.226353	119.5
1196	4.39157	119.6
1197	4.157669	119.7
1198	4.0075407	119.8
1199	4.228105	119.9
1200	4.1646414	120.0
1201	4.152146	120.1
1202	4.339336	120.2
1203	4.4651155	120.3
1204	4.118465	120.4
1205	4.187354	120.5
1206	4.239657	120.6
1207	4.1905403	120.7
1208	4.1524987	120.8
1209	4.1228786	120.9
1210	4.2676277	121.0
1211	4.3232145	121.1
1212	4.2584457	121.2
1213	4.4129953	121.3
1214	4.394821	121.4
1215	4.2832546	121.5
1216	4.279434	121.6
1217	4.3096404	121.7
1218	4.2767997	121.8
1219	4.1432285	121.9
1220	4.314613	122.0
1221	4.432261	122.1
1222	4.1925597	122.2
1223	4.5156612	122.3
1224	4.3795733	122.4
1225	4.534338	122.5
1226	4.468832	122.6
1227	4.429341	122.7
1228	4.5754933	122.8
1229	4.6421065	122.9
1230	4.544333	123.0
1231	4.6504173	123.1
1232	4.637836	123.2
1233	4.4503007	123.3
1234	4.7999277	123.4
1235	4.6782374	123.5
1236	4.551517	123.6
1237	4.551043	123.7
1238	4.6775155	123.8
1239	4.7230167	123.9
1240	4.8880534	124.0
1241	4.6805243	124.1
1242	4.8225255	124.2
1243	4.559172	124.3
1244	4.6413703	124.4
1245	4.3439465	124.5
1246	4.421654	124.6
1247	4.724679	124.7
1248	4.863577	124.8
1249	4.7110085	124.9
1250	4.7412543	125.0
1251	4.950405	125.1
1252	4.791952	125.2
1253	4.7572246	125.3
1254	4.592226	125.4
1255	4.300614	125.5
1256	4.413226	125.6
1257	4.619965	125.7
1258	4.2317314	125.8
1259	4.299781	125.9
1260	4.6141663	126.0
1261	4.3955894	126.1
1262	4.4889913	126.2
1263	4.315754	126.3
1264	4.532884	126.4
1265	4.682376	126.5
1266	4.5684357	126.6
1267	4.567349	126.7
1268	4.809506	126.8
1269	4.7284408	126.9
1270	4.459608	127.0
1271	4.435198	127.1
1272	4.284414	127.2
1273	4.3765903	127.3
1274	4.311632	127.4
1275	4.485745	127.5
1276	4.257337	127.6
1277	4.5655403	127.7
1278	4.37712	127.8
1279	4.5611086	127.9
1280	4.7755957	128.0
1281	4.7313747	128.1
1282	4.8894515	128.2
1283	4.9386206	128.3
1284	4.7866	128.4
1285	4.7337646	128.5
1286	4.648545	128.6
1287	4.3645244	128.7
1288	4.4004374	128.8
1289	4.5174	128.9
1290	4.465945	129.0
1291	4.634255	129.1
1292	4.6067433	129.2
1293	4.2950277	129.3
1294	3.9691806	129.4
1295	4.0993223	129.5
1296	4.2559795	129.6
1297	4.269658	129.7
1298	4.2390523	129.8
1299	4.4324355	129.9
1300	4.3304653	130.0
1301	4.2809553	130.1
1302	4.2831316	130.2
1303	4.3171115	130.3
1304	4.303395	130.4
1305	4.2612824	130.5
1306	4.025068	130.6
1307	4.245383	130.7
1308	4.3835015	130.8
1309	4.3787465	130.9
1310	4.631506	131.0
1311	4.6748877	131.1
1312	4.4917006	131.2
1313	4.4532895	131.3
1314	4.441038	131.4
1315	4.5814567	131.5
1316	4.670812	131.6
1317	4.5315914	131.7
1318	4.4556556	131.8
1319	4.386035	131.9
1320	4.4003544	132.0
1321	4.269124	132.1
1322	4.2725067	132.2
1323	4.6160173	132.3
1324	4.4446464	132.4
1325	4.310263	132.5
1326	4.1465273	132.6
1327	4.4724364	132.7
1328	4.726074	132.8
1329	4.3187323	132.9
1330	4.3706455	133.0
1331	4.237804	133.1
1332	4.214118	133.2
1333	4.403571	133.3
1334	4.429056	133.4
1335	4.260853	133.5
1336	4.386545	133.6
1337	4.5115595	133.7
1338	4.573394	133.8
1339	4.4216633	133.9
1340	4.078983	134.0
1341	4.2520485	134.1
1342	4.2220955	134.2
1343	4.291237	134.3
1344	4.1243486	134.4
1345	4.235297	134.5
1346	4.2769804	134.6
1347	4.187053	134.7
1348	4.3514247	134.8
1349	4.383864	134.9
1350	4.1905017	135.0
1351	4.1223655	135.1
1352	4.280984	135.2
1353	4.324203	135.3
1354	4.4657354	135.4
1355	4.4004745	135.5
1356	4.3885207	135.6
1357	4.341679	135.7
1358	4.017317	135.8
1359	4.3348794	135.9
1360	4.4085674	136.0
1361	4.578516	136.1
1362	4.406241	136.2
1363	4.540884	136.3
1364	4.2924695	136.4
1365	4.4038944	136.5
1366	4.4424124	136.6
1367	4.3235345	136.7
1368	4.386712	136.8
1369	4.2670555	136.9
1370	4.4771647	137.0
1371	4.342073	137.1
1372	4.303404	137.2
1373	4.589798	137.3
1374	4.386647	137.4
1375	4.228192	137.5
1376	4.406896	137.6
1377	4.2959657	137.7
1378	4.3831396	137.8
1379	4.6526833	137.9
1380	4.5694423	138.0
1381	4.7664104	138.1
1382	4.542846	138.2
1383	4.1289635	138.3
1384	4.327373	138.4
1385	4.1909	138.5
1386	4.2988915	138.6
1387	4.3821554	138.7
1388	4.231616	138.8
1389	4.4139357	138.9
1390	4.210727	139.0
1391	3.9494898	139.1
1392	4.216541	139.2
1393	4.2758102	139.3
1394	3.9284787	139.4
1395	4.2611394	139.5
1396	4.2654247	139.6
1397	4.307156	139.7
1398	4.410773	139.8
1399	4.199929	139.9
1400	4.420835	140.0
1401	4.543249	140.1
1402	4.434941	140.2
1403	4.585833	140.3
1404	4.403904	140.4
1405	4.4572806	140.5
1406	4.5884414	140.6
1407	4.174722	140.7
1408	4.3798895	140.8
1409	4.4795904	140.9
1410	4.5816255	141.0
1411	4.39967	141.1
1412	4.3463535	141.2
1413	4.4034047	141.3
1414	4.3081765	141.4
1415	4.433812	141.5
1416	4.286787	141.6
1417	4.4511323	141.7
1418	4.4741645	141.8
1419	4.5578156	141.9
1420	4.7137113	142.0
1421	4.8527637	142.1
1422	4.3651953	142.2
1423	4.4573812	142.3
1424	4.6452174	142.4
1425	4.6936073	142.5
1426	4.621594	142.6
1427	4.63795	142.7
1428	4.441432	142.8
1429	4.204916	142.9
1430	4.4098315	143.0
1431	4.4671383	143.1
1432	4.3672643	143.2
1433	4.423457	143.3
1434	4.427623	143.4
1435	4.7234044	143.5
1436	4.6882553	143.6
1437	4.533764	143.7
1438	4.5946	143.8
1439	4.55836	143.9
1440	4.617075	144.0
1441	4.631286	144.1
1442	4.7151527	144.2
1443	4.6144834	144.3
1444	4.871635	144.4
1445	4.497395	144.5
1446	4.6133103	144.6
1447	4.380679	144.7
1448	4.769824	144.8
1449	4.6964064	144.9
1450	4.646277	145.0
1451	4.811908	145.1
1452	4.788903	145.2
1453	4.877211	145.3
1454	4.8105044	145.4
1455	4.6270056	145.5
1456	4.8840313	145.6
1457	4.634808	145.7
1458	4.6864233	145.8
1459	4.4404426	145.9
1460	4.410302	146.0
1461	4.6083684	146.1
1462	4.5337906	146.2
1463	4.794109	146.3
1464	5.024193	146.4
1465	5.1640563	146.5
1466	4.9960923	146.6
1467	5.050147	146.7
1468	4.9589953	146.8
1469	4.924421	146.9
1470	4.9110084	147.0
1471	4.924974	147.1
1472	4.9516215	147.2
1473	4.902707	147.3
1474	4.9731784	147.4
1475	4.967202	147.5
1476	5.016136	147.6
1477	4.9627028	147.7
1478	5.201647	147.8
1479	4.8586802	147.9
1480	4.979867	148.0
1481	5.049535	148.1
1482	5.0577154	148.2
1483	4.9702077	148.3
1484	4.9308615	148.4
1485	4.8866467	148.5
1486	5.1234674	148.6
1487	5.0316544	148.7
1488	5.1311016	148.8
1489	5.122602	148.9
1490	5.062999	149.0
1491	4.8517995	149.1
1492	4.6629305	149.2
1493	4.7632256	149.3
1494	4.691422	149.4
1495	4.754478	149.5
1496	4.9578543	149.6
1497	5.1230946	149.7
1498	4.9869294	149.8
1499	5.033603	149.9
1500	5.047778	150.0
1501	4.851355	150.1
1502	4.9157124	150.2
1503	5.003994	150.3
1504	5.10736	150.4
1505	4.791859	150.5
1506	5.1189785	150.6
1507	4.649735	150.7
1508	5.1309986	150.8
1509	5.0250835	150.9
1510	4.988064	151.0
1511	4.9928007	151.1
1512	4.934211	151.2
1513	5.056573	151.3
1514	4.9078503	151.4
1515	4.714946	151.5
1516	4.746478	151.6
1517	4.683601	151.7
1518	4.8143344	151.8
1519	4.45381	151.9
1520	4.654572	152.0
1521	4.7940326	152.1
1522	4.752963	152.2
1523	4.653741	152.3
1524	4.670673	152.4
1525	4.999886	152.5
1526	4.989173	152.6
1527	4.832901	152.7
1528	4.8955398	152.8
1529	4.818693	152.9
1530	4.61204	153.0
1531	4.8620625	153.1
1532	4.7285185	153.2
1533	4.7046647	153.3
1534	4.495223	153.4
1535	4.447822	153.5
1536	4.539208	153.6
1537	4.459261	153.7
1538	4.8869543	153.8
1539	4.6459618	153.9
1540	4.924933	154.0
1541	4.9510217	154.1
1542	4.638213	154.2
1543	4.7740874	154.3
1544	4.7297573	154.4
1545	4.7400007	154.5
1546	4.686875	154.6
1547	4.7219048	154.7
1548	4.7350197	154.8
1549	4.713988	154.9
1550	4.6919856	155.0
1551	4.4670925	155.1
1552	4.627041	155.2
1553	4.5787916	155.3
1554	4.5725307	155.4
1555	4.64272	155.5
1556	4.7911544	155.6
1557	4.8273244	155.7
1558	4.683618	155.8
1559	4.8075256	155.9
1560	4.558485	156.0
1561	4.607812	156.1
1562	4.816092	156.2
1563	4.535603	156.3
1564	4.6137867	156.4
1565	4.8386984	156.5
1566	4.704483	156.6
1567	4.473946	156.7
1568	4.5951138	156.8
1569	4.628808	156.9
1570	4.9764256	157.0
1571	5.004718	157.1
1572	4.958019	157.2
1573	4.7618494	157.3
1574	4.7323723	157.4
1575	4.3963485	157.5
1576	4.3938394	157.6
1577	4.2304716	157.7
1578	4.4558654	157.8
1579	4.3766923	157.9
1580	4.6559005	158.0
1581	4.6528583	158.1
1582	4.287632	158.2
1583	4.364226	158.3
1584	4.308091	158.4
1585	4.503886	158.5
1586	4.362436	158.6
1587	4.605825	158.7
1588	4.4016857	158.8
1589	4.4974585	158.9
1590	4.6269264	159.0
1591	4.599504	159.1
1592	4.7498283	159.2
1593	4.70367	159.3
1594	4.8809223	159.4
1595	4.861736	159.5
1596	4.568935	159.6
1597	4.8141484	159.7
1598	4.6964498	159.8
1599	4.776448	159.9
1600	4.726892	160.0
1601	4.86887	160.1
1602	4.592173	160.2
1603	4.347074	160.3
1604	4.419086	160.4
1605	4.4334726	160.5
1606	4.753203	160.6
1607	4.5699496	160.7
1608	4.762243	160.8
1609	4.764976	160.9
1610	4.6802464	161.0
1611	4.4946346	161.1
1612	4.5836678	161.2
1613	4.5309715	161.3
1614	4.3483562	161.4
1615	4.614995	161.5
1616	4.704699	161.6
1617	4.584582	161.7
1618	4.4961643	161.8
1619	4.8359566	161.9
1620	4.569469	162.0
1621	4.459142	162.1
1622	4.685581	162.2
1623	4.710957	162.3
1624	5.0376596	162.4
1625	4.728682	162.5
1626	4.6087747	162.6
1627	4.4727182	162.7
1628	4.721612	162.8
1629	4.5603414	162.9
1630	4.7170596	163.0
1631	4.584786	163.1
1632	4.6639247	163.2
1633	4.8839064	163.3
1634	4.5967517	163.4
1635	4.67668	163.5
1636	4.615427	163.6
1637	4.6468725	163.7
1638	4.694916	163.8
1639	4.490722	163.9
1640	4.7452946	164.0
1641	4.4497066	164.1
1642	4.515291	164.2
1643	4.532866	164.3
1644	4.4242945	164.4
1645	4.575609	164.5
1646	4.4689865	164.6
1647	4.540893	164.7
1648	4.6166964	164.8
1649	4.73177	164.9
1650	4.5427117	165.0
1651	4.543312	165.1
1652	4.856108	165.2
1653	4.689383	165.3
1654	4.768126	165.4
1655	4.5787563	165.5
1656	4.874307	165.6
1657	4.9359174	165.7
1658	4.7719817	165.8
1659	4.7367983	165.9
1660	4.863861	166.0
1661	4.6159296	166.1
1662	4.7468038	166.2
1663	4.838076	166.3
1664	4.9636536	166.4
1665	4.823808	166.5
1666	4.6473103	166.6
1667	4.4726725	166.7
1668	4.9361897	166.8
1669	4.6804376	166.9
1670	4.591606	167.0
1671	4.7738657	167.1
1672	4.7592854	167.2
1673	4.6446743	167.3
1674	4.6002645	167.4
1675	4.7590203	167.5
1676	4.6305656	167.6
1677	4.5994773	167.7
1678	4.6497087	167.8
1679	4.4672017	167.9
1680	4.682028	168.0
1681	4.6217875	168.1
1682	4.727434	168.2
1683	4.598796	168.3
1684	4.689782	168.4
1685	4.7829943	168.5
1686	4.823091	168.6
1687	4.884156	168.7
1688	4.715869	168.8
1689	4.862966	168.9
1690	4.5875545	169.0
1691	4.747644	169.1
1692	4.6986327	169.2
1693	5.0488987	169.3
1694	4.8598943	169.4
1695	4.7574725	169.5
1696	4.7399755	169.6
1697	4.785376	169.7
1698	4.861334	169.8
1699	4.673181	169.9
1700	4.6332974	170.0
1701	4.6650243	170.1
1702	4.6846433	170.2
1703	4.4964356	170.3
1704	4.550543	170.4
1705	4.7970786	170.5
1706	4.7599783	170.6
1707	4.9882264	170.7
1708	4.906225	170.8
1709	4.7932854	170.9
1710	4.92694	171.0
1711	4.881564	171.1
1712	4.8603125	171.2
1713	4.7508307	171.3
1714	4.7635837	171.4
1715	4.7497773	171.5
1716	4.791137	171.6
1717	4.930251	171.7
1718	4.771368	171.8
1719	4.6686077	171.9
1720	4.815813	172.0
1721	4.667849	172.1
1722	4.910246	172.2
1723	4.5715165	172.3
1724	4.797537	172.4
1725	4.775511	172.5
1726	4.9084387	172.6
1727	4.633482	172.7
1728	4.633561	172.8
1729	4.71781	172.9
1730	4.738782	173.0
1731	4.6176744	173.1
1732	4.468076	173.2
1733	4.540741	173.3
1734	4.3580775	173.4
1735	4.5251303	173.5
1736	4.503299	173.6
1737	4.6946125	173.7
1738	4.5009403	173.8
1739	4.853267	173.9
1740	4.7651725	174.0
1741	4.835376	174.1
1742	5.056533	174.2
1743	5.2544622	174.3
1744	4.9604883	174.4
1745	5.0324793	174.5
1746	4.9020185	174.6
1747	4.89055	174.7
1748	4.586694	174.8
1749	4.524852	174.9
1750	4.530316	175.0
1751	4.686345	175.1
1752	4.598168	175.2
1753	4.3343163	175.3
1754	4.56448	175.4
1755	4.4306173	175.5
1756	4.3992352	175.6
1757	4.7135477	175.7
1758	4.465999	175.8
1759	4.4719725	175.9
1760	4.60503	176.0
1761	4.451069	176.1
1762	4.4037004	176.2
1763	4.67487	176.3
1764	4.3457727	176.4
1765	4.002898	176.5
1766	4.3941545	176.6
1767	4.3569846	176.7
1768	4.431407	176.8
1769	4.4336658	176.9
1770	4.423853	177.0
1771	4.347252	177.1
1772	4.3414917	177.2
1773	4.279853	177.3
1774	4.4444084	177.4
1775	4.6734686	177.5
1776	4.497006	177.6
1777	4.3807535	177.7
1778	4.628711	177.8
1779	4.721974	177.9
1780	4.31991	178.0
1781	4.2975755	178.1
1782	4.815526	178.2
1783	4.757515	178.3
1784	4.9022346	178.4
1785	4.850004	178.5
1786	4.748132	178.6
1787	4.73703	178.7
1788	4.761875	178.8
1789	4.792165	178.9
1790	4.403654	179.0
1791	4.631989	179.1
1792	4.9812064	179.2
1793	4.483386	179.3
1794	4.8311243	179.4
1795	4.701905	179.5
1796	4.7942023	179.6
1797	4.602688	179.7
1798	4.670159	179.8
1799	4.531061	179.9
1800	4.6113257	180.0
1801	4.4282107	180.1
1802	4.522828	180.2
1803	4.5577617	180.3
1804	4.721043	180.4
1805	4.5464544	180.5
1806	4.3903837	180.6
1807	4.467038	180.7
1808	4.359067	180.8
1809	4.2934647	180.9
1810	4.2810884	181.0
1811	4.439306	181.1
1812	4.443063	181.2
1813	4.3831306	181.3
1814	4.3641605	181.4
1815	4.289852	181.5
1816	4.5163636	181.6
1817	4.4409924	181.7
1818	4.2922134	181.8
1819	4.241144	181.9
1820	4.4338493	182.0
1821	4.4422383	182.1
1822	4.7894216	182.2
1823	4.463602	182.3
1824	4.3963394	182.4
1825	4.323337	182.5
1826	4.5061355	182.6
1827	4.470862	182.7
1828	4.398301	182.8
1829	4.352434	182.9
1830	4.5414667	183.0
1831	4.3474956	183.1
1832	4.2868633	183.2
1833	4.4167466	183.3
1834	4.270497	183.4
1835	4.2907815	183.5
1836	4.362445	183.6
1837	4.3799453	183.7
1838	4.379248	183.8
1839	4.4276133	183.9
1840	4.239868	184.0
1841	4.33086	184.1
1842	4.3988285	184.2
1843	4.2353168	184.3
1844	4.483994	184.4
1845	4.420163	184.5
1846	4.398699	184.6
1847	4.1936464	184.7
1848	4.2791395	184.8
1849	4.2344804	184.9
1850	4.435849	185.0
1851	4.6749487	185.1
1852	4.5238175	185.2
1853	4.206135	185.3
1854	4.2922134	185.4
1855	4.2732873	185.5
1856	4.237593	185.6
1857	4.192977	185.7
1858	4.462107	185.8
1859	4.323459	185.9
1860	4.343881	186.0
1861	4.3788395	186.1
1862	4.1907053	186.2
1863	4.268038	186.3
1864	4.363685	186.4
1865	4.297017	186.5
1866	4.4468794	186.6
1867	4.648877	186.7
1868	4.5584135	186.8
1869	4.5334945	186.9
1870	4.356518	187.0
1871	4.5402837	187.1
1872	4.3362494	187.2
1873	4.2556543	187.3
1874	4.408595	187.4
1875	4.4092135	187.5
1876	4.390347	187.6
1877	4.510811	187.7
1878	4.504221	187.8
1879	4.5971675	187.9
1880	4.7007103	188.0
1881	4.450502	188.1
1882	4.4891543	188.2
1883	4.512966	188.3
1884	4.534338	188.4
1885	4.577867	188.5
1886	4.4294786	188.6
1887	4.667649	188.7
1888	4.5301275	188.8
1889	4.496128	188.9
1890	4.422427	189.0
1891	4.352472	189.1
1892	4.67534	189.2
1893	4.651581	189.3
1894	4.673573	189.4
1895	4.709894	189.5
1896	4.624956	189.6
1897	4.543025	189.7
1898	4.325407	189.8
1899	4.7708645	189.9
1900	4.584342	190.0
1901	4.6033773	190.1
1902	4.439801	190.2
1903	4.6043673	190.3
1904	4.547537	190.4
1905	4.7389965	190.5
1906	4.5990524	190.6
1907	4.696718	190.7
1908	4.5153546	190.8
1909	4.807357	190.9
1910	4.850927	191.0
1911	4.7886314	191.1
1912	4.6440783	191.2
1913	4.577654	191.3
1914	4.6163697	191.4
1915	4.75411	191.5
1916	4.277342	191.6
1917	4.303234	191.7
1918	4.311802	191.8
1919	4.1524105	191.9
1920	4.334964	192.0
1921	4.214205	192.1
1922	4.1733866	192.2
1923	4.245191	192.3
1924	4.225814	192.4
1925	4.297822	192.5
1926	4.370431	192.6
1927	4.445278	192.7
1928	4.2664547	192.8
1929	4.0806684	192.9
1930	4.1613574	193.0
1931	4.213423	193.1
1932	4.349601	193.2
1933	4.311717	193.3
1934	4.192045	193.4
1935	4.189521	193.5
1936	4.1236386	193.6
1937	3.910248	193.7
1938	4.049418	193.8
1939	4.289207	193.9
1940	4.1812377	194.0
1941	4.6489124	194.1
1942	4.2143974	194.2
1943	4.2790065	194.3
1944	4.361372	194.4
1945	4.3706264	194.5
1946	4.414415	194.6
1947	4.4472094	194.7
1948	4.277133	194.8
1949	4.39782	194.9
1950	4.4210467	195.0
1951	4.291995	195.1
1952	4.384374	195.2
1953	4.3676653	195.3
1954	4.33133	195.4
1955	4.727873	195.5
1956	4.414894	195.6
1957	4.3556585	195.7
1958	4.541314	195.8
1959	4.265415	195.9
1960	4.3141885	196.0
1961	4.251924	196.1
1962	4.2197723	196.2
1963	4.4296255	196.3
1964	4.432748	196.4
1965	4.304586	196.5
1966	4.3669944	196.6
1967	4.515454	196.7
1968	4.2233095	196.8
1969	4.29874	196.9
1970	4.3458853	197.0
1971	4.2668934	197.1
1972	4.19835	197.2
1973	4.30243	197.3
1974	4.3944974	197.4
1975	4.2768283	197.5
1976	4.3977923	197.6
1977	4.363536	197.7
1978	4.4650335	197.8
1979	4.43904	197.9
1980	4.538509	198.0
1981	4.2349806	198.1
1982	4.4055295	198.2
1983	4.331123	198.3
1984	4.3761344	198.4
1985	4.362846	198.5
1986	4.1731524	198.6
1987	4.2328176	198.7
1988	4.3807716	198.8
1989	4.2861323	198.9
1990	4.2843285	199.0
1991	4.4345646	199.1
1992	4.5388136	199.2
1993	4.604844	199.3
1994	4.5054398	199.4
1995	4.437032	199.5
1996	4.3466716	199.6
1997	4.4580383	199.7
1998	4.2587132	199.8
[truncated: 24,001 more rows]
