# Supplementary material for: Assessing structure-function impacts on Vitellogenin by leveraging allelic variant found in honey bee subspecies Apis mellifera mellifera
Source: iScience. 2025 Jul 29;28(9):113241. doi: 10.1016/j.isci.2025.113241 (PMC12496180; doi:10.1016/j.isci.2025.113241)
Supplement: Data S1. Data and code for molecular dynamics [file mmc2.zip › MD_analysis/csv/rmsfwtg2.csv]

	Fluctuations	Atom_number
0	1.2004594	0
1	0.9588635	1
2	1.1998466	2
3	1.2003894	3
4	1.2235305	4
5	0.959464	5
6	0.83234066	6
7	0.6580486	7
8	0.6248981	8
9	0.5486611	9
10	0.5862214	10
11	0.6042636	11
12	0.6371748	12
13	0.7487437	13
14	0.7221091	14
15	0.7743819	15
16	0.9617451	16
17	1.2643435	17
18	1.7581215	18
19	2.766799	19
20	3.7516367	20
21	4.5508747	21
22	4.5722456	22
23	3.7325284	23
24	3.1481042	24
25	2.5083847	25
26	1.715247	26
27	1.2223624	27
28	1.0798017	28
29	0.8291492	29
30	0.6909067	30
31	0.6978455	31
32	0.70686394	32
33	0.6591909	33
34	0.62297577	34
35	0.58035225	35
36	0.6179658	36
37	0.625842	37
38	0.80165327	38
39	1.0082994	39
40	1.1584629	40
41	1.1799269	41
42	1.3762676	42
43	1.2058582	43
44	0.9709135	44
45	0.81717306	45
46	0.7966948	46
47	0.67764217	47
48	0.70184976	48
49	0.72155267	49
50	1.0994403	50
51	1.228074	51
52	0.9710746	52
53	0.81566775	53
54	0.7758839	54
55	0.84802216	55
56	1.066808	56
57	1.4185797	57
58	2.06625	58
59	2.5944753	59
60	2.9369009	60
61	2.8248744	61
62	2.8446639	62
63	3.153655	63
64	2.6653612	64
65	1.7765417	65
66	2.1612065	66
67	2.293615	67
68	1.9973614	68
69	1.9415312	69
70	1.7055061	70
71	1.5604801	71
72	1.8896892	72
73	2.1215963	73
74	1.5525473	74
75	1.6239715	75
76	1.0566082	76
77	1.0486944	77
78	1.0295578	78
79	1.0666279	79
80	1.2242554	80
81	1.1023777	81
82	1.1607131	82
83	1.2760717	83
84	1.0946585	84
85	0.9569543	85
86	0.90000683	86
87	0.85776913	87
88	0.86662745	88
89	1.0105245	89
90	0.95674366	90
91	1.2495743	91
92	1.5418725	92
93	1.360355	93
94	1.0425498	94
95	0.8988421	95
96	1.1744398	96
97	1.2335206	97
98	1.0365819	98
99	1.0704027	99
100	1.1817101	100
101	1.3650696	101
102	1.6526854	102
103	1.6650956	103
104	1.345817	104
105	1.4363359	105
106	1.4692484	106
107	1.3455992	107
108	1.0773988	108
109	1.0996889	109
110	1.1346294	110
111	0.95253474	111
112	0.8706054	112
113	0.950279	113
114	0.8777077	114
115	0.85394084	115
116	1.0228235	116
117	0.9327021	117
118	0.71231896	118
119	0.6345767	119
120	0.7325561	120
121	0.84282905	121
122	1.2886237	122
123	1.748382	123
124	2.118714	124
125	2.0842168	125
126	2.375941	126
127	2.8672776	127
128	2.867396	128
129	2.4297795	129
130	2.9248035	130
131	2.8425684	131
132	2.2215512	132
133	2.540533	133
134	3.0839646	134
135	2.7541928	135
136	2.3768923	136
137	3.2281826	137
138	3.6979594	138
139	3.552722	139
140	2.9935696	140
141	1.8147726	141
142	2.4172082	142
143	1.5548552	143
144	1.290655	144
145	1.1566343	145
146	1.1466827	146
147	1.1635153	147
148	1.2466828	148
149	1.2844743	149
150	1.4074861	150
151	1.7138119	151
152	2.104502	152
153	3.1319342	153
154	3.5205674	154
155	2.7968712	155
156	1.8466742	156
157	1.4550961	157
158	1.2187163	158
159	1.0235265	159
160	1.0601852	160
161	0.94949305	161
162	1.0293808	162
163	1.0328342	163
164	1.1349053	164
165	1.1015986	165
166	1.2171799	166
167	1.6647178	167
168	1.7813661	168
169	1.9362026	169
170	1.6744899	170
171	1.5250514	171
172	1.8412559	172
173	1.9113197	173
174	1.7225811	174
175	1.4011219	175
176	1.1175514	176
177	0.9806155	177
178	0.9233866	178
179	0.93877965	179
180	1.0152206	180
181	1.2165592	181
182	1.9148098	182
183	1.30339	183
184	2.387109	184
185	1.8622484	185
186	2.3877246	186
187	1.7819191	187
188	1.3644068	188
189	0.9845012	189
190	0.92740387	190
191	0.8538917	191
192	0.7899474	192
193	0.90000534	193
194	0.9200877	194
195	1.0116789	195
196	1.0964645	196
197	1.3619481	197
198	1.3658715	198
199	1.8075299	199
200	2.2256627	200
201	2.124538	201
202	1.8708867	202
203	2.1813319	203
204	1.745864	204
205	1.630002	205
206	2.5852826	206
207	2.9773996	207
208	3.6834846	208
209	5.749549	209
210	7.4610033	210
211	8.499793	211
212	9.606822	212
213	10.285761	213
214	9.205037	214
215	7.051244	215
216	7.473132	216
217	6.4547386	217
218	5.1487246	218
219	5.504532	219
220	5.3683143	220
221	3.9490075	221
222	3.7993004	222
223	3.0766215	223
224	2.3616972	224
225	2.1079247	225
226	1.759094	226
227	1.4193182	227
228	1.108718	228
229	1.024061	229
230	0.92530537	230
231	0.93553245	231
232	0.8932983	232
233	0.88938546	233
234	0.8965314	234
235	0.85113585	235
236	0.69173694	236
237	0.71011233	237
238	0.6874783	238
239	0.8589139	239
240	1.346066	240
241	1.991968	241
242	1.9414482	242
243	2.0685062	243
244	1.6243098	244
245	1.0549592	245
246	0.76517373	246
247	0.57231337	247
248	0.6546437	248
249	0.6448345	249
250	0.6599129	250
251	0.79493994	251
252	0.8262762	252
253	0.8197253	253
254	0.85287106	254
255	0.8553051	255
256	0.86464256	256
257	0.9777271	257
258	1.098545	258
259	1.3820999	259
260	1.7910695	260
261	2.1099117	261
262	1.7692089	262
263	2.6564178	263
264	2.7797363	264
265	2.3974724	265
266	1.8438165	266
267	1.7531009	267
268	1.46572	268
269	1.2012612	269
270	1.0631353	270
271	0.92076385	271
272	0.80348223	272
273	0.73100096	273
274	0.75523466	274
275	0.7316992	275
276	0.6788918	276
277	0.70469296	277
278	0.61616486	278
279	0.89605784	279
280	1.0170193	280
281	0.9483807	281
282	1.2884197	282
283	1.4157963	283
284	2.1126635	284
285	2.0000072	285
286	1.8693595	286
287	1.6208313	287
288	1.6767095	288
289	2.2137566	289
290	2.7098904	290
291	3.4410114	291
292	2.7870545	292
293	2.7023568	293
294	2.3367045	294
295	2.0125525	295
296	1.4103782	296
297	1.4928986	297
298	2.0844462	298
299	1.9628437	299
300	1.2423036	300
301	1.7512964	301
302	2.8607013	302
