# Supplementary material for: Assessing structure-function impacts on Vitellogenin by leveraging allelic variant found in honey bee subspecies Apis mellifera mellifera
Source: iScience. 2025 Jul 29;28(9):113241. doi: 10.1016/j.isci.2025.113241 (PMC12496180; doi:10.1016/j.isci.2025.113241)
Supplement: Data S1. Data and code for molecular dynamics [file mmc2.zip › MD_analysis/csv/PCA.csv]

Frame	PC1	PC2	Sim
0	2.6681366	0.4453427	wt1
1	2.712928	0.5966003	wt1
2	2.326168	0.5270073	wt1
3	2.1531258	0.42083535	wt1
4	2.120437	0.48196882	wt1
5	1.849281	0.27200124	wt1
6	1.8814819	0.53745353	wt1
7	1.8284676	0.55094105	wt1
8	2.2559657	0.4209954	wt1
9	2.0077517	0.5385818	wt1
10	2.2028635	0.40685976	wt1
11	2.5131106	0.6066172	wt1
12	2.2747507	0.3161984	wt1
13	2.9714699	0.48116192	wt1
14	2.3142414	0.40666285	wt1
15	2.4789152	0.46433157	wt1
16	2.5338275	0.3738426	wt1
17	2.5562186	0.5993093	wt1
18	2.9322853	0.40335548	wt1
19	3.0921965	0.37495452	wt1
20	2.6705549	0.5866249	wt1
21	2.960556	0.81506646	wt1
22	2.890598	0.41571805	wt1
23	2.844729	0.58589536	wt1
24	2.8471184	0.55557394	wt1
25	2.3742025	0.56486994	wt1
26	2.431662	0.45543247	wt1
27	2.5450432	0.55808735	wt1
28	2.6745682	0.50194424	wt1
29	2.373424	0.52992326	wt1
30	2.741592	0.5480253	wt1
31	2.4606435	0.58818877	wt1
32	2.6440015	0.47234535	wt1
33	2.4848814	0.42075664	wt1
34	2.4682498	0.4084111	wt1
35	2.6643038	0.46580395	wt1
36	2.2217236	0.43871546	wt1
37	2.4770062	0.6707787	wt1
38	2.0841687	0.58324206	wt1
39	2.7504694	0.60881984	wt1
40	2.02423	0.7031911	wt1
41	2.0808902	0.6044415	wt1
42	2.5181656	0.7264537	wt1
43	2.805167	0.7429749	wt1
44	2.6427636	0.78004444	wt1
45	2.6701546	0.52867436	wt1
46	2.6048896	0.6998114	wt1
47	2.5143437	0.47257888	wt1
48	2.6895792	0.5053348	wt1
49	2.797982	0.74797916	wt1
50	2.7290297	0.5760886	wt1
51	2.6341228	0.4990905	wt1
52	2.5909524	0.5873195	wt1
53	2.778795	0.6188502	wt1
54	2.2659092	0.7286724	wt1
55	2.455371	0.61456877	wt1
56	2.2958739	0.579749	wt1
57	2.183335	0.47416463	wt1
58	2.5260048	0.45198783	wt1
59	2.8270414	0.6182392	wt1
60	2.0061224	0.5026775	wt1
61	2.671167	0.6101708	wt1
62	2.3294399	0.6052062	wt1
63	2.6822722	0.5385782	wt1
64	3.0210834	0.5146978	wt1
65	2.7225702	0.63336444	wt1
66	2.289721	0.64142936	wt1
67	2.8325722	0.60177237	wt1
68	2.485758	0.5879691	wt1
69	3.1393554	0.6214365	wt1
70	2.893289	0.6048411	wt1
71	2.628679	0.4916789	wt1
72	2.443986	0.48513466	wt1
73	2.7073808	0.54796404	wt1
74	2.7950892	0.65252745	wt1
75	2.6037104	0.44794327	wt1
76	2.5707927	0.5476207	wt1
77	2.4092762	0.45477474	wt1
78	2.2950099	0.6046689	wt1
79	2.4990168	0.39903295	wt1
80	2.64327	0.50325453	wt1
81	2.5972838	0.48263565	wt1
82	2.5363734	0.61420494	wt1
83	2.815163	0.51468813	wt1
84	2.6008835	0.30106565	wt1
85	2.5951233	0.4700566	wt1
86	3.050289	0.38766715	wt1
87	2.7677808	0.3456411	wt1
88	2.4946117	0.3032984	wt1
89	2.7254953	0.40931055	wt1
90	2.31775	0.35456544	wt1
91	2.893212	0.4311868	wt1
92	2.4476125	0.4809655	wt1
93	2.682113	0.58349496	wt1
94	2.3655078	0.47458616	wt1
95	2.1179214	0.7722236	wt1
96	2.5961406	0.43698618	wt1
97	2.2119513	0.54834807	wt1
98	2.332623	0.5923381	wt1
99	2.520019	0.57469183	wt1
100	2.3925288	0.56733584	wt1
101	2.738556	0.32033524	wt1
102	2.562099	0.38959032	wt1
103	2.7381382	0.6321784	wt1
104	2.4694018	0.47290286	wt1
105	2.4263985	0.57745075	wt1
106	2.2807295	0.52191234	wt1
107	2.47939	0.6680348	wt1
108	2.5189729	0.4916826	wt1
109	2.7626834	0.36720178	wt1
110	2.5460532	0.30808628	wt1
111	2.771997	0.38100225	wt1
112	3.0307398	0.52989703	wt1
113	2.602159	0.32157677	wt1
114	2.556162	0.6105176	wt1
115	2.626783	0.2505566	wt1
116	2.7002409	0.54656094	wt1
117	2.7510993	0.4574977	wt1
118	2.8379784	0.44769734	wt1
119	2.3490043	0.45031807	wt1
120	2.5279796	0.35713616	wt1
121	2.452299	0.5813704	wt1
122	2.6863377	0.34825268	wt1
123	2.6732507	0.37399063	wt1
124	2.9888885	0.3726835	wt1
125	2.615238	0.27785254	wt1
126	2.5809507	0.32706472	wt1
127	2.930173	0.39945233	wt1
128	2.5108206	0.42721555	wt1
129	2.6329799	0.37719896	wt1
130	2.4339437	0.5636077	wt1
131	2.0296128	0.5886073	wt1
132	2.3128579	0.50504833	wt1
133	2.065342	0.48001868	wt1
134	2.5739672	0.21388817	wt1
135	2.3050573	0.47649378	wt1
136	2.0456958	0.49274853	wt1
137	2.6700923	0.42219606	wt1
138	2.321817	0.44450152	wt1
139	2.2086842	0.5273245	wt1
140	2.19528	0.2817369	wt1
141	2.0897214	0.5916228	wt1
142	2.0389776	0.5282751	wt1
143	2.008368	0.6043674	wt1
144	2.4934042	0.61761737	wt1
145	2.5280535	0.5094298	wt1
146	2.6096396	0.23858702	wt1
147	2.4368715	0.49281836	wt1
148	2.4424279	0.60901034	wt1
149	2.1363626	0.5610646	wt1
150	2.8618116	0.7612971	wt1
151	2.3885477	0.42539376	wt1
152	1.9995133	0.82317775	wt1
153	2.3691285	0.7855387	wt1
154	2.0949464	0.4641965	wt1
155	2.1270618	0.5321869	wt1
156	2.0499341	0.60406137	wt1
157	2.6772964	0.51272255	wt1
158	2.5365057	0.6441183	wt1
159	2.8256652	0.5244895	wt1
160	2.4477277	0.45578152	wt1
161	2.861772	0.5670672	wt1
162	2.7553647	0.47147074	wt1
163	2.6643093	0.4993528	wt1
164	2.0815365	0.41590956	wt1
165	2.534311	0.44353935	wt1
166	2.380889	0.537219	wt1
167	2.7015276	0.35966995	wt1
168	2.5696576	0.50815254	wt1
169	2.7966795	0.6808871	wt1
170	2.5154538	0.6307607	wt1
171	2.678508	0.7142272	wt1
172	2.1814337	0.6057469	wt1
173	2.3796785	0.57105654	wt1
174	2.6280587	0.580803	wt1
175	2.9046893	0.61533153	wt1
176	2.9321125	0.5420238	wt1
177	2.3692355	0.29387358	wt1
178	2.7403457	0.69874346	wt1
179	2.644795	0.76672596	wt1
180	2.7813954	0.6623538	wt1
181	2.9278934	0.7914482	wt1
182	2.5133123	0.39685133	wt1
183	2.4364197	0.7768823	wt1
184	2.549274	0.6561655	wt1
185	2.570839	0.607208	wt1
186	2.601708	0.63407314	wt1
187	2.6322947	0.6072019	wt1
188	2.882569	0.63862395	wt1
189	2.993075	0.13814493	wt1
190	2.7340481	0.7219618	wt1
191	2.3213673	0.41580564	wt1
192	2.161608	0.6596584	wt1
193	2.4995437	0.56733376	wt1
194	2.3787472	0.56381375	wt1
195	2.372683	0.6222422	wt1
196	2.4060874	0.45409942	wt1
197	2.3099835	0.8057812	wt1
198	2.7648253	0.5201734	wt1
199	2.9285395	0.35539353	wt1
200	3.039955	0.62818855	wt1
201	2.8978236	0.4134127	wt1
202	2.8791406	0.3403493	wt1
203	2.7112978	0.33816397	wt1
204	3.0509412	0.659186	wt1
205	2.6461804	0.56123495	wt1
206	2.5461264	0.23592754	wt1
207	2.2415717	0.30412027	wt1
208	2.7979658	0.3961936	wt1
209	2.7269256	0.49240258	wt1
210	2.4844992	0.52504563	wt1
211	3.0758862	0.5108496	wt1
212	2.77236	0.45306477	wt1
213	2.611895	0.604515	wt1
214	2.9972637	0.3626413	wt1
215	2.7459714	0.49947855	wt1
216	2.7196314	0.37421188	wt1
217	2.8896258	0.3364547	wt1
218	2.797106	0.38848373	wt1
219	3.047573	0.48148778	wt1
220	3.0322883	0.532994	wt1
221	2.8514898	0.44814783	wt1
222	2.8909373	0.26760206	wt1
223	2.7433352	0.2583054	wt1
224	2.8297987	0.5888547	wt1
225	2.6246972	0.5255094	wt1
226	2.6167405	0.61753243	wt1
227	3.0070744	0.46455967	wt1
228	3.1482267	0.5487947	wt1
229	2.6990952	0.6182662	wt1
230	2.9529576	0.5982963	wt1
231	2.6185453	0.46600527	wt1
232	2.6368306	0.3816985	wt1
233	3.3596902	0.49582008	wt1
234	3.016917	0.49293557	wt1
235	2.9734147	0.597086	wt1
236	2.8209164	0.40470424	wt1
237	2.997435	0.41274706	wt1
238	3.1830673	0.38156074	wt1
239	2.6821363	0.61113733	wt1
240	2.6180134	0.5060221	wt1
241	2.9629903	0.6335298	wt1
242	3.2449245	0.610548	wt1
243	3.1628315	0.38420027	wt1
244	2.8276348	0.48413372	wt1
245	2.2732265	0.4533124	wt1
246	2.6319613	0.8637647	wt1
247	2.8574305	0.7369958	wt1
248	2.9301028	0.49479404	wt1
249	2.671298	0.45737955	wt1
250	3.314043	0.5508583	wt1
251	3.0118146	0.40145192	wt1
252	2.6234107	0.40473783	wt1
253	2.8474991	0.36268497	wt1
254	2.875535	0.292684	wt1
255	3.2825003	0.45086783	wt1
256	3.0278618	0.48942935	wt1
257	2.6907525	0.37976918	wt1
258	2.773347	0.35898027	wt1
259	2.962527	0.371315	wt1
260	2.9840157	0.36252245	wt1
261	3.0803251	0.2903013	wt1
262	2.8738434	0.5824928	wt1
263	3.1369538	0.33286318	wt1
264	2.8943975	0.39784327	wt1
265	3.2041302	0.4222821	wt1
266	2.7864423	0.4770498	wt1
267	3.1108422	0.34552148	wt1
268	3.3090074	0.6180253	wt1
269	3.3267183	0.6111229	wt1
270	2.8994246	0.50232327	wt1
271	2.8355973	0.4612216	wt1
272	3.1540754	0.522043	wt1
273	3.1311743	0.6080548	wt1
274	3.4423003	0.5625566	wt1
275	3.0071025	0.35284445	wt1
276	2.633196	0.4470403	wt1
277	2.959223	0.5838433	wt1
278	2.907223	0.7641078	wt1
279	2.83767	0.78926075	wt1
280	3.075003	0.5974099	wt1
281	2.9142802	0.5265672	wt1
282	2.8538387	0.45692116	wt1
283	2.6245863	0.47660232	wt1
284	3.1078346	0.5281746	wt1
285	3.144226	0.51411307	wt1
286	2.7656696	0.47255543	wt1
287	2.815262	0.4039158	wt1
288	2.7211874	0.56856614	wt1
289	2.8269105	0.6096783	wt1
290	3.3805366	0.65392214	wt1
291	3.1531591	0.5629823	wt1
292	2.5433	0.4046599	wt1
293	2.9482622	0.78872013	wt1
294	3.0452724	0.35527366	wt1
295	3.1270869	0.68920803	wt1
296	2.8699706	0.4956587	wt1
297	3.1274107	0.48971486	wt1
298	2.8184295	0.485023	wt1
299	2.782066	0.33238408	wt1
300	2.9667978	0.55956835	wt1
301	2.781502	0.36195254	wt1
302	3.2056828	0.55099326	wt1
303	3.040916	0.46469513	wt1
304	2.7289112	0.48723078	wt1
305	2.8817856	0.33425662	wt1
306	3.061882	0.42026263	wt1
307	2.9028885	0.24749885	wt1
308	3.195649	0.3427337	wt1
309	2.8806791	0.3601331	wt1
310	2.7657788	0.6858225	wt1
311	3.1679893	0.39759803	wt1
312	3.235992	0.32333854	wt1
313	2.9288797	0.34863076	wt1
314	2.8512938	0.35735583	wt1
315	3.1667376	0.45165667	wt1
316	2.9232266	0.29528055	wt1
317	2.7960553	0.40086326	wt1
318	2.6497095	0.59813553	wt1
319	2.8219893	0.5550837	wt1
320	2.9585786	0.5442247	wt1
321	3.094706	0.72690123	wt1
322	2.6029	0.32063824	wt1
323	2.8326142	0.35412657	wt1
324	2.7409093	0.6438528	wt1
325	2.6506288	0.6585	wt1
326	2.991641	0.9936128	wt1
327	2.8295877	0.72800356	wt1
328	2.6363328	0.46803376	wt1
329	2.915423	0.45591894	wt1
330	3.0201175	0.5743637	wt1
331	2.9667945	0.327868	wt1
332	3.1671212	0.26530504	wt1
333	3.2676182	0.33589756	wt1
334	3.2055907	0.49919996	wt1
335	2.997801	0.37625206	wt1
336	2.8733547	0.50876486	wt1
337	3.1744568	0.5389929	wt1
338	2.8858237	0.49758604	wt1
339	3.1242602	0.31739262	wt1
340	3.3519428	0.2254812	wt1
341	3.0805695	0.26301318	wt1
342	2.7406318	0.1265316	wt1
343	2.834112	0.20544708	wt1
344	3.200969	0.25182092	wt1
345	2.9909012	0.3024349	wt1
346	3.052999	0.15405779	wt1
347	3.244781	0.24819699	wt1
348	2.9539022	0.32225898	wt1
349	2.8359616	0.2179527	wt1
350	3.0001614	0.28436294	wt1
351	2.798536	0.32586393	wt1
352	2.4403427	0.5748533	wt1
353	2.4765418	0.57588786	wt1
354	3.046835	0.41555357	wt1
355	2.7223535	0.36065355	wt1
356	3.1099908	0.54424465	wt1
357	3.3149986	0.68273187	wt1
358	2.8160515	0.37280503	wt1
359	3.116133	0.38511312	wt1
360	2.7556105	0.6409503	wt1
361	3.313629	0.6020955	wt1
362	2.9952364	0.4305628	wt1
363	3.0514703	0.3369784	wt1
364	3.1670842	0.4444683	wt1
365	2.8021135	0.3768243	wt1
366	2.7571132	0.63737017	wt1
367	2.709372	0.5029873	wt1
368	2.5822291	0.44533086	wt1
369	2.5846574	0.38690317	wt1
370	2.8776536	0.5126121	wt1
371	2.8256695	0.53128046	wt1
372	3.046064	0.17422861	wt1
373	2.8851027	0.43226394	wt1
374	2.6555798	0.26489785	wt1
375	2.3190389	0.16137265	wt1
376	2.8368866	0.32134774	wt1
377	2.4400926	0.3708293	wt1
378	2.9358463	0.37964347	wt1
379	2.9611113	0.39184615	wt1
380	2.8147445	0.5349862	wt1
381	3.2302535	0.8048512	wt1
382	2.8983603	0.6257975	wt1
383	3.120465	0.44304946	wt1
384	2.440086	0.4893533	wt1
385	2.764929	0.6792441	wt1
386	2.8644156	0.54608107	wt1
387	2.5135682	0.5694359	wt1
388	2.4361308	0.7813425	wt1
389	2.83454	0.65107864	wt1
390	2.6028118	0.23778811	wt1
391	2.841136	0.50626475	wt1
392	2.9178073	0.48638636	wt1
393	2.8249898	0.6831125	wt1
394	2.3885412	0.5484305	wt1
395	2.6717584	0.44790003	wt1
396	2.411988	0.5474457	wt1
397	2.7197468	0.55935395	wt1
398	2.3544676	0.48549104	wt1
399	2.4049637	0.47079942	wt1
400	2.3982003	0.5788985	wt1
401	2.3733833	0.43835253	wt1
402	2.6269357	0.44324946	wt1
403	2.6923406	0.65468466	wt1
404	2.9159985	0.6480883	wt1
405	2.83408	0.36020997	wt1
406	2.5669298	0.43911496	wt1
407	2.3288782	0.3908057	wt1
408	2.3499243	0.4019967	wt1
409	2.464132	0.4474898	wt1
410	2.8831494	0.56831145	wt1
411	2.932871	0.43485916	wt1
412	2.7279074	0.30326328	wt1
413	2.544419	0.512179	wt1
414	2.7361588	0.6064724	wt1
415	2.7057765	0.28994796	wt1
416	2.9975219	0.5490714	wt1
417	2.4068873	0.14327925	wt1
418	2.679823	0.2465324	wt1
419	2.4430323	0.24943368	wt1
420	2.8083653	0.5613742	wt1
421	2.7711267	0.47200146	wt1
422	2.4588368	0.4595334	wt1
423	2.793392	0.20143855	wt1
424	2.8956103	0.26007783	wt1
425	2.273503	0.47298637	wt1
426	2.539013	0.37530372	wt1
427	2.7179744	0.40214682	wt1
428	2.951227	0.540234	wt1
429	2.5443368	0.5409081	wt1
430	2.6932604	0.35412642	wt1
431	1.9662709	0.39896706	wt1
432	2.3340886	0.49986944	wt1
433	2.200966	0.64350337	wt1
434	2.266524	0.6923548	wt1
435	2.0190377	0.34419844	wt1
436	2.3356214	0.3027903	wt1
437	2.2135448	0.50992584	wt1
438	2.4294782	0.45340064	wt1
439	2.3558407	0.5829511	wt1
440	2.4383547	0.5774307	wt1
441	2.6198332	0.46922523	wt1
442	2.190821	0.53100157	wt1
443	2.0190217	0.51102805	wt1
444	2.716564	0.48890117	wt1
445	2.8791618	0.5100072	wt1
446	2.6667492	0.5870445	wt1
447	2.8090801	0.54335505	wt1
448	3.0568788	0.263709	wt1
449	2.784917	0.50647324	wt1
450	3.0192642	0.6894029	wt1
451	2.8506014	0.5184888	wt1
452	2.692389	0.49177167	wt1
453	2.703256	0.542046	wt1
454	2.097969	0.7370307	wt1
455	2.3784127	0.46211663	wt1
456	2.6983602	0.5531683	wt1
457	2.4045677	0.46335346	wt1
458	2.3789473	0.37105304	wt1
459	2.233681	0.32621926	wt1
460	2.2414527	0.44779852	wt1
461	2.4470506	0.41445345	wt1
462	2.7719173	0.5702124	wt1
463	2.54985	0.40332544	wt1
464	2.1138074	0.6793103	wt1
465	2.3792746	0.67171186	wt1
466	2.9412541	0.39115763	wt1
467	2.611255	0.33094537	wt1
468	2.6548405	0.4245796	wt1
469	2.825078	0.19743814	wt1
470	2.255522	0.38242638	wt1
471	2.2967439	0.32456246	wt1
472	2.4057596	0.6533074	wt1
473	2.6062605	0.49016514	wt1
474	2.1945186	0.5535652	wt1
475	2.2748551	0.64141387	wt1
476	2.432216	0.57508975	wt1
477	2.606672	0.48989785	wt1
478	2.4126618	0.35087106	wt1
479	2.0230207	0.45392424	wt1
480	2.4260638	0.46879795	wt1
481	2.358547	0.32062924	wt1
482	2.3861153	0.377577	wt1
483	2.6637022	0.19095436	wt1
484	2.476176	0.41203907	wt1
485	2.4734042	0.42605704	wt1
486	2.1214135	0.6334774	wt1
487	2.2113407	0.50173855	wt1
488	2.469216	0.6358581	wt1
489	2.1445398	0.5689403	wt1
490	2.2965703	0.4814427	wt1
491	2.3745935	0.58352304	wt1
492	3.0222173	0.6047479	wt1
493	2.3046296	0.58766645	wt1
494	2.4905605	0.5870353	wt1
495	3.1764011	0.5345819	wt1
496	2.6420717	0.50457984	wt1
497	2.9192538	0.6028176	wt1
498	2.6640103	0.6455414	wt1
499	2.824227	0.44960782	wt1
500	3.0133884	0.48407513	wt1
501	2.5781064	0.6374491	wt1
502	2.4537995	0.38420546	wt1
503	2.612493	0.28187615	wt1
504	2.539999	0.3701399	wt1
505	2.8743227	0.4786958	wt1
506	2.7943373	0.5940088	wt1
507	2.8660321	0.38753852	wt1
508	2.8357162	0.40683633	wt1
509	3.0998578	0.44222167	wt1
510	2.3708823	0.5754435	wt1
511	2.7971907	0.60633665	wt1
512	2.7193694	0.37530187	wt1
513	2.6696117	0.40526026	wt1
514	2.6153662	0.53120714	wt1
515	2.4246464	0.5189423	wt1
516	3.020188	0.46890154	wt1
517	2.7034936	0.5423513	wt1
518	3.3249989	0.35108942	wt1
519	3.266443	0.44519883	wt1
520	2.8665302	0.5327461	wt1
521	3.1413689	0.3666623	wt1
522	3.1129234	0.47345543	wt1
523	3.0669668	0.34406328	wt1
524	2.6008317	0.24267283	wt1
525	2.9449637	0.55605596	wt1
526	2.497192	0.50585127	wt1
527	2.8447895	0.38033253	wt1
528	2.9547875	0.27971357	wt1
529	3.3193705	0.4008361	wt1
530	2.7679262	0.4407689	wt1
531	3.0403342	0.26786333	wt1
532	2.5713944	0.40526527	wt1
533	2.9002526	0.43444157	wt1
534	2.8521352	0.57305634	wt1
535	3.110272	0.36056235	wt1
536	2.4909403	0.6434947	wt1
537	2.8588164	0.5604616	wt1
538	2.5696483	0.67569286	wt1
539	3.14078	0.463139	wt1
540	2.7933223	0.7230769	wt1
541	3.0632517	0.5741384	wt1
542	2.7344337	0.45517567	wt1
543	2.299364	0.41219997	wt1
544	2.8722441	0.6354487	wt1
545	3.4462354	0.43362778	wt1
546	2.9433448	0.3283725	wt1
547	3.136096	0.33138153	wt1
548	3.2080579	0.20805092	wt1
549	3.3263078	0.3619895	wt1
550	3.2522073	0.50982326	wt1
551	3.0178988	0.401179	wt1
552	2.9285553	0.30693167	wt1
553	2.718641	0.4251925	wt1
554	2.9248638	0.1805056	wt1
555	2.9789674	0.5321647	wt1
556	2.8207417	0.36476296	wt1
557	2.7087052	0.38614407	wt1
558	3.2173505	0.3064465	wt1
559	3.1217449	0.21414122	wt1
560	3.1807144	0.23942696	wt1
561	2.8984296	0.32846043	wt1
562	3.1598191	0.36984378	wt1
563	2.7832804	0.2430409	wt1
564	2.9698484	0.31172988	wt1
565	2.9431105	0.45467308	wt1
566	2.8826058	0.04009803	wt1
567	3.1236975	0.32115626	wt1
568	3.1365	0.10985271	wt1
569	3.3198826	0.24725945	wt1
570	2.6655192	0.16216806	wt1
571	3.184623	0.19192204	wt1
572	2.578111	0.15969543	wt1
573	2.8282633	0.38435897	wt1
574	2.8083723	0.37214938	wt1
575	2.8365557	0.3921682	wt1
576	2.8702314	0.39640123	wt1
577	2.782708	0.30628803	wt1
578	2.8039434	0.39593792	wt1
579	2.7551668	-0.023884352	wt1
580	2.9992328	0.24023797	wt1
581	3.337213	0.2733855	wt1
582	2.9072504	0.47243524	wt1
583	2.9322193	0.2359488	wt1
584	3.1061053	0.30331358	wt1
585	2.93297	0.34867343	wt1
586	3.097969	0.14659947	wt1
587	3.225157	0.19750884	wt1
588	2.7608902	0.08379244	wt1
589	2.8210948	0.14398438	wt1
590	3.2012553	0.14478831	wt1
591	3.121789	0.081871286	wt1
592	2.8497255	0.22958228	wt1
593	3.0105505	0.14334929	wt1
594	3.137981	0.068560585	wt1
595	2.776332	0.13459894	wt1
596	3.635337	0.30609342	wt1
597	3.1124926	0.37650776	wt1
598	3.6039598	0.35357586	wt1
599	2.9765148	0.37505704	wt1
600	2.8473196	0.29307508	wt1
601	2.7339554	0.64698684	wt1
602	3.0024054	0.41908035	wt1
603	2.858925	0.43403196	wt1
604	3.2669334	0.58722705	wt1
605	3.4475038	0.4028096	wt1
606	2.9397445	0.3759933	wt1
607	3.1890876	0.3206052	wt1
608	3.0074978	0.34270647	wt1
609	3.164963	0.50737697	wt1
610	3.1651373	0.30465657	wt1
611	2.884363	0.038155206	wt1
612	2.7006888	0.26537067	wt1
613	3.3582025	0.39122593	wt1
614	2.952447	0.39305657	wt1
615	2.9147518	0.38988414	wt1
616	2.8537629	0.39005548	wt1
617	2.6398032	0.5642725	wt1
618	3.0499206	0.28914702	wt1
619	2.7640674	0.46029365	wt1
620	2.8703012	0.3530965	wt1
621	3.2857509	0.21194403	wt1
622	3.2652373	0.030083826	wt1
623	2.985116	0.13290617	wt1
624	2.8011987	0.24006522	wt1
625	2.920946	0.49437585	wt1
626	3.0402567	0.41371146	wt1
627	2.72545	0.40360886	wt1
628	3.0453215	0.36631534	wt1
629	2.5677962	0.44175503	wt1
630	3.366395	0.20094341	wt1
631	3.0123708	0.25478965	wt1
632	3.380935	0.2804574	wt1
633	3.228243	0.27792513	wt1
634	3.392256	0.36482912	wt1
635	2.8385656	0.33678412	wt1
636	2.983474	0.41044265	wt1
637	2.9565496	0.46357584	wt1
638	2.920699	0.23651895	wt1
639	2.937458	0.33835542	wt1
640	2.8882556	0.39591894	wt1
641	2.9835489	0.3338217	wt1
642	3.0510733	0.36125267	wt1
643	2.7545235	0.3814448	wt1
644	3.581681	0.41867092	wt1
645	2.9775097	0.29487854	wt1
646	3.5983613	0.35925403	wt1
647	2.7515473	0.262715	wt1
648	3.1627162	0.5286762	wt1
649	3.0022328	0.29409775	wt1
650	3.0194783	0.4190481	wt1
651	2.8274431	0.36736068	wt1
652	2.75274	0.436243	wt1
653	2.9508574	0.28001758	wt1
654	3.174035	0.5751038	wt1
655	2.6105824	0.49666378	wt1
656	2.781586	0.38287574	wt1
657	2.5515637	0.63893473	wt1
658	3.0074627	0.45860526	wt1
659	2.7092605	0.39691454	wt1
660	3.1080203	0.3443198	wt1
661	2.6577737	0.45908764	wt1
662	2.3122282	0.4819625	wt1
663	2.4803486	0.4365838	wt1
664	2.3842568	0.28874514	wt1
665	2.4706275	0.24328761	wt1
666	2.6379163	0.2569976	wt1
667	2.6640403	0.237079	wt1
668	2.5300796	0.25117454	wt1
669	2.276452	0.5550737	wt1
670	2.1257906	0.35987273	wt1
671	2.005702	0.4925959	wt1
672	2.5750594	0.19721699	wt1
673	2.714717	0.30151567	wt1
674	3.223332	0.375785	wt1
675	2.7843683	0.325334	wt1
676	2.6750581	0.32816887	wt1
677	2.485935	0.17256203	wt1
678	2.8651457	0.2839782	wt1
679	2.581305	0.13507421	wt1
680	2.8522067	0.20658809	wt1
681	2.503606	0.054926306	wt1
682	2.5662258	0.15646702	wt1
683	2.0816097	0.15683348	wt1
684	2.272752	0.05279317	wt1
685	2.6265345	0.28893054	wt1
686	2.166078	0.09922744	wt1
687	2.604455	0.055214364	wt1
688	2.1450818	0.33022457	wt1
689	2.9193192	0.18753156	wt1
690	3.017798	0.3117638	wt1
691	2.2060683	0.33928654	wt1
692	2.7662854	0.12145906	wt1
693	2.485186	0.30379903	wt1
694	2.766964	0.20696747	wt1
695	2.731113	0.23974541	wt1
696	2.9731085	0.33737403	wt1
697	2.5750408	0.40378267	wt1
698	2.4718544	0.4468194	wt1
699	2.5695488	0.26819748	wt1
700	2.1182952	0.6067375	wt1
701	2.5654352	0.6142241	wt1
702	2.741307	0.3878179	wt1
703	2.4816546	0.32060552	wt1
704	2.6219614	0.3495195	wt1
705	2.5572395	0.42029738	wt1
706	3.3561172	0.32383084	wt1
707	3.0120156	0.5002016	wt1
708	3.086607	0.4953435	wt1
709	2.8575275	0.46374714	wt1
710	3.2475328	0.5383646	wt1
711	3.7428918	0.3814468	wt1
712	3.4576418	0.38300422	wt1
713	3.5156343	0.29161185	wt1
714	3.4717367	0.41426072	wt1
715	3.24529	0.6808484	wt1
716	3.437253	0.6792844	wt1
717	3.2499306	0.53807265	wt1
718	2.505394	0.5281863	wt1
719	3.1387405	0.6232362	wt1
720	3.19856	0.40254423	wt1
721	3.4162369	0.44031793	wt1
722	3.6240127	0.49152213	wt1
723	3.5479412	0.23862867	wt1
724	3.331771	0.33092234	wt1
725	3.384895	0.51160777	wt1
726	3.4463055	0.5405299	wt1
727	3.52578	0.18062873	wt1
728	3.3946307	0.60175353	wt1
729	3.3331869	0.39860392	wt1
730	3.4084477	0.56468266	wt1
731	3.1227946	0.66915154	wt1
732	3.0025792	0.57086825	wt1
733	3.1118975	0.38292736	wt1
734	2.9538188	0.63976294	wt1
735	3.4300356	0.5918474	wt1
736	3.3865795	0.5274314	wt1
737	3.4022582	0.653437	wt1
738	3.3216805	0.5103492	wt1
739	3.3073027	0.48315853	wt1
740	3.3933196	0.48261884	wt1
741	3.24409	0.7318661	wt1
742	3.5786846	0.5804609	wt1
743	3.4357102	0.8979133	wt1
744	3.0069025	0.7707828	wt1
745	3.4193935	0.68518233	wt1
746	3.0398755	0.7658904	wt1
747	3.2287705	0.8092967	wt1
748	3.2172992	0.6149637	wt1
749	3.26039	0.84979117	wt1
750	3.4220278	0.6840817	wt1
751	3.3462121	0.6845787	wt1
752	3.0544019	0.55192167	wt1
753	3.5102875	0.6421902	wt1
754	3.3746316	0.5765806	wt1
755	3.203585	0.5457065	wt1
756	3.3538165	0.73499125	wt1
757	3.6882381	0.7408444	wt1
758	4.0078335	0.43658504	wt1
759	3.6587245	0.3770686	wt1
760	3.5051398	0.5721847	wt1
761	3.5884018	0.5358483	wt1
762	3.1725543	0.42675108	wt1
763	3.0323544	0.24833588	wt1
764	3.7153935	0.35044467	wt1
765	3.4641078	0.3179073	wt1
766	3.5147347	0.39408675	wt1
767	3.8864343	0.49033412	wt1
768	3.5482087	0.46600005	wt1
769	3.2474763	0.4860434	wt1
770	3.51703	0.58697927	wt1
771	3.0964935	0.5287549	wt1
772	3.2510965	0.55855405	wt1
773	3.267904	0.45767772	wt1
774	3.3378236	0.5287764	wt1
775	3.85453	0.40564293	wt1
776	3.3960886	0.5552552	wt1
777	3.7536745	0.47893274	wt1
778	3.2179286	0.53528476	wt1
779	2.9677505	0.55207944	wt1
780	3.3525746	0.58742696	wt1
781	3.7125525	0.40762052	wt1
782	3.3146307	0.5498088	wt1
783	3.2854664	0.41889724	wt1
784	3.4609632	0.36351427	wt1
785	3.3230958	0.53518635	wt1
786	3.8694131	0.27619508	wt1
787	3.2293794	0.20334081	wt1
788	3.3579721	0.3862768	wt1
789	3.3037276	0.41836149	wt1
790	3.494571	0.49862954	wt1
791	3.4742036	0.51846856	wt1
792	3.3579843	0.35456434	wt1
793	3.891098	0.44468457	wt1
794	3.4504778	0.56253684	wt1
795	3.5397882	0.39991194	wt1
796	3.5800624	0.54943424	wt1
797	3.7405653	0.4115996	wt1
798	3.3222468	0.34008393	wt1
799	3.2605531	0.62926805	wt1
800	3.273139	0.5935289	wt1
801	3.8508546	0.6113868	wt1
802	3.5351226	0.5497548	wt1
803	3.5660348	0.4459649	wt1
804	3.3759372	0.26554087	wt1
805	3.7096891	0.69197893	wt1
806	3.2820952	0.6064105	wt1
807	3.3913186	0.6655706	wt1
808	3.6130338	0.6756526	wt1
809	3.3970551	0.3091425	wt1
810	3.4801362	0.46388105	wt1
811	3.4063437	0.30427253	wt1
812	3.5367734	0.3636264	wt1
813	3.1001549	0.5335371	wt1
814	3.5031776	0.683403	wt1
815	3.2960181	0.5609718	wt1
816	3.348832	0.52989453	wt1
817	3.753317	0.36904645	wt1
818	3.6759913	0.6033	wt1
819	3.3703904	0.41514122	wt1
820	3.5146887	0.59243715	wt1
821	3.4769459	0.57861024	wt1
822	3.7227268	0.6102159	wt1
823	2.6900694	0.576761	wt1
824	3.1793041	0.5586033	wt1
825	3.297517	0.5337325	wt1
826	3.0491602	0.6883745	wt1
827	2.8444328	0.47741842	wt1
828	3.2433584	0.46135172	wt1
829	2.9405997	0.55692774	wt1
830	3.2898867	0.6503906	wt1
831	3.5595512	0.31452918	wt1
832	3.7175515	0.45603183	wt1
833	3.3882093	0.35632396	wt1
834	3.0446322	0.47571552	wt1
835	3.2575529	0.65315396	wt1
836	3.0555787	0.55513865	wt1
837	3.412387	0.44217554	wt1
838	3.1723776	0.3786823	wt1
839	3.7364566	0.26610228	wt1
840	3.2336457	0.5434032	wt1
841	3.2850897	0.530308	wt1
842	3.2723985	0.54576296	wt1
843	3.3704102	0.54521626	wt1
844	3.269012	0.652788	wt1
845	2.9424582	0.6657383	wt1
846	3.3038595	0.45539325	wt1
847	3.2915802	0.3661477	wt1
848	3.1866312	0.52889663	wt1
849	3.5563004	0.5697672	wt1
850	3.242738	0.35989448	wt1
851	3.13555	0.41793466	wt1
852	3.3233604	0.67541885	wt1
853	2.976085	0.5418681	wt1
854	2.914256	0.55474156	wt1
855	2.8632407	0.34028453	wt1
856	2.9659908	0.44097915	wt1
857	3.565874	0.47259602	wt1
858	2.945877	0.64865434	wt1
859	3.309274	0.63565826	wt1
860	3.4786317	0.59771246	wt1
861	2.7672696	0.5560252	wt1
862	2.618657	0.5439608	wt1
863	3.2569802	0.62773776	wt1
864	3.2728279	0.37821844	wt1
865	3.2078795	0.47463846	wt1
866	3.0360842	0.55712295	wt1
867	3.4355297	0.46816716	wt1
868	3.3363025	0.35386553	wt1
869	3.3006392	0.3368262	wt1
870	3.3690503	0.45927054	wt1
871	3.0628905	0.19521059	wt1
872	2.7373374	0.4580281	wt1
873	2.8219333	0.5303446	wt1
874	3.4402435	0.53718024	wt1
875	3.3641021	0.3573686	wt1
876	3.5129137	0.55089724	wt1
877	3.2725325	0.5892303	wt1
878	3.2516763	0.42450365	wt1
879	3.5190291	0.3035336	wt1
880	3.510365	0.29764974	wt1
881	3.1845274	0.37385044	wt1
882	3.7957795	0.19302472	wt1
883	3.3114533	0.576075	wt1
884	3.740415	0.3457002	wt1
885	2.9330761	0.7827908	wt1
886	3.1396754	0.7024596	wt1
887	3.090535	0.6221384	wt1
888	2.9358754	0.6094803	wt1
889	4.0311737	0.4657362	wt1
890	3.1604562	0.32074288	wt1
891	3.1722138	0.55716527	wt1
892	3.1056085	0.54263294	wt1
893	3.2123847	0.5819259	wt1
894	2.9124358	0.41243023	wt1
895	3.3479245	0.24152903	wt1
896	3.2348266	0.24421425	wt1
897	3.160446	0.18041897	wt1
898	3.1244187	0.4088755	wt1
899	3.034725	0.44039723	wt1
900	3.061867	0.4631725	wt1
901	3.1491473	0.44278172	wt1
902	3.1637762	0.4018715	wt1
903	3.3202512	0.48878396	wt1
904	3.0485508	0.5149741	wt1
905	3.0242746	0.54696965	wt1
906	3.1995237	0.44490838	wt1
907	3.164976	0.44386646	wt1
908	3.0830982	0.5179582	wt1
909	2.5527544	0.48633385	wt1
910	2.9034712	0.5475364	wt1
911	2.9100282	0.6442661	wt1
912	2.8212202	0.7631492	wt1
913	2.7417526	0.65248173	wt1
914	2.5492294	0.8518066	wt1
915	2.8748853	0.8304549	wt1
916	2.924769	1.0948243	wt1
917	2.922906	0.89180225	wt1
918	2.9297605	0.8737128	wt1
919	2.8525393	0.6832951	wt1
920	2.8874128	0.76350534	wt1
921	3.1667063	0.7733412	wt1
922	2.9940586	0.9302733	wt1
923	2.355923	0.9897201	wt1
924	2.9053245	0.8507195	wt1
925	2.8927186	0.70146716	wt1
926	2.9304762	0.65456367	wt1
927	2.7469194	0.872549	wt1
928	3.0308783	0.7274589	wt1
929	3.2125661	0.8072102	wt1
930	3.506701	0.8968149	wt1
931	3.1110044	0.65842503	wt1
932	3.1563325	0.5875618	wt1
933	3.155433	0.7666697	wt1
934	3.240202	0.75293815	wt1
935	2.7970905	0.82083344	wt1
936	3.0680902	0.84872645	wt1
937	2.7895396	0.75261503	wt1
938	3.1795917	0.8199119	wt1
939	2.9558547	0.59698445	wt1
940	3.3610969	0.71762246	wt1
941	2.8143883	0.7374553	wt1
942	3.1800861	0.752425	wt1
943	2.9907763	0.6014475	wt1
944	3.369439	0.42779833	wt1
945	2.9003034	0.78232086	wt1
946	2.77839	0.66264516	wt1
947	2.8595245	0.5499598	wt1
948	3.1140146	0.78119993	wt1
949	2.6752667	0.55344903	wt1
950	2.8396788	0.66077435	wt1
951	2.7583723	0.5434417	wt1
952	2.5667553	0.5136562	wt1
953	2.8312583	0.53578657	wt1
954	2.9188154	0.36687618	wt1
955	2.9667318	0.5428609	wt1
956	2.4999497	0.6594744	wt1
957	2.2152967	0.69377613	wt1
958	2.461199	0.62398183	wt1
959	2.838727	0.70509887	wt1
960	2.7632644	0.5041642	wt1
961	2.6624658	0.34334517	wt1
962	3.276484	0.4710612	wt1
963	2.7975154	0.5372762	wt1
964	2.8644273	0.6108191	wt1
965	2.8504915	0.57647	wt1
966	2.8414352	0.569143	wt1
967	2.6574304	0.59114814	wt1
968	2.6705878	0.589559	wt1
969	2.5922618	0.38979554	wt1
970	2.5976393	0.5440593	wt1
971	2.6562166	0.5738443	wt1
972	2.2420974	0.69680095	wt1
973	1.8744816	0.6191674	wt1
974	2.6507878	0.68549436	wt1
975	2.5095346	0.6425846	wt1
976	2.2183418	0.727971	wt1
977	2.4534974	0.78714013	wt1
978	2.3481045	0.61103165	wt1
979	2.565763	0.7564741	wt1
980	2.6301274	0.8351732	wt1
981	3.0011156	0.63748616	wt1
982	2.648502	0.60979766	wt1
983	2.9242718	0.675952	wt1
984	2.3702235	0.7242245	wt1
985	2.9624484	0.76783687	wt1
986	2.7173226	0.6065768	wt1
987	2.691571	0.7643245	wt1
988	2.6362233	0.52455395	wt1
989	2.9450536	0.57350826	wt1
990	2.9936676	0.3006728	wt1
991	2.9923258	0.56795436	wt1
992	2.8256755	0.553116	wt1
993	2.1794808	0.20324048	wt1
994	1.7910625	0.40498623	wt1
995	2.2263095	0.36375275	wt1
996	2.314051	0.5493304	wt1
997	1.8249973	0.5466705	wt1
998	2.4316497	0.4529532	wt1
999	2.1690533	0.30496383	wt1
1000	2.337465	0.30020344	wt1
1001	2.093545	0.18433744	wt1
1002	2.4817548	0.22630641	wt1
1003	1.8687012	0.29144362	wt1
1004	2.7214484	0.4406041	wt1
1005	1.8476857	0.5078995	wt1
1006	1.9816446	0.42050454	wt1
1007	1.9745133	0.64599794	wt1
1008	2.185512	0.44703662	wt1
1009	2.113476	0.5101939	wt1
1010	2.1860318	0.5651095	wt1
1011	2.0307057	0.52820116	wt1
1012	2.2525685	0.6194267	wt1
1013	2.0465796	0.6311431	wt1
1014	2.315427	0.677241	wt1
1015	1.9618975	0.42881566	wt1
1016	2.6211622	0.5298864	wt1
1017	2.3621743	0.70257026	wt1
1018	2.033556	0.56807834	wt1
1019	2.7868805	0.8213128	wt1
1020	3.042578	0.5471158	wt1
1021	2.7767472	0.5536245	wt1
1022	2.607952	0.6942711	wt1
1023	2.3886466	0.73250985	wt1
1024	2.4760492	0.6287437	wt1
1025	1.9126753	0.6157174	wt1
1026	1.7372702	0.71695554	wt1
1027	1.9112743	0.5657404	wt1
1028	1.9444098	0.528982	wt1
1029	1.7421302	0.63195115	wt1
1030	1.4055762	0.74751526	wt1
1031	2.2816594	0.56702906	wt1
1032	2.3660796	0.642042	wt1
1033	1.8941435	0.5192657	wt1
1034	2.1490424	0.5895465	wt1
1035	2.2395442	0.46159053	wt1
1036	2.1170223	0.6577916	wt1
1037	1.942631	0.41276965	wt1
1038	2.0723593	0.5710795	wt1
1039	1.6540747	0.5743545	wt1
1040	1.9517467	0.40712404	wt1
1041	2.2710745	0.47451004	wt1
1042	2.2387388	0.5467117	wt1
1043	2.4315052	0.4688357	wt1
1044	1.6058887	0.5310306	wt1
1045	1.9482366	0.5814537	wt1
1046	1.9981631	0.5040867	wt1
1047	2.357688	0.436282	wt1
1048	2.1223688	0.608986	wt1
1049	2.3258402	0.46366423	wt1
1050	1.7665929	0.5828895	wt1
1051	1.631168	0.47759935	wt1
1052	1.9462016	0.42520055	wt1
1053	1.790664	0.5464068	wt1
1054	1.8414816	0.4748106	wt1
1055	2.051491	0.4773845	wt1
1056	2.0309758	0.51025355	wt1
1057	1.9998677	0.4771896	wt1
1058	1.8289934	0.48785305	wt1
1059	1.9586691	0.30649394	wt1
1060	1.7900856	0.516591	wt1
1061	1.7983681	0.4763735	wt1
1062	1.9061589	0.67905194	wt1
1063	2.6091368	0.41951534	wt1
1064	2.275972	0.2989444	wt1
1065	1.9271573	0.45322135	wt1
1066	2.1426818	0.5405988	wt1
1067	2.5122123	0.7999175	wt1
1068	2.1671786	0.85139775	wt1
1069	2.0534155	0.5707407	wt1
1070	1.960154	0.55685294	wt1
1071	1.6752601	0.7156144	wt1
1072	2.0478063	0.6748685	wt1
1073	2.3002458	0.5580362	wt1
1074	1.8276862	0.725495	wt1
1075	2.1940742	0.44988778	wt1
1076	1.8968318	0.61867064	wt1
1077	1.8812935	0.68884045	wt1
1078	2.00297	0.48830426	wt1
1079	2.1046622	0.63631934	wt1
1080	1.9411522	0.57936597	wt1
1081	2.1846144	0.8236849	wt1
1082	1.9217877	0.49297097	wt1
1083	1.9345804	0.62911844	wt1
1084	2.1290383	0.4214977	wt1
1085	2.0467064	0.35298812	wt1
1086	1.7612653	0.25182042	wt1
1087	1.5942074	0.39570513	wt1
1088	2.1323211	0.5024167	wt1
1089	2.0479352	0.69311607	wt1
1090	2.1931605	0.57091534	wt1
1091	2.4319282	0.63938487	wt1
1092	1.990083	0.3408011	wt1
1093	2.5100603	0.5937028	wt1
1094	1.9574634	0.418582	wt1
1095	2.3900244	0.4485827	wt1
1096	2.392207	0.36759612	wt1
1097	2.322692	0.29817113	wt1
1098	2.4207544	0.39604363	wt1
1099	2.0626047	0.59154266	wt1
1100	2.2065227	0.33800972	wt1
1101	2.3266094	0.3858064	wt1
1102	2.0178843	0.4668063	wt1
1103	1.9428551	0.26207477	wt1
1104	2.0611227	0.50714654	wt1
1105	1.6668409	0.5932498	wt1
1106	2.2007341	0.24338575	wt1
1107	2.467536	0.23351115	wt1
1108	2.0935884	0.2759796	wt1
1109	1.9577417	0.35716158	wt1
1110	2.2895925	0.46230313	wt1
1111	1.922835	0.29237834	wt1
1112	2.2569013	0.3350011	wt1
1113	2.0323265	0.3731359	wt1
1114	1.7776892	0.4272292	wt1
1115	2.048532	0.3058674	wt1
1116	1.8648436	0.31713906	wt1
1117	1.6883568	0.29198262	wt1
1118	1.7008076	0.09908031	wt1
1119	1.932287	0.13872205	wt1
1120	2.0349014	-0.01920032	wt1
1121	2.1698854	0.2945313	wt1
1122	2.0304155	0.22365949	wt1
1123	2.1348326	0.56750095	wt1
1124	2.6673875	0.22758833	wt1
1125	2.5306737	0.27399227	wt1
1126	2.0750453	0.23598373	wt1
1127	1.9976659	0.15666644	wt1
1128	2.1767013	0.20612468	wt1
1129	2.4050467	0.25669697	wt1
1130	2.0871768	0.33506784	wt1
1131	2.061242	0.30736417	wt1
1132	2.0496504	0.33449376	wt1
1133	2.0578165	0.34509844	wt1
1134	1.7951989	0.30451676	wt1
1135	1.7261856	0.4647935	wt1
1136	1.7435695	0.35436416	wt1
1137	1.9167423	0.34781644	wt1
1138	2.0712693	0.5571448	wt1
1139	2.0017197	0.44167933	wt1
1140	1.8990527	0.32578686	wt1
1141	1.6880232	0.4654029	wt1
1142	1.3292222	0.5990669	wt1
1143	1.4643024	0.62338305	wt1
1144	1.7744077	0.5071544	wt1
1145	1.4397604	0.6018941	wt1
1146	2.0859206	0.5414564	wt1
1147	1.9795471	0.42978626	wt1
1148	2.1347876	0.47075883	wt1
1149	1.8875135	0.27274323	wt1
1150	1.9256024	0.53216785	wt1
1151	2.152305	0.6403276	wt1
1152	2.1377075	0.45135334	wt1
1153	2.160169	0.4295585	wt1
1154	2.1772616	0.51416355	wt1
1155	1.9646143	0.7596775	wt1
1156	1.5357081	0.64573467	wt1
1157	2.1522956	0.5364469	wt1
1158	1.9570405	0.4414514	wt1
1159	2.276685	0.6375034	wt1
1160	1.958909	0.72309124	wt1
1161	2.4176972	0.6146043	wt1
1162	2.2682574	0.7481957	wt1
1163	2.1997643	0.74246997	wt1
1164	1.920108	0.31543818	wt1
1165	2.1386514	0.5940781	wt1
1166	1.5880053	0.42119744	wt1
1167	1.6671697	0.6926173	wt1
1168	1.8452362	0.70211333	wt1
1169	2.065505	0.82276344	wt1
1170	1.7658257	0.68789625	wt1
1171	2.3603652	0.5873443	wt1
1172	2.5603857	0.43310472	wt1
1173	2.1347008	0.6598867	wt1
1174	2.3243527	0.6470308	wt1
1175	2.1636872	0.4288601	wt1
1176	2.5133162	0.3541685	wt1
1177	2.0627518	0.5165595	wt1
1178	2.310477	0.58871746	wt1
1179	2.3637738	0.4341858	wt1
1180	2.2657905	0.46741137	wt1
1181	2.1202285	0.43127698	wt1
1182	1.9279104	0.42037645	wt1
1183	2.1646836	0.4090862	wt1
1184	2.1710713	0.49194407	wt1
1185	2.0369916	0.45178077	wt1
1186	2.1874585	0.6422233	wt1
1187	2.6130755	0.59326506	wt1
1188	2.4815295	0.29002905	wt1
1189	2.1058528	0.5122907	wt1
1190	1.9112327	0.48850358	wt1
1191	1.6666025	0.41277987	wt1
1192	2.2370765	0.3679832	wt1
1193	2.3349981	0.4050305	wt1
1194	2.3297472	0.3739274	wt1
1195	2.0516517	0.43219122	wt1
1196	2.3178322	0.21627688	wt1
1197	2.495589	0.20705727	wt1
1198	2.4437249	0.39336297	wt1
1199	2.4381022	0.4059442	wt1
1200	2.1897826	0.35427427	wt1
1201	2.3348565	0.32594684	wt1
1202	2.0347948	0.5337958	wt1
1203	1.9823478	0.42452037	wt1
1204	2.1947114	0.27105895	wt1
1205	1.7314196	0.20290624	wt1
1206	2.0433104	0.19123432	wt1
1207	1.8700604	0.3305348	wt1
1208	1.5450972	0.41480127	wt1
1209	2.100168	0.29573014	wt1
1210	2.0257442	0.3107671	wt1
1211	2.022967	0.4394492	wt1
1212	1.8564655	0.37669906	wt1
1213	2.0162616	0.3670715	wt1
1214	2.2955484	0.34342733	wt1
1215	1.7234374	0.30863002	wt1
1216	2.1586719	0.3184466	wt1
1217	2.243478	0.24155308	wt1
1218	2.382464	0.24647933	wt1
1219	1.9846159	0.2766432	wt1
1220	1.9857802	0.22152013	wt1
1221	2.079499	0.42115122	wt1
1222	2.3414001	0.21845025	wt1
1223	1.9977126	0.14492768	wt1
1224	2.2596228	0.030174235	wt1
1225	2.0930464	0.23222597	wt1
1226	2.252137	0.37980467	wt1
1227	2.0112903	0.39091095	wt1
1228	1.9382156	0.52789396	wt1
1229	2.55837	0.2847152	wt1
1230	2.3042858	0.26470786	wt1
1231	2.5388381	0.2238215	wt1
1232	2.1766837	0.33807042	wt1
1233	2.362891	0.47676843	wt1
1234	2.2880855	0.30461416	wt1
1235	1.9481218	0.6371591	wt1
1236	2.1997995	0.5363016	wt1
1237	2.045151	0.668392	wt1
1238	2.419745	0.5964566	wt1
1239	2.1162894	0.28599948	wt1
1240	1.9081998	0.5127845	wt1
1241	2.20348	0.4275221	wt1
1242	2.500918	0.539587	wt1
1243	2.2440891	0.48820895	wt1
1244	2.0304096	0.33162892	wt1
1245	2.2536345	0.69492465	wt1
1246	2.607028	0.7092821	wt1
1247	2.3830817	0.38969195	wt1
1248	2.6549892	0.7358467	wt1
1249	2.1231709	0.512919	wt1
1250	2.6866212	0.41428453	wt1
1251	2.4565718	0.54941726	wt1
1252	2.493549	0.7405931	wt1
1253	2.492112	0.786889	wt1
1254	2.6252947	0.5271155	wt1
1255	2.5809395	0.45415416	wt1
1256	2.6650374	0.6866175	wt1
1257	2.807342	0.64159274	wt1
1258	2.6467838	0.4884142	wt1
1259	2.690016	0.64250535	wt1
1260	2.2230797	0.6071219	wt1
1261	2.6667497	0.76815486	wt1
1262	2.3749135	0.6384141	wt1
1263	2.8721437	0.41193604	wt1
1264	2.6685042	0.6706827	wt1
1265	2.6315315	0.7431314	wt1
1266	2.6582696	0.66292065	wt1
1267	2.2941523	0.71154946	wt1
1268	2.46435	0.5976397	wt1
1269	2.4663286	0.43049756	wt1
1270	2.493817	0.32245365	wt1
1271	2.8413873	0.6618424	wt1
1272	2.3845642	0.76178074	wt1
1273	2.3196726	0.4505169	wt1
1274	2.4170716	0.6091761	wt1
1275	3.2015784	0.55225235	wt1
1276	2.8244865	0.54382133	wt1
1277	2.6646018	0.76939964	wt1
1278	2.51078	0.53995436	wt1
1279	2.7248151	0.4832451	wt1
1280	2.4366653	0.70419735	wt1
1281	2.8078895	0.8178824	wt1
1282	2.6432235	0.6277943	wt1
1283	2.6795118	0.6534781	wt1
1284	2.7019112	0.47595677	wt1
1285	2.8169434	0.3939046	wt1
1286	2.7751415	0.6253369	wt1
1287	3.1995468	0.51612175	wt1
1288	3.0519075	0.5590139	wt1
1289	2.7490506	0.71016926	wt1
1290	2.8505893	0.8565481	wt1
1291	2.8394997	0.73842317	wt1
1292	3.000712	0.6542173	wt1
1293	2.8345668	0.48932686	wt1
1294	2.8726656	0.61530966	wt1
1295	2.9800658	0.45093393	wt1
1296	3.0563176	0.52141875	wt1
1297	2.5428402	0.69435894	wt1
1298	3.15133	0.39094386	wt1
1299	2.381608	0.72147584	wt1
1300	2.198844	0.4926569	wt1
1301	2.9029295	0.5958961	wt1
1302	2.5339236	0.5325446	wt1
1303	2.371955	0.59737015	wt1
1304	2.5333107	0.41148806	wt1
1305	2.342853	0.40676367	wt1
1306	2.8370092	0.3026339	wt1
1307	2.5656354	0.14276254	wt1
1308	2.6596732	0.40687227	wt1
1309	2.535258	0.37700504	wt1
1310	2.4933913	0.42358232	wt1
1311	2.7643983	0.20296614	wt1
1312	2.6764724	0.30784342	wt1
1313	2.743946	0.47019413	wt1
1314	2.6526449	0.30106843	wt1
1315	2.958354	0.5648602	wt1
1316	2.6121037	0.39099643	wt1
1317	2.6350043	0.59713507	wt1
1318	2.5279167	0.66395456	wt1
1319	2.6073048	0.6407632	wt1
1320	2.4327002	0.43450567	wt1
1321	2.1785526	0.5268684	wt1
1322	2.6296628	0.61203724	wt1
1323	2.611123	0.3959537	wt1
1324	2.2392712	0.38506916	wt1
1325	2.053197	0.38215587	wt1
1326	1.9154086	0.3612855	wt1
1327	1.9041187	0.50365394	wt1
1328	2.2819152	0.3321033	wt1
1329	2.4285645	0.37586638	wt1
1330	2.9811974	0.39344963	wt1
1331	2.4805262	0.19042191	wt1
1332	2.370032	0.45331836	wt1
1333	2.9150786	0.39740086	wt1
1334	2.611289	0.35421216	wt1
1335	2.636981	0.3706794	wt1
1336	1.9828633	0.30481163	wt1
1337	2.477425	0.35209924	wt1
1338	2.4404387	0.1769802	wt1
1339	2.4766967	0.37707496	wt1
1340	2.2190835	0.4096042	wt1
1341	2.856954	0.36897078	wt1
1342	2.93563	0.20415656	wt1
1343	3.200295	0.23549613	wt1
1344	3.0112863	0.44346708	wt1
1345	2.9980192	0.33735767	wt1
1346	2.5852242	0.28666013	wt1
1347	2.7008402	0.47446853	wt1
1348	2.996277	0.48571417	wt1
1349	3.3226683	0.2488537	wt1
1350	3.0890658	0.36110935	wt1
1351	3.0515888	0.24001001	wt1
1352	2.5232432	0.3287728	wt1
1353	2.6223607	0.4579497	wt1
1354	2.2005544	0.22298712	wt1
1355	2.6813524	0.169973	wt1
1356	2.2659602	0.32744992	wt1
1357	2.3782809	0.48398292	wt1
1358	2.9218037	0.20609489	wt1
1359	2.6327903	0.3072587	wt1
1360	3.0982573	0.29384476	wt1
1361	3.0687656	0.3903905	wt1
1362	2.8164186	0.4330063	wt1
1363	2.6859396	0.4635143	wt1
1364	2.1768866	0.3575589	wt1
1365	2.0561368	0.28377175	wt1
1366	2.2862785	0.2753727	wt1
1367	2.2693138	0.36682096	wt1
1368	1.8375144	0.31971145	wt1
1369	2.2400973	0.44983205	wt1
1370	2.2645826	0.2832968	wt1
1371	2.5452611	0.5315697	wt1
1372	3.1437395	0.4020888	wt1
1373	2.1098108	0.3730669	wt1
1374	2.9230547	0.4349561	wt1
1375	2.590441	0.47147426	wt1
1376	2.9692273	0.4136357	wt1
1377	2.8931036	0.62334436	wt1
1378	2.8280337	0.6487841	wt1
1379	3.0375936	0.6263064	wt1
1380	3.1881375	0.45750016	wt1
1381	2.7626777	0.36566982	wt1
1382	3.3375926	0.36730966	wt1
1383	2.841637	0.53952307	wt1
1384	3.0979626	0.4035977	wt1
1385	2.9220908	0.15300488	wt1
1386	2.7973323	0.44547984	wt1
1387	3.3867114	0.22232583	wt1
1388	3.0236747	0.45835122	wt1
1389	3.0864232	0.32521954	wt1
1390	3.5024052	0.5154107	wt1
1391	3.14149	0.38715744	wt1
1392	2.9573488	0.4963323	wt1
1393	2.9215286	0.4645174	wt1
1394	2.7628503	0.3970501	wt1
1395	3.0242572	0.30076915	wt1
1396	2.383461	0.3615337	wt1
1397	2.7866673	0.43986762	wt1
1398	3.0221906	0.4882321	wt1
1399	2.06782	0.29876786	wt1
1400	2.6140895	0.24688901	wt1
1401	2.264819	0.31475756	wt1
1402	2.2077143	0.43242446	wt1
1403	2.0946648	0.4675671	wt1
1404	2.3547792	0.5697023	wt1
1405	2.1800318	0.37582624	wt1
1406	2.2209303	0.35738164	wt1
1407	2.683352	0.20442025	wt1
1408	2.4329543	0.36167797	wt1
1409	2.5387776	0.27773455	wt1
1410	2.3245113	0.65135384	wt1
1411	2.1560857	0.48233208	wt1
1412	2.2145562	0.41856688	wt1
1413	2.4155152	0.43678448	wt1
1414	2.4521677	0.412876	wt1
1415	2.3548906	0.13495906	wt1
1416	2.5592856	0.37607047	wt1
1417	2.1456409	0.3379315	wt1
1418	2.0551567	0.3583158	wt1
1419	2.242384	0.4543078	wt1
1420	2.4270988	0.3122245	wt1
1421	2.1117892	0.44246048	wt1
1422	2.4367552	0.25595778	wt1
1423	2.0063875	0.46421653	wt1
1424	2.4158046	0.40902472	wt1
1425	2.5282204	0.3467202	wt1
1426	2.4838305	0.4446298	wt1
1427	2.2130828	0.22053625	wt1
1428	2.8204641	0.34950614	wt1
1429	2.449996	0.41306198	wt1
1430	2.0859108	0.23894121	wt1
1431	2.6281602	0.35206953	wt1
1432	2.9547496	0.27066466	wt1
1433	2.9994426	0.37160903	wt1
1434	3.1939557	0.086388096	wt1
1435	2.627125	0.17376731	wt1
1436	2.4399939	0.16858868	wt1
1437	2.5738494	0.41992927	wt1
1438	2.5552993	0.308977	wt1
1439	2.5564	0.35404766	wt1
1440	2.806674	0.34320828	wt1
1441	2.4024725	0.4121184	wt1
1442	2.5671563	-0.003478629	wt1
1443	3.0554645	0.31468153	wt1
1444	2.8286111	0.37857637	wt1
1445	3.0747144	0.4129804	wt1
1446	2.344485	0.25411567	wt1
1447	2.664215	0.15621507	wt1
1448	2.5035686	0.3534868	wt1
1449	2.3663182	0.5086764	wt1
1450	2.1433792	0.47069225	wt1
1451	2.8444188	0.36470732	wt1
1452	3.2874405	0.42422208	wt1
1453	2.5408075	0.3047796	wt1
1454	3.055349	0.34330985	wt1
1455	3.3414178	0.24368027	wt1
1456	2.9448297	0.2979344	wt1
1457	3.2613285	0.40049672	wt1
1458	2.678295	0.35363114	wt1
1459	2.4369802	0.25757262	wt1
1460	2.4967568	0.14129059	wt1
1461	2.3332744	0.410709	wt1
1462	2.5776527	0.51534724	wt1
1463	2.669686	0.4217888	wt1
1464	2.2182214	0.28256592	wt1
1465	3.141458	0.4474824	wt1
1466	2.9566007	0.47267592	wt1
1467	2.7119486	0.4207333	wt1
1468	2.5559978	0.48560962	wt1
1469	2.362358	0.50831264	wt1
1470	2.35817	0.5126673	wt1
1471	2.1454477	0.501235	wt1
1472	2.0421941	0.29186332	wt1
1473	2.239788	0.34043944	wt1
1474	2.2915156	0.42415896	wt1
1475	2.382186	0.3995236	wt1
1476	3.0137317	0.25426155	wt1
1477	2.9398022	0.39910096	wt1
1478	2.9645941	0.46848145	wt1
1479	3.0538125	0.48089722	wt1
1480	2.558378	0.40409684	wt1
1481	2.4587998	0.38745403	wt1
1482	2.57524	0.1582729	wt1
1483	2.6256375	0.5040316	wt1
1484	2.441615	0.48861837	wt1
1485	3.1111405	0.3491055	wt1
1486	2.6078131	0.40737098	wt1
1487	2.9813323	0.48117873	wt1
1488	2.7854607	0.5080316	wt1
1489	3.0743537	0.2771816	wt1
1490	3.0562081	0.47213075	wt1
1491	2.7332036	0.43649226	wt1
1492	2.2371423	0.35040674	wt1
1493	2.563156	0.29052913	wt1
1494	2.1240902	0.38885254	wt1
1495	2.604389	0.40695408	wt1
1496	2.3215046	0.552144	wt1
1497	1.9996371	0.49581954	wt1
1498	2.5460446	0.22805905	wt1
1499	2.655406	0.26143187	wt1
1500	2.6236904	0.47554737	wt1
1501	2.3682294	0.21706624	wt1
1502	2.502081	0.31041816	wt1
1503	2.672919	0.31895825	wt1
1504	2.9837654	0.3605193	wt1
1505	2.8202367	0.46783286	wt1
1506	2.9846017	0.41081297	wt1
1507	2.3727336	0.43484098	wt1
1508	2.1974173	0.48962748	wt1
1509	2.1599789	0.29300982	wt1
1510	2.432644	0.5398459	wt1
1511	2.2337902	0.35664943	wt1
1512	2.385152	0.5704998	wt1
1513	2.147589	0.37019712	wt1
1514	2.1049514	0.5079451	wt1
1515	2.2629108	0.6285339	wt1
1516	2.3435247	0.7126139	wt1
1517	2.4842038	0.47467583	wt1
1518	2.078601	0.38890088	wt1
1519	2.289333	0.39303643	wt1
1520	2.35976	0.5164833	wt1
1521	2.4558077	0.2888328	wt1
1522	2.1870089	0.42342588	wt1
1523	2.8404489	0.4641113	wt1
1524	2.9249084	0.4984654	wt1
1525	2.507011	0.7558786	wt1
1526	2.3949468	0.39942017	wt1
1527	2.5525646	0.20535988	wt1
1528	2.8261666	0.27749178	wt1
1529	3.0393937	0.32282495	wt1
1530	2.7800272	0.43803868	wt1
1531	3.3361228	0.39691016	wt1
1532	3.26362	0.38728344	wt1
1533	2.7423053	0.49173728	wt1
1534	2.8958883	0.4679709	wt1
1535	3.1254885	0.31667447	wt1
1536	2.9712658	0.31048617	wt1
1537	2.435792	0.40824467	wt1
1538	2.6856322	0.6990794	wt1
1539	2.5411997	0.30558297	wt1
1540	2.248137	0.2378263	wt1
1541	2.5981083	0.44327968	wt1
1542	2.3000789	0.459459	wt1
1543	2.4785311	0.35742396	wt1
1544	2.6041055	0.40340516	wt1
1545	2.8043463	0.15816322	wt1
1546	2.880904	0.37425807	wt1
1547	2.5859127	0.207431	wt1
1548	2.756408	0.20597796	wt1
1549	2.7737687	0.22435935	wt1
1550	2.4359858	0.43187475	wt1
1551	1.9245464	0.387581	wt1
1552	2.3155866	0.29519355	wt1
1553	2.1014705	0.4172449	wt1
1554	2.6135466	0.45608607	wt1
1555	2.556582	0.27306184	wt1
1556	2.4376535	0.34983146	wt1
1557	2.0682347	0.42631948	wt1
1558	2.5920706	0.22770064	wt1
1559	1.8958744	0.2678961	wt1
1560	1.9931557	0.095067255	wt1
1561	2.1239915	0.4865852	wt1
1562	2.4786236	0.3162397	wt1
1563	2.4724157	0.37625247	wt1
1564	2.2266462	0.25445345	wt1
1565	2.6448593	0.47187674	wt1
1566	2.6495795	0.50482273	wt1
1567	2.2778335	0.3522729	wt1
1568	2.5212011	0.5229523	wt1
1569	2.5095115	0.47578707	wt1
1570	2.3140738	0.34159973	wt1
1571	2.5900004	0.44471246	wt1
1572	2.8743916	0.43945312	wt1
1573	2.642713	0.47703126	wt1
1574	2.7570179	0.33437568	wt1
1575	2.565818	0.4417499	wt1
1576	2.919566	0.23387896	wt1
1577	2.6669626	0.37055194	wt1
1578	2.3576498	0.47733238	wt1
1579	2.760974	0.3459294	wt1
1580	2.5974786	0.48413184	wt1
1581	2.4595053	0.42896742	wt1
1582	2.7757556	0.19869874	wt1
1583	2.7230353	0.15883428	wt1
1584	3.041463	0.3116495	wt1
1585	3.1438184	0.35746396	wt1
1586	3.2435305	0.27097145	wt1
1587	2.6743948	0.53236103	wt1
1588	2.6008542	0.5531284	wt1
1589	2.6454997	0.63491076	wt1
1590	2.7729185	0.49279395	wt1
1591	2.461366	0.50459623	wt1
1592	2.850611	0.56705976	wt1
1593	2.2214682	0.5834117	wt1
1594	3.0004954	0.4599965	wt1
1595	2.804394	0.4343907	wt1
1596	3.099518	0.30075312	wt1
1597	2.9193082	0.34675804	wt1
1598	2.9016101	0.22590593	wt1
1599	3.0577874	0.25056496	wt1
1600	3.3190165	0.24843273	wt1
1601	3.0407429	0.2678275	wt1
1602	3.2434604	0.3737425	wt1
1603	3.3202715	0.40654835	wt1
1604	2.6917596	0.5166921	wt1
1605	2.9636633	0.20527136	wt1
1606	2.9768543	0.27793232	wt1
1607	2.888419	0.2657969	wt1
1608	2.999889	0.23316212	wt1
1609	3.1949728	0.3335896	wt1
1610	2.9891427	0.48733398	wt1
1611	2.6866326	0.23531446	wt1
1612	2.8872225	0.31340933	wt1
1613	2.6586845	0.4243308	wt1
1614	2.497823	0.38283086	wt1
1615	2.864333	0.38465098	wt1
1616	2.2957907	0.39264098	wt1
1617	2.3927999	0.35140347	wt1
1618	2.3363938	0.32883373	wt1
1619	2.5678296	0.62421334	wt1
1620	2.6408103	0.6587971	wt1
1621	2.6855638	0.67516106	wt1
1622	2.924916	0.2980351	wt1
1623	2.4717147	0.4333799	wt1
1624	2.5674188	0.6409884	wt1
1625	1.9022882	0.43470243	wt1
1626	2.6514614	0.5786584	wt1
1627	2.439911	0.3942503	wt1
1628	2.7518353	0.5482814	wt1
1629	2.7967672	0.3862233	wt1
1630	3.4568768	0.3959116	wt1
1631	2.8092208	0.32266092	wt1
1632	3.033181	0.281109	wt1
1633	2.8777096	0.5367824	wt1
1634	2.8436432	0.1524768	wt1
1635	2.3955903	0.21388315	wt1
1636	2.8316998	0.21516502	wt1
1637	2.8188221	0.4049895	wt1
1638	2.8530285	0.19600637	wt1
1639	3.1480436	0.16334797	wt1
1640	3.010187	0.26074013	wt1
1641	2.7730544	0.20489994	wt1
1642	3.0069559	0.31267002	wt1
1643	2.8944688	0.11383294	wt1
1644	3.170321	0.17056227	wt1
1645	2.891829	0.17220272	wt1
1646	3.0661051	0.1735411	wt1
1647	3.4408073	0.17707925	wt1
1648	3.3400037	0.07573333	wt1
1649	2.9332473	0.090983845	wt1
1650	3.424592	0.3194421	wt1
1651	2.8437757	0.085614115	wt1
1652	2.9222636	0.10170489	wt1
1653	2.6766994	0.22062396	wt1
1654	3.1037374	0.25977302	wt1
1655	2.6895072	0.46546045	wt1
1656	2.7078955	0.268317	wt1
1657	2.5967195	0.17084098	wt1
1658	2.996871	0.34109965	wt1
1659	2.4623232	0.3408631	wt1
1660	2.831941	0.28443658	wt1
1661	2.9665668	0.23296818	wt1
1662	2.5433607	0.30012536	wt1
1663	2.8132129	0.20670329	wt1
1664	2.5198781	0.42730293	wt1
1665	2.5115662	0.23529685	wt1
1666	2.6262228	0.36271542	wt1
1667	2.3651257	0.1728652	wt1
1668	2.6653278	0.24612479	wt1
1669	2.4136057	0.47850788	wt1
1670	2.746522	0.22984284	wt1
1671	3.1211598	0.3164904	wt1
1672	2.9992132	0.15481381	wt1
1673	2.7563984	0.1971911	wt1
1674	2.7665055	0.069464855	wt1
1675	2.6977682	0.22550727	wt1
1676	2.8287954	0.12905912	wt1
1677	2.797476	0.19949996	wt1
1678	2.7843037	0.38202056	wt1
1679	3.0195513	0.07647684	wt1
1680	3.1624298	0.38525814	wt1
1681	3.5168724	0.32809117	wt1
1682	3.1162407	0.4146931	wt1
1683	3.243437	0.49910882	wt1
1684	3.115101	0.39233255	wt1
1685	3.3474603	0.47826877	wt1
1686	2.9182336	0.33070198	wt1
1687	2.73672	0.60489684	wt1
1688	2.9000463	0.3835616	wt1
1689	2.5051217	0.08432966	wt1
1690	3.0244308	0.35146046	wt1
1691	2.8590257	0.317772	wt1
1692	2.3677573	0.22452235	wt1
1693	2.4254744	0.30753657	wt1
1694	2.34778	0.47927448	wt1
1695	2.6436121	0.26419845	wt1
1696	2.5797784	0.2774179	wt1
1697	2.5646894	0.37506038	wt1
1698	3.060674	0.2928631	wt1
1699	2.9688127	0.20639884	wt1
1700	2.6475556	0.49780065	wt1
1701	2.7449307	0.3983459	wt1
1702	2.3247669	0.19439404	wt1
1703	2.4338212	0.24220309	wt1
1704	2.2972655	0.20162247	wt1
1705	2.0764067	0.32922843	wt1
1706	2.761848	0.24153392	wt1
1707	2.6299129	0.34015554	wt1
1708	2.3423681	0.24803375	wt1
1709	2.3041947	0.27183962	wt1
1710	2.6917207	0.19479077	wt1
1711	2.7837913	0.13103633	wt1
1712	2.7376146	0.5532934	wt1
1713	2.9144633	0.39572757	wt1
1714	2.6723032	0.31954005	wt1
1715	2.5623739	0.06895349	wt1
1716	2.5387638	0.1953538	wt1
1717	2.3416677	0.46258464	wt1
1718	2.3821461	0.25668156	wt1
1719	2.6811564	0.4309337	wt1
1720	2.8578522	0.24689703	wt1
1721	2.6273248	0.40634206	wt1
1722	2.5190594	0.39412877	wt1
1723	2.4634213	0.4361068	wt1
1724	2.4103816	0.42833298	wt1
1725	2.3309672	0.1555536	wt1
1726	2.191694	0.14075021	wt1
1727	1.9144766	0.5325179	wt1
1728	2.0059369	0.41111222	wt1
1729	1.9137994	0.458266	wt1
1730	2.1141248	0.5285314	wt1
1731	2.127902	0.552401	wt1
1732	1.908702	0.25796574	wt1
1733	2.645077	0.5172766	wt1
1734	2.467142	0.49981362	wt1
1735	2.4894843	0.46399683	wt1
1736	2.663328	0.29125783	wt1
1737	2.4515634	0.4565601	wt1
1738	2.0349865	0.46811417	wt1
1739	2.3930745	0.54810524	wt1
1740	2.7226508	0.29822555	wt1
1741	2.2225938	0.4027001	wt1
1742	2.3691156	0.72949326	wt1
1743	2.535566	0.40074733	wt1
1744	2.2599084	0.4333111	wt1
1745	2.452041	0.6094354	wt1
1746	2.3246853	0.3932806	wt1
1747	2.7634044	0.38371778	wt1
1748	2.5224998	0.39951745	wt1
1749	3.1766157	0.43191636	wt1
1750	2.899063	0.38995078	wt1
1751	2.6291523	0.31700736	wt1
1752	2.5638278	0.46584523	wt1
1753	2.3728344	0.3444794	wt1
1754	2.6801677	0.3964746	wt1
1755	2.5991864	0.44634458	wt1
1756	2.5686548	0.40414134	wt1
1757	2.3933313	0.4710622	wt1
1758	2.5046294	0.4219895	wt1
1759	2.9465928	0.6213531	wt1
1760	2.7180853	0.30244982	wt1
1761	2.623808	0.23815331	wt1
1762	2.458823	0.35303164	wt1
1763	2.667837	0.10089588	wt1
1764	2.9709811	0.09604665	wt1
1765	3.0639682	0.15870613	wt1
1766	2.724744	0.159429	wt1
1767	2.875056	0.10902194	wt1
1768	2.978212	0.24411142	wt1
1769	2.9192677	0.16958064	wt1
1770	2.2823596	0.12400571	wt1
1771	2.6851914	0.10125923	wt1
1772	3.0641687	0.039842624	wt1
1773	2.9147592	0.05861516	wt1
1774	2.4325404	0.09458102	wt1
1775	2.6098979	0.32214037	wt1
1776	2.6383216	-0.06078098	wt1
1777	2.3872857	0.04498439	wt1
1778	1.9589633	0.24407747	wt1
1779	2.552154	0.12876248	wt1
1780	2.7163556	0.18438566	wt1
1781	2.422315	-0.14420296	wt1
1782	3.0359967	0.4674748	wt1
1783	2.857983	0.48510298	wt1
1784	2.8696954	0.13740177	wt1
1785	2.8859878	0.3385238	wt1
1786	2.8632426	0.14308695	wt1
1787	2.7066035	0.39246795	wt1
1788	2.3584192	0.5618954	wt1
1789	2.5952034	0.5674517	wt1
1790	2.3629725	0.29884008	wt1
1791	2.6025875	0.46181223	wt1
1792	2.3030026	0.26007423	wt1
1793	2.9527454	0.20377095	wt1
1794	2.343707	0.18992291	wt1
1795	2.7104812	0.38901523	wt1
1796	2.4176936	0.3029955	wt1
1797	2.2489648	0.47911623	wt1
1798	2.5012095	0.27739084	wt1
1799	1.9939283	0.32957906	wt1
1800	1.8907317	0.26829556	wt1
1801	2.079193	0.2371164	wt1
1802	2.1878533	0.24691467	wt1
1803	2.2075133	0.3445936	wt1
1804	1.9350251	0.30836302	wt1
1805	2.2965295	0.28046897	wt1
1806	2.2650154	0.28882384	wt1
1807	1.8309183	0.08781489	wt1
1808	2.3836544	-0.03681914	wt1
1809	2.4068651	0.102331065	wt1
1810	1.8307848	0.1106619	wt1
1811	2.0792077	0.045424882	wt1
1812	2.4096143	0.51945114	wt1
1813	2.2048986	0.3632534	wt1
1814	2.7283404	0.2268623	wt1
1815	2.7877276	0.28619707	wt1
1816	2.4941812	0.4438962	wt1
1817	2.1617522	0.47912058	wt1
1818	1.7622771	0.32908082	wt1
1819	2.2841654	0.2933828	wt1
1820	2.0762773	0.6117993	wt1
1821	1.6246518	0.50818086	wt1
1822	2.0070183	0.4211283	wt1
1823	1.8689463	0.45480543	wt1
1824	1.9920243	0.5053771	wt1
1825	1.7380102	0.36031646	wt1
1826	1.2021414	0.55443305	wt1
1827	1.9326553	0.24174054	wt1
1828	1.4219724	0.6994128	wt1
1829	1.7274255	0.5380071	wt1
1830	1.6428926	0.4991331	wt1
1831	1.5571244	0.28988	wt1
1832	1.4935669	0.40005365	wt1
1833	1.5124744	0.25068128	wt1
1834	1.6010475	0.5080179	wt1
1835	1.8518387	0.43129975	wt1
1836	2.1556726	0.365884	wt1
1837	1.9798424	0.1503279	wt1
1838	1.8977615	0.49291986	wt1
1839	1.6277132	0.33942348	wt1
1840	1.9571342	0.15438293	wt1
1841	1.8993069	0.14520848	wt1
1842	1.7130935	0.18382283	wt1
1843	1.9721578	0.32834294	wt1
1844	1.7310653	0.2879927	wt1
1845	1.7184657	0.4460086	wt1
1846	1.870662	0.22185345	wt1
1847	1.999451	0.5237263	wt1
1848	1.9527956	0.29949132	wt1
1849	1.9542878	0.43580195	wt1
1850	1.3615496	0.4276699	wt1
1851	1.5692084	0.33187672	wt1
1852	2.0060203	0.56644934	wt1
1853	2.1117618	0.47670463	wt1
1854	2.3437655	0.27387005	wt1
1855	1.8866473	0.24810961	wt1
1856	1.6146461	0.31318304	wt1
1857	1.8350967	0.3654439	wt1
1858	1.3197147	0.44273657	wt1
1859	1.1115553	0.48825243	wt1
1860	1.388198	0.37974074	wt1
1861	1.2690653	0.023833586	wt1
1862	1.3394475	0.39780992	wt1
1863	1.972961	0.22757825	wt1
1864	2.1316957	0.42093542	wt1
1865	1.7007486	0.3545688	wt1
1866	1.8000513	0.057033453	wt1
1867	1.9185034	0.23674788	wt1
1868	2.2067206	0.2833579	wt1
1869	1.7395207	0.4496205	wt1
1870	1.9834496	0.41360456	wt1
1871	1.7868024	0.5766975	wt1
1872	2.0587444	0.41160205	wt1
1873	2.2867541	0.5453771	wt1
1874	2.1353376	0.34170872	wt1
1875	2.1827807	0.5841902	wt1
1876	1.7881801	0.73771036	wt1
1877	2.2477045	0.44972238	wt1
1878	2.010747	0.50643194	wt1
1879	2.2815351	0.26854327	wt1
1880	1.7171553	0.43727815	wt1
1881	1.8002788	0.24251783	wt1
1882	2.2741442	0.5272358	wt1
1883	2.3253818	0.34493357	wt1
1884	1.6975658	0.24743198	wt1
1885	1.6923418	0.48432562	wt1
1886	1.9493259	0.5035114	wt1
1887	2.0293663	0.2594083	wt1
1888	1.7448052	0.3941418	wt1
1889	1.8221188	0.48051548	wt1
1890	1.9765867	0.45633382	wt1
1891	2.1401422	0.5045202	wt1
1892	1.9910246	0.459064	wt1
1893	2.2812648	0.4964781	wt1
1894	2.145852	0.5434192	wt1
1895	1.9768962	0.52460265	wt1
1896	1.8758475	0.44321698	wt1
1897	1.741579	0.5315119	wt1
1898	1.732246	0.53405005	wt1
1899	1.654093	0.58846414	wt1
1900	1.9506122	0.4168013	wt1
1901	1.553954	0.6383956	wt1
1902	2.0750165	0.55810535	wt1
1903	2.2542899	0.48527145	wt1
1904	2.242102	0.5166541	wt1
1905	1.9200518	0.4753751	wt1
1906	2.3928785	0.5247166	wt1
1907	1.8418695	0.4093259	wt1
1908	1.9991843	0.5712854	wt1
1909	1.7393258	0.54549664	wt1
1910	1.8292099	0.4275655	wt1
1911	1.7161713	0.51704544	wt1
1912	2.0951505	0.5731872	wt1
1913	1.8092867	0.28969812	wt1
1914	1.7041718	0.45149213	wt1
1915	2.4378736	0.34826228	wt1
1916	2.005032	0.19149289	wt1
1917	1.524942	0.3723145	wt1
1918	2.207862	0.4478275	wt1
1919	1.8278824	0.024749348	wt1
1920	1.8962219	0.30461466	wt1
1921	2.3225296	0.3754796	wt1
1922	2.286311	0.4235874	wt1
1923	2.0862503	0.42195138	wt1
1924	1.3044573	0.5919499	wt1
1925	2.16445	0.31689087	wt1
1926	2.5202332	0.3650319	wt1
1927	1.9000249	0.27750546	wt1
1928	1.6723714	0.3260553	wt1
1929	2.2271492	0.43702307	wt1
1930	1.5689797	0.339805	wt1
1931	1.6781316	0.28611228	wt1
1932	1.7230427	0.39187086	wt1
1933	1.9929899	0.25012672	wt1
1934	2.215927	0.11500271	wt1
1935	2.0448353	0.4363849	wt1
1936	2.1581168	0.27172753	wt1
1937	2.008688	0.37504107	wt1
1938	2.390319	0.21417603	wt1
1939	2.2640789	0.49649313	wt1
1940	2.5513394	0.40083724	wt1
1941	1.8132019	0.29635432	wt1
1942	2.2553134	0.30462912	wt1
1943	1.9245296	0.35218707	wt1
1944	1.8898693	0.31314793	wt1
1945	1.4475068	0.38472036	wt1
1946	2.5999744	0.20078504	wt1
1947	1.9686201	0.43194154	wt1
1948	1.9416547	0.3620383	wt1
1949	1.8595505	0.51406294	wt1
1950	1.6495954	0.40193555	wt1
1951	1.7800881	0.41282433	wt1
1952	1.9749284	0.52399	wt1
1953	1.5534639	0.42952165	wt1
1954	2.0253117	0.38565713	wt1
1955	1.8749595	0.13372086	wt1
1956	2.157987	0.09876585	wt1
1957	2.4487023	0.33891258	wt1
1958	2.586585	0.31211624	wt1
1959	2.006847	0.26654634	wt1
1960	2.1033278	0.44948632	wt1
1961	1.9604068	0.35780317	wt1
1962	2.1523488	0.3695358	wt1
1963	2.3498776	0.5889755	wt1
1964	2.0543213	0.48310733	wt1
1965	2.3116772	0.32478604	wt1
1966	2.4162896	0.41658276	wt1
1967	2.01061	0.5507451	wt1
1968	2.1248376	0.2632336	wt1
1969	2.8245668	0.37839878	wt1
1970	2.3774261	0.2956378	wt1
1971	2.1956947	0.29415905	wt1
1972	2.6177733	0.32712388	wt1
1973	2.0358672	0.26324907	wt1
1974	1.6339178	0.39180103	wt1
1975	2.4443529	0.33535886	wt1
1976	2.0780644	0.566207	wt1
1977	2.3201828	0.2855926	wt1
1978	1.7339975	0.37551546	wt1
1979	1.8520607	0.46715835	wt1
1980	2.3775654	0.49920318	wt1
1981	2.014291	0.35178408	wt1
1982	2.4108706	0.45441368	wt1
1983	2.5467403	0.4359986	wt1
1984	2.2551303	0.340931	wt1
1985	2.1690269	0.44838554	wt1
1986	1.5782409	0.47713512	wt1
1987	2.2993538	0.7016914	wt1
1988	2.3657954	0.34540612	wt1
1989	2.259571	0.56716996	wt1
1990	2.5980918	0.48673317	wt1
1991	2.3664708	0.60189104	wt1
1992	2.4387352	0.71256936	wt1
1993	1.93702	0.5472195	wt1
1994	1.9286443	0.6573934	wt1
1995	1.8565415	0.6592845	wt1
1996	2.5313928	0.7921975	wt1
1997	2.0212176	0.6725246	wt1
1998	1.9875605	0.42367384	wt1
[truncated: 518,001 more rows]
