# Supplementary material for: Assessing structure-function impacts on Vitellogenin by leveraging allelic variant found in honey bee subspecies Apis mellifera mellifera
Source: iScience. 2025 Jul 29;28(9):113241. doi: 10.1016/j.isci.2025.113241 (PMC12496180; doi:10.1016/j.isci.2025.113241)
Supplement: Data S1. Data and code for molecular dynamics [file mmc2.zip › MD_analysis/csv/delgH_mean.csv]

	res	mean
21	21	0.0
22	22	0.0
23	23	0.0
24	24	0.0
25	25	0.0
26	26	0.0
27	27	0.0
28	28	0.0
29	29	0.0
30	30	0.0
31	31	0.0
32	32	0.0
33	33	0.0
34	34	0.0
35	35	0.0
36	36	0.0
37	37	0.0
38	38	0.0
39	39	0.0
40	40	0.002984615384615385
41	41	0.0252
42	42	0.025369230769230765
43	43	0.022484615384615388
44	44	0.004730769230769231
45	45	0.0021538461538461538
46	46	8.461538461538461e-05
47	47	0.0
48	48	0.0
49	49	0.0
50	50	0.0
51	51	0.0
52	52	0.0
53	53	0.0
54	54	0.0
55	55	0.0
56	56	0.0
57	57	0.0
58	58	0.0
59	59	0.0
60	60	0.0
61	61	0.0
62	62	0.0
63	63	7.692307692307692e-06
64	64	7.692307692307692e-06
65	65	7.692307692307692e-06
66	66	0.0
67	67	0.0
68	68	0.0
69	69	0.0
70	70	0.0
71	71	0.0
72	72	0.0
73	73	0.0
74	74	0.0
75	75	0.0
76	76	0.0
77	77	0.0
78	78	0.0
79	79	5.384615384615385e-05
80	80	5.384615384615385e-05
81	81	5.384615384615385e-05
82	82	0.0
83	83	0.08705384615384615
84	84	0.09919230769230769
85	85	0.10757692307692308
86	86	0.04513846153846154
87	87	0.03089230769230769
88	88	0.0036000000000000003
89	89	0.0
90	90	0.0
91	91	0.0
92	92	0.4364692307692308
93	93	0.439876923076923
94	94	0.439876923076923
95	95	0.059546153846153846
96	96	0.0
97	97	0.0
98	98	0.0
99	99	0.0
100	100	0.0
101	101	0.0
102	102	0.0
103	103	0.0
104	104	0.0
105	105	0.0
106	106	0.0
107	107	0.0
108	108	0.0
109	109	0.0
110	110	0.0
111	111	0.0
112	112	0.13931538461538462
113	113	0.13931538461538462
114	114	0.13931538461538462
115	115	0.0
116	116	0.0
117	117	0.0
118	118	0.0
119	119	0.0
120	120	0.0
121	121	0.0
122	122	0.0
123	123	0.0
124	124	0.0
125	125	0.0
126	126	0.0
127	127	0.9991769230769231
128	128	0.9992615384615384
129	129	0.9998384615384616
130	130	1.0
131	131	0.9999923076923076
132	132	0.9999923076923076
133	133	1.0
134	134	0.9999923076923076
135	135	0.9999846153846154
136	136	0.999976923076923
137	137	0.9992076923076922
138	138	0.9154846153846155
139	139	0.5972846153846153
140	140	0.47681538461538464
141	141	0.0
142	142	0.0
143	143	0.0004
144	144	0.0004
145	145	0.005161538461538462
146	146	0.008123076923076924
147	147	0.12410000000000002
148	148	0.11946923076923077
149	149	0.11710000000000001
150	150	0.0006153846153846154
151	151	0.0003769230769230769
152	152	2.3076923076923076e-05
156	156	0.0
157	157	0.0
158	158	6.923076923076922e-05
159	159	0.004230769230769231
160	160	0.004230769230769231
161	161	0.004161538461538461
162	162	0.0
163	163	0.0
164	164	7.692307692307692e-06
165	165	7.692307692307692e-06
166	166	7.692307692307692e-06
167	167	0.0
168	168	0.0
169	169	0.0
170	170	0.0
171	171	0.0
172	172	0.0
173	173	0.0
174	174	0.0
175	175	0.0
176	176	0.0
177	177	0.0
178	178	0.0
179	179	0.0
180	180	0.0
181	181	0.0
182	182	0.0
183	183	0.0
184	184	0.0
185	185	0.0
186	186	0.0
187	187	0.0
188	188	7.692307692307692e-06
189	189	0.9690923076923077
190	190	0.9768692307692308
191	191	0.9908307692307693
192	192	0.9903307692307692
193	193	0.8854076923076925
194	194	0.8523769230769231
195	195	0.0
196	196	0.6041000000000001
197	197	0.6041000000000001
198	198	0.6041000000000001
199	199	0.0
200	200	0.0
201	201	0.0
202	202	0.5308538461538462
203	203	0.6153846153846153
204	204	0.6390615384615386
205	205	0.42444615384615386
206	206	0.10412307692307692
207	207	0.0017000000000000001
208	208	7.692307692307692e-06
209	209	0.0
210	210	0.0
211	211	0.0
212	212	0.0
213	213	0.0
214	214	0.0
215	215	0.0
216	216	0.0
217	217	0.0
218	218	0.0
219	219	0.09293846153846154
220	220	0.09511538461538462
221	221	0.09511538461538462
222	222	0.005838461538461538
223	223	1.5384615384615384e-05
224	224	0.08687692307692309
225	225	0.13533846153846155
226	226	0.2036923076923077
227	227	0.24255384615384612
228	228	0.1978769230769231
229	229	0.18284615384615385
230	230	0.07653076923076922
231	231	0.02763846153846154
232	232	0.027407692307692307
233	233	0.018015384615384614
234	234	0.0108
235	235	0.12846923076923078
236	236	0.12151538461538462
237	237	0.11983846153846153
238	238	0.019692307692307693
239	239	1.5384615384615384e-05
240	240	0.08146923076923077
241	241	0.09233846153846154
242	242	0.09794615384615385
243	243	0.07093846153846153
244	244	0.03207692307692308
245	245	0.015115384615384614
246	246	0.0018384615384615384
247	247	0.0016076923076923076
248	248	0.0014615384615384616
249	249	7.692307692307693e-05
250	250	0.0
251	251	0.0
252	252	0.0
253	253	0.0
254	254	0.0
255	255	0.0
256	256	0.0
257	257	0.0
258	258	0.0
259	259	0.0
260	260	0.0
261	261	0.0
262	262	0.00024615384615384614
263	263	0.10547692307692307
264	264	0.10547692307692307
265	265	0.10547692307692307
266	266	0.0
267	267	0.0
268	268	0.0
269	269	0.0
270	270	0.0
271	271	0.0
272	272	0.0
273	273	0.0
274	274	0.0
275	275	0.0
276	276	0.0
277	277	0.0
278	278	0.0
279	279	0.0
280	280	0.0
281	281	0.0
282	282	0.0
283	283	0.029607692307692307
284	284	0.029646153846153843
285	285	0.029830769230769227
286	286	0.03723846153846154
287	287	0.03640769230769231
288	288	0.03617692307692308
289	289	7.692307692307692e-06
290	290	0.0
291	291	0.0
292	292	0.0
293	293	0.0
294	294	0.0
295	295	0.0
296	296	0.0
297	297	0.0
298	298	0.0
299	299	0.0
300	300	0.0
301	301	0.0
302	302	0.0
303	303	0.0
304	304	0.0
305	305	0.0
306	306	0.0
307	307	0.0
308	308	0.0
309	309	0.0
310	310	0.0
311	311	0.0
312	312	0.0
313	313	0.0
314	314	0.0
315	315	0.0
316	316	0.0
317	317	0.0342
318	318	0.0342
319	319	0.0342
320	320	0.0
321	321	0.0
322	322	0.0
323	323	0.0
