# Supplementary material for: Assessing structure-function impacts on Vitellogenin by leveraging allelic variant found in honey bee subspecies Apis mellifera mellifera
Source: iScience. 2025 Jul 29;28(9):113241. doi: 10.1016/j.isci.2025.113241 (PMC12496180; doi:10.1016/j.isci.2025.113241)
Supplement: Data S1. Data and code for molecular dynamics [file mmc2.zip › MD_analysis/csv/rmsddelg5.csv]

	CA_Backbone	Time_(ns)
0	5.1392946	0.0
1	5.1779375	0.1
2	4.9684467	0.2
3	5.0062375	0.3
4	4.8146553	0.4
5	5.1896644	0.5
6	5.1924233	0.6
7	5.1140876	0.7
8	5.1105375	0.8
9	5.139517	0.9
10	5.093742	1.0
11	5.124222	1.1
12	5.235797	1.2
13	5.1710176	1.3
14	4.9579287	1.4
15	5.060699	1.5
16	5.3728876	1.6
17	4.9467297	1.7
18	4.870424	1.8
19	4.897825	1.9
20	4.972	2.0
21	5.039387	2.1
22	4.8449426	2.2
23	5.1274924	2.3
24	5.330691	2.4
25	5.16345	2.5
26	5.0108933	2.6
27	4.97006	2.7
28	5.0447297	2.8
29	5.046391	2.9
30	5.1002164	3.0
31	5.214803	3.1
32	5.191107	3.2
33	5.2655706	3.3
34	5.2733235	3.4
35	5.3885036	3.5
36	5.5475864	3.6
37	5.383548	3.7
38	5.2536573	3.8
39	5.2691936	3.9
40	5.413666	4.0
41	5.3668785	4.1
42	5.1539536	4.2
43	5.193803	4.3
44	5.119638	4.4
45	5.148447	4.5
46	4.9543076	4.6
47	5.1157103	4.7
48	5.0644045	4.8
49	4.95462	4.9
50	5.17215	5.0
51	5.279686	5.1
52	5.218563	5.2
53	5.0059214	5.3
54	5.162	5.4
55	5.3238773	5.5
56	5.1465263	5.6
57	5.119622	5.7
58	4.971239	5.8
59	5.0491962	5.9
60	5.176224	6.0
61	5.53528	6.1
62	5.382588	6.2
63	5.1173644	6.3
64	5.25282	6.4
65	5.362381	6.5
66	5.4539156	6.6
67	5.4227157	6.7
68	5.273509	6.8
69	5.3621383	6.9
70	5.3227463	7.0
71	5.100232	7.1
72	5.3276057	7.2
73	5.285416	7.3
74	5.3136415	7.4
75	5.430004	7.5
76	5.4674106	7.6
77	5.6402864	7.7
78	5.1512127	7.8
79	5.492426	7.9
80	5.1250715	8.0
81	5.034678	8.1
82	4.8844643	8.2
83	5.190872	8.3
84	5.0378046	8.4
85	5.0775805	8.5
86	5.126056	8.6
87	5.262185	8.7
88	5.196223	8.8
89	5.1173964	8.9
90	5.0826664	9.0
91	5.130198	9.1
92	5.437784	9.2
93	5.2864256	9.3
94	5.189617	9.4
95	5.027909	9.5
96	5.2755303	9.6
97	5.2023196	9.7
98	5.1988373	9.8
99	5.197585	9.9
100	5.11322	10.0
101	5.387348	10.1
102	4.974716	10.2
103	5.160218	10.3
104	5.028637	10.4
105	4.9808636	10.5
106	5.176507	10.6
107	5.1096773	10.7
108	5.1991744	10.8
109	5.0808887	10.9
110	5.1356125	11.0
111	5.2935934	11.1
112	5.2147875	11.2
113	5.407687	11.3
114	5.4028616	11.4
115	5.165601	11.5
116	5.2814965	11.6
117	5.1496167	11.7
118	5.2354403	11.8
119	5.096593	11.9
120	5.3062844	12.0
121	5.28574	12.1
122	5.4866595	12.2
123	5.0897384	12.3
124	5.170065	12.4
125	5.1244445	12.5
126	5.192831	12.6
127	5.1855855	12.7
128	5.2628345	12.8
129	5.4718447	12.9
130	5.246201	13.0
131	5.2823515	13.1
132	5.375	13.2
133	5.2376933	13.3
134	5.2881184	13.4
135	5.197789	13.5
136	5.3355274	13.6
137	5.297789	13.7
138	5.0617604	13.8
139	5.0320024	13.9
140	4.917649	14.0
141	5.062146	14.1
142	5.1289444	14.2
143	5.004604	14.3
144	5.0232453	14.4
145	5.366909	14.5
146	5.222226	14.6
147	5.248434	14.7
148	5.112257	14.8
149	4.980659	14.9
150	5.1241584	15.0
151	4.977693	15.1
152	5.3155856	15.2
153	5.058512	15.3
154	5.056114	15.4
155	5.0699453	15.5
156	5.042447	15.6
157	5.3127146	15.7
158	5.090322	15.8
159	5.4183393	15.9
160	5.3205366	16.0
161	5.2336364	16.1
162	5.228744	16.2
163	4.9075933	16.3
164	4.9719753	16.4
165	5.043649	16.5
166	4.8602123	16.6
167	4.9751253	16.7
168	5.069664	16.8
169	5.1239996	16.9
170	5.2306266	17.0
171	5.2238703	17.1
172	5.349207	17.2
173	5.3801303	17.3
174	5.2334266	17.4
175	5.070347	17.5
176	5.084331	17.6
177	5.15636	17.7
178	5.215669	17.8
179	5.0241194	17.9
180	5.264296	18.0
181	5.2872252	18.1
182	5.2179627	18.2
183	5.1166563	18.3
184	5.0712295	18.4
185	5.080736	18.5
186	5.192855	18.6
187	5.0766506	18.7
188	5.1780553	18.8
189	5.247791	18.9
190	5.1774735	19.0
191	5.2968903	19.1
192	5.344268	19.2
193	5.0951157	19.3
194	5.0986204	19.4
195	5.012582	19.5
196	5.3611665	19.6
197	5.3706985	19.7
198	5.349405	19.8
199	5.372592	19.9
200	5.2673173	20.0
201	5.0958023	20.1
202	5.3072886	20.2
203	5.3214	20.3
204	5.1970916	20.4
205	5.2262063	20.5
206	5.3542705	20.6
207	5.3612876	20.7
208	5.401981	20.8
209	5.5248313	20.9
210	5.242919	21.0
211	5.4642243	21.1
212	5.3664994	21.2
213	5.3531837	21.3
214	5.5048733	21.4
215	5.4225054	21.5
216	5.2978354	21.6
217	5.5677276	21.7
218	5.3348565	21.8
219	5.473562	21.9
220	5.1826816	22.0
221	5.5688972	22.1
222	5.384122	22.2
223	5.5134926	22.3
224	5.411915	22.4
225	5.308278	22.5
226	5.2663364	22.6
227	5.131133	22.7
228	5.3345437	22.8
229	5.372274	22.9
230	5.395084	23.0
231	5.3870306	23.1
232	5.1798625	23.2
233	5.1539536	23.3
234	5.405241	23.4
235	5.444014	23.5
236	5.346483	23.6
237	5.3587065	23.7
238	5.535162	23.8
239	5.4184065	23.9
240	5.2461076	24.0
241	5.3232737	24.1
242	5.358517	24.2
243	5.3282166	24.3
244	5.157591	24.4
245	5.2463408	24.5
246	5.2830834	24.6
247	5.1379414	24.7
248	5.3337812	24.8
249	5.14723	24.9
250	5.141899	25.0
251	5.1401577	25.1
252	5.2515182	25.2
253	5.113164	25.3
254	5.28383	25.4
255	5.1441145	25.5
256	5.3632154	25.6
257	5.212681	25.7
258	5.488825	25.8
259	5.443887	25.9
260	5.318838	26.0
261	5.3797064	26.1
262	5.4087706	26.2
263	5.329759	26.3
264	5.136571	26.4
265	5.2592144	26.5
266	5.1940613	26.6
267	5.093127	26.7
268	5.370448	26.8
269	5.2757	26.9
270	5.3780727	27.0
271	5.4588747	27.1
272	5.3056946	27.2
273	5.2124777	27.3
274	5.218321	27.4
275	5.259037	27.5
276	5.236823	27.6
277	5.168617	27.7
278	5.2242827	27.8
279	5.270545	27.9
280	5.2330685	28.0
281	5.2974663	28.1
282	5.3947525	28.2
283	5.4383526	28.3
284	5.321553	28.4
285	5.148408	28.5
286	5.3008986	28.6
287	5.1503043	28.7
288	5.066702	28.8
289	5.3391643	28.9
290	5.379737	29.0
291	5.2144985	29.1
292	5.30182	29.2
293	5.191201	29.3
294	5.1931133	29.4
295	5.264752	29.5
296	5.151924	29.6
297	5.163931	29.7
298	5.1214976	29.8
299	5.258472	29.9
300	5.110848	30.0
301	5.1318474	30.1
302	5.104579	30.2
303	5.088883	30.3
304	5.098844	30.4
305	5.1759486	30.5
306	5.250116	30.6
307	5.2175493	30.7
308	5.15126	30.8
309	5.176224	30.9
310	5.108053	31.0
311	5.1525397	31.1
312	5.2291327	31.2
313	5.2538657	31.3
314	5.3444505	31.4
315	5.3493433	31.5
316	5.2806644	31.6
317	5.283792	31.7
318	5.2666526	31.8
319	5.4976025	31.9
320	5.1336627	32.0
321	5.301275	32.1
322	5.0358896	32.2
323	5.223652	32.3
324	5.253889	32.4
325	5.122252	32.5
326	5.2507057	32.6
327	5.2276936	32.7
328	5.2191944	32.8
329	5.2219768	32.9
330	5.176011	33.0
331	5.1031513	33.1
332	5.212462	33.2
333	5.298196	33.3
334	5.1494904	33.4
335	5.2649837	33.5
336	5.184817	33.6
337	5.267742	33.7
338	5.243943	33.8
339	5.366628	33.9
340	4.986905	34.0
341	5.2620845	34.1
342	5.2572107	34.2
343	5.3057094	34.3
344	5.2946467	34.4
345	5.3275976	34.5
346	5.180051	34.6
347	5.1204166	34.7
348	5.1208777	34.8
349	5.365605	34.9
350	5.129341	35.0
351	5.169105	35.1
352	5.240823	35.2
353	5.157749	35.3
354	5.1594057	35.4
355	5.133377	35.5
356	5.2128677	35.6
357	5.234935	35.7
358	5.2693024	35.8
359	5.327896	35.9
360	5.0983095	36.0
361	5.2521853	36.1
362	5.1216645	36.2
363	5.0424147	36.3
364	5.2185707	36.4
365	5.1427298	36.5
366	5.244036	36.6
367	5.1487474	36.7
368	5.095874	36.8
369	4.997639	36.9
370	5.353442	37.0
371	5.101062	37.1
372	4.9945607	37.2
373	5.219413	37.3
374	5.1405296	37.4
375	5.116625	37.5
376	5.094996	37.6
377	5.328927	37.7
378	5.101612	37.8
379	5.161227	37.9
380	5.1886373	38.0
381	5.139208	38.1
382	5.0589867	38.2
383	5.1829567	38.3
384	5.2994246	38.4
385	5.3098955	38.5
386	5.366325	38.6
387	5.1326714	38.7
388	5.092296	38.8
389	5.1965833	38.9
390	5.1881666	39.0
391	5.315769	39.1
392	5.350378	39.2
393	5.4865932	39.3
394	5.2092133	39.4
395	5.3118258	39.5
396	5.044827	39.6
397	5.2054625	39.7
398	5.336466	39.8
399	5.1514816	39.9
400	5.2495193	40.0
401	5.220434	40.1
402	5.055744	40.2
403	5.0905375	40.3
404	5.12531	40.4
405	5.2680893	40.5
406	5.1836395	40.6
407	5.3669844	40.7
408	5.1361113	40.8
409	5.1585774	40.9
410	5.199182	41.0
411	5.259826	41.1
412	5.2633758	41.2
413	5.3085766	41.3
414	5.142461	41.4
415	5.409478	41.5
416	5.173314	41.6
417	5.244549	41.7
418	5.210846	41.8
419	5.225389	41.9
420	5.119018	42.0
421	5.1338053	42.1
422	5.3205895	42.2
423	5.108316	42.3
424	5.0617285	42.4
425	5.285886	42.5
426	5.315578	42.6
427	5.1991897	42.7
428	5.446114	42.8
429	5.1717415	42.9
430	5.0808887	43.0
431	5.110824	43.1
432	5.2590523	43.2
433	4.999308	43.3
434	5.1386776	43.4
435	5.1682467	43.5
436	5.283122	43.6
437	5.3793817	43.7
438	5.245782	43.8
439	5.3082395	43.9
440	5.2308836	44.0
441	5.125373	44.1
442	5.1708755	44.2
443	5.3322244	44.3
444	5.3077564	44.4
445	5.2691865	44.5
446	5.2297397	44.6
447	5.2976584	44.7
448	5.3521805	44.8
449	5.1534634	44.9
450	5.083835	45.0
451	5.2012243	45.1
452	5.1039248	45.2
453	4.9854035	45.3
454	5.3129363	45.4
455	5.207987	45.5
456	5.0819855	45.6
457	5.1735973	45.7
458	5.122276	45.8
459	5.0442133	45.9
460	5.3317285	46.0
461	5.090434	46.1
462	5.168577	46.2
463	5.289988	46.3
464	5.3091135	46.4
465	5.3039527	46.5
466	5.329866	46.6
467	5.2845	46.7
468	5.235906	46.8
469	5.2342978	46.9
470	5.1681833	47.0
471	5.4019957	47.1
472	5.505531	47.2
473	5.2864866	47.3
474	5.465319	47.4
475	5.3089066	47.5
476	5.4840927	47.6
477	5.443468	47.7
478	5.346566	47.8
479	5.3834267	47.9
480	5.323786	48.0
481	5.1943116	48.1
482	5.245666	48.2
483	5.2058144	48.3
484	5.28115	48.4
485	5.165042	48.5
486	5.138147	48.6
487	5.3539896	48.7
488	5.500007	48.8
489	5.2389593	48.9
490	5.3559117	49.0
491	5.0410423	49.1
492	5.280156	49.2
493	5.288918	49.3
494	5.353632	49.4
495	5.3533964	49.5
496	5.397316	49.6
497	5.217081	49.7
498	5.326154	49.8
499	5.376423	49.9
500	5.4369917	50.0
501	5.147752	50.1
502	5.1427774	50.2
503	5.1794224	50.3
504	5.368925	50.4
505	5.30541	50.5
506	5.462325	50.6
507	5.31358	50.7
508	5.3723574	50.8
509	5.337114	50.9
510	5.2457356	51.0
511	5.1714344	51.1
512	5.276656	51.2
513	5.292164	51.3
514	5.211174	51.4
515	5.160486	51.5
516	5.2519374	51.6
517	5.337472	51.7
518	5.284739	51.8
519	5.3693347	51.9
520	5.394798	52.0
521	5.3892207	52.1
522	5.516894	52.2
523	5.385384	52.3
524	5.5403643	52.4
525	5.42849	52.5
526	5.232579	52.6
527	5.32403	52.7
528	5.2550197	52.8
529	5.406513	52.9
530	5.3599067	53.0
531	5.210354	53.1
532	5.295031	53.2
533	5.2342663	53.3
534	5.2800484	53.4
535	5.2613807	53.5
536	5.3110447	53.6
537	5.3561397	53.7
538	5.4233227	53.8
539	5.259068	53.9
540	5.5842056	54.0
541	5.48643	54.1
542	5.341549	54.2
543	5.510894	54.3
544	5.1728745	54.4
545	5.3932886	54.5
546	5.2841926	54.6
547	5.5259066	54.7
548	5.451259	54.8
549	5.3310337	54.9
550	5.263523	55.0
551	5.2267747	55.1
552	5.321576	55.2
553	5.390648	55.3
554	5.4552135	55.4
555	5.5228205	55.5
556	5.426436	55.6
557	5.5521464	55.7
558	5.513567	55.8
559	5.3688498	55.9
560	5.3962903	56.0
561	5.4479437	56.1
562	5.5921273	56.2
563	5.4551544	56.3
564	5.3948503	56.4
565	5.552337	56.5
566	5.540864	56.6
567	5.302196	56.7
568	5.3579326	56.8
569	5.3505607	56.9
570	5.392602	57.0
571	5.348073	57.1
572	5.321599	57.2
573	5.2631207	57.3
574	5.2549734	57.4
575	5.360203	57.5
576	5.2964525	57.6
577	5.2502556	57.7
578	5.2014437	57.8
579	5.2764173	57.9
580	5.1539927	58.0
581	5.351754	58.1
582	5.3603315	58.2
583	5.3248477	58.3
584	5.264025	58.4
585	5.361781	58.5
586	5.291725	58.6
587	5.0661397	58.7
588	5.387514	58.8
589	5.388677	58.9
590	5.5799265	59.0
591	5.3735085	59.1
592	5.408259	59.2
593	5.317889	59.3
594	5.3040605	59.4
595	5.4355993	59.5
596	5.5221725	59.6
597	5.432087	59.7
598	5.516953	59.8
599	5.4711156	59.9
600	5.4113283	60.0
601	5.3595424	60.1
602	5.256197	60.2
603	5.4495425	60.3
604	5.2954917	60.4
605	5.167861	60.5
606	5.4205236	60.6
607	5.4253187	60.7
608	5.1133633	60.8
609	5.2693796	60.9
610	5.422558	61.0
611	5.3386383	61.1
612	5.4481163	61.2
613	5.4959965	61.3
614	5.323556	61.4
615	5.2820206	61.5
616	5.1746597	61.6
617	5.311611	61.7
618	5.4691815	61.8
619	5.211861	61.9
620	5.4346704	62.0
621	5.4210496	62.1
622	5.3437424	62.2
623	5.61121	62.3
624	5.5720525	62.4
625	5.5899005	62.5
626	5.511241	62.6
627	5.470781	62.7
628	5.4393253	62.8
629	5.446308	62.9
630	5.529234	63.0
631	5.602683	63.1
632	5.6945853	63.2
633	5.3945866	63.3
634	5.6767797	63.4
635	5.2941933	63.5
636	5.452237	63.6
637	5.367652	63.7
638	5.5588923	63.8
639	5.5267096	63.9
640	5.6970644	64.0
641	5.7029037	64.1
642	5.525207	64.2
643	5.2600045	64.3
644	5.3700237	64.4
645	5.465252	64.5
646	5.584096	64.6
647	5.4438424	64.7
648	5.594426	64.8
649	5.5350447	64.9
650	5.356975	65.0
651	5.3699865	65.1
652	5.4517145	65.2
653	5.3510857	65.3
654	5.4548554	65.4
655	5.6396294	65.5
656	5.6214256	65.6
657	5.5565643	65.7
658	5.532927	65.8
659	5.5681953	65.9
660	5.669873	66.0
661	5.3742886	66.1
662	5.3936286	66.2
663	5.4369016	66.3
664	5.6222796	66.4
665	5.3365493	66.5
666	5.5726075	66.6
667	5.42276	66.7
668	5.4972916	66.8
669	5.575965	66.9
670	5.4974613	67.0
671	5.5798173	67.1
672	5.393462	67.2
673	5.4781985	67.3
674	5.490248	67.4
675	5.4505653	67.5
676	5.384016	67.6
677	5.4698067	67.7
678	5.4529533	67.8
679	5.451117	67.9
680	5.376257	68.0
681	5.186896	68.1
682	5.4927893	68.2
683	5.299693	68.3
684	5.386011	68.4
685	5.4089813	68.5
686	5.3388443	68.6
687	5.429809	68.7
688	5.403848	68.8
689	5.3733115	68.9
690	5.48643	69.0
691	5.533883	69.1
692	5.394994	69.2
693	5.459061	69.3
694	5.4619675	69.4
695	5.528763	69.5
696	5.379071	69.6
697	5.463934	69.7
698	5.478897	69.8
699	5.4443054	69.9
700	5.4444847	70.0
701	5.5262523	70.1
702	5.460723	70.2
703	5.255818	70.3
704	5.2916565	70.4
705	5.0691104	70.5
706	5.295907	70.6
707	5.323014	70.7
708	5.4786963	70.8
709	5.523815	70.9
710	5.4914265	71.0
711	5.5170927	71.1
712	5.3947144	71.2
713	5.6543646	71.3
714	5.564621	71.4
715	5.6479497	71.5
716	5.550395	71.6
717	5.6232853	71.7
718	5.594907	71.8
719	5.426991	71.9
720	5.5366764	72.0
721	5.643921	72.1
722	5.3812494	72.2
723	5.571709	72.3
724	5.593583	72.4
725	5.6856894	72.5
726	5.618341	72.6
727	5.4914784	72.7
728	5.2870793	72.8
729	5.6070175	72.9
730	5.3974366	73.0
731	5.1695375	73.1
732	5.369274	73.2
733	5.380879	73.3
734	5.4605966	73.4
735	5.409523	73.5
736	5.3335752	73.6
737	5.473562	73.7
738	5.4171677	73.8
739	5.4399986	73.9
740	5.29148	74.0
741	5.3086843	74.1
742	5.193411	74.2
743	5.3338118	74.3
744	5.475264	74.4
745	5.159185	74.5
746	5.2647595	74.6
747	5.312255	74.7
748	5.240264	74.8
749	5.285016	74.9
750	5.3635035	75.0
751	5.6063275	75.1
752	5.4249663	75.2
753	5.4050307	75.3
754	5.3965244	75.4
755	5.4504976	75.5
756	5.296337	75.6
757	5.327644	75.7
758	5.3105927	75.8
759	5.2533937	75.9
760	5.3045206	76.0
761	5.4099746	76.1
762	5.1670575	76.2
763	5.2836685	76.3
764	5.196724	76.4
765	5.306392	76.5
766	5.221735	76.6
767	5.2432914	76.7
768	5.2369475	76.8
769	5.307036	76.9
770	5.4656534	77.0
771	5.3325453	77.1
772	5.1972485	77.2
773	5.140348	77.3
774	5.214975	77.4
775	5.4410834	77.5
776	5.347259	77.6
777	5.2646203	77.7
778	5.3554864	77.8
779	5.354164	77.9
780	5.253138	78.0
781	5.3755903	78.1
782	5.1711674	78.2
783	5.1960588	78.3
784	5.321171	78.4
785	5.191875	78.5
786	5.4051886	78.6
787	5.171175	78.7
788	5.237732	78.8
789	5.295815	78.9
790	5.184024	79.0
791	5.247054	79.1
792	5.3836536	79.2
793	5.3660975	79.3
794	5.254292	79.4
795	5.23275	79.5
796	4.932074	79.6
797	4.9859257	79.7
798	5.1594687	79.8
799	5.2953615	79.9
800	5.448377	80.0
801	5.393131	80.1
802	5.3040066	80.2
803	5.424456	80.3
804	5.2733774	80.4
805	5.67364	80.5
806	5.4489822	80.6
807	5.2824445	80.7
808	5.477226	80.8
809	5.376196	80.9
810	5.3770437	81.0
811	5.5724325	81.1
812	5.3633747	81.2
813	5.2844467	81.3
814	5.2910185	81.4
815	5.540335	81.5
816	5.4700966	81.6
817	5.548093	81.7
818	5.664251	81.8
819	5.362244	81.9
820	5.324764	82.0
821	5.292018	82.1
822	5.401265	82.2
823	5.5187006	82.3
824	5.3310184	82.4
825	5.489729	82.5
826	5.585247	82.6
827	5.587199	82.7
828	5.3878393	82.8
829	5.5239253	82.9
830	5.349184	83.0
831	5.3356957	83.1
832	5.2777123	83.2
833	5.293125	83.3
834	5.1740932	83.4
835	5.459583	83.5
836	5.1633077	83.6
837	5.49196	83.7
838	5.2570558	83.8
839	5.166428	83.9
840	5.332194	84.0
841	5.3267884	84.1
842	5.225895	84.2
843	5.2562046	84.3
844	5.237383	84.4
845	5.3532896	84.5
846	5.52813	84.6
847	5.392866	84.7
848	5.3226385	84.8
849	5.2817583	84.9
850	5.3848023	85.0
851	5.437141	85.1
852	5.2288446	85.2
853	5.4112005	85.3
854	5.4141474	85.4
855	5.6866055	85.5
856	5.4979725	85.6
857	5.319565	85.7
858	5.3594885	85.8
859	5.287918	85.9
860	5.398718	86.0
861	5.3248553	86.1
862	5.3151264	86.2
863	5.278576	86.3
864	5.2353234	86.4
865	5.171749	86.5
866	5.299947	86.6
867	5.1210527	86.7
868	5.3871517	86.8
869	5.310776	86.9
870	5.197898	87.0
871	5.370123	87.1
872	5.273409	87.2
873	5.3718953	87.3
874	5.3778076	87.4
875	5.420824	87.5
876	5.2651844	87.6
877	5.3981757	87.7
878	5.4082146	87.8
879	5.265764	87.9
880	5.1937246	88.0
881	5.3285303	88.1
882	5.1775527	88.2
883	5.249248	88.3
884	5.1234837	88.4
885	5.287018	88.5
886	5.302557	88.6
887	5.1451035	88.7
888	5.192337	88.8
889	5.4265933	88.9
890	5.0860434	89.0
891	5.384424	89.1
892	5.413147	89.2
893	5.3836684	89.3
894	5.55389	89.4
895	5.5171227	89.5
896	5.4205537	89.6
897	5.355973	89.7
898	5.3994946	89.8
899	5.379911	89.9
900	5.3921566	90.0
901	5.2238936	90.1
902	5.4056554	90.2
903	5.5869813	90.3
904	5.3372965	90.4
905	5.4660788	90.5
906	5.47203	90.6
907	5.3817863	90.7
908	5.373069	90.8
909	5.3818245	90.9
910	5.4966993	91.0
911	5.458189	91.1
912	5.419015	91.2
913	5.59663	91.3
914	5.541224	91.4
915	5.4306707	91.5
916	5.4976397	91.6
917	5.3495035	91.7
918	5.2856708	91.8
919	5.267093	91.9
920	5.200755	92.0
921	5.3785872	92.1
922	5.3288507	92.2
923	5.5542717	92.3
924	5.7416224	92.4
925	5.497447	92.5
926	5.396985	92.6
927	5.2394485	92.7
928	5.3561697	92.8
929	5.381854	92.9
930	5.472536	93.0
931	5.6324024	93.1
932	5.3767033	93.2
933	5.5811076	93.3
934	5.4360933	93.4
935	5.584555	93.5
936	5.470394	93.6
937	5.528822	93.7
938	5.580765	93.8
939	5.4747143	93.9
940	5.5484962	94.0
941	5.4913	94.1
942	5.625362	94.2
943	5.4509087	94.3
944	5.5746155	94.4
945	5.450759	94.5
946	5.394126	94.6
947	5.4985943	94.7
948	5.276818	94.8
949	5.3581295	94.9
950	5.442444	95.0
951	5.436018	95.1
952	5.5162377	95.2
953	5.5812387	95.3
954	5.293048	95.4
955	5.5867915	95.5
956	5.3920364	95.6
957	5.420434	95.7
958	5.4151917	95.8
959	5.602799	95.9
960	5.5048285	96.0
961	5.4308434	96.1
962	5.5488186	96.2
963	5.547843	96.3
964	5.502596	96.4
965	5.5073195	96.5
966	5.392104	96.6
967	5.358031	96.7
968	5.2962523	96.8
969	5.378141	96.9
970	5.404519	97.0
971	5.5116324	97.1
972	5.542193	97.2
973	5.5363603	97.3
974	5.539733	97.4
975	5.5477624	97.5
976	5.6171966	97.6
977	5.652422	97.7
978	5.6174283	97.8
979	5.5814576	97.9
980	5.4711227	98.0
981	5.685339	98.1
982	5.4640455	98.2
983	5.4667335	98.3
984	5.542794	98.4
985	5.387318	98.5
986	5.2865868	98.6
987	5.5739217	98.7
988	5.3647556	98.8
989	5.2265024	98.9
990	5.458763	99.0
991	5.3896055	99.1
992	5.2338696	99.2
993	5.3983264	99.3
994	5.30159	99.4
995	5.2838383	99.5
996	5.2499766	99.6
997	5.2741647	99.7
998	5.5534883	99.8
999	5.4532294	99.9
1000	5.2218676	100.0
1001	5.3093586	100.1
1002	5.282498	100.2
1003	5.3463078	100.3
1004	5.597212	100.4
1005	5.5559053	100.5
1006	5.5055976	100.6
1007	5.3902774	100.7
1008	5.4623322	100.8
1009	5.32565	100.9
1010	5.342813	101.0
1011	5.613298	101.1
1012	5.6617217	101.2
1013	5.40616	101.3
1014	5.4907517	101.4
1015	5.572805	101.5
1016	5.512924	101.6
1017	5.6296854	101.7
1018	5.545121	101.8
1019	5.6400623	101.9
1020	5.6594143	102.0
1021	5.631767	102.1
1022	5.535537	102.2
1023	5.5963755	102.3
1024	5.557267	102.4
1025	5.5336914	102.5
1026	5.4339366	102.6
1027	5.533876	102.7
1028	5.450752	102.8
1029	5.2899413	102.9
1030	5.361516	103.0
1031	5.5034394	103.1
1032	5.5038977	103.2
1033	5.630076	103.3
1034	5.551011	103.4
1035	5.6856537	103.5
1036	5.5799336	103.6
1037	5.521023	103.7
1038	5.3228836	103.8
1039	5.41023	103.9
1040	5.560327	104.0
1041	5.554213	104.1
1042	5.5548577	104.2
1043	5.53392	104.3
1044	5.516451	104.4
1045	5.374833	104.5
1046	5.411644	104.6
1047	5.524883	104.7
1048	5.4988904	104.8
1049	5.467656	104.9
1050	5.247178	105.0
1051	5.3097653	105.1
1052	5.376219	105.2
1053	5.4655943	105.3
1054	5.407853	105.4
1055	5.383608	105.5
1056	5.670892	105.6
1057	5.503705	105.7
1058	5.445875	105.8
1059	5.527821	105.9
1060	5.5575824	106.0
1061	5.3429737	106.1
1062	5.2472167	106.2
1063	5.356064	106.3
1064	5.394406	106.4
1065	5.307274	106.5
1066	5.415582	106.6
1067	5.4107485	106.7
1068	5.552645	106.8
1069	5.2797165	106.9
1070	5.2680354	107.0
1071	5.526783	107.1
1072	5.3883147	107.2
1073	5.3146906	107.3
1074	5.2052207	107.4
1075	5.408959	107.5
1076	5.407123	107.6
1077	5.4247713	107.7
1078	5.253835	107.8
1079	5.1897902	107.9
1080	5.278715	108.0
1081	5.5048733	108.1
1082	5.464262	108.2
1083	5.9336333	108.3
1084	5.4466515	108.4
1085	5.2287126	108.5
1086	5.426541	108.6
1087	5.4768763	108.7
1088	5.5918875	108.8
1089	5.507187	108.9
1090	5.5865726	109.0
1091	5.391908	109.1
1092	5.401378	109.2
1093	5.5454884	109.3
1094	5.383993	109.4
1095	5.2740955	109.5
1096	5.185876	109.6
1097	5.282567	109.7
1098	5.26632	109.8
1099	5.3690767	109.9
1100	5.555048	110.0
1101	5.3058777	110.1
1102	5.57795	110.2
1103	5.450162	110.3
1104	5.405904	110.4
1105	5.5276814	110.5
1106	5.5345006	110.6
1107	5.462347	110.7
1108	5.2180867	110.8
1109	5.394911	110.9
1110	5.363693	111.0
1111	5.4888544	111.1
1112	5.2316227	111.2
1113	5.2338386	111.3
1114	5.13287	111.4
1115	5.3841143	111.5
1116	5.3643837	111.6
1117	5.2064323	111.7
1118	5.474067	111.8
1119	5.496166	111.9
1120	5.458935	112.0
1121	5.321775	112.1
1122	5.6438847	112.2
1123	5.537198	112.3
1124	5.4103203	112.4
1125	5.412163	112.5
1126	5.4313903	112.6
1127	5.6440144	112.7
1128	5.334475	112.8
1129	5.236636	112.9
1130	5.4507217	113.0
1131	5.1835213	113.1
1132	5.264404	113.2
1133	4.935934	113.3
1134	5.325734	113.4
1135	5.461774	113.5
1136	5.5812025	113.6
1137	5.4562063	113.7
1138	5.5227985	113.8
1139	5.513057	113.9
1140	5.319358	114.0
1141	5.092943	114.1
1142	5.207815	114.2
1143	5.1171017	114.3
1144	5.3403606	114.4
1145	5.754025	114.5
1146	5.454931	114.6
1147	5.4777527	114.7
1148	5.467738	114.8
1149	5.373024	114.9
1150	5.463502	115.0
1151	5.366833	115.1
1152	5.62756	115.2
1153	5.422596	115.3
1154	5.3380055	115.4
1155	5.1524687	115.5
1156	5.4041047	115.6
1157	5.3629875	115.7
1158	5.513227	115.8
1159	5.4233007	115.9
1160	5.494582	116.0
1161	5.3907156	116.1
1162	5.465535	116.2
1163	5.313059	116.3
1164	5.456534	116.4
1165	5.563078	116.5
1166	5.4114933	116.6
1167	5.4314127	116.7
1168	5.484605	116.8
1169	5.5624633	116.9
1170	5.410087	117.0
1171	5.40932	117.1
1172	5.4221907	117.2
1173	5.339873	117.3
1174	5.374954	117.4
1175	5.631152	117.5
1176	5.6081057	117.6
1177	5.514393	117.7
1178	5.608497	117.8
1179	5.67435	117.9
1180	5.6714015	118.0
1181	5.6279364	118.1
1182	5.616972	118.2
1183	5.5942373	118.3
1184	5.8143616	118.4
1185	5.8650665	118.5
1186	5.7077675	118.6
1187	5.7871523	118.7
1188	5.723949	118.8
1189	5.619123	118.9
1190	5.6073947	119.0
1191	5.8425035	119.1
1192	5.6789875	119.2
1193	5.8767176	119.3
1194	5.7371845	119.4
1195	5.845832	119.5
1196	5.650449	119.6
1197	5.8773823	119.7
1198	5.7704854	119.8
1199	5.9376717	119.9
1200	5.7376523	120.0
1201	5.514858	120.1
1202	5.6176605	120.2
1203	5.343468	120.3
1204	5.4253864	120.4
1205	5.5596094	120.5
1206	5.423113	120.6
1207	5.666571	120.7
1208	6.121398	120.8
1209	5.829766	120.9
1210	5.703118	121.0
1211	5.499756	121.1
1212	5.6796894	121.2
1213	5.7387586	121.3
1214	5.514009	121.4
1215	5.3882546	121.5
1216	5.7386947	121.6
1217	5.6460977	121.7
1218	5.6292157	121.8
1219	5.7118726	121.9
1220	5.4955444	122.0
1221	5.4177685	122.1
1222	5.4414053	122.2
1223	5.364232	122.3
1224	5.518944	122.4
1225	5.409937	122.5
1226	5.639651	122.6
1227	5.440792	122.7
1228	5.4812803	122.8
1229	5.48967	122.9
1230	5.439475	123.0
1231	5.5746007	123.1
1232	5.494256	123.2
1233	5.524426	123.3
1234	5.387061	123.4
1235	5.375659	123.5
1236	5.5246773	123.6
1237	5.5348973	123.7
1238	5.478563	123.8
1239	5.640264	123.9
1240	5.567494	124.0
1241	5.687013	124.1
1242	5.405392	124.2
1243	5.449998	124.3
1244	5.421109	124.4
1245	5.5152636	124.5
1246	5.4510427	124.6
1247	5.439348	124.7
1248	5.2441525	124.8
1249	5.413493	124.9
1250	5.2364736	125.0
1251	5.29653	125.1
1252	5.574637	125.2
1253	5.296998	125.3
1254	5.5184355	125.4
1255	5.365036	125.5
1256	5.39666	125.6
1257	5.4730864	125.7
1258	5.357643	125.8
1259	5.477211	125.9
1260	5.628355	126.0
1261	5.7518253	126.1
1262	5.7641706	126.2
1263	5.6276684	126.3
1264	5.553217	126.4
1265	5.4508114	126.5
1266	5.72092	126.6
1267	5.9011154	126.7
1268	5.78232	126.8
1269	5.9262505	126.9
1270	5.8727555	127.0
1271	5.541444	127.1
1272	5.6612115	127.2
1273	5.7493134	127.3
1274	5.6104193	127.4
1275	5.8326616	127.5
1276	5.4309106	127.6
1277	5.4651475	127.7
1278	5.798833	127.8
1279	5.5648546	127.9
1280	5.780448	128.0
1281	5.7031536	128.1
1282	5.487824	128.2
1283	5.3734856	128.3
1284	5.504341	128.4
1285	5.1582146	128.5
1286	5.4215374	128.6
1287	5.4495425	128.7
1288	5.598898	128.8
1289	5.684337	128.9
1290	5.755637	129.0
1291	5.751422	129.1
1292	5.567026	129.2
1293	5.6443243	129.3
1294	5.7807293	129.4
1295	5.6099772	129.5
1296	5.4776487	129.6
1297	5.4154544	129.7
1298	5.4982986	129.8
1299	5.390232	129.9
1300	5.4821563	130.0
1301	5.4074616	130.1
1302	5.2044463	130.2
1303	5.423218	130.3
1304	5.3808713	130.4
1305	5.479164	130.5
1306	5.294877	130.6
1307	5.5047626	130.7
1308	5.521428	130.8
1309	5.7715993	130.9
1310	5.4410686	131.0
1311	5.66637	131.1
1312	5.6159143	131.2
1313	5.638742	131.3
1314	5.2644196	131.4
1315	5.358555	131.5
1316	5.030029	131.6
1317	5.3572793	131.7
1318	5.069592	131.8
1319	5.376892	131.9
1320	5.143616	132.0
1321	5.3350396	132.1
1322	5.4211245	132.2
1323	5.5394025	132.3
1324	5.470937	132.4
1325	5.2756767	132.5
1326	5.4250565	132.6
1327	5.4726624	132.7
1328	5.522857	132.8
1329	5.2928715	132.9
1330	5.2674794	133.0
1331	5.604389	133.1
1332	5.4978914	133.2
1333	5.6405454	133.3
1334	5.6059356	133.4
1335	5.60775	133.5
1336	5.5797076	133.6
1337	5.5372863	133.7
1338	5.6628647	133.8
1339	5.604825	133.9
1340	5.474922	134.0
1341	5.5582705	134.1
1342	5.376468	134.2
1343	5.4205465	134.3
1344	5.4216795	134.4
1345	5.293602	134.5
1346	5.535632	134.6
1347	5.503727	134.7
1348	5.373342	134.8
1349	5.6164217	134.9
1350	5.3613186	135.0
1351	5.409072	135.1
1352	5.388798	135.2
1353	5.6421685	135.3
1354	5.4397516	135.4
1355	5.715946	135.5
1356	5.608816	135.6
1357	5.664682	135.7
1358	5.594863	135.8
1359	5.5201893	135.9
1360	5.602596	136.0
1361	5.6158347	136.1
1362	5.6589465	136.2
1363	5.4813843	136.3
1364	5.3646417	136.4
1365	5.3111596	136.5
1366	5.4660935	136.6
1367	5.3961096	136.7
1368	5.3326516	136.8
1369	5.2629814	136.9
1370	5.40996	137.0
1371	5.363815	137.1
1372	5.3040605	137.2
1373	5.147404	137.3
1374	5.416957	137.4
1375	5.4421673	137.5
1376	5.3337727	137.6
1377	5.4853396	137.7
1378	5.347312	137.8
1379	5.2917333	137.9
1380	5.3014665	138.0
1381	5.380092	138.1
1382	5.374205	138.2
1383	5.435023	138.3
1384	5.2820435	138.4
1385	5.418279	138.5
1386	5.41008	138.6
1387	5.5388145	138.7
1388	5.526032	138.8
1389	5.4485564	138.9
1390	5.1983447	139.0
1391	5.3029633	139.1
1392	5.2232313	139.2
1393	5.7256756	139.3
1394	5.3746896	139.4
1395	5.528167	139.5
1396	5.665824	139.6
1397	5.688452	139.7
1398	5.5190325	139.8
1399	5.69495	139.9
1400	5.5868206	140.0
1401	5.5464644	140.1
1402	5.4413896	140.2
1403	5.4744983	140.3
1404	5.5898423	140.4
1405	5.6168847	140.5
1406	5.6657166	140.6
1407	5.765738	140.7
1408	5.5454226	140.8
1409	5.446248	140.9
1410	5.713454	141.0
1411	5.476356	141.1
1412	5.513057	141.2
1413	5.3879747	141.3
1414	5.4534907	141.4
1415	5.5316772	141.5
1416	5.541892	141.6
1417	5.531522	141.7
1418	5.5554876	141.8
1419	5.6831555	141.9
1420	5.660284	142.0
1421	5.3811507	142.1
1422	5.5463247	142.2
1423	5.490159	142.3
1424	5.582019	142.4
1425	5.3924217	142.5
1426	5.340947	142.6
1427	5.5446005	142.7
1428	5.6846447	142.8
1429	5.5015383	142.9
1430	5.3709326	143.0
1431	5.438106	143.1
1432	5.4991417	143.2
1433	5.4575706	143.3
1434	5.410268	143.4
1435	5.4944267	143.5
1436	5.4371185	143.6
1437	5.5208755	143.7
1438	5.3868647	143.8
1439	5.459397	143.9
1440	5.2622085	144.0
1441	5.3517923	144.1
1442	5.5321255	144.2
1443	5.4772034	144.3
1444	5.336054	144.4
1445	5.6863766	144.5
1446	5.6473083	144.6
1447	5.8144736	144.7
1448	5.6452756	144.8
1449	5.7413034	144.9
1450	5.6380057	145.0
1451	5.6291866	145.1
1452	5.613595	145.2
1453	5.7272677	145.3
1454	6.091646	145.4
1455	5.8795624	145.5
1456	5.7469206	145.6
1457	5.688573	145.7
1458	5.6341147	145.8
1459	5.9052234	145.9
1460	5.7585564	146.0
1461	5.6644096	146.1
1462	5.634757	146.2
1463	5.5613804	146.3
1464	5.6601405	146.4
1465	5.8382745	146.5
1466	5.6277046	146.6
1467	5.6805778	146.7
1468	5.925591	146.8
1469	5.801071	146.9
1470	5.968334	147.0
1471	5.7631755	147.1
1472	5.652263	147.2
1473	5.8998256	147.3
1474	6.03804	147.4
1475	5.803771	147.5
1476	5.9487967	147.6
1477	5.7790327	147.7
1478	5.829521	147.8
1479	5.758436	147.9
1480	5.684659	148.0
1481	5.7285604	148.1
1482	5.5977707	148.2
1483	5.3167796	148.3
1484	5.4548264	148.4
1485	5.036577	148.5
1486	5.5092916	148.6
1487	5.358783	148.7
1488	5.5204697	148.8
1489	5.474781	148.9
1490	5.5698395	149.0
1491	5.5209785	149.1
1492	5.513057	149.2
1493	5.632591	149.3
1494	5.509469	149.4
1495	5.48367	149.5
1496	5.5487304	149.6
1497	5.5832214	149.7
1498	5.5469995	149.8
1499	5.8555336	149.9
1500	5.607772	150.0
1501	5.5799847	150.1
1502	5.9213595	150.2
1503	5.61561	150.3
1504	5.7472467	150.4
1505	5.6707125	150.5
1506	5.6815443	150.6
1507	5.829898	150.7
1508	5.5927753	150.8
1509	5.6321354	150.9
1510	5.603366	151.0
1511	5.5804152	151.1
1512	5.2995863	151.2
1513	5.6496997	151.3
1514	5.5772057	151.4
1515	5.3928814	151.5
1516	5.4466443	151.6
1517	5.518214	151.7
1518	5.425904	151.8
1519	5.6110864	151.9
1520	5.413651	152.0
1521	5.4089885	152.1
1522	5.2427716	152.2
1523	5.2708535	152.3
1524	5.65679	152.4
1525	5.6896534	152.5
1526	5.8488865	152.6
1527	5.9785314	152.7
1528	5.6423492	152.8
1529	5.7115097	152.9
1530	5.666276	153.0
1531	5.9298677	153.1
1532	5.932612	153.2
1533	5.903494	153.3
1534	5.89737	153.4
1535	5.7723255	153.5
1536	5.663655	153.6
1537	5.5736227	153.7
1538	5.713254	153.8
1539	5.634237	153.9
1540	5.406453	154.0
1541	5.547682	154.1
1542	5.7850075	154.2
1543	5.437275	154.3
1544	5.6192465	154.4
1545	5.5346847	154.5
1546	5.524817	154.6
1547	5.6151752	154.7
1548	5.5777826	154.8
1549	5.424696	154.9
1550	5.321821	155.0
1551	5.488654	155.1
1552	5.4139137	155.2
1553	5.3217597	155.3
1554	5.298787	155.4
1555	5.3243513	155.5
1556	5.5435877	155.6
1557	5.362062	155.7
1558	5.434768	155.8
1559	5.47377	155.9
1560	6.003275	156.0
1561	5.8248496	156.1
1562	5.602029	156.2
1563	5.6967716	156.3
1564	5.6005692	156.4
1565	5.513847	156.5
1566	5.5714173	156.6
1567	5.792549	156.7
1568	5.6235027	156.8
1569	5.6761208	156.9
1570	5.639471	157.0
1571	5.5301094	157.1
1572	5.43339	157.2
1573	5.757546	157.3
1574	5.662189	157.4
1575	5.654847	157.5
1576	5.639182	157.6
1577	5.4752564	157.7
1578	5.5352283	157.8
1579	5.52693	157.9
1580	5.545048	158.0
1581	5.439887	158.1
1582	5.5160456	158.2
1583	5.6179357	158.3
1584	5.397316	158.4
1585	5.4486685	158.5
1586	5.4623103	158.6
1587	5.321186	158.7
1588	5.4058657	158.8
1589	5.49624	158.9
1590	5.445875	159.0
1591	5.323373	159.1
1592	5.657163	159.2
1593	5.4833217	159.3
1594	5.6820674	159.4
1595	5.5464053	159.5
1596	5.661003	159.6
1597	5.5367208	159.7
1598	5.437208	159.8
1599	5.554843	159.9
1600	5.4999185	160.0
1601	5.4135838	160.1
1602	5.625434	160.2
1603	5.560064	160.3
1604	5.5695696	160.4
1605	5.7726784	160.5
1606	5.536287	160.6
1607	5.4027185	160.7
1608	5.6293674	160.8
1609	5.4948926	160.9
1610	5.551231	161.0
1611	5.43967	161.1
1612	5.5921497	161.2
1613	5.700335	161.3
1614	5.6188555	161.4
1615	5.583309	161.5
1616	5.6473083	161.6
1617	5.542714	161.7
1618	5.56299	161.8
1619	5.4649835	161.9
1620	5.7000065	162.0
1621	5.531449	162.1
1622	5.5110197	162.2
1623	5.5658274	162.3
1624	5.480337	162.4
1625	5.5355887	162.5
1626	5.4105306	162.6
1627	5.527725	162.7
1628	5.498054	162.8
1629	5.4139967	162.9
1630	5.3575373	163.0
1631	5.5421267	163.1
1632	5.4703493	163.2
1633	5.3252606	163.3
1634	5.591655	163.4
1635	5.2535486	163.5
1636	5.309573	163.6
1637	5.4973507	163.7
1638	5.590374	163.8
1639	5.580531	163.9
1640	5.479632	164.0
1641	5.675855	164.1
1642	5.4728184	164.2
1643	5.5340524	164.3
1644	5.5828934	164.4
1645	5.675998	164.5
1646	5.5640726	164.6
1647	5.5807357	164.7
1648	5.3592157	164.8
1649	5.459285	164.9
1650	5.282336	165.0
1651	5.3728194	165.1
1652	5.528314	165.2
1653	5.6142693	165.3
1654	5.645651	165.4
1655	5.4496093	165.5
1656	5.319779	165.6
1657	5.6337314	165.7
1658	5.6674185	165.8
1659	5.484486	165.9
1660	5.587054	166.0
1661	5.5186934	166.1
1662	5.467544	166.2
1663	5.6822963	166.3
1664	5.680191	166.4
1665	5.472885	166.5
1666	5.521384	166.6
1667	5.54741	166.7
1668	5.638136	166.8
1669	5.6610394	166.9
1670	5.654711	167.0
1671	5.7516837	167.1
1672	5.8131022	167.2
1673	5.436752	167.3
1674	5.50298	167.4
1675	5.590272	167.5
1676	5.845832	167.6
1677	5.736695	167.7
1678	5.5350885	167.8
1679	5.952359	167.9
1680	5.6574583	168.0
1681	5.7025614	168.1
1682	5.555686	168.2
1683	5.6925917	168.3
1684	5.6429477	168.4
1685	5.71907	168.5
1686	5.9967713	168.6
1687	5.839076	168.7
1688	5.775962	168.8
1689	5.6720543	168.9
1690	5.7379575	169.0
1691	5.79825	169.1
1692	5.700071	169.2
1693	5.6739836	169.3
1694	5.508435	169.4
1695	5.7325726	169.5
1696	5.757984	169.6
1697	5.7152195	169.7
1698	5.7435994	169.8
1699	5.5942445	169.9
1700	5.738234	170.0
1701	5.6791234	170.1
1702	5.6581345	170.2
1703	5.776638	170.3
1704	5.753594	170.4
1705	5.6877794	170.5
1706	5.744088	170.6
1707	5.6353564	170.7
1708	5.6584363	170.8
1709	5.433705	170.9
1710	5.3677883	171.0
1711	5.6244793	171.1
1712	5.677941	171.2
1713	5.4989424	171.3
1714	5.395069	171.4
1715	5.605362	171.5
1716	5.5744033	171.6
1717	5.583892	171.7
1718	5.4250937	171.8
1719	5.4848948	171.9
1720	5.248752	172.0
1721	5.677367	172.1
1722	5.587512	172.2
1723	5.66405	172.3
1724	5.6318607	172.4
1725	5.708203	172.5
1726	5.8570137	172.6
1727	5.6186237	172.7
1728	5.6672387	172.8
1729	5.653019	172.9
1730	5.7564573	173.0
1731	5.9431925	173.1
1732	5.894499	173.2
1733	5.616646	173.3
1734	5.7800746	173.4
1735	5.8699627	173.5
1736	5.8038063	173.6
1737	5.635537	173.7
1738	5.748047	173.8
1739	5.766387	173.9
1740	5.6768804	174.0
1741	5.760019	174.1
1742	5.5358677	174.2
1743	5.915096	174.3
1744	5.6309505	174.4
1745	5.6243563	174.5
1746	5.669866	174.6
1747	5.71002	174.7
1748	5.665953	174.8
1749	5.7286386	174.9
1750	5.849874	175.0
1751	5.7015476	175.1
1752	5.996635	175.2
1753	5.876233	175.3
1754	5.7037954	175.4
1755	5.626678	175.5
1756	5.652004	175.6
1757	5.475056	175.7
1758	5.6288905	175.8
1759	5.6575804	175.9
1760	5.270337	176.0
1761	5.3944435	176.1
1762	5.17134	176.2
1763	5.610608	176.3
1764	5.6299167	176.4
1765	5.7326436	176.5
1766	5.664969	176.6
1767	5.681358	176.7
1768	5.5804005	176.8
1769	5.7204933	176.9
1770	5.582959	177.0
1771	5.955305	177.1
1772	5.7395315	177.2
1773	5.995577	177.3
1774	5.4967957	177.4
1775	5.5538836	177.5
1776	5.6415124	177.6
1777	5.5683126	177.7
1778	5.6596875	177.8
1779	5.6137695	177.9
1780	5.614791	178.0
1781	5.7806306	178.1
1782	5.677705	178.2
1783	5.6484103	178.3
1784	5.5023003	178.4
1785	5.7633095	178.5
1786	5.8112392	178.6
1787	5.7559557	178.7
1788	5.6539335	178.8
1789	5.6625915	178.9
1790	5.4293747	179.0
1791	5.6114054	179.1
1792	5.4892626	179.2
1793	5.2944856	179.3
1794	5.5194306	179.4
1795	5.6625195	179.5
1796	5.3839784	179.6
1797	5.5494347	179.7
1798	5.517646	179.8
1799	5.7384963	179.9
1800	5.686727	180.0
1801	5.8621593	180.1
1802	5.5031137	180.2
1803	5.71828	180.3
1804	5.8251853	180.4
1805	5.579161	180.5
1806	5.71022	180.6
1807	5.727921	180.7
1808	5.763486	180.8
1809	5.8085575	180.9
1810	5.9533234	181.0
1811	5.735056	181.1
1812	5.6129	181.2
1813	5.655315	181.3
1814	5.661887	181.4
1815	5.745313	181.5
1816	5.7224984	181.6
1817	5.7415795	181.7
1818	5.7163234	181.8
1819	5.5612783	181.9
1820	5.798749	182.0
1821	5.7946496	182.1
1822	5.73385	182.2
1823	5.885518	182.3
1824	5.8804755	182.4
1825	5.8843775	182.5
1826	5.8413405	182.6
1827	5.9536858	182.7
1828	5.8409986	182.8
1829	6.0688257	182.9
1830	5.8693876	183.0
1831	5.852037	183.1
1832	5.6498437	183.2
1833	5.5834255	183.3
1834	5.5163994	183.4
1835	5.5437126	183.5
1836	5.6358476	183.6
1837	5.685582	183.7
1838	5.51099	183.8
1839	5.588641	183.9
1840	5.855617	184.0
1841	5.5898786	184.1
1842	5.579627	184.2
1843	5.4632187	184.3
1844	5.4108467	184.4
1845	5.443558	184.5
1846	5.550461	184.6
1847	5.532625	184.7
1848	5.388715	184.8
1849	5.7576094	184.9
1850	5.751606	185.0
1851	5.770239	185.1
1852	5.9639354	185.2
1853	5.6995635	185.3
1854	5.907683	185.4
1855	5.7792435	185.5
1856	5.7740593	185.6
1857	5.6507874	185.7
1858	5.9878073	185.8
1859	5.6934853	185.9
1860	5.6510825	186.0
1861	5.698043	186.1
1862	5.6528826	186.2
1863	5.742707	186.3
1864	5.8271546	186.4
1865	5.7569656	186.5
1866	6.170451	186.6
1867	5.7482586	186.7
1868	6.143692	186.8
1869	6.0396633	186.9
1870	5.910795	187.0
1871	5.7645946	187.1
1872	5.836859	187.2
1873	6.132702	187.3
1874	5.9694724	187.4
1875	6.077917	187.5
1876	6.03239	187.6
1877	5.9413843	187.7
1878	5.8815203	187.8
1879	5.55211	187.9
1880	5.947524	188.0
1881	5.7828336	188.1
1882	5.4895883	188.2
1883	5.552887	188.3
1884	5.9212356	188.4
1885	6.0481334	188.5
1886	5.945526	188.6
1887	6.045233	188.7
1888	6.0026846	188.8
1889	6.0493107	188.9
1890	5.7671423	189.0
1891	6.1188984	189.1
1892	6.3122807	189.2
1893	5.935841	189.3
1894	6.2048435	189.4
1895	5.8987217	189.5
1896	5.7973804	189.6
1897	5.9302998	189.7
1898	6.0734706	189.8
1899	5.8725066	189.9
1900	6.08735	190.0
1901	5.930108	190.1
1902	5.8492136	190.2
1903	5.9497476	190.3
1904	5.906994	190.4
1905	5.9006047	190.5
1906	5.799584	190.6
1907	6.020162	190.7
1908	5.820957	190.8
1909	6.2146134	190.9
1910	5.9743237	191.0
1911	5.8331704	191.1
1912	5.7642555	191.2
1913	5.814488	191.3
1914	5.7536435	191.4
1915	6.019885	191.5
1916	5.9765778	191.6
1917	5.9869785	191.7
1918	5.965272	191.8
1919	5.77599	191.9
1920	5.6746936	192.0
1921	5.9623585	192.1
1922	6.015692	192.2
1923	6.0198646	192.3
1924	5.886624	192.4
1925	5.783354	192.5
1926	6.031446	192.6
1927	5.8257227	192.7
1928	6.0837054	192.8
1929	6.085792	192.9
1930	6.0756345	193.0
1931	6.05485	193.1
1932	5.7189136	193.2
1933	6.0606604	193.3
1934	6.266203	193.4
1935	6.1706753	193.5
1936	5.851098	193.6
1937	5.799191	193.7
1938	5.7962503	193.8
1939	5.7172127	193.9
1940	5.8302684	194.0
1941	5.701519	194.1
1942	5.7487683	194.2
1943	5.700592	194.3
1944	5.7468853	194.4
1945	5.7174616	194.5
1946	5.785141	194.6
1947	5.8065324	194.7
1948	5.584271	194.8
1949	5.7243114	194.9
1950	5.422836	195.0
1951	5.3424935	195.1
1952	5.460314	195.2
1953	5.7365746	195.3
1954	5.65876	195.4
1955	5.4684896	195.5
1956	5.7399635	195.6
1957	5.630155	195.7
1958	5.7291503	195.8
1959	5.6586237	195.9
1960	5.8066235	196.0
1961	5.647841	196.1
1962	5.5070534	196.2
1963	5.4062653	196.3
1964	5.461342	196.4
1965	5.8696575	196.5
1966	5.8055305	196.6
1967	5.7543573	196.7
1968	5.7248445	196.8
1969	5.585065	196.9
1970	5.784867	197.0
1971	5.9281106	197.1
1972	5.6971717	197.2
1973	5.5063586	197.3
1974	5.66619	197.4
1975	5.4591885	197.5
1976	5.526724	197.6
1977	5.5041857	197.7
1978	5.3224554	197.8
1979	5.4242234	197.9
1980	5.40759	198.0
1981	5.4151163	198.1
1982	5.7917414	198.2
1983	5.7879043	198.3
1984	5.7183733	198.4
1985	5.63116	198.5
1986	5.8228025	198.6
1987	5.7768774	198.7
1988	5.831552	198.8
1989	5.6831126	198.9
1990	5.473012	199.0
1991	5.8608956	199.1
1992	5.8513904	199.2
1993	5.914126	199.3
1994	5.832668	199.4
1995	5.610898	199.5
1996	5.6772814	199.6
1997	5.738227	199.7
1998	5.7389855	199.8
[truncated: 24,001 more rows]
