# Supplementary material for: Assessing structure-function impacts on Vitellogenin by leveraging allelic variant found in honey bee subspecies Apis mellifera mellifera
Source: iScience. 2025 Jul 29;28(9):113241. doi: 10.1016/j.isci.2025.113241 (PMC12496180; doi:10.1016/j.isci.2025.113241)
Supplement: Data S1. Data and code for molecular dynamics [file mmc2.zip › MD_analysis/csv/rmsfdelg_mean.csv]

	Residue	mean_delg
0	21	1.32888524
1	22	1.094516192
2	23	1.31693498
3	24	1.280476808
4	25	1.198546026
5	26	0.9398009399999999
6	27	0.7561348800000001
7	28	0.59772953
8	29	0.5552777900000001
9	30	0.49924132200000004
10	31	0.549283202
11	32	0.59346473
12	33	0.7102189059999999
13	34	0.75888133
14	35	0.758244248
15	36	0.807564724
16	37	0.8972810280000001
17	38	1.0635890360000002
18	39	1.30196356
19	40	1.81160532
20	41	2.0350568000000004
21	42	2.29447856
22	43	2.93488916
23	44	2.5127006599999997
24	45	2.4337798800000003
25	46	2.01795168
26	47	1.45305306
27	48	1.28116532
28	49	1.11374766
29	50	0.9005817140000001
30	51	0.7831992619999999
31	52	0.783280538
32	53	0.736717132
33	54	0.65480586
34	55	0.576895088
35	56	0.5689766119999999
36	57	0.5373879180000001
37	58	0.580786506
38	59	0.7327411319999999
39	60	0.98200991
40	61	1.24217237
41	62	1.209406246
42	63	1.285863428
43	64	1.1205327919999999
44	65	0.8821208460000001
45	66	0.7387370799999999
46	67	0.7078858339999999
47	68	0.60724949
48	69	0.6036858740000001
49	70	0.6382256199999999
50	71	0.93078587
51	72	1.0364676760000002
52	73	0.9048757999999999
53	74	0.794733744
54	75	0.8275551519999998
55	76	1.024352834
56	77	1.4830859699999999
57	78	1.61727254
58	79	1.90411204
59	80	2.16309656
60	81	2.3945593
61	82	2.55353368
62	83	2.50580666
63	84	2.49685932
64	85	2.6343635799999996
65	86	1.69780634
66	87	1.89419866
67	88	1.99420322
68	89	1.7319670000000003
69	90	1.8593564999999999
70	91	1.93809182
71	92	1.9571316200000002
72	93	2.36415466
73	94	2.28405552
74	95	1.74978378
75	96	1.91564604
76	97	1.093555814
77	98	1.0484053599999998
78	99	0.9622890719999999
79	100	1.0222978799999998
80	101	1.1973414
81	102	1.01600893
82	103	0.962073026
83	104	1.0908713799999998
84	105	0.8705275840000001
85	106	0.7958901880000001
86	107	0.7764784559999999
87	108	0.773009182
88	109	0.77431758
89	110	0.8793836660000001
90	111	0.9535050680000001
91	112	1.2839386799999999
92	113	1.476158586
93	114	1.40083586
94	115	1.099584428
95	116	0.95288634
96	117	1.1388355200000002
97	118	1.0871042599999998
98	119	0.948060242
99	120	0.9447996700000001
100	121	1.013450044
101	122	1.13060362
102	123	1.37125914
103	124	1.3823703
104	125	1.1262930199999999
105	126	1.21532206
106	127	1.2297645400000001
107	128	1.17957384
108	129	0.9671243479999999
109	130	0.92792344
110	131	0.975972004
111	132	0.886912154
112	133	0.750714654
113	134	0.7773246539999998
114	135	0.811024156
115	136	0.76059532
116	137	0.820836422
117	138	0.825291988
118	139	0.7094489719999999
119	140	0.6656117260000001
120	141	0.7290791440000001
121	142	0.7184325060000001
122	143	0.781598152
123	144	1.1404314999999998
124	145	1.466442948
125	146	1.720555692
126	147	2.15509086
127	148	2.9482944479999995
128	149	3.08633642
129	150	3.19659342
130	151	3.0479412
131	152	2.9334320999999997
132	156	2.91069726
133	157	2.54369274
134	158	2.5683947799999998
135	159	2.56249798
136	160	3.08173936
137	161	2.71204274
138	162	2.2811736799999998
139	163	1.90208208
140	164	1.416636
141	165	1.250608454
142	166	1.033909726
143	167	1.0314848
144	168	1.0556461000000001
145	169	1.1814427
146	170	1.1947121680000001
147	171	1.137587648
148	172	1.14356238
149	173	1.24544628
150	174	1.31011056
151	175	1.49532752
152	176	1.3043816700000002
153	177	1.155705254
154	178	1.0982362399999999
155	179	1.035670782
156	180	0.893891792
157	181	0.870460188
158	182	0.76285375
159	183	0.770760286
160	184	0.7337425679999999
161	185	0.863946464
162	186	0.8652146039999999
163	187	0.978503878
164	188	1.47488764
165	189	1.5743942
166	190	1.78170332
167	191	1.54413778
168	192	1.38918162
169	193	1.76884166
170	194	1.8632260999999999
171	195	1.4328876400000001
172	196	1.2726058999999998
173	197	1.07071469
174	198	0.852642898
175	199	0.738952388
176	200	0.7891748639999999
177	201	0.825326184
178	202	1.012935528
179	203	1.25206902
180	204	1.3586426
181	205	1.8076384600000002
182	206	2.21474002
183	207	2.1694793999999997
184	208	1.5723012
185	209	1.2015742800000002
186	210	0.7965085159999999
187	211	0.69877393
188	212	0.675953314
189	213	0.627965624
190	214	0.733950048
191	215	0.76434281
192	216	0.8882536719999999
193	217	0.965004248
194	218	1.105980308
195	219	1.42840414
196	220	1.7377138400000003
197	221	1.8831698000000003
198	222	2.06065342
199	223	2.44865444
200	224	2.6924950999999995
201	225	2.9216119199999997
202	226	3.0204373999999996
203	227	2.96128348
204	228	2.9011406
205	229	3.39028622
206	230	3.8551743199999997
207	231	4.5018210000000005
208	232	4.78513464
209	233	4.437743459999999
210	234	4.67105064
211	235	4.844631720000001
212	236	4.66636336
213	237	4.265841879999999
214	238	4.583860679999999
215	239	4.40981116
216	240	5.15899548
217	241	5.4155432
218	242	4.64394978
219	243	4.53065516
220	244	4.17502028
221	245	3.59885356
222	246	3.00227352
223	247	2.64253712
224	248	2.2968615
225	249	1.6129486199999998
226	250	1.32627122
227	251	1.12144856
228	252	1.0666932
229	253	0.9985988020000001
230	254	0.95782633
231	255	0.8254358140000001
232	256	0.715098204
233	257	0.571418388
234	258	0.55654896
235	259	0.6139861959999999
236	260	0.864062902
237	261	1.25397004
238	262	1.034378808
239	263	1.22703698
240	264	1.3449961599999998
241	265	1.191932
242	266	0.9116995959999998
243	267	0.6299617879999999
244	268	0.5074923219999999
245	269	0.525626016
246	270	0.555917188
247	271	0.617981288
248	272	0.738138782
249	273	0.841752552
250	274	0.8272623219999999
251	275	0.8807714359999999
252	276	0.925313132
253	277	1.0062265299999997
254	278	1.139482634
255	279	1.52415392
256	280	2.1293261800000005
257	281	3.3192869600000003
258	282	3.59119264
259	283	3.9563397399999998
260	284	4.3307733
261	285	3.5008470200000006
262	286	2.9980421999999995
263	287	2.2908404199999994
264	288	1.82424772
265	289	1.3822466900000001
266	290	1.0422349299999998
267	291	0.9456626800000001
268	292	0.8768921500000001
269	293	0.799980062
270	294	0.7575424179999999
271	295	0.770263208
272	296	0.7024623680000001
273	297	0.66380152
274	298	0.627586366
275	299	0.535126142
276	300	0.7836310120000001
277	301	0.86450242
278	302	0.8136822839999999
279	303	1.1208816000000001
280	304	1.3615794099999998
281	305	2.10531052
282	306	2.05903216
283	307	1.8768074399999999
284	308	1.4077851200000002
285	309	1.32870174
286	310	1.6141624
287	311	1.9134933799999998
288	312	2.0479939600000003
289	313	2.4927545
290	314	2.0212473600000003
291	315	2.0741810000000003
292	316	1.78906858
293	317	1.4513671419999998
294	318	1.4487248799999999
295	319	1.88110806
296	320	1.54911274
297	321	1.34598862
298	322	1.5937701700000002
299	323	1.83745428
