# Supplementary material for: Assessing structure-function impacts on Vitellogenin by leveraging allelic variant found in honey bee subspecies Apis mellifera mellifera
Source: iScience. 2025 Jul 29;28(9):113241. doi: 10.1016/j.isci.2025.113241 (PMC12496180; doi:10.1016/j.isci.2025.113241)
Supplement: Data S1. Data and code for molecular dynamics [file mmc2.zip › MD_analysis/csv/rmsfwt_mean.csv]

	Residue	mean_wt
0	21	1.65113636
1	22	1.18489556
2	23	1.4265563
3	24	1.4041557599999996
4	25	1.30249276
5	26	1.0323595
6	27	0.824361304
7	28	0.659708008
8	29	0.594590342
9	30	0.52806464
10	31	0.5641247079999999
11	32	0.61658355
12	33	0.702748216
13	34	0.7346964719999999
14	35	0.801322392
15	36	0.8452919940000001
16	37	0.8965316079999999
17	38	1.0415866459999998
18	39	1.41484054
19	40	2.20503466
20	41	2.4776846800000003
21	42	2.9148063800000004
22	43	3.1996301
23	44	2.41307554
24	45	2.12152062
25	46	1.75723472
26	47	1.30006092
27	48	1.1147288000000002
28	49	1.2577001200000002
29	50	0.9520424000000001
30	51	0.8110731620000001
31	52	0.7638338859999999
32	53	0.739900424
33	54	0.665616368
34	55	0.595107338
35	56	0.58860418
36	57	0.588049994
37	58	0.65134518
38	59	0.8244600120000001
39	60	1.05852218
40	61	1.41814448
41	62	1.4525879800000001
42	63	1.6733554000000002
43	64	1.36372886
44	65	1.06747722
45	66	0.89267783
46	67	0.849777588
47	68	0.6923332
48	69	0.674260378
49	70	0.70896219
50	71	0.9828828999999999
51	72	1.0241177320000001
52	73	1.062390698
53	74	0.9235091799999999
54	75	0.86593632
55	76	0.9565477259999999
56	77	1.1273181
57	78	1.3501024400000001
58	79	1.5596847999999999
59	80	1.8495796600000003
60	81	2.0229179
61	82	2.1065853399999996
62	83	2.40119818
63	84	2.4235203
64	85	2.41285288
65	86	1.94644446
66	87	2.0872523199999997
67	88	1.9734536399999996
68	89	1.93921318
69	90	1.9699390600000002
70	91	2.54724518
71	92	2.59543444
72	93	3.1534641399999996
73	94	2.84692248
74	95	1.9126121999999999
75	96	2.0808510399999998
76	97	1.34637704
77	98	1.3767676
78	99	1.323048034
79	100	1.28142914
80	101	1.7220154399999998
81	102	1.3569258999999998
82	103	1.3943981600000002
83	104	1.39781808
84	105	1.10056764
85	106	0.917590624
86	107	0.8808305080000001
87	108	0.884275412
88	109	0.8851333499999999
89	110	1.006321104
90	111	1.1343503460000002
91	112	1.4326008399999999
92	113	1.7659948
93	114	1.7732092600000002
94	115	1.3975400999999998
95	116	1.13208736
96	117	1.28427652
97	118	1.22336206
98	119	1.03285701
99	120	1.09601989
100	121	1.0959905420000002
101	122	1.29119024
102	123	1.6041322199999999
103	124	1.6472045000000002
104	125	1.3874077599999999
105	126	1.49011248
106	127	1.5147704999999998
107	128	1.44922486
108	129	1.18276146
109	130	1.13285606
110	131	1.1747706399999998
111	132	1.035218388
112	133	0.8789730519999999
113	134	0.922952506
114	135	0.9187665039999999
115	136	0.79366486
116	137	0.8611637639999999
117	138	0.890434162
118	139	0.770840726
119	140	0.75909402
120	141	0.8346314979999999
121	142	0.9268428700000001
122	143	0.9562173319999999
123	144	1.39090824
124	145	1.7102298
125	146	1.7755482999999999
126	147	1.6559427199999999
127	148	1.7309065000000001
128	149	1.8270570999999998
129	150	2.7044716400000004
130	151	2.98142098
131	152	2.9352776799999996
132	156	4.120319960000001
133	157	4.07159736
134	158	4.2469087000000005
135	159	4.19523064
136	160	4.018167699999999
137	161	3.53446072
138	162	2.5614775799999996
139	163	2.068743
140	164	1.44238488
141	165	1.25550374
142	166	1.11651374
143	167	1.12851766
144	168	1.116900794
145	169	1.27566354
146	170	1.5058163900000001
147	171	1.5746416399999998
148	172	2.11383234
149	173	2.593454594
150	174	3.0328008799999995
151	175	3.1834166799999997
152	176	2.7181491
153	177	2.22323744
154	178	1.6416524300000002
155	179	1.44695804
156	180	0.9823084459999999
157	181	0.908166872
158	182	0.8084371600000001
159	183	0.8745319119999999
160	184	0.8607808840000001
161	185	1.045850534
162	186	1.0473593399999999
163	187	1.1731972540000002
164	188	1.7520413400000003
165	189	1.8369827800000003
166	190	2.1134597999999998
167	191	1.93289036
168	192	1.69616376
169	193	2.2794887800000003
170	194	2.5251722
171	195	1.90386048
172	196	1.7415441
173	197	1.40484472
174	198	1.01640392
175	199	0.8113052479999998
176	200	0.878873682
177	201	0.946264512
178	202	1.100905728
179	203	1.3675684599999998
180	204	1.6435902800000002
181	205	1.8147548400000002
182	206	2.0620612200000004
183	207	2.07095676
184	208	1.6056475200000002
185	209	1.2370486
186	210	0.854201102
187	211	0.785087572
188	212	0.7417355
189	213	0.690249896
190	214	0.782705928
191	215	0.7973424920000001
192	216	0.855137304
193	217	0.945968908
194	218	1.30023406
195	219	1.66172324
196	220	2.1743216000000003
197	221	2.61714724
198	222	2.89365002
199	223	3.6744889800000005
200	224	3.3655174800000003
201	225	3.1288006600000005
202	226	2.9941130800000004
203	227	2.7101408000000005
204	228	2.46785428
205	229	2.7272659
206	230	2.56522338
207	231	3.19951422
208	232	3.7304564600000005
209	233	3.4359080399999997
210	234	3.9566868200000003
211	235	4.27628384
212	236	4.771807059999999
213	237	4.8580799
214	238	4.273941600000001
215	239	4.639198640000001
216	240	4.9262287
217	241	5.07214008
218	242	4.67389938
219	243	4.33571632
220	244	4.60151222
221	245	3.9672922
222	246	2.98869172
223	247	2.4609783999999997
224	248	2.1078645000000003
225	249	1.5749741
226	250	1.2148333400000002
227	251	1.0047777
228	252	0.893149438
229	253	0.852677838
230	254	0.846449844
231	255	0.8351261260000001
232	256	0.763078224
233	257	0.62433989
234	258	0.61848381
235	259	0.6934686480000001
236	260	0.836513072
237	261	1.15986768
238	262	1.3798137799999999
239	263	1.5512085800000002
240	264	1.6633643599999999
241	265	1.3971494
242	266	0.97637777
243	267	0.772592738
244	268	0.577257586
245	269	0.586857958
246	270	0.6027880700000001
247	271	0.65615493
248	272	0.748654662
249	273	0.7977803480000001
250	274	0.7983693000000001
251	275	0.818401974
252	276	0.8579552040000001
253	277	0.927784012
254	278	1.0585538199999998
255	279	1.5528548400000002
256	280	1.9398316000000002
257	281	2.76206378
258	282	3.17776626
259	283	3.44781914
260	284	3.71212052
261	285	2.7238374
262	286	2.40941398
263	287	1.88158268
264	288	1.7468776799999997
265	289	1.4730918
266	290	1.1256516280000002
267	291	0.9101920800000001
268	292	0.7984436180000001
269	293	0.7924367899999999
270	294	0.7955402959999999
271	295	0.7846628840000001
272	296	0.707217722
273	297	0.630525492
274	298	0.5940935059999999
275	299	0.572160594
276	300	0.721226268
277	301	0.828942348
278	302	0.882866924
279	303	1.09269086
280	304	1.2983083
281	305	1.70726182
282	306	1.6784563400000003
283	307	1.6174638399999999
284	308	1.45748496
285	309	1.1968888399999997
286	310	1.4660766
287	311	1.626322
288	312	1.73183106
289	313	2.15062186
290	314	1.92412246
291	315	1.8726126400000003
292	316	1.56946516
293	317	1.50643912
294	318	1.3937395000000001
295	319	1.7156103000000003
296	320	1.6319625600000003
297	321	1.45181732
298	322	2.2443385200000003
299	323	3.68134734
