# Supplementary material for: Assessing structure-function impacts on Vitellogenin by leveraging allelic variant found in honey bee subspecies Apis mellifera mellifera
Source: iScience. 2025 Jul 29;28(9):113241. doi: 10.1016/j.isci.2025.113241 (PMC12496180; doi:10.1016/j.isci.2025.113241)
Supplement: Data S1. Data and code for molecular dynamics [file mmc2.zip › MD_analysis/csv/rmsddelg4.csv]

	CA_Backbone	Time_(ns)
0	5.2751293	0.0
1	5.3077416	0.1
2	5.4901	0.2
3	5.2182903	0.3
4	5.3239613	0.4
5	5.3636856	0.5
6	5.2915025	0.6
7	5.1663804	0.7
8	5.240217	0.8
9	5.1987123	0.9
10	5.3620696	1.0
11	5.256228	1.1
12	5.4792833	1.2
13	5.3321786	1.3
14	5.2990026	1.4
15	5.364869	1.5
16	5.2831836	1.6
17	5.362115	1.7
18	5.130745	1.8
19	4.95379	1.9
20	5.114732	2.0
21	5.261149	2.1
22	4.934879	2.2
23	5.16679	2.3
24	5.208276	2.4
25	5.3364806	2.5
26	5.3910856	2.6
27	5.455318	2.7
28	5.2978125	2.8
29	5.153527	2.9
30	5.1588144	3.0
31	5.138107	3.1
32	5.2145615	3.2
33	5.0039454	3.3
34	5.115122	3.4
35	5.132957	3.5
36	4.8951907	3.6
37	5.051219	3.7
38	4.8762016	3.8
39	5.1041	3.9
40	5.0078554	4.0
41	5.1036696	4.1
42	5.0626926	4.2
43	5.151766	4.3
44	4.945389	4.4
45	5.0211954	4.5
46	5.0762577	4.6
47	5.1930265	4.7
48	5.2807646	4.8
49	5.2371416	4.9
50	5.4152064	5.0
51	5.6412024	5.1
52	5.4806643	5.2
53	5.4113884	5.3
54	5.4481907	5.4
55	5.5304117	5.5
56	5.520234	5.6
57	5.3893337	5.7
58	5.264311	5.8
59	5.10292	5.9
60	5.38614	6.0
61	5.238509	6.1
62	5.1258416	6.2
63	5.1896567	6.3
64	5.229063	6.4
65	5.400587	6.5
66	5.195095	6.6
67	5.2589054	6.7
68	5.152137	6.8
69	5.436744	6.9
70	5.2072997	7.0
71	5.332247	7.1
72	5.4415393	7.2
73	5.512585	7.3
74	5.3555923	7.4
75	5.348096	7.5
76	5.236784	7.6
77	5.1877823	7.7
78	5.3939223	7.8
79	5.243067	7.9
80	5.2773576	8.0
81	5.4771514	8.1
82	5.373183	8.2
83	5.194539	8.3
84	5.3385925	8.4
85	5.359481	8.5
86	5.3992233	8.6
87	5.3862453	8.7
88	5.222304	8.8
89	5.11497	8.9
90	5.2987337	9.0
91	5.3594737	9.1
92	5.2472944	9.2
93	5.47357	9.3
94	5.2532854	9.4
95	5.251108	9.5
96	5.258016	9.6
97	5.3666887	9.7
98	5.178668	9.8
99	5.1302376	9.9
100	5.2383146	10.0
101	5.231498	10.1
102	5.247977	10.2
103	5.1411157	10.3
104	5.3962307	10.4
105	5.366204	10.5
106	5.3693047	10.6
107	5.687722	10.7
108	5.577724	10.8
109	5.4773445	10.9
110	5.3839707	11.0
111	5.413042	11.1
112	5.398756	11.2
113	5.3686523	11.3
114	5.3263073	11.4
115	5.2437496	11.5
116	5.2684298	11.6
117	5.1351924	11.7
118	5.016388	11.8
119	5.125659	11.9
120	5.2647133	12.0
121	5.3038607	12.1
122	5.545026	12.2
123	5.3811812	12.3
124	5.687664	12.4
125	5.560459	12.5
126	5.751521	12.6
127	5.6499805	12.7
128	5.7490373	12.8
129	5.4168897	12.9
130	5.4832025	13.0
131	5.402011	13.1
132	5.6251593	13.2
133	5.480991	13.3
134	5.531934	13.4
135	5.685768	13.5
136	5.7065983	13.6
137	5.6653857	13.7
138	5.6816807	13.8
139	5.7034597	13.9
140	5.673217	14.0
141	5.4841895	14.1
142	5.443356	14.2
143	5.4542065	14.3
144	5.4639263	14.4
145	5.6404085	14.5
146	5.485087	14.6
147	5.5416784	14.7
148	5.520794	14.8
149	5.54209	14.9
150	5.5597343	15.0
151	5.4646187	15.1
152	5.511071	15.2
153	5.4862	15.3
154	5.4834104	15.4
155	5.52517	15.5
156	5.32552	15.6
157	5.4682665	15.7
158	5.4938707	15.8
159	5.418955	15.9
160	5.403035	16.0
161	5.4179187	16.1
162	5.3977685	16.2
163	5.3709326	16.3
164	5.4445224	16.4
165	5.5825143	16.5
166	5.5863185	16.6
167	5.6551275	16.7
168	5.553664	16.8
169	5.524669	16.9
170	5.5315294	17.0
171	5.4714727	17.1
172	5.4327984	17.2
173	5.5022044	17.3
174	5.440889	17.4
175	5.443909	17.5
176	5.5460167	17.6
177	5.7205005	17.7
178	5.4101925	17.8
179	5.342783	17.9
180	5.36021	18.0
181	5.385089	18.1
182	5.3206663	18.2
183	5.333758	18.3
184	5.509587	18.4
185	5.3826785	18.5
186	5.3572264	18.6
187	5.4685044	18.7
188	5.521317	18.8
189	5.414846	18.9
190	5.550007	19.0
191	5.559859	19.1
192	5.388579	19.2
193	5.4053316	19.3
194	5.567479	19.4
195	5.5508785	19.5
196	5.4053693	19.6
197	5.502396	19.7
198	5.546567	19.8
199	5.4433413	19.9
200	5.559924	20.0
201	5.574885	20.1
202	5.747289	20.2
203	5.64475	20.3
204	5.5311174	20.4
205	5.5392036	20.5
206	5.5181475	20.6
207	5.604934	20.7
208	5.444014	20.8
209	5.4202166	20.9
210	5.6419735	21.0
211	5.6673613	21.1
212	5.666614	21.2
213	5.6672316	21.3
214	5.7581463	21.4
215	5.620057	21.5
216	5.6306977	21.6
217	5.587425	21.7
218	5.5427	21.8
219	5.6304226	21.9
220	5.5188255	22.0
221	5.595125	22.1
222	5.4924707	22.2
223	5.539299	22.3
224	5.48798	22.4
225	5.4084396	22.5
226	5.151339	22.6
227	5.61092	22.7
228	5.548834	22.8
229	5.5348754	22.9
230	5.380047	23.0
231	5.461498	23.1
232	5.354924	23.2
233	5.4629583	23.3
234	5.427246	23.4
235	5.5555906	23.5
236	5.402998	23.6
237	5.342189	23.7
238	5.322165	23.8
239	5.580531	23.9
240	5.4662714	24.0
241	5.5982513	24.1
242	5.4650583	24.2
243	5.4894104	24.3
244	5.468757	24.4
245	5.4417562	24.5
246	5.30847	24.6
247	5.35367	24.7
248	5.2553296	24.8
249	5.5556636	24.9
250	5.5626464	25.0
251	5.60054	25.1
252	5.435816	25.2
253	5.595481	25.3
254	5.4636807	25.4
255	5.3603086	25.5
256	5.4077177	25.6
257	5.452162	25.7
258	5.353875	25.8
259	5.4662495	25.9
260	5.6094837	26.0
261	5.6179643	26.1
262	5.6921625	26.2
263	5.7177253	26.3
264	5.520492	26.4
265	5.393794	26.5
266	5.4416065	26.6
267	5.372978	26.7
268	5.143292	26.8
269	5.3379297	26.9
270	5.224166	27.0
271	5.23359	27.1
272	5.219966	27.2
273	5.3266664	27.3
274	5.3589196	27.4
275	5.493271	27.5
276	5.346331	27.6
277	5.4402757	27.7
278	5.4098086	27.8
279	5.4007907	27.9
280	5.4490566	28.0
281	5.4998665	28.1
282	5.2693944	28.2
283	5.340109	28.3
284	5.2656407	28.4
285	5.3938923	28.5
286	5.3713875	28.6
287	5.345204	28.7
288	5.287864	28.8
289	5.270908	28.9
290	5.1805615	29.0
291	5.2297945	29.1
292	5.52573	29.2
293	5.4345655	29.3
294	5.3231053	29.4
295	5.376468	29.5
296	5.4086204	29.6
297	5.4311953	29.7
298	5.320613	29.8
299	5.242671	29.9
300	5.345204	30.0
301	5.196928	30.1
302	5.5905704	30.2
303	5.2567387	30.3
304	5.4033065	30.4
305	5.269966	30.5
306	5.4353895	30.6
307	5.4725432	30.7
308	5.5314198	30.8
309	5.455162	30.9
310	5.362001	31.0
311	5.4194126	31.1
312	5.498505	31.2
313	5.5066323	31.3
314	5.5123262	31.4
315	5.2879486	31.5
316	5.388564	31.6
317	5.191977	31.7
318	5.2919335	31.8
319	5.578366	31.9
320	5.413621	32.0
321	5.1864724	32.1
322	5.0872273	32.2
323	5.1555395	32.3
324	5.274828	32.4
325	5.302503	32.5
326	5.3104854	32.6
327	5.206377	32.7
328	5.1694274	32.8
329	5.317767	32.9
330	5.1591687	33.0
331	5.4076047	33.1
332	5.128524	33.2
333	5.353427	33.3
334	5.307174	33.4
335	5.3723044	33.5
336	5.3112435	33.6
337	5.4135985	33.7
338	5.3013825	33.8
339	5.3756285	33.9
340	5.5153966	34.0
341	5.2641177	34.1
342	5.2010603	34.2
343	5.0435925	34.3
344	5.3350854	34.4
345	5.3350315	34.5
346	5.4966106	34.6
347	5.2454405	34.7
348	5.350781	34.8
349	5.330736	34.9
350	5.413681	35.0
351	5.531184	35.1
352	5.3863435	35.2
353	5.431158	35.3
354	5.354126	35.4
355	5.507748	35.5
356	5.373599	35.6
357	5.4712124	35.7
358	5.166759	35.8
359	5.2748823	35.9
360	5.395348	36.0
361	5.5504537	36.1
362	5.4373503	36.2
363	5.4007225	36.3
364	5.296261	36.4
365	5.578023	36.5
366	5.3785796	36.6
367	5.51564	36.7
368	5.533251	36.8
369	5.529521	36.9
370	5.4467716	37.0
371	5.5407467	37.1
372	5.4276204	37.2
373	5.523653	37.3
374	5.390602	37.4
375	5.461871	37.5
376	5.4061146	37.6
377	5.6370025	37.7
378	5.508309	37.8
379	5.433098	37.9
380	5.5121346	38.0
381	5.3910856	38.1
382	5.6202455	38.2
383	5.564438	38.3
384	5.4335923	38.4
385	5.3849764	38.5
386	5.5001407	38.6
387	5.4750113	38.7
388	5.5222826	38.8
389	5.390293	38.9
390	5.485933	39.0
391	5.8049555	39.1
392	5.6942635	39.2
393	5.4792905	39.3
394	5.4987645	39.4
395	5.516267	39.5
396	5.5713153	39.6
397	5.296568	39.7
398	5.415507	39.8
399	5.3023796	39.9
400	5.673037	40.0
401	5.5702486	40.1
402	5.5945063	40.2
403	5.344161	40.3
404	5.638807	40.4
405	5.616726	40.5
406	5.7417006	40.6
407	5.4863853	40.7
408	5.485399	40.8
409	5.606611	40.9
410	5.6451893	41.0
411	5.6480145	41.1
412	5.6071258	41.2
413	5.731039	41.3
414	5.6659102	41.4
415	5.5496984	41.5
416	5.797023	41.6
417	5.6121674	41.7
418	5.4933825	41.8
419	5.6116886	41.9
420	5.539696	42.0
421	5.5727315	42.1
422	5.7612057	42.2
423	5.5185604	42.3
424	5.6303	42.4
425	5.6482515	42.5
426	5.9530635	42.6
427	5.86947	42.7
428	5.8512163	42.8
429	5.5914583	42.9
430	5.834084	43.0
431	5.9488516	43.1
432	5.8280344	43.2
433	6.3107657	43.3
434	6.064433	43.4
435	6.0673037	43.5
436	6.1966014	43.6
437	5.7310605	43.7
438	5.565279	43.8
439	5.542083	43.9
440	5.5365295	44.0
441	5.71954	44.1
442	5.812612	44.2
443	5.965634	44.3
444	5.750042	44.4
445	5.7202296	44.5
446	5.9320154	44.6
447	5.9049134	44.7
448	5.7784414	44.8
449	5.670519	44.9
450	5.781243	45.0
451	5.6781845	45.1
452	5.519556	45.2
453	5.304989	45.3
454	5.364543	45.4
455	5.436025	45.5
456	5.352127	45.6
457	5.467046	45.7
458	5.4309106	45.8
459	5.444851	45.9
460	5.460492	46.0
461	5.55414	46.1
462	5.2918024	46.2
463	5.3292475	46.3
464	5.422348	46.4
465	5.512991	46.5
466	5.4278526	46.6
467	5.4732127	46.7
468	5.3288736	46.8
469	5.3490396	46.9
470	5.41589	47.0
471	4.899569	47.1
472	4.8689785	47.2
473	5.1352715	47.3
474	5.169467	47.4
475	5.415838	47.5
476	5.4865484	47.6
477	5.4500275	47.7
478	5.801597	47.8
479	5.915151	47.9
480	5.5702047	48.0
481	5.320941	48.1
482	5.1334486	48.2
483	5.1829333	48.3
484	5.1148834	48.4
485	5.0806484	48.5
486	4.954283	48.6
487	4.9400706	48.7
488	4.9411244	48.8
489	5.1679473	48.9
490	4.9639897	49.0
491	5.0204253	49.1
492	4.9584785	49.2
493	4.953733	49.3
494	4.7787814	49.4
495	4.8021483	49.5
496	4.8767943	49.6
497	4.764908	49.7
498	4.786821	49.8
499	4.854449	49.9
500	4.7809095	50.0
501	4.8056974	50.1
502	4.690893	50.2
503	4.694058	50.3
504	4.772766	50.4
505	4.917036	50.5
506	4.831554	50.6
507	5.042608	50.7
508	5.0997376	50.8
509	4.8807306	50.9
510	5.0386767	51.0
511	4.846891	51.1
512	4.9204445	51.2
513	5.012484	51.3
514	4.7712483	51.4
515	4.9990478	51.5
516	4.8168354	51.6
517	4.6623197	51.7
518	4.7691755	51.8
519	4.6784024	51.9
520	4.5958047	52.0
521	4.7527833	52.1
522	4.899702	52.2
523	4.753562	52.3
524	4.6408005	52.4
525	4.79399	52.5
526	4.9050307	52.6
527	4.9156294	52.7
528	4.939609	52.8
529	4.7531343	52.9
530	4.7092204	53.0
531	4.8148246	53.1
532	4.8625894	53.2
533	4.8685102	53.3
534	5.14689	53.4
535	4.6993775	53.5
536	4.8745995	53.6
537	4.7315807	53.7
538	4.8782625	53.8
539	4.564355	53.9
540	4.603925	54.0
541	4.8817563	54.1
542	5.284377	54.2
543	4.9984293	54.3
544	4.7540846	54.4
545	5.0293007	54.5
546	4.7802114	54.6
547	4.6798286	54.7
548	4.699654	54.8
549	4.739606	54.9
550	5.0579243	55.0
551	5.032754	55.1
552	5.011802	55.2
553	5.1259046	55.3
554	4.7450204	55.4
555	4.5737677	55.5
556	4.692775	55.6
557	4.5687475	55.7
558	4.743005	55.8
559	4.72758	55.9
560	4.761448	56.0
561	4.5569406	56.1
562	4.7067833	56.2
563	4.584964	56.3
564	4.7127876	56.4
565	4.686441	56.5
566	4.8883114	56.6
567	4.7965527	56.7
568	4.690997	56.8
569	4.6711435	56.9
570	4.867616	57.0
571	4.661028	57.1
572	4.855605	57.2
573	4.7504196	57.3
574	4.779522	57.4
575	4.734607	57.5
576	4.8650403	57.6
577	4.709817	57.7
578	4.7458606	57.8
579	4.732028	57.9
580	4.8742404	58.0
581	4.8159227	58.1
582	4.721388	58.2
583	4.5899305	58.3
584	4.6503825	58.4
585	4.4855995	58.5
586	4.6012373	58.6
587	4.7244205	58.7
588	4.5755644	58.8
589	4.780986	58.9
590	4.754093	59.0
591	4.791137	59.1
592	4.761217	59.2
593	4.647249	59.3
594	4.628579	59.4
595	4.6288433	59.5
596	4.741443	59.6
597	4.7631397	59.7
598	4.998861	59.8
599	4.991456	59.9
600	5.471361	60.0
601	5.2273507	60.1
602	5.5478067	60.2
603	5.4608054	60.3
604	5.376544	60.4
605	5.511005	60.5
606	5.2808647	60.6
607	5.351868	60.7
608	5.324802	60.8
609	5.298795	60.9
610	5.1490955	61.0
611	5.6118116	61.1
612	5.5922513	61.2
613	5.3575225	61.3
614	5.4143124	61.4
615	5.48459	61.5
616	5.698014	61.6
617	5.5858517	61.7
618	5.552997	61.8
619	5.578497	61.9
620	5.5396595	62.0
621	5.447033	62.1
622	5.3149657	62.2
623	5.495589	62.3
624	5.4299965	62.4
625	5.631196	62.5
626	5.6190214	62.6
627	5.4310827	62.7
628	5.474729	62.8
629	5.2904263	62.9
630	5.2578998	63.0
631	5.098732	63.1
632	5.1884336	63.2
633	5.215802	63.3
634	5.11738	63.4
635	5.0874434	63.5
636	5.3174915	63.6
637	5.1080923	63.7
638	5.264466	63.8
639	5.2401786	63.9
640	5.086316	64.0
641	5.0605545	64.1
642	5.2612185	64.2
643	5.3326597	64.3
644	5.2275686	64.4
645	5.366242	64.5
646	5.275908	64.6
647	5.411546	64.7
648	5.1866684	64.8
649	5.2911024	64.9
650	5.3278656	65.0
651	5.6065674	65.1
652	5.2499146	65.2
653	5.2361703	65.3
654	5.233745	65.4
655	5.1422715	65.5
656	5.4087486	65.6
657	5.4106283	65.7
658	5.5689116	65.8
659	5.406664	65.9
660	5.3582053	66.0
661	5.2224054	66.1
662	5.40235	66.2
663	5.5389833	66.3
664	5.488417	66.4
665	5.391817	66.5
666	5.55255	66.6
667	5.3280106	66.7
668	5.4134107	66.8
669	5.6158924	66.9
670	5.5230637	67.0
671	5.573024	67.1
672	5.577979	67.2
673	5.520094	67.3
674	5.484746	67.4
675	5.390029	67.5
676	5.5009613	67.6
677	5.548459	67.7
678	5.690575	67.8
679	5.5819535	67.9
680	5.4802184	68.0
681	5.475338	68.1
682	5.70239	68.2
683	5.388753	68.3
684	5.528292	68.4
685	5.517727	68.5
686	5.4515576	68.6
687	5.429225	68.7
688	5.3456535	68.8
689	5.411877	68.9
690	5.4836483	69.0
691	5.5839725	69.1
692	5.5674133	69.2
693	5.634938	69.3
694	5.5509005	69.4
695	5.399231	69.5
696	5.3620696	69.6
697	5.650297	69.7
698	5.419225	69.8
699	5.567684	69.9
700	5.40357	70.0
701	5.1865273	70.1
702	5.396087	70.2
703	5.5547476	70.3
704	5.710476	70.4
705	5.4413896	70.5
706	5.602	70.6
707	5.587993	70.7
708	5.6418943	70.8
709	5.5356984	70.9
710	5.488973	71.0
711	5.4984016	71.1
712	5.3530846	71.2
713	5.535632	71.3
714	5.51637	71.4
715	5.5989923	71.5
716	5.63802	71.6
717	5.582033	71.7
718	5.3989067	71.8
719	5.5266876	71.9
720	5.5294843	72.0
721	5.471086	72.1
722	5.636764	72.2
723	5.730329	72.3
724	5.532074	72.4
725	5.560861	72.5
726	5.324886	72.6
727	5.5835133	72.7
728	5.5436172	72.8
729	5.254656	72.9
730	5.2811575	73.0
731	5.4585247	73.1
732	5.340086	73.2
733	5.336824	73.3
734	5.4508343	73.4
735	5.32127	73.5
736	5.3158307	73.6
737	5.437912	73.7
738	5.4017925	73.8
739	5.3618646	73.9
740	5.386706	74.0
741	5.393199	74.1
742	5.6170807	74.2
743	5.328224	74.3
744	5.206956	74.4
745	5.476059	74.5
746	5.165341	74.6
747	5.2453785	74.7
748	5.614965	74.8
749	5.684838	74.9
750	5.561432	75.0
751	5.624465	75.1
752	5.6812506	75.2
753	5.7727137	75.3
754	5.610905	75.4
755	5.490937	75.5
756	5.615378	75.6
757	5.549816	75.7
758	5.5396743	75.8
759	5.458398	75.9
760	5.4036756	76.0
761	5.3428893	76.1
762	5.308362	76.2
763	5.4719186	76.3
764	5.360172	76.4
765	5.5377636	76.5
766	5.419405	76.6
767	5.42876	76.7
768	5.452924	76.8
769	5.5026107	76.9
770	5.324794	77.0
771	5.425641	77.1
772	5.3375406	77.2
773	5.4447913	77.3
774	5.4403205	77.4
775	5.450625	77.5
776	5.5048137	77.6
777	5.4377317	77.7
778	5.6485977	77.8
779	5.453595	77.9
780	5.468743	78.0
781	5.610942	78.1
782	5.7092147	78.2
783	5.7220507	78.3
784	5.6220336	78.4
785	5.7167363	78.5
786	5.3331704	78.6
787	5.4578915	78.7
788	5.5651693	78.8
789	5.364702	78.9
790	5.4947968	79.0
791	5.519283	79.1
792	5.4918413	79.2
793	5.4918337	79.3
794	5.4415617	79.4
795	5.467939	79.5
796	5.497736	79.6
797	5.553393	79.7
798	5.508132	79.8
799	5.5814285	79.9
800	5.738858	80.0
801	5.4791346	80.1
802	5.5999084	80.2
803	5.414936	80.3
804	5.6900177	80.4
805	5.7718534	80.5
806	5.7424374	80.6
807	5.682003	80.7
808	5.6765933	80.8
809	5.758422	80.9
810	5.843019	81.0
811	5.7679462	81.1
812	5.8243747	81.2
813	5.6222143	81.3
814	5.899177	81.4
815	5.769759	81.5
816	5.593066	81.6
817	5.50825	81.7
818	5.666714	81.8
819	5.8359046	81.9
820	5.6891384	82.0
821	5.7727485	82.1
822	5.762745	82.2
823	5.595219	82.3
824	5.361728	82.4
825	5.5985126	82.5
826	5.516075	82.6
827	5.5559416	82.7
828	5.4665847	82.8
829	5.5561543	82.9
830	5.51859	83.0
831	5.481265	83.1
832	5.467284	83.2
833	5.3617887	83.3
834	5.238781	83.4
835	5.6531267	83.5
836	5.5009694	83.6
837	5.4961815	83.7
838	5.2334733	83.8
839	5.5257745	83.9
840	5.4397144	84.0
841	5.560634	84.1
842	5.5285716	84.2
843	5.4983277	84.3
844	5.423991	84.4
845	5.358441	84.5
846	5.4144173	84.6
847	5.5063667	84.7
848	5.4387045	84.8
849	5.4476976	84.9
850	5.3754544	85.0
851	5.4393334	85.1
852	5.4486313	85.2
853	5.3348722	85.3
854	5.4630775	85.4
855	5.5776877	85.5
856	5.4329257	85.6
857	5.5076666	85.7
858	5.5578823	85.8
859	5.481696	85.9
860	5.274859	86.0
861	5.4682217	86.1
862	5.35917	86.2
863	5.5295944	86.3
864	5.301459	86.4
865	5.4279656	86.5
866	5.3152723	86.6
867	5.3259254	86.7
868	5.3929944	86.8
869	5.5525646	86.9
870	5.2553453	87.0
871	5.396645	87.1
872	5.494204	87.2
873	5.3411455	87.3
874	5.3472133	87.4
875	5.4487057	87.5
876	5.320911	87.6
877	5.3455086	87.7
878	5.3135643	87.8
879	5.54821	87.9
880	5.4518642	88.0
881	5.341892	88.1
882	5.4290524	88.2
883	5.4579954	88.3
884	5.3657265	88.4
885	5.384145	88.5
886	5.304743	88.6
887	5.3770056	88.7
888	5.4940486	88.8
889	5.4776564	88.9
890	5.4020033	89.0
891	5.391946	89.1
892	5.372327	89.2
893	5.3063383	89.3
894	5.4641724	89.4
895	5.4842043	89.5
896	5.4148684	89.6
897	5.4677157	89.7
898	5.627083	89.8
899	5.5377054	89.9
900	5.4651775	90.0
901	5.562449	90.1
902	5.4677305	90.2
903	5.6092734	90.3
904	5.5018272	90.4
905	5.474268	90.5
906	5.405211	90.6
907	5.4671803	90.7
908	5.320261	90.8
909	5.584606	90.9
910	5.474721	91.0
911	5.561037	91.1
912	5.313097	91.2
913	5.309834	91.3
914	5.252859	91.4
915	5.2149515	91.5
916	5.2895646	91.6
917	5.0818176	91.7
918	5.1707973	91.8
919	5.393613	91.9
920	5.1976166	92.0
921	5.2790766	92.1
922	5.4900923	92.2
923	5.476134	92.3
924	5.411103	92.4
925	5.280472	92.5
926	5.453021	92.6
927	5.664545	92.7
928	5.6229887	92.8
929	5.510636	92.9
930	5.4532294	93.0
931	5.373819	93.1
932	5.316971	93.2
933	5.333529	93.3
934	5.1639776	93.4
935	5.257288	93.5
936	5.0714703	93.6
937	5.0695124	93.7
938	4.942615	93.8
939	5.2446885	93.9
940	5.452036	94.0
941	5.4104404	94.1
942	5.6267576	94.2
943	5.421808	94.3
944	5.5311174	94.4
945	5.576104	94.5
946	5.3558817	94.6
947	5.2802563	94.7
948	5.550029	94.8
949	5.28487	94.9
950	5.4205317	95.0
951	5.281851	95.1
952	5.394134	95.2
953	5.45217	95.3
954	5.4517965	95.4
955	5.523476	95.5
956	5.482126	95.6
957	5.3956575	95.7
958	5.422168	95.8
959	5.401965	95.9
960	5.4750485	96.0
961	5.3455925	96.1
962	5.3229523	96.2
963	5.288195	96.3
964	5.4596353	96.4
965	5.4004517	96.5
966	5.3637238	96.6
967	5.36794	96.7
968	5.4782133	96.8
969	5.4287677	96.9
970	5.375909	97.0
971	5.4635315	97.1
972	5.495789	97.2
973	5.415409	97.3
974	5.5064626	97.4
975	5.5194893	97.5
976	5.466242	97.6
977	5.46843	97.7
978	5.4326415	97.8
979	5.387786	97.9
980	5.3878393	98.0
981	5.3932886	98.1
982	5.4928927	98.2
983	5.5245075	98.3
984	5.329255	98.4
985	5.303055	98.5
986	5.223777	98.6
987	5.229514	98.7
988	5.3886995	98.8
989	5.3839483	98.9
990	5.499815	99.0
991	5.5083466	99.1
992	5.583258	99.2
993	5.291164	99.3
994	5.395484	99.4
995	5.46552	99.5
996	5.501657	99.6
997	5.429982	99.7
998	5.4671574	99.8
999	5.3257113	99.9
1000	5.404624	100.0
1001	5.50051	100.1
1002	5.4384727	100.2
1003	5.3520436	100.3
1004	5.4205465	100.4
1005	5.3727665	100.5
1006	5.42138	100.6
1007	5.275006	100.7
1008	5.4971066	100.8
1009	5.365794	100.9
1010	5.2378798	101.0
1011	5.2029138	101.1
1012	5.343689	101.2
1013	5.3158	101.3
1014	5.401016	101.4
1015	5.3566866	101.5
1016	5.3730083	101.6
1017	5.3268423	101.7
1018	5.2362404	101.8
1019	5.308807	101.9
1020	5.346407	102.0
1021	5.129468	102.1
1022	5.2448587	102.2
1023	5.2540293	102.3
1024	5.2158566	102.4
1025	5.338082	102.5
1026	5.447989	102.6
1027	5.232384	102.7
1028	5.339248	102.8
1029	5.370282	102.9
1030	5.1050806	103.0
1031	5.14451	103.1
1032	5.1284685	103.2
1033	5.106906	103.3
1034	5.2771654	103.4
1035	5.373054	103.5
1036	5.332949	103.6
1037	5.368758	103.7
1038	5.435	103.8
1039	5.55767	103.9
1040	5.613653	104.0
1041	5.308899	104.1
1042	5.2916794	104.2
1043	5.240217	104.3
1044	5.320689	104.4
1045	5.4532146	104.5
1046	5.372221	104.6
1047	5.280626	104.7
1048	5.3276973	104.8
1049	5.4859996	104.9
1050	5.313051	105.0
1051	5.2075887	105.1
1052	5.351238	105.2
1053	5.1872644	105.3
1054	5.312224	105.4
1055	5.2805257	105.5
1056	5.089123	105.6
1057	5.31322	105.7
1058	5.436302	105.8
1059	5.8724856	105.9
1060	5.6583214	106.0
1061	5.695436	106.1
1062	5.790456	106.2
1063	5.501945	106.3
1064	5.3834343	106.4
1065	5.560393	106.5
1066	5.3580384	106.6
1067	5.2086587	106.7
1068	5.2795625	106.8
1069	5.5277033	106.9
1070	5.301912	107.0
1071	5.354126	107.1
1072	5.2713323	107.2
1073	5.2573195	107.3
1074	5.212407	107.4
1075	5.1983366	107.5
1076	5.3497314	107.6
1077	5.4741044	107.7
1078	5.5443726	107.8
1079	5.56487	107.9
1080	5.587382	108.0
1081	5.6159506	108.1
1082	5.491026	108.2
1083	5.374849	108.3
1084	5.5482173	108.4
1085	5.333071	108.5
1086	5.5918	108.6
1087	5.436819	108.7
1088	5.433727	108.8
1089	5.338569	108.9
1090	5.351579	109.0
1091	5.4824014	109.1
1092	5.565067	109.2
1093	5.4023123	109.3
1094	5.473688	109.4
1095	5.491374	109.5
1096	5.4719114	109.6
1097	5.379805	109.7
1098	5.367364	109.8
1099	5.1838355	109.9
1100	5.2411647	110.0
1101	5.4546843	110.1
1102	5.443356	110.2
1103	5.6426806	110.3
1104	5.6412168	110.4
1105	5.6084104	110.5
1106	5.4098463	110.6
1107	5.4609246	110.7
1108	5.6644955	110.8
1109	5.218539	110.9
1110	5.2528434	111.0
1111	5.315165	111.1
1112	5.207823	111.2
1113	5.2660036	111.3
1114	5.220699	111.4
1115	5.212259	111.5
1116	5.247225	111.6
1117	5.154648	111.7
1118	5.2201533	111.8
1119	4.7986813	111.9
1120	5.115416	112.0
1121	5.1108956	112.1
1122	5.093718	112.2
1123	5.319817	112.3
1124	5.571067	112.4
1125	5.358031	112.5
1126	5.4442606	112.6
1127	5.216083	112.7
1128	5.326934	112.8
1129	5.2626257	112.9
1130	5.3017044	113.0
1131	5.2596946	113.1
1132	5.270043	113.2
1133	5.230837	113.3
1134	5.293786	113.4
1135	5.49336	113.5
1136	5.435704	113.6
1137	5.522481	113.7
1138	5.637068	113.8
1139	5.76971	113.9
1140	5.6381936	114.0
1141	5.597786	114.1
1142	5.3596935	114.2
1143	5.5748415	114.3
1144	5.6212444	114.4
1145	5.6254125	114.5
1146	5.4048576	114.6
1147	5.2816505	114.7
1148	5.469754	114.8
1149	5.4953003	114.9
1150	5.6198177	115.0
1151	5.2813654	115.1
1152	5.2864714	115.2
1153	5.19692	115.3
1154	5.464105	115.4
1155	5.452483	115.5
1156	5.7673187	115.6
1157	5.5716877	115.7
1158	5.301014	115.8
1159	5.1829333	115.9
1160	5.2590523	116.0
1161	5.4242535	116.1
1162	5.324282	116.2
1163	5.2968364	116.3
1164	5.4591136	116.4
1165	5.54832	116.5
1166	5.5009613	116.6
1167	5.4240437	116.7
1168	5.3125153	116.8
1169	5.24551	116.9
1170	5.4045563	117.0
1171	5.6312823	117.1
1172	5.4454412	117.2
1173	5.3342843	117.3
1174	5.202773	117.4
1175	5.3938093	117.5
1176	5.548907	117.6
1177	5.3460646	117.7
1178	5.314078	117.8
1179	5.6101727	117.9
1180	5.51085	118.0
1181	5.520492	118.1
1182	5.5732865	118.2
1183	5.6265836	118.3
1184	5.5594263	118.4
1185	5.387061	118.5
1186	5.516223	118.6
1187	5.135121	118.7
1188	5.4865265	118.8
1189	5.441143	118.9
1190	5.38487	119.0
1191	5.5183835	119.1
1192	5.304781	119.2
1193	5.2332788	119.3
1194	5.182791	119.4
1195	5.3300495	119.5
1196	5.164939	119.6
1197	5.100807	119.7
1198	5.2208157	119.8
1199	5.0014486	119.9
1200	5.1029596	120.0
1201	5.0865793	120.1
1202	5.10044	120.2
1203	5.0407195	120.3
1204	5.076859	120.4
1205	5.4571157	120.5
1206	5.548188	120.6
1207	5.341214	120.7
1208	5.5536933	120.8
1209	5.452528	120.9
1210	5.675339	121.0
1211	5.428205	121.1
1212	5.544953	121.2
1213	5.635804	121.3
1214	5.720642	121.4
1215	5.848045	121.5
1216	5.916465	121.6
1217	5.46747	121.7
1218	5.3684254	121.8
1219	5.4482956	121.9
1220	5.4996004	122.0
1221	5.4134707	122.1
1222	5.267031	122.2
1223	5.3587294	122.3
1224	5.315632	122.4
1225	5.43384	122.5
1226	5.5857496	122.6
1227	5.3389506	122.7
1228	5.2744346	122.8
1229	5.4884024	122.9
1230	5.4766016	123.0
1231	5.418234	123.1
1232	5.596921	123.2
1233	5.7298813	123.3
1234	5.587687	123.4
1235	5.503232	123.5
1236	5.3079486	123.6
1237	5.4796767	123.7
1238	5.312385	123.8
1239	5.405874	123.9
1240	5.2738247	124.0
1241	5.3522787	124.1
1242	5.3278656	124.2
1243	5.326628	124.3
1244	5.330858	124.4
1245	5.482943	124.5
1246	5.419848	124.6
1247	5.4900923	124.7
1248	5.4058065	124.8
1249	5.5067434	124.9
1250	5.3952427	125.0
1251	5.5575523	125.1
1252	5.4501467	125.2
1253	5.566514	125.3
1254	5.6292667	125.4
1255	5.5894637	125.5
1256	5.5005474	125.6
1257	5.3045053	125.7
1258	5.5979967	125.8
1259	5.6669016	125.9
1260	5.8373404	126.0
1261	5.9128876	126.1
1262	5.9663496	126.2
1263	5.7621164	126.3
1264	5.872693	126.4
1265	6.3292828	126.5
1266	5.940802	126.6
1267	5.8938293	126.7
1268	5.9718647	126.8
1269	6.004257	126.9
1270	6.274081	127.0
1271	6.3131247	127.1
1272	6.1055775	127.2
1273	5.856666	127.3
1274	5.8473835	127.4
1275	5.6827617	127.5
1276	5.728319	127.6
1277	5.587644	127.7
1278	5.503609	127.8
1279	5.3687735	127.9
1280	5.2708077	128.0
1281	5.399924	128.1
1282	5.528991	128.2
1283	5.4851837	128.3
1284	5.5048733	128.4
1285	5.595925	128.5
1286	5.5599976	128.6
1287	5.4339514	128.7
1288	5.5456643	128.8
1289	5.557494	128.9
1290	5.3559875	129.0
1291	5.2791924	129.1
1292	5.217128	129.2
1293	5.1959095	129.3
1294	5.266977	129.4
1295	5.3796997	129.5
1296	5.462556	129.6
1297	5.208526	129.7
1298	5.3629117	129.8
1299	5.356755	129.9
1300	5.304966	130.0
1301	5.3850513	130.1
1302	5.244316	130.2
1303	5.313542	130.3
1304	5.5209117	130.4
1305	5.4530725	130.5
1306	5.318188	130.6
1307	5.2328277	130.7
1308	5.1278496	130.8
1309	5.2940855	130.9
1310	5.1214337	131.0
1311	5.282059	131.1
1312	5.2926483	131.2
1313	5.210861	131.3
1314	5.105551	131.4
1315	5.2448277	131.5
1316	5.134645	131.6
1317	5.1916084	131.7
1318	5.1833253	131.8
1319	5.154016	131.9
1320	5.0411315	132.0
1321	5.178173	132.1
1322	5.3229446	132.2
1323	5.1013412	132.3
1324	5.113204	132.4
1325	5.4366093	132.5
1326	5.2076044	132.6
1327	5.116379	132.7
1328	5.2533937	132.8
1329	5.487594	132.9
1330	5.410388	133.0
1331	5.378814	133.1
1332	5.388715	133.2
1333	5.230284	133.3
1334	5.197515	133.4
1335	5.241685	133.5
1336	5.0757284	133.6
1337	5.15449	133.7
1338	5.1449924	133.8
1339	5.1792183	133.9
1340	5.1920943	134.0
1341	5.140672	134.1
1342	5.228487	134.2
1343	5.2995863	134.3
1344	5.2751446	134.4
1345	5.205416	134.5
1346	5.2474494	134.6
1347	5.4372234	134.7
1348	5.4641128	134.8
1349	5.265818	134.9
1350	5.355319	135.0
1351	5.2391768	135.1
1352	5.341732	135.2
1353	5.3798504	135.3
1354	5.159295	135.4
1355	5.151916	135.5
1356	5.170608	135.6
1357	5.286848	135.7
1358	5.3199167	135.8
1359	5.448265	135.9
1360	5.526209	136.0
1361	5.52997	136.1
1362	5.5426555	136.2
1363	5.447989	136.3
1364	5.400075	136.4
1365	5.353199	136.5
1366	5.3774366	136.6
1367	5.414906	136.7
1368	5.423383	136.8
1369	5.223465	136.9
1370	5.3981	137.0
1371	5.3827467	137.1
1372	5.3578863	137.2
1373	5.550498	137.3
1374	5.4036827	137.4
1375	5.2897644	137.5
1376	5.058053	137.6
1377	5.4300413	137.7
1378	5.345288	137.8
1379	5.41559	137.9
1380	5.4849243	138.0
1381	5.5347652	138.1
1382	5.39969	138.2
1383	5.3560786	138.3
1384	5.2672396	138.4
1385	5.485985	138.5
1386	5.328912	138.6
1387	5.4865484	138.7
1388	5.523469	138.8
1389	5.385142	138.9
1390	5.369554	139.0
1391	5.413892	139.1
1392	5.481963	139.2
1393	5.349389	139.3
1394	5.428115	139.4
1395	5.2211514	139.5
1396	5.3576894	139.6
1397	5.619775	139.7
1398	5.4823785	139.8
1399	5.307105	139.9
1400	5.595205	140.0
1401	5.4275312	140.1
1402	5.518236	140.2
1403	5.4562063	140.3
1404	5.3781786	140.4
1405	5.509321	140.5
1406	5.5571213	140.6
1407	5.3976555	140.7
1408	5.5063515	140.8
1409	5.556411	140.9
1410	5.405181	141.0
1411	5.364012	141.1
1412	5.2858324	141.2
1413	5.347168	141.3
1414	5.3842883	141.4
1415	5.3235793	141.5
1416	5.195158	141.6
1417	5.338859	141.7
1418	5.437702	141.8
1419	5.4101925	141.9
1420	5.156928	142.0
1421	5.399246	142.1
1422	5.115384	142.2
1423	5.386691	142.3
1424	5.0962734	142.4
1425	5.252356	142.5
1426	5.234064	142.6
1427	5.2428646	142.7
1428	5.1288176	142.8
1429	5.3584337	142.9
1430	5.2992325	143.0
1431	5.287802	143.1
1432	5.2305336	143.2
1433	5.215755	143.3
1434	5.2065334	143.4
1435	5.296552	143.5
1436	5.1789904	143.6
1437	5.247791	143.7
1438	5.216761	143.8
1439	5.206604	143.9
1440	5.4577565	144.0
1441	5.5001187	144.1
1442	5.3700237	144.2
1443	5.2993636	144.3
1444	5.641238	144.4
1445	5.571395	144.5
1446	5.6017456	144.6
1447	5.352515	144.7
1448	5.5568132	144.8
1449	5.5381975	144.9
1450	5.3885183	145.0
1451	5.4299216	145.1
1452	5.4646263	145.2
1453	5.4797215	145.3
1454	5.305817	145.4
1455	5.3046894	145.5
1456	5.40241	145.6
1457	5.448721	145.7
1458	5.396238	145.8
1459	5.319481	145.9
1460	5.491085	146.0
1461	5.374917	146.1
1462	5.368175	146.2
1463	5.2253265	146.3
1464	5.3370147	146.4
1465	5.4674854	146.5
1466	5.300108	146.6
1467	5.2800555	146.7
1468	5.4532375	146.8
1469	5.321148	146.9
1470	5.28641	147.0
1471	5.3197865	147.1
1472	5.3903303	147.2
1473	5.46654	147.3
1474	5.4462557	147.4
1475	5.2634296	147.5
1476	5.266947	147.6
1477	5.3613033	147.7
1478	5.3128757	147.8
1479	5.4720078	147.9
1480	5.5612855	148.0
1481	5.479023	148.1
1482	5.385127	148.2
1483	5.411418	148.3
1484	5.466979	148.4
1485	5.4119215	148.5
1486	5.308454	148.6
1487	5.3606806	148.7
1488	5.4249735	148.8
1489	5.414245	148.9
1490	5.556821	149.0
1491	5.374016	149.1
1492	5.3959665	149.2
1493	5.4902334	149.3
1494	5.3349633	149.4
1495	5.364611	149.5
1496	5.365339	149.6
1497	5.3262997	149.7
1498	5.1484785	149.8
1499	5.396389	149.9
1500	5.2203245	150.0
1501	5.2984495	150.1
1502	5.24776	150.2
1503	5.291395	150.3
1504	5.3240604	150.4
1505	5.3468633	150.5
1506	5.277312	150.6
1507	5.2896643	150.7
1508	5.190425	150.8
1509	5.170498	150.9
1510	5.30538	151.0
1511	5.3761883	151.1
1512	5.3242517	151.2
1513	5.4128017	151.3
1514	5.3908367	151.4
1515	5.268622	151.5
1516	5.3024797	151.6
1517	5.2201533	151.7
1518	5.38106	151.8
1519	5.299287	151.9
1520	5.224407	152.0
1521	5.257776	152.1
1522	5.3601265	152.2
1523	5.2251787	152.3
1524	5.480278	152.4
1525	5.304145	152.5
1526	5.2329597	152.6
1527	5.2524643	152.7
1528	5.193364	152.8
1529	5.3485527	152.9
1530	5.321148	153.0
1531	5.358259	153.1
1532	5.142089	153.2
1533	5.429899	153.3
1534	5.321913	153.4
1535	5.2456737	153.5
1536	5.4679317	153.6
1537	5.3692966	153.7
1538	5.4102902	153.8
1539	5.40555	153.9
1540	5.3290105	154.0
1541	5.486497	154.1
1542	5.5702853	154.2
1543	5.490033	154.3
1544	5.3008986	154.4
1545	5.399683	154.5
1546	5.484227	154.6
1547	5.247209	154.7
1548	5.4220476	154.8
1549	5.2537966	154.9
1550	5.3824816	155.0
1551	5.3157234	155.1
1552	5.3252296	155.2
1553	5.592542	155.3
1554	5.430402	155.4
1555	5.4055877	155.5
1556	5.337533	155.6
1557	5.359375	155.7
1558	5.492582	155.8
1559	5.5553856	155.9
1560	5.4889803	156.0
1561	5.393658	156.1
1562	5.4220176	156.2
1563	5.5493097	156.3
1564	5.4575257	156.4
1565	5.5883427	156.5
1566	5.6237917	156.6
1567	5.7090654	156.7
1568	5.3018503	156.8
1569	5.3065453	156.9
1570	5.5623097	157.0
1571	5.652025	157.1
1572	5.8704066	157.2
1573	5.7826643	157.3
1574	5.773446	157.4
1575	5.7000923	157.5
1576	5.9125366	157.6
1577	5.7164154	157.7
1578	5.7454405	157.8
1579	5.459195	157.9
1580	5.556674	158.0
1581	5.6798754	158.1
1582	5.6583357	158.2
1583	5.692334	158.3
1584	5.721773	158.4
1585	5.685625	158.5
1586	5.758726	158.6
1587	5.802039	158.7
1588	5.96875	158.8
1589	5.7633734	158.9
1590	5.710134	159.0
1591	5.6979074	159.1
1592	5.7157254	159.2
1593	5.888898	159.3
1594	5.9442606	159.4
1595	6.140837	159.5
1596	5.89688	159.6
1597	5.9046993	159.7
1598	5.955059	159.8
1599	5.922205	159.9
1600	5.895706	160.0
1601	5.805706	160.1
1602	5.841152	160.2
1603	5.9095902	160.3
1604	5.9220333	160.4
1605	5.8998737	160.5
1606	6.103878	160.6
1607	6.060862	160.7
1608	5.973697	160.8
1609	5.8621655	160.9
1610	5.8875365	161.0
1611	5.8705034	161.1
1612	5.873628	161.2
1613	5.789444	161.3
1614	5.752674	161.4
1615	6.0361056	161.5
1616	5.8757687	161.6
1617	6.026235	161.7
1618	5.9212837	161.8
1619	5.9351215	161.9
1620	5.8907633	162.0
1621	5.7810173	162.1
1622	5.7718534	162.2
1623	5.7506156	162.3
1624	5.8643384	162.4
1625	5.6924844	162.5
1626	5.6550913	162.6
1627	5.6681147	162.7
1628	5.881728	162.8
1629	5.861139	162.9
1630	5.6750813	163.0
1631	5.753615	163.1
1632	5.7232237	163.2
1633	6.0725927	163.3
1634	5.9100795	163.4
1635	5.895231	163.5
1636	5.714323	163.6
1637	5.9800763	163.7
1638	5.734964	163.8
1639	5.993079	163.9
1640	6.2586923	164.0
1641	5.890853	164.1
1642	5.8000326	164.2
1643	5.7680945	164.3
1644	5.7775044	164.4
1645	5.694607	164.5
1646	5.789999	164.6
1647	5.7546334	164.7
1648	5.602044	164.8
1649	5.567801	164.9
1650	5.640293	165.0
1651	5.327995	165.1
1652	5.417145	165.2
1653	5.620463	165.3
1654	5.7935543	165.4
1655	5.4191656	165.5
1656	5.4957523	165.6
1657	5.594296	165.7
1658	5.965156	165.8
1659	5.7783003	165.9
1660	5.852635	166.0
1661	5.728525	166.1
1662	5.806687	166.2
1663	5.608693	166.3
1664	5.557516	166.4
1665	5.599269	166.5
1666	5.5135293	166.6
1667	5.6922197	166.7
1668	5.461647	166.8
1669	5.4629283	166.9
1670	5.6992207	167.0
1671	5.400919	167.1
1672	5.554008	167.2
1673	5.5380354	167.3
1674	5.4718738	167.4
1675	5.2154665	167.5
1676	5.424696	167.6
1677	5.460448	167.7
1678	5.4882536	167.8
1679	5.6397877	167.9
1680	5.494278	168.0
1681	5.538146	168.1
1682	5.7214527	168.2
1683	5.405113	168.3
1684	5.4603357	168.4
1685	5.4231358	168.5
1686	5.4042172	168.6
1687	5.401039	168.7
1688	5.454498	168.8
1689	5.514991	168.9
1690	5.6311026	169.0
1691	5.436976	169.1
1692	5.626816	169.2
1693	5.3136415	169.3
1694	5.444582	169.4
1695	5.408876	169.5
1696	5.3628135	169.6
1697	5.4365044	169.7
1698	5.465356	169.8
1699	5.818482	169.9
1700	5.3864794	170.0
1701	5.4218826	170.1
1702	5.5311985	170.2
1703	5.655609	170.3
1704	5.4718666	170.4
1705	5.34004	170.5
1706	5.381121	170.6
1707	5.5554	170.7
1708	5.4562807	170.8
1709	5.315402	170.9
1710	5.484531	171.0
1711	5.486882	171.1
1712	5.4474807	171.2
1713	5.48275	171.3
1714	5.5776796	171.4
1715	5.345364	171.5
1716	5.568101	171.6
1717	5.5311613	171.7
1718	5.4719334	171.8
1719	5.6350174	171.9
1720	5.5353165	172.0
1721	5.341122	172.1
1722	5.370327	172.2
1723	5.6910973	172.3
1724	5.4101925	172.4
1725	5.640394	172.5
1726	5.7822495	172.6
1727	5.7077465	172.7
1728	5.5931168	172.8
1729	5.5522785	172.9
1730	5.7448387	173.0
1731	5.607743	173.1
1732	5.8984327	173.2
1733	5.887557	173.3
1734	5.718722	173.4
1735	5.689496	173.5
1736	5.6793094	173.6
1737	5.6572	173.7
1738	5.7539825	173.8
1739	5.6297503	173.9
1740	5.4165363	174.0
1741	5.5417156	174.1
1742	5.612051	174.2
1743	5.7074757	174.3
1744	5.8944025	174.4
1745	5.8559713	174.5
1746	5.605529	174.6
1747	5.8521757	174.7
1748	5.765286	174.8
1749	5.5448794	174.9
1750	5.6635113	175.0
1751	5.6918054	175.1
1752	5.6261864	175.2
1753	5.620267	175.3
1754	5.7518463	175.4
1755	5.671516	175.5
1756	5.614472	175.6
1757	5.6263165	175.7
1758	5.709037	175.8
1759	5.5626535	175.9
1760	5.367076	176.0
1761	5.441143	176.1
1762	5.448773	176.2
1763	5.50729	176.3
1764	5.639543	176.4
1765	5.726103	176.5
1766	5.670045	176.6
1767	5.690154	176.7
1768	5.713896	176.8
1769	5.5962443	176.9
1770	5.587229	177.0
1771	5.472469	177.1
1772	5.598273	177.2
1773	5.8380513	177.3
1774	5.943623	177.4
1775	6.0076447	177.5
1776	5.8429284	177.6
1777	5.7039313	177.7
1778	5.6045055	177.8
1779	5.590665	177.9
1780	5.756676	178.0
1781	5.7897882	178.1
1782	5.545797	178.2
1783	5.4874535	178.3
1784	5.7719803	178.4
1785	5.8028245	178.5
1786	5.84235	178.6
1787	5.837383	178.7
1788	5.718942	178.8
1789	5.7975416	178.9
1790	5.633356	179.0
1791	5.564738	179.1
1792	5.689453	179.2
1793	5.4773073	179.3
1794	5.487238	179.4
1795	5.484561	179.5
1796	5.488224	179.6
1797	5.7590084	179.7
1798	5.481533	179.8
1799	5.3893714	179.9
1800	5.506448	180.0
1801	5.7023115	180.1
1802	5.6690907	180.2
1803	5.699592	180.3
1804	5.8304424	180.4
1805	5.6263666	180.5
1806	5.8718967	180.6
1807	5.7386594	180.7
1808	5.553796	180.8
1809	5.7516627	180.9
1810	5.707953	181.0
1811	5.62923	181.1
1812	5.7963414	181.2
1813	5.6080623	181.3
1814	5.606342	181.4
1815	5.7816367	181.5
1816	5.5216494	181.6
1817	5.645723	181.7
1818	5.8018355	181.8
1819	5.7750106	181.9
1820	5.7827277	182.0
1821	5.706007	182.1
1822	5.47235	182.2
1823	5.558981	182.3
1824	5.5622	182.4
1825	5.648029	182.5
1826	5.5231447	182.6
1827	5.368493	182.7
1828	5.384152	182.8
1829	5.3522406	182.9
1830	5.451513	183.0
1831	5.361888	183.1
1832	5.599741	183.2
1833	5.7073684	183.3
1834	5.523469	183.4
1835	5.4762964	183.5
1836	5.712122	183.6
1837	5.6572285	183.7
1838	5.634844	183.8
1839	5.553832	183.9
1840	5.8085575	184.0
1841	5.693907	184.1
1842	5.6844373	184.2
1843	5.66257	184.3
1844	5.6738906	184.4
1845	5.5178304	184.5
1846	5.4001803	184.6
1847	5.3589573	184.7
1848	5.6264467	184.8
1849	5.4067993	184.9
1850	5.491004	185.0
1851	5.4279203	185.1
1852	5.4581666	185.2
1853	5.5454516	185.3
1854	5.783973	185.4
1855	5.7789617	185.5
1856	5.8490744	185.6
1857	5.7317204	185.7
1858	6.0804744	185.8
1859	5.9268274	185.9
1860	5.8276224	186.0
1861	5.9483795	186.1
1862	5.761022	186.2
1863	5.6405454	186.3
1864	5.6035905	186.4
1865	5.497499	186.5
1866	5.7726784	186.6
1867	5.592703	186.7
1868	5.311251	186.8
1869	5.5401444	186.9
1870	5.545393	187.0
1871	5.4489303	187.1
1872	5.683979	187.2
1873	5.5297565	187.3
1874	5.4006696	187.4
1875	5.5918074	187.5
1876	5.543316	187.6
1877	5.704509	187.7
1878	5.658242	187.8
1879	5.668301	187.9
1880	5.580313	188.0
1881	5.533802	188.1
1882	5.523646	188.2
1883	5.702818	188.3
1884	5.8045425	188.4
1885	5.5632024	188.5
1886	5.641765	188.6
1887	5.6674185	188.7
1888	5.555912	188.8
1889	5.4600525	188.9
1890	5.474922	189.0
1891	5.787019	189.1
1892	5.6387277	189.2
1893	5.8348584	189.3
1894	5.389281	189.4
1895	5.545576	189.5
1896	5.6496997	189.6
1897	5.5652423	189.7
1898	5.6299896	189.8
1899	5.54634	189.9
1900	5.514732	190.0
1901	5.756542	190.1
1902	5.8451357	190.2
1903	5.646926	190.3
1904	5.751705	190.4
1905	5.582719	190.5
1906	5.6040993	190.6
1907	5.6356454	190.7
1908	5.694471	190.8
1909	5.6596446	190.9
1910	5.45061	191.0
1911	5.592098	191.1
1912	5.7244253	191.2
1913	5.6381426	191.3
1914	5.643654	191.4
1915	5.523712	191.5
1916	5.580372	191.6
1917	5.511935	191.7
1918	5.6399035	191.8
1919	5.815922	191.9
1920	5.8201256	192.0
1921	5.7659216	192.1
1922	5.621534	192.2
1923	5.73761	192.3
1924	5.709058	192.4
1925	5.8960176	192.5
1926	5.881528	192.6
1927	5.720244	192.7
1928	5.654682	192.8
1929	5.5066175	192.9
1930	5.5207496	193.0
1931	5.3396897	193.1
1932	5.46237	193.2
1933	5.2382603	193.3
1934	5.380652	193.4
1935	5.4012957	193.5
1936	5.5859323	193.6
1937	5.550549	193.7
1938	5.4389515	193.8
1939	5.338562	193.9
1940	5.4719853	194.0
1941	5.66726	194.1
1942	5.560151	194.2
1943	5.4159584	194.3
1944	5.587156	194.4
1945	5.648756	194.5
1946	5.8583684	194.6
1947	5.821167	194.7
1948	5.720045	194.8
1949	5.86635	194.9
1950	5.4387946	195.0
1951	5.3815594	195.1
1952	5.3864117	195.2
1953	5.4375	195.3
1954	5.3560786	195.4
1955	5.4866743	195.5
1956	5.3583503	195.6
1957	5.3167257	195.7
1958	5.3896284	195.8
1959	5.191452	195.9
1960	5.1071844	196.0
1961	5.235968	196.1
1962	5.4443126	196.2
1963	5.4968476	196.3
1964	5.4898925	196.4
1965	5.2123685	196.5
1966	5.350127	196.6
1967	5.4178357	196.7
1968	5.6515145	196.8
1969	5.4577265	196.9
1970	5.4331584	197.0
1971	5.30182	197.1
1972	5.1830583	197.2
1973	5.116235	197.3
1974	5.3342686	197.4
1975	5.406995	197.5
1976	5.299563	197.6
1977	5.2694025	197.7
1978	5.449236	197.8
1979	5.4409933	197.9
1980	5.400188	198.0
1981	5.4394007	198.1
1982	5.3283463	198.2
1983	5.2757382	198.3
1984	5.4439692	198.4
1985	5.48482	198.5
1986	5.486474	198.6
1987	5.7198954	198.7
1988	5.689846	198.8
1989	5.507187	198.9
1990	5.7573695	199.0
1991	5.6854963	199.1
1992	5.7155113	199.2
1993	5.847335	199.3
1994	5.77549	199.4
1995	5.737135	199.5
1996	5.6630588	199.6
1997	5.486422	199.7
1998	5.6040697	199.8
[truncated: 24,001 more rows]
