# Supplementary material for: Assessing structure-function impacts on Vitellogenin by leveraging allelic variant found in honey bee subspecies Apis mellifera mellifera
Source: iScience. 2025 Jul 29;28(9):113241. doi: 10.1016/j.isci.2025.113241 (PMC12496180; doi:10.1016/j.isci.2025.113241)
Supplement: Data S1. Data and code for molecular dynamics [file mmc2.zip › MD_analysis/csv/rmsfwtg5.csv]

	Fluctuations	Atom_number
0	1.194629	0
1	0.78559947	1
2	1.0119762	2
3	1.0879561	3
4	1.2087386	4
5	0.9824285	5
6	0.87856555	6
7	0.7378974	7
8	0.7255265	8
9	0.61746687	9
10	0.59652925	10
11	0.66186994	11
12	0.70325726	12
13	0.8313232	13
14	0.9733889	14
15	1.1705477	15
16	1.6109259	16
17	2.44401	17
18	3.4839358	18
19	4.538583	19
20	5.291534	20
21	5.5447416	21
22	5.7261157	22
23	5.493682	23
24	4.989621	24
25	4.0048656	25
26	3.2355795	26
27	2.584953	27
28	1.6451783	28
29	1.2592418	29
30	0.8915061	30
31	0.83824766	31
32	0.7816757	32
33	0.8366081	33
34	0.8445544	34
35	0.866048	35
36	0.8336797	36
37	0.82036424	37
38	0.8926885	38
39	0.9670764	39
40	1.5229635	40
41	1.2567519	41
42	1.3717196	42
43	1.474616	43
44	1.2051988	44
45	0.97514415	45
46	1.0181036	46
47	0.99611723	47
48	1.0993737	48
49	1.099636	49
50	1.3264518	50
51	1.3480346	51
52	1.3321927	52
53	1.1588247	53
54	1.0579226	54
55	0.9618226	55
56	1.364768	56
57	1.7597533	57
58	2.6241117	58
59	3.1719432	59
60	3.828177	60
61	3.9689765	61
62	3.3213546	62
63	3.1169176	63
64	2.41572	64
65	1.6026452	65
66	1.594003	66
67	1.5828018	67
68	1.2633579	68
69	1.4794363	69
70	1.7454257	70
71	1.3946711	71
72	1.5044402	72
73	1.7093827	73
74	1.6947727	74
75	2.5228162	75
76	2.3582947	76
77	1.4531277	77
78	1.5568285	78
79	1.4921738	79
80	1.9819235	80
81	1.9130241	81
82	1.8352597	82
83	1.8758262	83
84	1.6664362	84
85	1.3520021	85
86	1.2915292	86
87	1.2057452	87
88	1.1330222	88
89	1.2572438	89
90	1.3334192	90
91	1.561533	91
92	2.040497	92
93	2.1774995	93
94	1.7706407	94
95	1.4622531	95
96	1.6692224	96
97	1.7008684	97
98	1.4592452	98
99	1.5434058	99
100	1.5853964	100
101	1.843635	101
102	2.2395394	102
103	2.4524405	103
104	2.1721232	104
105	2.3421845	105
106	2.294257	106
107	2.1667414	107
108	1.8617064	108
109	1.7901812	109
110	1.8272091	110
111	1.5882636	111
112	1.3583577	112
113	1.4315019	113
114	1.3610022	114
115	1.1541324	115
116	1.1434276	116
117	1.2454921	117
118	1.094837	118
119	1.1416051	119
120	1.1639334	120
121	1.2151276	121
122	1.438407	122
123	1.9596165	123
124	2.241851	124
125	3.4182525	125
126	3.3560233	126
127	3.3492985	127
128	3.0002582	128
129	5.06892	129
130	4.6015053	130
131	2.941326	131
132	2.512611	132
133	1.8463515	133
134	1.2554746	134
135	1.3401718	135
136	1.796988	136
137	1.6373223	137
138	1.2052791	138
139	1.6619718	139
140	1.7304147	140
141	1.4384103	141
142	1.0134209	142
143	0.939855	143
144	0.89375925	144
145	0.9439651	145
146	1.0355376	146
147	1.0778593	147
148	1.2646568	148
149	1.8317437	149
150	2.5260887	150
151	3.8039877	151
152	4.881241	152
153	5.063447	153
154	4.629504	154
155	3.8025048	155
156	3.0022216	156
157	1.7748462	157
158	1.3045652	158
159	0.89770305	159
160	0.83310485	160
161	0.7457665	161
162	0.78595096	162
163	0.7009309	163
164	0.75794303	164
165	0.7218764	165
166	0.8130865	166
167	1.2427398	167
168	1.3455546	168
169	1.5533684	169
170	1.3518887	170
171	1.1716825	171
172	1.5319531	172
173	1.6640284	173
174	1.3238238	174
175	1.0890473	175
176	0.90597385	176
177	0.71235347	177
178	0.66914093	178
179	0.7426295	179
180	0.79274786	180
181	0.9217529	181
182	1.1005201	182
183	0.9294968	183
184	0.97235334	184
185	1.3522769	185
186	1.4530962	186
187	1.0452577	187
188	0.8306375	188
189	0.633113	189
190	0.5597036	190
191	0.6001475	191
192	0.5747753	192
193	0.6719429	193
194	0.71036696	194
195	0.8431171	195
196	0.9139923	196
197	1.1766293	197
198	1.7369993	198
199	1.7993231	199
200	2.1520827	200
201	2.381908	201
202	2.9113607	202
203	3.3358774	203
204	4.1874876	204
205	6.0554247	205
206	5.496751	206
207	6.0780096	207
208	6.3353972	208
209	7.303549	209
210	7.7333994	210
211	7.91416	211
212	7.5479436	212
213	7.246912	213
214	6.3180704	214
215	6.22128	215
216	6.0732417	216
217	5.626358	217
218	5.1528473	218
219	5.145555	219
220	5.081543	220
221	4.3660107	221
222	3.3411276	222
223	3.095962	223
224	3.9318588	224
225	3.7953017	225
226	3.0171072	226
227	2.4857752	227
228	1.9537877	228
229	1.6901484	229
230	0.9643144	230
231	0.8213732	231
232	0.83691955	232
233	0.8307799	233
234	0.76418126	234
235	0.6616045	235
236	0.5325841	236
237	0.4770822	237
238	0.5799395	238
239	0.60238016	239
240	0.72242165	240
241	0.775417	241
242	0.8463618	242
243	1.054141	243
244	0.90612495	244
245	0.80956966	245
246	0.5878311	246
247	0.4854656	247
248	0.47569755	248
249	0.49914297	249
250	0.5924736	250
251	0.65801567	251
252	0.7131174	252
253	0.7658608	253
254	0.92220855	254
255	0.93852973	255
256	0.7417426	256
257	1.0072361	257
258	1.4903551	258
259	2.2992544	259
260	5.1447735	260
261	5.1320844	261
262	6.464302	262
263	7.9880075	263
264	6.2698145	264
265	5.4288597	265
266	2.9113812	266
267	2.3009024	267
268	2.3416762	268
269	1.9856784	269
270	1.7927736	270
271	1.3852296	271
272	1.0796118	272
273	0.8173225	273
274	0.81269157	274
275	0.7157359	275
276	0.6746637	276
277	0.5842711	277
278	0.5884884	278
279	0.8168152	279
280	0.8773459	280
281	0.86394274	281
282	1.1289682	282
283	1.2428881	283
284	2.1843674	284
285	2.9211707	285
286	2.1500494	286
287	2.2845564	287
288	2.3390577	288
289	2.0274727	289
290	2.2604198	290
291	2.2411318	291
292	2.5729	292
293	2.3713534	293
294	2.787805	294
295	2.3963037	295
296	1.8990428	296
297	2.1951244	297
298	2.555572	298
299	2.7230372	299
300	2.9705672	300
301	3.2793217	301
302	5.294082	302
