# Supplementary material for: Assessing structure-function impacts on Vitellogenin by leveraging allelic variant found in honey bee subspecies Apis mellifera mellifera
Source: iScience. 2025 Jul 29;28(9):113241. doi: 10.1016/j.isci.2025.113241 (PMC12496180; doi:10.1016/j.isci.2025.113241)
Supplement: Data S1. Data and code for molecular dynamics [file mmc2.zip › MD_analysis/csv/rmsddel4.csv]

	CA_Backbone	Time_(ns)
0	4.07552	0.0
1	4.057188	0.1
2	3.9837723	0.2
3	3.982434	0.3
4	3.9625525	0.4
5	3.8271258	0.5
6	3.899891	0.6
7	3.8980854	0.7
8	3.8102045	0.8
9	3.9537425	0.9
10	4.105849	1.0
11	3.9091759	1.1
12	3.8859577	1.2
13	3.9256911	1.3
14	3.8273385	1.4
15	3.846734	1.5
16	3.9143772	1.6
17	3.7859926	1.7
18	3.961618	1.8
19	3.8066041	1.9
20	3.858447	2.0
21	3.8667483	2.1
22	3.9805028	2.2
23	4.1152425	2.3
24	3.9315846	2.4
25	3.943293	2.5
26	4.0923185	2.6
27	4.1432576	2.7
28	4.1319876	2.8
29	3.9862845	2.9
30	3.9026964	3.0
31	4.0559444	3.1
32	3.9078536	3.2
33	3.843242	3.3
34	3.9242814	3.4
35	3.7350178	3.5
36	3.899348	3.6
37	3.8038774	3.7
38	4.0607066	3.8
39	3.9902427	3.9
40	3.8647377	4.0
41	3.9906301	4.1
42	4.1340847	4.2
43	4.02813	4.3
44	3.867327	4.4
45	3.8950987	4.5
46	3.967335	4.6
47	3.9031446	4.7
48	3.8493776	4.8
49	3.8706608	4.9
50	4.011357	5.0
51	3.9795926	5.1
52	3.89987	5.2
53	3.8604608	5.3
54	4.0160403	5.4
55	3.9982905	5.5
56	4.0104537	5.6
57	3.802786	5.7
58	3.987397	5.8
59	3.9246025	5.9
60	3.9233894	6.0
61	3.9453769	6.1
62	3.9897943	6.2
63	3.935174	6.3
64	4.0457687	6.4
65	4.003335	6.5
66	4.046523	6.6
67	4.011661	6.7
68	3.9522088	6.8
69	3.8703034	6.9
70	3.8973336	7.0
71	4.038773	7.1
72	3.868579	7.2
73	3.908822	7.3
74	3.9639487	7.4
75	4.080928	7.5
76	3.9299698	7.6
77	4.0225906	7.7
78	4.003315	7.8
79	3.953897	7.9
80	4.0405154	8.0
81	4.0168104	8.1
82	3.9837008	8.2
83	4.1127205	8.3
84	4.1401534	8.4
85	4.1529694	8.5
86	4.0765085	8.6
87	3.9386365	8.7
88	3.9971914	8.8
89	3.907125	8.9
90	4.1355805	9.0
91	4.0904684	9.1
92	4.0692654	9.2
93	3.9440773	9.3
94	4.0758195	9.4
95	3.942127	9.5
96	3.9361773	9.6
97	4.019848	9.7
98	4.063912	9.8
99	3.9425297	9.9
100	3.8338816	10.0
101	3.8698092	10.1
102	3.8094249	10.2
103	3.886272	10.3
104	3.9106953	10.4
105	3.944428	10.5
106	3.9056146	10.6
107	3.7848964	10.7
108	4.10675	10.8
109	3.815626	10.9
110	4.183543	11.0
111	4.126854	11.1
112	4.0810175	11.2
113	3.9202456	11.3
114	4.1174865	11.4
115	3.9151564	11.5
116	4.0075006	11.6
117	4.0263615	11.7
118	4.259449	11.8
119	3.8621259	11.9
120	4.0051136	12.0
121	3.9217505	12.1
122	3.94222	12.2
123	3.796114	12.3
124	3.9840379	12.4
125	3.890238	12.5
126	3.958546	12.6
127	3.9610634	12.7
128	3.9343467	12.8
129	3.9829552	12.9
130	3.991395	13.0
131	4.026604	13.1
132	3.821657	13.2
133	3.8939495	13.3
134	3.99711	13.4
135	3.9810343	13.5
136	4.0396996	13.6
137	4.157875	13.7
138	4.016405	13.8
139	4.0441995	13.9
140	3.956993	14.0
141	4.102914	14.1
142	3.9337058	14.2
143	4.0537367	14.3
144	4.0829616	14.4
145	4.082204	14.5
146	3.8821652	14.6
147	4.1152425	14.7
148	4.0717144	14.8
149	4.134744	14.9
150	4.001353	15.0
151	4.036586	15.1
152	4.0487247	15.2
153	3.892643	15.3
154	3.9738216	15.4
155	3.8894324	15.5
156	3.7823796	15.6
157	3.920225	15.7
158	3.9128067	15.8
159	4.1195116	15.9
160	4.1444163	16.0
161	4.1537137	16.1
162	4.1026263	16.2
163	4.267008	16.3
164	4.0189877	16.4
165	4.273316	16.5
166	4.154732	16.6
167	4.241269	16.7
168	4.320202	16.8
169	4.0724335	16.9
170	4.2481613	17.0
171	4.17128	17.1
172	4.153028	17.2
173	4.3501244	17.3
174	4.3438063	17.4
175	4.303423	17.5
176	4.2241383	17.6
177	4.1898217	17.7
178	4.159675	17.8
179	4.074861	17.9
180	4.1616406	18.0
181	4.237651	18.1
182	4.0282307	18.2
183	4.1520777	18.3
184	4.2483625	18.4
185	4.2327027	18.5
186	4.261731	18.6
187	3.9429524	18.7
188	3.8828466	18.8
189	3.9795418	18.9
190	4.008485	19.0
191	4.1995997	19.1
192	4.326912	19.2
193	4.1641135	19.3
194	4.031563	19.4
195	4.195218	19.5
196	4.112117	19.6
197	4.1466546	19.7
198	4.0735626	19.8
199	4.2161355	19.9
200	4.2273927	20.0
201	4.137656	20.1
202	4.1940928	20.2
203	4.2287307	20.3
204	4.092925	20.4
205	4.2455745	20.5
206	4.1912785	20.6
207	4.250038	20.7
208	4.186703	20.8
209	4.1981072	20.9
210	4.073133	21.0
211	4.1251774	21.1
212	4.1889963	21.2
213	4.1188498	21.3
214	4.0912743	21.4
215	4.1688795	21.5
216	4.057068	21.6
217	4.188413	21.7
218	4.2509384	21.8
219	4.1844964	21.9
220	4.177976	22.0
221	4.1032906	22.1
222	4.207576	22.2
223	4.0714045	22.3
224	4.0882597	22.4
225	4.0513973	22.5
226	4.2928867	22.6
227	4.1291213	22.7
228	4.0735126	22.8
229	4.136368	22.9
230	3.9214807	23.0
231	4.1521263	23.1
232	4.108444	23.2
233	3.9871416	23.3
234	4.059975	23.4
235	4.165052	23.5
236	4.1015253	23.6
237	4.195596	23.7
238	4.1183066	23.8
239	3.9998677	23.9
240	4.042781	24.0
241	3.9917617	24.1
242	4.232482	24.2
243	4.233587	24.3
244	4.106869	24.4
245	4.109741	24.5
246	4.194665	24.6
247	4.00179	24.7
248	4.0779753	24.8
249	4.2371707	24.9
250	4.115351	25.0
251	4.1639285	25.1
252	4.274449	25.2
253	4.199677	25.3
254	4.160937	25.4
255	4.1595774	25.5
256	4.2359505	25.6
257	4.3159046	25.7
258	4.219232	25.8
259	4.2174187	25.9
260	4.199842	26.0
261	4.134272	26.1
262	4.0563154	26.2
263	4.2921376	26.3
264	4.1950045	26.4
265	4.3546963	26.5
266	4.053646	26.6
267	4.095181	26.7
268	4.096095	26.8
269	4.2996583	26.9
270	4.225111	27.0
271	4.336728	27.1
272	4.171602	27.2
273	4.106473	27.3
274	4.2926307	27.4
275	4.063111	27.5
276	4.144829	27.6
277	4.048202	27.7
278	4.157914	27.8
279	4.248372	27.9
280	4.0997787	28.0
281	4.1533413	28.1
282	4.1521854	28.2
283	4.2585506	28.3
284	4.162188	28.4
285	4.1999774	28.5
286	4.0090027	28.6
287	4.1864605	28.7
288	4.232395	28.8
289	4.211423	28.9
290	4.3718925	29.0
291	4.292308	29.1
292	4.0930243	29.2
293	4.17782	29.3
294	4.2349806	29.4
295	4.188637	29.5
296	4.0441995	29.6
297	4.1636057	29.7
298	4.156475	29.8
299	4.070695	29.9
300	4.0415826	30.0
301	4.0770273	30.1
302	4.0556135	30.2
303	4.1479692	30.3
304	4.1140165	30.4
305	4.3000083	30.5
306	4.401556	30.6
307	4.245881	30.7
308	4.2432065	30.8
309	4.1390033	30.9
310	4.159597	31.0
311	4.066014	31.1
312	3.9979956	31.2
313	4.034247	31.3
314	3.9918435	31.4
315	4.0606265	31.5
316	3.96131	31.6
317	4.1102858	31.7
318	4.009835	31.8
319	3.9874375	31.9
320	3.88983	32.0
321	4.1306777	32.1
322	4.132923	32.2
323	4.002207	32.3
324	3.8948374	32.4
325	4.1030726	32.5
326	3.8694096	32.6
327	4.0443306	32.7
328	3.9227674	32.8
329	4.039176	32.9
330	4.0040874	33.0
331	4.083051	33.1
332	4.118633	33.2
333	4.2238975	33.3
334	4.0389037	33.4
335	3.9198928	33.5
336	4.01916	33.6
337	3.9240842	33.7
338	3.8944302	33.8
339	3.9305494	33.9
340	3.957302	34.0
341	4.1038857	34.1
342	3.7093172	34.2
343	3.8751888	34.3
344	3.9007044	34.4
345	4.0302505	34.5
346	3.8041553	34.6
347	3.8597121	34.7
348	3.7145898	34.8
349	3.9056768	34.9
350	3.9589052	35.0
351	4.007307	35.1
352	3.8960075	35.2
353	3.818131	35.3
354	3.6739354	35.4
355	3.8403187	35.5
356	3.778182	35.6
357	3.7246652	35.7
358	3.6742902	35.8
359	3.7066836	35.9
360	3.8611248	36.0
361	3.828497	36.1
362	3.7996068	36.2
363	4.0127463	36.3
364	4.0548306	36.4
365	3.947501	36.5
366	3.9074998	36.6
367	3.8728995	36.7
368	3.798525	36.8
369	3.9122972	36.9
370	3.867958	37.0
371	4.0014544	37.1
372	3.9377067	37.2
373	3.7929292	37.3
374	3.8217316	37.4
375	3.9424572	37.5
376	4.005022	37.6
377	3.9138987	37.7
378	4.003305	37.8
379	3.9661756	37.9
380	3.8617885	38.0
381	3.8839257	38.1
382	4.0540276	38.2
383	3.9054794	38.3
384	3.9178472	38.4
385	3.8797643	38.5
386	3.8032782	38.6
387	3.8621259	38.7
388	3.8497267	38.8
389	4.014267	38.9
390	3.8208902	39.0
391	3.8326821	39.1
392	3.9134622	39.2
393	3.8737817	39.3
394	3.8783588	39.4
395	3.7232332	39.5
396	3.9272976	39.6
397	3.917141	39.7
398	3.9358358	39.8
399	4.034539	39.9
400	3.8678215	40.0
401	3.9263752	40.1
402	3.9114447	40.2
403	3.809489	40.3
404	3.9343262	40.4
405	3.8435383	40.5
406	3.7897632	40.6
407	3.8582044	40.7
408	4.009896	40.8
409	3.9375207	40.9
410	3.940589	41.0
411	4.0379767	41.1
412	4.0538874	41.2
413	3.8983045	41.3
414	3.9985452	41.4
415	3.929452	41.5
416	3.7961676	41.6
417	4.010403	41.7
418	4.068365	41.8
419	3.913743	41.9
420	3.766079	42.0
421	3.8095531	42.1
422	3.8792505	42.2
423	3.9296796	42.3
424	3.640692	42.4
425	3.8714385	42.5
426	3.9328055	42.6
427	3.9945135	42.7
428	3.8433585	42.8
429	3.7965963	42.9
430	3.805385	43.0
431	3.7824764	43.1
432	3.8136206	43.2
433	3.9384196	43.3
434	3.738339	43.4
435	3.8079505	43.5
436	3.7698584	43.6
437	3.7276025	43.7
438	3.8896627	43.8
439	3.941972	43.9
440	3.987305	44.0
441	3.9996238	44.1
442	3.9523425	44.2
443	4.1976223	44.3
444	4.042569	44.4
445	4.1885786	44.5
446	3.9305806	44.6
447	3.8334892	44.7
448	4.061879	44.8
449	3.956664	44.9
450	3.9478924	45.0
451	3.9654472	45.1
452	3.8360038	45.2
453	3.8276467	45.3
454	3.9816473	45.4
455	3.8427444	45.5
456	3.869452	45.6
457	3.8012233	45.7
458	3.8064222	45.8
459	3.8181522	45.9
460	3.8565378	46.0
461	3.8089015	46.1
462	3.9925978	46.2
463	4.0180964	46.3
464	4.126282	46.4
465	3.991079	46.5
466	3.8708498	46.6
467	3.9000263	46.7
468	3.8842819	46.8
469	4.0342164	46.9
470	4.0396996	47.0
471	3.8950987	47.1
472	4.1742935	47.2
473	4.013932	47.3
474	4.022297	47.4
475	3.8521883	47.5
476	4.155731	47.6
477	4.085103	47.7
478	4.091155	47.8
479	3.9426742	47.9
480	3.8365128	48.0
481	4.066014	48.1
482	3.980012	48.2
483	3.7731276	48.3
484	3.974211	48.4
485	4.036344	48.5
486	4.203183	48.6
487	4.1286283	48.7
488	4.1087413	48.8
489	4.0398207	48.9
490	4.0105658	49.0
491	3.96516	49.1
492	4.031936	49.2
493	4.118949	49.3
494	4.065884	49.4
495	3.9338505	49.5
496	4.0179343	49.6
497	4.0385914	49.7
498	4.0670047	49.8
499	4.0504026	49.9
500	4.0959263	50.0
501	4.0791426	50.1
502	4.1773725	50.2
503	3.9828227	50.3
504	4.1484303	50.4
505	3.9525175	50.5
506	4.0597243	50.6
507	3.8708498	50.7
508	4.0726433	50.8
509	4.108325	50.9
510	4.13919	51.0
511	4.190841	51.1
512	4.164329	51.2
513	4.305049	51.3
514	4.397015	51.4
515	4.0989847	51.5
516	4.044632	51.6
517	3.9560058	51.7
518	4.1195216	51.8
519	4.0098147	51.9
520	3.9863966	52.0
521	4.063982	52.1
522	4.052401	52.2
523	3.9731975	52.3
524	4.0484834	52.4
525	4.078624	52.5
526	3.9773731	52.6
527	3.951663	52.7
528	3.9541128	52.8
529	4.208253	52.9
530	4.094903	53.0
531	4.020253	53.1
532	4.113878	53.2
533	4.0985084	53.3
534	4.0944953	53.4
535	4.033349	53.5
536	4.0269074	53.6
537	4.16639	53.7
538	4.122178	53.8
539	4.301428	53.9
540	4.077616	54.0
541	4.094167	54.1
542	4.2673798	54.2
543	4.217071	54.3
544	3.994289	54.4
545	3.91578	54.5
546	4.055453	54.6
547	4.1645727	54.7
548	4.249224	54.8
549	4.4554543	54.9
550	4.318883	55.0
551	4.368531	55.1
552	4.446477	55.2
553	4.284338	55.3
554	4.2425447	55.4
555	4.230481	55.5
556	4.119798	55.6
557	3.9358256	55.7
558	3.9994504	55.8
559	4.038642	55.9
560	4.0728135	56.0
561	4.068775	56.1
562	4.251053	56.2
563	4.4069424	56.3
564	4.117259	56.4
565	4.200336	56.5
566	4.074791	56.6
567	3.9599128	56.7
568	3.918429	56.8
569	3.9687705	56.9
570	4.0995207	57.0
571	4.126105	57.1
572	4.1716995	57.2
573	4.0948234	57.3
574	4.165228	57.4
575	3.9904163	57.5
576	4.076099	57.6
577	4.0630107	57.7
578	4.145909	57.8
579	4.264623	57.9
580	4.0395384	58.0
581	4.1002555	58.1
582	4.0749507	58.2
583	4.0099363	58.3
584	4.225814	58.4
585	3.965006	58.5
586	4.12854	58.6
587	3.9984636	58.7
588	4.050704	58.8
589	3.9677656	58.9
590	3.9876213	59.0
591	4.2457085	59.1
592	4.2577477	59.2
593	4.2071214	59.3
594	4.1326575	59.4
595	4.031028	59.5
596	4.098826	59.6
597	3.9948697	59.7
598	3.9847019	59.8
599	3.9436955	59.9
600	4.015047	60.0
601	4.055573	60.1
602	4.0012712	60.2
603	4.2621036	60.3
604	4.2352877	60.4
605	4.1564946	60.5
606	4.0351744	60.6
607	3.9628196	60.7
608	4.028746	60.8
609	4.033016	60.9
610	4.286303	61.0
611	4.2856483	61.1
612	4.1872764	61.2
613	4.2996206	61.3
614	4.0732727	61.4
615	4.028413	61.5
616	4.073802	61.6
617	4.0207086	61.7
618	4.0194936	61.8
619	4.2906866	61.9
620	4.236546	62.0
621	4.207711	62.1
622	4.2527757	62.2
623	4.1031322	62.3
624	4.033238	62.4
625	4.245536	62.5
626	4.0479	62.6
627	4.344874	62.7
628	4.2199554	62.8
629	4.109226	62.9
630	4.115648	63.0
631	4.137823	63.1
632	4.17557	63.2
633	4.1751604	63.3
634	4.058772	63.4
635	3.972849	63.5
636	4.023106	63.6
637	3.9198203	63.7
638	4.183816	63.8
639	3.9516115	63.9
640	4.1285496	64.0
641	4.0521903	64.1
642	4.294611	64.2
643	4.0266747	64.3
644	4.1183953	64.4
645	4.0195446	64.5
646	4.150558	64.6
647	3.9978936	64.7
648	4.121467	64.8
649	4.1126018	64.9
650	4.036969	65.0
651	4.1633515	65.1
652	4.0884585	65.2
653	4.0779653	65.3
654	4.007744	65.4
655	4.0468044	65.5
656	3.9657962	65.6
657	3.9765139	65.7
658	4.1382656	65.8
659	4.0576596	65.9
660	3.9621007	66.0
661	3.997904	66.1
662	4.0212045	66.2
663	3.9464288	66.3
664	3.8987427	66.4
665	3.9585254	66.5
666	3.9468825	66.6
667	4.0293417	66.7
668	4.1034493	66.8
669	4.037382	66.9
670	4.132047	67.0
671	4.114244	67.1
672	4.0142264	67.2
673	4.132323	67.3
674	4.0387626	67.4
675	4.053506	67.5
676	4.0778155	67.6
677	3.8810122	67.7
678	4.197167	67.8
679	4.0865574	67.9
680	4.119433	68.0
681	4.081755	68.1
682	4.0896726	68.2
683	4.227787	68.3
684	4.1553884	68.4
685	4.192356	68.5
686	4.0753803	68.6
687	4.273887	68.7
688	4.1784725	68.8
689	4.0906873	68.9
690	4.2232614	69.0
691	4.267809	69.1
692	4.219579	69.2
693	4.221546	69.3
694	4.152636	69.4
695	4.190074	69.5
696	4.1608977	69.6
697	4.230443	69.7
698	4.1622567	69.8
699	4.1489596	69.9
700	4.254488	70.0
701	4.1143427	70.1
702	4.1504602	70.2
703	4.0108595	70.3
704	4.0254116	70.4
705	3.8378704	70.5
706	3.9894576	70.6
707	3.9961429	70.7
708	3.9268622	70.8
709	4.0088406	70.9
710	3.8608086	71.0
711	4.057459	71.1
712	4.143179	71.2
713	3.996428	71.3
714	3.8420773	71.4
715	4.201353	71.5
716	4.078165	71.6
717	4.0998383	71.7
718	4.244501	71.8
719	4.342307	71.9
720	4.2410483	72.0
721	4.2193384	72.1
722	4.0806584	72.2
723	4.184263	72.3
724	4.1450057	72.4
725	4.1396127	72.5
726	3.984753	72.6
727	4.058652	72.7
728	4.1808386	72.8
729	4.124507	72.9
730	4.1491947	73.0
731	3.9749684	73.1
732	4.0405555	73.2
733	4.2102056	73.3
734	4.160233	73.4
735	4.1593227	73.5
736	4.1022	73.6
737	4.050654	73.7
738	4.0767975	73.8
739	4.0195646	73.9
740	4.1178026	74.0
741	3.9466658	74.1
742	4.1003046	74.2
743	4.026594	74.3
744	4.1565733	74.4
745	4.2912655	74.5
746	4.097347	74.6
747	4.1922	74.7
748	4.207701	74.8
749	4.22487	74.9
750	4.0875926	75.0
751	3.901372	75.1
752	4.263144	75.2
753	4.179359	75.3
754	4.1620417	75.4
755	4.0749707	75.5
756	4.011671	75.6
757	3.9863763	75.7
758	4.190074	75.8
759	4.118188	75.9
760	4.1097217	76.0
761	4.0532045	76.1
762	4.0751805	76.2
763	4.1172194	76.3
764	4.177801	76.4
765	4.2913413	76.5
766	4.313274	76.6
767	3.9319777	76.7
768	4.107582	76.8
769	4.2442136	76.9
770	4.069425	77.0
771	4.1345673	77.1
772	4.02437	77.2
773	4.178989	77.3
774	4.107097	77.4
775	4.2041607	77.5
776	4.2748013	77.6
777	4.181296	77.7
778	4.193559	77.8
779	4.2990522	77.9
780	4.3222265	78.0
781	4.2846603	78.1
782	4.2824945	78.2
783	4.092925	78.3
784	4.4174094	78.4
785	4.1336813	78.5
786	4.4582663	78.6
787	4.355126	78.7
788	4.333593	78.8
789	4.1559563	78.9
790	4.1537724	79.0
791	4.2693434	79.1
792	4.224408	79.2
793	4.000824	79.3
794	4.071315	79.4
795	4.4004745	79.5
796	4.2662354	79.6
797	4.249847	79.7
798	4.20021	79.8
799	4.1672297	79.9
800	4.1660285	80.0
801	4.2146006	80.1
802	4.0020647	80.2
803	4.201169	80.3
804	4.2657394	80.4
805	4.0175195	80.5
806	4.233635	80.6
807	4.0597243	80.7
808	4.1166463	80.8
809	4.484112	80.9
810	4.2930946	81.0
811	4.3374596	81.1
812	4.1731915	81.2
813	4.355117	81.3
814	4.17007	81.4
815	4.1833	81.5
816	4.209481	81.6
817	4.3734465	81.7
818	4.209065	81.8
819	4.24171	81.9
820	4.2791586	82.0
821	4.195567	82.1
822	4.370338	82.2
823	4.208001	82.3
824	4.142089	82.4
825	4.0136185	82.5
826	4.317347	82.6
827	4.0980315	82.7
828	4.2092776	82.8
829	4.0904984	82.9
830	4.0061088	83.0
831	4.285762	83.1
832	4.174176	83.2
833	3.968217	83.3
834	4.1392293	83.4
835	4.2501054	83.5
836	4.297263	83.6
837	4.2718496	83.7
838	4.304491	83.8
839	4.2890363	83.9
840	4.29427	84.0
841	4.351415	84.1
842	4.295947	84.2
843	4.2467628	84.3
844	4.0069723	84.4
845	4.2046638	84.5
846	4.341276	84.6
847	4.334748	84.7
848	4.2814875	84.8
849	4.270373	84.9
850	4.22252	85.0
851	4.110276	85.1
852	4.138679	85.2
853	4.107899	85.3
854	4.0962043	85.4
855	4.066805	85.5
856	4.196663	85.6
857	4.237276	85.7
858	4.136663	85.8
859	4.067905	85.9
860	4.18188	86.0
861	4.2600026	86.1
862	4.1947813	86.2
863	4.3249273	86.3
864	4.1833487	86.4
865	4.0845356	86.5
866	4.28561	86.6
867	4.1556134	86.7
868	4.025604	86.8
869	4.1371546	86.9
870	4.03708	87.0
871	3.9852633	87.1
872	4.0022783	87.2
873	4.069755	87.3
874	4.020972	87.4
875	4.1830378	87.5
876	4.303565	87.6
877	4.111365	87.7
878	4.1537724	87.8
879	4.1492047	87.9
880	4.1588826	88.0
881	4.2907534	88.1
882	4.053606	88.2
883	4.256639	88.3
884	4.0041885	88.4
885	4.2065506	88.5
886	4.1947913	88.6
887	4.1572485	88.7
888	4.1780148	88.8
889	4.2570405	88.9
890	4.054148	89.0
891	4.23548	89.1
892	4.282295	89.2
893	4.2623997	89.3
894	4.0725036	89.4
895	4.176193	89.5
896	4.1185637	89.6
897	4.00881	89.7
898	4.12425	89.8
899	4.195451	89.9
900	4.1891713	90.0
901	4.018947	90.1
902	4.067165	90.2
903	3.9336953	90.3
904	4.2490807	90.4
905	4.2831697	90.5
906	4.303877	90.6
907	4.1696897	90.7
908	4.1981945	90.8
909	4.041925	90.9
910	4.1423936	91.0
911	4.064883	91.1
912	4.271735	91.2
913	4.1861877	91.3
914	4.143543	91.4
915	4.1359444	91.5
916	4.160927	91.6
917	4.044451	91.7
918	4.2217197	91.8
919	4.2463794	91.9
920	4.269801	92.0
921	4.2643943	92.1
922	4.246916	92.2
923	4.20978	92.3
924	4.087573	92.4
925	4.1712017	92.5
926	4.111038	92.6
927	4.0436964	92.7
928	4.1465273	92.8
929	4.0738826	92.9
930	4.0889764	93.0
931	4.057188	93.1
932	4.267771	93.2
933	4.278797	93.3
934	4.0397096	93.4
935	4.201818	93.5
936	4.211278	93.6
937	4.0899215	93.7
938	4.126302	93.8
939	4.126045	93.9
940	3.9444075	94.0
941	4.012128	94.1
942	4.2599835	94.2
943	4.202573	94.3
944	4.2107563	94.4
945	4.1411953	94.5
946	4.160643	94.6
947	4.2778845	94.7
948	4.255989	94.8
949	4.134055	94.9
950	4.166253	95.0
951	4.0292306	95.1
952	4.2484293	95.2
953	3.98366	95.3
954	4.183368	95.4
955	4.1180797	95.5
956	4.172197	95.6
957	4.226921	95.7
958	4.1788526	95.8
959	4.434574	95.9
960	4.210602	96.0
961	4.336756	96.1
962	4.3663325	96.2
963	4.272897	96.3
964	4.268705	96.4
965	4.258264	96.5
966	4.1496854	96.6
967	4.2019634	96.7
968	4.2439547	96.8
969	4.289852	96.9
970	4.083629	97.0
971	4.23814	97.1
972	4.257595	97.2
973	4.014642	97.3
974	4.2233677	97.4
975	4.2497416	97.5
976	4.2931423	97.6
977	4.3396077	97.7
978	4.315886	97.8
979	4.280737	97.9
980	4.3708777	98.0
981	4.504537	98.1
982	4.3186755	98.2
983	4.288325	98.3
984	4.2639265	98.4
985	4.2799096	98.5
986	4.1915984	98.6
987	4.369826	98.7
988	4.3336306	98.8
989	4.112186	98.9
990	4.2702394	99.0
991	4.3684664	99.1
992	4.2812405	99.2
993	4.1154504	99.3
994	4.1988344	99.4
995	4.102676	99.5
996	4.2019434	99.6
997	4.215933	99.7
998	4.1061654	99.8
999	4.141441	99.9
1000	4.1556625	100.0
1001	4.0907173	100.1
1002	4.183504	100.2
1003	4.0634212	100.3
1004	4.2335005	100.4
1005	4.2344904	100.5
1006	4.0774364	100.6
1007	4.1250095	100.7
1008	4.019818	100.8
1009	4.115668	100.9
1010	4.2217197	101.0
1011	4.2518573	101.1
1012	4.265072	101.2
1013	4.1551337	101.3
1014	4.3161592	101.4
1015	4.1635375	101.5
1016	4.0223274	101.6
1017	4.0752606	101.7
1018	4.102944	101.8
1019	4.122267	101.9
1020	4.1623154	102.0
1021	4.116429	102.1
1022	4.2071505	102.2
1023	4.0178638	102.3
1024	3.987958	102.4
1025	3.9818823	102.5
1026	4.279216	102.6
1027	4.0432734	102.7
1028	4.1391506	102.8
1029	4.0170636	102.9
1030	4.0228133	103.0
1031	3.95615	103.1
1032	4.0514073	103.2
1033	4.1432576	103.3
1034	4.0953007	103.4
1035	4.1876655	103.5
1036	4.122928	103.6
1037	4.0304728	103.7
1038	4.077766	103.8
1039	3.9728384	103.9
1040	3.984283	104.0
1041	4.129259	104.1
1042	4.0340047	104.2
1043	4.009348	104.3
1044	3.9170372	104.4
1045	4.0361023	104.5
1046	3.9867232	104.6
1047	4.130747	104.7
1048	3.9614434	104.8
1049	4.070165	104.9
1050	3.8434432	105.0
1051	3.9498606	105.1
1052	4.087573	105.2
1053	3.9630966	105.3
1054	3.9790406	105.4
1055	3.9731975	105.5
1056	3.8747585	105.6
1057	3.97678	105.7
1058	4.091483	105.8
1059	4.1557603	105.9
1060	4.120529	106.0
1061	4.021589	106.1
1062	4.108949	106.2
1063	4.2109785	106.3
1064	4.0912642	106.4
1065	3.970882	106.5
1066	4.059765	106.6
1067	4.1834264	106.7
1068	4.13742	106.8
1069	4.127633	106.9
1070	4.0015154	107.0
1071	4.042046	107.1
1072	4.1506367	107.2
1073	4.2619033	107.3
1074	4.3247766	107.4
1075	4.2366323	107.5
1076	4.2869015	107.6
1077	4.230943	107.7
1078	4.156191	107.8
1079	4.1980495	107.9
1080	3.909103	108.0
1081	4.093223	108.1
1082	4.218798	108.2
1083	4.04425	108.3
1084	4.036062	108.4
1085	4.197516	108.5
1086	4.109068	108.6
1087	4.165081	108.7
1088	4.153243	108.8
1089	4.095509	108.9
1090	4.1963816	109.0
1091	4.067925	109.1
1092	4.091692	109.2
1093	4.1491656	109.3
1094	4.0326023	109.4
1095	4.1689186	109.5
1096	4.0737624	109.6
1097	4.1352754	109.7
1098	4.1205688	109.8
1099	4.2129593	109.9
1100	4.205235	110.0
1101	4.0503125	110.1
1102	4.191317	110.2
1103	4.0820146	110.3
1104	4.1955185	110.4
1105	4.147508	110.5
1106	4.2706494	110.6
1107	4.035699	110.7
1108	4.233231	110.8
1109	4.0216193	110.9
1110	4.181442	111.0
1111	4.3168945	111.1
1112	4.2662067	111.2
1113	4.2411633	111.3
1114	4.2220764	111.4
1115	4.1378627	111.5
1116	4.206464	111.6
1117	4.1444654	111.7
1118	4.153988	111.8
1119	4.298002	111.9
1120	4.205612	112.0
1121	4.2158265	112.1
1122	4.073283	112.2
1123	4.1988826	112.3
1124	4.2312026	112.4
1125	4.2144175	112.5
1126	4.173552	112.6
1127	4.048403	112.7
1128	4.2231364	112.8
1129	4.218914	112.9
1130	4.1487246	113.0
1131	4.211877	113.1
1132	4.298314	113.2
1133	4.244587	113.3
1134	4.2339616	113.4
1135	4.2811265	113.5
1136	4.2214303	113.6
1137	4.043304	113.7
1138	4.194607	113.8
1139	4.2071505	113.9
1140	4.1957803	114.0
1141	4.1593914	114.1
1142	4.0834694	114.2
1143	4.1227703	114.3
1144	4.098757	114.4
1145	4.079452	114.5
1146	4.0467343	114.6
1147	4.044039	114.7
1148	4.0009255	114.8
1149	4.1805954	114.9
1150	4.017479	115.0
1151	4.1023583	115.1
1152	4.141352	115.2
1153	4.019919	115.3
1154	3.9324746	115.4
1155	4.063922	115.5
1156	3.8804774	115.6
1157	4.0935216	115.7
1158	4.166253	115.8
1159	4.052823	115.9
1160	4.252144	116.0
1161	4.127998	116.1
1162	4.3562655	116.2
1163	4.3397293	116.3
1164	4.2598596	116.4
1165	4.2525363	116.5
1166	4.0254116	116.6
1167	4.056787	116.7
1168	4.1095138	116.8
1169	4.221633	116.9
1170	4.0025525	117.0
1171	4.0315933	117.1
1172	4.022833	117.2
1173	4.0987167	117.3
1174	4.1947813	117.4
1175	4.173796	117.5
1176	3.9979548	117.6
1177	3.9500256	117.7
1178	4.063752	117.8
1179	4.010677	117.9
1180	4.0066676	118.0
1181	4.0022373	118.1
1182	3.8532023	118.2
1183	4.0510855	118.3
1184	4.082722	118.4
1185	3.985386	118.5
1186	4.000966	118.6
1187	4.037755	118.7
1188	4.2454977	118.8
1189	4.1993284	118.9
1190	4.0920796	119.0
1191	4.1642995	119.1
1192	3.9994	119.2
1193	3.9392047	119.3
1194	3.8330433	119.4
1195	4.121457	119.5
1196	4.0617685	119.6
1197	4.1898704	119.7
1198	4.203754	119.8
1199	3.9113612	119.9
1200	4.092209	120.0
1201	4.090031	120.1
1202	4.1915016	120.2
1203	4.259506	120.3
1204	4.110385	120.4
1205	4.016486	120.5
1206	4.178814	120.6
1207	4.105155	120.7
1208	4.2194157	120.8
1209	3.9598408	120.9
1210	4.162883	121.0
1211	4.2103796	121.1
1212	4.247903	121.2
1213	4.210283	121.3
1214	4.138256	121.4
1215	4.1976223	121.5
1216	4.04434	121.6
1217	3.9821687	121.7
1218	4.0974755	121.8
1219	4.0608873	121.9
1220	3.9542465	122.0
1221	4.101317	122.1
1222	4.06258	122.2
1223	4.28239	122.3
1224	4.11966	122.4
1225	4.10571	122.5
1226	4.0136385	122.6
1227	3.9834967	122.7
1228	4.1132545	122.8
1229	3.9243956	122.9
1230	4.051829	123.0
1231	4.1496267	123.1
1232	4.0367575	123.2
1233	3.9533308	123.3
1234	3.9179926	123.4
1235	4.142305	123.5
1236	4.1430907	123.6
1237	3.968453	123.7
1238	3.9150527	123.8
1239	4.0302606	123.9
1240	4.11456	124.0
1241	3.9056041	124.1
1242	4.0702252	124.2
1243	3.95087	124.3
1244	4.03981	124.4
1245	4.2307315	124.5
1246	4.194801	124.6
1247	4.2812405	124.7
1248	4.1594405	124.8
1249	4.140763	124.9
1250	4.1934814	125.0
1251	4.202157	125.1
1252	4.208079	125.2
1253	4.1558976	125.3
1254	4.0742416	125.4
1255	4.207353	125.5
1256	3.9881825	125.6
1257	3.8935733	125.7
1258	3.9662478	125.8
1259	3.9764729	125.9
1260	4.0438876	126.0
1261	4.0551815	126.1
1262	3.9988706	126.2
1263	4.289985	126.3
1264	3.9597688	126.4
1265	3.9263234	126.5
1266	3.995542	126.6
1267	3.9387503	126.7
1268	3.9571989	126.8
1269	4.0655236	126.9
1270	3.9917314	127.0
1271	3.874328	127.1
1272	4.0936007	127.2
1273	4.1867323	127.3
1274	4.1386886	127.4
1275	4.1017537	127.5
1276	4.366519	127.6
1277	4.1773043	127.7
1278	4.0664244	127.8
1279	4.287148	127.9
1280	4.066164	128.0
1281	3.980799	128.1
1282	4.046121	128.2
1283	4.264833	128.3
1284	3.9361668	128.4
1285	4.190356	128.5
1286	4.159	128.6
1287	4.2272196	128.7
1288	4.2362003	128.8
1289	4.0507846	128.9
1290	4.217071	129.0
1291	3.9894881	129.1
1292	3.9806051	129.2
1293	4.111988	129.3
1294	4.1228886	129.4
1295	4.222799	129.5
1296	4.3128963	129.6
1297	4.28221	129.7
1298	4.2588086	129.8
1299	4.079711	129.9
1300	4.059233	130.0
1301	4.085721	130.1
1302	4.218702	130.2
1303	4.278797	130.3
1304	4.2312317	130.4
1305	4.1934037	130.5
1306	4.172821	130.6
1307	4.00121	130.7
1308	4.0819945	130.8
1309	3.9518485	130.9
1310	4.222674	131.0
1311	4.1345277	131.1
1312	4.2048674	131.2
1313	4.217467	131.3
1314	4.24706	131.4
1315	4.1719728	131.5
1316	4.074012	131.6
1317	4.156994	131.7
1318	4.04777	131.8
1319	4.1884522	131.9
1320	4.3569193	132.0
1321	4.312085	132.1
1322	4.4503098	132.2
1323	4.3025436	132.3
1324	4.2159424	132.4
1325	4.2767234	132.5
1326	4.098191	132.6
1327	3.955183	132.7
1328	4.220399	132.8
1329	4.314151	132.9
1330	4.065824	133.0
1331	4.1673665	133.1
1332	4.3741446	133.2
1333	4.2599835	133.3
1334	4.1890154	133.4
1335	4.1890154	133.5
1336	4.128924	133.6
1337	4.1901035	133.7
1338	4.1846614	133.8
1339	4.1600857	133.9
1340	3.9958882	134.0
1341	4.292858	134.1
1342	4.072923	134.2
1343	3.92453	134.3
1344	3.9921901	134.4
1345	3.7254734	134.5
1346	3.9386678	134.6
1347	4.0356483	134.7
1348	3.8976574	134.8
1349	4.09827	134.9
1350	4.0760193	135.0
1351	3.925204	135.1
1352	4.029958	135.2
1353	3.941879	135.3
1354	3.9533	135.4
1355	4.0764985	135.5
1356	4.040536	135.6
1357	4.0793123	135.7
1358	4.0587525	135.8
1359	3.962922	135.9
1360	3.9803596	136.0
1361	4.140173	136.1
1362	4.013912	136.2
1363	4.0267153	136.3
1364	4.214707	136.4
1365	4.207508	136.5
1366	4.156172	136.6
1367	4.090429	136.7
1368	4.2687526	136.8
1369	4.0176916	136.9
1370	4.1469293	137.0
1371	4.2701154	137.1
1372	4.327768	137.2
1373	4.150274	137.3
1374	4.013101	137.4
1375	4.0012207	137.5
1376	4.157963	137.6
1377	4.1696315	137.7
1378	3.9570448	137.8
1379	4.1739616	137.9
1380	4.2423434	138.0
1381	4.159773	138.1
1382	4.1882772	138.2
1383	3.9414248	138.3
1384	4.035699	138.4
1385	4.139023	138.5
1386	4.2182965	138.6
1387	4.2437916	138.7
1388	4.307695	138.8
1389	4.118445	138.9
1390	4.1753945	139.0
1391	4.1231947	139.1
1392	4.147204	139.2
1393	4.022965	139.3
1394	3.971425	139.4
1395	3.963764	139.5
1396	4.118771	139.6
1397	4.1008606	139.7
1398	4.1527143	139.8
1399	4.19254	139.9
1400	4.0799103	140.0
1401	4.1307373	140.1
1402	4.2417965	140.2
1403	4.171875	140.3
1404	4.1329036	140.4
1405	4.068445	140.5
1406	4.155124	140.6
1407	3.9994712	140.7
1408	4.2561517	140.8
1409	4.135354	140.9
1410	3.9462123	141.0
1411	4.2258425	141.1
1412	4.275382	141.2
1413	4.0855813	141.3
1414	4.174771	141.4
1415	4.1702266	141.5
1416	4.125937	141.6
1417	4.386286	141.7
1418	4.2200227	141.8
1419	4.151921	141.9
1420	4.334945	142.0
1421	4.2336254	142.1
1422	4.3594217	142.2
1423	4.349956	142.3
1424	4.326865	142.4
1425	4.104431	142.5
1426	4.197991	142.6
1427	4.1373906	142.7
1428	4.104927	142.8
1429	4.0772266	142.9
1430	4.195509	143.0
1431	4.1308846	143.1
1432	4.1499796	143.2
1433	4.1630974	143.3
1434	4.2052546	143.4
1435	4.076768	143.5
1436	4.0779057	143.6
1437	4.057278	143.7
1438	3.959255	143.8
1439	4.2217965	143.9
1440	3.8272107	144.0
1441	3.9733915	144.1
1442	3.8757663	144.2
1443	3.9248827	144.3
1444	3.907583	144.4
1445	4.019038	144.5
1446	4.058632	144.6
1447	4.04117	144.7
1448	3.8357387	144.8
1449	3.9895186	144.9
1450	4.010261	145.0
1451	4.055513	145.1
1452	3.9713225	145.2
1453	4.0464125	145.3
1454	4.042831	145.4
1455	4.085044	145.5
1456	4.0552816	145.6
1457	4.098151	145.7
1458	4.3884745	145.8
1459	4.202302	145.9
1460	4.1924043	146.0
1461	4.3301835	146.1
1462	4.44363	146.2
1463	4.160438	146.3
1464	3.979879	146.4
1465	4.1236486	146.5
1466	4.2117033	146.6
1467	4.236066	146.7
1468	4.3086014	146.8
1469	4.0947933	146.9
1470	4.1440825	147.0
1471	4.1319876	147.1
1472	4.000712	147.2
1473	4.157033	147.3
1474	4.1411657	147.4
1475	4.0918407	147.5
1476	4.209548	147.6
1477	4.1882286	147.7
1478	4.254287	147.8
1479	4.283331	147.9
1480	4.2040544	148.0
1481	4.213278	148.1
1482	4.190249	148.2
1483	4.1817627	148.3
1484	4.1673956	148.4
1485	4.1681085	148.5
1486	4.2923555	148.6
1487	4.002197	148.7
1488	4.32488	148.8
1489	4.2117224	148.9
1490	4.1156974	149.0
1491	4.247299	149.1
1492	4.429451	149.2
1493	4.1729574	149.3
1494	4.203667	149.4
1495	4.200714	149.5
1496	4.1479297	149.6
1497	4.073673	149.7
1498	4.2100606	149.8
1499	4.1630583	149.9
1500	4.0515175	150.0
1501	4.1705875	150.1
1502	4.0763187	150.2
1503	4.1309147	150.3
1504	4.153988	150.4
1505	4.1545067	150.5
1506	4.269973	150.6
1507	4.2350955	150.7
1508	4.2926493	150.8
1509	4.1707044	150.9
1510	4.345595	151.0
1511	4.0789633	151.1
1512	4.210988	151.2
1513	4.0509653	151.3
1514	4.2235312	151.4
1515	4.0936007	151.5
1516	4.2164536	151.6
1517	3.9369318	151.7
1518	4.0161414	151.8
1519	4.019089	151.9
1520	4.016051	152.0
1521	4.0884786	152.1
1522	4.2165117	152.2
1523	3.9029882	152.3
1524	4.1410966	152.4
1525	4.129673	152.5
1526	4.0454473	152.6
1527	4.1105633	152.7
1528	4.064012	152.8
1529	4.043334	152.9
1530	3.9715276	153.0
1531	4.154066	153.1
1532	3.955502	153.2
1533	4.0554724	153.3
1534	3.9463153	153.4
1535	3.759807	153.5
1536	3.8812008	153.6
1537	4.0075817	153.7
1538	4.276162	153.8
1539	4.00238	153.9
1540	4.0046563	154.0
1541	4.106314	154.1
1542	4.0386825	154.2
1543	4.0586224	154.3
1544	4.0258465	154.4
1545	4.000173	154.5
1546	3.8890977	154.6
1547	4.001475	154.7
1548	4.0470357	154.8
1549	4.162931	154.9
1550	4.215971	155.0
1551	4.122178	155.1
1552	4.0261292	155.2
1553	4.227104	155.3
1554	4.0973864	155.4
1555	4.15989	155.5
1556	4.1684794	155.6
1557	4.1293774	155.7
1558	3.9567363	155.8
1559	3.9896717	155.9
1560	3.8967488	156.0
1561	4.005865	156.1
1562	4.0221453	156.2
1563	3.9667914	156.3
1564	4.148293	156.4
1565	3.8708923	156.5
1566	3.929162	156.6
1567	3.9747844	156.7
1568	3.9037075	156.8
1569	4.0276146	156.9
1570	3.9414868	157.0
1571	3.8834963	157.1
1572	3.835993	157.2
1573	3.8447876	157.3
1574	3.951004	157.4
1575	3.9133687	157.5
1576	3.9564276	157.6
1577	3.9930563	157.7
1578	3.8795443	157.8
1579	4.0778556	157.9
1580	3.8358977	158.0
1581	4.033571	158.1
1582	4.031109	158.2
1583	4.0058146	158.3
1584	3.961125	158.4
1585	4.0288267	158.5
1586	4.0445013	158.6
1587	4.035669	158.7
1588	3.865643	158.8
1589	3.8445864	158.9
1590	3.895694	159.0
1591	3.9777825	159.1
1592	4.0221148	159.2
1593	3.962922	159.3
1594	4.0408177	159.4
1595	3.9908445	159.5
1596	3.9176707	159.6
1597	3.8131297	159.7
1598	3.9575176	159.8
1599	3.8588161	159.9
1600	3.9512203	160.0
1601	3.935815	160.1
1602	4.052401	160.2
1603	3.8577616	160.3
1604	3.8103967	160.4
1605	3.763874	160.5
1606	3.933054	160.6
1607	3.9791737	160.7
1608	3.8964772	160.8
1609	3.9006627	160.9
1610	3.8773515	161.0
1611	3.9085517	161.1
1612	3.876029	161.2
1613	3.8230302	161.3
1614	3.9078748	161.4
1615	3.932257	161.5
1616	3.7635822	161.6
1617	3.9610016	161.7
1618	3.7900853	161.8
1619	3.8800895	161.9
1620	3.982751	162.0
1621	3.8850045	162.1
1622	3.8660326	162.2
1623	3.8571286	162.3
1624	3.8218167	162.4
1625	3.9822807	162.5
1626	3.9602413	162.6
1627	4.033399	162.7
1628	4.0540376	162.8
1629	3.9644518	162.9
1630	3.7797756	163.0
1631	3.8574874	163.1
1632	3.9366217	163.2
1633	4.015088	163.3
1634	4.0110726	163.4
1635	3.7725992	163.5
1636	3.8771102	163.6
1637	3.9445	163.7
1638	3.942292	163.8
1639	4.104441	163.9
1640	4.243101	164.0
1641	4.0428715	164.1
1642	4.16167	164.2
1643	3.878233	164.3
1644	3.8839781	164.4
1645	3.7875185	164.5
1646	4.059324	164.6
1647	4.044451	164.7
1648	4.248324	164.8
1649	4.159127	164.9
1650	4.1410084	165.0
1651	4.236921	165.1
1652	4.2200713	165.2
1653	4.100652	165.3
1654	4.374721	165.4
1655	3.9423847	165.5
1656	4.2783885	165.6
1657	4.0560546	165.7
1658	4.194374	165.8
1659	4.2306447	165.9
1660	4.2851734	166.0
1661	4.1833196	166.1
1662	4.184574	166.2
1663	4.230048	166.3
1664	4.340161	166.4
1665	4.088777	166.5
1666	4.3361745	166.6
1667	4.421553	166.7
1668	4.0970187	166.8
1669	3.964493	166.9
1670	4.284727	167.0
1671	4.188899	167.1
1672	4.1964884	167.2
1673	4.2709064	167.3
1674	4.1586967	167.4
1675	4.0154734	167.5
1676	4.189637	167.6
1677	4.255205	167.7
1678	4.2839675	167.8
1679	3.9844058	167.9
1680	3.9845588	168.0
1681	4.080908	168.1
1682	4.4942183	168.2
1683	4.2424006	168.3
1684	4.2449036	168.4
1685	4.115213	168.5
1686	4.0872045	168.6
1687	3.9371383	168.7
1688	3.9295554	168.8
1689	3.9998474	168.9
1690	4.0020647	169.0
1691	4.163938	169.1
1692	4.0903893	169.2
1693	3.974211	169.3
1694	4.1834655	169.4
1695	4.0507345	169.5
1696	4.283758	169.6
1697	4.0107784	169.7
1698	4.012868	169.8
1699	4.227999	169.9
1700	4.111454	170.0
1701	4.1011286	170.1
1702	4.043807	170.2
1703	4.052251	170.3
1704	4.1281652	170.4
1705	4.0313206	170.5
1706	4.176622	170.6
1707	4.1109095	170.7
1708	4.0779057	170.8
1709	4.1468115	170.9
1710	4.1588044	171.0
1711	4.0063324	171.1
1712	4.093074	171.2
1713	4.1786385	171.3
1714	3.9697547	171.4
1715	4.101674	171.5
1716	4.0113873	171.6
1717	3.9066145	171.7
1718	4.2129107	171.8
1719	3.9053333	171.9
1720	3.984467	172.0
1721	4.1254635	172.1
1722	4.1182175	172.2
1723	4.0825424	172.3
1724	4.241605	172.4
1725	4.1305203	172.5
1726	4.1612396	172.6
1727	4.086139	172.7
1728	4.065924	172.8
1729	4.184253	172.9
1730	3.9228294	173.0
1731	4.05776	173.1
1732	3.955008	173.2
1733	4.110177	173.3
1734	4.072124	173.4
1735	4.2002587	173.5
1736	4.011641	173.6
1737	4.0944757	173.7
1738	4.0656037	173.8
1739	3.9973748	173.9
1740	4.096135	174.0
1741	4.201217	174.1
1742	4.121408	174.2
1743	4.20569	174.3
1744	4.078674	174.4
1745	4.0081906	174.5
1746	4.1622176	174.6
1747	4.188248	174.7
1748	4.0565763	174.8
1749	4.064753	174.9
1750	4.128274	175.0
1751	4.1094146	175.1
1752	3.9906406	175.2
1753	4.011732	175.3
1754	3.8513641	175.4
1755	3.9816065	175.5
1756	3.8918588	175.6
1757	4.070115	175.7
1758	4.08596	175.8
1759	3.934864	175.9
1760	3.9968557	176.0
1761	4.140812	176.1
1762	3.9002976	176.2
1763	3.808378	176.3
1764	3.910248	176.4
1765	3.9412599	176.5
1766	4.0653634	176.6
1767	3.9596558	176.7
1768	3.857656	176.8
1769	3.8773303	176.9
1770	3.875756	177.0
1771	4.0021663	177.1
1772	3.8868582	177.2
1773	4.0142875	177.3
1774	3.985519	177.4
1775	4.0495987	177.5
1776	4.0655537	177.6
1777	4.1035686	177.7
1778	4.0534253	177.8
1779	4.1356	177.9
1780	3.9662066	178.0
1781	3.9112883	178.1
1782	3.975429	178.2
1783	4.009206	178.3
1784	4.1055117	178.4
1785	4.003203	178.5
1786	3.966145	178.6
1787	4.2196083	178.7
1788	4.0428715	178.8
1789	4.1608486	178.9
1790	4.059574	179.0
1791	4.138069	179.1
1792	4.0669847	179.2
1793	4.3042364	179.3
1794	4.135433	179.4
1795	3.9860086	179.5
1796	3.8831398	179.6
1797	4.05465	179.7
1798	4.1024675	179.8
1799	4.0609875	179.9
1800	4.2240033	180.0
1801	4.064723	180.1
1802	4.033339	180.2
1803	4.185099	180.3
1804	4.218441	180.4
1805	4.177684	180.5
1806	4.2243886	180.6
1807	3.9418583	180.7
1808	4.026877	180.8
1809	3.9456556	180.9
1810	4.067185	181.0
1811	4.2440505	181.1
1812	3.9584532	181.2
1813	4.0952806	181.3
1814	4.0195646	181.4
1815	3.9932704	181.5
1816	4.130904	181.6
1817	4.1601152	181.7
1818	4.051588	181.8
1819	4.1336126	181.9
1820	3.9860597	182.0
1821	4.155976	182.1
1822	4.2383227	182.2
1823	4.1140957	182.3
1824	3.9647698	182.4
1825	4.0113974	182.5
1826	4.1771774	182.6
1827	4.2554636	182.7
1828	4.0359106	182.8
1829	4.011103	182.9
1830	4.25619	183.0
1831	4.1922293	183.1
1832	4.0063224	183.2
1833	4.0275035	183.3
1834	4.184137	183.4
1835	4.057379	183.5
1836	4.0005593	183.6
1837	4.305049	183.7
1838	4.3013616	183.8
1839	4.2305775	183.9
1840	4.220129	184.0
1841	4.0881205	184.1
1842	4.1563478	184.2
1843	4.325642	184.3
1844	3.9731357	184.4
1845	4.149744	184.5
1846	4.0971084	184.6
1847	4.1516557	184.7
1848	3.9450054	184.8
1849	3.9435098	184.9
1850	4.006231	185.0
1851	4.0501313	185.1
1852	4.103995	185.2
1853	3.926935	185.3
1854	4.0627103	185.4
1855	4.0455775	185.5
1856	3.9902937	185.6
1857	4.121615	185.7
1858	3.9903855	185.8
1859	4.0262103	185.9
1860	4.0883093	186.0
1861	4.032693	186.1
1862	3.8678634	186.2
1863	4.0157766	186.3
1864	4.1215854	186.4
1865	4.074811	186.5
1866	4.022368	186.6
1867	4.193918	186.7
1868	4.0168104	186.8
1869	4.126233	186.9
1870	3.964257	187.0
1871	3.9804924	187.1
1872	3.8389301	187.2
1873	3.8677897	187.3
1874	3.787916	187.4
1875	4.02718	187.5
1876	3.8411236	187.6
1877	3.9317086	187.7
1878	3.9178681	187.8
1879	3.8994942	187.9
1880	3.9774451	188.0
1881	4.0559845	188.1
1882	3.9983108	188.2
1883	3.9761353	188.3
1884	3.785552	188.4
1885	3.986652	188.5
1886	3.9186263	188.6
1887	3.8658218	188.7
1888	3.9187818	188.8
1889	3.9845896	188.9
1890	3.9061666	189.0
1891	3.8378916	189.1
1892	4.1384625	189.2
1893	3.9785292	189.3
1894	3.9347088	189.4
1895	4.0120463	189.5
1896	4.001475	189.6
1897	3.9956949	189.7
1898	4.024583	189.8
1899	4.1842046	189.9
1900	4.0035286	190.0
1901	4.115391	190.1
1902	4.1778984	190.2
1903	4.202457	190.3
1904	3.997344	190.4
1905	3.9787543	190.5
1906	4.179768	190.6
1907	4.3344755	190.7
1908	4.3247013	190.8
1909	4.069685	190.9
1910	4.0772867	191.0
1911	4.008018	191.1
1912	3.8168626	191.2
1913	4.078225	191.3
1914	3.7999067	191.4
1915	3.8919635	191.5
1916	4.0507545	191.6
1917	4.0876126	191.7
1918	4.0231667	191.8
1919	3.8148901	191.9
1920	3.9207337	192.0
1921	4.1181383	192.1
1922	4.0754204	192.2
1923	3.8984296	192.3
1924	3.9948492	192.4
1925	3.9553168	192.5
1926	4.1760178	192.6
1927	4.1421084	192.7
1928	4.175063	192.8
1929	4.042589	192.9
1930	4.1276627	193.0
1931	4.082832	193.1
1932	3.9355257	193.2
1933	4.037785	193.3
1934	3.9892435	193.4
1935	3.8856225	193.5
1936	3.9244678	193.6
1937	3.9923737	193.7
1938	3.8077154	193.8
1939	3.934595	193.9
1940	3.8776138	194.0
1941	3.8230834	194.1
1942	4.0466337	194.2
1943	3.9462533	194.3
1944	4.0385313	194.4
1945	3.948243	194.5
1946	3.9980364	194.6
1947	4.0427003	194.7
1948	4.064653	194.8
1949	4.016	194.9
1950	3.8688102	195.0
1951	3.990141	195.1
1952	3.9614022	195.2
1953	3.9518383	195.3
1954	3.8998075	195.4
1955	3.866622	195.5
1956	3.9186885	195.6
1957	3.8828568	195.7
1958	4.076199	195.8
1959	4.001068	195.9
1960	3.9803288	196.0
1961	4.138345	196.1
1962	4.2163863	196.2
1963	4.0049915	196.3
1964	4.0360217	196.4
1965	4.0141454	196.5
1966	3.9425917	196.6
1967	4.064082	196.7
1968	4.375009	196.8
1969	4.2098384	196.9
1970	4.2050705	197.0
1971	4.1344395	197.1
1972	4.092229	197.2
1973	4.162462	197.3
1974	4.1187115	197.4
1975	4.22746	197.5
1976	4.2537227	197.6
1977	4.1671906	197.7
1978	4.114204	197.8
1979	4.020334	197.9
1980	4.2008977	198.0
1981	4.072274	198.1
1982	4.034872	198.2
1983	4.084675	198.3
1984	4.0951314	198.4
1985	4.0742416	198.5
1986	3.9487891	198.6
1987	3.9705439	198.7
1988	4.220312	198.8
1989	4.005205	198.9
1990	3.9900389	199.0
1991	4.081596	199.1
1992	4.178463	199.2
1993	4.0725737	199.3
1994	4.000295	199.4
1995	4.169709	199.5
1996	4.1092362	199.6
1997	4.0406365	199.7
1998	3.9071977	199.8
[truncated: 24,001 more rows]
