# Supplementary material for: Assessing structure-function impacts on Vitellogenin by leveraging allelic variant found in honey bee subspecies Apis mellifera mellifera
Source: iScience. 2025 Jul 29;28(9):113241. doi: 10.1016/j.isci.2025.113241 (PMC12496180; doi:10.1016/j.isci.2025.113241)
Supplement: Data S1. Data and code for molecular dynamics [file mmc2.zip › MD_analysis/csv/rmsddel5.csv]

	CA_Backbone	Time_(ns)
0	4.4624357	0.0
1	4.311858	0.1
2	4.398181	0.2
3	4.538177	0.3
4	4.203783	0.4
5	4.28543	0.5
6	4.493159	0.6
7	4.36168	0.7
8	4.4166727	0.8
9	4.4076815	0.9
10	4.618115	1.0
11	4.3864245	1.1
12	4.483513	1.2
13	4.6711345	1.3
14	4.2874236	1.4
15	4.41045	1.5
16	4.3535	1.6
17	4.3614655	1.7
18	4.3466063	1.8
19	4.542156	1.9
20	4.681081	2.0
21	4.3705893	2.1
22	4.526839	2.2
23	4.2900705	2.3
24	3.9133477	2.4
25	4.3861837	2.5
26	4.4041996	2.6
27	4.5054398	2.7
28	4.354341	2.8
29	4.3634334	2.9
30	4.5318694	3.0
31	4.4146914	3.1
32	4.519813	3.2
33	4.2525554	3.3
34	4.4778733	3.4
35	4.3191	3.5
36	4.371083	3.6
37	4.6551485	3.7
38	4.395895	3.8
39	4.3357987	3.9
40	4.5248427	4.0
41	4.5118837	4.1
42	4.469287	4.2
43	4.660216	4.3
44	4.135689	4.4
45	4.34699	4.5
46	4.3081007	4.6
47	4.3405824	4.7
48	4.3979864	4.8
49	4.2854776	4.9
50	4.441551	5.0
51	4.4353447	5.1
52	4.434748	5.2
53	4.4153733	5.3
54	4.5405884	5.4
55	4.350948	5.5
56	4.4291754	5.6
57	4.4130692	5.7
58	4.594503	5.8
59	4.42957	5.9
60	4.5881042	6.0
61	4.3208513	6.1
62	4.243254	6.2
63	4.156739	6.3
64	4.346513	6.4
65	4.276381	6.5
66	4.3594403	6.6
67	4.5171747	6.7
68	4.281887	6.8
69	4.2698107	6.9
70	4.3342595	7.0
71	4.481734	7.1
72	4.4126816	7.2
73	4.4311776	7.3
74	4.4168572	7.4
75	4.4760923	7.5
76	4.432482	7.6
77	4.503868	7.7
78	4.4706435	7.8
79	4.7144537	7.9
80	4.517877	8.0
81	4.6233015	8.1
82	4.555717	8.2
83	4.430856	8.3
84	4.2963448	8.4
85	4.4721723	8.5
86	4.4872503	8.6
87	4.57019	8.7
88	4.2700586	8.8
89	4.628702	8.9
90	4.5421386	9.0
91	4.4504104	9.1
92	4.23027	9.2
93	4.3604016	9.3
94	4.3671246	9.4
95	4.4988966	9.5
96	4.485718	9.6
97	4.5663424	9.7
98	4.550757	9.8
99	4.3511534	9.9
100	4.59584	10.0
101	4.588557	10.1
102	4.296553	10.2
103	4.4448113	10.3
104	4.7105336	10.4
105	4.305559	10.5
106	4.526182	10.6
107	4.3984766	10.7
108	4.378477	10.8
109	4.4070253	10.9
110	4.4694147	11.0
111	4.536814	11.1
112	4.230443	11.2
113	4.2454786	11.3
114	4.3477764	11.4
115	4.4579015	11.5
116	4.2985034	11.6
117	4.4319763	11.7
118	4.6349835	11.8
119	4.6747656	11.9
120	4.387584	12.0
121	4.4289274	12.1
122	4.531313	12.2
123	4.616564	12.3
124	4.5937767	12.4
125	4.308535	12.5
126	4.4320498	12.6
127	4.346822	12.7
128	4.264003	12.8
129	4.4940825	12.9
130	4.1699824	13.0
131	4.476565	13.1
132	4.545434	13.2
133	4.415954	13.3
134	4.4664183	13.4
135	4.4806805	13.5
136	4.398338	13.6
137	4.5373793	13.7
138	4.5681596	13.8
139	4.500461	13.9
140	4.4409375	14.0
141	4.4998918	14.1
142	4.5316	14.2
143	4.538724	14.3
144	4.6146684	14.4
145	4.642212	14.5
146	4.4264646	14.6
147	4.5556545	14.7
148	4.360159	14.8
149	4.5652103	14.9
150	4.388632	15.0
151	4.4244046	15.1
152	4.3559856	15.2
153	4.1914625	15.3
154	4.3769155	15.4
155	4.3132358	15.5
156	4.326752	15.6
157	4.1260552	15.7
158	4.1723337	15.8
159	4.3902545	15.9
160	4.3613906	16.0
161	4.304179	16.1
162	4.208717	16.2
163	4.4310765	16.3
164	4.308441	16.4
165	4.608404	16.5
166	4.384003	16.6
167	4.4246993	16.7
168	4.5261555	16.8
169	4.4687133	16.9
170	4.5490403	17.0
171	4.709238	17.1
172	4.473337	17.2
173	4.7119675	17.3
174	4.4848194	17.4
175	4.4351883	17.5
176	4.526929	17.6
177	4.453536	17.7
178	4.358843	17.8
179	4.360112	17.9
180	4.3511443	18.0
181	4.409121	18.1
182	4.5031095	18.2
183	4.4874043	18.3
184	4.567456	18.4
185	4.4949875	18.5
186	4.466109	18.6
187	4.503164	18.7
188	4.6335087	18.8
189	4.7504625	18.9
190	4.68618	19.0
191	4.607971	19.1
192	4.70935	19.2
193	4.56889	19.3
194	4.7137203	19.4
195	4.4750195	19.5
196	4.7872887	19.6
197	4.760311	19.7
198	4.659133	19.8
199	4.529975	19.9
200	4.6136017	20.0
201	4.4934397	20.1
202	4.6280694	20.2
203	4.4271903	20.3
204	4.53467	20.4
205	4.6273837	20.5
206	4.562206	20.6
207	4.3996234	20.7
208	4.5853453	20.8
209	4.3975515	20.9
210	4.4347944	21.0
211	4.3220944	21.1
212	4.7576947	21.2
213	4.683844	21.3
214	4.48315	21.4
215	4.6099663	21.5
216	4.706861	21.6
217	4.7315464	21.7
218	4.4867334	21.8
219	4.582673	21.9
220	4.537756	22.0
221	4.527702	22.1
222	4.5225854	22.2
223	4.451233	22.3
224	4.4448385	22.4
225	4.521901	22.5
226	4.446898	22.6
227	4.584351	22.7
228	4.662712	22.8
229	4.744437	22.9
230	4.7247305	23.0
231	4.3583016	23.1
232	4.620044	23.2
233	4.5120463	23.3
234	4.6832185	23.4
235	4.469642	23.5
236	4.6029797	23.6
237	4.5742483	23.7
238	4.629441	23.8
239	4.365876	23.9
240	4.5655847	24.0
241	4.714238	24.1
242	4.673512	24.2
243	4.705668	24.3
244	4.4345555	24.4
245	4.578907	24.5
246	4.4305806	24.6
247	4.644306	24.7
248	4.5896916	24.8
249	4.3720694	24.9
250	4.399254	25.0
251	4.736583	25.1
252	4.6550612	25.2
253	4.2697916	25.3
254	4.2777414	25.4
255	4.410616	25.5
256	4.4460926	25.6
257	4.415088	25.7
258	4.388975	25.8
259	4.560243	25.9
260	4.3720045	26.0
261	4.209451	26.1
262	4.398486	26.2
263	4.3399262	26.3
264	4.179164	26.4
265	4.177382	26.5
266	4.352294	26.6
267	4.376181	26.7
268	4.524681	26.8
269	4.487178	26.9
270	4.440406	27.0
271	4.442852	27.1
272	4.3605976	27.2
273	4.549586	27.3
274	4.391672	27.4
275	4.227008	27.5
276	4.5988755	27.6
277	4.504329	27.7
278	4.4254622	27.8
279	4.7156963	27.9
280	4.556771	28.0
281	4.155251	28.1
282	4.2910094	28.2
283	4.5735545	28.3
284	4.5881753	28.4
285	4.5753865	28.5
286	4.6112723	28.6
287	4.5052686	28.7
288	4.4458637	28.8
289	4.5284114	28.9
290	4.572816	29.0
291	4.546535	29.1
292	4.6833315	29.2
293	4.605816	29.3
294	4.385033	29.4
295	4.609569	29.5
296	4.3639183	29.6
297	4.461013	29.7
298	4.348478	29.8
299	4.620643	29.9
300	4.575618	30.0
301	4.523979	30.1
302	4.623055	30.2
303	4.6801157	30.3
304	4.430305	30.4
305	4.4050217	30.5
306	4.419353	30.6
307	4.5423717	30.7
308	4.5905957	30.8
309	4.6411424	30.9
310	4.7620716	31.0
311	4.42285	31.1
312	4.7632594	31.2
313	4.619322	31.3
314	4.5714717	31.4
315	4.3842444	31.5
316	4.582398	31.6
317	4.648886	31.7
318	4.3465314	31.8
319	4.6260467	31.9
320	4.428073	32.0
321	4.564542	32.1
322	4.508997	32.2
323	4.482478	32.3
324	4.5574226	32.4
325	4.4550066	32.5
326	4.4951324	32.6
327	4.2643175	32.7
328	4.395423	32.8
329	4.449414	32.9
330	4.6383533	33.0
331	4.5841208	33.1
332	4.3988557	33.2
333	4.6822104	33.3
334	4.470143	33.4
335	4.3903193	33.5
336	4.429809	33.6
337	4.3812084	33.7
338	4.5483427	33.8
339	4.3678885	33.9
340	4.5209293	34.0
341	4.6225095	34.1
342	4.508871	34.2
343	4.5251126	34.3
344	4.647275	34.4
345	4.6605387	34.5
346	4.352453	34.6
347	4.516607	34.7
348	4.258302	34.8
349	4.604058	34.9
350	4.56324	35.0
351	4.3926544	35.1
352	4.5928907	35.2
353	4.70181	35.3
354	4.4031277	35.4
355	4.4082904	35.5
356	4.5572443	35.6
357	4.3824434	35.7
358	4.523422	35.8
359	4.3383417	35.9
360	4.5211363	36.0
361	4.477292	36.1
362	4.406102	36.2
363	4.454075	36.3
364	4.509674	36.4
365	4.4875317	36.5
366	4.48638	36.6
367	4.4016953	36.7
368	4.6635323	36.8
369	4.5094304	36.9
370	4.451416	37.0
371	4.3283134	37.1
372	4.1744585	37.2
373	4.277342	37.3
374	4.4998465	37.4
375	4.4755645	37.5
376	4.53353	37.6
377	4.4282384	37.7
378	4.4746556	37.8
379	4.4723725	37.9
380	4.30261	38.0
381	4.3581896	38.1
382	4.460748	38.2
383	4.413493	38.3
384	4.3435626	38.4
385	4.2124376	38.5
386	4.472318	38.6
387	4.4896164	38.7
388	4.4019356	38.8
389	4.139082	38.9
390	4.3677955	39.0
391	4.4592886	39.1
392	4.261569	39.2
393	4.44988	39.3
394	4.2141275	39.4
395	4.46681	39.5
396	4.4194174	39.6
397	4.3999476	39.7
398	4.463639	39.8
399	4.353425	39.9
400	4.4594526	40.0
401	4.42674	40.1
402	4.345829	40.2
403	4.372386	40.3
404	4.530756	40.4
405	4.392812	40.5
406	4.4996114	40.6
407	4.358731	40.7
408	4.4082165	40.8
409	4.485772	40.9
410	4.5753956	41.0
411	4.5946	41.1
412	4.499159	41.2
413	4.341042	41.3
414	4.3431225	41.4
415	4.388048	41.5
416	4.5468035	41.6
417	4.134351	41.7
418	4.255712	41.8
419	4.17286	41.9
420	4.474292	42.0
421	4.3517146	42.1
422	4.3281345	42.2
423	4.435987	42.3
424	4.5691214	42.4
425	4.207131	42.5
426	4.429589	42.6
427	4.2895865	42.7
428	4.5211544	42.8
429	4.6318135	42.9
430	4.5968847	43.0
431	4.634518	43.1
432	4.4155116	43.2
433	4.451142	43.3
434	4.4950423	43.4
435	4.4821787	43.5
436	4.2058735	43.6
437	4.503489	43.7
438	4.4309297	43.8
439	4.4878035	43.9
440	4.2935214	44.0
441	4.3801217	44.1
442	4.544458	44.2
443	4.28953	44.3
444	4.4717264	44.4
445	4.57745	44.5
446	4.4511323	44.6
447	4.528187	44.7
448	4.4467974	44.8
449	4.380688	44.9
450	4.5184264	45.0
451	4.333086	45.1
452	4.4680033	45.2
453	4.364832	45.3
454	4.3699465	45.4
455	4.4229054	45.5
456	4.4135118	45.6
457	4.2060285	45.7
458	4.5366974	45.8
459	4.421783	45.9
460	4.51045	46.0
461	4.5218024	46.1
462	4.4536	46.2
463	4.38968	46.3
464	4.2705064	46.4
465	4.449441	46.5
466	4.5099263	46.6
467	4.418635	46.7
468	4.448151	46.8
469	4.3627524	46.9
470	4.4927783	47.0
471	4.373781	47.1
472	4.5557885	47.2
473	4.723955	47.3
474	4.6631136	47.4
475	4.4054832	47.5
476	4.320136	47.6
477	4.6154537	47.7
478	4.556771	47.8
479	4.200181	47.9
480	4.3177805	48.0
481	4.3143396	48.1
482	4.3232994	48.2
483	4.4717903	48.3
484	4.6990914	48.4
485	4.339992	48.5
486	4.486516	48.6
487	4.4790454	48.7
488	4.5279713	48.8
489	4.4922442	48.9
490	4.5187597	49.0
491	4.5677767	49.1
492	4.4913745	49.2
493	4.400003	49.3
494	4.499168	49.4
495	4.4618974	49.5
496	4.274782	49.6
497	4.4386277	49.7
498	4.371418	49.8
499	4.2460537	49.9
500	4.358535	50.0
501	4.2796245	50.1
502	4.31066	50.2
503	4.3532104	50.3
504	4.4154935	50.4
505	4.602122	50.5
506	4.301948	50.6
507	4.2244368	50.7
508	4.5178595	50.8
509	4.4382424	50.9
510	4.4883113	51.0
511	4.4329495	51.1
512	4.272221	51.2
513	4.3938303	51.3
514	4.195965	51.4
515	4.397746	51.5
516	4.3892717	51.6
517	4.137115	51.7
518	4.304633	51.8
519	4.2535696	51.9
520	4.3280497	52.0
521	4.2815065	52.1
522	4.480281	52.2
523	4.2208524	52.3
524	4.4553814	52.4
525	4.419224	52.5
526	4.324297	52.6
527	4.4397	52.7
528	4.433032	52.8
529	4.4809713	52.9
530	4.491719	53.0
531	4.5294266	53.1
532	4.3691926	53.2
533	4.596424	53.3
534	4.5188136	53.4
535	4.645305	53.5
536	4.516571	53.6
537	4.664021	53.7
538	4.4810348	53.8
539	4.4477673	53.9
540	4.381877	54.0
541	4.4600277	54.1
542	4.48978	54.2
543	4.5363746	54.3
544	4.441038	54.4
545	4.4498525	54.5
546	4.379583	54.6
547	4.426648	54.7
548	4.391366	54.8
549	4.4649606	54.9
550	4.4864073	55.0
551	4.457837	55.1
552	4.412719	55.2
553	4.618758	55.3
554	4.2633257	55.4
555	4.353276	55.5
556	4.6962504	55.6
557	4.7071896	55.7
558	4.501031	55.8
559	4.4767466	55.9
560	4.4404883	56.0
561	4.3747582	56.1
562	4.8001904	56.2
563	4.5755644	56.3
564	4.397996	56.4
565	4.45969	56.5
566	4.2748203	56.6
567	4.316631	56.7
568	4.329206	56.8
569	4.29732	56.9
570	4.3783283	57.0
571	4.4295425	57.1
572	4.2087073	57.2
573	4.2419977	57.3
574	4.242871	57.4
575	4.325115	57.5
576	4.5846443	57.6
577	4.6341934	57.7
578	4.4375277	57.8
579	4.3948674	57.9
580	4.4435387	58.0
581	4.7953734	58.1
582	4.5773163	58.2
583	4.2952366	58.3
584	4.423209	58.4
585	4.474337	58.5
586	4.627577	58.6
587	4.48266	58.7
588	4.530073	58.8
589	4.2876415	58.9
590	4.30931	59.0
591	4.097535	59.1
592	4.279244	59.2
593	4.2664833	59.3
594	4.193472	59.4
595	4.2013435	59.5
596	4.376999	59.6
597	4.167718	59.7
598	4.530352	59.8
599	4.3745627	59.9
600	4.4579105	60.0
601	4.378728	60.1
602	4.557092	60.2
603	4.6173396	60.3
604	4.258025	60.4
605	4.4652705	60.5
606	4.28125	60.6
607	4.3361278	60.7
608	4.330822	60.8
609	4.3299484	60.9
610	4.199018	61.0
611	4.4937296	61.1
612	4.486652	61.2
613	4.3099422	61.3
614	4.372125	61.4
615	4.5564227	61.5
616	4.261111	61.6
617	4.20775	61.7
618	4.3822947	61.8
619	4.22435	61.9
620	4.360364	62.0
621	4.2989388	62.1
622	4.2790728	62.2
623	4.6099396	62.3
624	4.447118	62.4
625	4.27043	62.5
626	4.35535	62.6
627	4.367935	62.7
628	4.38726	62.8
629	4.3299956	62.9
630	4.134636	63.0
631	4.2206016	63.1
632	4.123865	63.2
633	4.313038	63.3
634	4.1604967	63.4
635	4.0405455	63.5
636	4.41341	63.6
637	4.4632196	63.7
638	4.1151633	63.8
639	4.2888184	63.9
640	4.1529493	64.0
641	4.247261	64.1
642	4.5407047	64.2
643	4.322415	64.3
644	4.2176986	64.4
645	4.269	64.5
646	4.342176	64.6
647	4.248554	64.7
648	4.2446256	64.8
649	4.233423	64.9
650	4.2168493	65.0
651	4.313226	65.1
652	4.172148	65.2
653	4.181753	65.3
654	4.3516116	65.4
655	4.511992	65.5
656	4.4334455	65.6
657	4.4508677	65.7
658	4.240415	65.8
659	4.2133937	65.9
660	4.386703	66.0
661	4.3945527	66.1
662	4.1526556	66.2
663	4.256343	66.3
664	4.393664	66.4
665	4.4562216	66.5
666	4.19056	66.6
667	4.260289	66.7
668	4.3502555	66.8
669	4.1568375	66.9
670	4.220428	67.0
671	4.46885	67.1
672	4.221151	67.2
673	4.3496757	67.3
674	4.346999	67.4
675	4.1407723	67.5
676	4.34611	67.6
677	4.3398514	67.7
678	4.3713155	67.8
679	4.1829987	67.9
680	4.3703847	68.0
681	4.564275	68.1
682	4.4427605	68.2
683	4.5364823	68.3
684	4.32899	68.4
685	4.4028873	68.5
686	4.454797	68.6
687	4.267227	68.7
688	4.411538	68.8
689	4.410302	68.9
690	4.4023423	69.0
691	4.3051057	69.1
692	4.29173	69.2
693	4.2837677	69.3
694	4.110969	69.4
695	4.314368	69.5
696	4.3103857	69.6
697	4.533297	69.7
698	4.6111755	69.8
699	4.47581	69.9
700	4.2440505	70.0
701	4.4774647	70.1
702	4.2312126	70.2
703	4.3800564	70.3
704	4.3330956	70.4
705	4.450794	70.5
706	4.4071918	70.6
707	4.5322285	70.7
708	4.528771	70.8
709	4.4950695	70.9
710	4.7971125	71.0
711	4.597212	71.1
712	4.4335737	71.2
713	4.5386796	71.3
714	4.3932934	71.4
715	4.5531616	71.5
716	4.51063	71.6
717	4.5705643	71.7
718	4.539235	71.8
719	4.219232	71.9
720	4.5151925	72.0
721	4.3230076	72.1
722	4.2388315	72.2
723	4.528034	72.3
724	4.3704405	72.4
725	4.580693	72.5
726	4.344836	72.6
727	4.3740697	72.7
728	4.2889223	72.8
729	4.4479866	72.9
730	4.4965534	73.0
731	4.2732687	73.1
732	4.3341565	73.2
733	4.2871194	73.3
734	4.4834585	73.4
735	4.2975945	73.5
736	4.230193	73.6
737	4.315207	73.7
738	4.3378916	73.8
739	4.446633	73.9
740	4.410551	74.0
741	4.3694534	74.1
742	4.260509	74.2
743	4.078883	74.3
744	4.33333	74.4
745	4.259334	74.5
746	4.2505264	74.6
747	4.2574806	74.7
748	4.3184686	74.8
749	4.1458006	74.9
750	4.3615212	75.0
751	4.3583484	75.1
752	4.324184	75.2
753	4.107087	75.3
754	4.150715	75.4
755	4.469451	75.5
756	4.2955203	75.6
757	4.1003346	75.7
758	4.265482	75.8
759	4.2247643	75.9
760	4.404329	76.0
761	4.327589	76.1
762	4.4111323	76.2
763	4.21349	76.3
764	4.370133	76.4
765	4.2031345	76.5
766	4.328943	76.6
767	4.556387	76.7
768	4.272164	76.8
769	4.4291754	76.9
770	4.3508916	77.0
771	4.4180546	77.1
772	4.2994785	77.2
773	4.4361243	77.3
774	4.5217304	77.4
775	4.2412114	77.5
776	4.298683	77.6
777	4.493458	77.7
778	4.47591	77.8
779	4.388085	77.9
780	4.393025	78.0
781	4.219049	78.1
782	4.019413	78.2
783	4.4779735	78.3
784	4.0669446	78.4
785	4.2960606	78.5
786	4.1573853	78.6
787	4.331743	78.7
788	4.2640314	78.8
789	4.5863743	78.9
790	4.4547787	79.0
791	4.292943	79.1
792	4.3408074	79.2
793	4.1542916	79.3
794	4.4106617	79.4
795	4.1865964	79.5
796	4.4242115	79.6
797	4.2690387	79.7
798	4.2410865	79.8
799	4.2519145	79.9
800	4.1957903	80.0
801	4.3403296	80.1
802	4.242276	80.2
803	4.157669	80.3
804	4.2055836	80.4
805	4.543939	80.5
806	4.227383	80.6
807	4.2796435	80.7
808	4.3537054	80.8
809	4.2650433	80.9
810	4.0961943	81.0
811	3.9722958	81.1
812	4.2253036	81.2
813	4.1095533	81.3
814	4.1799526	81.4
815	4.080459	81.5
816	4.2671795	81.6
817	4.16597	81.7
818	4.0419455	81.8
819	4.2377563	81.9
820	4.2378235	82.0
821	4.2576046	82.1
822	4.1189585	82.2
823	4.4201536	82.3
824	4.2994785	82.4
825	4.3153014	82.5
826	4.2035217	82.6
827	4.2386875	82.7
828	4.2943745	82.8
829	4.1655893	82.9
830	4.25112	83.0
831	4.1055117	83.1
832	4.2063184	83.2
833	4.2828937	83.3
834	4.15856	83.4
835	4.0992527	83.5
836	4.4794183	83.6
837	4.2594104	83.7
838	4.3074303	83.8
839	4.185099	83.9
840	4.2959847	84.0
841	4.150401	84.1
842	4.177645	84.2
843	4.1644754	84.3
844	4.1289043	84.4
845	4.2389083	84.5
846	4.1289144	84.6
847	4.0840178	84.7
848	4.215556	84.8
849	4.2570786	84.9
850	4.3661647	85.0
851	4.2888374	85.1
852	4.366556	85.2
853	4.3054175	85.3
854	4.252259	85.4
855	3.956078	85.5
856	4.1407037	85.6
857	4.0717645	85.7
858	4.376562	85.8
859	4.32362	85.9
860	4.2449036	86.0
861	4.156818	86.1
862	4.1888504	86.2
863	4.277161	86.3
864	4.13622	86.4
865	4.301456	86.5
866	4.214388	86.6
867	4.2877083	86.7
868	4.353201	86.8
869	4.1270313	86.9
870	4.3602242	87.0
871	4.2618456	87.1
872	4.275648	87.2
873	4.2699437	87.3
874	4.1468015	87.4
875	4.034156	87.5
876	4.0598545	87.6
877	3.9621625	87.7
878	4.283036	87.8
879	4.2317605	87.9
880	4.450776	88.0
881	4.226902	88.1
882	4.3849497	88.2
883	4.6430354	88.3
884	4.344939	88.4
885	4.293389	88.5
886	4.418487	88.6
887	4.673042	88.7
888	4.3798523	88.8
889	4.322584	88.9
890	4.3140755	89.0
891	4.600574	89.1
892	4.5438046	89.2
893	4.531286	89.3
894	4.536554	89.4
895	4.503037	89.5
896	4.51384	89.6
897	4.4872594	89.7
898	4.950668	89.8
899	4.7565575	89.9
900	4.7879686	90.0
901	4.489236	90.1
902	4.674801	90.2
903	4.684157	90.3
904	4.5895405	90.4
905	4.5697002	90.5
906	4.47641	90.6
907	4.4367023	90.7
908	4.3606815	90.8
909	4.6896086	90.9
910	4.5621524	91.0
911	4.5611887	91.1
912	4.5324264	91.2
913	4.5305047	91.3
914	4.5911007	91.4
915	4.5499883	91.5
916	4.1955767	91.6
917	4.296799	91.7
918	4.4319763	91.8
919	4.426685	91.9
920	4.4234295	92.0
921	4.487015	92.1
922	4.360439	92.2
923	4.573421	92.3
924	4.3436093	92.4
925	4.481316	92.5
926	4.6425624	92.6
927	4.6024046	92.7
928	4.484829	92.8
929	4.382926	92.9
930	4.403839	93.0
931	4.545622	93.1
932	4.281098	93.2
933	4.6079183	93.3
934	4.234894	93.4
935	4.1966243	93.5
936	4.300851	93.6
937	4.3891697	93.7
938	4.4044676	93.8
939	4.244549	93.9
940	4.45307	94.0
941	4.5266767	94.1
942	4.4503646	94.2
943	4.2687716	94.3
944	4.368867	94.4
945	4.216946	94.5
946	4.4190397	94.6
947	4.274935	94.7
948	4.3260937	94.8
949	4.3567796	94.9
950	4.200782	95.0
951	4.3629394	95.1
952	4.403645	95.2
953	4.3290653	95.3
954	4.487704	95.4
955	4.488248	95.5
956	4.391357	95.6
957	4.4471636	95.7
958	4.305295	95.8
959	4.3905883	95.9
960	4.41822	96.0
961	4.615021	96.1
962	4.6337194	96.2
963	4.508862	96.3
964	4.6048265	96.4
965	4.630715	96.5
966	4.5499973	96.6
967	4.7614565	96.7
968	4.754906	96.8
969	4.838808	96.9
970	4.702493	97.0
971	4.473728	97.1
972	4.5983095	97.2
973	4.668189	97.3
974	4.553984	97.4
975	4.6773677	97.5
976	4.5361056	97.6
977	4.61047	97.7
978	4.5033445	97.8
979	4.71881	97.9
980	4.535155	98.0
981	4.5007052	98.1
982	4.5170846	98.2
983	4.1395535	98.3
984	4.364459	98.4
985	4.544682	98.5
986	4.032764	98.6
987	4.1260552	98.7
988	4.142934	98.8
989	4.213471	98.9
990	4.3924227	99.0
991	4.556798	99.1
992	4.3262067	99.2
993	4.323337	99.3
994	4.238582	99.4
995	4.5239344	99.5
996	4.5094213	99.6
997	4.5932274	99.7
998	4.5441985	99.8
999	4.496997	99.9
1000	4.0916524	100.0
1001	4.396376	100.1
1002	4.212621	100.2
1003	3.9948292	100.3
1004	4.1784244	100.4
1005	4.1376953	100.5
1006	4.414148	100.6
1007	4.488792	100.7
1008	4.526785	100.8
1009	4.4913836	100.9
1010	4.3507514	101.0
1011	4.233164	101.1
1012	4.314226	101.2
1013	4.369267	101.3
1014	4.4135118	101.4
1015	4.474301	101.5
1016	4.477837	101.6
1017	4.4303694	101.7
1018	4.539208	101.8
1019	4.3307	101.9
1020	4.5327854	102.0
1021	4.3865547	102.1
1022	4.45802	102.2
1023	4.3561068	102.3
1024	4.1951985	102.4
1025	4.5526166	102.5
1026	4.392923	102.6
1027	4.405696	102.7
1028	4.3715105	102.8
1029	4.499159	102.9
1030	4.370124	103.0
1031	4.29409	103.1
1032	4.3383884	103.2
1033	4.4066195	103.3
1034	4.311679	103.4
1035	4.329714	103.5
1036	4.5623217	103.6
1037	4.5277643	103.7
1038	4.4723086	103.8
1039	4.5309443	103.9
1040	4.583499	104.0
1041	4.412728	104.1
1042	4.3895965	104.2
1043	4.3725905	104.3
1044	4.443914	104.4
1045	4.2805276	104.5
1046	4.388178	104.6
1047	4.4140835	104.7
1048	4.439544	104.8
1049	4.4173174	104.9
1050	4.3175263	105.0
1051	4.574684	105.1
1052	4.4666824	105.2
1053	4.5259132	105.3
1054	4.26261	105.4
1055	4.294658	105.5
1056	4.47691	105.6
1057	4.55469	105.7
1058	4.3221607	105.8
1059	4.3081956	105.9
1060	4.2725735	106.0
1061	4.515715	106.1
1062	4.615797	106.2
1063	4.4947977	106.3
1064	4.5022783	106.4
1065	4.560912	106.5
1066	4.455491	106.6
1067	4.4083643	106.7
1068	4.3230453	106.8
1069	4.4480877	106.9
1070	4.1508718	107.0
1071	4.508284	107.1
1072	4.4374266	107.2
1073	4.411999	107.3
1074	4.504781	107.4
1075	4.4982724	107.5
1076	4.4430075	107.6
1077	4.270935	107.7
1078	4.362958	107.8
1079	4.64002	107.9
1080	4.3557987	108.0
1081	4.5133266	108.1
1082	4.529355	108.2
1083	4.3679724	108.3
1084	4.568035	108.4
1085	4.754247	108.5
1086	4.151568	108.6
1087	4.3489084	108.7
1088	4.5836234	108.8
1089	4.7711205	108.9
1090	4.639143	109.0
1091	4.498137	109.1
1092	4.5945206	109.2
1093	4.716887	109.3
1094	4.3563123	109.4
1095	4.4794636	109.5
1096	4.50934	109.6
1097	4.235778	109.7
1098	4.35663	109.8
1099	4.1450744	109.9
1100	4.3758926	110.0
1101	4.4001603	110.1
1102	4.172509	110.2
1103	4.555458	110.3
1104	4.456057	110.4
1105	4.569273	110.5
1106	4.2886286	110.6
1107	4.5895405	110.7
1108	4.487323	110.8
1109	4.508979	110.9
1110	4.542685	111.0
1111	4.449953	111.1
1112	4.621286	111.2
1113	4.2132196	111.3
1114	4.413254	111.4
1115	4.522693	111.5
1116	4.509764	111.6
1117	4.433656	111.7
1118	4.2349224	111.8
1119	4.365475	111.9
1120	4.703558	112.0
1121	4.4345646	112.1
1122	4.5872173	112.2
1123	4.2005973	112.3
1124	4.4741735	112.4
1125	4.5788894	112.5
1126	4.533764	112.6
1127	4.597442	112.7
1128	4.410302	112.8
1129	4.503281	112.9
1130	4.427623	113.0
1131	4.455244	113.1
1132	4.4276133	113.2
1133	4.6749396	113.3
1134	4.543661	113.4
1135	4.530226	113.5
1136	4.4501266	113.6
1137	4.6171193	113.7
1138	4.5391545	113.8
1139	4.750086	113.9
1140	4.523125	114.0
1141	4.587767	114.1
1142	4.2531104	114.2
1143	4.1198473	114.3
1144	4.315556	114.4
1145	4.4474926	114.5
1146	4.400086	114.6
1147	4.355808	114.7
1148	4.269801	114.8
1149	4.435913	114.9
1150	4.567117	115.0
1151	4.2243114	115.1
1152	4.493195	115.2
1153	4.4005947	115.3
1154	4.195994	115.4
1155	4.329469	115.5
1156	4.165706	115.6
1157	4.3270345	115.7
1158	4.5924654	115.8
1159	4.241375	115.9
1160	4.238303	116.0
1161	4.113502	116.1
1162	4.334138	116.2
1163	4.5640697	116.3
1164	4.5704036	116.4
1165	4.314	116.5
1166	4.3828335	116.6
1167	4.143739	116.7
1168	4.2975283	116.8
1169	4.656757	116.9
1170	4.665181	117.0
1171	4.4314623	117.1
1172	4.379044	117.2
1173	4.4066563	117.3
1174	4.330738	117.4
1175	4.6346064	117.5
1176	4.405502	117.6
1177	4.470352	117.7
1178	4.360346	117.8
1179	4.329751	117.9
1180	4.322631	118.0
1181	4.307241	118.1
1182	4.4629555	118.2
1183	4.492597	118.3
1184	4.356088	118.4
1185	4.0610976	118.5
1186	4.329986	118.6
1187	4.3730464	118.7
1188	4.3378725	118.8
1189	4.528403	118.9
1190	4.2316837	119.0
1191	4.1708217	119.1
1192	4.486824	119.2
1193	4.3463907	119.3
1194	4.3003397	119.4
1195	4.344331	119.5
1196	4.330813	119.6
1197	4.1911907	119.7
1198	4.2566776	119.8
1199	4.0823035	119.9
1200	4.392219	120.0
1201	4.299497	120.1
1202	4.2957478	120.2
1203	4.1223755	120.3
1204	4.076199	120.4
1205	4.1809263	120.5
1206	4.2710586	120.6
1207	4.3233557	120.7
1208	4.2043447	120.8
1209	4.2411923	120.9
1210	4.4292855	121.0
1211	4.418165	121.1
1212	4.283103	121.2
1213	4.453865	121.3
1214	4.450584	121.4
1215	4.222982	121.5
1216	4.3337903	121.6
1217	4.5309806	121.7
1218	4.275515	121.8
1219	4.226738	121.9
1220	4.348506	122.0
1221	4.2914457	122.1
1222	4.164182	122.2
1223	4.1124535	122.3
1224	4.0145307	122.4
1225	4.5132456	122.5
1226	4.2835207	122.6
1227	4.3236856	122.7
1228	4.4264274	122.8
1229	4.5385714	122.9
1230	4.278493	123.0
1231	4.3957467	123.1
1232	4.378821	123.2
1233	4.4707985	123.3
1234	4.3816357	123.4
1235	4.158501	123.5
1236	4.4887285	123.6
1237	4.575885	123.7
1238	4.4913836	123.8
1239	4.6452875	123.9
1240	4.491882	124.0
1241	4.6111755	124.1
1242	4.5716143	124.2
1243	4.4864793	124.3
1244	4.452421	124.4
1245	4.3592443	124.5
1246	4.3939323	124.6
1247	4.316018	124.7
1248	4.255578	124.8
1249	4.354864	124.9
1250	4.433115	125.0
1251	4.702216	125.1
1252	4.485554	125.2
1253	4.3698444	125.3
1254	4.4932857	125.4
1255	4.171319	125.5
1256	4.456696	125.6
1257	4.3382006	125.7
1258	4.4449215	125.8
1259	4.5212173	125.9
1260	4.4064717	126.0
1261	4.5300555	126.1
1262	4.4797087	126.2
1263	4.410819	126.3
1264	4.303395	126.4
1265	4.6235747	126.5
1266	4.475847	126.6
1267	4.5102873	126.7
1268	4.595052	126.8
1269	4.4377203	126.9
1270	4.5646043	127.0
1271	4.592643	127.1
1272	4.444903	127.2
1273	4.6136456	127.3
1274	4.5965834	127.4
1275	4.7234907	127.5
1276	4.5581636	127.6
1277	4.649516	127.7
1278	4.7525177	127.8
1279	4.8960466	127.9
1280	4.780552	128.0
1281	4.795246	128.1
1282	4.8533926	128.2
1283	4.67802	128.3
1284	4.7066193	128.4
1285	4.773056	128.5
1286	4.472664	128.6
1287	4.6440873	128.7
1288	4.755531	128.8
1289	4.56415	128.9
1290	4.748569	129.0
1291	4.6452436	129.1
1292	4.858412	129.2
1293	4.8031816	129.3
1294	4.688411	129.4
1295	4.631506	129.5
1296	4.9174995	129.6
1297	4.5856113	129.7
1298	4.773141	129.8
1299	4.696389	129.9
1300	4.7681684	130.0
1301	4.6359754	130.1
1302	4.6047115	130.2
1303	4.6600494	130.3
1304	4.7146697	130.4
1305	4.4679394	130.5
1306	4.695843	130.6
1307	4.903363	130.7
1308	4.774718	130.8
1309	4.8089643	130.9
1310	4.836352	131.0
1311	4.6046677	131.1
1312	4.7800245	131.2
1313	4.964498	131.3
1314	5.078926	131.4
1315	4.847453	131.5
1316	4.9192452	131.6
1317	4.760465	131.7
1318	4.759072	131.8
1319	4.7690134	131.9
1320	4.626504	132.0
1321	4.792275	132.1
1322	4.5962296	132.2
1323	4.670778	132.3
1324	4.2881923	132.4
1325	4.685338	132.5
1326	4.4385176	132.6
1327	4.9087625	132.7
1328	4.576836	132.8
1329	4.6364756	132.9
1330	4.789991	133.0
1331	4.4762106	133.1
1332	4.5821137	133.2
1333	4.4028134	133.3
1334	4.629221	133.4
1335	4.8282094	133.5
1336	4.6649547	133.6
1337	4.808812	133.7
1338	4.743537	133.8
1339	4.6525083	133.9
1340	4.5605197	134.0
1341	4.4711714	134.1
1342	4.6658177	134.2
1343	4.520875	134.3
1344	4.542721	134.4
1345	4.9298053	134.5
1346	4.691908	134.6
1347	4.5959992	134.7
1348	4.514084	134.8
1349	4.7123127	134.9
1350	4.749332	135.0
1351	4.88797	135.1
1352	4.996149	135.2
1353	4.936651	135.3
1354	4.497232	135.4
1355	4.8223147	135.5
1356	4.8640785	135.6
1357	4.79947	135.7
1358	4.537908	135.8
1359	4.5665026	135.9
1360	4.7893877	136.0
1361	4.7216034	136.1
1362	4.737013	136.2
1363	4.6077065	136.3
1364	4.535971	136.4
1365	4.609384	136.5
1366	4.617701	136.6
1367	4.931241	136.7
1368	4.910776	136.8
1369	5.013945	136.9
1370	4.8390603	137.0
1371	4.6652513	137.1
1372	4.7666154	137.2
1373	4.8406157	137.3
1374	4.639029	137.4
1375	5.0369163	137.5
1376	4.96517	137.6
1377	4.8687444	137.7
1378	4.7179136	137.8
1379	4.7580795	137.9
1380	4.6102314	138.0
1381	4.6709256	138.1
1382	4.708797	138.2
1383	4.9079995	138.3
1384	4.6728764	138.4
1385	4.8272567	138.5
1386	4.666315	138.6
1387	4.6731987	138.7
1388	4.844103	138.8
1389	4.8525124	138.9
1390	4.726332	139.0
1391	4.632955	139.1
1392	4.5944853	139.2
1393	4.653706	139.3
1394	4.705668	139.4
1395	4.6962333	139.5
1396	4.757618	139.6
1397	4.669174	139.7
1398	4.5542874	139.8
1399	4.618758	139.9
1400	4.8299956	140.0
1401	4.936412	140.1
1402	4.9224124	140.2
1403	4.9110413	140.3
1404	4.758268	140.4
1405	4.9710426	140.5
1406	4.6815677	140.6
1407	4.6236362	140.7
1408	4.845875	140.8
1409	4.635352	140.9
1410	4.8872795	141.0
1411	5.121307	141.1
1412	5.0085697	141.2
1413	4.6623807	141.3
1414	5.0321317	141.4
1415	5.0334654	141.5
1416	4.7738914	141.6
1417	4.760516	141.7
1418	4.7430735	141.8
1419	4.773985	141.9
1420	4.9799647	142.0
1421	5.1142144	142.1
1422	4.9625964	142.2
1423	4.8426914	142.3
1424	5.237196	142.4
1425	5.046472	142.5
1426	5.0844507	142.6
1427	4.97909	142.7
1428	5.09228	142.8
1429	5.1990647	142.9
1430	5.24444	143.0
1431	4.7299724	143.1
1432	4.777061	143.2
1433	4.903546	143.3
1434	5.1102905	143.4
1435	4.953815	143.5
1436	4.945907	143.6
1437	4.5379977	143.7
1438	4.8381433	143.8
1439	4.862422	143.9
1440	4.9143047	144.0
1441	5.021941	144.1
1442	4.839388	144.2
1443	4.9262958	144.3
1444	5.0161276	144.4
1445	5.0554223	144.5
1446	5.156518	144.6
1447	4.9521723	144.7
1448	5.2159266	144.8
1449	4.915149	144.9
1450	4.925726	145.0
1451	4.7626696	145.1
1452	4.7605677	145.2
1453	4.726685	145.3
1454	4.7540674	145.4
1455	4.7242136	145.5
1456	4.9005823	145.6
1457	4.809396	145.7
1458	4.6506977	145.8
1459	4.771035	145.9
1460	4.892214	146.0
1461	4.695757	146.1
1462	4.767358	146.2
1463	4.814681	146.3
1464	4.925569	146.4
1465	4.7943296	146.5
1466	4.825621	146.6
1467	4.5091143	146.7
1468	4.4522753	146.8
1469	4.341576	146.9
1470	4.4872503	147.0
1471	4.4925885	147.1
1472	4.4660087	147.2
1473	4.583339	147.3
1474	4.474583	147.4
1475	4.5813947	147.5
1476	4.5025945	147.6
1477	4.4188924	147.7
1478	4.576916	147.8
1479	4.4802628	147.9
1480	4.4951506	148.0
1481	4.3525	148.1
1482	4.529759	148.2
1483	4.607053	148.3
1484	4.6095605	148.4
1485	4.5181837	148.5
1486	4.465389	148.6
1487	4.5029287	148.7
1488	4.5918627	148.8
1489	4.396635	148.9
1490	4.274287	149.0
1491	4.4881845	149.1
1492	4.440763	149.2
1493	4.515643	149.3
1494	4.130343	149.4
1495	4.327608	149.5
1496	4.223791	149.6
1497	4.268038	149.7
1498	4.486289	149.8
1499	4.3751116	149.9
1500	4.1938014	150.0
1501	4.1798944	150.1
1502	4.1865673	150.2
1503	4.081486	150.3
1504	4.2597923	150.4
1505	4.3404512	150.5
1506	4.3354235	150.6
1507	4.2946396	150.7
1508	4.402397	150.8
1509	4.254048	150.9
1510	4.1827846	151.0
1511	4.3312545	151.1
1512	4.255865	151.2
1513	4.370012	151.3
1514	4.2245426	151.4
1515	4.2387066	151.5
1516	4.192239	151.6
1517	4.3215675	151.7
1518	4.2217293	151.8
1519	4.158775	151.9
1520	4.2610817	152.0
1521	4.054148	152.1
1522	4.2707253	152.2
1523	4.3374033	152.3
1524	4.1510973	152.4
1525	4.2571363	152.5
1526	4.2127366	152.6
1527	4.3054743	152.7
1528	4.229558	152.8
1529	4.19989	152.9
1530	4.0928354	153.0
1531	4.0328746	153.1
1532	4.132815	153.2
1533	4.2928104	153.3
1534	4.0877323	153.4
1535	4.2208424	153.5
1536	4.4463124	153.6
1537	4.2172065	153.7
1538	4.231962	153.8
1539	4.247903	153.9
1540	4.2874236	154.0
1541	4.2253904	154.1
1542	4.2378426	154.2
1543	4.1131854	154.3
1544	4.1373906	154.4
1545	4.2339907	154.5
1546	4.23475	154.6
1547	4.178999	154.7
1548	4.241461	154.8
1549	4.2949524	154.9
1550	4.468923	155.0
1551	4.360719	155.1
1552	4.350134	155.2
1553	4.21008	155.3
1554	4.252948	155.4
1555	4.267275	155.5
1556	4.1725965	155.6
1557	4.2096353	155.7
1558	4.3388853	155.8
1559	4.419629	155.9
1560	4.3187227	156.0
1561	4.223069	156.1
1562	4.303442	156.2
1563	4.305011	156.3
1564	4.3090262	156.4
1565	4.3026004	156.5
1566	4.4004006	156.6
1567	4.349807	156.7
1568	4.1745563	156.8
1569	4.556878	156.9
1570	4.4426136	157.0
1571	4.3324194	157.1
1572	4.5133896	157.2
1573	4.51256	157.3
1574	4.8078556	157.4
1575	4.674104	157.5
1576	4.745638	157.6
1577	4.7750163	157.7
1578	4.767307	157.8
1579	4.746109	157.9
1580	4.7142897	158.0
1581	4.605887	158.1
1582	4.684174	158.2
1583	4.530262	158.3
1584	4.6697145	158.4
1585	4.8393292	158.5
1586	4.753485	158.6
1587	4.9894505	158.7
1588	4.7826285	158.8
1589	4.7528176	158.9
1590	4.536536	159.0
1591	4.6315145	159.1
1592	4.784993	159.2
1593	4.619146	159.3
1594	4.743648	159.4
1595	4.795144	159.5
1596	4.6227827	159.6
1597	4.716551	159.7
1598	4.622571	159.8
1599	4.742816	159.9
1600	4.75506	160.0
1601	4.81425	160.1
1602	4.765318	160.2
1603	4.527504	160.3
1604	4.639064	160.4
1605	4.692784	160.5
1606	4.830198	160.6
1607	4.7794795	160.7
1608	5.128508	160.8
1609	4.6679363	160.9
1610	4.7991476	161.0
1611	4.6659317	161.1
1612	4.7757664	161.2
1613	4.790636	161.3
1614	4.7062297	161.4
1615	4.7888947	161.5
1616	4.8794303	161.6
1617	4.792105	161.7
1618	4.6943526	161.8
1619	4.7061605	161.9
1620	4.7327332	162.0
1621	4.71787	162.1
1622	4.6009192	162.2
1623	4.668991	162.3
1624	4.638643	162.4
1625	4.615903	162.5
1626	4.6127815	162.6
1627	4.4573994	162.7
1628	4.672293	162.8
1629	4.6008043	162.9
1630	4.6974373	163.0
1631	4.7018533	163.1
1632	4.576098	163.2
1633	4.6511874	163.3
1634	4.716499	163.4
1635	4.7357244	163.5
1636	4.82638	163.6
1637	4.771078	163.7
1638	4.7457833	163.8
1639	4.7426357	163.9
1640	4.583064	164.0
1641	4.568792	164.1
1642	4.7558727	164.2
1643	4.902832	164.3
1644	4.866412	164.4
1645	4.9873376	164.5
1646	4.916515	164.6
1647	4.7622256	164.7
1648	4.828192	164.8
1649	4.738061	164.9
1650	4.742456	165.0
1651	4.5463915	165.1
1652	4.715533	165.2
1653	4.7589264	165.3
1654	4.5755467	165.4
1655	4.7602344	165.5
1656	4.6100016	165.6
1657	4.6531553	165.7
1658	4.601025	165.8
1659	4.554699	165.9
1660	4.709877	166.0
1661	4.684191	166.1
1662	4.57375	166.2
1663	4.7301445	166.3
1664	4.7311506	166.4
1665	4.6363	166.5
1666	4.662232	166.6
1667	4.637222	166.7
1668	4.5822296	166.8
1669	4.5551453	166.9
1670	4.4700885	167.0
1671	4.684991	167.1
1672	4.566476	167.2
1673	4.4579744	167.3
1674	4.444445	167.4
1675	4.6575956	167.5
1676	4.5552435	167.6
1677	4.6466274	167.7
1678	4.6147037	167.8
1679	4.685798	167.9
1680	4.6133547	168.0
1681	4.8289847	168.1
1682	4.618802	168.2
1683	4.583339	168.3
1684	4.7219825	168.4
1685	4.6668205	168.5
1686	4.625378	168.6
1687	4.60971	168.7
1688	4.756797	168.8
1689	4.724989	168.9
1690	4.6823583	169.0
1691	4.7052183	169.1
1692	4.552277	169.2
1693	4.4683495	169.3
1694	4.545434	169.4
1695	4.588947	169.5
1696	4.725118	169.6
1697	4.617613	169.7
1698	4.6453485	169.8
1699	4.48968	169.9
1700	4.609684	170.0
1701	4.7386703	170.1
1702	4.622061	170.2
1703	4.5058737	170.3
1704	4.3188734	170.4
1705	4.382462	170.5
1706	4.448536	170.6
1707	4.3481693	170.7
1708	4.6942573	170.8
1709	4.5657187	170.9
1710	4.604358	171.0
1711	4.779692	171.1
1712	4.61339	171.2
1713	4.441597	171.3
1714	4.7208967	171.4
1715	4.4833403	171.5
1716	4.578907	171.6
1717	4.5903916	171.7
1718	4.4372706	171.8
1719	4.3521633	171.9
1720	4.4939556	172.0
1721	4.522846	172.1
1722	4.6102223	172.2
1723	4.6155767	172.3
1724	4.5603414	172.4
1725	4.272478	172.5
1726	4.464915	172.6
1727	4.549022	172.7
1728	4.519687	172.8
1729	4.4675026	172.9
1730	4.607591	173.0
1731	4.683783	173.1
1732	4.488003	173.2
1733	4.4194818	173.3
1734	4.424819	173.4
1735	4.441844	173.5
1736	4.64583	173.6
1737	4.445013	173.7
1738	4.5408573	173.8
1739	4.556744	173.9
1740	4.7292414	174.0
1741	4.6391077	174.1
1742	4.395506	174.2
1743	4.501862	174.3
1744	4.5678387	174.4
1745	4.4418807	174.5
1746	4.6011844	174.6
1747	4.5036154	174.7
1748	4.4252324	174.8
1749	4.7314777	174.9
1750	4.697611	175.0
1751	4.8213105	175.1
1752	4.632885	175.2
1753	4.58507	175.3
1754	4.616282	175.4
1755	4.6549215	175.5
1756	4.736343	175.6
1757	4.5994244	175.7
1758	4.498336	175.8
1759	4.45307	175.9
1760	4.468604	176.0
1761	4.7129865	176.1
1762	4.401649	176.2
1763	4.643474	176.3
1764	4.5039587	176.4
1765	4.5596633	176.5
1766	4.8567953	176.6
1767	4.7207413	176.7
1768	4.4880934	176.8
1769	4.6184764	176.9
1770	4.599442	177.0
1771	4.567046	177.1
1772	4.7672043	177.2
1773	4.564791	177.3
1774	4.770583	177.4
1775	4.6521935	177.5
1776	4.470325	177.6
1777	4.64717	177.7
1778	4.591854	177.8
1779	4.6613855	177.9
1780	4.728157	178.0
1781	4.7564545	178.1
1782	4.4533167	178.2
1783	4.6842437	178.3
1784	4.8508434	178.4
1785	4.701879	178.5
1786	4.7529545	178.6
1787	4.604853	178.7
1788	4.6825495	178.8
1789	4.7501974	178.9
1790	4.787161	179.0
1791	4.654178	179.1
1792	4.6133194	179.2
1793	4.5358095	179.3
1794	4.5988317	179.4
1795	4.68155	179.5
1796	4.565237	179.6
1797	4.647398	179.7
1798	4.6301355	179.8
1799	4.647932	179.9
1800	4.682376	180.0
1801	4.516733	180.1
1802	4.7895913	180.2
1803	4.7265472	180.3
1804	4.519183	180.4
1805	4.5191197	180.5
1806	4.5614295	180.6
1807	4.7587295	180.7
1808	4.4883566	180.8
1809	4.7473865	180.9
1810	4.564595	181.0
1811	4.47017	181.1
1812	4.4445186	181.2
1813	4.4699516	181.3
1814	4.4223256	181.4
1815	4.4450035	181.5
1816	4.5742307	181.6
1817	4.5466957	181.7
1818	4.761243	181.8
1819	4.523044	181.9
1820	4.577618	182.0
1821	4.700676	182.1
1822	4.3258586	182.2
1823	4.562589	182.3
1824	4.7889543	182.4
1825	4.429883	182.5
1826	4.5285463	182.6
1827	4.766957	182.7
1828	4.7696023	182.8
1829	4.556556	182.9
1830	4.5410185	183.0
1831	4.624516	183.1
1832	4.6901555	183.2
1833	4.760764	183.3
1834	4.693737	183.4
1835	4.8161597	183.5
1836	5.0295677	183.6
1837	4.865124	183.7
1838	4.7459292	183.8
1839	4.9354887	183.9
1840	4.781284	184.0
1841	4.7720585	184.1
1842	4.789625	184.2
1843	4.828934	184.3
1844	4.5122175	184.4
1845	4.873422	184.5
1846	4.7741046	184.6
1847	4.61815	184.7
1848	4.688732	184.8
1849	4.674792	184.9
1850	4.7414346	185.0
1851	4.5977345	185.1
1852	4.6855206	185.2
1853	4.651485	185.3
1854	4.6743565	185.4
1855	4.806019	185.5
1856	4.896254	185.6
1857	5.0560093	185.7
1858	4.8468738	185.8
1859	4.7552996	185.9
1860	4.5172825	186.0
1861	4.647949	186.1
1862	4.6139364	186.2
1863	4.6040487	186.3
1864	4.6801853	186.4
1865	4.511586	186.5
1866	4.609534	186.6
1867	4.709333	186.7
1868	4.68704	186.8
1869	4.6836443	186.9
1870	4.68135	187.0
1871	4.7337646	187.1
1872	4.6126046	187.2
1873	4.709445	187.3
1874	4.5800085	187.4
1875	4.9397492	187.5
1876	4.789549	187.6
1877	4.829945	187.7
1878	4.766112	187.8
1879	4.823243	187.9
1880	4.659692	188.0
1881	4.7137976	188.1
1882	4.70604	188.2
1883	4.8597183	188.3
1884	4.842935	188.4
1885	4.6497	188.5
1886	4.717879	188.6
1887	4.8878703	188.7
1888	4.790127	188.8
1889	4.6607656	188.9
1890	4.82708	189.0
1891	4.904591	189.1
1892	4.7382326	189.2
1893	4.7206984	189.3
1894	4.6155415	189.4
1895	4.7052183	189.5
1896	4.667675	189.6
1897	4.7327504	189.7
1898	4.60053	189.8
1899	4.6146684	189.9
1900	4.63924	190.0
1901	4.5605288	190.1
1902	4.551803	190.2
1903	4.5701723	190.3
1904	4.494046	190.4
1905	4.5381684	190.5
1906	4.5646844	190.6
1907	4.7216206	190.7
1908	4.7056766	190.8
1909	4.5144534	190.9
1910	4.601335	191.0
1911	4.780135	191.1
1912	4.622958	191.2
1913	4.714903	191.3
1914	4.55267	191.4
1915	4.595663	191.5
1916	4.7421556	191.6
1917	4.6815243	191.7
1918	4.5973535	191.8
1919	4.4099054	191.9
1920	4.616203	192.0
1921	4.8354096	192.1
1922	4.830636	192.2
1923	4.497694	192.3
1924	4.5607963	192.4
1925	4.685112	192.5
1926	4.5646577	192.6
1927	4.631919	192.7
1928	4.722982	192.8
1929	4.7600803	192.9
1930	4.526668	193.0
1931	4.6243577	193.1
1932	4.4588413	193.2
1933	4.6349134	193.3
1934	4.5917563	193.4
1935	4.7263923	193.5
1936	4.7055902	193.6
1937	4.7630205	193.7
1938	4.7255487	193.8
1939	4.4510136	193.9
1940	4.544691	194.0
1941	4.483395	194.1
1942	4.585576	194.2
1943	4.5967073	194.3
1944	4.5006237	194.4
1945	4.481861	194.5
1946	4.4328303	194.6
1947	4.570653	194.7
1948	4.5803375	194.8
1949	4.539235	194.9
1950	4.619903	195.0
1951	4.6260114	195.1
1952	4.3991337	195.2
1953	4.456121	195.3
1954	4.5761514	195.4
1955	4.648107	195.5
1956	4.431334	195.6
1957	4.3908195	195.7
1958	4.695367	195.8
1959	4.4992948	195.9
1960	4.469779	196.0
1961	4.536832	196.1
1962	4.480063	196.2
1963	4.626944	196.3
1964	4.7169905	196.4
1965	4.707077	196.5
1966	4.577574	196.6
1967	4.5923324	196.7
1968	4.612728	196.8
1969	4.6385465	196.9
1970	4.5902767	197.0
1971	4.6274276	197.1
1972	4.469651	197.2
1973	4.7003384	197.3
1974	4.7112594	197.4
1975	4.526506	197.5
1976	4.4785366	197.6
1977	4.478373	197.7
1978	4.4649878	197.8
1979	4.43728	197.9
1980	4.555449	198.0
1981	4.554368	198.1
1982	4.553055	198.2
1983	4.525778	198.3
1984	4.363079	198.4
1985	4.403303	198.5
1986	4.6467676	198.6
1987	4.7169213	198.7
1988	4.5863833	198.8
1989	4.5425234	198.9
1990	4.586259	199.0
1991	4.689028	199.1
1992	4.4368486	199.2
1993	4.7987576	199.3
1994	4.7375712	199.4
1995	4.6916823	199.5
1996	4.610072	199.6
1997	4.5633383	199.7
1998	4.56595	199.8
[truncated: 24,001 more rows]
