# Supplementary material for: Assessing structure-function impacts on Vitellogenin by leveraging allelic variant found in honey bee subspecies Apis mellifera mellifera
Source: iScience. 2025 Jul 29;28(9):113241. doi: 10.1016/j.isci.2025.113241 (PMC12496180; doi:10.1016/j.isci.2025.113241)
Supplement: Data S1. Data and code for molecular dynamics [file mmc2.zip › MD_analysis/csv/delH_mean.csv]

	res	mean
21	21	0.0
22	22	7.692307692307692e-06
23	23	7.692307692307692e-06
24	24	7.692307692307692e-06
25	25	0.0
26	26	0.0
27	27	0.0
28	28	0.0
29	29	0.0
30	30	0.0
31	31	0.0
32	32	0.0
33	33	0.0
34	34	0.0
35	35	0.0
36	36	0.0
37	37	0.0
38	38	0.0
39	39	0.0
40	40	0.005723076923076923
41	41	0.09949230769230769
42	42	0.10117692307692305
43	43	0.09548461538461539
44	44	0.0018
45	45	5.384615384615385e-05
46	46	3.846153846153846e-05
47	47	0.0
48	48	0.0
49	49	0.0
50	50	0.0
51	51	0.0
52	52	0.0
53	53	0.0
54	54	0.0
55	55	0.0
56	56	0.0
57	57	0.0
58	58	0.0
59	59	0.0
60	60	0.0
61	61	0.0
62	62	0.00023846153846153847
63	63	0.00024615384615384614
64	64	0.00024615384615384614
65	65	7.692307692307692e-06
66	66	0.0
67	67	0.0
68	68	0.0
69	69	0.0
70	70	0.0
71	71	0.0
72	72	0.0
73	73	0.0
74	74	0.0
75	75	0.0
76	76	0.0
77	77	0.0
78	78	0.0
79	79	0.0
80	80	0.0
81	81	0.0
82	82	0.00013076923076923077
83	83	0.13041538461538463
84	84	0.15303846153846154
85	85	0.19625384615384617
86	86	0.16630769230769232
87	87	0.15626153846153845
88	88	0.10857692307692308
89	89	0.09779230769230769
90	90	0.027976923076923076
91	91	0.009761538461538462
92	92	0.34948461538461534
93	93	0.35021538461538465
94	94	0.3431461538461539
95	95	0.04092307692307692
96	96	1.5384615384615384e-05
97	97	0.0
98	98	0.0
99	99	0.0
100	100	0.0
101	101	0.0
102	102	0.0
103	103	0.0
104	104	0.0
105	105	0.0
106	106	0.0
107	107	0.0
108	108	0.0
109	109	0.0
110	110	0.0
111	111	0.0
112	112	0.005361538461538461
113	113	0.005361538461538461
114	114	0.005361538461538461
115	115	0.0
116	116	0.0
117	117	0.0
118	118	0.0
119	119	0.0
120	120	0.0
121	121	0.0
122	122	0.0
123	123	0.0
124	124	0.0
125	125	0.0
126	126	0.0
127	127	0.9988076923076923
128	128	0.9988769230769231
129	129	0.9999076923076924
130	130	1.0
131	131	1.0
132	132	1.0
133	133	1.0
134	134	0.9998230769230769
135	135	0.9994846153846154
136	136	0.9994538461538461
137	137	0.9977
138	138	0.9189461538461539
139	139	0.5690461538461539
140	140	0.5050538461538461
141	141	7.692307692307692e-06
142	142	0.0
143	143	7.692307692307692e-06
144	144	0.0006692307692307693
145	145	0.0007846153846153847
146	146	0.000776923076923077
147	147	0.007215384615384615
148	148	0.007115384615384615
149	149	0.021500000000000002
150	150	0.09173846153846153
151	151	0.14593076923076925
152	152	0.13903846153846153
156	156	0.12264615384615385
157	157	0.0
158	158	0.019184615384615383
159	159	0.019738461538461538
160	160	0.019738461538461538
161	161	0.0007769230769230771
162	162	0.0
163	163	1.5384615384615384e-05
164	164	1.5384615384615384e-05
165	165	1.5384615384615384e-05
166	166	0.0
167	167	0.0
168	168	0.0
169	169	0.0
170	170	0.0
171	171	0.0
172	172	0.0
173	173	0.07683846153846154
174	174	0.07732307692307691
175	175	0.07732307692307691
176	176	0.002838461538461539
177	177	0.0
178	178	0.0
179	179	0.0
180	180	0.0
181	181	0.0
182	182	0.0
183	183	0.0
184	184	0.0
185	185	0.0
186	186	0.0
187	187	0.0
188	188	5.384615384615385e-05
189	189	0.9567384615384615
190	190	0.9768538461538462
191	191	0.9865769230769231
192	192	0.9886076923076923
193	193	0.7648692307692307
194	194	0.6160076923076924
195	195	7.692307692307692e-06
196	196	0.16342307692307692
197	197	0.16342307692307692
198	198	0.1634153846153846
199	199	0.0
200	200	0.0
201	201	0.0
202	202	0.3495923076923077
203	203	0.36378461538461543
204	204	0.3644923076923077
205	205	0.04648461538461539
206	206	0.01286153846153846
207	207	0.012092307692307692
208	208	0.0019769230769230766
209	209	0.0004076923076923077
210	210	0.0
211	211	0.0
212	212	0.0
213	213	0.0
214	214	0.0
215	215	0.0
216	216	0.0
217	217	0.0
218	218	0.0
219	219	0.08788461538461538
220	220	0.08790769230769231
221	221	0.08790769230769231
222	222	3.846153846153846e-05
223	223	0.03137692307692307
224	224	0.30219999999999997
225	225	0.30296153846153845
226	226	0.2984692307692308
227	227	0.2862461538461538
228	228	0.1994923076923077
229	229	0.21719230769230768
230	230	0.12343846153846154
231	231	0.24775384615384616
232	232	0.17396923076923076
233	233	0.15926923076923077
234	234	0.20263076923076923
235	235	0.22376153846153843
236	236	0.2603461538461539
237	237	0.23113076923076922
238	238	0.1379153846153846
239	239	0.0
240	240	0.11945384615384616
241	241	0.11992307692307694
242	242	0.13443846153846156
243	243	0.13323846153846153
244	244	0.3228461538461539
245	245	0.30679999999999996
246	246	0.2880692307692308
247	247	0.23612307692307688
248	248	0.23271538461538457
249	249	0.19469230769230766
250	250	0.0
251	251	0.0
252	252	0.0
253	253	0.0
254	254	0.0
255	255	0.0
256	256	0.0
257	257	0.0
258	258	0.0
259	259	0.0
260	260	0.0
261	261	0.0
262	262	0.000976923076923077
263	263	0.1714923076923077
264	264	0.1714923076923077
265	265	0.1712846153846154
266	266	0.0
267	267	0.0
268	268	0.0
269	269	0.0
270	270	0.0
271	271	0.0
272	272	0.0
273	273	0.0
274	274	0.0
275	275	0.0
276	276	0.0
277	277	0.0
278	278	0.0
279	279	0.0
280	280	0.0
281	281	0.0
282	282	0.0
283	283	0.002376923076923077
284	284	0.002376923076923077
285	285	0.0025384615384615385
286	286	0.015261538461538462
287	287	0.015315384615384614
288	288	0.015153846153846153
289	289	0.010084615384615385
290	290	0.0
291	291	0.0
292	292	0.0
293	293	0.0
294	294	0.0
295	295	0.0
296	296	0.0
297	297	0.0
298	298	0.0
299	299	0.0
300	300	0.0
301	301	0.0
302	302	0.0
303	303	0.0
304	304	0.0
305	305	0.0
306	306	0.0
307	307	0.0
308	308	0.0
309	309	0.0
310	310	0.0
311	311	7.692307692307692e-06
312	312	7.692307692307692e-06
313	313	7.692307692307692e-06
314	314	0.0
315	315	0.010192307692307691
316	316	0.010192307692307691
317	317	0.010192307692307691
318	318	0.0
319	319	0.0
320	320	0.0065615384615384615
321	321	0.0065615384615384615
322	322	0.0065615384615384615
323	323	0.0
