# Supplementary material for: Assessing structure-function impacts on Vitellogenin by leveraging allelic variant found in honey bee subspecies Apis mellifera mellifera
Source: iScience. 2025 Jul 29;28(9):113241. doi: 10.1016/j.isci.2025.113241 (PMC12496180; doi:10.1016/j.isci.2025.113241)
Supplement: Data S1. Data and code for molecular dynamics [file mmc2.zip › MD_analysis/csv/rmsfwtg4.csv]

	Fluctuations	Atom_number
0	2.1684477	0
1	1.2631721	1
2	1.4769301	2
3	1.5521241	3
4	1.63187	4
5	1.3270928	5
6	1.0555469	6
7	0.78920734	7
8	0.63255215	8
9	0.61681265	9
10	0.5956675	10
11	0.6006736	11
12	0.55419284	12
13	0.52952427	13
14	0.5470441	14
15	0.59540796	15
16	0.70734686	16
17	0.7965368	17
18	0.9277419	18
19	1.2174114	19
20	1.5016888	20
21	1.6833804	21
22	1.8278022	22
23	1.5303547	23
24	1.6433327	24
25	1.4578528	25
26	1.0353644	26
27	1.0206069	27
28	0.8815671	28
29	0.7747132	29
30	0.6208957	30
31	0.6032088	31
32	0.5919652	32
33	0.552422	33
34	0.6204995	34
35	0.669342	35
36	0.6814635	36
37	0.7485921	37
38	0.9844669	38
39	1.1082726	39
40	1.637536	40
41	1.5742965	41
42	2.087804	42
43	1.4109313	43
44	1.0266844	44
45	0.89280593	45
46	0.85257405	46
47	0.71012807	47
48	0.7321943	48
49	0.7940341	49
50	1.1297457	50
51	0.9636104	51
52	0.8775697	52
53	0.765676	53
54	0.83800066	54
55	1.1299253	55
56	1.3719769	56
57	1.3396931	57
58	1.7299925	58
59	2.1169333	59
60	2.1017294	60
61	2.2898796	61
62	2.9332492	62
63	2.0772614	63
64	1.8587041	64
65	1.2128127	65
66	1.307364	66
67	1.7727886	67
68	1.842128	68
69	2.0108082	69
70	2.573316	70
71	2.7836478	71
72	2.914136	72
73	2.7598758	73
74	2.0409102	74
75	2.1083257	75
76	1.3889946	76
77	1.4237124	77
78	1.294447	78
79	1.3008242	79
80	1.802718	80
81	1.6296221	81
82	2.0112433	82
83	1.9185973	83
84	1.25596	84
85	1.0050095	85
86	0.82042146	86
87	0.7390808	87
88	0.7297187	88
89	0.9320352	89
90	1.1642721	90
91	1.9961681	91
92	2.725572	92
93	2.2377195	93
94	0.91017854	94
95	0.72215986	95
96	1.2862979	96
97	1.1603079	97
98	0.8510873	98
99	0.85952824	99
100	1.0148574	100
101	1.2450036	101
102	1.6521119	102
103	1.6674982	103
104	1.343605	104
105	1.297196	105
106	1.239921	106
107	1.2705252	107
108	1.135684	108
109	1.040848	109
110	1.0067534	110
111	0.9258007	111
112	0.80853283	112
113	0.77750987	113
114	0.7655347	114
115	0.71826607	115
116	0.7448959	116
117	0.751827	117
118	0.6773869	118
119	0.6537254	119
120	0.740861	120
121	0.82075363	121
122	0.9907308	122
123	1.4817084	123
124	1.6884767	124
125	1.4460857	125
126	1.3128886	126
127	1.2113514	127
128	1.1531674	128
129	2.073604	129
130	3.138971	130
131	4.0733013	131
132	6.081355	132
133	6.527107	133
134	4.708462	134
135	5.0642977	135
136	5.1188016	136
137	4.235687	137
138	3.076335	138
139	3.5290658	139
140	3.54883	140
141	2.6844225	141
142	1.9865185	142
143	1.1598674	143
144	0.99394274	144
145	0.89235556	145
146	0.92201865	146
147	0.88290024	147
148	0.9739887	148
149	0.94806075	149
150	0.9078486	150
151	0.8489194	151
152	0.8728307	152
153	0.8850371	153
154	0.99833184	154
155	1.0760491	155
156	0.9459523	156
157	0.8960091	157
158	0.8721949	158
159	0.7455872	159
160	0.73757356	160
161	0.67023605	161
162	0.6604322	162
163	0.6817612	163
164	0.80660236	164
165	0.88936204	165
166	0.9633337	166
167	1.3352126	167
168	1.41167	168
169	1.4669763	169
170	1.2656207	170
171	1.2468443	171
172	1.5237188	172
173	1.7324578	173
174	1.5872926	174
175	1.5429027	175
176	1.7307974	176
177	1.9272445	177
178	2.045183	178
179	3.3356311	179
180	3.756556	180
181	5.092342	181
182	5.3590894	182
183	5.8867617	183
184	4.9441495	184
185	4.8259907	185
186	3.5206752	186
187	1.5824674	187
188	1.105557	188
189	0.7523673	189
190	0.740264	190
191	0.68538857	191
192	0.6203437	192
193	0.63776976	193
194	0.64696956	194
195	0.73390937	195
196	0.81308806	196
197	0.9778872	197
198	1.0519518	198
199	1.3488297	199
200	1.3931733	200
201	1.5365345	201
202	2.0154521	202
203	2.5465636	203
204	2.6903477	204
205	2.6690934	205
206	3.8412051	206
207	3.1401381	207
208	2.0159676	208
209	2.0972042	209
210	2.3269088	210
211	3.3415678	211
212	4.4583406	212
213	4.744577	213
214	4.2654138	214
215	3.1037526	215
216	2.884146	216
217	3.3627868	217
218	2.8460379	218
219	2.9612303	219
220	3.7436872	220
221	3.4753036	221
222	2.935689	222
223	3.0164914	223
224	3.2171872	224
225	3.217288	225
226	2.8234897	226
227	1.9321464	227
228	1.4478257	228
229	1.4029415	229
230	1.003939	230
231	0.85947245	231
232	0.7707014	232
233	0.7274955	233
234	0.65853393	234
235	0.6153046	235
236	0.5973277	236
237	0.60670483	237
238	0.6872754	238
239	0.74708134	239
240	0.9998062	240
241	1.2347661	241
242	1.4181397	242
243	1.8469642	243
244	1.5188859	244
245	1.4760685	245
246	0.8343955	246
247	0.6661895	247
248	0.64488447	248
249	0.5473252	249
250	0.5102621	250
251	0.57973915	251
252	0.6100447	252
253	0.6319154	253
254	0.7078135	254
255	0.80479646	255
256	0.89795315	256
257	1.1321579	257
258	1.3339586	258
259	1.5543637	259
260	1.8044226	260
261	1.622218	261
262	1.3601189	262
263	1.2605169	263
264	1.2971414	264
265	1.4322796	265
266	1.552923	266
267	1.366637	267
268	1.0608983	268
269	0.831488	269
270	0.7244797	270
271	0.74916863	271
272	0.67641807	272
273	0.63881075	273
274	0.59149915	274
275	0.6002507	275
276	0.6526096	276
277	0.6631783	277
278	0.6601897	278
279	0.9156197	279
280	1.0206683	280
281	1.034039	281
282	1.2812178	282
283	1.5243922	283
284	2.2904193	284
285	2.8061185	285
286	2.7894468	286
287	2.5811505	287
288	1.8650151	288
289	2.2431228	289
290	1.8242481	290
291	1.825006	291
292	1.9203054	292
293	1.8725945	293
294	1.3090761	294
295	1.3094714	295
296	1.0546502	296
297	1.1748796	297
298	1.6613641	298
299	1.52745	299
300	1.1712984	300
301	1.0362066	301
302	1.2338797	302
