# Supplementary material for: Assessing structure-function impacts on Vitellogenin by leveraging allelic variant found in honey bee subspecies Apis mellifera mellifera
Source: iScience. 2025 Jul 29;28(9):113241. doi: 10.1016/j.isci.2025.113241 (PMC12496180; doi:10.1016/j.isci.2025.113241)
Supplement: Data S1. Data and code for molecular dynamics [file mmc2.zip › MD_analysis/csv/rmsfwt3.csv]

	Fluctuations	Atom_number
0	1.1738311	0
1	1.0073767	1
2	1.2083873	2
3	1.2012908	3
4	1.2304013	4
5	0.894779	5
6	0.73255444	6
7	0.56643474	7
8	0.51961756	8
9	0.47082588	9
10	0.523379	10
11	0.58373016	11
12	0.74631006	12
13	0.7566161	13
14	0.7758634	14
15	0.81633306	15
16	0.92657197	16
17	1.3036119	17
18	1.9956062	18
19	3.1878064	19
20	2.8304174	20
21	2.344277	21
22	2.1468577	22
23	2.1116357	23
24	1.988075	24
25	1.8083403	25
26	1.4636662	26
27	1.3103445	27
28	1.3843607	28
29	0.92044	29
30	0.77745855	30
31	0.73133343	31
32	0.695784	32
33	0.623693	33
34	0.5424356	34
35	0.5396326	35
36	0.51051617	36
37	0.5577542	37
38	0.6616562	38
39	0.8642595	39
40	1.0569328	40
41	1.2313156	41
42	1.4014416	42
43	1.0810302	43
44	0.9098598	44
45	0.7807494	45
46	0.76424885	46
47	0.6225529	47
48	0.6102604	48
49	0.6259751	49
50	0.694673	50
51	0.8464876	51
52	0.99524415	52
53	0.89668596	53
54	0.81087416	54
55	0.90231	55
56	1.1482196	56
57	1.7188531	57
58	1.7342936	58
59	1.7979695	59
60	1.990413	60
61	2.101287	61
62	2.4374988	62
63	2.5668097	63
64	2.8835928	64
65	2.009998	65
66	1.983901	66
67	2.0621567	67
68	1.8592228	68
69	2.2819	69
70	3.1958613	70
71	3.503114	71
72	3.407202	72
73	3.1722493	73
74	2.4483218	74
75	2.0405316	75
76	1.1860838	76
77	1.1751173	77
78	1.1574756	78
79	1.2601445	79
80	1.6789192	80
81	1.1329588	81
82	1.0461583	82
83	1.1430068	83
84	0.9544829	84
85	0.8254331	85
86	0.8014778	86
87	0.80897814	87
88	0.7950231	88
89	0.90259486	89
90	0.946535	90
91	1.4034781	91
92	1.6142927	92
93	1.3620868	93
94	0.9611061	94
95	0.8662358	95
96	1.1308037	96
97	1.0853031	97
98	0.9393731	98
99	1.0075302	99
100	1.0062249	100
101	1.1270238	101
102	1.437238	102
103	1.5045564	103
104	1.2945161	104
105	1.231917	105
106	1.2375827	106
107	1.1608071	107
108	0.9850298	108
109	1.0006222	109
110	0.9989636	110
111	0.85860884	111
112	0.7556209	112
113	0.79803073	113
114	0.8162963	114
115	0.7005632	115
116	0.7090524	116
117	0.7609096	117
118	0.61116207	118
119	0.5869191	119
120	0.67562115	120
121	0.7429043	121
122	0.9412822	122
123	1.4375299	123
124	1.8118768	124
125	1.269084	125
126	1.3262851	126
127	1.1017324	127
128	1.1844825	128
129	2.1667325	129
130	2.9079432	130
131	3.5337126	131
132	3.3223248	132
133	3.1751137	133
134	2.8963385	134
135	2.6260104	135
136	2.384517	136
137	2.7667642	137
138	2.898872	138
139	2.4651375	139
140	2.7722003	140
141	1.9825965	141
142	2.0096898	142
143	1.0309684	143
144	1.2295578	144
145	1.0715487	145
146	1.0630211	146
147	1.0079876	147
148	1.0939776	148
149	1.0765805	149
150	0.9031075	150
151	0.9318631	151
152	1.0768814	152
153	1.126636	153
154	1.4124436	154
155	1.3406141	155
156	1.200267	156
157	1.0927902	157
158	1.0194585	158
159	0.8936708	159
160	0.8374828	160
161	0.6921812	161
162	0.70626646	162
163	0.67157805	163
164	0.8649434	164
165	0.8515442	165
166	0.99970967	166
167	1.6123412	167
168	1.7201196	168
169	1.9787241	169
170	1.8671931	170
171	1.6738116	171
172	2.2651153	172
173	2.6023798	173
174	1.8834469	174
175	1.7115068	175
176	1.3776684	176
177	0.965162	177
178	0.73845154	178
179	0.80619204	179
180	0.8515279	180
181	0.98836994	181
182	1.2364197	182
183	1.0669695	183
184	1.5181625	184
185	1.7938632	185
186	2.078042	186
187	1.7131879	187
188	1.3187689	188
189	0.75096405	189
190	0.6278136	190
191	0.62230253	191
192	0.59455585	192
193	0.7111007	193
194	0.74864626	194
195	0.8458353	195
196	0.92952126	196
197	1.2103577	197
198	1.4777071	198
199	2.4050503	199
200	2.9896908	200
201	3.3029447	201
202	4.663544	202
203	4.252767	203
204	5.461667	204
205	4.747531	205
206	2.8256192	206
207	2.5400953	207
208	2.0345666	208
209	2.0541575	209
210	2.6692948	210
211	2.987526	211
212	3.0907676	212
213	3.766048	213
214	4.3309264	214
215	5.2233834	215
216	4.267652	216
217	3.5817213	217
218	4.3274374	218
219	4.866142	219
220	5.063922	220
221	4.245229	221
222	3.5867624	222
223	3.7427845	223
224	3.065488	224
225	2.8633404	225
226	2.55113	226
227	1.7472397	227
228	1.3480364	228
229	1.2288119	229
230	1.0613215	230
231	0.86769783	231
232	0.891133	232
233	0.93306506	233
234	0.8144947	234
235	0.7141347	235
236	0.557169	236
237	0.52612114	237
238	0.58632994	238
239	0.7411394	239
240	1.2391816	240
241	1.3795328	241
242	1.47299	242
243	1.6134994	243
244	1.4589726	244
245	0.93259645	245
246	0.6826123	246
247	0.4808041	247
248	0.4905864	248
249	0.5378537	249
250	0.68628436	250
251	0.76990616	251
252	0.83420306	252
253	0.8156339	253
254	0.84322727	254
255	0.9123748	255
256	0.9523487	256
257	0.9218017	257
258	1.5280265	258
259	2.1448965	259
260	3.6297975	260
261	4.176521	261
262	4.464431	262
263	3.9224215	263
264	2.4804876	264
265	1.9313438	265
266	1.475678	266
267	1.5717436	267
268	1.7225832	268
269	1.4033494	269
270	1.0930152	270
271	0.88557386	271
272	0.8388164	272
273	0.82595295	273
274	0.76361203	274
275	0.6171267	275
276	0.55042124	276
277	0.5298612	277
278	0.5112933	278
279	0.6799593	279
280	0.7632854	280
281	0.7843504	281
282	0.9474379	282
283	1.1566987	283
284	1.5779755	284
285	1.3254954	285
286	1.3894426	286
287	1.2655475	287
288	1.1023868	288
289	1.3736777	289
290	1.3923452	290
291	1.4734079	291
292	1.6338711	292
293	1.5975834	293
294	1.283453	294
295	1.2449579	295
296	1.142218	296
297	1.0803075	297
298	1.3228183	298
299	1.184229	299
300	1.150199	300
301	1.2589028	301
302	1.955191	302
