# Supplementary material for: Assessing structure-function impacts on Vitellogenin by leveraging allelic variant found in honey bee subspecies Apis mellifera mellifera
Source: iScience. 2025 Jul 29;28(9):113241. doi: 10.1016/j.isci.2025.113241 (PMC12496180; doi:10.1016/j.isci.2025.113241)
Supplement: Data S1. Data and code for molecular dynamics [file mmc2.zip › MD_analysis/csv/rmsfwt.csv]

	Fluctuations	Atom_number
0	1.4712563	0
1	0.9760721	1
2	1.1065243	2
3	1.2032292	3
4	1.1506889	4
5	0.8652627	5
6	0.7093903	6
7	0.58933514	7
8	0.56057703	8
9	0.52520937	9
10	0.5480815	10
11	0.6153999	11
12	0.68612015	12
13	0.70668924	13
14	0.723436	14
15	0.6897986	15
16	0.75873303	16
17	0.86115485	17
18	1.1137372	18
19	1.719033	19
20	2.3731415	20
21	3.2230215	21
22	3.7651153	22
23	2.3449101	23
24	1.9650319	24
25	1.5679708	25
26	1.217904	26
27	0.9890418	27
28	0.82630074	28
29	0.7551504	29
30	0.7416547	30
31	0.7095316	31
32	0.7121481	32
33	0.66322076	33
34	0.60954046	34
35	0.6085189	35
36	0.5872851	36
37	0.64898366	37
38	0.7727141	38
39	0.9187733	39
40	1.5161259	40
41	1.3856504	41
42	1.6717148	42
43	1.3650739	43
44	1.0753236	44
45	0.82164085	45
46	0.8097262	46
47	0.6817704	47
48	0.6878375	48
49	0.6939098	49
50	0.9466609	50
51	1.0523984	51
52	0.93298465	52
53	0.8506081	53
54	0.82321155	54
55	0.90767676	55
56	0.96917564	56
57	1.0468681	57
58	1.2977712	58
59	1.5760193	59
60	1.7432374	60
61	1.8362544	61
62	2.1958737	62
63	2.219924	63
64	2.1846752	64
65	1.9784558	65
66	2.0382175	66
67	1.9455208	67
68	2.0248752	68
69	1.6908603	69
70	2.0410373	70
71	2.00799	71
72	2.5196252	72
73	2.314877	73
74	1.5147436	74
75	1.6406934	75
76	1.1015327	76
77	1.058183	77
78	0.98801637	78
79	1.0789564	79
80	1.3139291	80
81	1.1709331	81
82	1.1152337	82
83	1.2337179	83
84	0.97971785	84
85	0.8732449	85
86	0.81431574	86
87	0.7891444	87
88	0.78221446	88
89	0.92250013	89
90	1.1267806	90
91	1.3684003	91
92	1.9123213	92
93	1.9732075	93
94	1.4741669	94
95	1.1651992	95
96	1.1864083	96
97	1.003762	97
98	0.8543663	98
99	0.92268115	99
100	0.9389866	100
101	1.1216705	101
102	1.3886805	102
103	1.4967626	103
104	1.2083396	104
105	1.3155085	105
106	1.3016223	106
107	1.2447315	107
108	1.0378962	108
109	1.0007607	109
110	1.0494369	110
111	0.95695645	111
112	0.81096566	112
113	0.8137098	113
114	0.8238051	114
115	0.77260375	115
116	0.8139335	116
117	0.8736892	117
118	0.7709653	118
119	0.7053607	119
120	0.8039124	120
121	1.0202532	121
122	0.94750196	122
123	1.0654238	123
124	1.4227915	124
125	2.519306	125
126	1.8064992	126
127	1.7784805	127
128	2.1843324	128
129	4.3286543	129
130	3.8761332	130
131	3.7262347	131
132	5.190462	132
133	6.1065035	133
134	7.158427	134
135	6.765406	135
136	6.943972	136
137	6.9119606	137
138	6.0142107	138
139	5.1681776	139
140	3.4501114	140
141	2.546667	141
142	1.941056	142
143	1.3159877	143
144	1.1840043	144
145	1.2267112	145
146	1.2940575	146
147	1.3248779	147
148	1.2799119	148
149	1.3900101	149
150	1.4449024	150
151	1.9135623	151
152	2.6513453	152
153	3.5034144	153
154	3.8648648	154
155	3.0882864	155
156	2.103478	156
157	1.7336609	157
158	1.4198822	158
159	1.0402952	159
160	1.0517436	160
161	0.89757264	161
162	0.9385669	162
163	0.87615126	163
164	1.098016	164
165	1.243391	165
166	1.3627639	166
167	2.1337395	167
168	2.058833	168
169	2.3749266	169
170	2.19359	170
171	1.8673491	171
172	2.6086287	172
173	2.8880754	173
174	2.032958	174
175	2.015491	175
176	1.5075824	176
177	1.0441618	177
178	0.74995375	178
179	0.7605266	179
180	0.80300975	180
181	0.9440404	181
182	1.113458	182
183	1.0104834	183
184	1.2239822	184
185	1.6743101	185
186	1.8721055	186
187	1.4375355	187
188	1.2178438	188
189	0.9244117	189
190	0.85694754	190
191	0.7587916	191
192	0.71662784	192
193	0.7641456	193
194	0.7858814	194
195	0.9312239	195
196	0.94577754	196
197	1.1391165	197
198	1.1378938	198
199	1.7976859	199
200	2.4088988	200
201	2.494792	201
202	3.9060197	202
203	3.8927615	203
204	2.1496835	204
205	2.6057	205
206	2.9445336	206
207	2.8756049	207
208	4.56141	208
209	3.605196	209
210	5.486315	210
211	6.8390317	211
212	6.6470647	212
213	7.318104	213
214	6.4258738	214
215	5.611452	215
216	6.0245185	216
217	4.970184	217
218	5.9471016	218
219	5.4503098	219
220	4.865501	220
221	4.7347484	221
222	4.231612	222
223	4.015809	223
224	3.481111	224
225	3.00429	225
226	2.2929158	226
227	1.816845	227
228	1.4509012	228
229	1.3298744	229
230	0.9443816	230
231	0.866051	231
232	0.804333	232
233	0.8247961	233
234	0.74002594	234
235	0.7072106	235
236	0.6236339	236
237	0.62083894	237
238	0.74070966	238
239	1.0762204	239
240	1.2055074	240
241	1.3546569	241
242	2.1438408	242
243	2.3525994	243
244	1.7871506	244
245	1.1891055	245
246	0.78825915	246
247	0.5966002	247
248	0.54692304	248
249	0.56559014	249
250	0.6125818	250
251	0.65832436	251
252	0.6779664	252
253	0.7217672	253
254	0.7391958	254
255	0.8109994	255
256	0.87388706	256
257	1.0779645	257
258	1.2330892	258
259	1.5458131	259
260	2.103344	260
261	2.0254903	261
262	2.8310409	262
263	3.075356	263
264	2.196871	264
265	2.1672792	265
266	1.5838288	266
267	1.6173655	267
268	1.2112134	268
269	1.0155512	269
270	0.8002461	270
271	0.76349807	271
272	0.75181836	272
273	0.72322875	273
274	0.7113297	274
275	0.7081514	275
276	0.64796394	276
277	0.5754471	277
278	0.5422173	278
279	0.6817117	279
280	0.8022725	280
281	0.8523006	281
282	1.0887172	282
283	1.1032403	283
284	1.7862992	284
285	2.0616355	285
286	1.6224188	286
287	1.55356	287
288	1.2390814	288
289	1.5123358	289
290	1.6826893	290
291	1.7549609	291
292	1.9591546	292
293	1.7432171	293
294	1.6887099	294
295	1.3683574	295
296	1.2937899	296
297	1.314366	297
298	1.680418	298
299	1.5727987	299
300	1.1024475	300
301	2.175113	301
302	3.2721534	302
