# Supplementary material for: Assessing structure-function impacts on Vitellogenin by leveraging allelic variant found in honey bee subspecies Apis mellifera mellifera
Source: iScience. 2025 Jul 29;28(9):113241. doi: 10.1016/j.isci.2025.113241 (PMC12496180; doi:10.1016/j.isci.2025.113241)
Supplement: Data S1. Data and code for molecular dynamics [file mmc2.zip › MD_analysis/csv/rmsfwt2.csv]

	Fluctuations	Atom_number
0	2.9984474	0
1	1.9116496	1
2	2.0756934	2
3	1.9122874	3
4	1.6407703	4
5	1.2565801	5
6	0.94602793	6
7	0.7455084	7
8	0.61002094	8
9	0.51835203	9
10	0.5476959	10
11	0.59856164	11
12	0.65833664	12
13	0.6926365	13
14	0.73566926	14
15	0.7837869	15
16	0.8572663	16
17	0.9779915	17
18	1.2385693	18
19	2.1825018	19
20	2.398461	20
21	2.8504493	21
22	3.4086528	22
23	2.4686494	23
24	2.1168473	24
25	1.7064276	25
26	1.2438821	26
27	1.1476744	27
28	1.0688546	28
29	0.8895234	29
30	0.77774286	30
31	0.75311995	31
32	0.7389432	32
33	0.6415313	33
34	0.5441973	34
35	0.5333599	35
36	0.60137224	36
37	0.7729638	37
38	1.0725179	38
39	1.5278149	39
40	1.5796988	40
41	1.7165357	41
42	1.8544732	42
43	1.5345187	43
44	1.3026904	44
45	1.2206483	45
46	1.1211889	46
47	0.8430373	47
48	0.70644504	48
49	0.6515313	49
50	0.9439116	50
51	1.0451118	51
52	0.99241024	52
53	0.9094529	53
54	0.8848114	54
55	0.9877557	55
56	1.2187461	56
57	1.4099882	57
58	1.6414112	58
59	1.742321	59
60	1.8391631	60
61	1.9414241	61
62	1.8615763	62
63	2.0506632	63
64	2.0947375	64
65	1.4572582	65
66	1.521632	66
67	1.5204425	67
68	1.4490677	68
69	1.8044459	69
70	1.9884175	70
71	1.9601583	71
72	2.4965365	72
73	2.3554363	73
74	1.7118835	74
75	1.880114	75
76	1.2027122	76
77	1.2212286	77
78	1.1854038	78
79	1.2436264	79
80	1.6014427	80
81	1.2966306	81
82	1.3274896	82
83	1.3573458	83
84	1.1042725	84
85	1.0276605	85
86	1.1044493	86
87	1.1820318	87
88	1.1798635	88
89	1.3060178	89
90	1.333617	90
91	1.5551012	91
92	1.6710887	92
93	1.575544	93
94	1.1977504	94
95	1.1463101	95
96	1.315245	96
97	1.4713149	97
98	1.3572936	98
99	1.4591038	99
100	1.3983567	100
101	1.6345102	101
102	2.0594668	102
103	1.922221	103
104	1.6302185	104
105	1.8569098	105
106	1.9498236	106
107	1.8692658	107
108	1.5015702	108
109	1.4593089	109
110	1.5544795	110
111	1.3212799	111
112	1.1260164	112
113	1.2768389	113
114	1.2614522	114
115	0.98339677	115
116	1.0914974	116
117	1.1845596	117
118	1.1379788	118
119	1.1561594	119
120	1.2885033	120
121	1.4882851	121
122	1.2311012	122
123	1.5405388	123
124	1.8752935	124
125	1.7527876	125
126	1.7270113	126
127	2.7247677	127
128	2.9547975	128
129	4.0694227	129
130	5.014658	130
131	4.125376	131
132	6.5107822	132
133	7.6730127	133
134	5.3218784	134
135	5.803857	135
136	4.3952494	136
137	4.196119	137
138	4.064541	138
139	4.1697583	139
140	4.114274	140
141	2.8853998	141
142	1.7833099	142
143	1.6659493	143
144	1.4528599	144
145	1.2793119	145
146	1.2774823	146
147	1.2600763	147
148	1.3902324	148
149	1.5797188	149
150	1.8345321	150
151	2.8764453	151
152	4.0046415	152
153	4.7206593	153
154	4.374829	154
155	3.1710193	155
156	2.332312	156
157	1.6073489	157
158	1.2943397	158
159	1.0478141	159
160	0.95459986	160
161	0.92012274	161
162	1.0072968	162
163	0.9673285	163
164	1.0556086	164
165	0.9618765	165
166	1.067218	166
167	1.5635229	167
168	1.6834846	168
169	2.020996	169
170	1.8269044	170
171	1.5549414	171
172	2.237502	172
173	2.5208352	173
174	2.0017996	174
175	1.6959066	175
176	1.3725424	176
177	0.9774197	177
178	0.7434175	178
179	0.81793594	179
180	0.8540559	180
181	0.9921643	181
182	1.1787174	182
183	1.071912	183
184	1.1643683	184
185	1.7866231	185
186	1.9439223	186
187	1.614282	187
188	1.2063985	188
189	0.7135056	189
190	0.7007376	190
191	0.7160861	191
192	0.75142753	192
193	0.87607294	193
194	0.906499	194
195	0.91699785	195
196	1.0196532	196
197	1.2623155	197
198	1.6009713	198
199	2.122663	199
200	2.2742684	200
201	2.2441592	201
202	2.917492	202
203	2.499897	203
204	2.1381285	204
205	2.217144	205
206	2.2120304	206
207	1.957013	207
208	1.7322412	208
209	2.050497	209
210	2.3411212	210
211	2.5064793	211
212	2.262889	212
213	2.5304308	213
214	3.3860376	214
215	3.8556976	215
216	4.283358	216
217	3.6307669	217
218	4.1632314	218
219	5.181697	219
220	6.490216	220
221	5.9302945	221
222	5.4719973	222
223	7.6948304	223
224	6.406721	224
225	3.7053504	225
226	2.0807743	226
227	1.7311928	227
228	1.3525097	228
229	1.1369674	229
230	0.9914792	230
231	1.0221405	231
232	0.9034201	232
233	0.87882876	233
234	0.86946607	234
235	0.77000475	235
236	0.6065284	236
237	0.55494165	237
238	0.6276447	238
239	0.7238437	239
240	1.1211829	240
241	1.1403309	241
242	1.0067543	242
243	1.0944407	243
244	1.0371598	244
245	0.8604329	245
246	0.71954256	246
247	0.55853593	247
248	0.5198405	248
249	0.5761905	249
250	0.66641146	250
251	0.683267	251
252	0.76493084	252
253	0.7822383	253
254	0.8144728	254
255	0.8138912	255
256	0.829379	256
257	0.8576382	257
258	1.0313928	258
259	1.3621927	259
260	1.676972	260
261	1.8823316	261
262	1.9144359	262
263	2.202315	263
264	1.8526759	264
265	1.8086845	265
266	1.4853905	266
267	1.403317	267
268	1.0538967	268
269	0.92453504	269
270	0.843105	270
271	0.75790703	271
272	0.7408753	272
273	0.71705234	273
274	0.7274325	274
275	0.6365888	275
276	0.60010976	276
277	0.5475844	277
278	0.53342336	278
279	0.7117443	279
280	0.84011424	280
281	0.90819156	281
282	1.1333109	282
283	1.4114724	283
284	1.8666902	284
285	1.5443777	285
286	1.8360966	286
287	1.6654427	287
288	1.3155173	288
289	1.429912	289
290	1.6297823	290
291	1.6950566	291
292	2.649075	292
293	2.036097	293
294	2.327036	294
295	1.8561041	295
296	2.2891219	296
297	1.9899642	297
298	2.5216522	298
299	2.066653	299
300	1.9556477	300
301	2.6864946	301
302	4.612014	302
