# Supplementary material for: Assessing structure-function impacts on Vitellogenin by leveraging allelic variant found in honey bee subspecies Apis mellifera mellifera
Source: iScience. 2025 Jul 29;28(9):113241. doi: 10.1016/j.isci.2025.113241 (PMC12496180; doi:10.1016/j.isci.2025.113241)
Supplement: Data S1. Data and code for molecular dynamics [file mmc2.zip › MD_analysis/csv/rgwt.csv]

	Gyration	Time_(ns)
0	2.0161586814561137	0.0
1	2.0197509353164076	0.1
2	2.022566849489728	0.2
3	2.0155355450256365	0.3
4	2.01822991198641	0.4
5	2.0141010097148064	0.5
6	2.0152997631266385	0.6
7	2.015445226570257	0.7
8	2.0198987060139313	0.8
9	2.02119777626457	0.9
10	2.019057720076746	1.0
11	2.0083806032108096	1.1
12	2.006317329473668	1.2
13	2.0041378143585455	1.3
14	2.004483202829262	1.4
15	2.006145255645875	1.5
16	2.0101844398734228	1.6
17	2.0031025850937123	1.7
18	2.0076156131439604	1.8
19	1.9956586655094675	1.9
20	2.009900536034469	2.0
21	2.014306791345415	2.1
22	2.0120410576657553	2.2
23	2.00772366531314	2.3
24	2.004903739135158	2.4
25	2.0118532951011314	2.5
26	2.014688786843302	2.6
27	2.0150418467115925	2.7
28	2.005741232204509	2.8
29	2.0172156612226035	2.9
30	2.0077033401948934	3.0
31	2.010101885232795	3.1
32	2.013408995229275	3.2
33	2.0198836299671843	3.3
34	2.016705155224651	3.4
35	2.0179372073988713	3.5
36	2.020695053800484	3.6
37	2.0225402743557765	3.7
38	2.013960560398379	3.8
39	2.01253712097687	3.9
40	2.016500538821189	4.0
41	2.013532300291548	4.1
42	2.0193279066591767	4.2
43	2.0166767046278355	4.3
44	2.0149406450568486	4.4
45	2.014405586208826	4.5
46	2.0154928969071473	4.6
47	2.0170451608895843	4.7
48	2.022749602575446	4.8
49	2.0174603794722286	4.9
50	2.0218026774224915	5.0
51	2.017439232303065	5.1
52	2.0218823876323473	5.2
53	2.0256003392931707	5.3
54	2.016456152090106	5.4
55	2.0245460811837304	5.5
56	2.0246443665778107	5.6
57	2.0185475125422427	5.7
58	2.0037504659855636	5.8
59	2.0176570579114776	5.9
60	2.01635171812489	6.0
61	2.0151229690257058	6.1
62	2.0251386348698435	6.2
63	2.015360814498541	6.3
64	2.008276106295345	6.4
65	2.0118247932955597	6.5
66	2.029598087213671	6.6
67	2.0134009024210635	6.7
68	2.0203309999738432	6.8
69	2.0119008404748127	6.9
70	2.0173130645862947	7.0
71	2.0119119536660706	7.1
72	2.0066086235003726	7.2
73	2.006559176586238	7.3
74	2.0088445149083474	7.4
75	2.011849103237627	7.5
76	2.018274301223045	7.6
77	2.0096596072487025	7.7
78	2.0258118348852596	7.8
79	2.0077243971313066	7.9
80	1.999850237999468	8.0
81	2.010640866172781	8.1
82	2.026451414962882	8.2
83	2.014664128911702	8.3
84	2.0158828011193264	8.4
85	2.018438506887135	8.5
86	2.0108181656021533	8.6
87	2.005807928253728	8.7
88	2.0044981360586624	8.8
89	2.006465568164385	8.9
90	2.0100767925851626	9.0
91	2.004764066335195	9.1
92	2.013355994626576	9.2
93	2.0067268889225978	9.3
94	2.0044394926459193	9.4
95	2.0153156879405536	9.5
96	2.0046101292155725	9.6
97	2.022864904400686	9.7
98	2.0093033063106773	9.8
99	2.0104806667730912	9.9
100	2.0072963345256873	10.0
101	2.0116683677410636	10.1
102	2.0111555265004584	10.2
103	2.016325923735529	10.3
104	2.011094684678156	10.4
105	2.0150842929531434	10.5
106	2.007130164989401	10.6
107	2.012325142247498	10.7
108	2.0072597294907744	10.8
109	2.0058529843933433	10.9
110	2.0109000385136553	11.0
111	2.008724816190759	11.1
112	2.005514091863228	11.2
113	2.0024975280837958	11.3
114	2.0190432490068666	11.4
115	2.012281489604858	11.5
116	2.0017594814663786	11.6
117	2.0126349443004425	11.7
118	2.004373166831813	11.8
119	2.0084775857457715	11.9
120	2.0011240428525268	12.0
121	2.012650043563424	12.1
122	2.01258242712759	12.2
123	2.0141100506956233	12.3
124	2.00630644302537	12.4
125	2.0097497092046996	12.5
126	2.0139421319626143	12.6
127	1.9968476401587547	12.7
128	2.0070383851237508	12.8
129	2.006921087138449	12.9
130	2.001341209164398	13.0
131	2.0143240564261835	13.1
132	2.0086902857234703	13.2
133	2.00701271629945	13.3
134	1.9948920077306904	13.4
135	1.9980883821213495	13.5
136	2.0030341498406203	13.6
137	1.9990014361122463	13.7
138	2.0008855362807805	13.8
139	2.008135987283011	13.9
140	2.01102792160837	14.0
141	2.0097118883720864	14.1
142	2.0157277024736953	14.2
143	2.0191983431714777	14.3
144	2.0103881982414173	14.4
145	2.0217876363827756	14.5
146	2.0132412368888533	14.6
147	2.018497780178855	14.7
148	2.0160193692716333	14.8
149	2.0195619810353946	14.9
150	2.008045957494165	15.0
151	2.013723561626671	15.1
152	2.0319185961534854	15.2
153	2.02538801208287	15.3
154	2.018923728200061	15.4
155	2.024079795153997	15.5
156	2.0177846703962192	15.6
157	2.0051623540831303	15.7
158	2.016806661866463	15.8
159	2.0062736570990145	15.9
160	2.008579744062599	16.0
161	2.0098657761433376	16.1
162	2.0086460436603084	16.2
163	2.01972266442995	16.3
164	2.0285415995318643	16.4
165	2.0252351549832044	16.5
166	2.019913833588046	16.6
167	2.0125036854230567	16.7
168	2.014857691389159	16.8
169	2.007270914584972	16.9
170	2.0074042144323463	17.0
171	2.014493648614274	17.1
172	2.012358534597647	17.2
173	2.0124683868524893	17.3
174	2.0163229827780538	17.4
175	2.0096727526240388	17.5
176	2.0140655133611856	17.6
177	2.006756462432524	17.7
178	2.015246289525095	17.8
179	2.0252569067000663	17.9
180	2.008417453260843	18.0
181	2.025027483888226	18.1
182	2.0212346641915837	18.2
183	2.013438483616777	18.3
184	2.014874521207192	18.4
185	2.017618903064147	18.5
186	2.0147995059285844	18.6
187	2.0085877409627346	18.7
188	2.012267554653006	18.8
189	1.9993592391557127	18.9
190	2.011541242657233	19.0
191	2.0115898695410275	19.1
192	2.0122284726975876	19.2
193	2.015818089976401	19.3
194	2.013523717931402	19.4
195	2.0147116992266674	19.5
196	2.0256934403157705	19.6
197	2.0231180399308264	19.7
198	2.0130198522153817	19.8
199	2.0105953636485165	19.9
200	2.018037334064216	20.0
201	2.013334626863733	20.1
202	2.0089864046261714	20.2
203	2.0020814023024767	20.3
204	2.0055477567915663	20.4
205	2.0067664488353416	20.5
206	2.000067984003191	20.6
207	2.009960061390513	20.7
208	1.9994917238730427	20.8
209	2.002505873231658	20.9
210	2.0029618154503557	21.0
211	2.013986597298466	21.1
212	1.9990354640242158	21.2
213	2.011947865419869	21.3
214	2.009610374704228	21.4
215	2.0169827708969024	21.5
216	2.0148834631914	21.6
217	2.005727054710275	21.7
218	2.007798040755593	21.8
219	2.0114933068007073	21.9
220	2.0048704164110958	22.0
221	2.0167385400329922	22.1
222	2.007677802998092	22.2
223	2.002072371488991	22.3
224	2.0097157489275665	22.4
225	2.0189311846630855	22.5
226	2.0203505065324188	22.6
227	1.9991348731431804	22.7
228	2.0081633098957297	22.8
229	2.0225217598981478	22.9
230	2.001682404968803	23.0
231	2.0082489691004444	23.1
232	2.006431181272284	23.2
233	2.0044443060835064	23.3
234	2.0127049942525685	23.4
235	2.0217021210886177	23.5
236	2.013158115685762	23.6
237	2.01121045876291	23.7
238	2.0006710146127453	23.8
239	2.00594600920059	23.9
240	2.0101040456290162	24.0
241	2.013840345732144	24.1
242	2.0119181752483266	24.2
243	2.001540424201999	24.3
244	2.015661363217315	24.4
245	2.011756345189879	24.5
246	2.0289619225481945	24.6
247	2.0168563698619715	24.7
248	2.0068937245238874	24.8
249	2.008953664070552	24.9
250	2.0006342582929766	25.0
251	2.008364953742136	25.1
252	2.0112708314516112	25.2
253	2.014194805382489	25.3
254	2.0237869743896666	25.4
255	2.0177579448034018	25.5
256	2.0207866085841544	25.6
257	2.0196203768127403	25.7
258	2.01133859534576	25.8
259	2.0111231715094173	25.9
260	2.004088878650563	26.0
261	2.0055171457098417	26.1
262	2.0147067786586423	26.2
263	2.0102995034153768	26.3
264	2.005098093477868	26.4
265	2.0202965347060458	26.5
266	2.0270240742722256	26.6
267	2.0126946498057143	26.7
268	2.009234868235087	26.8
269	2.008800159831688	26.9
270	2.0106239474916245	27.0
271	2.0178232823228806	27.1
272	2.0148571374239514	27.2
273	2.005655382406547	27.3
274	2.0081769029825667	27.4
275	2.0143191240772578	27.5
276	2.0109537463937714	27.6
277	2.010955072825591	27.7
278	2.021958375270933	27.8
279	2.015839124998855	27.9
280	2.0163108476337017	28.0
281	2.0059953106867683	28.1
282	2.018203959539609	28.2
283	2.0123522084850887	28.3
284	2.0186881809352295	28.4
285	2.011064273200743	28.5
286	2.0152339047408083	28.6
287	2.0120439763579916	28.7
288	2.0267323751687294	28.8
289	2.0183966443403683	28.9
290	2.0149748961319274	29.0
291	2.0031531215960556	29.1
292	2.0185194408588925	29.2
293	2.0204618938803955	29.3
294	2.0128123771745248	29.4
295	2.021421536469597	29.5
296	2.0203194167068568	29.6
297	2.010377265733936	29.7
298	2.0163710232881025	29.8
299	2.0179024840615676	29.9
300	2.0230977586921335	30.0
301	2.0132148468063127	30.1
302	2.0146674492293797	30.2
303	2.020754485032591	30.3
304	2.016308836517289	30.4
305	2.0113056637645483	30.5
306	2.0146688894398737	30.6
307	2.010910491899237	30.7
308	1.9967391913296628	30.8
309	2.0036599306627014	30.9
310	2.008639216642263	31.0
311	2.0026000268292505	31.1
312	1.9861898042160095	31.2
313	1.994003410496763	31.3
314	2.0013631536233207	31.4
315	1.9971300800781389	31.5
316	1.9988220516423487	31.6
317	2.000476279045827	31.7
318	2.0226579045087165	31.8
319	2.0067202855760904	31.9
320	2.0128028185064726	32.0
321	2.014468774181971	32.1
322	2.008850002513726	32.2
323	2.009422593502513	32.3
324	2.0235555554137905	32.4
325	2.0132359458226436	32.5
326	2.0123910702157652	32.6
327	2.019156295982363	32.7
328	2.0253765000534973	32.8
329	2.011146582423396	32.9
330	2.0212855667956893	33.0
331	2.0147210189353904	33.1
332	2.016413431519934	33.2
333	2.0150374590405904	33.3
334	2.0136937190369837	33.4
335	2.013749959438993	33.5
336	2.014711740296189	33.6
337	2.005278319407138	33.7
338	2.008401657068419	33.8
339	2.019606660219248	33.9
340	2.0111430358418043	34.0
341	2.0139957182384727	34.1
342	2.009571717644954	34.2
343	2.0138915530951365	34.3
344	2.0031704471125744	34.4
345	2.011721343880016	34.5
346	2.0101653552367775	34.6
347	2.011107876195085	34.7
348	2.015910872937296	34.8
349	2.0039664783592683	34.9
350	2.0091729423424907	35.0
351	2.016467840476188	35.1
352	2.0183813559496464	35.2
353	2.008133759589965	35.3
354	1.9951697251151832	35.4
355	2.0132600239348677	35.5
356	2.0095338780507235	35.6
357	2.015078688254506	35.7
358	2.01560420193864	35.8
359	2.004367304477811	35.9
360	2.0096810131070426	36.0
361	2.0033093668439292	36.1
362	2.0167007440311218	36.2
363	2.0038922328484623	36.3
364	2.0151857246260154	36.4
365	2.011062806046419	36.5
366	2.014380311010227	36.6
367	2.0119097053068367	36.7
368	1.9997252021046579	36.8
369	2.005057484235192	36.9
370	2.011197260931529	37.0
371	2.0161553108458423	37.1
372	2.0209843806341077	37.2
373	2.0146210110186233	37.3
374	2.0228459662021017	37.4
375	2.0339072980320485	37.5
376	2.01291222486773	37.6
377	2.0181931074140262	37.7
378	2.0154179809659807	37.8
379	2.015539389509951	37.9
380	2.015132720168719	38.0
381	2.008580596784656	38.1
382	2.008269723942306	38.2
383	2.003121139969496	38.3
384	2.0127301989172763	38.4
385	2.0118712820789817	38.5
386	2.008947959410094	38.6
387	2.018807878785548	38.7
388	2.0232412456731956	38.8
389	2.01914893725779	38.9
390	2.0129561350604215	39.0
391	2.0153360093408175	39.1
392	2.0065171559636554	39.2
393	2.01664041047918	39.3
394	2.0204602297421457	39.4
395	2.020742087864193	39.5
396	2.0218999643143953	39.6
397	2.0240170572901985	39.7
398	2.0235096345996513	39.8
399	2.0168765503948296	39.9
400	2.018078500193658	40.0
401	2.023248747720742	40.1
402	2.0213470038082613	40.2
403	2.023349239598442	40.3
404	2.01429155376997	40.4
405	2.0231342311340637	40.5
406	2.0151462207474897	40.6
407	2.0183807712886463	40.7
408	2.0230040441842188	40.8
409	2.0235210886469717	40.9
410	2.0186294522229975	41.0
411	2.0111819190175875	41.1
412	2.0157719013350714	41.2
413	2.012373055845418	41.3
414	2.0077508946283915	41.4
415	2.0087183067662266	41.5
416	2.017076518735749	41.6
417	2.0125841949357723	41.7
418	2.0135131765684524	41.8
419	2.015383112097388	41.9
420	2.0162205068751677	42.0
421	2.0065268402231706	42.1
422	2.0149050673112234	42.2
423	2.0149113578649516	42.3
424	2.0098719607807265	42.4
425	2.0315187143139877	42.5
426	2.0180251325921614	42.6
427	2.0130482625769908	42.7
428	2.009335469962495	42.8
429	2.0153094499675213	42.9
430	2.0139654553488833	43.0
431	2.019830240047946	43.1
432	2.015747635731631	43.2
433	2.0257733995421363	43.3
434	2.0225185690740726	43.4
435	2.0199674538537638	43.5
436	2.03245727211601	43.6
437	2.026424718318697	43.7
438	2.0226589128919765	43.8
439	2.0250972660143947	43.9
440	2.025800707177615	44.0
441	2.0129998722795963	44.1
442	2.0253178414583273	44.2
443	2.032798055999175	44.3
444	2.02269280703946	44.4
445	2.0171611768426647	44.5
446	2.022589945464225	44.6
447	2.0116468676646546	44.7
448	2.0134542026424493	44.8
449	2.0215944110382704	44.9
450	2.0164877945009088	45.0
451	2.011324563888009	45.1
452	2.014982646924891	45.2
453	2.010810811428992	45.3
454	2.021461956758458	45.4
455	2.021972092693229	45.5
456	2.021733929260141	45.6
457	2.013307481506083	45.7
458	2.0188410835882835	45.8
459	2.015189047616772	45.9
460	2.0222904427022654	46.0
461	2.0243389627455497	46.1
462	2.0187495648727087	46.2
463	2.023711108121984	46.3
464	2.0273119924335217	46.4
465	2.030410204557474	46.5
466	2.0162844803614397	46.6
467	2.016936269736769	46.7
468	2.027297680609708	46.8
469	2.0157186173304367	46.9
470	2.029085276081948	47.0
471	2.018485826173508	47.1
472	2.0143431634298894	47.2
473	2.011923648811465	47.3
474	2.0167889615695436	47.4
475	2.0292380829986696	47.5
476	2.018606241135133	47.6
477	2.0214026707210118	47.7
478	2.0190335350122677	47.8
479	2.0232632731770637	47.9
480	2.0186871889189795	48.0
481	2.0186720917102905	48.1
482	2.02266386031711	48.2
483	2.0282155620467357	48.3
484	2.010755254576677	48.4
485	2.0177880005437516	48.5
486	2.0351378770895434	48.6
487	2.0192427358089104	48.7
488	2.0244388522232533	48.8
489	2.014651385723035	48.9
490	2.0116106037808827	49.0
491	2.015412523194577	49.1
492	2.018622491336552	49.2
493	2.0171075431986427	49.3
494	2.0174696782137023	49.4
495	2.0082914381999712	49.5
496	2.0115688303803556	49.6
497	2.0149651741478216	49.7
498	2.0227157332309487	49.8
499	2.007143472275846	49.9
500	2.011511547278467	50.0
501	2.015721139110223	50.1
502	2.0032676779669054	50.2
503	2.008927933670949	50.3
504	2.013050847940144	50.4
505	2.006257634444099	50.5
506	2.0111749976677356	50.6
507	2.000301826291499	50.7
508	2.0098108815575673	50.8
509	2.0133571435884976	50.9
510	2.017195222018101	51.0
511	2.013272626178922	51.1
512	2.013023908453144	51.2
513	2.0068688646902246	51.3
514	2.0154824180848254	51.4
515	2.013979377753056	51.5
516	2.0060265624167473	51.6
517	2.012383746851947	51.7
518	1.9968542293040359	51.8
519	2.0020102644928395	51.9
520	2.0084455686897993	52.0
521	2.0054205681067745	52.1
522	2.004957233930138	52.2
523	2.015341774994446	52.3
524	2.0178194954372093	52.4
525	2.0121814477908533	52.5
526	2.0115749152967055	52.6
527	2.008824237761	52.7
528	2.002367107285842	52.8
529	2.0033993300744712	52.9
530	2.0105900989887924	53.0
531	2.004128607942898	53.1
532	2.011360449985396	53.2
533	2.0109071773433427	53.3
534	2.0100412638351823	53.4
535	2.0043929034317136	53.5
536	2.0141301503281697	53.6
537	2.015131611736537	53.7
538	2.0203064123297323	53.8
539	1.998335045355865	53.9
540	2.0151891310053682	54.0
541	2.015821775455192	54.1
542	2.0226943091758107	54.2
543	2.0150169583867528	54.3
544	2.0135511140404274	54.4
545	2.001998308217385	54.5
546	2.0096106682616024	54.6
547	1.9977616230916873	54.7
548	1.9973797178359622	54.8
549	2.002386318179444	54.9
550	2.0059970349617484	55.0
551	2.006563741724581	55.1
552	2.003966076799675	55.2
553	2.014047905025914	55.3
554	2.002700162484721	55.4
555	2.010748640735227	55.5
556	2.004876900062825	55.6
557	2.006876014784151	55.7
558	2.001789025418953	55.8
559	2.0043792598774073	55.9
560	2.002640924683376	56.0
561	1.9996054880225687	56.1
562	2.0087685256382892	56.2
563	2.0015335419578557	56.3
564	1.9978402730155802	56.4
565	2.0092592604961816	56.5
566	1.9996615744550703	56.6
567	1.9960426955915107	56.7
568	2.0006724229388024	56.8
569	1.9998325763931082	56.9
570	2.0066043182781708	57.0
571	1.991609334230945	57.1
572	1.9975078287431793	57.2
573	1.9916438059053887	57.3
574	2.0006634979970204	57.4
575	2.009521324787435	57.5
576	2.012861463742251	57.6
577	2.0117958337776822	57.7
578	2.0140184413782007	57.8
579	2.012793029364584	57.9
580	2.0085353187681743	58.0
581	2.0020594046622135	58.1
582	2.0106752518356616	58.2
583	2.006334347594819	58.3
584	2.0058020238087804	58.4
585	2.024535313889631	58.5
586	2.011878948475782	58.6
587	2.0094373986329774	58.7
588	2.0185817570443714	58.8
589	2.0098303794544172	58.9
590	2.0034613771338154	59.0
591	2.001866135852546	59.1
592	2.0123612254429815	59.2
593	2.0040177264382333	59.3
594	1.9942164720522775	59.4
595	2.0094727802242267	59.5
596	1.998648530758783	59.6
597	2.0033470845024812	59.7
598	1.9992925024166097	59.8
599	2.0050092847242973	59.9
600	2.000376740758522	60.0
601	2.0066096535326605	60.1
602	2.006398758210039	60.2
603	1.9981099868575534	60.3
604	2.005473883786595	60.4
605	2.003969004675993	60.5
606	2.0118360988100994	60.6
607	1.9999996873091896	60.7
608	1.998445120046946	60.8
609	2.0029640820851284	60.9
610	2.007139212714721	61.0
611	1.9956399700743617	61.1
612	2.0107881952394457	61.2
613	1.9907979099093005	61.3
614	2.008894931445087	61.4
615	2.0068955267856836	61.5
616	1.9993304856121628	61.6
617	2.015916680010456	61.7
618	2.0077254572463548	61.8
619	2.010226721847957	61.9
620	2.009406400437868	62.0
621	2.002702723156803	62.1
622	1.9999412894483815	62.2
623	2.004715915388749	62.3
624	2.011425507581106	62.4
625	2.004104671150172	62.5
626	1.999029158249215	62.6
627	2.008301165070819	62.7
628	2.006346814951141	62.8
629	2.007985650647137	62.9
630	2.0016658708850454	63.0
631	2.003252913247829	63.1
632	2.0021410253504026	63.2
633	2.0044586088284406	63.3
634	2.0082108889949373	63.4
635	2.0062262184665505	63.5
636	1.9959171244837692	63.6
637	2.0052004837620547	63.7
638	2.0014977527249647	63.8
639	2.011624409660845	63.9
640	1.994565429716703	64.0
641	2.011387688307676	64.1
642	2.0029495124496184	64.2
643	2.010836770680611	64.3
644	2.000285456640334	64.4
645	1.998947338363778	64.5
646	2.006384908725041	64.6
647	2.001003390711515	64.7
648	2.003003765738599	64.8
649	2.0161257260048338	64.9
650	2.006250149624487	65.0
651	2.0105141289623987	65.1
652	2.0113481250971392	65.2
653	2.002414718322954	65.3
654	2.0071641241754596	65.4
655	2.007492801290366	65.5
656	2.011749638543338	65.6
657	2.0230269264948255	65.7
658	2.01487487758614	65.8
659	2.014915889996954	65.9
660	2.0030053454703736	66.0
661	2.0155328039576683	66.1
662	2.0148893316148824	66.2
663	2.0152864667607693	66.3
664	2.019419897461812	66.4
665	2.0124500639636005	66.5
666	2.0148988995322545	66.6
667	2.008955981925231	66.7
668	2.0097997509981	66.8
669	2.0273011802998733	66.9
670	2.018242662929495	67.0
671	2.0167509303608657	67.1
672	2.0114426887518655	67.2
673	2.00441629955975	67.3
674	2.0126493870728974	67.4
675	2.0119073943810726	67.5
676	2.0081246880230794	67.6
677	2.009594189497062	67.7
678	2.0118061562254472	67.8
679	2.010665250133401	67.9
680	2.0082759542735737	68.0
681	2.012206100627927	68.1
682	2.0170911178296476	68.2
683	2.020357739336816	68.3
684	2.0114742347413603	68.4
685	2.0183842590166376	68.5
686	2.0179072450107647	68.6
687	2.0062604884349255	68.7
688	2.0082076981642407	68.8
689	1.9997810519546217	68.9
690	2.004667982155173	69.0
691	2.020494772484745	69.1
692	2.010259079793735	69.2
693	2.0045656085188472	69.3
694	2.005714349758921	69.4
695	2.0093936960440573	69.5
696	2.000682292070531	69.6
697	2.0072571726965602	69.7
698	2.0188090410391144	69.8
699	2.0107326585333043	69.9
700	2.0285817300264366	70.0
701	2.020055306569642	70.1
702	2.016612491040474	70.2
703	2.0192037991675185	70.3
704	2.0164118421348447	70.4
705	2.0246598933614313	70.5
706	2.0042171839044483	70.6
707	2.0232572374261037	70.7
708	2.013570200932589	70.8
709	2.0187974241249567	70.9
710	2.007141116487935	71.0
711	1.9984417157770764	71.1
712	2.0046928624862703	71.2
713	1.9973382048455222	71.3
714	2.006076883452751	71.4
715	1.9949557752872689	71.5
716	2.0143737330210616	71.6
717	2.006012742925056	71.7
718	2.0162726786105147	71.8
719	2.013408848126013	71.9
720	2.0086472755488463	72.0
721	2.0102321821272153	72.1
722	2.0120160690682565	72.2
723	2.0067839080711134	72.3
724	2.007866868436173	72.4
725	2.0082578884929756	72.5
726	2.0058217441058197	72.6
727	2.0040095297411886	72.7
728	2.0168450070594397	72.8
729	2.006865015664916	72.9
730	2.010119930263133	73.0
731	2.0168045846016582	73.1
732	2.024359992834058	73.2
733	2.014605123024067	73.3
734	2.0153933729200495	73.4
735	2.0149003850973637	73.5
736	2.0021168844564974	73.6
737	2.020255138193618	73.7
738	1.9985011769956935	73.8
739	2.008301492202465	73.9
740	2.0045489443971927	74.0
741	2.018443162364209	74.1
742	2.0108622047474105	74.2
743	2.019865745236606	74.3
744	2.0242197773785726	74.4
745	2.013287547733967	74.5
746	2.005866201727488	74.6
747	2.0103655675431034	74.7
748	2.0150775004079766	74.8
749	2.0163741376655135	74.9
750	2.0155536029021666	75.0
751	2.0113119228474625	75.1
752	2.0135788047033527	75.2
753	2.008180431941872	75.3
754	2.0042858935153607	75.4
755	2.0173540648126758	75.5
756	2.025611363831571	75.6
757	2.021774472941176	75.7
758	2.0099303682381433	75.8
759	2.018075754562236	75.9
760	2.0223844983279413	76.0
761	2.029940491226394	76.1
762	2.023823092188966	76.2
763	2.0200063079599913	76.3
764	2.017702690674653	76.4
765	2.019758166992966	76.5
766	2.0065174468669937	76.6
767	1.9987878245177184	76.7
768	2.0136818098835523	76.8
769	2.0094431409580524	76.9
770	2.022390096154239	77.0
771	2.021279851800414	77.1
772	2.012991682797368	77.2
773	2.001872771369407	77.3
774	2.0113109183051314	77.4
775	1.9986321817628925	77.5
776	2.020149446943401	77.6
777	2.0135165313111405	77.7
778	2.0130662436048308	77.8
779	2.019158670790948	77.9
780	2.0140950614084603	78.0
781	2.0054385173258185	78.1
782	2.008235188796741	78.2
783	2.011531639729856	78.3
784	2.005660477639826	78.4
785	2.0194430386631184	78.5
786	1.994263709619812	78.6
787	2.0107479325679636	78.7
788	2.016205704166473	78.8
789	2.011794072316973	78.9
790	2.0104050924446484	79.0
791	2.01853590531802	79.1
792	2.0110066553566726	79.2
793	2.004523451496506	79.3
794	2.010886676151486	79.4
795	2.0159295910222834	79.5
796	2.011817149328406	79.6
797	1.9974576431863644	79.7
798	2.016851876093857	79.8
799	2.0176013646977107	79.9
800	2.015984964138213	80.0
801	2.016700861082694	80.1
802	2.0115798085102514	80.2
803	2.016062057979391	80.3
804	2.000999994308515	80.4
805	2.0092098591047347	80.5
806	2.018360470761046	80.6
807	2.0176367060210474	80.7
808	2.0201795891387917	80.8
809	2.000619373876209	80.9
810	2.0106058111579417	81.0
811	2.0131413473244257	81.1
812	2.0046475713420504	81.2
813	2.016612030995405	81.3
814	2.0129607862617065	81.4
815	2.0207263260946715	81.5
816	2.010453448390223	81.6
817	2.0145032968966405	81.7
818	1.9896292130040916	81.8
819	2.007683560846017	81.9
820	2.008100955429803	82.0
821	2.006341419489541	82.1
822	2.009571418838709	82.2
823	2.01395824328535	82.3
824	2.0176569070718178	82.4
825	2.0144847396815493	82.5
826	2.016745980970385	82.6
827	2.016115423002116	82.7
828	2.0100932645246914	82.8
829	2.0138011709319117	82.9
830	2.0044832920669284	83.0
831	1.9903729283679694	83.1
832	1.9962045252218503	83.2
833	2.00625218502911	83.3
834	2.0088016037591028	83.4
835	2.003011217727648	83.5
836	2.0078071127634574	83.6
837	2.0046891530765043	83.7
838	2.0079483636884827	83.8
839	2.001617189072796	83.9
840	2.004465495388368	84.0
841	2.0063150539913024	84.1
842	2.0012691824856663	84.2
843	1.9996072098267168	84.3
844	2.0077140095026933	84.4
845	2.00641589831681	84.5
846	2.002755162718714	84.6
847	1.998235417819434	84.7
848	2.0059257318669634	84.8
849	2.008965226046884	84.9
850	2.008671242871574	85.0
851	2.0078191637684797	85.1
852	2.0134097827719626	85.2
853	2.017874134062568	85.3
854	2.0102929440041293	85.4
855	2.0123395705213265	85.5
856	2.0056954628799764	85.6
857	2.005617374194746	85.7
858	2.018649093179653	85.8
859	2.011908877119639	85.9
860	2.00428876959359	86.0
861	2.0072149438131506	86.1
862	2.020574046853434	86.2
863	2.006355595007852	86.3
864	2.0062763826892227	86.4
865	2.009388891996798	86.5
866	2.011408354882205	86.6
867	2.001396450299959	86.7
868	2.008574832950907	86.8
869	1.9999949828883032	86.9
870	2.0049539226920223	87.0
871	1.9964417603801152	87.1
872	2.0242358631179087	87.2
873	2.0215254456397047	87.3
874	2.021102554165908	87.4
875	2.0098342005950998	87.5
876	2.0279900307716128	87.6
877	2.0175462757393907	87.7
878	2.0067624914786135	87.8
879	2.0054037983015616	87.9
880	2.012499802590013	88.0
881	2.004044215080226	88.1
882	1.998988312769802	88.2
883	2.015859602184345	88.3
884	2.009062913661733	88.4
885	2.014963950685922	88.5
886	2.018424244869365	88.6
887	2.0164724009978827	88.7
888	2.0193019261727487	88.8
889	2.0009959753118425	88.9
890	2.001508590215252	89.0
891	2.0182576294846104	89.1
892	2.0093283578744208	89.2
893	2.0115417725311313	89.3
894	2.0083433992809807	89.4
895	2.001779289654408	89.5
896	2.008528439667648	89.6
897	2.004994874641971	89.7
898	2.013093976176744	89.8
899	2.0123899784492214	89.9
900	2.0210342698000443	90.0
901	2.0147546659587783	90.1
902	2.0101523155430128	90.2
903	2.0086810737926815	90.3
904	2.0071342681920155	90.4
905	2.0069400508275974	90.5
906	2.012422560479141	90.6
907	2.005268913905735	90.7
908	2.0148085332549366	90.8
909	2.0163214627487487	90.9
910	2.0182264982449745	91.0
911	2.013706287099117	91.1
912	2.0341863357527346	91.2
913	2.029204021336095	91.3
914	2.0171754843241323	91.4
915	2.0211105639545073	91.5
916	2.035135998720614	91.6
917	2.020379865405886	91.7
918	2.0171153641138897	91.8
919	2.0114250347238563	91.9
920	2.015639040595489	92.0
921	2.0147902992664553	92.1
922	2.015815783464108	92.2
923	2.0206010506220666	92.3
924	2.015302805628222	92.4
925	2.0178506469637725	92.5
926	2.0035771595625635	92.6
927	2.0053494572341592	92.7
928	2.009109694021081	92.8
929	2.0062234739085936	92.9
930	2.0076439473545635	93.0
931	2.009016935247247	93.1
932	2.0135991386256	93.2
933	2.0081038782508256	93.3
934	2.000789426844591	93.4
935	2.006253258392936	93.5
936	2.0151855659750972	93.6
937	2.0270336808050358	93.7
938	2.0128990712321	93.8
939	2.015539956213432	93.9
940	2.0086516967346433	94.0
941	2.01809489246289	94.1
942	2.013339060497391	94.2
943	2.0022450351822187	94.3
944	2.009858651629815	94.4
945	2.0207079456836707	94.5
946	2.018104920605285	94.6
947	2.0186329922172037	94.7
948	2.0133144656174955	94.8
949	2.0198671912665644	94.9
950	2.0237916148780832	95.0
951	2.0190575323612863	95.1
952	2.027620668304142	95.2
953	2.0197002204368415	95.3
954	2.026267261076126	95.4
955	2.026765912457537	95.5
956	2.0275550788103938	95.6
957	2.0331798422644223	95.7
958	2.030163330662675	95.8
959	2.0381487606766022	95.9
960	2.023184732774698	96.0
961	2.010028803123612	96.1
962	2.033266569518858	96.2
963	2.028686154030774	96.3
964	2.023492719124617	96.4
965	2.025489935363018	96.5
966	2.025539298465241	96.6
967	2.0257381847083242	96.7
968	2.021152391957659	96.8
969	2.0309050819285686	96.9
970	2.0254455508041183	97.0
971	2.033947451364158	97.1
972	2.050826048444894	97.2
973	2.0369731178806374	97.3
974	2.028280506840484	97.4
975	2.0280690783853643	97.5
976	2.036512223711618	97.6
977	2.042008467277181	97.7
978	2.035307271374505	97.8
979	2.0355728302020695	97.9
980	2.03426493920416	98.0
981	2.0327081823256217	98.1
982	2.0271075905180505	98.2
983	2.0280243702331195	98.3
984	2.03110810890951	98.4
985	2.0265179469915036	98.5
986	2.030117726016425	98.6
987	2.0434063984768627	98.7
988	2.033354409065802	98.8
989	2.022893196052528	98.9
990	2.024697093702594	99.0
991	2.020359400796716	99.1
992	2.022186955406562	99.2
993	2.0301038889495793	99.3
994	2.0357307684274195	99.4
995	2.0327015723275026	99.5
996	2.025176052194661	99.6
997	2.033703564772062	99.7
998	2.0267249960826876	99.8
999	2.015012511250824	99.9
1000	2.016686343100003	100.0
1001	2.026933914520584	100.1
1002	2.022026434392463	100.2
1003	2.023482335587945	100.3
1004	2.01935903407612	100.4
1005	2.0290984525363105	100.5
1006	2.028016701056919	100.6
1007	2.02303049558647	100.7
1008	2.019080391868059	100.8
1009	2.0242333567014694	100.9
1010	2.0276895763470137	101.0
1011	2.0242874044352073	101.1
1012	2.026549423428428	101.2
1013	2.03022737386167	101.3
1014	2.0254210951707137	101.4
1015	2.0258058740938596	101.5
1016	2.0162560236335176	101.6
1017	2.0414817286636397	101.7
1018	2.0257197322224556	101.8
1019	2.0252192708878396	101.9
1020	2.0289658753817497	102.0
1021	2.0301882218820437	102.1
1022	2.0333415966387034	102.2
1023	2.029942982746666	102.3
1024	2.023915037263094	102.4
1025	2.0228274545606317	102.5
1026	2.0265206945200562	102.6
1027	2.033019677995666	102.7
1028	2.0192067443561053	102.8
1029	2.0341516065084266	102.9
1030	2.0255718258743105	103.0
1031	2.0307134958308874	103.1
1032	2.025865854611065	103.2
1033	2.0326184733884234	103.3
1034	2.0198708415890283	103.4
1035	2.0200533430999954	103.5
1036	2.029280738377568	103.6
1037	2.0208801797697875	103.7
1038	2.0296223072628052	103.8
1039	2.0204714922981815	103.9
1040	2.0189174870762963	104.0
1041	2.0263291832391728	104.1
1042	2.0156295291366555	104.2
1043	2.018190424265122	104.3
1044	2.0126344193997623	104.4
1045	2.0210914190958484	104.5
1046	2.024943995372094	104.6
1047	2.017295662189546	104.7
1048	2.023328532863667	104.8
1049	2.0237503824933762	104.9
1050	2.030340791586403	105.0
1051	2.0307807720802185	105.1
1052	2.0267500884155614	105.2
1053	2.03169529190555	105.3
1054	2.032372598891831	105.4
1055	2.0297678701361503	105.5
1056	2.0368060816539093	105.6
1057	2.0312084744676495	105.7
1058	2.0325786282534994	105.8
1059	2.019323379856946	105.9
1060	2.0307923085425856	106.0
1061	2.0310632343941366	106.1
1062	2.034413180988667	106.2
1063	2.0233961116036783	106.3
1064	2.0203561359546662	106.4
1065	2.0220295042398178	106.5
1066	2.038289835372079	106.6
1067	2.0312503981995413	106.7
1068	2.0292741635881666	106.8
1069	2.03093372957817	106.9
1070	2.0276571595289345	107.0
1071	2.02793366794192	107.1
1072	2.035510838225171	107.2
1073	2.0318055775793336	107.3
1074	2.0297020621940587	107.4
1075	2.0382830970327603	107.5
1076	2.0355467446555124	107.6
1077	2.03035588102276	107.7
1078	2.0269078306898844	107.8
1079	2.0272773204866046	107.9
1080	2.030354917518095	108.0
1081	2.033324725818779	108.1
1082	2.0268984621271118	108.2
1083	2.0402538342832908	108.3
1084	2.0212031955366743	108.4
1085	2.0283026355150175	108.5
1086	2.024624701643854	108.6
1087	2.036558118839343	108.7
1088	2.0268390134211014	108.8
1089	2.0290801787754154	108.9
1090	2.0246776544581437	109.0
1091	2.0306113377956607	109.1
1092	2.0333138282686147	109.2
1093	2.020323685302806	109.3
1094	2.024389564288301	109.4
1095	2.0234026973873527	109.5
1096	2.0181631995959872	109.6
1097	2.0162193474284495	109.7
1098	2.0237365595324364	109.8
1099	2.019921311680352	109.9
1100	2.0344211827175336	110.0
1101	2.027260235150272	110.1
1102	2.0263221346978915	110.2
1103	2.0236997951323423	110.3
1104	2.0166099544690095	110.4
1105	2.0179183826875944	110.5
1106	2.032387010593754	110.6
1107	2.0195311176248794	110.7
1108	2.0218482020985307	110.8
1109	2.0179903924475084	110.9
1110	2.0245370425968567	111.0
1111	2.023385202081075	111.1
1112	2.020682007959954	111.2
1113	2.023412973929572	111.3
1114	2.014926198974644	111.4
1115	2.0155667200850798	111.5
1116	2.008702926093745	111.6
1117	2.0212782947451244	111.7
1118	2.0228784642286146	111.8
1119	2.010681166887535	111.9
1120	2.005343828172575	112.0
1121	2.010543890983987	112.1
1122	2.015773715353518	112.2
1123	2.0322346717593462	112.3
1124	2.0276418994453067	112.4
1125	2.0159210836128967	112.5
1126	2.0255155157081215	112.6
1127	2.021039451219746	112.7
1128	2.019383890274451	112.8
1129	2.0189464518879343	112.9
1130	2.022748594942469	113.0
1131	2.0309479851234435	113.1
1132	2.0215845222472644	113.2
1133	2.025531207979385	113.3
1134	2.0269045811391493	113.4
1135	2.028337621764023	113.5
1136	2.021052318525595	113.6
1137	2.0331191977994414	113.7
1138	2.024720177886321	113.8
1139	2.024340986546094	113.9
1140	2.018131001486426	114.0
1141	2.033298985695599	114.1
1142	2.0428299321551835	114.2
1143	2.040769287396695	114.3
1144	2.0404634766184704	114.4
1145	2.042317792087141	114.5
1146	2.0322149516590255	114.6
1147	2.0311669516697304	114.7
1148	2.029368807687497	114.8
1149	2.039664424439439	114.9
1150	2.0495018454140252	115.0
1151	2.0448739969171426	115.1
1152	2.047033383624033	115.2
1153	2.0484546281609215	115.3
1154	2.0450757318188497	115.4
1155	2.053140915841462	115.5
1156	2.041971052031558	115.6
1157	2.0479002057048588	115.7
1158	2.048388292090665	115.8
1159	2.050312922286084	115.9
1160	2.0375686008197893	116.0
1161	2.04724182288487	116.1
1162	2.0416781362991965	116.2
1163	2.0501676484223124	116.3
1164	2.036174174338358	116.4
1165	2.0364051373045204	116.5
1166	2.048150058002734	116.6
1167	2.0460282677950197	116.7
1168	2.045435619432506	116.8
1169	2.0343429094558645	116.9
1170	2.0307488377773204	117.0
1171	2.035562367936602	117.1
1172	2.0267627520460794	117.2
1173	2.0244197311271352	117.3
1174	2.0396146818919227	117.4
1175	2.0280117038470875	117.5
1176	2.023472783223782	117.6
1177	2.019523067418704	117.7
1178	2.0253896883313556	117.8
1179	2.021449897161787	117.9
1180	2.022675874752586	118.0
1181	2.023187156592667	118.1
1182	2.028809065294783	118.2
1183	2.0158173942756985	118.3
1184	2.0303967357576544	118.4
1185	2.0261779104947477	118.5
1186	2.0322965211217907	118.6
1187	2.031414721862191	118.7
1188	2.019491855708973	118.8
1189	2.0333025942723393	118.9
1190	2.0353760839466304	119.0
1191	2.0347330886899297	119.1
1192	2.0266270810824367	119.2
1193	2.029360469715804	119.3
1194	2.029721370248076	119.4
1195	2.02493546165786	119.5
1196	2.0200115729722556	119.6
1197	2.01505463292925	119.7
1198	2.0297711271324776	119.8
1199	2.0312356572469197	119.9
1200	2.0293593513702977	120.0
1201	2.0304529717593045	120.1
1202	2.0320303907658848	120.2
1203	2.0278703927860744	120.3
1204	2.033245042820684	120.4
1205	2.0274222584897865	120.5
1206	2.0230236412471077	120.6
1207	2.0251813090120265	120.7
1208	2.0327995869934776	120.8
1209	2.0313164804469137	120.9
1210	2.0327361717136503	121.0
1211	2.0197152486426067	121.1
1212	2.0356175131257386	121.2
1213	2.0289491424282855	121.3
1214	2.0218054801409835	121.4
1215	2.033084608547988	121.5
1216	2.0273063904163906	121.6
1217	2.0231028492547187	121.7
1218	2.0179220987179276	121.8
1219	2.033169150347915	121.9
1220	2.026604325082056	122.0
1221	2.0336735856735184	122.1
1222	2.022555030070722	122.2
1223	2.0279486160724622	122.3
1224	2.0258926897599685	122.4
1225	2.0331602832281983	122.5
1226	2.028566103293515	122.6
1227	2.0335109861465184	122.7
1228	2.0379341353072236	122.8
1229	2.0215102724325678	122.9
1230	2.0250503989296122	123.0
1231	2.0204551676081786	123.1
1232	2.02447532946663	123.2
1233	2.0324486732455354	123.3
1234	2.0150554354605967	123.4
1235	2.0330131401049676	123.5
1236	2.024872917123207	123.6
1237	2.034179394218408	123.7
1238	2.026947346668983	123.8
1239	2.017711408374009	123.9
1240	2.022758413534886	124.0
1241	2.0169204286304527	124.1
1242	2.0192856550813927	124.2
1243	2.02037689557787	124.3
1244	2.0143984755178335	124.4
1245	2.0280225532715086	124.5
1246	2.023171755176882	124.6
1247	2.0162703262327595	124.7
1248	2.0353346735239186	124.8
1249	2.032081333625075	124.9
1250	2.0169028225858874	125.0
1251	2.0292781006729386	125.1
1252	2.02285468856379	125.2
1253	2.029945273085886	125.3
1254	2.0282699750328255	125.4
1255	2.027017375925682	125.5
1256	2.0198634694104562	125.6
1257	2.0209472804437394	125.7
1258	2.0259409725427155	125.8
1259	2.0248703428713957	125.9
1260	2.0280687820134453	126.0
1261	2.0214425357111185	126.1
1262	2.0234418079050327	126.2
1263	2.0236653030998917	126.3
1264	2.0252250047317935	126.4
1265	2.032026400094375	126.5
1266	2.021226157906835	126.6
1267	2.029657292716397	126.7
1268	2.0311613336997945	126.8
1269	2.0287502035968483	126.9
1270	2.024131448271963	127.0
1271	2.0179658491217713	127.1
1272	2.0270432932727345	127.2
1273	2.0238258416628883	127.3
1274	2.0301734014536814	127.4
1275	2.020163380261562	127.5
1276	2.0290682141309677	127.6
1277	2.0369756778152177	127.7
1278	2.017363894948532	127.8
1279	2.0134471619036405	127.9
1280	2.0230104021497657	128.0
1281	2.038397870627773	128.1
1282	2.027861801275631	128.2
1283	2.0217897968374037	128.3
1284	2.025997640416733	128.4
1285	2.0191689743035863	128.5
1286	2.022141936117022	128.6
1287	2.011263288063879	128.7
1288	2.0156944187409773	128.8
1289	2.0266965240138046	128.9
1290	2.017595687126821	129.0
1291	2.0240087851808557	129.1
1292	2.0338443673445625	129.2
1293	2.020497985094464	129.3
1294	2.025868682610864	129.4
1295	2.018692246825804	129.5
1296	2.0109164421726318	129.6
1297	2.02033351644678	129.7
1298	2.0131731756188174	129.8
1299	2.028229794688676	129.9
1300	2.026930457226149	130.0
1301	2.0277369661179163	130.1
1302	2.0267457872269286	130.2
1303	2.026156562805215	130.3
1304	2.02573296661342	130.4
1305	2.0315715190084727	130.5
1306	2.0165162014380558	130.6
1307	2.016267468818683	130.7
1308	2.0187036063320547	130.8
1309	2.026681756975881	130.9
1310	2.024391345125452	131.0
1311	2.0190081978171186	131.1
1312	2.0196554115219087	131.2
1313	2.017555518429814	131.3
1314	2.0253207218406986	131.4
1315	2.024126825740113	131.5
1316	2.024608923329498	131.6
1317	2.040208356070616	131.7
1318	2.0392303734625665	131.8
1319	2.040718218093862	131.9
1320	2.0314661329623522	132.0
1321	2.0272216380466053	132.1
1322	2.0320362470917535	132.2
1323	2.0248775174169387	132.3
1324	2.029162182175967	132.4
1325	2.020570147973244	132.5
1326	2.0350665665725387	132.6
1327	2.0328915643985424	132.7
1328	2.0238656993751594	132.8
1329	2.0320541624851343	132.9
1330	2.029687452103668	133.0
1331	2.026521110138695	133.1
1332	2.036586557937608	133.2
1333	2.02845852120678	133.3
1334	2.038184252358595	133.4
1335	2.0345972936557333	133.5
1336	2.036834494183544	133.6
1337	2.0230359955667554	133.7
1338	2.0273613525305474	133.8
1339	2.0324132152994294	133.9
1340	2.023695948847995	134.0
1341	2.026810594357414	134.1
1342	2.0370369985037473	134.2
1343	2.0220111170201744	134.3
1344	2.0304870302966345	134.4
1345	2.0211043750856272	134.5
1346	2.026010010633079	134.6
1347	2.033489469907787	134.7
1348	2.02043609305411	134.8
1349	2.018353114391887	134.9
1350	2.016945547200579	135.0
1351	2.018045176226864	135.1
1352	2.029041105226912	135.2
1353	2.0174401855400412	135.3
1354	2.0190967217059064	135.4
1355	2.0231178935092116	135.5
1356	2.0284988571453235	135.6
1357	2.025371412231034	135.7
1358	2.004085114216267	135.8
1359	2.0265139458408745	135.9
1360	2.016303144014031	136.0
1361	2.0207371498250755	136.1
1362	2.023149077780157	136.2
1363	2.0304731069062805	136.3
1364	2.0248120353728547	136.4
1365	2.015067314122076	136.5
1366	2.020316457841296	136.6
1367	2.0235505865825294	136.7
1368	2.029824369639017	136.8
1369	2.0251938378198044	136.9
1370	2.027537505176294	137.0
1371	2.018357630840169	137.1
1372	2.0184159663827512	137.2
1373	2.025088177966843	137.3
1374	2.027492873011841	137.4
1375	2.032869139225869	137.5
1376	2.0237607900368033	137.6
1377	2.0274210543522027	137.7
1378	2.026399267143632	137.8
1379	2.023241884367629	137.9
1380	2.0207960792331754	138.0
1381	2.0255386883375675	138.1
1382	2.0097485489184943	138.2
1383	2.0189003811366155	138.3
1384	2.009717174284762	138.4
1385	2.020025907957916	138.5
1386	2.0188905143308085	138.6
1387	2.0166412848316453	138.7
1388	2.022978606591667	138.8
1389	2.016597179533397	138.9
1390	2.018904202685795	139.0
1391	2.0162867987402677	139.1
1392	2.0233988167542734	139.2
1393	2.0153802401447782	139.3
1394	2.0221894749141143	139.4
1395	2.0228811457723626	139.5
1396	2.030023101377296	139.6
1397	2.0277718277066623	139.7
1398	2.0351452367816663	139.8
1399	2.036668467834868	139.9
1400	2.0301798508067046	140.0
1401	2.029355011861108	140.1
1402	2.0341040982647427	140.2
1403	2.0295224241914998	140.3
1404	2.0282057578215387	140.4
1405	2.0294843855040186	140.5
1406	2.0290927058738095	140.6
1407	2.031170852980511	140.7
1408	2.03834838280886	140.8
1409	2.040851618764005	140.9
1410	2.0399038601976343	141.0
1411	2.0399614721358668	141.1
1412	2.0258555519862638	141.2
1413	2.033542712708201	141.3
1414	2.0350077444001284	141.4
1415	2.035064083463713	141.5
1416	2.0318650089257497	141.6
1417	2.0407785390383353	141.7
1418	2.0289256576387857	141.8
1419	2.0247870800907455	141.9
1420	2.027521781134619	142.0
1421	2.0384137482931752	142.1
1422	2.0276750902570906	142.2
1423	2.0365737086263174	142.3
1424	2.0374246561187412	142.4
1425	2.027159326165032	142.5
1426	2.0405616692987008	142.6
1427	2.0367212228804044	142.7
1428	2.021693726223374	142.8
1429	2.0300481598361944	142.9
1430	2.0344048417416802	143.0
1431	2.031362190571758	143.1
1432	2.0249414101359964	143.2
1433	2.0221009676689077	143.3
1434	2.009411461807915	143.4
1435	2.02684114536801	143.5
1436	2.0194719006829445	143.6
1437	2.0258797349224564	143.7
1438	2.023116269112187	143.8
1439	2.0241611949401075	143.9
1440	2.029469257552822	144.0
1441	2.0342581298141833	144.1
1442	2.016512895035426	144.2
1443	2.015395103594113	144.3
1444	2.027324636847095	144.4
1445	2.028062472339105	144.5
1446	2.021951916804959	144.6
1447	2.016881492265649	144.7
1448	2.026707284096737	144.8
1449	2.0366558649877353	144.9
1450	2.0422662353842207	145.0
1451	2.0294514190636046	145.1
1452	2.0359624185540603	145.2
1453	2.036485903264007	145.3
1454	2.034734453210212	145.4
1455	2.0302784579315656	145.5
1456	2.034145375080044	145.6
1457	2.0230000918139286	145.7
1458	2.026571156379645	145.8
1459	2.0206475775989032	145.9
1460	2.0300237788128084	146.0
1461	2.02297807996257	146.1
1462	2.0254799851327205	146.2
1463	2.033333357529923	146.3
1464	2.0349710479320438	146.4
1465	2.0258345315362	146.5
1466	2.0225340337113837	146.6
1467	2.0137616261068096	146.7
1468	2.0228238053311447	146.8
1469	2.0243854195002986	146.9
1470	2.0296136317584255	147.0
1471	2.0295301327607635	147.1
1472	2.034435200050358	147.2
1473	2.0271478138357772	147.3
1474	2.0260709679438182	147.4
1475	2.02960199645897	147.5
1476	2.0101038353334513	147.6
1477	2.0151929462556657	147.7
1478	2.0307410474031986	147.8
1479	2.0153507081827056	147.9
1480	2.018617794564312	148.0
1481	2.0094187419899048	148.1
1482	2.0168072903393526	148.2
1483	2.02057415387201	148.3
1484	2.025879086518119	148.4
1485	2.015276402100124	148.5
1486	2.02109880888333	148.6
1487	2.0175744158071196	148.7
1488	2.013454271050949	148.8
1489	2.0101823751537733	148.9
1490	2.0194176201895284	149.0
1491	2.0112286951060363	149.1
1492	2.01746959886226	149.2
1493	2.0239780495528525	149.3
1494	2.0202863893521714	149.4
1495	2.021629771134868	149.5
1496	2.024643764791281	149.6
1497	2.0184384690852246	149.7
1498	2.0204398893599764	149.8
1499	2.0193324609834162	149.9
1500	2.0269490791541975	150.0
1501	2.0238776714421634	150.1
1502	2.017339782025023	150.2
1503	2.0166899641496716	150.3
1504	2.018367317630746	150.4
1505	2.023253171150609	150.5
1506	2.0198100193417305	150.6
1507	2.0253107194953204	150.7
1508	2.02246002715863	150.8
1509	2.016554243213162	150.9
1510	2.028548727903853	151.0
1511	2.011433440551732	151.1
1512	2.0269235770241756	151.2
1513	2.016165077631776	151.3
1514	2.0246560340416413	151.4
1515	2.030788752305214	151.5
1516	2.0343212202296885	151.6
1517	2.025789607399461	151.7
1518	2.035434370545935	151.8
1519	2.034354725513444	151.9
1520	2.025634896132417	152.0
1521	2.0331000980015026	152.1
1522	2.034060518117572	152.2
1523	2.0308524063813147	152.3
1524	2.0167009036297197	152.4
1525	2.0336630759672545	152.5
1526	2.030949845039838	152.6
1527	2.0114968045149446	152.7
1528	2.0174381155641394	152.8
1529	2.01748621814653	152.9
1530	2.015767701719688	153.0
1531	2.0065004862544717	153.1
1532	2.018778145368345	153.2
1533	2.02226077043575	153.3
1534	2.019879425436572	153.4
1535	2.01621736905185	153.5
1536	2.0078412289653467	153.6
1537	2.0273369283277622	153.7
1538	2.024772611744585	153.8
1539	2.0241076639031617	153.9
1540	2.0211341848833357	154.0
1541	2.021342615268415	154.1
1542	2.02700777586627	154.2
1543	2.0268213605194902	154.3
1544	2.015971897447309	154.4
1545	2.012934139368921	154.5
1546	2.019311810543005	154.6
1547	2.013303035742102	154.7
1548	2.015891099913261	154.8
1549	2.0107534713418356	154.9
1550	2.0308333306573894	155.0
1551	2.0217149548101965	155.1
1552	2.018841886538868	155.2
1553	2.0155123630533764	155.3
1554	2.0182820881212473	155.4
1555	2.0182448410437566	155.5
1556	2.02132704818626	155.6
1557	2.028330114304544	155.7
1558	2.0149494585318597	155.8
1559	2.029182042416483	155.9
1560	2.0235102568104617	156.0
1561	2.021682486366993	156.1
1562	2.0174737736909054	156.2
1563	2.017013068171142	156.3
1564	2.0103098624375515	156.4
1565	2.020244089532058	156.5
1566	2.013887483342544	156.6
1567	2.007627078681597	156.7
1568	2.0207000470790377	156.8
1569	2.0193576316223703	156.9
1570	2.0237235625330805	157.0
1571	2.0227858762138693	157.1
1572	2.0191096049605584	157.2
1573	2.01935181845617	157.3
1574	2.0185889581192886	157.4
1575	2.020106600883705	157.5
1576	2.02309502029797	157.6
1577	2.0162986034268835	157.7
1578	2.0190122544588402	157.8
1579	2.021929129737383	157.9
1580	2.028095611680642	158.0
1581	2.0219599836941735	158.1
1582	2.011582515567124	158.2
1583	2.0211623345013243	158.3
1584	2.020304717550409	158.4
1585	2.010546818661863	158.5
1586	2.0150204012517228	158.6
1587	2.027969507520409	158.7
1588	2.0313579586443304	158.8
1589	2.0312069049640074	158.9
1590	2.0208321580602426	159.0
1591	2.0316179046078573	159.1
1592	2.025421330621164	159.2
1593	2.034166576458765	159.3
1594	2.028296788327406	159.4
1595	2.0179824916991085	159.5
1596	2.0080504495944944	159.6
1597	2.0249464402171022	159.7
1598	2.0143310552871183	159.8
1599	2.0170313387289474	159.9
1600	2.0089653120316253	160.0
1601	2.0147205134102943	160.1
1602	2.012389293293626	160.2
1603	2.0030363533805744	160.3
1604	2.0190730767887732	160.4
1605	2.0061338559540363	160.5
1606	2.0126189700403136	160.6
1607	2.011345065298878	160.7
1608	2.0179544089632278	160.8
1609	2.0075566473457456	160.9
1610	2.019435766491905	161.0
1611	2.0220131032995545	161.1
1612	2.0233732768167343	161.2
1613	2.023995495725099	161.3
1614	2.020334465817042	161.4
1615	2.03101286135792	161.5
1616	2.0261529732127443	161.6
1617	2.026940397012124	161.7
1618	2.027611324682194	161.8
1619	2.0193793037796817	161.9
1620	2.0315263696948707	162.0
1621	2.031240026500841	162.1
1622	2.028450017576477	162.2
1623	2.0184264962722027	162.3
1624	2.0261628138758616	162.4
1625	2.027372500435417	162.5
1626	2.021590188737273	162.6
1627	2.01758837345295	162.7
1628	2.016064999085756	162.8
1629	2.0188803119745407	162.9
1630	2.009994614696307	163.0
1631	2.0127161640887543	163.1
1632	2.0180701037064983	163.2
1633	2.022973070974712	163.3
1634	2.009707870389851	163.4
1635	2.016965227840225	163.5
1636	2.016068605603057	163.6
1637	2.0187465138870997	163.7
1638	2.0133508332909105	163.8
1639	2.0123369577101173	163.9
1640	2.0167242572815667	164.0
1641	2.012240257261588	164.1
1642	2.0199055770928935	164.2
1643	2.0122448682156473	164.3
1644	2.011161916983706	164.4
1645	2.01322354039635	164.5
1646	2.014042796893649	164.6
1647	2.0064123990861726	164.7
1648	2.0103170923784113	164.8
1649	2.0174635495929887	164.9
1650	2.0073194510197	165.0
1651	2.011734378408934	165.1
1652	2.0017392674645373	165.2
1653	2.007067282416369	165.3
1654	2.01498537069265	165.4
1655	2.015482456112982	165.5
1656	2.013898469919429	165.6
1657	2.0026508832870067	165.7
1658	2.006435985801793	165.8
1659	2.0128063457934524	165.9
1660	2.0019796523328206	166.0
1661	2.0065315438883107	166.1
1662	2.0102638971186226	166.2
1663	2.015680834824249	166.3
1664	2.017075489568383	166.4
1665	2.0130191404740843	166.5
1666	2.0131435884268716	166.6
1667	2.0140118524398085	166.7
1668	2.0087995332848685	166.8
1669	2.0211999553671456	166.9
1670	2.0026195461986127	167.0
1671	2.00701803998697	167.1
1672	2.0155006740550987	167.2
1673	2.0176473860525834	167.3
1674	2.0030219231507154	167.4
1675	2.0155706687259447	167.5
1676	2.0120740828727723	167.6
1677	2.0125152115238842	167.7
1678	2.0075569214406235	167.8
1679	2.0087685905524153	167.9
1680	2.0011164925372396	168.0
1681	2.0071035124794645	168.1
1682	1.9979465106911065	168.2
1683	2.007199754465998	168.3
1684	2.0216401837509874	168.4
1685	2.006957366343414	168.5
1686	2.011747607160731	168.6
1687	2.0214240987340686	168.7
1688	2.0121547511664644	168.8
1689	1.9999688054421183	168.9
1690	2.0068206515495106	169.0
1691	2.0056935294083336	169.1
1692	2.0114887513098876	169.2
1693	2.0126690308105037	169.3
1694	2.0039675020008865	169.4
1695	2.0086558976212214	169.5
1696	2.011514419736549	169.6
1697	2.0139071301560505	169.7
1698	2.015087216853174	169.8
1699	2.012199562236554	169.9
1700	2.0196030206206133	170.0
1701	2.0075187437840922	170.1
1702	2.015430972383723	170.2
1703	2.0166829932401065	170.3
1704	2.0105258025314328	170.4
1705	2.0202327019783324	170.5
1706	2.0130057108982506	170.6
1707	2.0081908874109073	170.7
1708	2.015058362709462	170.8
1709	2.0095551159172995	170.9
1710	2.0096464751364986	171.0
1711	2.0020492165607866	171.1
1712	2.012256962492208	171.2
1713	2.0163925541058085	171.3
1714	2.0189084580020786	171.4
1715	2.0154292066943382	171.5
1716	2.0099048875490677	171.6
1717	2.0137851102838824	171.7
1718	2.0157830479313503	171.8
1719	2.021850623529673	171.9
1720	2.012749896499744	172.0
1721	2.009922403166527	172.1
1722	2.016843305476106	172.2
1723	2.0121139316493593	172.3
1724	2.0151958875933	172.4
1725	2.0233478355779657	172.5
1726	2.0307863872040666	172.6
1727	2.0323227605693717	172.7
1728	2.026158406464504	172.8
1729	2.0269613206815724	172.9
1730	2.026683736833548	173.0
1731	2.0196018077848716	173.1
1732	2.0265437894666642	173.2
1733	2.012709015964187	173.3
1734	2.0147679762508415	173.4
1735	2.0198244639483276	173.5
1736	2.0064279610050564	173.6
1737	2.0245845293451734	173.7
1738	2.025841582526554	173.8
1739	2.026752047654186	173.9
1740	2.0286268246521812	174.0
1741	2.0336988332698485	174.1
1742	2.0329551112670536	174.2
1743	2.0154829914534558	174.3
1744	2.02775844107318	174.4
1745	2.0370442104586557	174.5
1746	2.0212852991000996	174.6
1747	2.021856194205252	174.7
1748	2.0307332368262316	174.8
1749	2.020029358420835	174.9
1750	2.0145371781149755	175.0
1751	2.0165845402557387	175.1
1752	2.0218994877530543	175.2
1753	2.0095264469276746	175.3
1754	2.0151078110749405	175.4
1755	2.0170963284198598	175.5
1756	2.0110092407706626	175.6
1757	2.016446461843772	175.7
1758	2.004074834304576	175.8
1759	2.0121516235004497	175.9
1760	2.0130483106491037	176.0
1761	2.0016685834137813	176.1
1762	2.0220721716792083	176.2
1763	1.9991356594456364	176.3
1764	2.0032101805160325	176.4
1765	2.003793156897156	176.5
1766	2.003747685087044	176.6
1767	2.003177561306804	176.7
1768	2.0048298090387484	176.8
1769	1.9963582264587487	176.9
1770	2.012647609780166	177.0
1771	2.007733008923272	177.1
1772	2.002713071391189	177.2
1773	2.007803198289047	177.3
1774	2.0147482330302156	177.4
1775	2.0181947517527012	177.5
1776	2.0108929742132737	177.6
1777	1.9976718317474624	177.7
1778	2.013634737014847	177.8
1779	2.006392289403159	177.9
1780	2.0219813350725415	178.0
1781	2.0109808435491603	178.1
1782	2.0116961300100225	178.2
1783	2.015805972920025	178.3
1784	2.0055603267852913	178.4
1785	2.0115151435744596	178.5
1786	2.010477453475206	178.6
1787	2.017588144035282	178.7
1788	2.021082175214082	178.8
1789	2.019972514373624	178.9
1790	2.0207109312459886	179.0
1791	2.015255911862946	179.1
1792	2.0324837525348944	179.2
1793	2.0076191164075627	179.3
1794	2.0309670136056357	179.4
1795	2.02674312688405	179.5
1796	2.0227961094776563	179.6
1797	2.0230760187167314	179.7
1798	2.022050724194003	179.8
1799	2.031621584784289	179.9
1800	2.0161150645739205	180.0
1801	2.014864628474894	180.1
1802	2.032885646344267	180.2
1803	2.0290483432146718	180.3
1804	2.0224116384630277	180.4
1805	2.021498506451346	180.5
1806	2.01444058642819	180.6
1807	2.0217196461264995	180.7
1808	2.012948321304891	180.8
1809	2.028288306762187	180.9
1810	2.018297544235031	181.0
1811	2.0157380792596835	181.1
1812	2.0143657825039734	181.2
1813	2.0206543101304657	181.3
1814	2.0111798410416024	181.4
1815	2.0075391866116052	181.5
1816	2.0179127873898515	181.6
1817	2.0142220570578306	181.7
1818	2.018635562911935	181.8
1819	2.003193795860429	181.9
1820	2.0210567590935664	182.0
1821	2.017287624552323	182.1
1822	2.0124910178523723	182.2
1823	2.0233764704977677	182.3
1824	2.0123692207081416	182.4
1825	2.0279585319891433	182.5
1826	2.034484392112271	182.6
1827	2.0213619398664986	182.7
1828	2.027174866521337	182.8
1829	2.024773691351228	182.9
1830	2.0275192332524155	183.0
1831	2.015766850787616	183.1
1832	2.01752480320072	183.2
1833	2.020707655156101	183.3
1834	2.0259753431059497	183.4
1835	2.021814344167047	183.5
1836	2.01893661546949	183.6
1837	2.0151831538499803	183.7
1838	2.0207471565257182	183.8
1839	2.0208930660673365	183.9
1840	2.0142359246699275	184.0
1841	2.0160739876317	184.1
1842	2.0068724890692784	184.2
1843	2.0130838504189112	184.3
1844	2.013162390284028	184.4
1845	2.022730599785563	184.5
1846	2.0197030087847474	184.6
1847	2.018099213819422	184.7
1848	2.0163706436070044	184.8
1849	2.0151320942668685	184.9
1850	2.0288401957708717	185.0
1851	2.0313343648805713	185.1
1852	2.033017331963266	185.2
1853	2.023910576529162	185.3
1854	2.0211503328581872	185.4
1855	2.014966484149155	185.5
1856	2.019841158009793	185.6
1857	2.035825142185091	185.7
1858	2.0292422088595297	185.8
1859	2.0271016674047138	185.9
1860	2.0101318181388956	186.0
1861	2.0161176085370305	186.1
1862	2.0175960706784655	186.2
1863	2.0112375271090492	186.3
1864	2.020568673975741	186.4
1865	2.029842102948284	186.5
1866	2.0295943292460183	186.6
1867	2.0129725085517536	186.7
1868	2.0137678773486556	186.8
1869	2.0346164873164194	186.9
1870	2.0306572341679296	187.0
1871	2.0293555839335085	187.1
1872	2.029905679819541	187.2
1873	2.023961212223854	187.3
1874	2.0219329184423387	187.4
1875	2.022649655300357	187.5
1876	2.0337919365381354	187.6
1877	2.0286021566343897	187.7
1878	2.0182130036203847	187.8
1879	2.0308440059697417	187.9
1880	2.0195686179368955	188.0
1881	2.028820214534809	188.1
1882	2.01987304629407	188.2
1883	2.0169214209243886	188.3
1884	2.017414395792185	188.4
1885	2.0289788364251593	188.5
1886	2.0285255612942446	188.6
1887	2.018057582700646	188.7
1888	2.019471649781364	188.8
1889	2.030544045554558	188.9
1890	2.0278055505284294	189.0
1891	2.010185983063156	189.1
1892	2.024061743745846	189.2
1893	2.032052748052435	189.3
1894	2.0358941372154677	189.4
1895	2.036051971726503	189.5
1896	2.020190168868956	189.6
1897	2.0266623150256	189.7
1898	2.024805978116722	189.8
1899	2.0298115269042603	189.9
1900	2.0202779096125068	190.0
1901	2.0282055888049144	190.1
1902	2.0175821566441736	190.2
1903	2.0166262232441694	190.3
1904	2.021785993464197	190.4
1905	2.022902912748646	190.5
1906	2.023453202881738	190.6
1907	2.0182151013297136	190.7
1908	2.019747382367872	190.8
1909	2.029719453090843	190.9
1910	2.031480946332161	191.0
1911	2.035125531901709	191.1
1912	2.025842485983443	191.2
1913	2.0328816921634516	191.3
1914	2.027583919212031	191.4
1915	2.014505879269475	191.5
1916	2.0124226816162523	191.6
1917	2.0295724030274758	191.7
1918	2.021148400636266	191.8
1919	2.026123993144135	191.9
1920	2.013768063316545	192.0
1921	2.0317130615622787	192.1
1922	2.0271238712484014	192.2
1923	2.025777623180656	192.3
1924	2.041809869834772	192.4
1925	2.0331063888246157	192.5
1926	2.024782861381042	192.6
1927	2.0283256724816874	192.7
1928	2.027067177918188	192.8
1929	2.0245600330201006	192.9
1930	2.0204376774114476	193.0
1931	2.025169110319317	193.1
1932	2.025326823498683	193.2
1933	2.025073698494128	193.3
1934	2.0158933430940156	193.4
1935	2.027745884589427	193.5
1936	2.030124904752187	193.6
1937	2.030682569882028	193.7
1938	2.021275392951536	193.8
1939	2.02221187997118	193.9
1940	2.021292299075671	194.0
1941	2.0340441631828825	194.1
1942	2.0184943175471015	194.2
1943	2.0305856170795185	194.3
1944	2.0248203710653816	194.4
1945	2.0221197341263766	194.5
1946	2.013532050512188	194.6
1947	2.026118309351438	194.7
1948	2.0228491465055103	194.8
1949	2.0171217971914794	194.9
1950	2.037020138999685	195.0
1951	2.0275488218934905	195.1
1952	2.029048499594032	195.2
1953	2.0237959913458035	195.3
1954	2.026481615825175	195.4
1955	2.0228675553908193	195.5
1956	2.011135892066145	195.6
1957	2.0133872599615175	195.7
1958	2.0194617953737186	195.8
1959	2.028082359183188	195.9
1960	2.0223278214474303	196.0
1961	2.0216062282221814	196.1
1962	2.0233358712163025	196.2
1963	2.0320022400904927	196.3
1964	2.027472387989028	196.4
1965	2.032415623356948	196.5
1966	2.0117660951297514	196.6
1967	2.031845940844807	196.7
1968	2.0241060227583594	196.8
1969	2.0157266316054194	196.9
1970	2.020384106198078	197.0
1971	2.02185352941713	197.1
1972	2.0147978404208295	197.2
1973	2.013836102698573	197.3
1974	2.0230657653370923	197.4
1975	2.016422988870249	197.5
1976	2.0287594552278976	197.6
1977	2.020629002641069	197.7
1978	2.031497930446352	197.8
1979	2.025140166281762	197.9
1980	2.020852934111433	198.0
1981	2.016378123071848	198.1
1982	2.021979505347519	198.2
1983	2.019166950056395	198.3
1984	2.0240049813487015	198.4
1985	2.012568460495232	198.5
1986	2.017097556616564	198.6
1987	2.031285698241189	198.7
1988	2.004216173898329	198.8
1989	2.0226515662418403	198.9
1990	2.02007143803861	199.0
1991	2.0225029552262757	199.1
1992	2.0131747863340754	199.2
1993	2.02307010943363	199.3
1994	2.0220871163715577	199.4
1995	2.0154568424925214	199.5
1996	2.0225525828213007	199.6
1997	2.0239491608064317	199.7
1998	2.0164983940759567	199.8
[truncated: 24,001 more rows]
