# Supplementary material for: Assessing structure-function impacts on Vitellogenin by leveraging allelic variant found in honey bee subspecies Apis mellifera mellifera
Source: iScience. 2025 Jul 29;28(9):113241. doi: 10.1016/j.isci.2025.113241 (PMC12496180; doi:10.1016/j.isci.2025.113241)
Supplement: Data S1. Data and code for molecular dynamics [file mmc2.zip › MD_analysis/csv/rmsdwt5.csv]

	CA_Backbone	Time_(ns)
0	7.005275	0.0
1	7.0323505	0.1
2	7.093292	0.2
3	7.072834	0.3
4	6.9613147	0.4
5	6.907125	0.5
6	7.0807295	0.6
7	7.03696	0.7
8	7.0374126	0.8
9	7.0279317	0.9
10	7.080821	1.0
11	7.002623	1.1
12	7.2592025	1.2
13	7.1796203	1.3
14	7.0436726	1.4
15	7.127323	1.5
16	7.0368233	1.6
17	7.165579	1.7
18	6.981656	1.8
19	7.045508	1.9
20	6.8313866	2.0
21	6.988739	2.1
22	6.949319	2.2
23	6.9766803	2.3
24	6.972897	2.4
25	7.0178356	2.5
26	6.83638	2.6
27	7.0091443	2.7
28	6.9727	2.8
29	6.9984283	2.9
30	6.8339815	3.0
31	6.8624125	3.1
32	6.9310737	3.2
33	6.8234386	3.3
34	6.9113646	3.4
35	7.068498	3.5
36	7.0615125	3.6
37	7.137169	3.7
38	7.1492214	3.8
39	7.077611	3.9
40	6.901314	4.0
41	7.0132756	4.1
42	6.9147854	4.2
43	6.9075627	4.3
44	6.9263525	4.4
45	6.995895	4.5
46	6.88221	4.6
47	6.747942	4.7
48	6.928801	4.8
49	6.913591	4.9
50	6.7217894	5.0
51	6.8189554	5.1
52	6.9447083	5.2
53	6.922297	5.3
54	6.830838	5.4
55	6.8924932	5.5
56	7.0903444	5.6
57	7.1009903	5.7
58	7.0305223	5.8
59	7.1162295	5.9
60	6.917366	6.0
61	7.0956607	6.1
62	7.023224	6.2
63	7.055868	6.3
64	6.997006	6.4
65	7.073848	6.5
66	7.0083227	6.6
67	7.138653	6.7
68	7.0991063	6.8
69	7.1385007	6.9
70	7.1163487	7.0
71	6.891529	7.1
72	7.0328884	7.2
73	6.9002686	7.3
74	7.070515	7.4
75	7.332847	7.5
76	7.1262317	7.6
77	7.0837617	7.7
78	7.1513624	7.8
79	7.356773	7.9
80	7.342543	8.0
81	7.228196	8.1
82	7.074622	8.2
83	7.2228713	8.3
84	7.176354	8.4
85	7.218223	8.5
86	7.2330933	8.6
87	7.262654	8.7
88	7.2110586	8.8
89	7.214567	8.9
90	7.1125097	9.0
91	7.188032	9.1
92	7.230983	9.2
93	7.1807985	9.3
94	7.267789	9.4
95	7.163796	9.5
96	7.1360283	9.6
97	7.181466	9.7
98	7.1251974	9.8
99	7.064142	9.9
100	7.0668387	10.0
101	7.06754	10.1
102	7.093958	10.2
103	7.0577517	10.3
104	7.1046944	10.4
105	7.194391	10.5
106	7.180423	10.6
107	7.2313395	10.7
108	7.057095	10.8
109	7.170513	10.9
110	7.049693	11.0
111	7.1884584	11.1
112	7.169676	11.2
113	7.0984883	11.3
114	7.1462564	11.4
115	7.148534	11.5
116	7.1163487	11.6
117	7.185039	11.7
118	7.236585	11.8
119	7.3032784	11.9
120	7.23742	12.0
121	7.2358446	12.1
122	7.2248735	12.2
123	7.1408086	12.3
124	7.056547	12.4
125	7.2017956	12.5
126	7.2287984	12.6
127	7.0178294	12.7
128	6.899323	12.8
129	7.078727	12.9
130	7.1127024	13.0
131	7.172479	13.1
132	7.0717854	13.2
133	7.134685	13.3
134	7.287568	13.4
135	7.146358	13.5
136	7.142405	13.6
137	7.2547	13.7
138	7.102142	13.8
139	7.148443	13.9
140	7.2812576	14.0
141	7.259519	14.1
142	7.2035913	14.2
143	7.155102	14.3
144	7.2054367	14.4
145	7.2227936	14.5
146	7.2929387	14.6
147	7.253451	14.7
148	7.3469644	14.8
149	7.24865	14.9
150	7.264018	15.0
151	7.282258	15.1
152	7.3097353	15.2
153	7.3164787	15.3
154	7.0984483	15.4
155	7.1499705	15.5
156	7.3082523	15.6
157	7.353005	15.7
158	7.226546	15.8
159	7.1573253	15.9
160	7.2304363	16.0
161	7.1781783	16.1
162	7.2492223	16.2
163	7.3218064	16.3
164	7.2806873	16.4
165	7.1464877	16.5
166	7.2468824	16.6
167	7.3586946	16.7
168	7.330231	16.8
169	7.190885	16.9
170	7.2685094	17.0
171	7.121272	17.1
172	7.2030315	17.2
173	7.106475	17.3
174	7.143099	17.4
175	7.1482573	17.5
176	7.1792107	17.6
177	7.137705	17.7
178	7.320843	17.8
179	7.230682	17.9
180	7.194755	18.0
181	7.2862906	18.1
182	7.20127	18.2
183	7.2167225	18.3
184	7.2724156	18.4
185	6.9830585	18.5
186	7.161085	18.6
187	7.1732655	18.7
188	7.1825037	18.8
189	7.210942	18.9
190	7.225799	19.0
191	7.356439	19.1
192	7.257271	19.2
193	7.341912	19.3
194	7.387534	19.4
195	7.4762955	19.5
196	7.19977	19.6
197	7.2674284	19.7
198	7.4914813	19.8
199	7.4003386	19.9
200	7.419607	20.0
201	7.4992476	20.1
202	7.4547634	20.2
203	7.3529553	20.3
204	7.4884152	20.4
205	7.3322754	20.5
206	7.3235836	20.6
207	7.418603	20.7
208	7.3364553	20.8
209	7.266037	20.9
210	7.447707	21.0
211	7.508772	21.1
212	7.348938	21.2
213	7.501853	21.3
214	7.4496765	21.4
215	7.4133596	21.5
216	7.458621	21.6
217	7.48095	21.7
218	7.439513	21.8
219	7.434221	21.9
220	7.38019	22.0
221	7.4652023	22.1
222	7.378454	22.2
223	7.3505716	22.3
224	7.344573	22.4
225	7.401803	22.5
226	7.3279057	22.6
227	7.4003224	22.7
228	7.3329735	22.8
229	7.3647585	22.9
230	7.203759	23.0
231	7.3213663	23.1
232	7.307508	23.2
233	7.328335	23.3
234	7.3285217	23.4
235	7.264062	23.5
236	7.315641	23.6
237	7.3457522	23.7
238	7.2476106	23.8
239	7.3639655	23.9
240	7.2982736	24.0
241	7.311719	24.1
242	7.2167444	24.2
243	7.2575264	24.3
244	7.3196487	24.4
245	7.3312097	24.5
246	7.3227806	24.6
247	7.3214984	24.7
248	7.3695927	24.8
249	7.4014	24.9
250	7.303913	25.0
251	7.376936	25.1
252	7.4209156	25.2
253	7.390931	25.3
254	7.4405804	25.4
255	7.3145123	25.5
256	7.2580533	25.6
257	7.4017973	25.7
258	7.4702682	25.8
259	7.409229	25.9
260	7.447805	26.0
261	7.4158325	26.1
262	7.4567575	26.2
263	7.5960584	26.3
264	7.660064	26.4
265	7.559742	26.5
266	7.46313	26.6
267	7.5223713	26.7
268	7.5893087	26.8
269	7.5397897	26.9
270	7.4650946	27.0
271	7.6752276	27.1
272	7.5085683	27.2
273	7.5515356	27.3
274	7.5921907	27.4
275	7.5669384	27.5
276	7.502744	27.6
277	7.4892225	27.7
278	7.4350495	27.8
279	7.4988394	27.9
280	7.474711	28.0
281	7.47539	28.1
282	7.472549	28.2
283	7.471859	28.3
284	7.5855017	28.4
285	7.575468	28.5
286	7.6060114	28.6
287	7.5838385	28.7
288	7.6778097	28.8
289	7.6673503	28.9
290	7.599844	29.0
291	7.5665708	29.1
292	7.524471	29.2
293	7.5133367	29.3
294	7.4431133	29.4
295	7.4092937	29.5
296	7.6135025	29.6
297	7.543967	29.7
298	7.5483503	29.8
299	7.578264	29.9
300	7.420134	30.0
301	7.4227934	30.1
302	7.443963	30.2
303	7.4948573	30.3
304	7.411474	30.4
305	7.522018	30.5
306	7.494046	30.6
307	7.6390657	30.7
308	7.607775	30.8
309	7.4915133	30.9
310	7.538026	31.0
311	7.521847	31.1
312	7.5844765	31.2
313	7.5878057	31.3
314	7.572265	31.4
315	7.6315155	31.5
316	7.7328033	31.6
317	7.5576363	31.7
318	7.6686378	31.8
319	7.4687853	31.9
320	7.6655	32.0
321	7.5655375	32.1
322	7.6147413	32.2
323	7.690712	32.3
324	7.6960063	32.4
325	7.5497746	32.5
326	7.623387	32.6
327	7.5451846	32.7
328	7.620511	32.8
329	7.58976	32.9
330	7.544736	33.0
331	7.5522876	33.1
332	7.4522552	33.2
333	7.472878	33.3
334	7.4218817	33.4
335	7.446728	33.5
336	7.3269987	33.6
337	7.5477576	33.7
338	7.5836105	33.8
339	7.465661	33.9
340	7.3833942	34.0
341	7.4420743	34.1
342	7.434204	34.2
343	7.535391	34.3
344	7.483044	34.4
345	7.6126246	34.5
346	7.506878	34.6
347	7.5342946	34.7
348	7.3688216	34.8
349	7.4284196	34.9
350	7.4662113	35.0
351	7.413186	35.1
352	7.266425	35.2
353	7.4744897	35.3
354	7.571223	35.4
355	7.3988085	35.5
356	7.490857	35.6
357	7.449211	35.7
358	7.558468	35.8
359	7.5667834	35.9
360	7.5700674	36.0
361	7.512779	36.1
362	7.3708386	36.2
363	7.4923143	36.3
364	7.395944	36.4
365	7.3338575	36.5
366	7.4667077	36.6
367	7.4872313	36.7
368	7.478035	36.8
369	7.468925	36.9
370	7.29042	37.0
371	7.4315434	37.1
372	7.397649	37.2
373	7.43557	37.3
374	7.499624	37.4
375	7.449725	37.5
376	7.444737	37.6
377	7.5281267	37.7
378	7.5363584	37.8
379	7.4257784	37.9
380	7.34449	38.0
381	7.3041444	38.1
382	7.4172883	38.2
383	7.3551683	38.3
384	7.394511	38.4
385	7.404377	38.5
386	7.4140663	38.6
387	7.4168153	38.7
388	7.3630786	38.8
389	7.354144	38.9
390	7.446171	39.0
391	7.390691	39.1
392	7.490734	39.2
393	7.465947	39.3
394	7.6645803	39.4
395	7.4874573	39.5
396	7.6559763	39.6
397	7.673926	39.7
398	7.5515356	39.8
399	7.76691	39.9
400	7.5428243	40.0
401	7.5859585	40.1
402	7.7311616	40.2
403	7.7248745	40.3
404	7.477346	40.4
405	7.6788383	40.5
406	7.53299	40.6
407	7.646941	40.7
408	7.702709	40.8
409	7.644759	40.9
410	7.596451	41.0
411	7.6017675	41.1
412	7.80062	41.2
413	7.7551007	41.3
414	7.825634	41.4
415	7.86732	41.5
416	7.903885	41.6
417	7.8272395	41.7
418	7.9260163	41.8
419	7.8115664	41.9
420	7.710901	42.0
421	7.773137	42.1
422	7.80875	42.2
423	7.8437386	42.3
424	7.745047	42.4
425	7.7224913	42.5
426	7.6912255	42.6
427	7.7445893	42.7
428	7.84528	42.8
429	7.699184	42.9
430	7.722705	43.0
431	7.7621784	43.1
432	7.8562613	43.2
433	7.9007034	43.3
434	7.8537326	43.4
435	7.79001	43.5
436	7.8463893	43.6
437	7.753911	43.7
438	7.7058516	43.8
439	7.605996	43.9
440	7.848561	44.0
441	7.7058725	44.1
442	7.742711	44.2
443	7.796591	44.3
444	7.6990633	44.4
445	7.71568	44.5
446	7.7330737	44.6
447	7.605991	44.7
448	7.685289	44.8
449	7.5938196	44.9
450	7.4463873	45.0
451	7.586033	45.1
452	7.61627	45.2
453	7.556746	45.3
454	7.642699	45.4
455	7.6988482	45.5
456	7.514366	45.6
457	7.424487	45.7
458	7.4785094	45.8
459	7.389939	45.9
460	7.4981093	46.0
461	7.501407	46.1
462	7.540917	46.2
463	7.533926	46.3
464	7.560019	46.4
465	7.530567	46.5
466	7.553973	46.6
467	7.611291	46.7
468	7.585374	46.8
469	7.5899243	46.9
470	7.6385283	47.0
471	7.5232716	47.1
472	7.6045604	47.2
473	7.6504593	47.3
474	7.7553034	47.4
475	7.7836723	47.5
476	7.65636	47.6
477	7.5604873	47.7
478	7.777117	47.8
479	7.7372303	47.9
480	7.666415	48.0
481	7.6372776	48.1
482	7.4978666	48.2
483	7.5703764	48.3
484	7.562848	48.4
485	7.639113	48.5
486	7.539683	48.6
487	7.6115394	48.7
488	7.6205215	48.8
489	7.49453	48.9
490	7.527094	49.0
491	7.6139956	49.1
492	7.542829	49.2
493	7.66725	49.3
494	7.464523	49.4
495	7.44986	49.5
496	7.399816	49.6
497	7.405182	49.7
498	7.423211	49.8
499	7.3132615	49.9
500	7.3265977	50.0
501	7.3584213	50.1
502	7.4367948	50.2
503	7.500295	50.3
504	7.4200363	50.4
505	7.310116	50.5
506	7.4040613	50.6
507	7.423125	50.7
508	7.423565	50.8
509	7.3918524	50.9
510	7.3080106	51.0
511	7.283016	51.1
512	7.383607	51.2
513	7.552949	51.3
514	7.4574327	51.4
515	7.4449053	51.5
516	7.2493005	51.6
517	7.398716	51.7
518	7.4188957	51.8
519	7.4678082	51.9
520	7.631262	52.0
521	7.5113792	52.1
522	7.5645685	52.2
523	7.423896	52.3
524	7.666793	52.4
525	7.751583	52.5
526	7.677044	52.6
527	7.6599793	52.7
528	7.7414517	52.8
529	7.6988273	52.9
530	7.7287745	53.0
531	7.5795193	53.1
532	7.6014395	53.2
533	7.711491	53.3
534	7.583876	53.4
535	7.6418395	53.5
536	7.671552	53.6
537	7.6439533	53.7
538	7.658886	53.8
539	7.765224	53.9
540	7.6796513	54.0
541	7.738901	54.1
542	7.6565604	54.2
543	7.6686163	54.3
544	7.4999037	54.4
545	7.728999	54.5
546	7.390762	54.6
547	7.4775453	54.7
548	7.663965	54.8
549	7.5684175	54.9
550	7.513433	55.0
551	7.592774	55.1
552	7.516537	55.2
553	7.4977217	55.3
554	7.63218	55.4
555	7.7070646	55.5
556	7.743081	55.6
557	7.745775	55.7
558	7.6229324	55.8
559	7.50261	55.9
560	7.6329355	56.0
561	7.697938	56.1
562	7.65434	56.2
563	7.687123	56.3
564	7.70638	56.4
565	7.5813	56.5
566	7.7974997	56.6
567	7.737793	56.7
568	7.621727	56.8
569	7.6654058	56.9
570	7.785763	57.0
571	7.803341	57.1
572	7.816929	57.2
573	7.8120046	57.3
574	7.8192163	57.4
575	7.6346188	57.5
576	7.6521707	57.6
577	7.531588	57.7
578	7.5659103	57.8
579	7.5589423	57.9
580	7.4823065	58.0
581	7.567753	58.1
582	7.6527348	58.2
583	7.637104	58.3
584	7.523871	58.4
585	7.6020174	58.5
586	7.492643	58.6
587	7.400937	58.7
588	7.4943686	58.8
589	7.3752756	58.9
590	7.500806	59.0
591	7.5437746	59.1
592	7.4047956	59.2
593	7.398215	59.3
594	7.457324	59.4
595	7.4605494	59.5
596	7.5980573	59.6
597	7.38019	59.7
598	7.5800986	59.8
599	7.6248713	59.9
600	7.575011	60.0
601	7.4783535	60.1
602	7.3474026	60.2
603	7.4333262	60.3
604	7.5921535	60.4
605	7.554677	60.5
606	7.3053026	60.6
607	7.411474	60.7
608	7.424948	60.8
609	7.504291	60.9
610	7.5087667	61.0
611	7.538977	61.1
612	7.474581	61.2
613	7.415762	61.3
614	7.4578757	61.4
615	7.4351687	61.5
616	7.6445284	61.6
617	7.367028	61.7
618	7.392332	61.8
619	7.498641	61.9
620	7.44787	62.0
621	7.515245	62.1
622	7.476554	62.2
623	7.4549527	62.3
624	7.6330094	62.4
625	7.536016	62.5
626	7.579583	62.6
627	7.393324	62.7
628	7.3336496	62.8
629	7.2067556	62.9
630	7.2860913	63.0
631	7.2707424	63.1
632	7.249212	63.2
633	7.0917025	63.3
634	7.0781465	63.4
635	7.228586	63.5
636	7.246666	63.6
637	7.1364517	63.7
638	7.049281	63.8
639	6.988865	63.9
640	7.103463	64.0
641	7.073443	64.1
642	6.9332476	64.2
643	6.8598995	64.3
644	6.968568	64.4
645	6.8553996	64.5
646	7.1553664	64.6
647	7.0748043	64.7
648	7.182908	64.8
649	7.16582	64.9
650	7.1185226	65.0
651	7.13438	65.1
652	7.1562505	65.2
653	7.160033	65.3
654	7.182465	65.4
655	7.33751	65.5
656	7.2966394	65.6
657	7.1790366	65.7
658	7.2440805	65.8
659	7.218128	65.9
660	7.0797734	66.0
661	7.1294203	66.1
662	7.1783123	66.2
663	7.3073483	66.3
664	7.2025847	66.4
665	7.2122383	66.5
666	7.2045703	66.6
667	7.125712	66.7
668	7.07162	66.8
669	7.121567	66.9
670	7.0992656	67.0
671	7.1071887	67.1
672	7.1220703	67.2
673	7.15125	67.3
674	7.1348534	67.4
675	7.1511197	67.5
676	7.1147294	67.6
677	7.1007013	67.7
678	7.2002573	67.8
679	7.159566	67.9
680	7.1794357	68.0
681	7.138574	68.1
682	7.2270985	68.2
683	7.1036453	68.3
684	7.136361	68.4
685	7.1014385	68.5
686	7.105624	68.6
687	7.1456647	68.7
688	7.0479727	68.8
689	7.207952	68.9
690	7.2786846	69.0
691	7.2343802	69.1
692	7.227254	69.2
693	7.13587	69.3
694	7.09461	69.4
695	7.1653028	69.5
696	7.194458	69.6
697	7.289088	69.7
698	7.174804	69.8
699	7.1134496	69.9
700	7.277427	70.0
701	7.1275096	70.1
702	7.173356	70.2
703	7.2057943	70.3
704	7.1805344	70.4
705	7.240181	70.5
706	7.3105726	70.6
707	7.330352	70.7
708	7.0605707	70.8
709	7.1008596	70.9
710	7.193019	71.0
711	7.2418113	71.1
712	7.3107386	71.2
713	7.442686	71.3
714	7.3753195	71.4
715	7.3030524	71.5
716	7.1961937	71.6
717	7.140521	71.7
718	7.1344023	71.8
719	7.183278	71.9
720	7.23732	72.0
721	7.161276	72.1
722	7.240926	72.2
723	7.263092	72.3
724	7.3832684	72.4
725	7.2285643	72.5
726	7.128849	72.6
727	7.2041616	72.7
728	7.2302694	72.8
729	7.199821	72.9
730	7.190465	73.0
731	7.1641784	73.1
732	7.2054143	73.2
733	7.1363554	73.3
734	7.1491814	73.4
735	7.244653	73.5
736	7.170109	73.6
737	7.212121	73.7
738	7.187231	73.8
739	7.2074385	73.9
740	7.0387692	74.0
741	7.0789433	74.1
742	7.097795	74.2
743	7.1533732	74.3
744	7.1174755	74.4
745	7.116535	74.5
746	7.1932936	74.6
747	7.3443866	74.7
748	7.256949	74.8
749	7.313141	74.9
750	7.175209	75.0
751	7.282812	75.1
752	7.3680286	75.2
753	7.2771893	75.3
754	7.2744703	75.4
755	7.1991105	75.5
756	7.3691826	75.6
757	7.248817	75.7
758	7.171867	75.8
759	7.3577695	75.9
760	7.3487186	76.0
761	7.2627363	76.1
762	7.190963	76.2
763	7.1995635	76.3
764	7.1693163	76.4
765	7.1717496	76.5
766	7.2627425	76.6
767	7.1856556	76.7
768	7.1900663	76.8
769	7.2507453	76.9
770	7.155361	77.0
771	7.232626	77.1
772	7.339003	77.2
773	7.211495	77.3
774	7.126656	77.4
775	7.1403174	77.5
776	7.107132	77.6
777	7.292492	77.7
778	7.214461	77.8
779	7.2248178	77.9
780	7.273252	78.0
781	7.2564497	78.1
782	7.255711	78.2
783	7.217062	78.3
784	7.3151016	78.4
785	7.2456703	78.5
786	7.236841	78.6
787	7.311119	78.7
788	7.278922	78.8
789	7.2909336	78.9
790	7.367821	79.0
791	7.3230276	79.1
792	7.2556276	79.2
793	7.159025	79.3
794	7.284327	79.4
795	7.26231	79.5
796	7.228553	79.6
797	7.1257687	79.7
798	7.1499987	79.8
799	7.210243	79.9
800	7.079097	80.0
801	7.121567	80.1
802	7.254489	80.2
803	7.212741	80.3
804	7.2773113	80.4
805	7.4351854	80.5
806	7.3494806	80.6
807	7.528443	80.7
808	7.301888	80.8
809	7.3889136	80.9
810	7.265848	81.0
811	7.2649055	81.1
812	7.3360105	81.2
813	7.3038464	81.3
814	7.3842506	81.4
815	7.3420053	81.5
816	7.2970314	81.6
817	7.270088	81.7
818	7.226206	81.8
819	7.2676163	81.9
820	7.3232584	82.0
821	7.1880884	82.1
822	7.148365	82.2
823	7.2093887	82.3
824	7.1881504	82.4
825	7.1809726	82.5
826	7.111739	82.6
827	7.166242	82.7
828	7.1997147	82.8
829	7.2446637	82.9
830	7.10432	83.0
831	7.1106963	83.1
832	7.2334223	83.2
833	7.106412	83.3
834	7.1501904	83.4
835	7.16388	83.5
836	7.155924	83.6
837	7.1923075	83.7
838	7.265632	83.8
839	7.1326284	83.9
840	7.142185	84.0
841	7.2178106	84.1
842	7.2235403	84.2
843	7.253195	84.3
844	7.221404	84.4
845	7.138331	84.5
846	7.2189827	84.6
847	7.23433	84.7
848	7.223306	84.8
849	7.235015	84.9
850	7.2672615	85.0
851	7.324364	85.1
852	7.216019	85.2
853	7.1680174	85.3
854	7.0850925	85.4
855	7.2122993	85.5
856	7.1005306	85.6
857	7.0156193	85.7
858	7.1945868	85.8
859	7.2434855	85.9
860	7.0211816	86.0
861	7.128934	86.1
862	7.08881	86.2
863	7.0762787	86.3
864	6.9895053	86.4
865	7.0908504	86.5
866	7.1268597	86.6
867	7.2319407	86.7
868	7.1536155	86.8
869	7.1368294	86.9
870	7.2211366	87.0
871	7.16618	87.1
872	7.2481165	87.2
873	7.4337387	87.3
874	7.313146	87.4
875	7.418113	87.5
876	7.292575	87.6
877	7.285472	87.7
878	7.1603365	87.8
879	7.2949057	87.9
880	7.329715	88.0
881	7.4285984	88.1
882	7.348609	88.2
883	7.4063134	88.3
884	7.3401012	88.4
885	7.1431947	88.5
886	7.1154375	88.6
887	7.0927706	88.7
888	7.056467	88.8
889	7.074622	88.9
890	7.127001	89.0
891	7.0990095	89.1
892	7.170592	89.2
893	7.3478084	89.3
894	7.2605176	89.4
895	7.265848	89.5
896	7.379284	89.6
897	7.20893	89.7
898	7.4191513	89.8
899	7.329335	89.9
900	7.3291373	90.0
901	7.351229	90.1
902	7.330632	90.2
903	7.278402	90.3
904	7.315889	90.4
905	7.3224726	90.5
906	7.2037196	90.6
907	7.174883	90.7
908	7.206868	90.8
909	7.18482	90.9
910	7.2070913	91.0
911	7.300067	91.1
912	7.1430483	91.2
913	7.2207737	91.3
914	7.128872	91.4
915	7.020005	91.5
916	6.977927	91.6
917	7.0250597	91.7
918	7.182313	91.8
919	7.0464344	91.9
920	7.0341544	92.0
921	7.0448217	92.1
922	7.121844	92.2
923	7.023442	92.3
924	7.108016	92.4
925	7.1402555	92.5
926	6.992467	92.6
927	7.074873	92.7
928	7.1373663	92.8
929	7.081788	92.9
930	7.0969954	93.0
931	7.07707	93.1
932	6.9671803	93.2
933	6.939398	93.3
934	7.0308886	93.4
935	6.986063	93.5
936	7.039204	93.6
937	6.980889	93.7
938	7.138738	93.8
939	7.2178555	93.9
940	7.103554	94.0
941	7.0660467	94.1
942	7.0953264	94.2
943	7.1337023	94.3
944	7.164932	94.4
945	7.197885	94.5
946	7.0542803	94.6
947	7.061866	94.7
948	6.9786835	94.8
949	6.935995	94.9
950	7.0850015	95.0
951	6.964387	95.1
952	7.0820894	95.2
953	7.0273123	95.3
954	7.0986357	95.4
955	7.0145106	95.5
956	6.9598036	95.6
957	7.046549	95.7
958	7.082988	95.8
959	7.062476	95.9
960	7.051167	96.0
961	7.0700192	96.1
962	7.072481	96.2
963	7.009857	96.3
964	7.1067805	96.4
965	7.059293	96.5
966	6.934857	96.6
967	7.0730333	96.7
968	7.0736427	96.8
969	6.8206863	96.9
970	6.884042	97.0
971	6.9934807	97.1
972	6.8721924	97.2
973	6.904605	97.3
974	6.843548	97.4
975	6.817868	97.5
976	6.933863	97.6
977	6.9880815	97.7
978	7.0472293	97.8
979	7.094656	97.9
980	6.9719896	98.0
981	7.1901565	98.1
982	7.1342325	98.2
983	7.0072756	98.3
984	7.2033954	98.4
985	7.047258	98.5
986	7.228174	98.6
987	7.1714964	98.7
988	7.1765842	98.8
989	7.4306	98.9
990	7.2425785	99.0
991	7.394103	99.1
992	7.4135933	99.2
993	7.42313	99.3
994	7.585916	99.4
995	7.5800667	99.5
996	7.380272	99.6
997	7.4872637	99.7
998	7.3258166	99.8
999	7.21766	99.9
1000	7.2411876	100.0
1001	7.483098	100.1
1002	7.2928286	100.2
1003	7.5773234	100.3
1004	7.2900553	100.4
1005	7.2967386	100.5
1006	7.236763	100.6
1007	7.197912	100.7
1008	7.1267295	100.8
1009	7.0678654	100.9
1010	7.024497	101.0
1011	7.320216	101.1
1012	7.3587227	101.2
1013	7.2376704	101.3
1014	7.317145	101.4
1015	7.2288203	101.5
1016	7.3253655	101.6
1017	7.2906632	101.7
1018	7.2387276	101.8
1019	7.400856	101.9
1020	7.406934	102.0
1021	7.260756	102.1
1022	7.318983	102.2
1023	7.3250523	102.3
1024	7.3563676	102.4
1025	7.46913	102.5
1026	7.381009	102.6
1027	7.1905603	102.7
1028	7.3649225	102.8
1029	7.3754234	102.9
1030	7.244648	103.0
1031	7.163245	103.1
1032	7.273839	103.2
1033	7.220104	103.3
1034	7.236435	103.4
1035	7.3710465	103.5
1036	7.2436295	103.6
1037	7.34161	103.7
1038	7.4666758	103.8
1039	7.466098	103.9
1040	7.4262233	104.0
1041	7.4141207	104.1
1042	7.5143337	104.2
1043	7.2365017	104.3
1044	7.3967886	104.4
1045	7.3477097	104.5
1046	7.400796	104.6
1047	7.3614645	104.7
1048	7.1958075	104.8
1049	7.3315616	104.9
1050	7.227371	105.0
1051	7.1765113	105.1
1052	7.099135	105.2
1053	7.2460766	105.3
1054	7.168569	105.4
1055	7.3013973	105.5
1056	7.2808976	105.6
1057	7.242795	105.7
1058	7.2272434	105.8
1059	7.15201	105.9
1060	7.085968	106.0
1061	7.1274023	106.1
1062	7.066554	106.2
1063	7.201432	106.3
1064	7.193002	106.4
1065	7.1544714	106.5
1066	7.4680243	106.6
1067	7.3223233	106.7
1068	7.226206	106.8
1069	7.248406	106.9
1070	7.482963	107.0
1071	7.4037457	107.1
1072	7.361738	107.2
1073	7.4502926	107.3
1074	7.345379	107.4
1075	7.0997705	107.5
1076	7.282652	107.6
1077	7.205146	107.7
1078	7.114888	107.8
1079	7.202048	107.9
1080	7.3217897	108.0
1081	7.296479	108.1
1082	7.1975036	108.2
1083	7.274642	108.3
1084	7.374833	108.4
1085	7.177527	108.5
1086	7.2962418	108.6
1087	7.3639655	108.7
1088	7.407369	108.8
1089	7.3070617	108.9
1090	7.287722	109.0
1091	7.3473644	109.1
1092	7.342148	109.2
1093	7.452834	109.3
1094	7.4425125	109.4
1095	7.4570923	109.5
1096	7.382843	109.6
1097	7.2978096	109.7
1098	7.3795357	109.8
1099	7.324403	109.9
1100	7.256716	110.0
1101	7.4518447	110.1
1102	7.3212013	110.2
1103	7.310854	110.3
1104	7.190963	110.4
1105	6.9912863	110.5
1106	7.0036645	110.6
1107	7.0318513	110.7
1108	7.0067697	110.8
1109	7.250923	110.9
1110	7.2435904	111.0
1111	7.404856	111.1
1112	7.4921155	111.2
1113	7.2790766	111.3
1114	7.353114	111.4
1115	7.323952	111.5
1116	7.2617717	111.6
1117	7.0731015	111.7
1118	7.178745	111.8
1119	7.237465	111.9
1120	7.2226815	112.0
1121	7.2109585	112.1
1122	7.1507206	112.2
1123	7.131691	112.3
1124	7.2003975	112.4
1125	7.317777	112.5
1126	7.2669907	112.6
1127	7.1691027	112.7
1128	7.24413	112.8
1129	7.084564	112.9
1130	7.2490115	113.0
1131	7.2792044	113.1
1132	7.4574165	113.2
1133	7.397916	113.3
1134	7.439204	113.4
1135	7.3534703	113.5
1136	7.296109	113.6
1137	7.4946966	113.7
1138	7.4813213	113.8
1139	7.4686236	113.9
1140	7.509518	114.0
1141	7.514865	114.1
1142	7.313543	114.2
1143	7.5002365	114.3
1144	7.4866557	114.4
1145	7.3126554	114.5
1146	7.3213825	114.6
1147	7.3431406	114.7
1148	7.374358	114.8
1149	7.3758116	114.9
1150	7.320079	115.0
1151	7.0945024	115.1
1152	7.2930937	115.2
1153	7.3744726	115.3
1154	7.362778	115.4
1155	7.377848	115.5
1156	7.3545384	115.6
1157	7.1889014	115.7
1158	7.128352	115.8
1159	7.161293	115.9
1160	7.2148514	116.0
1161	7.2243776	116.1
1162	6.991505	116.2
1163	7.0685096	116.3
1164	7.0970917	116.4
1165	6.936553	116.5
1166	6.977131	116.6
1167	7.0892763	116.7
1168	7.075562	116.8
1169	7.1242085	116.9
1170	7.138371	117.0
1171	7.0255127	117.1
1172	7.050195	117.2
1173	7.0486984	117.3
1174	7.069894	117.4
1175	7.0602226	117.5
1176	7.074389	117.6
1177	7.0914464	117.7
1178	7.1208425	117.8
1179	7.175512	117.9
1180	7.267395	118.0
1181	6.99514	118.1
1182	7.2515063	118.2
1183	7.204246	118.3
1184	7.052087	118.4
1185	7.286501	118.5
1186	7.270006	118.6
1187	7.2658424	118.7
1188	7.2008615	118.8
1189	7.2997527	118.9
1190	7.118415	119.0
1191	7.1075745	119.1
1192	7.154308	119.2
1193	7.290375	119.3
1194	7.252012	119.4
1195	7.203636	119.5
1196	7.256771	119.6
1197	7.394359	119.7
1198	7.2758	119.8
1199	7.161445	119.9
1200	7.165016	120.0
1201	7.261722	120.1
1202	7.2666636	120.2
1203	7.3200893	120.3
1204	7.363123	120.4
1205	7.435586	120.5
1206	7.4420257	120.6
1207	7.225576	120.7
1208	7.492481	120.8
1209	7.2541504	120.9
1210	7.4436874	121.0
1211	7.2172804	121.1
1212	7.2335954	121.2
1213	7.2461267	121.3
1214	7.240943	121.4
1215	7.2124615	121.5
1216	7.286932	121.6
1217	7.3755765	121.7
1218	7.2307153	121.8
1219	7.322951	121.9
1220	7.26231	122.0
1221	7.2067785	122.1
1222	7.2440634	122.2
1223	7.1417	122.3
1224	7.335225	122.4
1225	7.2789106	122.5
1226	7.2359447	122.6
1227	7.2405033	122.7
1228	7.3184986	122.8
1229	7.1819263	122.9
1230	7.2314224	123.0
1231	7.3495846	123.1
1232	7.340529	123.2
1233	7.2428284	123.3
1234	7.2193565	123.4
1235	7.211439	123.5
1236	7.256033	123.6
1237	7.1850557	123.7
1238	7.2361565	123.8
1239	7.210657	123.9
1240	7.182033	124.0
1241	7.3239465	124.1
1242	7.243051	124.2
1243	7.2584085	124.3
1244	7.1983767	124.4
1245	7.2486334	124.5
1246	7.3299785	124.6
1247	7.1584625	124.7
1248	7.2382107	124.8
1249	7.2873077	124.9
1250	7.0349846	125.0
1251	7.0899243	125.1
1252	7.169058	125.2
1253	7.205386	125.3
1254	7.2520785	125.4
1255	7.228832	125.5
1256	7.2220287	125.6
1257	7.137931	125.7
1258	7.1915407	125.8
1259	7.249728	125.9
1260	7.2038374	126.0
1261	7.0570664	126.1
1262	7.210657	126.2
1263	7.118641	126.3
1264	7.319627	126.4
1265	7.239129	126.5
1266	7.344913	126.6
1267	7.2393627	126.7
1268	7.0812187	126.8
1269	7.0719795	126.9
1270	7.0867014	127.0
1271	7.0705037	127.1
1272	7.0704865	127.2
1273	7.030866	127.3
1274	6.991217	127.4
1275	7.0342517	127.5
1276	7.0491896	127.6
1277	7.1423483	127.7
1278	7.056347	127.8
1279	7.083847	127.9
1280	7.039084	128.0
1281	7.020889	128.1
1282	7.035924	128.2
1283	7.128623	128.3
1284	7.2366242	128.4
1285	6.9529467	128.5
1286	7.1015067	128.6
1287	7.1589355	128.7
1288	7.1810236	128.8
1289	7.330209	128.9
1290	7.2696285	129.0
1291	7.0264645	129.1
1292	7.128623	129.2
1293	7.1258025	129.3
1294	7.0921965	129.4
1295	7.0466747	129.5
1296	7.008495	129.6
1297	7.0665197	129.7
1298	7.1221943	129.8
1299	7.0076036	129.9
1300	7.1467247	130.0
1301	7.10335	130.1
1302	7.100797	130.2
1303	6.935902	130.3
1304	7.030322	130.4
1305	7.035821	130.5
1306	6.974572	130.6
1307	7.0053616	130.7
1308	6.929376	130.8
1309	7.0851717	130.9
1310	7.1621757	131.0
1311	7.175686	131.1
1312	7.160719	131.2
1313	7.1921167	131.3
1314	7.1922517	131.4
1315	7.1058903	131.5
1316	7.1912823	131.6
1317	7.1243834	131.7
1318	7.1427827	131.8
1319	7.1720977	131.9
1320	7.051807	132.0
1321	7.1803102	132.1
1322	7.037487	132.2
1323	7.148241	132.3
1324	7.1548486	132.4
1325	7.213846	132.5
1326	7.0836706	132.6
1327	7.3304615	132.7
1328	7.055725	132.8
1329	7.1671414	132.9
1330	7.1599255	133.0
1331	7.036044	133.1
1332	7.208634	133.2
1333	7.197011	133.3
1334	7.1754274	133.4
1335	7.2380104	133.5
1336	7.159334	133.6
1337	6.973093	133.7
1338	7.0364904	133.8
1339	7.0317483	133.9
1340	7.0489902	134.0
1341	7.1633573	134.1
1342	6.986069	134.2
1343	7.0934463	134.3
1344	7.1122713	134.4
1345	7.087077	134.5
1346	7.088276	134.6
1347	7.130442	134.7
1348	7.01803	134.8
1349	7.1746693	134.9
1350	7.282463	135.0
1351	7.182644	135.1
1352	7.2045417	135.2
1353	7.1737933	135.3
1354	7.1534634	135.4
1355	7.205565	135.5
1356	7.1153746	135.6
1357	7.096546	135.7
1358	7.1609726	135.8
1359	7.2545004	135.9
1360	7.1800575	136.0
1361	7.267561	136.1
1362	7.180507	136.2
1363	7.2245502	136.3
1364	7.088742	136.4
1365	7.1869392	136.5
1366	7.273751	136.6
1367	7.265005	136.7
1368	7.0771785	136.8
1369	7.0417447	136.9
1370	7.019747	137.0
1371	7.0361357	137.1
1372	7.11996	137.2
1373	7.1994348	137.3
1374	7.140876	137.4
1375	7.089919	137.5
1376	7.1166773	137.6
1377	7.167495	137.7
1378	7.168153	137.8
1379	7.1882286	137.9
1380	7.1373215	138.0
1381	6.960579	138.1
1382	7.019781	138.2
1383	7.35204	138.3
1384	7.228408	138.4
1385	7.1463466	138.5
1386	7.06701	138.6
1387	6.999648	138.7
1388	7.119598	138.8
1389	7.1211934	138.9
1390	7.126402	139.0
1391	7.13129	139.1
1392	7.0707827	139.2
1393	7.246499	139.3
1394	7.1077614	139.4
1395	7.0004134	139.5
1396	7.0521264	139.6
1397	6.948942	139.7
1398	7.0006557	139.8
1399	7.027095	139.9
1400	7.05055	140.0
1401	7.0496244	140.1
1402	7.0206647	140.2
1403	6.9681635	140.3
1404	6.9353623	140.4
1405	6.9213953	140.5
1406	7.0680246	140.6
1407	6.884094	140.7
1408	7.039347	140.8
1409	7.0574493	140.9
1410	7.143347	141.0
1411	7.1867375	141.1
1412	7.0595384	141.2
1413	7.1182566	141.3
1414	7.113512	141.4
1415	6.862307	141.5
1416	6.9510345	141.6
1417	6.965804	141.7
1418	6.969135	141.8
1419	6.928609	141.9
1420	6.915746	142.0
1421	6.770437	142.1
1422	6.924276	142.2
1423	6.9862194	142.3
1424	7.003768	142.4
1425	6.8976583	142.5
1426	7.0372696	142.6
1427	7.1160884	142.7
1428	7.064307	142.8
1429	7.2094946	142.9
1430	6.851173	143.0
1431	7.0624647	143.1
1432	7.1324086	143.2
1433	7.208355	143.3
1434	7.3019323	143.4
1435	7.1583724	143.5
1436	7.1906548	143.6
1437	7.1724176	143.7
1438	6.916993	143.8
1439	7.131064	143.9
1440	7.080798	144.0
1441	7.2025733	144.1
1442	7.077093	144.2
1443	7.10792	144.3
1444	7.023551	144.4
1445	7.069273	144.5
1446	6.886195	144.6
1447	6.93355	144.7
1448	6.981027	144.8
1449	7.040738	144.9
1450	6.8781285	145.0
1451	6.941842	145.1
1452	7.0365076	145.2
1453	6.8168283	145.3
1454	7.0600977	145.4
1455	7.1423936	145.5
1456	7.0676203	145.6
1457	7.0375443	145.7
1458	7.146583	145.8
1459	7.008989	145.9
1460	7.0304875	146.0
1461	6.8889384	146.1
1462	7.106021	146.2
1463	7.034956	146.3
1464	7.0314736	146.4
1465	7.155755	146.5
1466	7.05412	146.6
1467	7.0709996	146.7
1468	7.1668434	146.8
1469	7.0229826	146.9
1470	7.106163	147.0
1471	7.0801888	147.1
1472	7.204911	147.2
1473	7.062933	147.3
1474	7.136141	147.4
1475	7.112045	147.5
1476	6.996165	147.6
1477	7.1706815	147.7
1478	7.071643	147.8
1479	7.0289574	147.9
1480	7.0602627	148.0
1481	7.1405773	148.1
1482	7.224829	148.2
1483	7.107257	148.3
1484	7.1637506	148.4
1485	7.0827036	148.5
1486	7.088265	148.6
1487	7.02526	148.7
1488	7.1297026	148.8
1489	7.143798	148.9
1490	7.042797	149.0
1491	7.0219617	149.1
1492	6.932428	149.2
1493	7.1103625	149.3
1494	7.092867	149.4
1495	6.977558	149.5
1496	6.9827123	149.6
1497	7.2164936	149.7
1498	7.133301	149.8
1499	7.1439557	149.9
1500	7.132397	150.0
1501	7.1718054	150.1
1502	6.8938203	150.2
1503	7.19991	150.3
1504	6.92573	150.4
1505	6.978522	150.5
1506	6.9196076	150.6
1507	6.857903	150.7
1508	6.9591436	150.8
1509	6.981979	150.9
1510	7.0030317	151.0
1511	6.948907	151.1
1512	6.9693947	151.2
1513	6.9423466	151.3
1514	6.900251	151.4
1515	7.0031066	151.5
1516	6.972192	151.6
1517	6.977662	151.7
1518	6.98442	151.8
1519	6.9748144	151.9
1520	6.7953405	152.0
1521	7.0507617	152.1
1522	6.8398438	152.2
1523	6.831953	152.3
1524	6.976051	152.4
1525	6.9167542	152.5
1526	7.029084	152.6
1527	6.9503503	152.7
1528	6.9628596	152.8
1529	6.8314104	152.9
1530	6.8762484	153.0
1531	7.001593	153.1
1532	7.03692	153.2
1533	6.8833866	153.3
1534	6.9112825	153.4
1535	7.04879	153.5
1536	6.9413257	153.6
1537	6.9653063	153.7
1538	7.034612	153.8
1539	6.882374	153.9
1540	6.9869857	154.0
1541	6.961251	154.1
1542	7.0132756	154.2
1543	6.9162536	154.3
1544	6.919276	154.4
1545	7.067483	154.5
1546	6.9413137	154.6
1547	6.9494634	154.7
1548	6.8795805	154.8
1549	7.0048037	154.9
1550	7.0164685	155.0
1551	6.9382486	155.1
1552	7.013988	155.2
1553	6.916935	155.3
1554	6.9865184	155.4
1555	6.903082	155.5
1556	7.136734	155.6
1557	7.1806474	155.7
1558	7.0891056	155.8
1559	6.957471	155.9
1560	7.065898	156.0
1561	7.0002813	156.1
1562	7.09014	156.2
1563	7.0391645	156.3
1564	7.1970057	156.4
1565	7.1519537	156.5
1566	7.074303	156.6
1567	7.230804	156.7
1568	7.1812754	156.8
1569	6.861086	156.9
1570	6.997173	157.0
1571	7.0302815	157.1
1572	7.0227013	157.2
1573	7.1730466	157.3
1574	6.978476	157.4
1575	6.8540773	157.5
1576	6.7945766	157.6
1577	6.9278355	157.7
1578	6.992243	157.8
1579	7.0396905	157.9
1580	6.9254565	158.0
1581	6.8526607	158.1
1582	6.866433	158.2
1583	6.9134045	158.3
1584	6.9333115	158.4
1585	6.8210287	158.5
1586	6.878357	158.6
1587	6.905031	158.7
1588	6.8977346	158.8
1589	6.8809395	158.9
1590	6.857504	159.0
1591	6.744729	159.1
1592	6.693669	159.2
1593	6.9561043	159.3
1594	6.8529897	159.4
1595	6.820368	159.5
1596	6.788407	159.6
1597	6.8069515	159.7
1598	6.9442673	159.8
1599	7.0765696	159.9
1600	7.071774	160.0
1601	7.096887	160.1
1602	7.001145	160.2
1603	6.977933	160.3
1604	7.07391	160.4
1605	7.0848475	160.5
1606	7.1559296	160.6
1607	7.0989985	160.7
1608	7.215243	160.8
1609	7.0589275	160.9
1610	7.0248466	161.0
1611	6.971042	161.1
1612	7.0554056	161.2
1613	7.1140385	161.3
1614	7.078095	161.4
1615	7.201779	161.5
1616	7.168063	161.6
1617	7.1026983	161.7
1618	7.214773	161.8
1619	7.249979	161.9
1620	7.120899	162.0
1621	7.1692376	162.1
1622	7.1429014	162.2
1623	7.325316	162.3
1624	7.110476	162.4
1625	7.2132373	162.5
1626	7.1536546	162.6
1627	7.2027864	162.7
1628	7.045434	162.8
1629	7.05219	162.9
1630	7.143212	163.0
1631	7.234709	163.1
1632	7.068646	163.2
1633	7.0551825	163.3
1634	7.143212	163.4
1635	7.227511	163.5
1636	7.270521	163.6
1637	7.22484	163.7
1638	7.132454	163.8
1639	7.2079916	163.9
1640	7.2620325	164.0
1641	7.152855	164.1
1642	7.049115	164.2
1643	7.138901	164.3
1644	7.2228603	164.4
1645	7.220662	164.5
1646	7.2037034	164.6
1647	7.243424	164.7
1648	7.2316065	164.8
1649	7.2155385	164.9
1650	7.1504045	165.0
1651	7.3092833	165.1
1652	7.21164	165.2
1653	7.2653875	165.3
1654	7.2296286	165.4
1655	7.2367744	165.5
1656	7.260074	165.6
1657	7.1747704	165.7
1658	7.266802	165.8
1659	7.1617265	165.9
1660	7.301905	166.0
1661	7.2349367	166.1
1662	7.111433	166.2
1663	7.112068	166.3
1664	7.2156167	166.4
1665	7.198746	166.5
1666	7.1099997	166.6
1667	7.100968	166.7
1668	7.1048584	166.8
1669	7.1470346	166.9
1670	7.1456475	167.0
1671	7.250267	167.1
1672	7.1647744	167.2
1673	7.148365	167.3
1674	7.116207	167.4
1675	7.206628	167.5
1676	7.129838	167.6
1677	7.2334614	167.7
1678	7.1538854	167.8
1679	7.1637287	167.9
1680	7.1104646	168.0
1681	7.143595	168.1
1682	7.1288323	168.2
1683	7.158153	168.3
1684	7.0623627	168.4
1685	7.098539	168.5
1686	7.0227647	168.6
1687	7.1235294	168.7
1688	7.1603756	168.8
1689	7.1302843	168.9
1690	7.0517673	169.0
1691	7.0227995	169.1
1692	7.300332	169.2
1693	6.9976397	169.3
1694	6.8987036	169.4
1695	6.976068	169.5
1696	7.012454	169.6
1697	7.0760345	169.7
1698	6.786032	169.8
1699	6.8196054	169.9
1700	7.0156074	170.0
1701	6.8792706	170.1
1702	6.9535027	170.2
1703	6.845255	170.3
1704	6.9389396	170.4
1705	7.041865	170.5
1706	7.0093164	170.6
1707	6.9424863	170.7
1708	6.9714174	170.8
1709	7.057186	170.9
1710	7.031336	171.0
1711	7.001892	171.1
1712	6.9881506	171.2
1713	7.158536	171.3
1714	6.975254	171.4
1715	6.8509145	171.5
1716	6.8546534	171.6
1717	6.9659085	171.7
1718	6.889184	171.8
1719	6.891675	171.9
1720	7.0189486	172.0
1721	7.0311584	172.1
1722	6.9094057	172.2
1723	7.1040764	172.3
1724	7.1071095	172.4
1725	7.13242	172.5
1726	7.150517	172.6
1727	7.0719795	172.7
1728	7.058043	172.8
1729	7.1481504	172.9
1730	7.011713	173.0
1731	7.1252823	173.1
1732	7.0568156	173.2
1733	7.1043487	173.3
1734	7.218223	173.4
1735	7.1229925	173.5
1736	6.9496546	173.6
1737	6.9753747	173.7
1738	6.9411516	173.8
1739	6.9664693	173.9
1740	6.9268	174.0
1741	7.0124145	174.1
1742	7.1415024	174.2
1743	7.1015124	174.3
1744	7.0521784	174.4
1745	6.961725	174.5
1746	7.019839	174.6
1747	6.944609	174.7
1748	7.017531	174.8
1749	6.972683	174.9
1750	6.9469876	175.0
1751	6.959613	175.1
1752	6.995175	175.2
1753	7.0037622	175.3
1754	6.9538393	175.4
1755	6.934996	175.5
1756	6.980582	175.6
1757	6.8755746	175.7
1758	6.9297953	175.8
1759	6.9757795	175.9
1760	6.9819965	176.0
1761	7.0265555	176.1
1762	6.9902487	176.2
1763	6.849162	176.3
1764	6.9537115	176.4
1765	7.0366974	176.5
1766	6.997127	176.6
1767	7.034166	176.7
1768	6.9392533	176.8
1769	6.8359084	176.9
1770	6.899159	177.0
1771	6.904092	177.1
1772	6.8428535	177.2
1773	6.9157176	177.3
1774	6.9130726	177.4
1775	6.8267384	177.5
1776	6.9396772	177.6
1777	7.006891	177.7
1778	6.950287	177.8
1779	6.936013	177.9
1780	7.0589676	178.0
1781	6.8821044	178.1
1782	7.1189585	178.2
1783	6.986813	178.3
1784	6.925765	178.4
1785	6.9487677	178.5
1786	6.909785	178.6
1787	6.992899	178.7
1788	6.8600936	178.8
1789	7.034326	178.9
1790	7.1194787	179.0
1791	7.104785	179.1
1792	6.991171	179.2
1793	6.9814253	179.3
1794	6.872052	179.4
1795	6.8870964	179.5
1796	6.7750883	179.6
1797	6.8696184	179.7
1798	6.8480377	179.8
1799	6.790086	179.9
1800	6.756337	180.0
1801	6.867507	180.1
1802	6.782464	180.2
1803	6.88293	180.3
1804	6.946216	180.4
1805	7.0227423	180.5
1806	7.0826983	180.6
1807	7.065904	180.7
1808	7.148156	180.8
1809	7.113846	180.9
1810	7.218631	181.0
1811	7.2410765	181.1
1812	7.270305	181.2
1813	7.0104547	181.3
1814	7.1696706	181.4
1815	7.0616775	181.5
1816	6.8975706	181.6
1817	6.9590397	181.7
1818	7.019655	181.8
1819	7.076085	181.9
1820	7.108736	182.0
1821	7.157416	182.1
1822	6.993199	182.2
1823	7.209584	182.3
1824	7.108526	182.4
1825	7.137829	182.5
1826	7.1876235	182.6
1827	7.0684524	182.7
1828	7.089032	182.8
1829	7.144063	182.9
1830	7.0568094	183.0
1831	6.9936485	183.1
1832	6.889009	183.2
1833	7.0920205	183.3
1834	6.9517527	183.4
1835	6.8536425	183.5
1836	6.8863297	183.6
1837	7.0023355	183.7
1838	6.8740854	183.8
1839	6.7468076	183.9
1840	6.766002	184.0
1841	6.804406	184.1
1842	6.7683415	184.2
1843	6.922629	184.3
1844	6.994725	184.4
1845	6.846867	184.5
1846	6.825847	184.6
1847	6.918368	184.7
1848	7.091095	184.8
1849	7.106616	184.9
1850	7.0550227	185.0
1851	7.246182	185.1
1852	7.0504866	185.2
1853	7.0859284	185.3
1854	7.0132246	185.4
1855	7.1549325	185.5
1856	7.1527314	185.6
1857	7.1467924	185.7
1858	7.1379757	185.8
1859	7.126922	185.9
1860	7.202998	186.0
1861	7.2121763	186.1
1862	7.0859056	186.2
1863	7.069723	186.3
1864	6.9421787	186.4
1865	6.931039	186.5
1866	6.916055	186.6
1867	7.017009	186.7
1868	7.0328484	186.8
1869	7.0625334	186.9
1870	7.096961	187.0
1871	6.9144416	187.1
1872	7.0375495	187.2
1873	7.1189528	187.3
1874	7.049836	187.4
1875	7.093276	187.5
1876	7.1263733	187.6
1877	7.16677	187.7
1878	7.2511396	187.8
1879	7.1427155	187.9
1880	6.9036016	188.0
1881	7.1367	188.1
1882	7.140656	188.2
1883	7.148015	188.3
1884	7.1303864	188.4
1885	7.1074266	188.5
1886	7.0524406	188.6
1887	7.1313124	188.7
1888	7.2035747	188.8
1889	7.075926	188.9
1890	7.1620183	189.0
1891	6.9591784	189.1
1892	7.0124254	189.2
1893	7.1556425	189.3
1894	7.088662	189.4
1895	7.0429516	189.5
1896	7.138653	189.6
1897	7.2130146	189.7
1898	7.2638245	189.8
1899	7.2486	189.9
1900	7.3482966	190.0
1901	7.4358845	190.1
1902	7.4029617	190.2
1903	7.5523467	190.3
1904	7.574244	190.4
1905	7.6430154	190.5
1906	7.6530976	190.6
1907	7.7584977	190.7
1908	7.766588	190.8
1909	7.8749614	190.9
1910	7.7873363	191.0
1911	7.873964	191.1
1912	7.8092046	191.2
1913	7.911975	191.3
1914	7.908323	191.4
1915	7.907386	191.5
1916	7.823553	191.6
1917	7.9160066	191.7
1918	7.9188766	191.8
1919	7.9031663	191.9
1920	7.7857213	192.0
1921	7.870484	192.1
1922	7.651944	192.2
1923	7.656603	192.3
1924	7.7141447	192.4
1925	7.7667646	192.5
1926	7.5907154	192.6
1927	7.58881	192.7
1928	7.4853587	192.8
1929	7.474942	192.9
1930	7.5360804	193.0
1931	7.4308114	193.1
1932	7.481348	193.2
1933	7.5940104	193.3
1934	7.561388	193.4
1935	7.476268	193.5
1936	7.540612	193.6
1937	7.5570016	193.7
1938	7.546172	193.8
1939	7.5494223	193.9
1940	7.548409	194.0
1941	7.6252313	194.1
1942	7.5375504	194.2
1943	7.6371408	194.3
1944	7.6660676	194.4
1945	7.6780615	194.5
1946	7.426147	194.6
1947	7.4941854	194.7
1948	7.4839487	194.8
1949	7.5318127	194.9
1950	7.462763	195.0
1951	7.573739	195.1
1952	7.653393	195.2
1953	7.5468235	195.3
1954	7.5288277	195.4
1955	7.6941323	195.5
1956	7.5490117	195.6
1957	7.5245457	195.7
1958	7.4773407	195.8
1959	7.6105814	195.9
1960	7.483022	196.0
1961	7.552133	196.1
1962	7.467167	196.2
1963	7.442448	196.3
1964	7.3684115	196.4
1965	7.3437886	196.5
1966	7.3407154	196.6
1967	7.3098288	196.7
1968	7.3572598	196.8
1969	7.3049	196.9
1970	7.3255033	197.0
1971	7.374773	197.1
1972	7.250095	197.2
1973	7.318576	197.3
1974	7.289132	197.4
1975	7.3811293	197.5
1976	7.346311	197.6
1977	7.3196	197.7
1978	7.312314	197.8
1979	7.3217955	197.9
1980	7.2894473	198.0
1981	7.2082596	198.1
1982	7.2954693	198.2
1983	7.250434	198.3
1984	7.3384104	198.4
1985	7.4492493	198.5
1986	7.401471	198.6
1987	7.3332367	198.7
1988	7.352336	198.8
1989	7.4683857	198.9
1990	7.4629407	199.0
1991	7.462509	199.1
1992	7.5284376	199.2
1993	7.4299054	199.3
1994	7.443547	199.4
1995	7.5274096	199.5
1996	7.5301275	199.6
1997	7.476511	199.7
1998	7.4963684	199.8
[truncated: 24,001 more rows]
