# Supplementary material for: Assessing structure-function impacts on Vitellogenin by leveraging allelic variant found in honey bee subspecies Apis mellifera mellifera
Source: iScience. 2025 Jul 29;28(9):113241. doi: 10.1016/j.isci.2025.113241 (PMC12496180; doi:10.1016/j.isci.2025.113241)
Supplement: Data S1. Data and code for molecular dynamics [file mmc2.zip › MD_analysis/csv/rmsdwt5_30loop.csv]

	CA_Backbone	Time_(ns)
0	29.54053792784717	0.0
1	29.703378542773372	0.1
2	29.62261768242026	0.2
3	29.37557337937192	0.3
4	29.59815818961342	0.4
5	29.860326954950587	0.5
6	30.08848195220944	0.6
7	29.780494459100368	0.7
8	29.72724538960604	0.8
9	29.685516946765688	0.9
10	29.676127105059308	1.0
11	29.979448795759012	1.1
12	30.13060435046615	1.2
13	29.79167251582708	1.3
14	29.80853380764714	1.4
15	29.247856459088368	1.5
16	29.323807637662654	1.6
17	29.31641155293297	1.7
18	29.248469659258177	1.8
19	29.70888706720382	1.9
20	30.436002014925094	2.0
21	30.290464607025132	2.1
22	30.077451200551458	2.2
23	29.814405456200493	2.3
24	29.679730940694157	2.4
25	29.856551834352103	2.5
26	30.355439845129798	2.6
27	30.18969766291965	2.7
28	30.19679228611334	2.8
29	30.509003666425617	2.9
30	30.2406378111042	3.0
31	30.371359069649877	3.1
32	30.570734767319063	3.2
33	30.548947319944904	3.3
34	30.710732819495124	3.4
35	30.035301396700568	3.5
36	29.663438314953353	3.6
37	30.06060361152848	3.7
38	30.43471395199857	3.8
39	30.59769502059495	3.9
40	30.440044340066837	4.0
41	30.023462180014235	4.1
42	30.020954568146642	4.2
43	29.96895245318757	4.3
44	29.877551370893553	4.4
45	30.090311275621048	4.5
46	30.469810241047036	4.6
47	30.522428981875194	4.7
48	30.87144950087227	4.8
49	30.94372147842771	4.9
50	30.232960819034147	5.0
51	30.786385962232686	5.1
52	30.817570102711773	5.2
53	30.97438148691808	5.3
54	31.021772610656146	5.4
55	30.499867326465413	5.5
56	30.018227711525597	5.6
57	30.075895933081668	5.7
58	29.986834603390882	5.8
59	30.28113300220639	5.9
60	30.249832387952033	6.0
61	30.186313072038253	6.1
62	30.212451157488694	6.2
63	30.09855350807108	6.3
64	30.225383172243014	6.4
65	30.23716072634244	6.5
66	29.98396386740039	6.6
67	30.051333669296646	6.7
68	29.94363653556256	6.8
69	29.84860421203952	6.9
70	29.78894223350676	7.0
71	30.382818033716944	7.1
72	29.768562748533668	7.2
73	30.18974904840874	7.3
74	29.756322725032433	7.4
75	29.759090690044747	7.5
76	30.268968344089146	7.6
77	30.418133567518865	7.7
78	30.247605683424798	7.8
79	30.081685364852472	7.9
80	29.60403668956532	8.0
81	29.79689328151862	8.1
82	30.183764351779388	8.2
83	30.302944429475453	8.3
84	30.408130525642676	8.4
85	30.002123499244796	8.5
86	30.226133400383727	8.6
87	30.392091401648052	8.7
88	29.962738234706947	8.8
89	30.095333350754778	8.9
90	29.966921013518878	9.0
91	29.863262779227263	9.1
92	29.536146181379614	9.2
93	29.463000650509642	9.3
94	29.711000723655054	9.4
95	29.522361167506403	9.5
96	29.486134397697956	9.6
97	30.306030984520124	9.7
98	30.07138086144029	9.8
99	29.74798114730349	9.9
100	30.05426264217478	10.0
101	29.389608469292035	10.1
102	30.114887242203157	10.2
103	29.8991401277099	10.3
104	30.32378980954963	10.4
105	30.084107334238247	10.5
106	29.674910981817515	10.6
107	29.767058866552965	10.7
108	30.13935016070927	10.8
109	29.682594825286106	10.9
110	29.88471108237342	11.0
111	29.34207004048524	11.1
112	29.65729261045819	11.2
113	29.83783381352626	11.3
114	29.65974541113742	11.4
115	29.568563573596855	11.5
116	29.60560908553147	11.6
117	29.544600807184555	11.7
118	29.199893243571765	11.8
119	29.285289075040794	11.9
120	29.0050394689425	12.0
121	29.34108001339544	12.1
122	29.36112377983981	12.2
123	29.428843003061882	12.3
124	29.40172174192018	12.4
125	29.383712840843774	12.5
126	29.473555229968724	12.6
127	29.72162039140032	12.7
128	29.698743571657452	12.8
129	29.482342148603117	12.9
130	29.355152786007555	13.0
131	29.14354391623568	13.1
132	29.623912596745328	13.2
133	29.58851827186014	13.3
134	29.37901963284022	13.4
135	29.242197203889923	13.5
136	29.732634014561942	13.6
137	29.518538087118106	13.7
138	29.623203476995887	13.8
139	29.360781209912545	13.9
140	29.463860501027078	14.0
141	29.240015033453233	14.1
142	29.134441833268202	14.2
143	29.441196074639116	14.3
144	29.248661498417444	14.4
145	29.158692358419405	14.5
146	29.48921067564481	14.6
147	29.369287221206577	14.7
148	29.08287135641748	14.8
149	29.14719228596106	14.9
150	29.226654806289837	15.0
151	29.433676664735614	15.1
152	29.673461911025175	15.2
153	29.51686977157232	15.3
154	30.001650752745167	15.4
155	29.847158566946455	15.5
156	29.198341401801247	15.6
157	29.593708206258228	15.7
158	29.312050637758865	15.8
159	30.061922505748463	15.9
160	29.565120745827826	16.0
161	29.60344746929042	16.1
162	29.5455976856729	16.2
163	29.482705272726015	16.3
164	29.243125568392813	16.4
165	29.398385110828606	16.5
166	29.676538188972028	16.6
167	29.51972337906645	16.7
168	29.721634094197412	16.8
169	29.595297730720745	16.9
170	29.468762676686264	17.0
171	29.409511782066225	17.1
172	29.38042074384274	17.2
173	29.375422648603923	17.3
174	29.151378490472265	17.4
175	29.1846865645004	17.5
176	29.248647795620354	17.6
177	29.4301687486804	17.7
178	29.382990018297242	17.8
179	29.16712300432944	17.9
180	29.08003145172044	18.0
181	29.484003612750357	18.1
182	29.211424147323562	18.2
183	29.01004098988059	18.3
184	29.447235582456827	18.4
185	29.647632138509273	18.5
186	29.51050824802298	18.6
187	29.45264476160837	18.7
188	29.42655463594774	18.8
189	29.508374037376107	18.9
190	29.208241672699256	19.0
191	29.565045380443827	19.1
192	29.66221534031301	19.2
193	29.686044504453683	19.3
194	29.639139830012333	19.4
195	29.64971153796778	19.5
196	29.49185531548331	19.6
197	29.43365953623925	19.7
198	29.42855524432298	19.8
199	29.110061131544633	19.9
200	29.27471394138607	20.0
201	28.994923378990315	20.1
202	29.197765884323438	20.2
203	29.305356821380073	20.3
204	29.258246604982364	20.4
205	29.330868003863625	20.5
206	29.378742151199138	20.6
207	29.12824816898322	20.7
208	29.54199727573733	20.8
209	29.72530301811844	20.9
210	29.765640627054086	21.0
211	29.15074473610682	21.1
212	29.328171978536034	21.2
213	29.105032205012357	21.3
214	29.0437156137309	21.4
215	29.120701353485536	21.5
216	29.364015070025943	21.6
217	28.808534507263804	21.7
218	29.43880836224607	21.8
219	29.33569823983808	21.9
220	29.434440595673422	22.0
221	29.33862721271621	22.1
222	29.11093125915989	22.2
223	29.66426733417734	22.3
224	29.232745699596634	22.4
225	28.83138049571322	22.5
226	29.25944902542707	22.6
227	29.444594368317603	22.7
228	29.546169777451436	22.8
229	29.242926877835004	22.9
230	29.264340923988442	23.0
231	29.1587060612165	23.1
232	29.491221561117868	23.2
233	29.357084880397338	23.3
234	29.056373572543404	23.4
235	29.737635535500036	23.5
236	29.478265566468643	23.6
237	29.672149868203746	23.7
238	29.672009414533566	23.8
239	29.109742541512276	23.9
240	29.149710174926472	24.0
241	29.552798505544047	24.1
242	29.498364144101377	24.2
243	29.1565375935769	24.3
244	29.130957897107898	24.4
245	29.06247474294802	24.5
246	28.684671498662002	24.6
247	28.990469969935848	24.7
248	29.326130261769524	24.8
249	29.330343871874902	24.9
250	29.242556902313552	25.0
251	29.31416086851083	25.1
252	29.33265279318468	25.2
253	29.46487450801179	25.3
254	29.379458122347124	25.4
255	29.939052949935736	25.5
256	29.293788234936283	25.6
257	28.938601457248403	25.7
258	28.871461177203415	25.8
259	28.496669122578066	25.9
260	28.755192943889117	26.0
261	28.673222811692753	26.1
262	28.4641609493301	26.2
263	28.273591011641305	26.3
264	28.37744793649073	26.4
265	28.321869391490992	26.5
266	28.373073318519534	26.6
267	28.096711881095715	26.7
268	28.0593220863842	26.8
269	28.08266308837851	26.9
270	28.030888782421066	27.0
271	28.195553582209957	27.1
272	28.219004206580998	27.2
273	28.049839750797453	27.3
274	28.289772302155743	27.4
275	28.522481766597608	27.5
276	28.269461331168102	27.6
277	28.424636943971713	27.7
278	28.189183494412436	27.8
279	28.470767410377434	27.9
280	28.52863946104023	28.0
281	28.473609027924116	28.1
282	28.341269126472103	28.2
283	28.230213094601165	28.3
284	28.458325270619113	28.4
285	28.621664324789485	28.5
286	28.50185905697616	28.6
287	28.288098848061047	28.7
288	28.11960411648531	28.8
289	28.50292273660032	28.9
290	28.722849204206234	29.0
291	28.066586281691887	29.1
292	28.445643331911704	29.2
293	28.25492095060527	29.3
294	28.50287991535941	29.4
295	28.412085181836662	29.5
296	28.483954639727568	29.6
297	28.606267519408487	29.7
298	28.462009610186865	29.8
299	28.52461597724448	29.9
300	28.539413285252767	30.0
301	28.59362497624271	30.1
302	29.00019553017095	30.2
303	28.36003853278704	30.3
304	28.54080754485674	30.4
305	28.61571045945359	30.5
306	28.7143620342582	30.6
307	28.410995809467956	30.7
308	29.061745069002946	30.8
309	28.83327148171173	30.9
310	28.53920945614604	31.0
311	28.658920517229372	31.1
312	28.537530863502436	31.2
313	28.547705190342253	31.3
314	28.693304260829123	31.4
315	28.15350654933725	31.5
316	28.624901610602155	31.6
317	28.52119199082145	31.7
318	28.47428389068083	31.8
319	28.55206610551636	31.9
320	28.47655512929861	32.0
321	28.557547224352625	32.1
322	28.28482216670674	32.2
323	28.225898426367237	32.3
324	28.693156955760397	32.4
325	28.380303256834498	32.5
326	28.60215154173238	32.6
327	28.728926394715945	32.7
328	28.545021154962118	32.8
329	28.299432774104663	32.9
330	28.447090689854406	33.0
331	28.52096418181982	33.1
332	28.44904333843982	33.2
333	28.735176583038925	33.3
334	28.61949414430025	33.4
335	28.39715769725602	33.5
336	28.759869023396302	33.6
337	28.35382945285533	33.7
338	28.315888120560913	33.8
339	28.54426921397177	33.9
340	28.67668105510851	34.0
341	28.189094426231346	34.1
342	28.10208509040489	34.2
343	28.42949458554035	34.3
344	28.391582371689754	34.4
345	28.12407979258505	34.5
346	28.51061857001637	34.6
347	28.233183175870565	34.7
348	28.436638881373497	34.8
349	28.343327971734972	34.9
350	28.07769239873387	35.0
351	27.858141045198312	35.1
352	28.38044371050468	35.2
353	28.371422131470112	35.3
354	28.092914493451964	35.4
355	28.172428399269826	35.5
356	28.401143498359765	35.6
357	28.79737700473273	35.7
358	28.022937734409208	35.8
359	28.49699627685861	35.9
360	28.703740653663303	36.0
361	28.5808865134973	36.1
362	28.584901433044866	36.2
363	28.491903974889787	36.3
364	28.179117077099708	36.4
365	28.024657435444084	36.5
366	28.179021157520072	36.6
367	28.286146199475624	36.7
368	28.133615226510514	36.8
369	27.86219364743788	36.9
370	28.100541812882554	37.0
371	27.83461334259364	37.1
372	28.139084355399326	37.2
373	28.773167587972797	37.3
374	28.455087984806443	37.4
375	28.761732603800635	37.5
376	28.46631913987188	37.6
377	28.443022671968112	37.7
378	28.38540754875077	37.8
379	28.466250625886428	37.9
380	28.43721611170094	38.0
381	28.268049943067766	38.1
382	28.111815789188903	38.2
383	28.64817581146065	38.3
384	28.340880309604653	38.4
385	28.343088172785883	38.5
386	28.1211217012631	38.6
387	28.403190353675182	38.7
388	28.27826709114849	38.8
389	28.347426820914716	38.9
390	28.433439278252827	39.0
391	28.573589774046518	39.1
392	28.07472403031411	39.2
393	28.439055712210365	39.3
394	28.364591287120415	39.4
395	28.249253131158643	39.5
396	28.257736875407403	39.6
397	28.17670024626284	39.7
398	28.062184258126507	39.8
399	28.052838950510676	39.9
400	28.163029993315263	40.0
401	28.383252783908265	40.1
402	28.366288721110017	40.2
403	28.366002675220756	40.3
404	28.616095850621765	40.4
405	28.225859030825603	40.5
406	28.282811281233684	40.6
407	28.35584376402766	40.7
408	28.1440190752016	40.8
409	28.30704296503889	40.9
410	28.308022715030873	41.0
411	28.252152985592957	41.1
412	28.33591475850892	41.2
413	28.10812117252333	41.3
414	28.04450422418028	41.4
415	28.337610479648895	41.5
416	28.00032811920961	41.6
417	28.126422970887553	41.7
418	27.900093871341024	41.8
419	28.14481897598177	41.9
420	28.10594414063555	42.0
421	27.997803378845653	42.1
422	28.099913197066023	42.2
423	27.969865088427422	42.3
424	28.2323832750904	42.4
425	28.095242256107742	42.5
426	28.1683398271879	42.6
427	28.277617921136322	42.7
428	28.0259215184757	42.8
429	28.24797020678103	42.9
430	28.31145697855172	43.0
431	28.281990826257882	43.1
432	28.207899802388653	43.2
433	28.16470858595887	43.3
434	28.055207821557726	43.4
435	27.95766274761818	43.5
436	27.972484035521376	43.6
437	28.07729501761824	43.7
438	28.265466965816174	43.8
439	28.44301068202066	43.9
440	28.16116298721166	44.0
441	27.983763150376628	44.1
442	27.99678937186094	44.2
443	28.15924802131824	44.3
444	27.90182042377445	44.4
445	28.288076581015773	44.5
446	28.125796067920653	44.6
447	28.21222817341966	44.7
448	28.39010246960396	44.8
449	28.43940342068654	44.9
450	28.195772826963413	45.0
451	28.040213535841264	45.1
452	28.221090457438052	45.2
453	28.61814955733573	45.3
454	28.193105920079642	45.4
455	28.56975470371077	45.5
456	28.56677091964428	45.6
457	28.50116706572308	45.7
458	28.882731727810487	45.8
459	29.092699687630763	45.9
460	28.770002241844853	46.0
461	29.05780551483938	46.1
462	28.33746317458017	46.2
463	28.314615473281115	46.3
464	28.248602248296834	46.4
465	28.374734782666778	46.5
466	28.257618688782493	46.6
467	28.427319266502206	46.7
468	28.368095777476352	46.8
469	28.690197151588816	46.9
470	28.12092986210383	47.0
471	28.57273163637872	47.1
472	28.37679876647856	47.2
473	28.36244679937572	47.3
474	28.634978305012705	47.4
475	28.464584023190277	47.5
476	28.371132659881567	47.6
477	28.575965496492117	47.7
478	28.594493391008335	47.8
479	28.380152526066503	47.9
480	28.442918188140297	48.0
481	28.234090986177822	48.1
482	27.99888418696618	48.2
483	28.264554016960005	48.3
484	28.033225109325024	48.4
485	28.243617855855106	48.5
486	28.23682298134777	48.6
487	28.573694257874337	48.7
488	28.47351310834448	48.8
489	28.137965864586803	48.9
490	28.174516362976515	49.0
491	28.372818103923723	49.1
492	28.447572000602214	49.2
493	28.37169447456229	49.3
494	27.78371944134927	49.4
495	28.32100097672537	49.5
496	28.300429652593007	49.6
497	28.244136849294918	49.7
498	28.233342470886743	49.8
499	28.39163547002848	49.9
500	28.351650708117916	50.0
501	28.900740628886897	50.1
502	28.838581315584364	50.2
503	28.566294747445376	50.3
504	28.286125645279988	50.4
505	28.574980607951225	50.5
506	28.457390054717674	50.6
507	28.43154486655504	50.7
508	28.31342504278387	50.8
509	28.349487379027227	50.9
510	28.20927179494735	51.0
511	28.388177226612722	51.1
512	28.004933971881705	51.2
513	28.253478731211477	51.3
514	28.241884452023136	51.4
515	28.856405228900044	51.5
516	29.082679517258214	51.6
517	28.543935208292687	51.7
518	28.443517685513015	51.8
519	28.737108677428708	51.9
520	28.453746823541195	52.0
521	28.486326936473887	52.1
522	28.497960611203865	52.2
523	28.53956744172003	52.3
524	28.654948418922714	52.4
525	28.70112855796789	52.5
526	27.956527128309293	52.6
527	28.320163393253203	52.7
528	28.189433570459343	52.8
529	28.25227631076677	52.9
530	28.03606158832279	53.0
531	27.998325797984734	53.1
532	28.49999376372219	53.2
533	28.487491674226597	53.3
534	27.80467958234908	53.4
535	28.080013309991102	53.5
536	28.05644449899516	53.6
537	28.43375444258591	53.7
538	28.070534400103636	53.8
539	28.388471836750174	53.9
540	28.585076143707774	54.0
541	28.56009080606258	54.1
542	28.6833371887953	54.2
543	28.622296366305292	54.3
544	28.739931453629385	54.4
545	28.56839641394916	54.5
546	29.00292581249126	54.6
547	28.82388164000535	54.7
548	28.6979752017874	54.8
549	28.855004117897526	54.9
550	28.91968132016547	55.0
551	29.61337514578261	55.1
552	28.783263123729345	55.2
553	28.98094310025856	55.3
554	29.23741492770528	55.4
555	29.184025404540776	55.5
556	29.605913972766736	55.6
557	29.479372067333713	55.7
558	29.688144458107825	55.8
559	29.33110780281271	55.9
560	29.773697871743394	56.0
561	29.692865071705555	56.1
562	29.631466263641556	56.2
563	29.173577021759144	56.3
564	29.262686311239744	56.4
565	29.222516561568455	56.5
566	29.031335136559484	56.6
567	29.502152967496947	56.7
568	29.701922620582486	56.8
569	29.331436669942885	56.9
570	29.136435590244893	57.0
571	29.16348833740114	57.1
572	29.207241368511635	57.2
573	29.38103394401255	57.3
574	29.09619390088888	57.4
575	29.219789704947413	57.5
576	29.14744236200797	57.6
577	29.198964879068875	57.7
578	29.27648502791004	57.8
579	29.34185079573179	57.9
580	29.388382068952417	58.0
581	29.427082193635734	58.1
582	29.628924394781237	58.2
583	28.86191032763122	58.3
584	29.19000324977158	58.4
585	29.538835355308656	58.5
586	29.134996796550368	58.6
587	29.881610824531663	58.7
588	29.389005546220048	58.8
589	29.811884141535806	58.9
590	30.02786420357961	59.0
591	29.546621969755428	59.1
592	29.51200527860513	59.2
593	29.339788524769645	59.3
594	29.85126255467511	59.4
595	29.140162751053552	59.5
596	29.200372841469935	59.6
597	29.819221989377862	59.7
598	29.44346388755762	59.8
599	29.51557143154798	59.9
600	29.384949518281207	60.0
601	29.191102899238103	60.1
602	29.729372748854367	60.2
603	29.645254703214043	60.3
604	29.606359313672183	60.4
605	29.526746062575416	60.5
606	30.092568811441733	60.6
607	29.604375833793313	60.7
608	29.274172680900993	60.8
609	29.50661665364923	60.9
610	29.23108080975012	61.0
611	29.562746736231873	61.1
612	29.5921323845928	61.2
613	29.725559945563887	61.3
614	29.38777914588043	61.4
615	29.389317284853856	61.5
616	29.414133050385054	61.6
617	29.744637664813368	61.7
618	29.51478694641454	61.8
619	29.470629682789866	61.9
620	29.503797303147824	62.0
621	29.295090000659894	62.1
622	29.772731824548508	62.2
623	29.659981784387234	62.3
624	29.511059785605877	62.4
625	29.61480708807858	62.5
626	29.464915616403058	62.6
627	29.368143037649507	62.7
628	29.931173841608597	62.8
629	30.02033109087902	62.9
630	29.23647628610457	63.0
631	29.33411556677411	63.1
632	29.285378143221884	63.2
633	29.169055098719223	63.3
634	29.188821383522505	63.4
635	29.26280621071428	63.5
636	28.92747821171006	63.6
637	28.78504448735113	63.7
638	28.835505037637507	63.8
639	29.251271881263218	63.9
640	28.87169069905468	64.0
641	29.02194872055238	64.1
642	29.352672579734143	64.2
643	28.914947003770642	64.3
644	29.799157668737855	64.4
645	29.516897177166502	64.5
646	29.467090935441203	64.6
647	29.264899312969884	64.7
648	28.944469680102483	64.8
649	29.101054968156795	64.9
650	29.271325924805403	65.0
651	29.392109229761083	65.1
652	29.214729947121683	65.2
653	29.20485023041931	65.3
654	29.232666908513366	65.4
655	28.63670314459649	65.5
656	28.923120722235222	65.6
657	29.025775226639947	65.7
658	28.92458007012538	65.8
659	29.25022361728578	65.9
660	28.871060370388513	66.0
661	28.839441166101803	66.1
662	28.948080367135873	66.2
663	28.954894082989206	66.3
664	29.01559062270231	66.4
665	28.900137705814902	66.5
666	28.86097511172978	66.6
667	29.143293840188772	66.7
668	28.699852484988824	66.8
669	28.88784629682458	66.9
670	29.046932345347933	67.0
671	29.08973303206063	67.1
672	28.92187376769997	67.2
673	28.949673317297663	67.3
674	29.067448858291932	67.4
675	29.204648114162225	67.5
676	29.087468644841397	67.6
677	28.916803732776426	67.7
678	28.77237967714008	67.8
679	28.21149678662495	67.9
680	28.477255684799868	68.0
681	28.566736662651554	68.1
682	28.534291864840128	68.2
683	28.74628270008091	68.3
684	28.13152041140528	68.4
685	28.454274381229183	68.5
686	28.1087515011895	68.6
687	28.196682350120305	68.7
688	28.274575900182196	68.8
689	28.31901064544795	68.9
690	28.553571700346694	69.0
691	28.047443474156225	69.1
692	27.877967279738872	69.2
693	28.201468052004216	69.3
694	28.326798972744356	69.4
695	28.373554629267343	69.5
696	27.84112217121171	69.6
697	28.060736900183805	69.7
698	28.154010127130334	69.8
699	28.52267018005761	69.9
700	28.519878235150383	70.0
701	28.80353983772426	70.1
702	28.646337923800864	70.2
703	28.113590301412145	70.3
704	28.3023292028397	70.4
705	28.265773565901075	70.5
706	28.140620781523115	70.6
707	28.136383191522828	70.7
708	28.084064199381032	70.8
709	28.2885493275154	70.9
710	28.456381186281874	71.0
711	28.164828485433414	71.1
712	27.9976406581302	71.2
713	28.129663682399496	71.3
714	28.456321236544603	71.4
715	28.30269061411297	71.5
716	28.224807341148896	71.6
717	28.244580477350727	71.7
718	28.328388497206873	71.8
719	28.2717240055377	71.9
720	27.955600476656038	72.0
721	28.099385639378028	72.1
722	27.90508854088057	72.2
723	28.158086709264808	72.3
724	28.261573658592788	72.4
725	28.13301059058889	72.5
726	28.463611124596838	72.6
727	28.046744631504602	72.7
728	28.15545234652413	72.8
729	28.051852349120146	72.9
730	28.16796985166645	73.0
731	28.13374882878215	73.1
732	28.01374487041101	73.2
733	27.81273853988803	73.3
734	28.484711719266826	73.4
735	27.947478143680545	73.5
736	27.930250302038306	73.6
737	27.736252952227204	73.7
738	27.98554280114878	73.8
739	28.164682893214326	73.9
740	28.256092539756523	74.0
741	28.238465604149017	74.1
742	28.101584938311085	74.2
743	27.883073284504782	74.3
744	28.424690042310438	74.4
745	28.05441648502574	74.5
746	28.157668773953542	74.6
747	28.083449286361585	74.7
748	28.32751323104271	74.8
749	28.318811954890137	74.9
750	28.140093223835127	75.0
751	28.3513389694841	75.1
752	27.999865649807795	75.2
753	27.99910857026854	75.3
754	28.00049597847397	75.4
755	28.407025424010932	75.5
756	28.128344788179515	75.6
757	28.244621585741996	75.7
758	28.325399574591472	75.8
759	28.18141914701094	75.9
760	28.202867450157104	76.0
761	28.305420896433283	76.1
762	28.295342489173095	76.2
763	28.164398560174696	76.3
764	28.438582965710737	76.4
765	28.366067763506933	76.5
766	28.62792307736065	76.6
767	28.52481638065193	76.7
768	28.058301228000943	76.8
769	28.117284918077715	76.9
770	28.146910365387733	77.0
771	28.396116284677127	77.1
772	28.0151494071128	77.2
773	28.192588639489465	77.3
774	28.116692272103542	77.4
775	28.237514972600852	77.5
776	28.538036154145153	77.6
777	28.057626365244225	77.7
778	28.3496415354945	77.8
779	28.404752472543517	77.9
780	28.141025014037293	78.0
781	28.280940849430806	78.1
782	28.478192613550945	78.2
783	28.33098860295483	78.3
784	28.491602513353797	78.4
785	28.270638058868265	78.5
786	28.405038518432786	78.6
787	28.375106471037867	78.7
788	28.075534208192092	78.8
789	28.31655784476872	78.9
790	28.500442530326914	79.0
791	28.44580262692788	79.1
792	28.09579721938991	79.2
793	28.32186082724281	79.3
794	28.21409860522254	79.4
795	28.346431655276007	79.5
796	28.562201036814542	79.6
797	28.844579715010802	79.7
798	28.66853474223811	79.8
799	28.888137481262753	79.9
800	28.744648641527846	80.0
801	28.438341453912017	80.1
802	28.28239677162169	80.2
803	28.134236990928507	80.3
804	28.46665143270133	80.4
805	28.200628755682416	80.5
806	28.304314395568213	80.6
807	28.54266084816325	80.7
808	28.869960720921988	80.8
809	28.48351957591994	80.9
810	28.546304079339734	81.0
811	28.383848855581707	81.1
812	28.46904428364329	81.2
813	28.60422922834125	81.3
814	28.32128873546427	81.4
815	28.422843590402472	81.5
816	28.502020064841975	81.6
817	28.29482349573329	81.7
818	28.46936458652528	81.8
819	28.300691718587366	81.9
820	28.13697926319627	82.0
821	28.594870217928325	82.1
822	27.95369064931153	82.2
823	28.29206238211952	82.3
824	28.323512014292234	82.4
825	28.14738825043627	82.5
826	28.2179388141072	82.6
827	28.47259673378904	82.7
828	28.444007560509004	82.8
829	28.0841806731563	82.9
830	28.44915124796691	83.0
831	28.58595997412012	83.1
832	28.515335757914826	83.2
833	28.437622057064754	83.3
834	28.423586967144637	83.4
835	28.52066443313346	83.5
836	28.628085798076096	83.6
837	28.537782652398974	83.7
838	28.220350506395157	83.8
839	28.15056216081239	83.9
840	28.389405339801975	84.0
841	28.49544443508809	84.1
842	28.242869340564027	84.2
843	28.329781043961212	84.3
844	28.252670266183127	84.4
845	28.360766493882483	84.5
846	28.365966705378387	84.6
847	28.29037008667882	84.7
848	28.341616834948276	84.8
849	28.329794746758306	84.9
850	28.25491067350745	85.0
851	28.330985177255556	85.1
852	28.033464908274112	85.2
853	28.295349340571644	85.3
854	28.280596566653905	85.4
855	28.273856503334933	85.5
856	28.19606229855195	85.6
857	28.525885198825005	85.7
858	28.50755256916733	85.8
859	28.269608636236825	85.9
860	28.64727142685267	86.0
861	28.749763210541936	86.1
862	29.113027787114763	86.2
863	28.833305738704453	86.3
864	28.795253071183676	86.4
865	28.822014633901745	86.5
866	28.976222486660824	86.6
867	28.694900636690186	86.7
868	28.800103861353776	86.8
869	28.992319847543087	86.9
870	28.885129717301353	87.0
871	28.993590781973246	87.1
872	28.369779508668866	87.2
873	28.416254257851495	87.3
874	28.578647819022613	87.4
875	28.746491667736542	87.5
876	28.352234789843905	87.6
877	28.61770935497919	87.7
878	28.59027464235404	87.8
879	28.684363185727463	87.9
880	28.743627783144593	88.0
881	28.691480075966428	88.1
882	28.99541667968558	88.2
883	28.62942524649171	88.3
884	28.37263140331336	88.4
885	28.563598722117792	88.5
886	28.60362116672035	88.6
887	28.320905057145733	88.7
888	28.731987257016073	88.8
889	28.640046627086612	88.9
890	28.5943032646987	89.0
891	28.707541467006322	89.1
892	28.50001260506819	89.2
893	28.143157511834524	89.3
894	28.470676629346713	89.4
895	28.504933622073377	89.5
896	28.43357288052446	89.6
897	28.54523526116666	89.7
898	28.543412789153603	89.8
899	28.501077997541987	89.9
900	28.7888333107467	90.0
901	28.349749445021587	90.1
902	28.319181930411585	90.2
903	28.13343023874979	90.3
904	28.693059323331127	90.4
905	28.863047659789743	90.5
906	28.960340944832748	90.6
907	28.93444265833139	90.7
908	29.037426029866285	90.8
909	29.199958331857946	90.9
910	28.649563219666085	91.0
911	28.616914592747932	91.1
912	28.591321193481846	91.2
913	28.775887593195293	91.3
914	28.710090187265187	91.4
915	29.02653915757775	91.5
916	29.422217700668547	91.6
917	29.32735666210914	91.7
918	28.973170188608883	91.8
919	29.64295605900208	91.9
920	29.535762503061072	92.0
921	29.445207568487408	92.1
922	29.645141655138044	92.2
923	29.43525933779959	92.3
924	29.96700665600069	92.4
925	29.46400438039653	92.5
926	29.223609359636434	92.6
927	29.125298641909453	92.7
928	29.544515164702737	92.8
929	29.513923670197826	92.9
930	29.063341444864008	93.0
931	29.39931690103077	93.1
932	29.20119843499465	93.2
933	29.200619491817573	93.3
934	28.729820502226108	93.4
935	28.778611024117065	93.5
936	29.11387050913584	93.6
937	28.996708168311372	93.7
938	29.04056397040005	93.8
939	28.824347535106433	93.9
940	28.747084313710715	94.0
941	29.254944230883517	94.1
942	28.95763464240734	94.2
943	29.014566338619787	94.3
944	28.84261678932756	94.4
945	29.30519581351426	94.5
946	29.310851643013432	94.6
947	29.132996188175134	94.7
948	29.0883833065472	94.8
949	29.097636120282672	94.9
950	29.069826293587163	95.0
951	28.9656233731112	95.1
952	29.21364742615152	95.2
953	29.156839055112897	95.3
954	29.289886363464714	95.4
955	29.55663528872943	95.5
956	29.232872450469728	95.6
957	29.312369227791223	95.7
958	28.758512446484332	95.8
959	29.217535594825996	95.9
960	29.065061145898884	96.0
961	29.236294724043116	96.1
962	29.324297512658646	96.2
963	29.54253853622241	96.3
964	29.416424843198467	96.4
965	29.167321694887253	96.5
966	29.335674259943172	96.6
967	29.135969695143807	96.7
968	29.00241195760036	96.8
969	29.123438487204396	96.9
970	29.547934012576857	97.0
971	29.512642458669852	97.1
972	29.894844300821973	97.2
973	29.590172884608833	97.3
974	29.96487244535382	97.4
975	29.72533384941189	97.5
976	29.828450823218425	97.6
977	29.65552152393422	97.7
978	29.684609136458434	97.8
979	29.330515156838537	97.9
980	29.599631240300667	98.0
981	29.642716260052993	98.1
982	29.564771324502015	98.2
983	29.2205810414794	98.3
984	29.254009014982078	98.4
985	29.117241397220145	98.5
986	29.417270990918816	98.6
987	29.77038522054673	98.7
988	29.410810122090567	98.8
989	28.843212861001007	98.9
990	28.77963188250032	99.0
991	28.69140984913134	99.1
992	28.69322204404658	99.2
993	28.64238295399057	99.3
994	28.66351609280365	99.4
995	28.74368259433296	99.5
996	28.987496462967172	99.6
997	28.50012051459528	99.7
998	29.117457216274317	99.8
999	29.285648773464423	99.9
1000	29.31119763863997	100.0
1001	28.715636394387634	100.1
1002	29.096282969069968	100.2
1003	28.855541952683335	100.3
1004	29.129844544844282	100.4
1005	28.64623857852196	100.5
1006	29.05941559349753	100.6
1007	29.27913309344781	100.7
1008	29.79832864951387	100.8
1009	29.623563175419516	100.9
1010	29.498261373123196	101.0
1011	28.626878239082487	101.1
1012	28.716449997964894	101.2
1013	28.60087546875331	101.3
1014	28.662109843252225	101.4
1015	28.565669557328114	101.5
1016	28.45572173917189	101.6
1017	28.761619555724636	101.7
1018	28.392637487065734	101.8
1019	28.290145703376464	101.9
1020	28.258884484663746	102.0
1021	28.14885958827388	102.1
1022	27.89829880492215	102.2
1023	27.84737064668505	102.3
1024	28.155726402465937	102.4
1025	28.51962302055457	102.5
1026	28.14753726835463	102.6
1027	28.431430105629406	102.7
1028	27.802733785162207	102.8
1029	28.185747518041953	102.9
1030	28.082526060407602	103.0
1031	28.26844903703303	103.1
1032	28.214281880133626	103.2
1033	28.346841026339092	103.3
1034	28.479984254270544	103.4
1035	27.86308604209841	103.5
1036	28.086827025844435	103.6
1037	28.043248705396845	103.7
1038	28.12934680521677	103.8
1039	28.239114774161184	103.9
1040	28.322734380557335	104.0
1041	28.44640554999987	104.1
1042	28.2024478019962	104.2
1043	28.8419727578643	104.3
1044	28.236802427152135	104.4
1045	28.39919256262398	104.5
1046	28.292569385611873	104.6
1047	28.547658943402073	104.7
1048	28.465551783234805	104.8
1049	28.5277847490717	104.9
1050	28.352399223408995	105.0
1051	28.397731501884188	105.1
1052	28.652649774710753	105.2
1053	28.48922336520893	105.3
1054	28.64759686828357	105.4
1055	28.523768116674496	105.5
1056	28.730724886834093	105.6
1057	28.462210013594316	105.7
1058	28.675408407828712	105.8
1059	28.753726744600414	105.9
1060	28.869878504139443	106.0
1061	28.274605018626012	106.1
1062	28.672649007064578	106.2
1063	28.784725897318776	106.3
1064	28.69580502129817	106.4
1065	28.798514336891255	106.5
1066	28.21284822498802	106.6
1067	28.605972909271035	106.7
1068	28.671919333119504	106.8
1069	28.33696644818563	106.9
1070	28.615539174489957	107.0
1071	28.092138572566707	107.1
1072	27.87857534135977	107.2
1073	27.852862042619133	107.3
1074	28.247865722953215	107.4
1075	28.715504504965637	107.5
1076	28.950207726384196	107.6
1077	28.835405692358602	107.7
1078	28.697903262102678	107.8
1079	28.44711124405004	107.9
1080	28.55063587607002	108.0
1081	28.434033637076634	108.1
1082	28.580883087798025	108.2
1083	28.37481357375005	108.3
1084	28.413371531913548	108.4
1085	28.816036788670942	108.5
1086	28.350862797285203	108.6
1087	28.851859325965215	108.7
1088	28.163511304063075	108.8
1089	28.239690291638993	108.9
1090	28.357573742160355	109.0
1091	28.420327414286696	109.1
1092	28.558994582295327	109.2
1093	28.2780838162374	109.3
1094	28.72301535062096	109.4
1095	28.497602625629874	109.5
1096	28.66183407446077	109.6
1097	28.73889689244904	109.7
1098	28.767933119484162	109.8
1099	28.49309097968777	109.9
1100	28.679260606660826	110.0
1101	28.371531753846835	110.1
1102	28.46664629415242	110.2
1103	28.774143912265508	110.3
1104	28.919780665444375	110.4
1105	28.70527707978709	110.5
1106	28.802063361337737	110.6
1107	29.06437258034508	110.7
1108	28.87764456439058	110.8
1109	28.31052347549992	110.9
1110	28.127406146578807	111.0
1111	28.022156674975037	111.1
1112	27.940056366206317	111.2
1113	28.37581387793767	111.3
1114	28.32519574548475	111.4
1115	28.014695501959174	111.5
1116	28.29356797694986	111.6
1117	28.261911089971147	111.7
1118	28.278265378298855	111.8
1119	28.321715235023717	111.9
1120	28.019198583653093	112.0
1121	27.90222465628862	112.1
1122	28.444637889175173	112.2
1123	28.55466278556504	112.3
1124	28.697569256423595	112.4
1125	28.776737166614915	112.5
1126	29.010386985507132	112.6
1127	28.529869287079116	112.7
1128	28.487476258579868	112.8
1129	28.75115061874737	112.9
1130	29.193658470895514	113.0
1131	28.89960329672837	113.1
1132	28.61836880208918	113.2
1133	28.3233595706746	113.3
1134	28.117094791768082	113.4
1135	28.36553678011967	113.5
1136	28.152340098734907	113.6
1137	27.95643463442893	113.7
1138	28.21804501078465	113.8
1139	28.06068380184508	113.9
1140	27.87160061764062	114.0
1141	27.886603467605262	114.1
1142	27.72570864986594	114.2
1143	28.04706664723623	114.3
1144	28.125489467835752	114.4
1145	28.452248080109403	114.5
1146	28.229800297838807	114.6
1147	28.31996298984575	114.7
1148	28.385732990181673	114.8
1149	28.134596689352133	114.9
1150	28.619062506191895	115.0
1151	28.588554941319163	115.1
1152	28.57537113766831	115.2
1153	28.349316094063592	115.3
1154	28.340090685922302	115.4
1155	28.28222891235733	115.5
1156	28.59436664013524	115.6
1157	28.693139827264034	115.7
1158	28.874927984867355	115.8
1159	28.898072009153488	115.9
1160	28.732615872832604	116.0
1161	28.72730775180961	116.1
1162	28.802817015177723	116.2
1163	28.968576325884236	116.3
1164	29.061299728097502	116.4
1165	29.102250537202956	116.5
1166	28.950721581275097	116.6
1167	28.77156778641246	116.7
1168	28.616727892137575	116.8
1169	28.64607757065614	116.9
1170	29.009749805442414	117.0
1171	28.716342088437802	117.1
1172	28.73872560748541	117.2
1173	28.78663401181365	117.3
1174	28.35486572688531	117.4
1175	28.6120432483822	117.5
1176	28.253110468539667	117.6
1177	28.28507395560328	117.7
1178	28.346656038578367	117.8
1179	28.267464148492138	117.9
1180	28.245608187132525	118.0
1181	28.504616744890654	118.1
1182	28.561015744866197	118.2
1183	28.387564026442913	118.3
1184	28.317667771333067	118.4
1185	28.281283419358076	118.5
1186	28.328775601224688	118.6
1187	28.18640182660303	118.7
1188	28.14724437106682	118.8
1189	28.19099055077877	118.9
1190	28.740061630201748	119.0
1191	28.078225094970772	119.1
1192	27.82849333084302	119.2
1193	27.99240105109266	119.3
1194	28.44858600758692	119.4
1195	28.089517912623116	119.5
1196	27.92732132916018	119.6
1197	27.9612511676063	119.7
1198	28.28164483063134	119.8
1199	27.90711998054926	119.9
1200	28.265699913366717	120.0
1201	28.062680984521045	120.1
1202	27.968213901377993	120.2
1203	27.981781383347393	120.3
1204	28.147884976830806	120.4
1205	27.75800100405973	120.5
1206	27.89744409295362	120.6
1207	28.08846622294641	120.7
1208	28.34671084976673	120.8
1209	28.180602117734406	120.9
1210	28.073511332771584	121.0
1211	27.993488710611732	121.1
1212	27.732262012574548	121.2
1213	28.01917631660782	121.3
1214	28.368606206667977	121.4
1215	27.724125976801965	121.5
1216	27.89992258637739	121.6
1217	28.44309803735211	121.7
1218	28.191026520621133	121.8
1219	27.77137322117058	121.9
1220	28.106932454875718	122.0
1221	28.007129845115486	122.1
1222	28.23197561687695	122.2
1223	28.237189531169946	122.3
1224	27.954031506389157	122.4
1225	27.89493305538675	122.5
1226	28.436099333738053	122.6
1227	28.046953599160233	122.7
1228	27.958436955653806	122.8
1229	28.110092662454747	122.9
1230	28.030885356721793	123.0
1231	28.03146601274851	123.1
1232	27.76151748436312	123.2
1233	27.858243816176493	123.3
1234	27.778532932650457	123.4
1235	27.875749139459817	123.5
1236	27.6597211176262	123.6
1237	27.58508026902371	123.7
1238	27.911797772906088	123.8
1239	27.829382299804276	123.9
1240	27.61912315554583	124.0
1241	27.396630839184688	124.1
1242	28.033108635549752	124.2
1243	27.733041359159078	124.3
1244	28.007318258575484	124.4
1245	28.19105050051604	124.5
1246	27.864021257999845	124.6
1247	28.091722350105076	124.7
1248	28.120068298736754	124.8
1249	28.1261660434421	124.9
1250	28.594937019064144	125.0
1251	28.332028302684083	125.1
1252	28.230440903602798	125.2
1253	28.04888055500111	125.3
1254	28.164691457462506	125.4
1255	27.975827518011496	125.5
1256	27.983052317777553	125.6
1257	27.82640194143706	125.7
1258	27.958813782573802	125.8
1259	27.77365473688618	125.9
1260	27.619851116641275	126.0
1261	28.331439082409183	126.1
1262	28.20318261449019	126.2
1263	28.31392005632877	126.3
1264	28.281285132207714	126.4
1265	27.954574479723874	126.5
1266	28.02913139869419	126.6
1267	27.928941684916147	126.7
1268	27.992538079063564	126.8
1269	27.891339496849724	126.9
1270	28.018285634796925	127.0
1271	27.800974688585693	127.1
1272	27.841761064126057	127.2
1273	28.130007965176397	127.3
1274	27.838708766074113	127.4
1275	28.03481634663718	127.5
1276	28.238405654411743	127.6
1277	27.968266999716725	127.7
1278	28.109993317175842	127.8
1279	27.89043168654247	127.9
1280	28.246706123749416	128.0
1281	28.12829168984079	128.1
1282	28.17280008764091	128.2
1283	27.85565741322563	128.3
1284	27.71803337064553	128.4
1285	27.978353971225086	128.5
1286	28.20796146497556	128.6
1287	27.96277046523373	128.7
1288	27.62058935483453	128.8
1289	27.511088590433385	128.9
1290	27.779949459299704	129.0
1291	28.20623148684286	129.1
1292	27.928540878101245	129.2
1293	27.89080508776319	129.3
1294	27.90871464356069	129.4
1295	28.064633633106467	129.5
1296	28.149976366236768	129.6
1297	28.203955109676176	129.7
1298	28.106773159859536	129.8
1299	28.181951843247838	129.9
1300	28.337656726589074	130.0
1301	28.3358051361322	130.1
1302	28.616597715565213	130.2
1303	28.524795826456298	130.3
1304	28.105563888016285	130.4
1305	28.36824136969544	130.5
1306	28.554263691599772	130.6
1307	28.30106683265772	130.7
1308	28.402566876407555	130.8
1309	28.150575863609486	130.9
1310	28.025525850209707	131.0
1311	28.385294500674775	131.1
1312	27.989245982062535	131.2
1313	28.23463909806145	131.3
1314	28.244440023680546	131.4
1315	28.358527799407796	131.5
1316	28.27518396180309	131.6
1317	28.412384930523018	131.7
1318	28.258033198394486	131.8
1319	28.421341421271404	131.9
1320	28.401020173185948	132.0
1321	28.001768625753765	132.1
1322	28.3506692452763	132.2
1323	28.469890431363638	132.3
1324	28.37609992382694	132.4
1325	28.294835485680743	132.5
1326	28.31541366121165	132.6
1327	28.55499850409376	132.7
1328	28.848375389804914	132.8
1329	28.187544297310467	132.9
1330	28.07467093197538	133.0
1331	28.179555566606606	133.1
1332	27.77054762764587	133.2
1333	28.066308800050802	133.3
1334	28.224863865186897	133.4
1335	28.03744043228004	133.5
1336	28.461148046819787	133.6
1337	28.239609787706087	133.7
1338	28.244513676214908	133.8
1339	28.27751515015814	133.9
1340	28.324907986745846	134.0
1341	28.402767279815006	134.1
1342	28.2762356514798	134.2
1343	28.368071797581443	134.3
1344	28.455182191536444	134.4
1345	28.42466606241553	134.5
1346	28.75147606017827	134.6
1347	28.433918876151	134.7
1348	28.356558022326013	134.8
1349	28.56112708009256	134.9
1350	27.9588326239198	135.0
1351	28.27864734376776	135.1
1352	28.28440936994438	135.2
1353	28.238150439815932	135.3
1354	28.211700615731672	135.4
1355	28.133188726951065	135.5
1356	28.29237925930224	135.6
1357	28.273984967057658	135.7
1358	28.243367779808203	135.8
1359	28.317373161195615	135.9
1360	28.266849235472694	136.0
1361	28.58701166379683	136.1
1362	27.89278514194279	136.2
1363	28.396753464741842	136.3
1364	28.252329409105496	136.4
1365	28.600623679856767	136.5
1366	28.356220590947654	136.6
1367	28.122399487091805	136.7
1368	28.2125930103922	136.8
1369	28.149815358370954	136.9
1370	28.2732467288644	137.0
1371	28.163963496367067	137.1
1372	28.028584999660197	137.2
1373	28.408952379851804	137.3
1374	28.009342846845627	137.4
1375	28.420162980721607	137.5
1376	28.64507897931816	137.6
1377	28.40332224309718	137.7
1378	28.697363714467233	137.8
1379	28.1411808833542	137.9
1380	28.25765294577522	138.0
1381	28.350535643004662	138.1
1382	28.514160743064302	138.2
1383	28.33637894076037	138.3
1384	28.285769372555627	138.4
1385	28.357022204577458	138.5
1386	28.24330269152202	138.6
1387	28.018564829287648	138.7
1388	28.10011188762384	138.8
1389	28.30460386715675	138.9
1390	28.346198707725463	139.0
1391	28.11208299373217	139.1
1392	28.36253244185754	139.2
1393	28.169360685571153	139.3
1394	28.068890064452752	139.4
1395	28.27531585122509	139.5
1396	28.421971749937576	139.6
1397	28.570227450210396	139.7
1398	28.200366689688057	139.8
1399	28.345544399164385	139.9
1400	28.5357614898281	140.0
1401	28.48199171404433	140.1
1402	28.376779925132563	140.2
1403	28.226261550490143	140.3
1404	28.736031295007454	140.4
1405	28.099055059398218	140.5
1406	28.316840464958716	140.6
1407	28.512502704616335	140.7
1408	28.45810260016639	140.8
1409	28.069977723971824	140.9
1410	28.15350312363798	141.0
1411	28.435898930330602	141.1
1412	28.351996703744454	141.2
1413	28.570361052482035	141.3
1414	28.554892307416306	141.4
1415	28.223968044827092	141.5
1416	28.352878821307165	141.6
1417	28.05408761789556	141.7
1418	28.532500224120522	141.8
1419	28.569490924866777	141.9
1420	28.519018384632947	142.0
1421	28.631646812470034	142.1
1422	28.383799182942255	142.2
1423	28.349180778942326	142.3
1424	28.487640692144957	142.4
1425	28.78115289297738	142.5
1426	28.37458919044769	142.6
1427	28.595445735406134	142.7
1428	28.219843502902798	142.8
1429	28.504411202934293	142.9
1430	28.42401175385445	143.0
1431	28.425734880588603	143.1
1432	28.42958879227035	143.2
1433	28.448455831014563	143.3
1434	28.048281057628394	143.4
1435	28.170083508117685	143.5
1436	27.832318124080953	143.6
1437	28.041063109260882	143.7
1438	28.234048164936915	143.8
1439	28.120965831946194	143.9
1440	28.02548645466807	144.0
1441	27.932814437943897	144.1
1442	28.142504916123087	144.2
1443	28.127510630406626	144.3
1444	28.22684220651686	144.4
1445	28.328979430331408	144.5
1446	28.209216983758992	144.6
1447	28.263327616620394	144.7
1448	28.281077877401714	144.8
1449	28.386000194724943	144.9
1450	28.55350318636124	145.0
1451	28.468240957163843	145.1
1452	28.649208659791363	145.2
1453	28.601675369533478	145.3
1454	28.657020966982678	145.4
1455	28.57593980374757	145.5
1456	28.256029164319976	145.6
1457	28.83221979203502	145.7
1458	28.810768063189585	145.8
1459	28.603470435952353	145.9
1460	28.57120891305202	146.0
1461	29.00599523903957	146.1
1462	28.945408321703194	146.2
1463	28.69733117032414	146.3
1464	28.97449935992668	146.4
1465	28.81495426770078	146.5
1466	28.695661141928717	146.6
1467	29.04028306305969	146.7
1468	28.795969042331663	146.8
1469	28.766888281205997	146.9
1470	29.092528402667128	147.0
1471	28.832339691509567	147.1
1472	28.8015666349432	147.2
1473	29.045222921410875	147.3
1474	28.86941260903836	147.4
1475	28.850920684364503	147.5
1476	29.150840655686455	147.6
1477	28.728792792444313	147.7
1478	29.01244583077	147.8
1479	29.159435735161576	147.9
1480	29.053752912599812	148.0
1481	28.741750499943173	148.1
1482	28.607855331021366	148.2
1483	28.677398739106135	148.3
1484	28.851938117048487	148.4
1485	28.842226259610477	148.5
1486	29.070199694807886	148.6
1487	28.62638493838722	148.7
1488	29.13856294949322	148.8
1489	28.71471316843365	148.9
1490	28.98427973135014	149.0
1491	28.84845760658746	149.1
1492	28.84782042652274	149.2
1493	28.94523703673956	149.3
1494	28.6929120182624	149.4
1495	28.85050274905324	149.5
1496	29.110451661261717	149.6
1497	28.65620222485651	149.7
1498	28.73207289949789	149.8
1499	29.01929037791679	149.9
1500	29.304534653554633	150.0
1501	28.87087538262779	150.1
1502	29.221211370145568	150.2
1503	28.90796542865295	150.3
1504	28.760098545247573	150.4
1505	28.62113334140222	150.5
1506	28.90038778186181	150.6
1507	28.563376051665067	150.7
1508	28.918211695177494	150.8
1509	28.52251944928961	150.9
1510	28.630929128472413	151.0
1511	28.60198196961838	151.1
1512	28.250727894695522	151.2
1513	28.42295149992956	151.3
1514	28.814299959139703	151.4
1515	28.59352220526453	151.5
1516	28.798682196155614	151.6
1517	29.06923707331227	151.7
1518	28.754223470994948	151.8
1519	28.69245126171023	151.9
1520	28.783263123729345	152.0
1521	28.50545946691173	152.1
1522	28.85449711440517	152.2
1523	28.696683713161608	152.3
1524	28.28635516713126	152.4
1525	28.543702260742144	152.5
1526	28.61127760459476	152.6
1527	29.055986468525596	152.7
1528	28.83504599393497	152.8
1529	28.726161855402907	152.9
1530	28.77707973654218	153.0
1531	28.78040609053594	153.1
1532	28.451139866394698	153.2
1533	28.77011871562012	153.3
1534	28.64507897931816	153.4
1535	28.60970863432788	153.5
1536	28.578402881524617	153.6
1537	28.738287117978505	153.7
1538	28.624538486479253	153.8
1539	28.662349642201306	153.9
1540	28.830421299916868	154.0
1541	28.771170405296832	154.1
1542	28.663380777682384	154.2
1543	29.042732438039643	154.3
1544	29.009057814189333	154.4
1545	28.846665965867857	154.5
1546	28.747190510388165	154.6
1547	28.92282953779705	154.7
1548	28.904837765217003	154.8
1549	28.99034321906276	154.9
1550	28.703702970971303	155.0
1551	28.863938341600637	155.1
1552	28.652673754605665	155.2
1553	29.066421148510134	155.3
1554	28.998174367600072	155.4
1555	29.333173499474125	155.5
1556	29.51533848399744	155.6
1557	29.372671812087972	155.7
1558	29.52478313689218	155.8
1559	29.320207227727085	155.9
1560	29.348441841132402	156.0
1561	29.471770440647663	156.1
1562	29.23684626162602	156.2
1563	29.096457679732875	156.3
1564	29.129234770373746	156.4
1565	28.865483331972612	156.5
1566	29.364570033308116	156.6
1567	28.99071319458421	156.7
1568	29.122838989831678	156.8
1569	29.293133926375198	156.9
1570	29.4677178384081	157.0
1571	29.62896550317251	157.1
1572	29.355625532507183	157.2
1573	29.174217627523127	157.3
1574	29.20772096640981	157.4
1575	29.188547327580693	157.5
1576	29.293623801371194	157.6
1577	29.089421293426817	157.7
1578	28.416648213267855	157.8
1579	28.49017228390746	157.9
1580	28.331372281273367	158.0
1581	28.424085406388812	158.1
1582	28.580288728974217	158.2
1583	28.52208609833162	158.3
1584	28.53699988011517	158.4
1585	28.74434375429258	158.5
1586	28.811727258985933	158.6
1587	28.947141725535165	158.7
1588	28.587253175595553	158.8
1589	28.784407307286415	158.9
1590	29.045325692389056	159.0
1591	29.138035391805225	159.1
1592	28.957966935236787	159.2
1593	29.147754100641784	159.3
1594	29.004446822968326	159.4
1595	29.104021623726922	159.5
1596	28.98448869900577	159.6
1597	29.058798967628455	159.7
1598	28.757405945619258	159.8
1599	28.360662010054668	159.9
1600	28.610799719546222	160.0
1601	28.314110182638398	160.1
1602	28.443885948184825	160.2
1603	28.596961607334286	160.3
1604	28.304297267071846	160.4
1605	28.363133652079892	160.5
1606	28.47377517433884	160.6
1607	28.66868204730683	160.7
1608	28.308716419133585	160.8
1609	28.249578572589545	160.9
1610	28.469433100510734	161.0
1611	28.44905361553764	161.1
1612	28.054284595603743	161.2
1613	28.275308999826546	161.3
1614	28.25443963985746	161.4
1615	28.170438067992407	161.5
1616	28.196009200213226	161.6
1617	28.26340983340294	161.7
1618	28.18777895771064	161.8
1619	28.472762880203764	161.9
1620	28.337906802635977	162.0
1621	28.549753758507308	162.1
1622	28.30831903801796	162.2
1623	28.45285271603103	162.3
1624	28.610196796474234	162.4
1625	28.026968069603498	162.5
1626	28.459767490012908	162.6
1627	28.429984460536343	162.7
1628	28.267582335117044	162.8
1629	28.809373803585608	162.9
1630	28.419071895503265	163.0
1631	28.336365237963278	163.1
1632	28.076135418414445	163.2
1633	28.075270429348095	163.3
1634	28.20126593574713	163.4
1635	28.191826421401302	163.5
1636	28.088990354935124	163.6
1637	28.267244903738685	163.7
1638	28.257149367982137	163.8
1639	28.330930366067193	163.9
1640	28.18958772692661	164.0
1641	28.46382523080138	164.1
1642	28.370512608313216	164.2
1643	28.48895273496639	164.3
1644	28.22295061214311	164.4
1645	28.50830108445841	164.5
1646	28.19407368012417	164.6
1647	28.287627814411053	164.7
1648	27.802295295655306	164.8
1649	28.023448163600833	164.9
1650	27.92366610803624	165.0
1651	27.7876761240092	165.1
1652	27.73798806890881	165.2
1653	27.858994044317207	165.3
1654	27.977913768868554	165.4
1655	28.27742779482669	165.5
1656	27.810576923646977	165.6
1657	28.23753895249576	165.7
1658	28.184149429331256	165.8
1659	28.186287065677398	165.9
1660	28.050853757782164	166.0
1661	28.212586158993656	166.1
1662	28.131162425831285	166.2
1663	28.363412846570615	166.3
1664	27.83692568960269	166.4
1665	28.038216353165296	166.5
1666	28.261873407279147	166.6
1667	28.389102165416343	166.7
1668	28.475566815058443	166.8
1669	28.12302810290834	166.9
1670	28.06849953473567	167.0
1671	27.999829679965433	167.1
1672	28.393966658383526	167.2
1673	28.162615483703274	167.3
1674	28.289397188085385	167.4
1675	28.238278903538653	167.5
1676	28.336882518553452	167.6
1677	28.23797572915303	167.7
1678	28.474191396800464	167.8
1679	27.890895868793915	167.9
1680	28.096855760465168	168.0
1681	27.79652984377941	168.1
1682	28.22403998451182	168.2
1683	28.209509881046802	168.3
1684	28.489817724032736	168.4
1685	28.106607013444812	168.5
1686	28.29015255477501	168.6
1687	28.233253402705657	168.7
1688	28.208893255177724	168.8
1689	28.342995678905524	168.9
1690	28.214057496831266	169.0
1691	28.479907176036914	169.1
1692	28.376779925132563	169.2
1693	28.552898550439615	169.3
1694	29.14067660594445	169.4
1695	29.05855231728082	169.5
1696	28.914385189089927	169.6
1697	28.69752814803232	169.7
1698	29.153029677521687	169.8
1699	29.059970556779703	169.9
1700	29.120804124463714	170.0
1701	28.9982463072848	170.1
1702	28.523456378040684	170.2
1703	28.985471874697026	170.3
1704	28.827975350636187	170.4
1705	28.769121837131774	170.5
1706	29.137154987092153	170.6
1707	28.954815291905934	170.7
1708	28.708766154496303	170.8
1709	28.911391127925615	170.9
1710	29.063841596957815	171.0
1711	28.60457864966706	171.1
1712	28.830565179286324	171.2
1713	28.92256233325378	171.3
1714	28.797479775710908	171.4
1715	28.803306890173715	171.5
1716	28.77634663689783	171.6
1717	28.59107454313421	171.7
1718	28.550161416720755	171.8
1719	28.71400062298494	171.9
1720	28.923339966988678	172.0
1721	28.78545557126385	172.1
1722	28.614425822226345	172.2
1723	28.871865409717586	172.3
1724	28.58247946365909	172.4
1725	28.772828443744803	172.5
1726	28.74631010567509	172.6
1727	28.649794454366987	172.7
1728	28.635714830356328	172.8
1729	29.04370533663308	172.9
1730	28.834316319989888	173.0
1731	28.642802602151477	173.1
1732	28.746782852174718	173.2
1733	28.796431511733473	173.3
1734	28.466723372386053	173.4
1735	28.617299983916105	173.5
1736	28.454294935424823	173.6
1737	28.60323748840181	173.7
1738	28.497345698184418	173.8
1739	28.72570623739964	173.9
1740	28.94106453502545	174.0
1741	28.8773533799524	174.1
1742	28.61475640220615	174.2
1743	28.935264826156825	174.3
1744	28.87076576025106	174.4
1745	29.023695827181438	174.5
1746	28.84631311884277	174.6
1747	28.678608010949382	174.7
1748	28.626249623265952	174.8
1749	28.82903389171144	174.9
1750	28.829924573522334	175.0
1751	28.60789301371337	175.1
1752	28.63580218568778	175.2
1753	28.607019460398835	175.3
1754	28.81208353171029	175.4
1755	28.784006500471513	175.5
1756	28.521022418707457	175.6
1757	28.647312535243938	175.7
1758	28.689678158149007	175.8
1759	28.930037209066736	175.9
1760	28.41696680330021	176.0
1761	28.52070554152473	176.1
1762	28.43232250028994	176.2
1763	28.459281040716185	176.3
1764	28.81512897836369	176.4
1765	28.568464927934613	176.5
1766	28.143710762267062	176.6
1767	28.704084936440207	176.7
1768	28.394852201645513	176.8
1769	28.562137661377996	176.9
1770	28.62584881645105	177.0
1771	28.54766579480062	177.1
1772	28.489225078058563	177.2
1773	28.454467933238092	177.3
1774	28.716821686335976	177.4
1775	28.61797142097355	177.5
1776	28.80350558073153	177.6
1777	28.556416743592642	177.7
1778	28.604032250633075	177.8
1779	28.66097422394333	177.9
1780	28.427194228478754	178.0
1781	28.769299973493958	178.1
1782	28.563221895197795	178.2
1783	28.47583915815062	178.3
1784	28.311033904691545	178.4
1785	28.340345900518116	178.5
1786	28.544654605139943	178.6
1787	28.727057675762705	178.7
1788	28.705527155833998	178.8
1789	28.470990080830163	178.9
1790	28.755662264689473	179.0
1791	28.644844318917983	179.1
1792	28.678481260076296	179.2
1793	28.744141638035494	179.3
1794	28.812251390974648	179.4
1795	28.836913000038574	179.5
1796	28.910175004683822	179.6
1797	29.18188776819463	179.7
1798	29.192360130871172	179.8
1799	28.888123778465662	179.9
1800	28.714589843259834	180.0
1801	28.5860250624063	180.1
1802	28.917043531725515	180.2
1803	29.137545516809237	180.3
1804	29.108677149038478	180.4
1805	28.942057987814525	180.5
1806	28.428554231090004	180.6
1807	29.08648546915014	180.7
1808	29.374237356655577	180.8
1809	29.063262653780736	180.9
1810	28.687871101782676	181.0
1811	28.640593026120605	181.1
1812	28.91983890233201	181.2
1813	28.57555612542903	181.3
1814	28.704754660648007	181.4
1815	28.993436625505975	181.5
1816	28.970809881810013	181.6
1817	29.142324367294606	181.7
1818	29.148562565670133	181.8
1819	29.36579643364773	181.9
1820	29.19139408367628	182.0
1821	28.935484070910277	182.1
1822	29.185703997184383	182.2
1823	29.2448315666306	182.3
1824	28.794393220666237	182.4
1825	28.90804764543549	182.5
1826	29.5825198724337	182.6
1827	29.086848593273047	182.7
1828	29.302349057418674	182.8
1829	28.904210862250107	182.9
1830	29.05277316260783	183.0
1831	29.34881181665385	183.1
1832	29.060970860967323	183.2
1833	29.064033436117086	183.3
1834	29.420518553829304	183.4
1835	29.661307530005754	183.5
1836	29.43504694444468	183.6
1837	29.479889347923883	183.7
1838	29.461020596330037	183.8
1839	29.347486071035327	183.9
1840	29.51062129609898	184.0
1841	29.202387152642267	184.1
1842	28.97964133453495	184.2
1843	29.240035587648872	184.3
1844	28.741363395925358	184.4
1845	28.85380169745282	184.5
1846	28.81090509116049	184.6
1847	28.927810504539508	184.7
1848	28.972913261163434	184.8
1849	29.008115746889352	184.9
1850	28.951684202770718	185.0
1851	28.847155840863845	185.1
1852	29.306963474338957	185.2
1853	28.926453927627527	185.3
1854	28.991905337931097	185.4
1855	28.930211919729643	185.5
1856	28.804190720586064	185.6
1857	28.492167753733785	185.7
1858	29.046325996576673	185.8
1859	28.805732285258763	185.9
1860	28.77148214393064	186.0
1861	28.47476520142864	186.1
1862	28.592845629658182	186.2
1863	28.964643623119212	186.3
1864	28.78774051267872	186.4
1865	28.623440549862362	186.5
1866	28.5102760000891	186.6
1867	28.879504719095635	186.7
1868	28.93860488294768	186.8
1869	28.801652277425017	186.9
1870	28.958158774396058	187.0
1871	28.763017241027885	187.1
1872	28.784924587876585	187.2
1873	28.754490675538218	187.3
1874	29.165745873221827	187.4
1875	28.562872473871984	187.5
1876	29.0961664952947	187.6
1877	28.907828400682043	187.7
1878	28.352305016678994	187.8
1879	28.661955686784953	187.9
1880	28.869532508512904	188.0
1881	28.92702259370679	188.1
1882	28.797476350011635	188.2
1883	28.587260026994095	188.3
1884	28.869354372150724	188.4
1885	28.853205625779378	188.5
1886	28.92536112955955	188.6
1887	28.82955802370016	188.7
1888	28.49920927858875	188.8
1889	28.647649966622296	188.9
1890	28.85443545181826	189.0
1891	28.847210652052205	189.1
1892	28.75261681803607	189.2
1893	28.76916294552305	189.3
1894	28.5994606549537	189.4
1895	28.55049028385093	189.5
1896	28.821302088453034	189.6
1897	28.97094348408165	189.7
1898	28.895266361449174	189.8
1899	28.439802514651802	189.9
1900	28.586961991157374	190.0
1901	28.502141677166154	190.1
1902	28.556002233980653	190.2
1903	28.70850066280267	190.3
1904	28.320218204441563	190.4
1905	28.378294084211078	190.5
1906	28.41943844532544	190.6
1907	28.54834408325661	190.7
1908	27.933340282782254	190.8
1909	28.33638750500855	190.9
1910	28.07978036244056	191.0
1911	28.205092441834697	191.1
1912	28.222702248945843	191.2
1913	28.136241025003017	191.3
1914	27.739543336378603	191.4
1915	28.161277748137294	191.5
1916	28.102247811120343	191.6
1917	27.838470679974666	191.7
1918	27.972818041200462	191.8
1919	27.548490375092356	191.9
1920	27.130056624582878	192.0
1921	26.87888949245988	192.1
1922	27.304861494218862	192.2
1923	27.24201190251289	192.3
1924	27.313114003766717	192.4
1925	27.440066993112463	192.5
1926	27.119654488741425	192.6
1927	27.103307051812262	192.7
1928	27.33497510367524	192.8
1929	27.313895063200885	192.9
1930	27.342674362790554	193.0
1931	27.27111493068383	193.1
1932	27.310226139279862	193.2
1933	26.8472103384359	193.3
1934	27.222624157479235	193.4
1935	26.984077301476745	193.5
1936	26.928197294941008	193.6
1937	26.8654830183563	193.7
1938	26.806651771897165	193.8
1939	26.939221195200446	193.9
1940	27.003620915827305	194.0
1941	26.911120184066768	194.1
1942	27.275972572252467	194.2
1943	26.983897452264927	194.3
1944	26.747555033744398	194.4
1945	26.918872541520805	194.5
1946	26.743466461662464	194.6
1947	26.644840579602402	194.7
1948	26.837167901018077	194.8
1949	26.967500342696308	194.9
1950	27.010677856328996	195.0
1951	26.913124218141277	195.1
1952	26.7569414497515	195.2
1953	27.036757704891805	195.3
1954	27.352881233773466	195.4
1955	27.083775427409154	195.5
1956	27.325648637405404	195.6
1957	27.334014195029255	195.7
1958	27.332416106318558	195.8
1959	26.681099893553938	195.9
1960	26.570967087636987	196.0
1961	27.14893051472563	196.1
1962	27.336275156549217	196.2
1963	27.27420491142777	196.3
1964	27.471502922488085	196.4
1965	27.37480570911853	196.5
1966	27.20263177652395	196.6
1967	27.107260308772915	196.7
1968	27.143732016079362	196.8
1969	27.446091085283445	196.9
1970	27.227200891707515	197.0
1971	27.206316116091706	197.1
1972	27.479678353802306	197.2
1973	27.65965602934002	197.3
1974	27.433107685040042	197.4
1975	27.04498623454475	197.5
1976	27.332236257106743	197.6
1977	27.463707743793133	197.7
1978	27.022575309902965	197.8
1979	27.15895239794782	197.9
1980	27.637483190797685	198.0
1981	27.735521565432492	198.1
1982	27.7676357832641	198.2
1983	27.583297192552287	198.3
1984	27.441094702894265	198.4
1985	27.522838738938628	198.5
1986	27.731064730678753	198.6
1987	27.970332696378144	198.7
1988	27.51039488633067	198.8
1989	27.461876707531893	198.9
1990	27.995518437430785	199.0
1991	27.698212274653883	199.1
1992	27.511828541476284	199.2
1993	27.368680558819	199.3
1994	27.39954268356646	199.4
1995	27.45011285622956	199.5
1996	27.112145355935738	199.6
1997	27.504913767494404	199.7
1998	27.345319002629054	199.8
[truncated: 24,001 more rows]
