# Supplementary material for: Assessing structure-function impacts on Vitellogenin by leveraging allelic variant found in honey bee subspecies Apis mellifera mellifera
Source: iScience. 2025 Jul 29;28(9):113241. doi: 10.1016/j.isci.2025.113241 (PMC12496180; doi:10.1016/j.isci.2025.113241)
Supplement: Data S1. Data and code for molecular dynamics [file mmc2.zip › MD_analysis/csv/rmsdwt.csv]

	CA_Backbone	Time_(ns)
0	0.0	0.0
1	0.8964202	0.1
2	0.9609283	0.2
3	0.9765651	0.3
4	1.0408671	0.4
5	1.2251948	0.5
6	1.3335211	0.6
7	1.2868749	0.7
8	1.0943391	0.8
9	1.3525095	0.9
10	1.1163535	1.0
11	1.106676	1.1
12	1.0947441	1.2
13	0.9576526	1.3
14	1.0788038	1.4
15	0.9930107	1.5
16	1.0639126	1.6
17	1.0713089	1.7
18	0.8801838	1.8
19	1.126234	1.9
20	1.155613	2.0
21	1.2004476	2.1
22	1.1027008	2.2
23	0.9303391	2.3
24	1.0471187	2.4
25	1.0435729	2.5
26	1.106494	2.6
27	1.0633066	2.7
28	1.1868796	2.8
29	1.2046018	2.9
30	1.2086751	3.0
31	1.1566583	3.1
32	1.0795504	3.2
33	1.0438432	3.3
34	1.0425301	3.4
35	1.0114214	3.5
36	1.1519815	3.6
37	1.2360309	3.7
38	1.4010262	3.8
39	1.1758647	3.9
40	1.4637196	4.0
41	1.315882	4.1
42	1.2211106	4.2
43	1.1320854	4.3
44	1.1632919	4.4
45	1.003905	4.5
46	1.2063397	4.6
47	1.0358621	4.7
48	0.96402586	4.8
49	0.9943892	4.9
50	0.9318968	5.0
51	1.059511	5.1
52	1.0561213	5.2
53	1.0071905	5.3
54	1.2021579	5.4
55	1.0573032	5.5
56	1.0984913	5.6
57	1.285904	5.7
58	1.2961395	5.8
59	1.3095906	5.9
60	1.2674437	6.0
61	1.0245998	6.1
62	1.1608652	6.2
63	1.086729	6.3
64	1.036523	6.4
65	1.060461	6.5
66	1.1104919	6.6
67	1.0990779	6.7
68	1.0443448	6.8
69	1.0818989	6.9
70	1.0271524	7.0
71	0.9579471	7.1
72	1.0318483	7.2
73	1.13865	7.3
74	1.1743906	7.4
75	1.1067125	7.5
76	1.1567627	7.6
77	1.0545563	7.7
78	1.1500565	7.8
79	1.152506	7.9
80	1.2252276	8.0
81	1.0719855	8.1
82	1.211372	8.2
83	1.1110722	8.3
84	1.240066	8.4
85	1.1289852	8.5
86	1.3047826	8.6
87	1.0339935	8.7
88	1.1575636	8.8
89	1.0961784	8.9
90	1.0096275	9.0
91	0.89403504	9.1
92	1.0308717	9.2
93	0.98092824	9.3
94	1.0706317	9.4
95	1.2380501	9.5
96	1.0209365	9.6
97	1.0827551	9.7
98	1.0958475	9.8
99	1.0274662	9.9
100	1.3032998	10.0
101	1.1404883	10.1
102	1.0380378	10.2
103	1.1918252	10.3
104	0.9997631	10.4
105	1.2110062	10.5
106	1.2468375	10.6
107	1.2576793	10.7
108	1.129556	10.8
109	1.1281998	10.9
110	1.1693714	11.0
111	1.0651993	11.1
112	1.1564841	11.2
113	1.101458	11.3
114	1.1671298	11.4
115	1.0979778	11.5
116	1.1646764	11.6
117	1.1156316	11.7
118	1.1243007	11.8
119	1.2926536	11.9
120	1.2127681	12.0
121	1.222792	12.1
122	1.1324413	12.2
123	1.2063397	12.3
124	1.2286754	12.4
125	1.2847756	12.5
126	1.2008836	12.6
127	1.2161185	12.7
128	1.2415919	12.8
129	1.1173997	12.9
130	1.4484745	13.0
131	1.4901786	13.1
132	1.2649618	13.2
133	1.4999603	13.3
134	1.3751079	13.4
135	1.5123181	13.5
136	1.5981394	13.6
137	1.356703	13.7
138	1.4899352	13.8
139	1.2808185	13.9
140	1.3338231	14.0
141	1.3963025	14.1
142	1.4186858	14.2
143	1.3724391	14.3
144	1.2100409	14.4
145	0.9977058	14.5
146	1.154427	14.6
147	1.093013	14.7
148	1.1802762	14.8
149	1.1809586	14.9
150	1.1801397	15.0
151	1.0060698	15.1
152	1.4392668	15.2
153	1.2601755	15.3
154	1.2119372	15.4
155	1.0955901	15.5
156	1.3417434	15.6
157	1.2216383	15.7
158	1.0651615	15.8
159	1.25058	15.9
160	1.1404883	16.0
161	1.1033218	16.1
162	1.1637766	16.2
163	1.0536771	16.3
164	1.1565887	16.4
165	1.0958108	16.5
166	1.2517715	16.6
167	1.0951488	16.7
168	1.0434185	16.8
169	1.3111892	16.9
170	1.3533432	17.0
171	1.4471667	17.1
172	1.2934637	17.2
173	1.1629802	17.3
174	1.1823906	17.4
175	1.175385	17.5
176	1.1941553	17.6
177	1.1423589	17.7
178	1.113535	17.8
179	1.100177	17.9
180	1.1237632	18.0
181	1.1522263	18.1
182	1.040751	18.2
183	1.3081747	18.3
184	1.2094749	18.4
185	1.0643669	18.5
186	1.0957372	18.6
187	1.0711584	18.7
188	1.1398877	18.8
189	1.1526458	18.9
190	1.1984658	19.0
191	1.0226712	19.1
192	1.3565843	19.2
193	1.1418298	19.3
194	1.3006387	19.4
195	1.2797171	19.5
196	1.0453472	19.6
197	1.2544078	19.7
198	1.0826434	19.8
199	1.1143669	19.9
200	1.0497316	20.0
201	1.0771967	20.1
202	1.0452702	20.2
203	1.1092939	20.3
204	1.1288067	20.4
205	1.1395341	20.5
206	1.1573895	20.6
207	1.2257537	20.7
208	1.1316227	20.8
209	1.3334908	20.9
210	1.2157209	21.0
211	1.2837404	21.1
212	1.1498812	21.2
213	1.1156316	21.3
214	1.1065304	21.4
215	1.1225436	21.5
216	1.0334868	21.6
217	1.0624727	21.7
218	1.1370921	21.8
219	1.1620791	21.9
220	1.0717976	22.0
221	1.1899307	22.1
222	1.0483106	22.2
223	0.9829796	22.3
224	1.098968	22.4
225	1.1162091	22.5
226	1.2559484	22.6
227	1.1807199	22.7
228	1.298872	22.8
229	1.3484524	22.9
230	1.2645159	23.0
231	1.2318845	23.1
232	1.1345738	23.2
233	1.1773028	23.3
234	1.2059054	23.4
235	1.3217777	23.5
236	1.2061727	23.6
237	1.1763101	23.7
238	1.2564294	23.8
239	1.3617713	23.9
240	1.2801578	24.0
241	1.1202803	24.1
242	1.239871	24.2
243	1.2678249	24.3
244	1.3111585	24.4
245	1.2428244	24.5
246	1.3090367	24.6
247	1.3653169	24.7
248	1.08884	24.8
249	1.1345738	24.9
250	1.3417134	25.0
251	1.3031452	25.1
252	1.3162799	25.2
253	1.0610688	25.3
254	1.219592	25.4
255	1.1953692	25.5
256	1.232048	25.6
257	1.1108909	25.7
258	1.1947961	25.8
259	1.1819817	25.9
260	1.1136798	26.0
261	1.1020796	26.1
262	1.1866759	26.2
263	1.2580316	26.3
264	1.1460208	26.4
265	1.1447194	26.5
266	1.1626338	26.6
267	1.2540865	26.7
268	1.2962949	26.8
269	1.3148099	26.9
270	1.1673024	27.0
271	1.3128474	27.1
272	1.2787409	27.2
273	1.2652802	27.3
274	1.3598174	27.4
275	1.2107399	27.5
276	1.1419357	27.6
277	1.2452855	27.7
278	1.3050296	27.8
279	1.2896894	27.9
280	1.2855906	28.0
281	1.2145274	28.1
282	1.3031143	28.2
283	1.3037324	28.3
284	1.275618	28.4
285	1.1574591	28.5
286	1.1970868	28.6
287	1.2223307	28.7
288	1.207241	28.8
289	1.2126683	28.9
290	1.4332922	29.0
291	1.2429864	29.1
292	1.2061058	29.2
293	1.2973821	29.3
294	1.3895345	29.4
295	1.3301028	29.5
296	1.3631907	29.6
297	1.2405857	29.7
298	1.2240434	29.8
299	1.3421936	29.9
300	1.269381	30.0
301	1.3925176	30.1
302	1.571114	30.2
303	1.4838933	30.3
304	1.4103694	30.4
305	1.4194524	30.5
306	1.4693786	30.6
307	1.5543829	30.7
308	1.490395	30.8
309	1.3766598	30.9
310	1.5656167	31.0
311	1.5906854	31.1
312	1.5051084	31.2
313	1.7852063	31.3
314	1.5695488	31.4
315	1.6529367	31.5
316	1.33967	31.6
317	1.4264739	31.7
318	1.3715876	31.8
319	1.3921413	31.9
320	1.3942813	32.0
321	1.3866901	32.1
322	1.511039	32.2
323	1.3558712	32.3
324	1.6679071	32.4
325	1.4407777	32.5
326	1.5902548	32.6
327	1.4639397	32.7
328	1.3323725	32.8
329	1.3281932	32.9
330	1.2924042	33.0
331	1.3014437	33.1
332	1.4166397	33.2
333	1.3817424	33.3
334	1.3747854	33.4
335	1.2503223	33.5
336	1.1793543	33.6
337	1.5176898	33.7
338	1.3536112	33.8
339	1.3247917	33.9
340	1.4447427	34.0
341	1.4125102	34.1
342	1.2791502	34.2
343	1.3337023	34.3
344	1.3681467	34.4
345	1.3370512	34.5
346	1.6184795	34.6
347	1.4685558	34.7
348	1.5908879	34.8
349	1.461957	34.9
350	1.4804139	35.0
351	1.4789437	35.1
352	1.6257812	35.2
353	1.3369005	35.3
354	1.5024561	35.4
355	1.3642247	35.5
356	1.5559113	35.6
357	1.4988317	35.7
358	1.4058489	35.8
359	1.3155144	35.9
360	1.3982342	36.0
361	1.4846259	36.1
362	1.3159431	36.2
363	1.3855276	36.3
364	1.4396307	36.4
365	1.2760601	36.5
366	1.3854694	36.6
367	1.2996161	36.7
368	1.324092	36.8
369	1.3314046	36.9
370	1.2411052	37.0
371	1.2650893	37.1
372	1.4399105	37.2
373	1.283458	37.3
374	1.3581573	37.4
375	1.3876486	37.5
376	1.3365388	37.6
377	1.2118708	37.7
378	1.2924042	37.8
379	1.321168	37.9
380	1.3004528	38.0
381	1.3661723	38.1
382	1.2028614	38.2
383	1.1563448	38.3
384	1.2997091	38.4
385	1.457403	38.5
386	1.2376596	38.6
387	1.2842424	38.7
388	1.292934	38.8
389	1.224504	38.9
390	1.2082751	39.0
391	1.1604487	39.1
392	1.258544	39.2
393	1.3388577	39.3
394	1.2674117	39.4
395	1.241235	39.5
396	1.2630813	39.6
397	1.251868	39.7
398	1.4390148	39.8
399	1.2800634	39.9
400	1.3310112	40.0
401	1.2264766	40.1
402	1.2379525	40.2
403	1.2375618	40.3
404	1.35376	40.4
405	1.2600155	40.5
406	1.3551283	40.6
407	1.3074353	40.7
408	1.2495487	40.8
409	1.2556918	40.9
410	1.0790278	41.0
411	1.2427596	41.1
412	1.1773028	41.2
413	1.1861666	41.3
414	1.1809245	41.4
415	1.0745755	41.5
416	1.1788759	41.6
417	1.1208915	41.7
418	1.1109633	41.8
419	1.0865436	41.9
420	1.2266736	42.0
421	1.1336857	42.1
422	1.2172774	42.2
423	1.0659177	42.3
424	1.2426623	42.4
425	1.1423943	42.5
426	1.110383	42.6
427	1.1172915	42.7
428	1.1854532	42.8
429	1.0739756	42.9
430	1.1324058	43.0
431	1.3021555	43.1
432	1.2946467	43.2
433	1.2908447	43.3
434	1.4667441	43.4
435	1.264452	43.5
436	1.2938684	43.6
437	1.3743459	43.7
438	1.1712991	43.8
439	1.4020036	43.9
440	1.2803781	44.0
441	1.1827654	44.1
442	1.2892832	44.2
443	1.345192	44.3
444	1.2050699	44.4
445	1.3371717	44.5
446	1.2941176	44.6
447	1.2376921	44.7
448	1.270935	44.8
449	1.154427	44.9
450	1.4434594	45.0
451	1.1592329	45.1
452	1.2041335	45.2
453	1.2100743	45.3
454	1.474852	45.4
455	1.1566931	45.5
456	1.197928	45.6
457	1.2338451	45.7
458	1.3178399	45.8
459	1.22756	45.9
460	1.2499677	46.0
461	1.2685238	46.1
462	1.2559484	46.2
463	1.335423	46.3
464	1.3274044	46.4
465	1.427349	46.5
466	1.3465987	46.6
467	1.1797982	46.7
468	1.2948955	46.8
469	1.3297999	46.9
470	1.330981	47.0
471	1.2340411	47.1
472	1.3460901	47.2
473	1.1423589	47.3
474	1.4138784	47.4
475	1.3743752	47.5
476	1.3672041	47.6
477	1.2098413	47.7
478	1.2817619	47.8
479	1.3522415	47.9
480	1.3331282	48.0
481	1.2244712	48.1
482	1.2275928	48.2
483	1.2063063	48.3
484	1.3466586	48.4
485	1.1214305	48.5
486	1.3757229	48.6
487	1.3443531	48.7
488	1.2567179	48.8
489	1.5486442	48.9
490	1.4204738	49.0
491	1.3057394	49.1
492	1.2885643	49.2
493	1.3022484	49.3
494	1.497299	49.4
495	1.2533152	49.5
496	1.2517071	49.6
497	1.3229353	49.7
498	1.3078358	49.8
499	1.211505	49.9
500	1.2531223	50.0
501	1.2288721	50.1
502	1.2306411	50.2
503	1.3443232	50.3
504	1.3280113	50.4
505	1.3670566	50.5
506	1.4000483	50.6
507	1.3440833	50.7
508	1.2403908	50.8
509	1.2823589	50.9
510	1.3685589	51.0
511	1.3744924	51.1
512	1.2748282	51.2
513	1.3463295	51.3
514	1.5378366	51.4
515	1.3492887	51.5
516	1.4122249	51.6
517	1.3340044	51.7
518	1.3830829	51.8
519	1.419651	51.9
520	1.2876886	52.0
521	1.4129949	52.1
522	1.3082362	52.2
523	1.4195943	52.3
524	1.4441571	52.4
525	1.3364785	52.5
526	1.3192453	52.6
527	1.1633612	52.7
528	1.3100212	52.8
529	1.3245485	52.9
530	1.0656153	53.0
531	1.1816407	53.1
532	1.2353789	53.2
533	1.2772593	53.3
534	1.3028979	53.4
535	1.2687461	53.5
536	1.3668799	53.6
537	1.3646675	53.7
538	1.446415	53.8
539	1.4026356	53.9
540	1.4611852	54.0
541	1.4558265	54.1
542	1.4032961	54.2
543	1.3277079	54.3
544	1.3819463	54.4
545	1.4516697	54.5
546	1.2927158	54.6
547	1.4183735	54.7
548	1.3685589	54.8
549	1.334095	54.9
550	1.4389588	55.0
551	1.2831126	55.1
552	1.2225285	55.2
553	1.233094	55.3
554	1.29474	55.4
555	1.1781238	55.5
556	1.1402056	55.6
557	1.2412674	55.7
558	1.304412	55.8
559	1.3216863	55.9
560	1.334095	56.0
561	1.2645477	56.1
562	1.3822379	56.2
563	1.3597285	56.3
564	1.156066	56.4
565	1.1990372	56.5
566	1.2262795	56.6
567	1.4220612	56.7
568	1.3446229	56.8
569	1.3635452	56.9
570	1.3014437	57.0
571	1.4191117	57.1
572	1.2745438	57.2
573	1.2550178	57.3
574	1.3361167	57.4
575	1.1204242	57.5
576	1.3372319	57.6
577	1.2666805	57.7
578	1.1654372	57.8
579	1.2679838	57.9
580	1.3579497	58.0
581	1.4647377	58.1
582	1.2956731	58.2
583	1.2693176	58.3
584	1.3112814	58.4
585	1.3678815	58.5
586	1.4388189	58.6
587	1.3770401	58.7
588	1.2663624	58.8
589	1.2564294	58.9
590	1.4508368	59.0
591	1.5381509	59.1
592	1.2966678	59.2
593	1.4091406	59.3
594	1.4572095	59.4
595	1.2891895	59.5
596	1.5809554	59.6
597	1.2064065	59.7
598	1.4450772	59.8
599	1.3081439	59.9
600	1.2921548	60.0
601	1.3893895	60.1
602	1.353135	60.2
603	1.5565066	60.3
604	1.4875268	60.4
605	1.5024561	60.5
606	1.402693	60.6
607	1.3607948	60.7
608	1.5801142	60.8
609	1.4108835	60.9
610	1.299213	61.0
611	1.7653039	61.1
612	1.4720082	61.2
613	1.5325092	61.3
614	1.3436637	61.4
615	1.4742782	61.5
616	1.3874453	61.6
617	1.360173	61.7
618	1.455688	61.8
619	1.4664419	61.9
620	1.3428838	62.0
621	1.5301414	62.1
622	1.6018659	62.2
623	1.5097585	62.3
624	1.4474728	62.4
625	1.5509318	62.5
626	1.4292389	62.6
627	1.3521521	62.7
628	1.5786858	62.8
629	1.5485661	62.9
630	1.5631702	63.0
631	1.3569405	63.1
632	1.524708	63.2
633	1.4137076	63.3
634	1.5745461	63.4
635	1.3986951	63.5
636	1.4411969	63.6
637	1.5278226	63.7
638	1.4685832	63.8
639	1.4198213	63.9
640	1.5013831	64.0
641	1.2927471	64.1
642	1.440386	64.2
643	1.3210154	64.3
644	1.6688006	64.4
645	1.5048406	64.5
646	1.5912931	64.6
647	1.3341553	64.7
648	1.4620948	64.8
649	1.4424543	64.9
650	1.4112831	65.0
651	1.2959219	65.1
652	1.2781737	65.2
653	1.2959529	65.3
654	1.429887	65.4
655	1.1957399	65.5
656	1.4171231	65.6
657	1.4620397	65.7
658	1.5163088	65.8
659	1.3341553	65.9
660	1.4148185	66.0
661	1.2532188	66.1
662	1.2540543	66.2
663	1.1589895	66.3
664	1.2394161	66.4
665	1.2837404	66.5
666	1.3019699	66.6
667	1.299306	66.7
668	1.2833323	66.8
669	1.282673	66.9
670	1.381684	67.0
671	1.4214945	67.1
672	1.4613507	67.2
673	1.4425101	67.3
674	1.4737315	67.4
675	1.447612	67.5
676	1.4262761	67.6
677	1.3755472	67.7
678	1.2810701	67.8
679	1.5043318	67.9
680	1.371705	68.0
681	1.5261605	68.1
682	1.4323081	68.2
683	1.5766429	68.3
684	1.665369	68.4
685	1.4683363	68.5
686	1.5590669	68.6
687	1.5308784	68.7
688	1.4379786	68.8
689	1.4864972	68.9
690	1.4533892	69.0
691	1.4731574	69.1
692	1.3969659	69.2
693	1.4908543	69.3
694	1.4621499	69.4
695	1.4455512	69.5
696	1.4034109	69.6
697	1.4045299	69.7
698	1.3134303	69.8
699	1.3246396	69.9
700	1.3952055	70.0
701	1.3851204	70.1
702	1.4194524	70.2
703	1.5434064	70.3
704	1.4281955	70.4
705	1.3349705	70.5
706	1.5752624	70.6
707	1.4296335	70.7
708	1.3423138	70.8
709	1.4285904	70.9
710	1.5667486	71.0
711	1.7335238	71.1
712	1.5370243	71.2
713	1.6342094	71.3
714	1.5333502	71.4
715	1.585942	71.5
716	1.618604	71.6
717	1.5201564	71.7
718	1.3887513	71.8
719	1.3878517	71.9
720	1.4066224	72.0
721	1.4939587	72.1
722	1.5885057	72.2
723	1.6293457	72.3
724	1.6567588	72.4
725	1.5561442	72.5
726	1.4420073	72.6
727	1.658703	72.7
728	1.5313257	72.8
729	1.5044925	72.9
730	1.6769404	73.0
731	1.5043586	73.1
732	1.5129306	73.2
733	1.4106835	73.3
734	1.4224861	73.4
735	1.6469299	73.5
736	1.5528787	73.6
737	1.5425969	73.7
738	1.5871865	73.8
739	1.4908003	73.9
740	1.638149	74.0
741	1.5868564	74.1
742	1.5515552	74.2
743	1.5181143	74.3
744	1.5707035	74.4
745	1.5047336	74.5
746	1.643183	74.6
747	1.4968683	74.7
748	1.4911785	74.8
749	1.7833775	74.9
750	1.5696771	75.0
751	1.5787113	75.1
752	1.4321393	75.2
753	1.4583149	75.3
754	1.3402712	75.4
755	1.3697065	75.5
756	1.6607904	75.6
757	1.7623346	75.7
758	1.8232113	75.8
759	1.6067877	75.9
760	1.5196263	76.0
761	1.6149908	76.1
762	1.4638021	76.2
763	1.5064461	76.3
764	1.7007004	76.4
765	1.5695232	76.5
766	1.5232012	76.6
767	1.6424963	76.7
768	1.523307	76.8
769	1.4444917	76.9
770	1.6293457	77.0
771	1.5239943	77.1
772	1.6063364	77.2
773	1.4768447	77.3
774	1.5157508	77.4
775	1.6402382	77.5
776	1.4345284	77.6
777	1.7430031	77.7
778	1.3700299	77.8
779	1.4607716	77.9
780	1.5692921	78.0
781	1.6890054	78.1
782	1.3875324	78.2
783	1.5268995	78.3
784	1.4424543	78.4
785	1.453417	78.5
786	1.7479886	78.6
787	1.5472648	78.7
788	1.4922048	78.8
789	1.4598887	78.9
790	1.5587568	79.0
791	1.6240209	79.1
792	1.6319153	79.2
793	2.0257287	79.3
794	1.5841883	79.4
795	1.7518334	79.5
796	1.6080159	79.6
797	1.7413383	79.7
798	1.7086412	79.8
799	1.5917993	79.9
800	1.4616263	80.0
801	1.7677213	80.1
802	1.6168357	80.2
803	1.8048	80.3
804	1.6622454	80.4
805	1.6785973	80.5
806	1.5328509	80.6
807	1.6091429	80.7
808	1.6154897	80.8
809	1.4655626	80.9
810	1.5768983	81.0
811	1.5591444	81.1
812	1.7694526	81.2
813	1.5347683	81.3
814	1.7147372	81.4
815	1.505135	81.5
816	1.6031983	81.6
817	1.6111195	81.7
818	1.7291958	81.8
819	1.5749811	81.9
820	1.610069	82.0
821	1.6224821	82.1
822	1.8688232	82.2
823	1.5444503	82.3
824	1.482508	82.4
825	1.5231746	82.5
826	1.3898532	82.6
827	1.4014575	82.7
828	1.6300379	82.8
829	1.5047871	82.9
830	1.4352865	83.0
831	1.7571146	83.1
832	1.8551488	83.2
833	1.7362177	83.3
834	1.5523598	83.4
835	1.5453368	83.5
836	1.4237316	83.6
837	1.5803437	83.7
838	1.6124694	83.8
839	1.8102385	83.9
840	1.4657824	84.0
841	1.4440174	84.1
842	1.4853858	84.2
843	1.6033239	84.3
844	1.4745786	84.4
845	1.4992617	84.5
846	1.5750322	84.6
847	1.4809309	84.7
848	1.4163839	84.8
849	1.6177076	84.9
850	1.4702009	85.0
851	1.5096785	85.1
852	1.5619327	85.2
853	1.5523858	85.3
854	1.5651021	85.4
855	1.4618468	85.5
856	1.4882038	85.6
857	1.7557385	85.7
858	1.520819	85.8
859	1.570806	85.9
860	1.710597	86.0
861	1.5522301	86.1
862	1.6681002	86.2
863	1.6900069	86.3
864	1.67302	86.4
865	1.6603537	86.5
866	1.6831034	86.6
867	1.625112	86.7
868	1.6796291	86.8
869	1.6581442	86.9
870	1.6729718	87.0
871	1.552775	87.1
872	1.4616814	87.2
873	1.4863617	87.3
874	1.6087173	87.4
875	1.6211655	87.5
876	1.7739549	87.6
877	1.607239	87.7
878	1.4725555	87.8
879	1.9295555	87.9
880	1.8630153	88.0
881	1.5044658	88.1
882	1.9920776	88.2
883	1.5810828	88.3
884	1.8808138	88.4
885	1.5897479	88.5
886	1.5596094	88.6
887	1.5314835	88.7
888	1.5948589	88.8
889	1.9094908	88.9
890	1.6100941	89.0
891	1.4788891	89.1
892	1.589241	89.2
893	1.4720631	89.3
894	1.4506147	89.4
895	1.5706779	89.5
896	1.5477334	89.6
897	1.5566101	89.7
898	1.5318781	89.8
899	1.5518667	89.9
900	1.6044042	90.0
901	1.586323	90.1
902	1.5238093	90.2
903	1.789669	90.3
904	1.5948842	90.4
905	1.6176081	90.5
906	1.6519858	90.6
907	1.6391816	90.7
908	1.7352428	90.8
909	1.5321411	90.9
910	1.6442369	91.0
911	1.633963	91.1
912	1.7021682	91.2
913	1.7378412	91.3
914	1.803505	91.4
915	1.6504242	91.5
916	1.6784774	91.6
917	1.6078155	91.7
918	1.700653	91.8
919	1.5637629	91.9
920	1.577205	92.0
921	1.7155356	92.1
922	1.6041027	92.2
923	1.7529829	92.3
924	1.6101191	92.4
925	1.5738297	92.5
926	1.5985678	92.6
927	1.5757995	92.7
928	1.6204944	92.8
929	1.5411077	92.9
930	1.5890129	93.0
931	1.402492	93.1
932	1.4828612	93.2
933	1.4160992	93.3
934	1.5490344	93.4
935	1.5294566	93.5
936	1.5756972	93.6
937	1.635688	93.7
938	1.4530842	93.8
939	1.4689946	93.9
940	1.5641493	94.0
941	1.5360802	94.1
942	1.5964999	94.2
943	1.6409994	94.3
944	1.7049116	94.4
945	1.6223333	94.5
946	1.4763262	94.6
947	1.5132236	94.7
948	1.5700622	94.8
949	1.7460977	94.9
950	1.5883281	95.0
951	1.5211897	95.1
952	1.5231483	95.2
953	1.5257118	95.3
954	1.6427661	95.4
955	1.6791012	95.5
956	1.7552567	95.6
957	1.6889575	95.7
958	1.6890054	95.8
959	1.7862667	95.9
960	1.6473458	96.0
961	1.6741993	96.1
962	1.8113508	96.2
963	1.7119861	96.3
964	1.6227553	96.4
965	1.675883	96.5
966	1.7215137	96.6
967	1.8728501	96.7
968	1.753741	96.8
969	1.8141733	96.9
970	1.7735915	97.0
971	1.9155787	97.1
972	2.0840359	97.2
973	2.0969286	97.3
974	1.9926841	97.4
975	1.9089423	97.5
976	1.9213747	97.6
977	2.0075293	97.7
978	1.8790995	97.8
979	1.9965823	97.9
980	1.911979	98.0
981	1.969133	98.1
982	1.9033414	98.2
983	1.8318528	98.3
984	1.907042	98.4
985	1.9972079	98.5
986	1.8741833	98.6
987	1.8875277	98.7
988	1.7908393	98.8
989	1.9488351	98.9
990	2.0567744	99.0
991	1.9362878	99.1
992	1.7137736	99.2
993	2.0564609	99.3
994	2.171511	99.4
995	1.8747637	99.5
996	2.0105972	99.6
997	1.9317467	99.7
998	1.8980635	99.8
999	1.8804497	99.9
1000	1.9746289	100.0
1001	2.0524604	100.1
1002	2.011659	100.2
1003	2.1018987	100.3
1004	2.0198932	100.4
1005	2.0110981	100.5
1006	2.0113785	100.6
1007	1.9398425	100.7
1008	2.0151005	100.8
1009	1.8828049	100.9
1010	1.7913342	101.0
1011	1.8831687	101.1
1012	1.8734093	101.2
1013	1.9682939	101.3
1014	1.8091922	101.4
1015	2.077705	101.5
1016	1.8436687	101.6
1017	2.00156	101.7
1018	1.8593787	101.8
1019	1.7732508	101.9
1020	1.8419635	102.0
1021	1.783626	102.1
1022	1.8934095	102.2
1023	1.7281704	102.3
1024	1.8662994	102.4
1025	2.008793	102.5
1026	1.9596579	102.6
1027	1.9530064	102.7
1028	1.8247354	102.8
1029	2.0114186	102.9
1030	2.201617	103.0
1031	1.9359757	103.1
1032	1.854671	103.2
1033	2.0096552	103.3
1034	1.843035	103.4
1035	1.7596351	103.5
1036	1.8103944	103.6
1037	1.8943881	103.7
1038	1.8504086	103.8
1039	1.8896184	103.9
1040	1.9303697	104.0
1041	1.6985669	104.1
1042	1.7464899	104.2
1043	1.8701808	104.3
1044	1.9507773	104.4
1045	2.115654	104.5
1046	1.8856059	104.6
1047	1.8993367	104.7
1048	1.8697715	104.8
1049	1.7403895	104.9
1050	1.875043	105.0
1051	1.8361363	105.1
1052	1.7065178	105.2
1053	1.9290127	105.3
1054	2.0138407	105.4
1055	1.925731	105.5
1056	1.8306428	105.6
1057	1.9084568	105.7
1058	1.8757734	105.8
1059	1.874033	105.9
1060	1.8940053	106.0
1061	1.9393854	106.1
1062	1.9820821	106.2
1063	1.9575806	106.3
1064	1.8676589	106.4
1065	1.8652629	106.5
1066	1.9556656	106.6
1067	1.8378907	106.7
1068	1.7611911	106.8
1069	1.7408985	106.9
1070	1.8617822	107.0
1071	1.9937958	107.1
1072	1.8494503	107.2
1073	1.7963424	107.3
1074	1.9573336	107.4
1075	1.8641825	107.5
1076	1.9747922	107.6
1077	2.0154204	107.7
1078	1.8684998	107.8
1079	1.8373427	107.9
1080	1.9682939	108.0
1081	1.836268	108.1
1082	1.9790921	108.2
1083	1.9067461	108.3
1084	1.8857126	108.4
1085	1.7972393	108.5
1086	2.1009402	108.6
1087	2.0605316	108.7
1088	1.7755895	108.8
1089	1.8278236	108.9
1090	1.8482955	109.0
1091	1.7497394	109.1
1092	1.9016473	109.2
1093	1.7790349	109.3
1094	1.9225276	109.4
1095	1.6711407	109.5
1096	1.8273829	109.6
1097	1.9891429	109.7
1098	1.8806639	109.8
1099	1.8000615	109.9
1100	1.8637936	110.0
1101	1.8997396	110.1
1102	1.8464417	110.2
1103	1.8475106	110.3
1104	1.8322266	110.4
1105	1.9489384	110.5
1106	1.9490418	110.6
1107	1.7395558	110.7
1108	1.8561909	110.8
1109	1.8382196	110.9
1110	1.7683822	111.0
1111	1.9060911	111.1
1112	1.9868327	111.2
1113	1.8843663	111.3
1114	1.8475324	111.4
1115	1.7569084	111.5
1116	1.7882503	111.6
1117	1.8986367	111.7
1118	1.9892037	111.8
1119	1.9629445	111.9
1120	1.979377	112.0
1121	1.740644	112.1
1122	1.887293	112.2
1123	1.8161931	112.3
1124	2.0637748	112.4
1125	1.9662256	112.5
1126	2.0655112	112.6
1127	2.0544028	112.7
1128	1.995876	112.8
1129	1.872011	112.9
1130	1.9397593	113.0
1131	1.8528454	113.1
1132	1.8958125	113.2
1133	1.9901352	113.3
1134	1.9341434	113.4
1135	2.0011373	113.5
1136	1.981269	113.6
1137	2.1780686	113.7
1138	1.970401	113.8
1139	2.2559354	113.9
1140	2.197276	114.0
1141	2.0469766	114.1
1142	2.2723942	114.2
1143	2.2324004	114.3
1144	2.121454	114.4
1145	2.3783543	114.5
1146	2.1606116	114.6
1147	2.344472	114.7
1148	2.207301	114.8
1149	2.2637436	114.9
1150	2.092871	115.0
1151	2.1559825	115.1
1152	2.0474098	115.2
1153	2.1464312	115.3
1154	2.1510248	115.4
1155	2.2540596	115.5
1156	2.1406612	115.6
1157	2.2845063	115.7
1158	2.3421853	115.8
1159	2.3162928	115.9
1160	2.0988681	116.0
1161	1.8407601	116.1
1162	1.9444268	116.2
1163	2.1726053	116.3
1164	1.9849257	116.4
1165	1.945214	116.5
1166	2.0800498	116.6
1167	1.9786645	116.7
1168	1.9765866	116.8
1169	1.8790352	116.9
1170	1.9308288	117.0
1171	1.8777912	117.1
1172	1.8124404	117.2
1173	1.8549533	117.3
1174	1.8292118	117.4
1175	1.8316108	117.5
1176	1.6816905	117.6
1177	1.6960984	117.7
1178	1.6921748	117.8
1179	1.6947441	117.9
1180	1.7915142	118.0
1181	1.8544321	118.1
1182	1.8949835	118.2
1183	1.8305988	118.3
1184	1.702476	118.4
1185	1.7805741	118.5
1186	1.7875068	118.6
1187	1.7707044	118.7
1188	1.6737903	118.8
1189	1.7531437	118.9
1190	1.8701161	119.0
1191	1.8893625	119.1
1192	1.9072955	119.2
1193	1.705715	119.3
1194	1.6495209	119.4
1195	1.7130682	119.5
1196	1.797822	119.6
1197	1.8543886	119.7
1198	1.7649387	119.8
1199	1.7536492	119.9
1200	1.7876644	120.0
1201	1.8270742	120.1
1202	1.7839196	120.2
1203	1.7985165	120.3
1204	1.7552795	120.4
1205	2.0138206	120.5
1206	1.843035	120.6
1207	1.7816371	120.7
1208	1.8383073	120.8
1209	1.7720234	120.9
1210	1.8551271	121.0
1211	1.8459618	121.1
1212	1.7085469	121.2
1213	1.8029016	121.3
1214	1.7720463	121.4
1215	1.9215841	121.5
1216	1.9073799	121.6
1217	1.9408392	121.7
1218	1.9246219	121.8
1219	2.0077298	121.9
1220	1.9688466	122.0
1221	1.8554528	122.1
1222	1.8877839	122.2
1223	1.9553978	122.3
1224	2.0011575	122.4
1225	1.881799	122.5
1226	1.6956947	122.6
1227	1.8543886	122.7
1228	1.8771474	122.8
1229	1.7275176	122.9
1230	1.6850889	123.0
1231	1.7779475	123.1
1232	1.7069426	123.2
1233	1.6818821	123.3
1234	1.6451432	123.4
1235	1.7646875	123.5
1236	1.6939594	123.6
1237	1.7014346	123.7
1238	1.6549339	123.8
1239	1.6240456	123.9
1240	1.7015529	124.0
1241	1.7401347	124.1
1242	1.6083417	124.2
1243	1.6817623	124.3
1244	1.592432	124.4
1245	1.6786213	124.5
1246	1.6851606	124.6
1247	1.7302905	124.7
1248	1.7234783	124.8
1249	1.6021676	124.9
1250	1.5163885	125.0
1251	1.5294304	125.1
1252	1.5676739	125.2
1253	1.3966197	125.3
1254	1.5321411	125.4
1255	1.4770628	125.5
1256	1.5374697	125.6
1257	1.5291406	125.7
1258	1.5874149	125.8
1259	1.6547393	125.9
1260	1.6282079	126.0
1261	1.5871865	126.1
1262	1.4871205	126.2
1263	1.5603068	126.3
1264	1.583349	126.4
1265	1.6641105	126.5
1266	1.5167338	126.6
1267	1.4947945	126.7
1268	1.6350721	126.8
1269	1.5958438	126.9
1270	1.6166613	127.0
1271	1.5170791	127.1
1272	1.6251616	127.2
1273	1.5627577	127.3
1274	1.585434	127.4
1275	1.5589119	127.5
1276	1.5469522	127.6
1277	1.663941	127.7
1278	1.6169355	127.8
1279	1.5710113	127.9
1280	1.5868056	128.0
1281	1.6299639	128.1
1282	1.7023339	128.2
1283	1.6089426	128.3
1284	1.5878463	128.4
1285	1.5647674	128.5
1286	1.5713702	128.6
1287	1.6439428	128.7
1288	1.667013	128.8
1289	1.6574152	128.9
1290	1.6132187	129.0
1291	1.5932666	129.1
1292	1.5770261	129.2
1293	1.5295885	129.3
1294	1.6006583	129.4
1295	1.6030476	129.5
1296	1.6061106	129.6
1297	1.5042515	129.7
1298	1.5936711	129.8
1299	1.5933424	129.9
1300	1.6409256	130.0
1301	1.670152	130.1
1302	1.7145962	130.2
1303	1.682864	130.3
1304	1.622929	130.4
1305	1.7591772	130.5
1306	1.6846585	130.6
1307	1.7091835	130.7
1308	1.684491	130.8
1309	1.5869833	130.9
1310	1.635614	131.0
1311	1.6481525	131.1
1312	1.7524772	131.2
1313	1.8046885	131.3
1314	1.8446956	131.4
1315	1.7269812	131.5
1316	1.9035953	131.6
1317	1.9894265	131.7
1318	2.1316276	131.8
1319	2.0945258	131.9
1320	1.9038494	132.0
1321	1.9602131	132.1
1322	1.8710853	132.2
1323	1.9432247	132.3
1324	2.027021	132.4
1325	2.139739	132.5
1326	2.2514663	132.6
1327	1.9986393	132.7
1328	2.0416954	132.8
1329	1.9568807	132.9
1330	1.9830168	133.0
1331	2.0915809	133.1
1332	2.07881	133.2
1333	2.0558338	133.3
1334	1.9839512	133.4
1335	1.8533455	133.5
1336	1.9041455	133.6
1337	1.8769329	133.7
1338	1.9593906	133.8
1339	1.8136848	133.9
1340	1.9604802	134.0
1341	1.7664218	134.1
1342	2.0731626	134.2
1343	1.8835323	134.3
1344	1.798315	134.4
1345	1.9971472	134.5
1346	1.9467666	134.6
1347	1.8669252	134.7
1348	1.8678529	134.8
1349	2.0284119	134.9
1350	1.8574927	135.0
1351	2.0451653	135.1
1352	1.9517269	135.2
1353	1.67102	135.3
1354	1.922234	135.4
1355	1.8922389	135.5
1356	1.7784007	135.6
1357	1.6205691	135.7
1358	1.7899618	135.8
1359	1.8120402	135.9
1360	1.9042301	136.0
1361	1.8265669	136.1
1362	1.8179004	136.2
1363	1.912358	136.3
1364	1.753856	136.4
1365	1.8484044	136.5
1366	2.0189354	136.6
1367	1.8491235	136.7
1368	2.0354505	136.8
1369	1.7070606	136.9
1370	1.8585985	137.0
1371	1.7713187	137.1
1372	1.9148846	137.2
1373	1.7402737	137.3
1374	1.6921271	137.4
1375	1.6680037	137.5
1376	1.7246935	137.6
1377	1.7079808	137.7
1378	1.7525922	137.8
1379	1.7264912	137.9
1380	1.9366206	138.0
1381	1.6897446	138.1
1382	1.8632963	138.2
1383	1.6847063	138.3
1384	1.7356839	138.4
1385	1.916861	138.5
1386	1.7413151	138.6
1387	1.7843034	138.7
1388	1.7307329	138.8
1389	1.6767002	138.9
1390	1.9255008	139.0
1391	1.8280221	139.1
1392	1.8477724	139.2
1393	1.8136404	139.3
1394	1.7302905	139.4
1395	1.9557275	139.5
1396	1.891962	139.6
1397	1.8121959	139.7
1398	1.8460053	139.8
1399	1.74559	139.9
1400	1.8094594	140.0
1401	1.8694913	140.1
1402	1.77266	140.2
1403	1.8305327	140.3
1404	1.619624	140.4
1405	1.6725863	140.5
1406	1.7023104	140.6
1407	1.7213967	140.7
1408	1.770932	140.8
1409	1.841701	140.9
1410	1.724857	141.0
1411	1.7113976	141.1
1412	1.6428397	141.2
1413	1.7033987	141.3
1414	1.789849	141.4
1415	1.8353463	141.5
1416	1.7043208	141.6
1417	1.7592456	141.7
1418	1.6835821	141.8
1419	1.926003	141.9
1420	1.8507569	142.0
1421	1.7183983	142.1
1422	1.8558002	142.2
1423	1.8280662	142.3
1424	1.7777889	142.4
1425	1.6462693	142.5
1426	1.6450943	142.6
1427	1.8523453	142.7
1428	1.7301509	142.8
1429	1.8734955	142.9
1430	1.9204519	143.0
1431	1.8553224	143.1
1432	1.7114211	143.2
1433	1.6544228	143.3
1434	1.7620832	143.4
1435	1.8239625	143.5
1436	1.7946821	143.6
1437	1.8512791	143.7
1438	1.5670826	143.8
1439	1.5719342	143.9
1440	1.5271106	144.0
1441	1.501249	144.1
1442	1.7897366	144.2
1443	1.7289163	144.3
1444	1.711327	144.4
1445	1.711586	144.5
1446	1.6681002	144.6
1447	1.5453107	144.7
1448	1.627713	144.8
1449	1.7386525	144.9
1450	1.7592686	145.0
1451	1.7594061	145.1
1452	1.9412541	145.2
1453	1.8921325	145.3
1454	1.7445049	145.4
1455	1.9286158	145.5
1456	1.8932818	145.6
1457	1.8132405	145.7
1458	1.7411531	145.8
1459	1.9155787	145.9
1460	1.8603319	146.0
1461	1.8830615	146.1
1462	1.8066965	146.2
1463	1.7590855	146.3
1464	1.8528671	146.4
1465	1.8111284	146.5
1466	1.838088	146.6
1467	1.7683138	146.7
1468	1.62042	146.8
1469	1.7212329	146.9
1470	1.8259492	147.0
1471	1.7308493	147.1
1472	1.798763	147.2
1473	1.8013145	147.3
1474	1.6988041	147.4
1475	1.9063025	147.5
1476	1.9142113	147.6
1477	1.8531063	147.7
1478	1.8158827	147.8
1479	1.8240286	147.9
1480	1.9063236	148.0
1481	1.8364216	148.1
1482	1.8941329	148.2
1483	1.8142844	148.3
1484	1.9446962	148.4
1485	1.9051185	148.5
1486	1.7164983	148.6
1487	1.7520404	148.7
1488	1.7096783	148.8
1489	1.791424	148.9
1490	1.8528671	149.0
1491	1.8097935	149.1
1492	1.7987853	149.2
1493	1.8043758	149.3
1494	1.8849434	149.4
1495	1.8205577	149.5
1496	2.002707	149.6
1497	2.0247343	149.7
1498	1.8565165	149.8
1499	1.9595553	149.9
1500	1.9742005	150.0
1501	1.930328	150.1
1502	1.9294512	150.2
1503	1.9339353	150.3
1504	1.9451725	150.4
1505	1.944634	150.5
1506	1.9223597	150.6
1507	1.9357884	150.7
1508	1.934206	150.8
1509	1.8129072	150.9
1510	1.8585768	151.0
1511	1.9495791	151.1
1512	1.8196282	151.2
1513	1.8015827	151.3
1514	1.8401473	151.4
1515	1.9557275	151.5
1516	1.986711	151.6
1517	1.8627989	151.7
1518	1.8903005	151.8
1519	1.801784	151.9
1520	2.01252	152.0
1521	2.1525788	152.1
1522	1.9479046	152.2
1523	1.9278846	152.3
1524	1.8796355	152.4
1525	2.0112383	152.5
1526	1.7589252	152.6
1527	1.8632531	152.7
1528	1.901372	152.8
1529	2.0559516	152.9
1530	2.0071278	153.0
1531	2.0253708	153.1
1532	1.9588149	153.2
1533	1.9546559	153.3
1534	1.8574059	153.4
1535	1.9862852	153.5
1536	1.7094662	153.6
1537	1.6847063	153.7
1538	1.9257519	153.8
1539	1.7568625	153.9
1540	1.9681097	154.0
1541	1.6898638	154.1
1542	1.9315381	154.2
1543	2.046327	154.3
1544	1.9752817	154.4
1545	2.05195	154.5
1546	2.0579102	154.6
1547	2.0586147	154.7
1548	1.8389866	154.8
1549	1.8291457	154.9
1550	1.8052688	155.0
1551	1.8838102	155.1
1552	1.7014109	155.2
1553	1.8944519	155.3
1554	1.8313689	155.4
1555	1.8990185	155.5
1556	2.0991752	155.6
1557	2.253398	155.7
1558	2.12792	155.8
1559	2.188752	155.9
1560	2.2532728	156.0
1561	2.1801207	156.1
1562	2.0611377	156.2
1563	2.0475278	156.3
1564	2.042445	156.4
1565	2.106341	156.5
1566	2.0178976	156.6
1567	2.0374484	156.7
1568	2.197221	156.8
1569	1.9812487	156.9
1570	2.0435495	157.0
1571	1.9715048	157.1
1572	2.0191152	157.2
1573	2.022405	157.3
1574	1.982001	157.4
1575	1.8949198	157.5
1576	1.8780701	157.6
1577	1.8765892	157.7
1578	1.9290127	157.8
1579	1.9043995	157.9
1580	2.017678	158.0
1581	2.0392668	158.1
1582	1.909069	158.2
1583	2.0167193	158.3
1584	1.9464977	158.4
1585	1.9499303	158.5
1586	1.961384	158.6
1587	1.8077887	158.7
1588	1.8215532	158.8
1589	1.8758808	158.9
1590	1.9331434	159.0
1591	1.7590396	159.1
1592	2.0029888	159.2
1593	2.0132005	159.3
1594	1.938097	159.4
1595	1.848339	159.5
1596	1.9010541	159.6
1597	1.8393589	159.7
1598	1.8075213	159.8
1599	1.9485043	159.9
1600	1.961795	160.0
1601	2.0617242	160.1
1602	1.9524492	160.2
1603	2.151961	160.3
1604	2.0259674	160.4
1605	2.0462286	160.5
1606	1.9989822	160.6
1607	2.0744448	160.7
1608	2.1122236	160.8
1609	2.053324	160.9
1610	2.0196738	161.0
1611	2.1811	161.1
1612	2.1435952	161.2
1613	2.014701	161.3
1614	1.9168192	161.4
1615	2.1000197	161.5
1616	2.0338268	161.6
1617	1.8883386	161.7
1618	1.9447997	161.8
1619	1.9648318	161.9
1620	1.9720362	162.0
1621	1.9550476	162.1
1622	2.0129604	162.2
1623	1.9317883	162.3
1624	2.0986185	162.4
1625	2.2119317	162.5
1626	1.8257949	162.6
1627	2.0019426	162.7
1628	1.903426	162.8
1629	1.8203586	162.9
1630	1.9609528	163.0
1631	2.003934	163.1
1632	2.081502	163.2
1633	2.093179	163.3
1634	2.0854273	163.4
1635	2.1539822	163.5
1636	1.9286993	163.6
1637	1.9300358	163.7
1638	1.8752148	163.8
1639	1.8888294	163.9
1640	2.076832	164.0
1641	1.9803131	164.1
1642	1.8762244	164.2
1643	2.02091	164.3
1644	1.9388454	164.4
1645	1.9406314	164.5
1646	1.9590001	164.6
1647	2.0063248	164.7
1648	2.1626244	164.8
1649	2.007489	164.9
1650	2.0244555	165.0
1651	1.9238472	165.1
1652	1.8802141	165.2
1653	1.7829933	165.3
1654	1.9703603	165.4
1655	1.9921786	165.5
1656	1.9126952	165.6
1657	2.0648482	165.7
1658	1.9743841	165.8
1659	2.0588691	165.9
1660	1.8905773	166.0
1661	1.9426441	166.1
1662	1.896025	166.2
1663	1.9883122	166.3
1664	2.004798	166.4
1665	2.024973	166.5
1666	1.93256	166.6
1667	1.9969454	166.7
1668	2.039662	166.8
1669	1.9313712	166.9
1670	2.0183167	167.0
1671	1.9297225	167.1
1672	2.1027994	167.2
1673	1.9172184	167.3
1674	2.0427408	167.4
1675	2.032539	167.5
1676	2.075629	167.6
1677	2.0803983	167.7
1678	2.0740757	167.8
1679	2.1176715	167.9
1680	2.1407743	168.0
1681	2.1713438	168.1
1682	2.279015	168.2
1683	2.1647472	168.3
1684	2.1948545	168.4
1685	2.1074882	168.5
1686	2.0635405	168.6
1687	2.1440463	168.7
1688	2.0459137	168.8
1689	2.1850493	168.9
1690	2.0089536	169.0
1691	2.158597	169.1
1692	2.1338942	169.2
1693	1.9035107	169.3
1694	2.0268223	169.4
1695	2.0421097	169.5
1696	2.0312104	169.6
1697	2.0763083	169.7
1698	2.128904	169.8
1699	2.1030293	169.9
1700	2.0448306	170.0
1701	2.0328956	170.1
1702	2.0299008	170.2
1703	1.9420426	170.3
1704	2.1243577	170.4
1705	2.0745225	170.5
1706	2.0193346	170.6
1707	2.0257487	170.7
1708	2.1794186	170.8
1709	2.0836685	170.9
1710	2.13244	171.0
1711	1.9620619	171.1
1712	1.9859201	171.2
1713	2.0508502	171.3
1714	2.0850797	171.4
1715	2.1606863	171.5
1716	2.1459994	171.6
1717	2.1972394	171.7
1718	2.080805	171.8
1719	2.0388322	171.9
1720	2.1226122	172.0
1721	1.9902768	172.1
1722	2.0211294	172.2
1723	2.2360609	172.3
1724	2.166998	172.4
1725	2.0475671	172.5
1726	2.080495	172.6
1727	2.249121	172.7
1728	2.0694866	172.8
1729	2.1176336	172.9
1730	2.1807303	173.0
1731	2.227251	173.1
1732	2.2674603	173.2
1733	2.3282285	173.3
1734	2.272146	173.4
1735	2.1121664	173.5
1736	1.9794178	173.6
1737	2.1493573	173.7
1738	2.1819863	173.8
1739	2.1768105	173.9
1740	2.1189458	174.0
1741	2.0874932	174.1
1742	2.2584698	174.2
1743	2.0050592	174.3
1744	1.7133974	174.4
1745	1.7630888	174.5
1746	1.974894	174.6
1747	1.9353305	174.7
1748	1.8602669	174.8
1749	1.9284278	174.9
1750	1.958095	175.0
1751	1.959843	175.1
1752	1.9362878	175.2
1753	1.9432039	175.3
1754	2.029345	175.4
1755	2.097332	175.5
1756	1.9133902	175.6
1757	2.024993	175.7
1758	1.9355595	175.8
1759	2.0085726	175.9
1760	2.1443846	176.0
1761	2.097601	176.1
1762	2.1037765	176.2
1763	2.2281733	176.3
1764	2.221437	176.4
1765	2.1977525	176.5
1766	2.0555398	176.6
1767	2.0667593	176.7
1768	2.1324022	176.8
1769	2.1124144	176.9
1770	2.0927746	177.0
1771	2.073629	177.1
1772	2.1554592	177.2
1773	2.021309	177.3
1774	1.9687853	177.4
1775	2.0605512	177.5
1776	2.0010166	177.6
1777	2.0613918	177.7
1778	2.032301	177.8
1779	1.9148214	177.9
1780	1.9554185	178.0
1781	1.8819059	178.1
1782	1.7391621	178.2
1783	1.8097489	178.3
1784	1.9864069	178.4
1785	1.9804758	178.5
1786	2.058693	178.6
1787	2.0434115	178.7
1788	1.7872813	178.8
1789	1.9035742	178.9
1790	2.0516555	179.0
1791	1.9269648	179.1
1792	1.9941999	179.2
1793	1.9237843	179.3
1794	1.9343935	179.4
1795	2.1437268	179.5
1796	2.011038	179.6
1797	2.022803	179.7
1798	2.0443969	179.8
1799	2.1205804	179.9
1800	2.138119	180.0
1801	1.9913089	180.1
1802	2.069097	180.2
1803	1.9952298	180.3
1804	2.0497499	180.4
1805	2.125931	180.5
1806	2.1492636	180.6
1807	2.1060157	180.7
1808	2.0330937	180.8
1809	2.029881	180.9
1810	2.2864454	181.0
1811	2.3216782	181.1
1812	2.2218904	181.2
1813	2.0277562	181.3
1814	2.3255794	181.4
1815	2.2153351	181.5
1816	2.1221566	181.6
1817	2.168689	181.7
1818	2.3659565	181.8
1819	2.0429776	181.9
1820	2.2590585	182.0
1821	2.269254	182.1
1822	2.2439563	182.2
1823	2.4194493	182.3
1824	2.339156	182.4
1825	2.3262548	182.5
1826	2.4570885	182.6
1827	2.2235398	182.7
1828	2.529589	182.8
1829	2.2830775	182.9
1830	2.2639575	183.0
1831	2.2952034	183.1
1832	2.3557518	183.2
1833	2.390789	183.3
1834	2.300936	183.4
1835	2.2496762	183.5
1836	2.253684	183.6
1837	2.3239157	183.7
1838	2.2017088	183.8
1839	2.3573074	183.9
1840	2.2259846	184.0
1841	2.3756933	184.1
1842	2.4058402	184.2
1843	2.2660205	184.3
1844	2.363793	184.4
1845	2.3451247	184.5
1846	2.239895	184.6
1847	2.1738102	184.7
1848	2.216826	184.8
1849	2.2012877	184.9
1850	2.3982425	185.0
1851	2.2712417	185.1
1852	2.2601638	185.2
1853	2.2746801	185.3
1854	2.1830568	185.4
1855	2.3745399	185.5
1856	2.3429763	185.6
1857	2.2401109	185.7
1858	2.4098222	185.8
1859	2.6654253	185.9
1860	2.490571	186.0
1861	2.4645212	186.1
1862	2.2994998	186.2
1863	2.057538	186.3
1864	2.1520736	186.4
1865	2.3164144	186.5
1866	2.3541265	186.6
1867	2.2339878	186.7
1868	2.1015153	186.8
1869	2.2435431	186.9
1870	2.1472006	187.0
1871	2.1885312	187.1
1872	2.1063218	187.2
1873	1.9918145	187.3
1874	2.2378798	187.4
1875	2.2019649	187.5
1876	2.190353	187.6
1877	2.1304176	187.7
1878	2.1343472	187.8
1879	2.136102	187.9
1880	2.2386358	188.0
1881	2.2271607	188.1
1882	2.036598	188.2
1883	2.0462484	188.3
1884	2.2131338	188.4
1885	2.236331	188.5
1886	2.1053843	188.6
1887	2.2472396	188.7
1888	2.1673324	188.8
1889	2.160649	188.9
1890	2.0772395	189.0
1891	2.0618608	189.1
1892	2.2065887	189.2
1893	2.1828356	189.3
1894	2.0726962	189.4
1895	2.1044464	189.5
1896	2.0655503	189.6
1897	2.0954678	189.7
1898	2.048944	189.8
1899	2.1945975	189.9
1900	2.0923703	190.0
1901	2.3226671	190.1
1902	1.9962797	190.2
1903	1.9768924	190.3
1904	1.9515824	190.4
1905	1.9980549	190.5
1906	1.9941796	190.6
1907	1.9948866	190.7
1908	1.927132	190.8
1909	2.183186	190.9
1910	2.115216	191.0
1911	2.20584	191.1
1912	1.9981556	191.2
1913	2.0565588	191.3
1914	2.207757	191.4
1915	1.9584858	191.5
1916	1.9717909	191.6
1917	2.1926692	191.7
1918	2.0027273	191.8
1919	2.1940832	191.9
1920	2.1013045	192.0
1921	2.0461106	192.1
1922	1.9813097	192.2
1923	2.05928	192.3
1924	2.2211833	192.4
1925	1.9501576	192.5
1926	1.8980635	192.6
1927	2.1075644	192.7
1928	1.9778295	192.8
1929	1.9716479	192.9
1930	2.1154828	193.0
1931	2.1914377	193.1
1932	2.167258	193.2
1933	2.142486	193.3
1934	2.1611524	193.4
1935	2.1035657	193.5
1936	2.066194	193.6
1937	2.1640956	193.7
1938	2.0092142	193.8
1939	2.0798562	193.9
1940	2.0008957	194.0
1941	2.2181885	194.1
1942	2.0031898	194.2
1943	2.132629	194.3
1944	2.1640399	194.4
1945	2.228987	194.5
1946	2.2126966	194.6
1947	2.2198586	194.7
1948	2.2647758	194.8
1949	2.2639396	194.9
1950	2.3802168	195.0
1951	2.3431828	195.1
1952	2.1338942	195.2
1953	2.3962593	195.3
1954	2.1041017	195.4
1955	2.1911619	195.5
1956	2.155833	195.6
1957	1.9392608	195.7
1958	2.0493765	195.8
1959	2.1311927	195.9
1960	2.0985801	196.0
1961	2.2385817	196.1
1962	2.1059008	196.2
1963	2.1415644	196.3
1964	2.1277685	196.4
1965	2.2043238	196.5
1966	2.102991	196.6
1967	2.2715254	196.7
1968	2.2378979	196.8
1969	2.137158	196.9
1970	2.288453	197.0
1971	2.1907022	197.1
1972	2.206662	197.2
1973	2.3436124	197.3
1974	2.4892607	197.4
1975	2.2042873	197.5
1976	2.246289	197.6
1977	2.0901742	197.7
1978	2.3154054	197.8
1979	2.2677267	197.9
1980	2.2830245	198.0
1981	2.2439742	198.1
1982	2.164468	198.2
1983	2.2226157	198.3
1984	2.2833774	198.4
1985	2.1479888	198.5
1986	2.2689166	198.6
1987	2.1936793	198.7
1988	2.1947443	198.8
1989	2.2272873	198.9
1990	2.209107	199.0
1991	2.3224764	199.1
1992	2.12845	199.2
1993	2.3065321	199.3
1994	2.2604313	199.4
1995	2.177162	199.5
1996	2.1857312	199.6
1997	2.3331547	199.7
1998	2.3100052	199.8
[truncated: 24,001 more rows]
