# Supplementary material for: Assessing structure-function impacts on Vitellogenin by leveraging allelic variant found in honey bee subspecies Apis mellifera mellifera
Source: iScience. 2025 Jul 29;28(9):113241. doi: 10.1016/j.isci.2025.113241 (PMC12496180; doi:10.1016/j.isci.2025.113241)
Supplement: Data S1. Data and code for molecular dynamics [file mmc2.zip › MD_analysis/csv/rgwtg4.csv]

	Gyration	Time_(ns)
0	1.9712116493854341	0.0
1	1.974132927481664	0.1
2	1.9802828933596606	0.2
3	1.9725157422652353	0.3
4	1.9691066973766753	0.4
5	1.9710797039966392	0.5
6	1.9752654205649907	0.6
7	1.9681852615767303	0.7
8	1.9677770541598296	0.8
9	1.9700389885342442	0.9
10	1.9859738957819248	1.0
11	1.9756564725304553	1.1
12	2.00232465723198	1.2
13	1.9961445755689173	1.3
14	1.9898376641872346	1.4
15	1.9970615544496841	1.5
16	1.9963363861627457	1.6
17	1.9807513612897216	1.7
18	1.9894193661821957	1.8
19	1.9899456757454623	1.9
20	1.981347840696025	2.0
21	1.9787491939015442	2.1
22	1.9772439570024993	2.2
23	1.9761452329158966	2.3
24	1.9839062728283372	2.4
25	1.978203620150747	2.5
26	1.9868995752388803	2.6
27	1.9677652921490012	2.7
28	1.9650945599236622	2.8
29	1.9739825149801407	2.9
30	1.983300185800944	3.0
31	1.9860055209865652	3.1
32	1.9915249530642138	3.2
33	2.0031919916368777	3.3
34	1.9982968734033049	3.4
35	1.9930625102244686	3.5
36	1.9874597456266152	3.6
37	1.9870040414964558	3.7
38	1.976808450781941	3.8
39	1.9878969186192015	3.9
40	1.994172337271136	4.0
41	1.9958386406439381	4.1
42	1.9970509991361465	4.2
43	1.9865672955739295	4.3
44	1.9875266003240777	4.4
45	1.983562449758035	4.5
46	1.9901956480953549	4.6
47	1.9931931772854155	4.7
48	2.000416094476993	4.8
49	2.000251012295645	4.9
50	1.9952753423555383	5.0
51	1.9909265454663727	5.1
52	1.9794264838436066	5.2
53	1.985137899915445	5.3
54	1.9852921629598528	5.4
55	1.9906429066508968	5.5
56	1.9952283422381598	5.6
57	1.9862013512324161	5.7
58	1.9867850941873368	5.8
59	1.9933269170062822	5.9
60	1.9914773850019407	6.0
61	1.9910309444647882	6.1
62	1.994751018067643	6.2
63	1.9946231798549572	6.3
64	1.9960679414042317	6.4
65	1.9949111417720689	6.5
66	1.9895113127560105	6.6
67	1.9937779427533402	6.7
68	1.9934226169803528	6.8
69	1.9996944633022744	6.9
70	2.0112879636288623	7.0
71	1.9985783181164578	7.1
72	2.0015249434653293	7.2
73	2.003090865741155	7.3
74	1.9991422053274708	7.4
75	2.004440975204329	7.5
76	1.9887416073311297	7.6
77	1.9960101494499567	7.7
78	2.003871925259357	7.8
79	1.9894316538768957	7.9
80	1.9981559523734083	8.0
81	1.9970219910130538	8.1
82	2.0012527730245138	8.2
83	1.9934881008525709	8.3
84	1.9985649602035929	8.4
85	1.9984522342612427	8.5
86	1.9953848144034778	8.6
87	1.9910306491498517	8.7
88	1.9898719005014114	8.8
89	2.0112721816490717	8.9
90	1.996960340399927	9.0
91	2.008800244094478	9.1
92	2.0022770139594863	9.2
93	1.9979887506418206	9.3
94	1.997788823581861	9.4
95	1.992678898572079	9.5
96	1.9963023395515342	9.6
97	2.0084901962173767	9.7
98	2.0117132979053918	9.8
99	2.00048734870718	9.9
100	1.9864502744269121	10.0
101	1.988521885033006	10.1
102	2.0047838852018076	10.2
103	1.9998548219629277	10.3
104	1.995227396558085	10.4
105	1.9867268011442112	10.5
106	1.990215778145028	10.6
107	2.004442632081938	10.7
108	2.0001196217244774	10.8
109	1.9810708920042077	10.9
110	1.9773435206425154	11.0
111	1.985436743180492	11.1
112	2.0082339054437277	11.2
113	2.0017176792229994	11.3
114	1.991466668671569	11.4
115	1.9944195810423666	11.5
116	1.9928893077978074	11.6
117	1.9974763174603642	11.7
118	1.9906415806149114	11.8
119	1.9775051919258924	11.9
120	1.986335628185657	12.0
121	1.9907359332022898	12.1
122	1.9818842779704255	12.2
123	1.9885089909737617	12.3
124	1.9662957254100522	12.4
125	1.9913505978112374	12.5
126	1.985961214421813	12.6
127	1.995843027816493	12.7
128	1.9850650726170698	12.8
129	1.9875239313406503	12.9
130	1.9965441855494765	13.0
131	1.9972562775100484	13.1
132	1.9915581740918606	13.2
133	1.9976167255467814	13.3
134	1.9984571566033966	13.4
135	1.9945426884776851	13.5
136	2.004985750805375	13.6
137	1.992507219890909	13.7
138	2.0078478220366422	13.8
139	1.9994951423238878	13.9
140	1.9884695420983836	14.0
141	1.9968571499866563	14.1
142	1.997206986806779	14.2
143	1.991432565957358	14.3
144	1.977468110394618	14.4
145	1.9835382272351236	14.5
146	1.995614163052324	14.6
147	2.0020808396068897	14.7
148	2.000620889599386	14.8
149	1.9992659183484112	14.9
150	2.0046600109859583	15.0
151	1.9925867322861006	15.1
152	1.9942861900443338	15.2
153	1.981027719179031	15.3
154	1.985829423555701	15.4
155	1.9737366928902669	15.5
156	1.9938733464355283	15.6
157	1.9924121800901655	15.7
158	1.9945453430544837	15.8
159	1.988092449608779	15.9
160	1.996064293021145	16.0
161	1.9872645574422254	16.1
162	1.984426374427889	16.2
163	2.003026802934449	16.3
164	1.9918339687475295	16.4
165	2.000889857046031	16.5
166	1.9951249144178553	16.6
167	1.9965312629409648	16.7
168	1.989913452799266	16.8
169	1.998531390982374	16.9
170	1.9941300323288644	17.0
171	1.9891086205120283	17.1
172	1.9946254555309588	17.2
173	1.98572249903972	17.3
174	1.992558658963857	17.4
175	1.9878803868799064	17.5
176	1.9919817730332436	17.6
177	2.0036575435101116	17.7
178	1.9912795188726766	17.8
179	2.0021318197808307	17.9
180	1.9976765381681103	18.0
181	1.9952722675095313	18.1
182	1.9949587687965584	18.2
183	1.9874144319964062	18.3
184	1.987033809052033	18.4
185	1.9850592972926906	18.5
186	1.9800286098295965	18.6
187	1.9876768152617528	18.7
188	1.978215089153005	18.8
189	1.9829153795767265	18.9
190	1.9941683059537776	19.0
191	1.9872929503321868	19.1
192	1.9918619066567258	19.2
193	1.9822202340461599	19.3
194	1.986451358908325	19.4
195	1.986305607801972	19.5
196	1.980239085661681	19.6
197	1.9989102064203512	19.7
198	1.9955786940600442	19.8
199	1.9759818419787305	19.9
200	1.9729077452309234	20.0
201	1.971178697368723	20.1
202	1.9753872592431885	20.2
203	1.9838824347317288	20.3
204	1.9901658402138258	20.4
205	1.981094618875415	20.5
206	1.9834736853653698	20.6
207	1.9870511620228621	20.7
208	1.993594240337847	20.8
209	1.9886107958367243	20.9
210	1.982360713474016	21.0
211	1.9763162379114376	21.1
212	1.9851461831486592	21.2
213	1.978753264942642	21.3
214	1.9892024031564244	21.4
215	1.9858059456078503	21.5
216	1.9915223514676332	21.6
217	1.996050373894469	21.7
218	1.9851767777516411	21.8
219	1.9728356583237303	21.9
220	1.9847338674057493	22.0
221	1.9791216460033718	22.1
222	1.9840832888669164	22.2
223	1.9823614348521748	22.3
224	1.9848624315509686	22.4
225	2.005988358306903	22.5
226	1.9905224526333054	22.6
227	1.9825007177899714	22.7
228	1.9856988689410335	22.8
229	1.9771197209019196	22.9
230	1.9796087910372613	23.0
231	1.978412618445651	23.1
232	1.9842329506703031	23.2
233	1.9942003365976184	23.3
234	1.984316423945192	23.4
235	1.98642112213565	23.5
236	1.9913378080576787	23.6
237	1.9828676128339215	23.7
238	1.993419208786766	23.8
239	1.9852860621870465	23.9
240	1.9930809279473505	24.0
241	1.9854234521089817	24.1
242	1.981785367378281	24.2
243	1.9906145140775553	24.3
244	1.9878821438573366	24.4
245	2.0006532875343708	24.5
246	1.989127421234228	24.6
247	1.9879726621237805	24.7
248	1.9849869414098502	24.8
249	1.991109181928553	24.9
250	1.9957100995913684	25.0
251	1.9857828939482718	25.1
252	1.9902309244576233	25.2
253	1.9925204307787454	25.3
254	1.9843583063201018	25.4
255	1.9883407993715627	25.5
256	1.9884156724076811	25.6
257	1.9845282462318297	25.7
258	1.9931320687455167	25.8
259	1.986932451153189	25.9
260	1.988969057913715	26.0
261	1.9910788824076253	26.1
262	1.9915430175257325	26.2
263	1.9931069557212695	26.3
264	1.994760012354745	26.4
265	2.005954032266298	26.5
266	1.9860132925201266	26.6
267	1.9888575543504439	26.7
268	1.9902009663645583	26.8
269	1.9947324163917766	26.9
270	1.9882429152521641	27.0
271	1.988906788137946	27.1
272	1.9829418379092647	27.2
273	1.9901146678758588	27.3
274	1.985475566679187	27.4
275	1.9857096156339789	27.5
276	1.9860125881802722	27.6
277	1.9766636223710248	27.7
278	1.9762915135941648	27.8
279	1.980352783194961	27.9
280	1.9819518602381774	28.0
281	1.9868277144212734	28.1
282	1.978460328929642	28.2
283	1.9841659335320592	28.3
284	1.984286042151297	28.4
285	1.985063890290559	28.5
286	1.9708154622039211	28.6
287	1.979102606494107	28.7
288	1.9860243904069994	28.8
289	1.9803030036981255	28.9
290	1.9834037470521364	29.0
291	1.9929367377503984	29.1
292	1.9809797103019653	29.2
293	1.982130258663672	29.3
294	1.980115310326521	29.4
295	1.9818263151118178	29.5
296	1.985901221698101	29.6
297	1.9808131245205196	29.7
298	1.9863747119009885	29.8
299	1.9865691793505598	29.9
300	1.9875526786856654	30.0
301	1.9930978783346258	30.1
302	1.9896247176314439	30.2
303	2.0018492904974696	30.3
304	1.9877733558977995	30.4
305	1.9793956250771612	30.5
306	1.9866010170433481	30.6
307	1.9803940850397663	30.7
308	1.9957376386287802	30.8
309	1.9911889689392372	30.9
310	1.9828729732404697	31.0
311	1.989612682443745	31.1
312	1.9879873656540696	31.2
313	1.9941000787356404	31.3
314	1.990583754891344	31.4
315	1.991899517000043	31.5
316	1.9828062291782267	31.6
317	1.9952656443268104	31.7
318	1.9886610891888712	31.8
319	1.9848219306586135	31.9
320	1.988217421421598	32.0
321	1.9781901393483847	32.1
322	1.9872538263471413	32.2
323	1.9965829743456474	32.3
324	1.9924585597287336	32.4
325	1.985234365219851	32.5
326	1.981622548084814	32.6
327	1.9948408620427056	32.7
328	1.9928306088229781	32.8
329	1.9924247579806325	32.9
330	1.9962916136383768	33.0
331	2.0015296610872415	33.1
332	2.0003569484052446	33.2
333	1.991434947199277	33.3
334	1.9907280678631067	33.4
335	1.994416435636742	33.5
336	1.9929385643058148	33.6
337	2.0001456924998107	33.7
338	1.9940734940615623	33.8
339	1.9790571923299576	33.9
340	1.9818219402775439	34.0
341	1.9837566853344342	34.1
342	1.9819822012152752	34.2
343	1.9831255808551935	34.3
344	1.9871013925430658	34.4
345	1.990362131740288	34.5
346	1.985934329585379	34.6
347	1.9880747507094936	34.7
348	1.9751531605875252	34.8
349	1.9879987577112672	34.9
350	1.9897265891194094	35.0
351	1.9872021138142224	35.1
352	1.9878067300429278	35.2
353	1.9883454023315317	35.3
354	1.9803873077384022	35.4
355	1.9839649748817445	35.5
356	1.9781573722788717	35.6
357	1.979841654965573	35.7
358	1.9871121586085776	35.8
359	1.997850738197574	35.9
360	1.985494949281766	36.0
361	1.9883531912925565	36.1
362	1.988527468798355	36.2
363	1.9918804685578655	36.3
364	1.9808018556019371	36.4
365	1.9895002975546554	36.5
366	1.9819248499733833	36.6
367	1.9772453126614142	36.7
368	1.9730924677278268	36.8
369	1.9773257125848132	36.9
370	1.9904344299389454	37.0
371	1.979715462921573	37.1
372	1.9866586295938204	37.2
373	1.9815317292904937	37.3
374	1.999398001723857	37.4
375	1.982059739620333	37.5
376	1.9852596136753609	37.6
377	1.9856918671104118	37.7
378	1.996395383771217	37.8
379	1.9899871696256428	37.9
380	1.9824466467856103	38.0
381	1.9812987103791402	38.1
382	1.9880547311327315	38.2
383	1.9819467556536243	38.3
384	1.9873720706690183	38.4
385	1.9837724706736655	38.5
386	1.9846985839916698	38.6
387	1.9782397317418732	38.7
388	1.9797338156364486	38.8
389	1.9885941669124636	38.9
390	1.9822066915479717	39.0
391	1.984634786334571	39.1
392	1.9892456734065265	39.2
393	1.9880219811971918	39.3
394	1.983882269936583	39.4
395	1.9844162811952317	39.5
396	1.9808050758572382	39.6
397	1.9732361490058627	39.7
398	1.9780100159315637	39.8
399	1.984036216085982	39.9
400	1.9882067269141381	40.0
401	1.979344645318781	40.1
402	1.9749338828585392	40.2
403	1.9787829285538503	40.3
404	1.9928688902529292	40.4
405	1.9805274278290892	40.5
406	1.9816531513201376	40.6
407	1.9847278385990461	40.7
408	1.9812212891077614	40.8
409	1.9850528634322486	40.9
410	1.9826670814243994	41.0
411	1.9827935007034703	41.1
412	1.9838679375156292	41.2
413	1.9968429379292	41.3
414	1.993416150314563	41.4
415	1.982375504746893	41.5
416	1.9881199259327065	41.6
417	1.9921921669383191	41.7
418	1.9882028241857868	41.8
419	1.9872365035188067	41.9
420	1.9799971181857945	42.0
421	1.9933352910917497	42.1
422	1.989561169882957	42.2
423	1.982560013914361	42.3
424	1.9894624276344435	42.4
425	1.9968084184766897	42.5
426	1.9762120546732995	42.6
427	1.9852527499014228	42.7
428	1.987392741015361	42.8
429	1.9953949384127592	42.9
430	1.991635331209147	43.0
431	2.0015746064159936	43.1
432	1.991408130907767	43.2
433	1.9770996551263444	43.3
434	1.9879926225499758	43.4
435	1.9926070832277383	43.5
436	1.9854405706464036	43.6
437	1.9898321622535755	43.7
438	1.9804084521898497	43.8
439	1.9706213521637292	43.9
440	1.9778274788616594	44.0
441	1.9848034479924992	44.1
442	1.9808761399407615	44.2
443	1.968969402685579	44.3
444	1.9848593893657926	44.4
445	1.9689355010739324	44.5
446	1.9787171252749507	44.6
447	1.9784757826753747	44.7
448	1.9638322443322906	44.8
449	1.9707429978075477	44.9
450	1.9807082369054692	45.0
451	1.9725920002861408	45.1
452	1.9797200730557365	45.2
453	1.9873940653989857	45.3
454	1.9824747419406856	45.4
455	1.9857206549495146	45.5
456	1.9804927058527317	45.6
457	1.990606417182745	45.7
458	1.993110152702572	45.8
459	1.9749838062936167	45.9
460	1.9663384164923645	46.0
461	1.9905882189825923	46.1
462	1.9872812432922726	46.2
463	1.9853984376977263	46.3
464	1.9821032133057896	46.4
465	1.9817921113299786	46.5
466	1.9744350059436722	46.6
467	1.9843305341425044	46.7
468	1.9820868089656487	46.8
469	1.9713381686902525	46.9
470	1.9740054260475974	47.0
471	1.9927781399712943	47.1
472	1.9811463045349078	47.2
473	1.9760489964624193	47.3
474	1.9878914573845827	47.4
475	1.9885447598539414	47.5
476	1.996182141462029	47.6
477	1.988926208001002	47.7
478	1.9876598684380224	47.8
479	1.9802691845210447	47.9
480	1.9896807680125264	48.0
481	1.9906043319955475	48.1
482	1.998314564283847	48.2
483	1.9897964289632633	48.3
484	1.9939409190268116	48.4
485	1.9817230960158474	48.5
486	1.9874286623056598	48.6
487	1.9797205796870494	48.7
488	1.9806713921689525	48.8
489	1.9666367768338642	48.9
490	1.968400844304018	49.0
491	1.9707687960553069	49.1
492	1.970288361790177	49.2
493	1.9691540008462574	49.3
494	1.9690824472454456	49.4
495	1.9674547116862444	49.5
496	1.9718221487566279	49.6
497	1.9754830533501477	49.7
498	1.9758493452702617	49.8
499	1.9905014300668606	49.9
500	1.9756097543008744	50.0
501	1.9657993734036852	50.1
502	1.9785726235776786	50.2
503	1.9673104418438572	50.3
504	1.970068869501635	50.4
505	1.9703616924075318	50.5
506	1.9691165309988143	50.6
507	1.9805175332787481	50.7
508	1.9769680655865618	50.8
509	1.9680577753733337	50.9
510	1.965289451088281	51.0
511	1.977178270463851	51.1
512	1.9726944947708869	51.2
513	1.986264207481053	51.3
514	1.9863637340926523	51.4
515	1.9814345989824311	51.5
516	1.9773231009177723	51.6
517	1.978573290616776	51.7
518	1.9654968623745803	51.8
519	1.9751170784347645	51.9
520	1.9809188843941532	52.0
521	1.9708266918035546	52.1
522	1.9704272639145257	52.2
523	1.9777429824907375	52.3
524	1.9742528274942541	52.4
525	1.977506019202135	52.5
526	1.990074306049165	52.6
527	1.992042293797431	52.7
528	1.9912486593730327	52.8
529	1.9833330366232014	52.9
530	1.9856541132350396	53.0
531	1.9766682505823914	53.1
532	1.9707413778158005	53.2
533	1.974498243904679	53.3
534	1.9810474566063965	53.4
535	1.9737116759590527	53.5
536	1.9722843485794148	53.6
537	1.9798738167636045	53.7
538	1.974151945421001	53.8
539	1.9847378835213205	53.9
540	1.9761275591693495	54.0
541	1.9881634902830614	54.1
542	1.9841807175688835	54.2
543	1.9747830452369015	54.3
544	1.965563093236693	54.4
545	1.9720663262556515	54.5
546	1.9841666029663072	54.6
547	1.9898974872841757	54.7
548	1.9806814316981391	54.8
549	1.9791607713744064	54.9
550	1.9812076983089304	55.0
551	1.977122937920094	55.1
552	1.9826100420767743	55.2
553	1.9752752436406122	55.3
554	1.985645191890253	55.4
555	1.9838864831730503	55.5
556	1.9886727356979739	55.6
557	1.9873580268069417	55.7
558	1.9915997794854676	55.8
559	1.9947139312631894	55.9
560	1.9968075155060603	56.0
561	1.9885737167363653	56.1
562	1.9827077322649642	56.2
563	1.9824481180785891	56.3
564	1.983703899965647	56.4
565	1.984284388487094	56.5
566	1.9883762788113037	56.6
567	1.977527363413861	56.7
568	1.985872316759709	56.8
569	1.9811671439144185	56.9
570	1.9850189488561738	57.0
571	1.9941893980522516	57.1
572	1.9849234392163413	57.2
573	1.9701673651244922	57.3
574	1.9696870013256074	57.4
575	1.9859002575012632	57.5
576	1.9832643036888538	57.6
577	1.9856361611270124	57.7
578	1.975293216042821	57.8
579	1.9920230560285705	57.9
580	1.9908187766941925	58.0
581	1.986747515594017	58.1
582	1.9784646397705343	58.2
583	1.9709029841238104	58.3
584	1.9814829458297056	58.4
585	1.9852298770503012	58.5
586	1.9780588039797913	58.6
587	1.9666571274191749	58.7
588	1.9753499866688118	58.8
589	1.9712498960722176	58.9
590	1.9719157693310188	59.0
591	1.9746381513764901	59.1
592	1.9758021498980625	59.2
593	1.9737204300703532	59.3
594	1.973886420860269	59.4
595	1.96321437629491	59.5
596	1.963095975529065	59.6
597	1.9778516191388658	59.7
598	1.9868506781832362	59.8
599	1.9727209946886641	59.9
600	1.972260171278506	60.0
601	1.9746449654387594	60.1
602	1.9593165334462017	60.2
603	1.963880292651391	60.3
604	1.974013335162521	60.4
605	1.9757621654561135	60.5
606	1.9730945386271002	60.6
607	1.9793555900279691	60.7
608	1.9633989789964041	60.8
609	1.962795236535091	60.9
610	1.9734509353503515	61.0
611	1.9654897695074232	61.1
612	1.9726408694510034	61.2
613	1.972551754686596	61.3
614	1.9743368189811161	61.4
615	1.9668325544999057	61.5
616	1.9602499134903377	61.6
617	1.9693906359882376	61.7
618	1.9546299658118307	61.8
619	1.9582751656418256	61.9
620	1.9661614736028687	62.0
621	1.967191871404044	62.1
622	1.9685072720445542	62.2
623	1.9759463363822534	62.3
624	1.9726982221553022	62.4
625	1.9689701260601495	62.5
626	1.963184364898103	62.6
627	1.9721026047875942	62.7
628	1.9644318711782203	62.8
629	1.964395861175963	62.9
630	1.9668937447287023	63.0
631	1.9576831821721727	63.1
632	1.9614805560986543	63.2
633	1.9622074871319657	63.3
634	1.966057184428585	63.4
635	1.9635263843104291	63.5
636	1.9610947935756278	63.6
637	1.9687814224411782	63.7
638	1.9593791193794328	63.8
639	1.9635456491217844	63.9
640	1.9639177407768778	64.0
641	1.9620803643320073	64.1
642	1.9610242319352085	64.2
643	1.9659608233840125	64.3
644	1.9677631133011855	64.4
645	1.9620409526175493	64.5
646	1.9635905224016679	64.6
647	1.9632515656062575	64.7
648	1.9606887183428534	64.8
649	1.9718363669545103	64.9
650	1.9699166787241338	65.0
651	1.9664286003130154	65.1
652	1.9883310314890046	65.2
653	1.9704745933193806	65.3
654	1.9706404179952908	65.4
655	1.974826211579175	65.5
656	1.9715219377484199	65.6
657	1.9630868760678206	65.7
658	1.9581787736123306	65.8
659	1.979714959971678	65.9
660	1.9706475439945705	66.0
661	1.9740479673330444	66.1
662	1.9763968041816289	66.2
663	1.96536664736751	66.3
664	1.9683203262489302	66.4
665	1.9760711923149792	66.5
666	1.965882468475639	66.6
667	1.9785552567013416	66.7
668	1.9797357478066915	66.8
669	1.9709342583342713	66.9
670	1.9740117723706965	67.0
671	1.9686366901486816	67.1
672	1.9788081526022272	67.2
673	1.9799401675402435	67.3
674	1.9741225838999565	67.4
675	1.9742364561821633	67.5
676	1.978246400936343	67.6
677	1.9716839011927483	67.7
678	1.9769465747054558	67.8
679	1.97596509990508	67.9
680	1.9759920515210363	68.0
681	1.980489149303996	68.1
682	1.9733890487048742	68.2
683	1.970301119457867	68.3
684	1.968053914744864	68.4
685	1.9718082532418837	68.5
686	1.9608898881098267	68.6
687	1.969662896265912	68.7
688	1.9577357809887483	68.8
689	1.973093563255591	68.9
690	1.969812253352123	69.0
691	1.9657698055305595	69.1
692	1.9669040683589052	69.2
693	1.9624649640101488	69.3
694	1.96798241875487	69.4
695	1.9780959924903678	69.5
696	1.966590283735962	69.6
697	1.9671510142870594	69.7
698	1.976807079784761	69.8
699	1.9738411568225607	69.9
700	1.9775691609893136	70.0
701	1.9758920658886896	70.1
702	1.9656419672768586	70.2
703	1.972516951747038	70.3
704	1.9868125182783218	70.4
705	1.9802946665317416	70.5
706	1.9801820853379033	70.6
707	1.9651423672268074	70.7
708	1.9751691683961026	70.8
709	1.975511218176761	70.9
710	1.968663781178386	71.0
711	1.9703136408977442	71.1
712	1.9625786048972642	71.2
713	1.9759357550724976	71.3
714	1.9721665911137112	71.4
715	1.9685041309905373	71.5
716	1.9731651359030853	71.6
717	1.9715584317746557	71.7
718	1.9539758222002073	71.8
719	1.9614885617770526	71.9
720	1.967244687726846	72.0
721	1.9655240331391308	72.1
722	1.9683273586837424	72.2
723	1.9738913859356717	72.3
724	1.9688093391719668	72.4
725	1.9693309762253326	72.5
726	1.9779714540169386	72.6
727	1.9870465971183247	72.7
728	1.9696072047323183	72.8
729	1.9709097888984246	72.9
730	1.9735451363612835	73.0
731	1.9649263500104777	73.1
732	1.9738631277605467	73.2
733	1.9672645362399879	73.3
734	1.9754544805364265	73.4
735	1.9752908960515496	73.5
736	1.9655456764282055	73.6
737	1.9754903961876373	73.7
738	1.9742875340597739	73.8
739	1.9702218554569024	73.9
740	1.9728651708334086	74.0
741	1.9674217028724925	74.1
742	1.9698418672010387	74.2
743	1.9716461972693278	74.3
744	1.970622102845135	74.4
745	1.9806963628656677	74.5
746	1.9804734064674772	74.6
747	1.9711267516983668	74.7
748	1.9656523247083917	74.8
749	1.9818688734736405	74.9
750	1.9786984411826933	75.0
751	1.9629566540861854	75.1
752	1.9738755634828462	75.2
753	1.9832836898005344	75.3
754	1.97021727189666	75.4
755	1.9792750624488398	75.5
756	1.9661924432717541	75.6
757	1.9726223792848085	75.7
758	1.9679641014083211	75.8
759	1.9666196632821165	75.9
760	1.9793314315385722	76.0
761	1.9701565250594866	76.1
762	1.9812236892874788	76.2
763	1.9763928330692841	76.3
764	1.9845484703632583	76.4
765	1.9689910328609868	76.5
766	1.9626449057603543	76.6
767	1.972947155721049	76.7
768	1.9763991616859993	76.8
769	1.9724429214054078	76.9
770	1.969335244669518	77.0
771	1.9727140899932605	77.1
772	1.9614601259774351	77.2
773	1.9727297829118864	77.3
774	1.960628145240167	77.4
775	1.9797993487867396	77.5
776	1.9726599952817516	77.6
777	1.9701378630247035	77.7
778	1.9794335377095462	77.8
779	1.9821840692393218	77.9
780	1.9672282042262719	78.0
781	1.984208565947669	78.1
782	1.973918300852032	78.2
783	1.9758811103822804	78.3
784	1.9775357050288798	78.4
785	1.9740121097251633	78.5
786	1.9642276185782528	78.6
787	1.9781174665579613	78.7
788	1.9667728159716054	78.8
789	1.9861606770252465	78.9
790	1.9751960369504833	79.0
791	1.9780770291000116	79.1
792	1.9848292675463284	79.2
793	1.987087627571945	79.3
794	1.9849782871004553	79.4
795	1.991832199219679	79.5
796	1.9751482359916246	79.6
797	1.9875665396686488	79.7
798	1.9820230817347535	79.8
799	1.9838572632401537	79.9
800	1.980828914777326	80.0
801	1.9878292652377576	80.1
802	1.9918315177204617	80.2
803	1.9844987811065724	80.3
804	1.9823959794435686	80.4
805	1.9908225102867467	80.5
806	1.9929914614029764	80.6
807	1.9788258465235158	80.7
808	1.977622561104628	80.8
809	1.9634534435280822	80.9
810	1.9784755638415399	81.0
811	1.9713453547338748	81.1
812	1.9762233768827386	81.2
813	1.9715545456983747	81.3
814	1.9671771625278165	81.4
815	1.9730260645140605	81.5
816	1.9703623578085414	81.6
817	1.9655218597665165	81.7
818	1.9852586748771068	81.8
819	1.9824732879453777	81.9
820	1.9753032421008536	82.0
821	1.9793535117532155	82.1
822	1.98319761081163	82.2
823	1.9737494005433427	82.3
824	1.9819773246532548	82.4
825	1.9772921165094999	82.5
826	1.9800385897423838	82.6
827	1.9840924916184068	82.7
828	1.9912390689315747	82.8
829	1.979114898207439	82.9
830	1.9786312245303592	83.0
831	1.983330724697484	83.1
832	1.975185227900753	83.2
833	1.9726944808974896	83.3
834	1.9721366660723945	83.4
835	1.9685387762427506	83.5
836	1.9699417116449565	83.6
837	1.9809223450870463	83.7
838	1.977388645515314	83.8
839	1.9849413680392276	83.9
840	1.9748910767551398	84.0
841	1.9802848293277309	84.1
842	1.9666627064215705	84.2
843	1.976613320655832	84.3
844	1.9763395507061572	84.4
845	1.968730791960585	84.5
846	1.9733309281016023	84.6
847	1.9668208717862306	84.7
848	1.966527464459091	84.8
849	1.9600353078157284	84.9
850	1.968725110393081	85.0
851	1.9793812360906329	85.1
852	1.978884740661932	85.2
853	1.9727734053500958	85.3
854	1.9851117458915517	85.4
855	1.9780524875318268	85.5
856	1.9792874658330677	85.6
857	1.9713765671442076	85.7
858	1.9788728465349141	85.8
859	1.974624438646363	85.9
860	1.9829155369405547	86.0
861	1.9849504826211513	86.1
862	1.9873409994695286	86.2
863	1.9862010437478042	86.3
864	1.9906439985387232	86.4
865	1.980512745445589	86.5
866	1.9769559261310463	86.6
867	1.978554682437013	86.7
868	1.9710976580609574	86.8
869	1.9843874376773178	86.9
870	1.9782687217419002	87.0
871	1.9772818116554596	87.1
872	1.9780686602441548	87.2
873	1.9735868486698656	87.3
874	1.9752295741842305	87.4
875	1.9696604467934258	87.5
876	1.9688063898888095	87.6
877	1.97829194936132	87.7
878	1.9768299859540863	87.8
879	1.9743557313453817	87.9
880	1.9739619418886667	88.0
881	1.9815673457435559	88.1
882	1.976275920463777	88.2
883	1.9786937916821628	88.3
884	1.9783260838707197	88.4
885	1.9828328951174843	88.5
886	1.9905951528113417	88.6
887	1.9769895629007046	88.7
888	1.9786219595552597	88.8
889	1.9816127434877124	88.9
890	1.9764981272478657	89.0
891	1.986797456996027	89.1
892	1.9795128621504887	89.2
893	1.9783313809315675	89.3
894	1.980086422676077	89.4
895	1.9787176051220703	89.5
896	1.9788686786929555	89.6
897	1.9822082097829625	89.7
898	1.9760677268499933	89.8
899	1.9841395744750547	89.9
900	1.9745707682357687	90.0
901	1.9744857880251945	90.1
902	1.9757780381826084	90.2
903	1.9695814683087938	90.3
904	1.9805508989817497	90.4
905	1.9838439043350296	90.5
906	1.9823881583748373	90.6
907	1.9868203658601513	90.7
908	1.976474861073949	90.8
909	1.988746340412213	90.9
910	1.975230171228802	91.0
911	1.974093588404959	91.1
912	1.9713662299180053	91.2
913	1.982429728141804	91.3
914	1.9772063266121391	91.4
915	1.98251563981693	91.5
916	1.9783045783805182	91.6
917	1.975341243280257	91.7
918	1.9761130167864165	91.8
919	1.9866759535621283	91.9
920	1.977321100835175	92.0
921	1.9847892711412887	92.1
922	1.9733057696903729	92.2
923	1.979820615750166	92.3
924	1.990264673126302	92.4
925	1.9838272376660138	92.5
926	1.9797651872650524	92.6
927	1.9766792227244516	92.7
928	1.980394187394398	92.8
929	1.9746818859663613	92.9
930	1.9817015991273255	93.0
931	1.984358576862794	93.1
932	1.9768392887733293	93.2
933	1.9814060972620706	93.3
934	1.9805818762537009	93.4
935	1.9803574173927136	93.5
936	1.9756443906293324	93.6
937	1.970650227739847	93.7
938	1.9700754194655783	93.8
939	1.9705981213243184	93.9
940	1.9718597568994463	94.0
941	1.963970391389495	94.1
942	1.9702148308544665	94.2
943	1.9806555806126995	94.3
944	1.9865362125297197	94.4
945	1.9851033557236564	94.5
946	1.9749119954501393	94.6
947	1.9901434239646671	94.7
948	1.9803237203581439	94.8
949	1.973702221743967	94.9
950	1.9647960445677668	95.0
951	1.9721271929356123	95.1
952	1.975885375217106	95.2
953	1.9689655392519367	95.3
954	1.9745456292830335	95.4
955	1.97313088151029	95.5
956	1.981804369143634	95.6
957	1.984800758594413	95.7
958	1.9818634343788908	95.8
959	1.9806882656680491	95.9
960	1.9749606127210302	96.0
961	1.9697647545928094	96.1
962	1.9793748586585622	96.2
963	1.9691480848532643	96.3
964	1.991822046342937	96.4
965	1.980093053220296	96.5
966	1.980134260290774	96.6
967	1.9769400432188724	96.7
968	1.971155902485984	96.8
969	1.9740487088358885	96.9
970	1.975694141382781	97.0
971	1.9807725709297328	97.1
972	1.9840686845397657	97.2
973	1.9887472506795736	97.3
974	1.9787327647876352	97.4
975	1.9683143360005153	97.5
976	1.9799047895487298	97.6
977	1.9707441762422804	97.7
978	1.976424090626231	97.8
979	1.9763547570016686	97.9
980	1.9722974628349887	98.0
981	1.9674405780623234	98.1
982	1.971748742901212	98.2
983	1.968273960162481	98.3
984	1.9803605967905746	98.4
985	1.979889850576629	98.5
986	1.9820076849107209	98.6
987	1.968458925145972	98.7
988	1.974373298050744	98.8
989	1.9821934015568186	98.9
990	1.9767623568759198	99.0
991	1.976731922705302	99.1
992	1.9834077150651934	99.2
993	1.9777422160677323	99.3
994	1.9752648551413006	99.4
995	1.9752062864387856	99.5
996	1.9729329461825367	99.6
997	1.9776920271536047	99.7
998	1.980034555110308	99.8
999	1.9876787518095547	99.9
1000	1.9891492657147658	100.0
1001	1.9968857913409674	100.1
1002	1.9854258683374109	100.2
1003	1.9819086554591252	100.3
1004	1.9820747900091247	100.4
1005	1.9918227300274023	100.5
1006	1.9775263001476568	100.6
1007	1.9899355560939997	100.7
1008	1.9864642564857922	100.8
1009	1.983255969889223	100.9
1010	1.984564122289249	101.0
1011	1.9931397827070487	101.1
1012	1.9843969665374317	101.2
1013	1.9886958793515428	101.3
1014	1.9800462675791264	101.4
1015	1.977131033212384	101.5
1016	1.9842517305812404	101.6
1017	1.9857807211033214	101.7
1018	1.9823226840326729	101.8
1019	1.9867386961649973	101.9
1020	1.9817014248415625	102.0
1021	1.9778149791441177	102.1
1022	1.9839026918344098	102.2
1023	1.9773541408748665	102.3
1024	1.981369649774984	102.4
1025	1.9786840087450364	102.5
1026	1.981434833181761	102.6
1027	1.9781251767809562	102.7
1028	1.97798702733513	102.8
1029	1.9814072372935845	102.9
1030	1.9877830239961143	103.0
1031	1.9804322970357873	103.1
1032	1.9767137002071566	103.2
1033	1.9787939934332233	103.3
1034	1.9911972085386367	103.4
1035	1.9816754453025074	103.5
1036	1.9789549729725289	103.6
1037	1.9734474186489912	103.7
1038	1.9926454576091208	103.8
1039	1.9891537589664012	103.9
1040	1.9810064201912407	104.0
1041	1.9861904316369268	104.1
1042	1.9907560435131626	104.2
1043	1.9844269147078373	104.3
1044	1.9816175868166952	104.4
1045	1.973718657191112	104.5
1046	1.967226432189678	104.6
1047	1.971382103316521	104.7
1048	1.975655196581957	104.8
1049	1.9768975007111986	104.9
1050	1.9825648347250215	105.0
1051	1.9837924818146242	105.1
1052	1.977208138759863	105.2
1053	1.9726958509417398	105.3
1054	1.9706389733580618	105.4
1055	1.9846485415435855	105.5
1056	1.979472374627913	105.6
1057	1.9847317494861765	105.7
1058	1.979167557628041	105.8
1059	1.9778315060235203	105.9
1060	1.9783333297067822	106.0
1061	1.9711820236599475	106.1
1062	1.9712700293577066	106.2
1063	1.9754052884274536	106.3
1064	1.974829221612361	106.4
1065	1.9767308467584137	106.5
1066	1.9833341587292137	106.6
1067	1.9679853894705284	106.7
1068	1.9715954956891986	106.8
1069	1.9727660339835147	106.9
1070	1.9737183725914207	107.0
1071	1.9740064647088833	107.1
1072	1.9723138348852498	107.2
1073	1.9866628585188923	107.3
1074	1.9820705240578376	107.4
1075	1.9769204334923312	107.5
1076	1.9668534804279112	107.6
1077	1.9781803975632672	107.7
1078	1.96810121486639	107.8
1079	1.9770883032105293	107.9
1080	1.9639239319524429	108.0
1081	1.965604174485462	108.1
1082	1.9717496715238336	108.2
1083	1.9717323865020118	108.3
1084	1.9712075366260462	108.4
1085	1.9745788225325391	108.5
1086	1.9803053036187561	108.6
1087	1.9759526845821587	108.7
1088	1.9663852971187694	108.8
1089	1.9662627370639703	108.9
1090	1.9850861272014226	109.0
1091	1.9719139641442067	109.1
1092	1.9758192113137398	109.2
1093	1.974408288343929	109.3
1094	1.9708963267699073	109.4
1095	1.9729401843345231	109.5
1096	1.9700929434893517	109.6
1097	1.9706301982678092	109.7
1098	1.9795352279431824	109.8
1099	1.9697325947584585	109.9
1100	1.9713361456526266	110.0
1101	1.9762743951705184	110.1
1102	1.9826220023836645	110.2
1103	1.9871162175032018	110.3
1104	1.9765587563218565	110.4
1105	1.9783944115833374	110.5
1106	1.9786184599609766	110.6
1107	1.9788026572436128	110.7
1108	1.9669562013417772	110.8
1109	1.9804544398671793	110.9
1110	1.9761785614935663	111.0
1111	1.978591793066739	111.1
1112	1.9748808588628213	111.2
1113	1.9658577938406496	111.3
1114	1.9742442805426166	111.4
1115	1.9662534682803285	111.5
1116	1.9696341035110305	111.6
1117	1.964659868395804	111.7
1118	1.9671063879290451	111.8
1119	1.9651080025924363	111.9
1120	1.957967022759886	112.0
1121	1.9692796559360646	112.1
1122	1.9636757078371048	112.2
1123	1.9800025807841493	112.3
1124	1.97537993171915	112.4
1125	1.973184745075751	112.5
1126	1.9704666646034046	112.6
1127	1.9679533054716156	112.7
1128	1.9762135983676132	112.8
1129	1.968750517747565	112.9
1130	1.96713242260261	113.0
1131	1.964034677310064	113.1
1132	1.9726252278583398	113.2
1133	1.9715350146512167	113.3
1134	1.982167647996241	113.4
1135	1.976034805819443	113.5
1136	1.97405611104085	113.6
1137	1.9673358973153985	113.7
1138	1.9841994415755058	113.8
1139	1.9820907111693566	113.9
1140	1.9820012853356785	114.0
1141	1.9721662258264778	114.1
1142	1.9732876751115347	114.2
1143	1.9765256445958876	114.3
1144	1.9734983759721003	114.4
1145	1.974162955762037	114.5
1146	1.977714084635523	114.6
1147	1.9717920751573446	114.7
1148	1.9786143141329993	114.8
1149	1.9691240647342447	114.9
1150	1.971322922410132	115.0
1151	1.9778916683567092	115.1
1152	1.9790001903383243	115.2
1153	1.9695901272712886	115.3
1154	1.9713121030815008	115.4
1155	1.967338382347732	115.5
1156	1.9665727710189027	115.6
1157	1.9607903088022594	115.7
1158	1.9758899516022557	115.8
1159	1.9686171032042397	115.9
1160	1.9666892885266682	116.0
1161	1.967281292624177	116.1
1162	1.9678793195746982	116.2
1163	1.9743287211305531	116.3
1164	1.9676599880651258	116.4
1165	1.9745885263470768	116.5
1166	1.98184237744742	116.6
1167	1.9637174783040972	116.7
1168	1.9801123265059895	116.8
1169	1.9856615682387002	116.9
1170	1.9837504006794922	117.0
1171	1.9785985625309415	117.1
1172	1.983824871329215	117.2
1173	1.9767517983785683	117.3
1174	1.9791606141344562	117.4
1175	1.985419293832096	117.5
1176	1.9720523472020384	117.6
1177	1.9830042637218748	117.7
1178	1.9832082689297006	117.8
1179	1.9743576781320211	117.9
1180	1.9638981895579617	118.0
1181	1.9767462892426075	118.1
1182	1.9719065364495518	118.2
1183	1.9742914956379765	118.3
1184	1.9826791635695467	118.4
1185	1.9646365446205452	118.5
1186	1.9604731298602032	118.6
1187	1.977400104089053	118.7
1188	1.976146620688253	118.8
1189	1.9775857456430728	118.9
1190	1.9664355554075388	119.0
1191	1.9621390535257595	119.1
1192	1.9670057142463606	119.2
1193	1.9656072070349004	119.3
1194	1.965154571519353	119.4
1195	1.9721239044096042	119.5
1196	1.9773797554445298	119.6
1197	1.9730535339495923	119.7
1198	1.9654650852384246	119.8
1199	1.9716756250128675	119.9
1200	1.9745962423672705	120.0
1201	1.991092221298644	120.1
1202	1.9716110589442017	120.2
1203	1.9708645217088678	120.3
1204	1.9595749470643586	120.4
1205	1.9622024243613843	120.5
1206	1.9618803762745116	120.6
1207	1.9735370948998896	120.7
1208	1.9788887630565577	120.8
1209	1.9699660918941726	120.9
1210	1.9653634538572995	121.0
1211	1.9714086179631811	121.1
1212	1.9664613677253064	121.2
1213	1.9538738465140868	121.3
1214	1.95776865908406	121.4
1215	1.9549952086202391	121.5
1216	1.9610265897166184	121.6
1217	1.9605616100066996	121.7
1218	1.9521477155851445	121.8
1219	1.9565726747181917	121.9
1220	1.9727384386472346	122.0
1221	1.96682246690246	122.1
1222	1.960598446246313	122.2
1223	1.9623607359973416	122.3
1224	1.9703637120029196	122.4
1225	1.9641334264800445	122.5
1226	1.9569912190133059	122.6
1227	1.976851933024672	122.7
1228	1.9664739072437014	122.8
1229	1.9702022453132235	122.9
1230	1.9646175152519825	123.0
1231	1.9715131603083689	123.1
1232	1.964762245182085	123.2
1233	1.9615592799850696	123.3
1234	1.9645584840485646	123.4
1235	1.9628933053518005	123.5
1236	1.9583846224564339	123.6
1237	1.962514707902882	123.7
1238	1.9684097133101144	123.8
1239	1.9652790154592743	123.9
1240	1.9542963358430154	124.0
1241	1.9591414367194815	124.1
1242	1.9666767278855057	124.2
1243	1.978784891522785	124.3
1244	1.9524109272494528	124.4
1245	1.9612824806806903	124.5
1246	1.963074808871835	124.6
1247	1.9600143788094633	124.7
1248	1.9538563648351337	124.8
1249	1.9606181529835482	124.9
1250	1.9626794732968018	125.0
1251	1.9666038725898085	125.1
1252	1.9607171897097309	125.2
1253	1.9620571394034272	125.3
1254	1.965283749671962	125.4
1255	1.9675672514467284	125.5
1256	1.9601847156184053	125.6
1257	1.9606508042108621	125.7
1258	1.9579893832526463	125.8
1259	1.9663940707316687	125.9
1260	1.9678941304808775	126.0
1261	1.9620642119198557	126.1
1262	1.9632394949730783	126.2
1263	1.9622050397062352	126.3
1264	1.9798816407910502	126.4
1265	1.9648254062211363	126.5
1266	1.9776210252212765	126.6
1267	1.9677072326056142	126.7
1268	1.9686831524979953	126.8
1269	1.9675666417572073	126.9
1270	1.96376387109926	127.0
1271	1.9699717838906106	127.1
1272	1.9708205323718146	127.2
1273	1.9721184236194467	127.3
1274	1.9713390798501296	127.4
1275	1.9595439797977383	127.5
1276	1.9602542861451075	127.6
1277	1.9528955550904228	127.7
1278	1.9643770573001287	127.8
1279	1.9667515343134934	127.9
1280	1.9605209066430573	128.0
1281	1.9675320216602221	128.1
1282	1.9687801467487431	128.2
1283	1.9549820762361019	128.3
1284	1.956047440574357	128.4
1285	1.9688090722033942	128.5
1286	1.9725006289439366	128.6
1287	1.9749436436178553	128.7
1288	1.9595774662322363	128.8
1289	1.972894579079799	128.9
1290	1.9683432688969222	129.0
1291	1.9686023153837395	129.1
1292	1.9680945278135717	129.2
1293	1.974751837524008	129.3
1294	1.966399219265872	129.4
1295	1.972095611220078	129.5
1296	1.9720945808353023	129.6
1297	1.9646837688926444	129.7
1298	1.96198884935605	129.8
1299	1.9719554277858475	129.9
1300	1.9616926546223539	130.0
1301	1.9835926574329097	130.1
1302	1.9747595827126658	130.2
1303	1.9596249371357763	130.3
1304	1.970206556743833	130.4
1305	1.9803372032936086	130.5
1306	1.9656811006311514	130.6
1307	1.9762339922474896	130.7
1308	1.976333574234965	130.8
1309	1.9740678032953372	130.9
1310	1.9589347205269032	131.0
1311	1.9662513243333113	131.1
1312	1.9698850592223174	131.2
1313	1.9586686699282567	131.3
1314	1.9615504361964426	131.4
1315	1.9650813274653458	131.5
1316	1.9623057004119018	131.6
1317	1.9673293044649054	131.7
1318	1.9673697026426684	131.8
1319	1.9688943848794964	131.9
1320	1.96533358275823	132.0
1321	1.9726974627968807	132.1
1322	1.9688073397325343	132.2
1323	1.9725119545432706	132.3
1324	1.9556809670128437	132.4
1325	1.9659077025232348	132.5
1326	1.9795339489888515	132.6
1327	1.962240658276735	132.7
1328	1.971401429119213	132.8
1329	1.9670606087566027	132.9
1330	1.978541594956562	133.0
1331	1.9655365680975374	133.1
1332	1.9829622716158575	133.2
1333	1.982476367042434	133.3
1334	1.9901422729618103	133.4
1335	2.000454701604675	133.5
1336	1.992145009755037	133.6
1337	1.9739418599768508	133.7
1338	1.977786889712855	133.8
1339	1.973502302399945	133.9
1340	1.9660767991992358	134.0
1341	1.9673870281937889	134.1
1342	1.9601124840851458	134.2
1343	1.9638649669430528	134.3
1344	1.9723663981025807	134.4
1345	1.9653989897658037	134.5
1346	1.9716809714929704	134.6
1347	1.9779247039624956	134.7
1348	1.9764342426354207	134.8
1349	1.9834928269451657	134.9
1350	1.9760150461415977	135.0
1351	1.9735655315140457	135.1
1352	1.9731517049014968	135.2
1353	1.9748028806391382	135.3
1354	1.978049469984851	135.4
1355	1.9912330043372677	135.5
1356	1.9928297175024765	135.6
1357	1.9813073600163953	135.7
1358	1.9847426029018804	135.8
1359	1.9760590154068993	135.9
1360	1.9842104230859596	136.0
1361	1.9835002772039954	136.1
1362	1.980491620948581	136.2
1363	1.987827901189075	136.3
1364	1.979868120816358	136.4
1365	1.9840763465363664	136.5
1366	1.9927350963995907	136.6
1367	1.9798662226345483	136.7
1368	1.9771704003004391	136.8
1369	1.9707053017483298	136.9
1370	1.9761502345011532	137.0
1371	1.9744236605735248	137.1
1372	1.9649003374654734	137.2
1373	1.9820316516152867	137.3
1374	1.970382835798799	137.4
1375	1.984957889650688	137.5
1376	1.9673198967124554	137.6
1377	1.9708518795214782	137.7
1378	1.9766110931889498	137.8
1379	1.985201588766769	137.9
1380	1.9816062785705284	138.0
1381	1.9734927647725518	138.1
1382	1.9767697321544733	138.2
1383	1.973834292341031	138.3
1384	1.9903312455141609	138.4
1385	1.983450201150573	138.5
1386	1.9883306461319998	138.6
1387	1.9856929591202166	138.7
1388	1.988841336739191	138.8
1389	1.9865360370930116	138.9
1390	1.9840150100936609	139.0
1391	1.9772017004562277	139.1
1392	1.9913390429358921	139.2
1393	1.9850468385425495	139.3
1394	1.9891028826039807	139.4
1395	1.9902775679097044	139.5
1396	1.9777640053278802	139.6
1397	1.9734638785309517	139.7
1398	1.9819636908640221	139.8
1399	1.9875663860072057	139.9
1400	1.9856448775642792	140.0
1401	1.9922385827651172	140.1
1402	1.9772327332717723	140.2
1403	1.9788838754107723	140.3
1404	1.9834256951905942	140.4
1405	1.9906991044031972	140.5
1406	1.9751894995632417	140.6
1407	1.976294883673967	140.7
1408	1.9678770304283246	140.8
1409	1.9780009872118476	140.9
1410	1.9807677282221807	141.0
1411	1.969837415132022	141.1
1412	1.9829395484745085	141.2
1413	1.979833678151724	141.3
1414	1.9869561055267417	141.4
1415	1.9843166706361657	141.5
1416	1.9754387341978874	141.6
1417	1.9847188242713958	141.7
1418	1.9898457438049806	141.8
1419	1.9796480560570513	141.9
1420	1.9738810583946391	142.0
1421	1.978137233682021	142.1
1422	1.9890234227569432	142.2
1423	1.9856853924718654	142.3
1424	1.984342311379384	142.4
1425	1.985159538368752	142.5
1426	1.9696047736675149	142.6
1427	1.9875301389382427	142.7
1428	1.9881351246609151	142.8
1429	1.9860666103281306	142.9
1430	1.9825143990675576	143.0
1431	1.986356083255783	143.1
1432	1.9844407513638627	143.2
1433	1.9771559509878023	143.3
1434	1.9801696562831324	143.4
1435	1.9833791632649098	143.5
1436	1.9796234452898074	143.6
1437	1.984787391033543	143.7
1438	1.9825755210131077	143.8
1439	1.9884328781563965	143.9
1440	1.9875890492499215	144.0
1441	1.9871976568598373	144.1
1442	1.9789400967145598	144.2
1443	1.9922615765543463	144.3
1444	2.0022483505686	144.4
1445	1.9917663523977764	144.5
1446	1.9845808730666075	144.6
1447	1.9923465151338897	144.7
1448	1.9801708719555287	144.8
1449	1.971061108181997	144.9
1450	1.9814456589634624	145.0
1451	1.982734012643906	145.1
1452	1.9803876451677491	145.2
1453	1.979718986858731	145.3
1454	1.978642165999637	145.4
1455	1.9794987514433808	145.5
1456	1.9797564002459629	145.6
1457	1.9781721470776834	145.7
1458	1.9824257344274687	145.8
1459	1.9886059574345165	145.9
1460	1.9910547764963298	146.0
1461	1.9840363401088523	146.1
1462	1.9920830525455346	146.2
1463	1.9851462166422476	146.3
1464	1.9763321861210938	146.4
1465	1.9889502357221596	146.5
1466	1.9885838984857047	146.6
1467	1.9774903934702162	146.7
1468	1.981053184848091	146.8
1469	1.975141498580007	146.9
1470	1.977680039173635	147.0
1471	1.9798831885357384	147.1
1472	1.986619671841468	147.2
1473	1.9839820989698853	147.3
1474	1.9777093018892635	147.4
1475	1.9813510989829846	147.5
1476	1.9756580495883302	147.6
1477	1.9838303772403503	147.7
1478	1.9909999709418407	147.8
1479	1.9845669230095966	147.9
1480	1.9883024815459798	148.0
1481	1.9937061929196338	148.1
1482	1.986366869057516	148.2
1483	2.0028418854612564	148.3
1484	1.986586835307616	148.4
1485	1.978181317588567	148.5
1486	1.98311392824741	148.6
1487	1.9905628716035952	148.7
1488	1.977725620227658	148.8
1489	1.986922479203635	148.9
1490	1.9965705410488974	149.0
1491	1.9933471226133865	149.1
1492	1.9999294075766934	149.2
1493	1.996489512807425	149.3
1494	1.988671250602213	149.4
1495	1.9872180452960795	149.5
1496	1.9916218183093286	149.6
1497	1.9843498337900698	149.7
1498	1.9744126254114438	149.8
1499	1.978422061421129	149.9
1500	1.9806157095334587	150.0
1501	1.9857001570384856	150.1
1502	1.995778778606059	150.2
1503	1.9833906979501148	150.3
1504	1.9939412637753466	150.4
1505	1.9856327444569875	150.5
1506	1.9842816035798996	150.6
1507	1.9856761595254278	150.7
1508	1.9887680224070352	150.8
1509	1.9936357258019615	150.9
1510	1.9950513083581098	151.0
1511	1.9856535980188854	151.1
1512	1.9941600564414692	151.2
1513	1.9836872657253264	151.3
1514	1.987440716809262	151.4
1515	1.993982740206752	151.5
1516	1.9837615399395865	151.6
1517	1.9869527220742629	151.7
1518	1.9710152126779479	151.8
1519	1.9778802273473794	151.9
1520	1.9879780136755234	152.0
1521	1.9936436757538907	152.1
1522	1.9819725775908625	152.2
1523	1.9865009292325377	152.3
1524	1.9933052988176345	152.4
1525	1.9986530536997775	152.5
1526	1.9734994972656439	152.6
1527	1.9943480202511885	152.7
1528	1.9855902531090435	152.8
1529	1.990348534773411	152.9
1530	1.9861753299883431	153.0
1531	1.9782114468374319	153.1
1532	1.978760615527591	153.2
1533	1.9878682685923417	153.3
1534	1.986630188933935	153.4
1535	1.9929104254255916	153.5
1536	1.9920727768723958	153.6
1537	1.9937606376772066	153.7
1538	1.9860751502159717	153.8
1539	1.9861239685425114	153.9
1540	1.9822870524252092	154.0
1541	1.9815074075985797	154.1
1542	1.9903779579294496	154.2
1543	1.9848113828802987	154.3
1544	1.9909280166094077	154.4
1545	1.98083291665177	154.5
1546	1.9757330235110453	154.6
1547	1.9811791844128765	154.7
1548	1.982919088108091	154.8
1549	1.9778771257196675	154.9
1550	1.9810209094642437	155.0
1551	1.9897602921803654	155.1
1552	1.9845854021728153	155.2
1553	1.9933338573203203	155.3
1554	1.9977016063341078	155.4
1555	1.9901407656661818	155.5
1556	1.984841100465301	155.6
1557	1.9928605772153671	155.7
1558	1.9936355610082395	155.8
1559	1.991616269745738	155.9
1560	1.9887847690173306	156.0
1561	1.9959962185718698	156.1
1562	1.9931021073962263	156.2
1563	1.9958745147924961	156.3
1564	1.9935437299097136	156.4
1565	1.9995181529155568	156.5
1566	1.9826321915115925	156.6
1567	1.997718362117812	156.7
1568	1.9834216280741845	156.8
1569	1.99079933923255	156.9
1570	1.9921843850317515	157.0
1571	1.988443866027562	157.1
1572	1.9914751740031007	157.2
1573	1.9973244480551715	157.3
1574	1.9834506489276493	157.4
1575	1.9995944765545917	157.5
1576	1.9952522915767614	157.6
1577	1.9920510147420816	157.7
1578	1.9860947535413485	157.8
1579	1.9779888007085618	157.9
1580	1.9771907665768327	158.0
1581	1.9975538054932604	158.1
1582	1.9863398635423668	158.2
1583	1.9896226384784566	158.3
1584	1.99041629603107	158.4
1585	1.983535628260344	158.5
1586	1.9870263227958493	158.6
1587	1.9876658057381544	158.7
1588	2.0007430850706185	158.8
1589	2.0029141232428995	158.9
1590	1.9932835319417237	159.0
1591	1.9958579045665605	159.1
1592	1.992649441157123	159.2
1593	1.991623465233007	159.3
1594	1.9811249338839383	159.4
1595	1.9830716954306427	159.5
1596	1.9718462526288631	159.6
1597	1.9676871233242417	159.7
1598	1.9751365144528559	159.8
1599	1.9842672701367132	159.9
1600	1.9924564470892263	160.0
1601	1.9852977539542187	160.1
1602	1.9834304374300356	160.2
1603	1.9847605918471936	160.3
1604	1.9930549740252648	160.4
1605	1.990558862255979	160.5
1606	1.9866114528274543	160.6
1607	1.974685622313206	160.7
1608	1.9705817656473303	160.8
1609	1.9783445652407992	160.9
1610	1.9807506510845057	161.0
1611	1.969593013944671	161.1
1612	1.9833372090437549	161.2
1613	1.98674163205869	161.3
1614	1.9913562932234297	161.4
1615	1.9876767630565035	161.5
1616	1.9868561213755245	161.6
1617	1.9882107889355718	161.7
1618	1.9749745641644882	161.8
1619	1.977150238759901	161.9
1620	1.9889502970765949	162.0
1621	1.97985335060411	162.1
1622	1.9861547727631161	162.2
1623	1.9818947098437736	162.3
1624	1.977667345207785	162.4
1625	1.9847754424683004	162.5
1626	1.9891264939655324	162.6
1627	1.973910602586637	162.7
1628	1.991433224064795	162.8
1629	1.9855720791149274	162.9
1630	1.9895107001168852	163.0
1631	1.9840221392290927	163.1
1632	1.9912868291396328	163.2
1633	1.995683938444796	163.3
1634	1.9927046980004701	163.4
1635	1.9974745146215303	163.5
1636	1.9893543473553963	163.6
1637	1.9825512099123843	163.7
1638	1.9846524095263516	163.8
1639	1.9799035858933633	163.9
1640	1.974430671690086	164.0
1641	1.9815107457258851	164.1
1642	1.9750628414192724	164.2
1643	1.976288244184684	164.3
1644	1.9775857243995203	164.4
1645	1.9815503513511326	164.5
1646	1.9666306007816299	164.6
1647	1.9753868593426958	164.7
1648	1.993269982344871	164.8
1649	1.9819181092276832	164.9
1650	1.974618980017072	165.0
1651	1.9866293812260494	165.1
1652	1.9783906350790748	165.2
1653	1.9697832706750933	165.3
1654	1.9821123373659115	165.4
1655	1.9715076995815124	165.5
1656	1.9748175885839552	165.6
1657	1.9859354826741833	165.7
1658	1.9945057968501487	165.8
1659	1.9782968278546864	165.9
1660	1.9727479989019234	166.0
1661	1.9781861210149414	166.1
1662	1.9803216199667992	166.2
1663	1.9906016870358871	166.3
1664	1.9882873624179989	166.4
1665	1.986200139900987	166.5
1666	1.994239275092715	166.6
1667	1.997802077614979	166.7
1668	1.9959713701415367	166.8
1669	1.9928875715463976	166.9
1670	1.9939972778781236	167.0
1671	1.9931479572389612	167.1
1672	1.9964987916318369	167.2
1673	1.987696231888502	167.3
1674	1.9979074633305778	167.4
1675	1.9888925675978129	167.5
1676	1.9988810174310911	167.6
1677	2.000970478718131	167.7
1678	2.001358800344313	167.8
1679	1.9831089295133406	167.9
1680	1.9991815788213692	168.0
1681	1.9963054469702977	168.1
1682	1.9981473948313977	168.2
1683	2.000174601880161	168.3
1684	1.9897307654311367	168.4
1685	1.9850513956337645	168.5
1686	1.9922741053658461	168.6
1687	1.9954601711124624	168.7
1688	1.992132905041553	168.8
1689	1.9966036904397735	168.9
1690	1.9949928927483107	169.0
1691	1.9901279516674022	169.1
1692	2.000935296239179	169.2
1693	1.9874260463830629	169.3
1694	1.9989439677503074	169.4
1695	1.9934844319500924	169.5
1696	1.9938580319021524	169.6
1697	1.9935766674034758	169.7
1698	1.9920940992692244	169.8
1699	1.99652531698429	169.9
1700	1.991391147813454	170.0
1701	1.992992251276641	170.1
1702	1.9911712560212314	170.2
1703	1.9892152063491788	170.3
1704	2.000442320188497	170.4
1705	2.0032836034723416	170.5
1706	1.9977367885208988	170.6
1707	2.000569482281505	170.7
1708	1.996461775124549	170.8
1709	1.9967341345603613	170.9
1710	2.0015493763641743	171.0
1711	1.9863900440148414	171.1
1712	2.0019513160287765	171.2
1713	1.9954912076684839	171.3
1714	1.9973964800254533	171.4
1715	2.0019036231714336	171.5
1716	1.9983730072948505	171.6
1717	1.996916732836575	171.7
1718	1.9887955720814834	171.8
1719	1.98583134963408	171.9
1720	1.9981354207209698	172.0
1721	1.9989623019946998	172.1
1722	1.9912534773134687	172.2
1723	1.9924189000001915	172.3
1724	1.998277785587736	172.4
1725	1.9908512549780337	172.5
1726	1.992529433684687	172.6
1727	1.9980277891650366	172.7
1728	2.000379121070446	172.8
1729	1.9919599603586469	172.9
1730	1.9891964533776898	173.0
1731	1.991523187064676	173.1
1732	1.980655771104855	173.2
1733	1.9890880049411268	173.3
1734	1.9963721010006859	173.4
1735	1.9985314102746101	173.5
1736	1.9881128327400146	173.6
1737	1.9956048892944316	173.7
1738	1.9900181044454552	173.8
1739	2.0002818041976536	173.9
1740	1.99037383584219	174.0
1741	1.9915220357048085	174.1
1742	1.985745541156607	174.2
1743	1.9980280461930244	174.3
1744	1.9867175977356244	174.4
1745	1.9873192558157036	174.5
1746	1.9892971265572716	174.6
1747	1.9870099386686446	174.7
1748	2.001496674759176	174.8
1749	1.993718428349054	174.9
1750	2.0003528635993173	175.0
1751	2.000075206885802	175.1
1752	2.0018255663031397	175.2
1753	2.0032651422103083	175.3
1754	1.9963206292920164	175.4
1755	1.996687984024721	175.5
1756	2.0002760757583085	175.6
1757	2.0009550711420783	175.7
1758	1.9923734905306987	175.8
1759	1.9938165698587875	175.9
1760	1.982433544029642	176.0
1761	1.9959813584799162	176.1
1762	1.9964351307250554	176.2
1763	1.9944820283389204	176.3
1764	1.9946409241859915	176.4
1765	2.0014329010964653	176.5
1766	1.9923948412853503	176.6
1767	2.004043087969059	176.7
1768	1.9927617264084436	176.8
1769	1.997812372886115	176.9
1770	1.9994691344711122	177.0
1771	1.9933899115831473	177.1
1772	1.997267034481609	177.2
1773	1.9874858851515753	177.3
1774	1.9907934293419367	177.4
1775	1.9815145635447693	177.5
1776	1.992743932660015	177.6
1777	1.9926956334101888	177.7
1778	1.9947492161124991	177.8
1779	1.9917324637044151	177.9
1780	1.9937470149553207	178.0
1781	1.9881480345115496	178.1
1782	2.0023248130090203	178.2
1783	1.9956543286559885	178.3
1784	2.0025950619820576	178.4
1785	1.988693045748019	178.5
1786	1.9971866769321487	178.6
1787	1.9899733811452716	178.7
1788	1.993754054322599	178.8
1789	1.9932231987477542	178.9
1790	1.9945383539687382	179.0
1791	1.9984541684266668	179.1
1792	1.9890658110017518	179.2
1793	1.9908652427895093	179.3
1794	1.9872545586567147	179.4
1795	1.991191717857472	179.5
1796	1.9942294592591225	179.6
1797	2.0029111441341256	179.7
1798	1.9910406334614839	179.8
1799	1.996224539585656	179.9
1800	2.0059476262400184	180.0
1801	2.0068549952612553	180.1
1802	2.0097273859687577	180.2
1803	2.0043464271352227	180.3
1804	2.00144787721509	180.4
1805	2.0057468343262377	180.5
1806	2.003650122089787	180.6
1807	2.0075958831421463	180.7
1808	2.006632065983064	180.8
1809	2.007607710491061	180.9
1810	1.9945098860982824	181.0
1811	2.003969456212071	181.1
1812	2.003992750938003	181.2
1813	1.9995861307725553	181.3
1814	1.980724572956704	181.4
1815	2.0052622533239814	181.5
1816	1.994425706530834	181.6
1817	2.005701975874821	181.7
1818	1.9964482237396028	181.8
1819	1.9940110708669552	181.9
1820	1.9883811673683651	182.0
1821	2.0031952672314124	182.1
1822	2.0012199929008365	182.2
1823	1.9936483590977851	182.3
1824	1.9986008548493626	182.4
1825	1.9986206684010779	182.5
1826	1.9917374316413652	182.6
1827	2.0018780664472087	182.7
1828	1.9959319642397464	182.8
1829	1.9933767999302403	182.9
1830	2.001032659177131	183.0
1831	2.0035844073797855	183.1
1832	2.0028629445470507	183.2
1833	1.9986600075126644	183.3
1834	1.9964021666258585	183.4
1835	1.995366260150049	183.5
1836	1.9923391770362777	183.6
1837	1.999442600904637	183.7
1838	1.9913889921638062	183.8
1839	1.9948051080144953	183.9
1840	1.9952727855596948	184.0
1841	1.9917613588110237	184.1
1842	1.9868272748619575	184.2
1843	1.9893896380981517	184.3
1844	2.00384806481273	184.4
1845	1.991495359072087	184.5
1846	1.9904447664065401	184.6
1847	2.0028156209654107	184.7
1848	1.9906300403010513	184.8
1849	1.9891992259958928	184.9
1850	1.992668379129923	185.0
1851	1.993667116864324	185.1
1852	1.997829758965068	185.2
1853	2.001908395619573	185.3
1854	2.000935544463474	185.4
1855	1.9896895712399603	185.5
1856	1.995079970645443	185.6
1857	1.9845205689955623	185.7
1858	1.9828137722670105	185.8
1859	1.997454929272448	185.9
1860	1.9903884597220076	186.0
1861	1.9869461337639678	186.1
1862	1.986179763485921	186.2
1863	1.9853486059973424	186.3
1864	1.9939456187708904	186.4
1865	1.9886047850836528	186.5
1866	1.992354726780449	186.6
1867	1.9869598246277165	186.7
1868	1.9889601492805546	186.8
1869	2.0025412364196873	186.9
1870	1.992723496516785	187.0
1871	1.9832720662040584	187.1
1872	1.9927248934556898	187.2
1873	1.9882981437598055	187.3
1874	1.9930379245350045	187.4
1875	1.9928839681142827	187.5
1876	1.9990051789188956	187.6
1877	1.993452862026581	187.7
1878	1.9922335004769167	187.8
1879	1.99614355437049	187.9
1880	1.9912589888417533	188.0
1881	1.990990584324002	188.1
1882	1.9804248364614712	188.2
1883	1.9969887482807651	188.3
1884	2.0025856813531937	188.4
1885	2.0051596797710696	188.5
1886	1.9949140522030855	188.6
1887	1.9890139486920766	188.7
1888	1.999595289588687	188.8
1889	1.9964076959144785	188.9
1890	1.9914047796315635	189.0
1891	1.9934876294793407	189.1
1892	1.9827486581346407	189.2
1893	1.9984519560138307	189.3
1894	1.994503236959623	189.4
1895	1.990006186320019	189.5
1896	1.9977519778737467	189.6
1897	1.9760151809341442	189.7
1898	1.995768228739547	189.8
1899	1.9916941821482788	189.9
1900	1.9930195316762647	190.0
1901	1.988084212546544	190.1
1902	1.9907479033048587	190.2
1903	1.9921319279072198	190.3
1904	1.9954638223868706	190.4
1905	1.9957811262323855	190.5
1906	1.9993371116620857	190.6
1907	1.9973042855899006	190.7
1908	1.9958749036825956	190.8
1909	1.9840568927553501	190.9
1910	1.9813423196922124	191.0
1911	1.987023438518089	191.1
1912	1.9872976853044564	191.2
1913	1.9925996341195604	191.3
1914	1.9856928012211161	191.4
1915	1.9864846092798962	191.5
1916	1.9906675401983245	191.6
1917	1.9898487277508092	191.7
1918	1.9836009198283109	191.8
1919	1.9812534953434535	191.9
1920	1.98789255991553	192.0
1921	1.9927109190620307	192.1
1922	2.002694846583559	192.2
1923	1.9968900814056378	192.3
1924	1.9878565784546358	192.4
1925	1.9882805310850018	192.5
1926	1.9962197701227062	192.6
1927	1.9952507871432137	192.7
1928	2.0016294310876233	192.8
1929	1.998524920395215	192.9
1930	1.9902953659173874	193.0
1931	1.9957890242759548	193.1
1932	1.9939288889606477	193.2
1933	1.988446024709225	193.3
1934	1.9927287680902814	193.4
1935	1.9836012159146708	193.5
1936	1.9912840468203403	193.6
1937	1.986488898257452	193.7
1938	1.9803011379162214	193.8
1939	1.9898792110522885	193.9
1940	1.9878117121700731	194.0
1941	1.9874090112336198	194.1
1942	1.9972460396686484	194.2
1943	1.9979641599925744	194.3
1944	1.987801829521441	194.4
1945	2.0017726366180684	194.5
1946	2.001006467030126	194.6
1947	1.9946759025275038	194.7
1948	1.996748503179457	194.8
1949	2.000423754761086	194.9
1950	1.9923755909658003	195.0
1951	2.0009647290000165	195.1
1952	1.9955529524151712	195.2
1953	1.9964689688577089	195.3
1954	1.9957961137993496	195.4
1955	1.9931749445690234	195.5
1956	2.001193885057905	195.6
1957	1.9939611509127702	195.7
1958	1.9948761345147057	195.8
1959	1.9927826076855728	195.9
1960	1.9932103307988869	196.0
1961	1.9949808184537063	196.1
1962	2.006453729683342	196.2
1963	1.9952421541653587	196.3
1964	2.0044091356495684	196.4
1965	1.9994028032675242	196.5
1966	1.9980539879186583	196.6
1967	1.9937033639272796	196.7
1968	1.9955035999963762	196.8
1969	1.9935637289571444	196.9
1970	2.000332546697878	197.0
1971	1.9999201424312358	197.1
1972	1.9968292719305067	197.2
1973	2.0015791858375995	197.3
1974	2.0036223086603075	197.4
1975	2.0013406683271655	197.5
1976	2.001800680453945	197.6
1977	1.9951631226361333	197.7
1978	1.9873427301177362	197.8
1979	1.9922691391991334	197.9
1980	1.9986357637892755	198.0
1981	1.9982840867628435	198.1
1982	2.002569688939791	198.2
1983	1.9897974229388096	198.3
1984	1.9895436460674725	198.4
1985	1.994108554948941	198.5
1986	1.9952494670256875	198.6
1987	1.9899710966183735	198.7
1988	1.993598557226504	198.8
1989	1.9922154132771275	198.9
1990	1.981706238875228	199.0
1991	1.990560468194827	199.1
1992	2.005583768500506	199.2
1993	1.9972292343443128	199.3
1994	1.9944182649857425	199.4
1995	1.9953151565955696	199.5
1996	2.0019916732025878	199.6
1997	2.0032819642259203	199.7
1998	2.0000054052413825	199.8
[truncated: 24,001 more rows]
