# Supplementary material for: Assessing structure-function impacts on Vitellogenin by leveraging allelic variant found in honey bee subspecies Apis mellifera mellifera
Source: iScience. 2025 Jul 29;28(9):113241. doi: 10.1016/j.isci.2025.113241 (PMC12496180; doi:10.1016/j.isci.2025.113241)
Supplement: Data S1. Data and code for molecular dynamics [file mmc2.zip › MD_analysis/csv/rgwtg5.csv]

	Gyration	Time_(ns)
0	1.9774371703073514	0.0
1	1.969227172598865	0.1
2	1.9655263895666886	0.2
3	1.9611902570609787	0.3
4	1.9658080597797076	0.4
5	1.9649998498394365	0.5
6	1.9659648545667872	0.6
7	1.9723121149306926	0.7
8	1.9752443017579864	0.8
9	1.9700847959116463	0.9
10	1.9643280540137276	1.0
11	1.9699072159414968	1.1
12	1.969727768807111	1.2
13	1.9633422815358672	1.3
14	1.974841661025379	1.4
15	1.9705832265856216	1.5
16	1.9727019347369332	1.6
17	1.9724356755008172	1.7
18	1.9781497965984929	1.8
19	1.9757291632751646	1.9
20	1.9841964387737412	2.0
21	1.9681931328716133	2.1
22	1.9793826513653017	2.2
23	1.9807796484424924	2.3
24	1.977544832481152	2.4
25	1.985767647590627	2.5
26	1.9898847017529284	2.6
27	1.9916289241049145	2.7
28	1.986189444844293	2.8
29	1.980507214819584	2.9
30	1.9823430810540417	3.0
31	1.9822022095173808	3.1
32	1.9718715775565807	3.2
33	1.9804387422163914	3.3
34	1.9790866915990843	3.4
35	1.9873257569300398	3.5
36	1.9843047981823805	3.6
37	1.9822397554219768	3.7
38	1.98723779258081	3.8
39	1.9693535677733072	3.9
40	1.9799559406036775	4.0
41	1.9926833746593204	4.1
42	1.9805239527082814	4.2
43	1.9709007872950135	4.3
44	1.976678088313168	4.4
45	1.970949652640794	4.5
46	1.970044040467761	4.6
47	1.981587092528519	4.7
48	1.9787116148630193	4.8
49	1.987396715846269	4.9
50	1.985865433549157	5.0
51	1.9617706368051249	5.1
52	1.9761078903314107	5.2
53	1.962049807106812	5.3
54	1.9702801973050128	5.4
55	1.9713756305750263	5.5
56	1.9690310455065283	5.6
57	1.9758025934595864	5.7
58	1.976036693903333	5.8
59	1.97594560377991	5.9
60	1.9769146504445732	6.0
61	1.9685979228717734	6.1
62	1.9791157443668643	6.2
63	1.9781695905101222	6.3
64	1.9806006949677513	6.4
65	1.975328141772809	6.5
66	1.9771673747225151	6.6
67	1.9684734278362386	6.7
68	1.9683026626159055	6.8
69	1.971897679489381	6.9
70	1.9632128444201642	7.0
71	1.964122119314595	7.1
72	1.980433394379283	7.2
73	1.9753148392250506	7.3
74	1.9750430093125801	7.4
75	1.9741746097369106	7.5
76	1.9798426318066948	7.6
77	1.972721158406256	7.7
78	1.971159774830893	7.8
79	1.9751565942960525	7.9
80	1.972077283687016	8.0
81	1.9799135105862185	8.1
82	1.9767253615410991	8.2
83	1.9755913053730378	8.3
84	1.9727288424604872	8.4
85	1.9813760194089054	8.5
86	1.9748153226585687	8.6
87	1.975106290546834	8.7
88	1.9736978841774777	8.8
89	1.9793715708193624	8.9
90	1.9781626450798329	9.0
91	1.9779377713510657	9.1
92	1.9787471554575708	9.2
93	1.9825549531646394	9.3
94	1.9695301419025524	9.4
95	1.9768081966733158	9.5
96	1.9762540826392732	9.6
97	1.9653199277021496	9.7
98	1.9738751610399836	9.8
99	1.9768849285055912	9.9
100	1.968642647349934	10.0
101	1.9753511668707038	10.1
102	1.9879176216492667	10.2
103	1.9773791841652681	10.3
104	1.9735778978070277	10.4
105	1.9655112787680824	10.5
106	1.9774295109407185	10.6
107	1.9704548607321597	10.7
108	1.9625830506924105	10.8
109	1.973187079973948	10.9
110	1.9780930244285975	11.0
111	1.9722858711859992	11.1
112	1.970760659874691	11.2
113	1.968825471903649	11.3
114	1.966985557120936	11.4
115	1.977949145983859	11.5
116	1.9778202483697322	11.6
117	1.9738294715659317	11.7
118	1.981482426926073	11.8
119	1.9825875569705815	11.9
120	1.9751673766680968	12.0
121	1.9718394617480473	12.1
122	1.9815286618577022	12.2
123	1.980810831092279	12.3
124	1.9844269640680696	12.4
125	1.9765572861405984	12.5
126	1.9762859443172063	12.6
127	1.96697666965795	12.7
128	1.984691232391486	12.8
129	1.9679622379598805	12.9
130	1.9665876041029566	13.0
131	1.9775370587252252	13.1
132	1.9794153632939937	13.2
133	1.9692721836552158	13.3
134	1.9615792765174402	13.4
135	1.9666322505790383	13.5
136	1.9738891099154918	13.6
137	1.9769208398863114	13.7
138	1.9721248365649413	13.8
139	1.9725743928547907	13.9
140	1.9785713841865487	14.0
141	1.9705015825208763	14.1
142	1.97862557582518	14.2
143	1.9776041824181239	14.3
144	1.9858476875728637	14.4
145	1.9712676358380343	14.5
146	1.986167163435648	14.6
147	1.9748980909965999	14.7
148	1.9788019499581813	14.8
149	1.9853454091941976	14.9
150	1.9733685882911667	15.0
151	1.972942081424634	15.1
152	1.9754040296346713	15.2
153	1.977175453491149	15.3
154	1.970651325361495	15.4
155	1.9750399969222256	15.5
156	1.9745482992806802	15.6
157	1.9697433821664714	15.7
158	1.9791315476255509	15.8
159	1.9774328367461136	15.9
160	1.9759014298091109	16.0
161	1.9784454865955887	16.1
162	1.9739155143562128	16.2
163	1.9688485009543333	16.3
164	1.9776289074332734	16.4
165	1.9706629087538463	16.5
166	1.9621569225876243	16.6
167	1.9690577751276928	16.7
168	1.9777646268617157	16.8
169	1.9824354388694834	16.9
170	1.9677359635945937	17.0
171	1.967444986649901	17.1
172	1.9737520936254793	17.2
173	1.9634561373069737	17.3
174	1.9760963067584334	17.4
175	1.9694366174203444	17.5
176	1.9704846558373892	17.6
177	1.9670042117793403	17.7
178	1.9807206019178778	17.8
179	1.9722796279386001	17.9
180	1.9641209012393346	18.0
181	1.9635254080117863	18.1
182	1.9801504358877173	18.2
183	1.9714920312968558	18.3
184	1.9787643673796216	18.4
185	1.9743593858927528	18.5
186	1.9792803692070184	18.6
187	1.9817472712217643	18.7
188	1.9854080802676697	18.8
189	1.9907372533391567	18.9
190	1.9842598577037427	19.0
191	1.984884361209134	19.1
192	1.9771035000316617	19.2
193	1.9903821784579756	19.3
194	1.9764915030283048	19.4
195	1.9766024123768213	19.5
196	1.9769976000019214	19.6
197	1.9674802880393507	19.7
198	1.9809402349991232	19.8
199	1.9781902662673294	19.9
200	1.973756994253257	20.0
201	1.9735185347250142	20.1
202	1.9663254176803195	20.2
203	1.9757123803538068	20.3
204	1.9713469584878773	20.4
205	1.9750830670391133	20.5
206	1.978377962893117	20.6
207	1.9718010729007573	20.7
208	1.966068331417599	20.8
209	1.9676931820418273	20.9
210	1.9612381340529017	21.0
211	1.9742325899622892	21.1
212	1.968054960870132	21.2
213	1.972880217653951	21.3
214	1.9621970996244606	21.4
215	1.9590053222904389	21.5
216	1.9705976522496076	21.6
217	1.9730369313861218	21.7
218	1.9721788240419322	21.8
219	1.9703046133517357	21.9
220	1.9692035228542653	22.0
221	1.961061076951574	22.1
222	1.9585775132713192	22.2
223	1.966835740980276	22.3
224	1.9588107664922214	22.4
225	1.9672319865597545	22.5
226	1.9575804154437448	22.6
227	1.9611257480210151	22.7
228	1.9580079064365605	22.8
229	1.9640122370441075	22.9
230	1.9722105801853052	23.0
231	1.972354039435951	23.1
232	1.9661157834435943	23.2
233	1.967059321653948	23.3
234	1.9583883877931918	23.4
235	1.9593652553256193	23.5
236	1.9639780775292144	23.6
237	1.973274870920077	23.7
238	1.9717871790332548	23.8
239	1.9611018057790517	23.9
240	1.9542762338061692	24.0
241	1.9602508939793082	24.1
242	1.9597766407633268	24.2
243	1.960684754193267	24.3
244	1.962982057424	24.4
245	1.950529626361572	24.5
246	1.9501777013132606	24.6
247	1.9617650059301612	24.7
248	1.954642405954671	24.8
249	1.9608547442881956	24.9
250	1.9614575608061544	25.0
251	1.9667112629628187	25.1
252	1.96838461796119	25.2
253	1.9579020847219282	25.3
254	1.9710235644374863	25.4
255	1.967774652289624	25.5
256	1.9632835312261052	25.6
257	1.9649207640570026	25.7
258	1.9585431492126442	25.8
259	1.95718861647656	25.9
260	1.9558916447466574	26.0
261	1.9556798357230376	26.1
262	1.9666525568499689	26.2
263	1.9590764038329707	26.3
264	1.9577282088046388	26.4
265	1.9524593229512075	26.5
266	1.9623573402959287	26.6
267	1.9601357809671376	26.7
268	1.9668812819470278	26.8
269	1.9611817111138627	26.9
270	1.9557333173707492	27.0
271	1.9475071787582567	27.1
272	1.9627394085230068	27.2
273	1.9554202727507328	27.3
274	1.958326367385417	27.4
275	1.9600958601613174	27.5
276	1.9656598094050435	27.6
277	1.9635832451547282	27.7
278	1.9600618905353522	27.8
279	1.9776154475685368	27.9
280	1.9688340655154473	28.0
281	1.9697820386052383	28.1
282	1.965905024373863	28.2
283	1.9626273271489925	28.3
284	1.9727091803054697	28.4
285	1.9662370352223597	28.5
286	1.966585881966111	28.6
287	1.9731568983745194	28.7
288	1.9656748329910525	28.8
289	1.9634639682460895	28.9
290	1.9638196116044204	29.0
291	1.9726963168344736	29.1
292	1.9649199317323633	29.2
293	1.9669637035477918	29.3
294	1.9665690778442466	29.4
295	1.9719502956661068	29.5
296	1.9614725550635765	29.6
297	1.9724276662426892	29.7
298	1.9682447206891895	29.8
299	1.967112312695204	29.9
300	1.9716772546380708	30.0
301	1.9729615321763057	30.1
302	1.9621196249767971	30.2
303	1.9699120951028999	30.3
304	1.9627924116419873	30.4
305	1.9660143512828416	30.5
306	1.967640393178875	30.6
307	1.9586335262180192	30.7
308	1.9755940517423203	30.8
309	1.9602960710597885	30.9
310	1.9720596567534998	31.0
311	1.9557316593474423	31.1
312	1.9646891446937118	31.2
313	1.9678679367682264	31.3
314	1.963482195791218	31.4
315	1.9554740440495155	31.5
316	1.958871707309933	31.6
317	1.966684095303567	31.7
318	1.9607466149635613	31.8
319	1.962144321888854	31.9
320	1.9651566972244592	32.0
321	1.95729255373591	32.1
322	1.9622267479746918	32.2
323	1.9553888324397306	32.3
324	1.959829702178404	32.4
325	1.9577083304958411	32.5
326	1.9672363344737214	32.6
327	1.9600285714717893	32.7
328	1.9513581806396887	32.8
329	1.95505590349462	32.9
330	1.9649090034569114	33.0
331	1.9651147795718218	33.1
332	1.9531241532818058	33.2
333	1.960846046829221	33.3
334	1.962649574390471	33.4
335	1.9710237552118177	33.5
336	1.9532167705277879	33.6
337	1.9556970429178542	33.7
338	1.96854929736808	33.8
339	1.970431820904803	33.9
340	1.9734244167752781	34.0
341	1.9626557963589133	34.1
342	1.9693007123773805	34.2
343	1.9623394082004595	34.3
344	1.9740783640221837	34.4
345	1.97425427543436	34.5
346	1.9664715269241746	34.6
347	1.9645445532875838	34.7
348	1.966547270120876	34.8
349	1.9623070230185002	34.9
350	1.9673623655422128	35.0
351	1.9719089858628764	35.1
352	1.9649626344726083	35.2
353	1.9641816314540599	35.3
354	1.9711720582418892	35.4
355	1.9648829436030044	35.5
356	1.9652990389832001	35.6
357	1.969755978457339	35.7
358	1.9715386926552998	35.8
359	1.9660920384978706	35.9
360	1.9655933825065983	36.0
361	1.9682434771121027	36.1
362	1.9603228604416327	36.2
363	1.9655502243507728	36.3
364	1.9572609496883469	36.4
365	1.962377025112655	36.5
366	1.9578108378384975	36.6
367	1.965135345310378	36.7
368	1.9516271030404826	36.8
369	1.9598763414577296	36.9
370	1.9664409881356162	37.0
371	1.967111290987868	37.1
372	1.964996961167427	37.2
373	1.962590914477031	37.3
374	1.9549604883910743	37.4
375	1.9574055555766057	37.5
376	1.9648586857786716	37.6
377	1.9635134764472721	37.7
378	1.9612052543212015	37.8
379	1.9640530260766198	37.9
380	1.969753602734398	38.0
381	1.9658808815337103	38.1
382	1.965921406973851	38.2
383	1.966699455018877	38.3
384	1.975957425206635	38.4
385	1.9657370971723742	38.5
386	1.9669018039557664	38.6
387	1.956517583921769	38.7
388	1.964464371072926	38.8
389	1.9618749081626423	38.9
390	1.9643476918117462	39.0
391	1.9624441932571888	39.1
392	1.9650286656685334	39.2
393	1.9724964375836966	39.3
394	1.9642849164022342	39.4
395	1.9673355002653814	39.5
396	1.9572450316964924	39.6
397	1.9675263921204478	39.7
398	1.9627080821235634	39.8
399	1.965135298168347	39.9
400	1.9761701648882921	40.0
401	1.966370797466343	40.1
402	1.9635412506201388	40.2
403	1.969556684570733	40.3
404	1.963790821020084	40.4
405	1.9549591861399551	40.5
406	1.9565126996035573	40.6
407	1.959288387391547	40.7
408	1.9586472198548035	40.8
409	1.9580102300840527	40.9
410	1.9655038568713477	41.0
411	1.9671304427964307	41.1
412	1.9636506798747186	41.2
413	1.9601597082823257	41.3
414	1.9590621613899926	41.4
415	1.9554387847092147	41.5
416	1.9523347939398532	41.6
417	1.9644950292709078	41.7
418	1.9646471971713269	41.8
419	1.9611310125549481	41.9
420	1.9682207271641219	42.0
421	1.9627505469150717	42.1
422	1.9576028252139597	42.2
423	1.961507173873112	42.3
424	1.9674191625029878	42.4
425	1.9721859807771522	42.5
426	1.9615169082410537	42.6
427	1.9566672477900775	42.7
428	1.9633671496771612	42.8
429	1.961906083452371	42.9
430	1.9591979879819699	43.0
431	1.9575363821864717	43.1
432	1.959125225984535	43.2
433	1.9620823298652372	43.3
434	1.952846319781621	43.4
435	1.953068667320185	43.5
436	1.9630176871925562	43.6
437	1.9597569364581608	43.7
438	1.9636100235884086	43.8
439	1.9667562492003723	43.9
440	1.963244147222033	44.0
441	1.9595090892773872	44.1
442	1.9662617268205547	44.2
443	1.9633128295692346	44.3
444	1.9652086874061125	44.4
445	1.9613139380053026	44.5
446	1.962007023335788	44.6
447	1.959910813856876	44.7
448	1.9557268116027073	44.8
449	1.9611855769764897	44.9
450	1.9667917402715778	45.0
451	1.9595275765936322	45.1
452	1.968692262714068	45.2
453	1.96474105559782	45.3
454	1.9560836242300974	45.4
455	1.9616653879454404	45.5
456	1.9631915735388523	45.6
457	1.966151191665438	45.7
458	1.9579295139112476	45.8
459	1.9595554758136524	45.9
460	1.966716454026222	46.0
461	1.9643569980719529	46.1
462	1.9675009654025828	46.2
463	1.9633917917597117	46.3
464	1.9652692901228637	46.4
465	1.9598497196042437	46.5
466	1.969091432735414	46.6
467	1.9639421326793305	46.7
468	1.95950099256105	46.8
469	1.9595472196783639	46.9
470	1.9566814937663706	47.0
471	1.9564651900109267	47.1
472	1.9666260265560669	47.2
473	1.9686082373714446	47.3
474	1.9684251882800317	47.4
475	1.9628532108645695	47.5
476	1.9666138995323075	47.6
477	1.9620588717062601	47.7
478	1.9591863840211585	47.8
479	1.9530711662376907	47.9
480	1.9646309687382801	48.0
481	1.9532735667865921	48.1
482	1.9563607316850156	48.2
483	1.9669885915659968	48.3
484	1.963162673234105	48.4
485	1.9597038579343085	48.5
486	1.9571966580063205	48.6
487	1.9623085410364063	48.7
488	1.9694051624697497	48.8
489	1.9605736120674109	48.9
490	1.964019392413208	49.0
491	1.964321560074749	49.1
492	1.9636936823820026	49.2
493	1.9661991072605456	49.3
494	1.9627896235827231	49.4
495	1.9601432295999166	49.5
496	1.9630147586948603	49.6
497	1.968043653870562	49.7
498	1.9700994491832633	49.8
499	1.9586595040697614	49.9
500	1.9620072690343835	50.0
501	1.9691704254640752	50.1
502	1.969634321616845	50.2
503	1.965092716965882	50.3
504	1.9677384217483278	50.4
505	1.9604785498303452	50.5
506	1.9626546164378849	50.6
507	1.9597111310199873	50.7
508	1.958967004041649	50.8
509	1.9575701341766887	50.9
510	1.9513936161256757	51.0
511	1.9631800053453643	51.1
512	1.964753031839757	51.2
513	1.949623272959266	51.3
514	1.958896432247349	51.4
515	1.9556420096134834	51.5
516	1.9668498097211944	51.6
517	1.9614702359564804	51.7
518	1.9529221776644121	51.8
519	1.954630808430792	51.9
520	1.9573253267141397	52.0
521	1.9598591121760103	52.1
522	1.9646076430491448	52.2
523	1.9507002169713126	52.3
524	1.9662474811926156	52.4
525	1.959053681896235	52.5
526	1.9533889813879832	52.6
527	1.9651648244491642	52.7
528	1.9660214918296401	52.8
529	1.9538276701658246	52.9
530	1.9536994253417552	53.0
531	1.9660343033875654	53.1
532	1.9621500919756327	53.2
533	1.9730571917501512	53.3
534	1.9612879276983526	53.4
535	1.9574334807831708	53.5
536	1.9672831290632442	53.6
537	1.9591676410233843	53.7
538	1.9700421395634304	53.8
539	1.9582505909818757	53.9
540	1.9615003275410747	54.0
541	1.9674013800933245	54.1
542	1.9702800220713437	54.2
543	1.9655655482281018	54.3
544	1.9706027209346162	54.4
545	1.9633337743630754	54.5
546	1.9620010843623128	54.6
547	1.970923956363008	54.7
548	1.9689707425396465	54.8
549	1.96282916080454	54.9
550	1.9556212674420348	55.0
551	1.959076947526827	55.1
552	1.9616347286629703	55.2
553	1.9583823571738186	55.3
554	1.9568903499463746	55.4
555	1.9628553561054298	55.5
556	1.9562432619456012	55.6
557	1.9577185936286734	55.7
558	1.9602068354847264	55.8
559	1.9594735802559669	55.9
560	1.9625516618883825	56.0
561	1.9614922359102267	56.1
562	1.956776323161501	56.2
563	1.9671570823682987	56.3
564	1.9641563084420217	56.4
565	1.964210451381216	56.5
566	1.9646400526621786	56.6
567	1.9636942882652046	56.7
568	1.9677889912903284	56.8
569	1.9569754349031636	56.9
570	1.9646799575043496	57.0
571	1.962272246951398	57.1
572	1.9638914994092904	57.2
573	1.9599842979834325	57.3
574	1.9627319484324515	57.4
575	1.957930383700455	57.5
576	1.952380711031896	57.6
577	1.9623541265572835	57.7
578	1.9592417508270465	57.8
579	1.9663804567874692	57.9
580	1.9546319924531996	58.0
581	1.9584343252101777	58.1
582	1.960202299042891	58.2
583	1.955961425294181	58.3
584	1.960259679371416	58.4
585	1.9524697213665558	58.5
586	1.9640297152017165	58.6
587	1.9624155900561555	58.7
588	1.957269369930905	58.8
589	1.9526571710872933	58.9
590	1.9589198048289604	59.0
591	1.9619282396339524	59.1
592	1.9593012940298662	59.2
593	1.9638222333725717	59.3
594	1.95303650878391	59.4
595	1.9596746990197111	59.5
596	1.9658955015802861	59.6
597	1.9611429324594685	59.7
598	1.9657678979850173	59.8
599	1.9705368878265983	59.9
600	1.9609458836775315	60.0
601	1.963008549357134	60.1
602	1.9630641763634777	60.2
603	1.9609319187031862	60.3
604	1.963908956724065	60.4
605	1.968476239055432	60.5
606	1.9659203169928001	60.6
607	1.9566271321086035	60.7
608	1.9581726248486861	60.8
609	1.9600730771490333	60.9
610	1.9496909241668163	61.0
611	1.9464154312242046	61.1
612	1.955881403073839	61.2
613	1.9621308413835035	61.3
614	1.9541278351642166	61.4
615	1.9549878498468716	61.5
616	1.9487853947611011	61.6
617	1.9603092000661604	61.7
618	1.9570267177251452	61.8
619	1.965659492077131	61.9
620	1.9555832289386719	62.0
621	1.9544890412486442	62.1
622	1.9568073271087287	62.2
623	1.949952326526042	62.3
624	1.955373174732152	62.4
625	1.9465483005966848	62.5
626	1.9627793561597402	62.6
627	1.9513083600169512	62.7
628	1.9530621273383255	62.8
629	1.9531513348053524	62.9
630	1.9504242968483725	63.0
631	1.9552065034661201	63.1
632	1.9456330742372687	63.2
633	1.949988064752758	63.3
634	1.9494833473560989	63.4
635	1.9580026777675197	63.5
636	1.9414864817170763	63.6
637	1.9518449647099037	63.7
638	1.9515596152516883	63.8
639	1.9460059168314867	63.9
640	1.9465765063646099	64.0
641	1.9411678741749283	64.1
642	1.94817909069068	64.2
643	1.9587819680038916	64.3
644	1.951583822063011	64.4
645	1.9543968278027957	64.5
646	1.9458242831032773	64.6
647	1.9500912752428265	64.7
648	1.9465370091858822	64.8
649	1.9607190813258701	64.9
650	1.9593811192723847	65.0
651	1.9571347752640182	65.1
652	1.9501222346918838	65.2
653	1.9585563513251076	65.3
654	1.9563630557869338	65.4
655	1.9594592603168761	65.5
656	1.9491405334999499	65.6
657	1.9507825211466068	65.7
658	1.951404759033504	65.8
659	1.9564658929539174	65.9
660	1.9523336744583826	66.0
661	1.9591944402248218	66.1
662	1.9551029726262346	66.2
663	1.951188347453044	66.3
664	1.9580123666410028	66.4
665	1.9547125772116594	66.5
666	1.9481513940244217	66.6
667	1.9510149113110755	66.7
668	1.9425058174276981	66.8
669	1.9493412370919294	66.9
670	1.950369575210197	67.0
671	1.952938851377289	67.1
672	1.950729899320732	67.2
673	1.9519135514462405	67.3
674	1.9454227105945001	67.4
675	1.9470245657206513	67.5
676	1.9478757661130177	67.6
677	1.9521865147096196	67.7
678	1.948255847903306	67.8
679	1.9473987749200226	67.9
680	1.944407567361897	68.0
681	1.9450664878281398	68.1
682	1.9588796563015733	68.2
683	1.953173564735156	68.3
684	1.952375508351001	68.4
685	1.9591789497923906	68.5
686	1.9556713134814132	68.6
687	1.9501968453231608	68.7
688	1.9471954802299867	68.8
689	1.94710174841234	68.9
690	1.9519791676910434	69.0
691	1.9540960144661534	69.1
692	1.948029001155012	69.2
693	1.955077968061907	69.3
694	1.9590466238719626	69.4
695	1.9501637849140663	69.5
696	1.9501120633153461	69.6
697	1.942015461103538	69.7
698	1.9497656861381574	69.8
699	1.9466365578605453	69.9
700	1.9558615643675852	70.0
701	1.9574655716932854	70.1
702	1.9467366235375627	70.2
703	1.950476082537133	70.3
704	1.9486994931076353	70.4
705	1.942358531562493	70.5
706	1.952762040062107	70.6
707	1.9498674673580911	70.7
708	1.9504687730104666	70.8
709	1.958991350229232	70.9
710	1.9531901532753326	71.0
711	1.9480495224808214	71.1
712	1.9439767633314478	71.2
713	1.954402345768396	71.3
714	1.9503986782342495	71.4
715	1.9536621578312425	71.5
716	1.9537206982761077	71.6
717	1.951549776778617	71.7
718	1.9484316048614767	71.8
719	1.9574707615678149	71.9
720	1.9529556425967334	72.0
721	1.962661409581252	72.1
722	1.9486689771524957	72.2
723	1.9438374664365343	72.3
724	1.9459739724970233	72.4
725	1.947679861109327	72.5
726	1.946627656769858	72.6
727	1.958594439509946	72.7
728	1.946119038356338	72.8
729	1.9460543369267547	72.9
730	1.9569289710827336	73.0
731	1.9514885069763532	73.1
732	1.9393918290354144	73.2
733	1.9493174407807206	73.3
734	1.950903120679725	73.4
735	1.9621945600348891	73.5
736	1.9531331649206736	73.6
737	1.9529848973034263	73.7
738	1.9539405248567265	73.8
739	1.9565657510494834	73.9
740	1.9562082803250749	74.0
741	1.9568039007095488	74.1
742	1.9640377538235887	74.2
743	1.9588923136564385	74.3
744	1.9564256587890723	74.4
745	1.950862768739236	74.5
746	1.9649824020161641	74.6
747	1.9602023729037557	74.7
748	1.9587047922622287	74.8
749	1.9482961731257122	74.9
750	1.9595643266451297	75.0
751	1.959798185738597	75.1
752	1.966020696698334	75.2
753	1.9662732677855181	75.3
754	1.9635498216375211	75.4
755	1.9441242162911154	75.5
756	1.9582540176373568	75.6
757	1.9615244111870043	75.7
758	1.9612540146772006	75.8
759	1.9575783440095167	75.9
760	1.9531221198259021	76.0
761	1.9624487720051016	76.1
762	1.9637488817686377	76.2
763	1.9623506110333766	76.3
764	1.9607343987161034	76.4
765	1.954438525458299	76.5
766	1.9577532440657273	76.6
767	1.956103514505212	76.7
768	1.9539144726051079	76.8
769	1.9573674750668772	76.9
770	1.958295853278128	77.0
771	1.9634979040293752	77.1
772	1.9628594838940419	77.2
773	1.9560583407017411	77.3
774	1.9587148485342525	77.4
775	1.9683382079728768	77.5
776	1.9656185139889106	77.6
777	1.9653328218179524	77.7
778	1.9604054613045163	77.8
779	1.9722454370368123	77.9
780	1.9700321626127115	78.0
781	1.9707813051223861	78.1
782	1.9714658930487228	78.2
783	1.958714541586787	78.3
784	1.9631883446701262	78.4
785	1.9597496700670214	78.5
786	1.9672208280369616	78.6
787	1.9560132820440281	78.7
788	1.965240597187848	78.8
789	1.9695761451905527	78.9
790	1.9747977857160384	79.0
791	1.9622071872284292	79.1
792	1.9601796187962448	79.2
793	1.9665816326179555	79.3
794	1.95704471097028	79.4
795	1.961131682379327	79.5
796	1.9544028282889463	79.6
797	1.9531851725358118	79.7
798	1.9519882368434478	79.8
799	1.9599864021596443	79.9
800	1.943013156330766	80.0
801	1.9584427776853592	80.1
802	1.9504995378335248	80.2
803	1.9486623618417342	80.3
804	1.952194641340755	80.4
805	1.9561532119144125	80.5
806	1.9606437976026556	80.6
807	1.9586934748615252	80.7
808	1.9449207083162796	80.8
809	1.9528994548860301	80.9
810	1.9551104225235314	81.0
811	1.955481297105147	81.1
812	1.9572934910576296	81.2
813	1.9473094083276248	81.3
814	1.9478764082735815	81.4
815	1.947279864124291	81.5
816	1.9472391135063236	81.6
817	1.9555125860931153	81.7
818	1.955397111910957	81.8
819	1.9573356158436537	81.9
820	1.9491827386837117	82.0
821	1.9517259511730412	82.1
822	1.9578923897892546	82.2
823	1.9460488564908454	82.3
824	1.9438254755533084	82.4
825	1.9546025818282147	82.5
826	1.9569233166261335	82.6
827	1.9563715322999309	82.7
828	1.9531431439944977	82.8
829	1.9579842509772598	82.9
830	1.9578954539571463	83.0
831	1.9606236463068543	83.1
832	1.9475665258182013	83.2
833	1.9455948622109887	83.3
834	1.9614456332609616	83.4
835	1.9569382631472354	83.5
836	1.9529490648854926	83.6
837	1.9584061150008167	83.7
838	1.9575545815941626	83.8
839	1.9493245410770594	83.9
840	1.949460053520136	84.0
841	1.95219350923353	84.1
842	1.9531997391466647	84.2
843	1.957067466044357	84.3
844	1.9529449121964453	84.4
845	1.9613616095262052	84.5
846	1.9597922368406047	84.6
847	1.9590097871714987	84.7
848	1.9575935069236892	84.8
849	1.9579422519762086	84.9
850	1.9563774228480084	85.0
851	1.9607102650217803	85.1
852	1.9474197598326213	85.2
853	1.956571887186621	85.3
854	1.9516835526840528	85.4
855	1.9539431614031935	85.5
856	1.959930945281943	85.6
857	1.9562022696456978	85.7
858	1.956316079203257	85.8
859	1.952121979407979	85.9
860	1.958435124664583	86.0
861	1.9666598158159097	86.1
862	1.9618725613555745	86.2
863	1.9590417596535568	86.3
864	1.9622336472170314	86.4
865	1.9706961400665204	86.5
866	1.9612355408140045	86.6
867	1.9620878372328026	86.7
868	1.9602830190282494	86.8
869	1.9633522394920164	86.9
870	1.9573030159469955	87.0
871	1.9488835597885688	87.1
872	1.9572220402522469	87.2
873	1.9583752502477378	87.3
874	1.9574895286580156	87.4
875	1.9629727147192872	87.5
876	1.962028898523983	87.6
877	1.9624481667836116	87.7
878	1.9563772503408112	87.8
879	1.9648329751257696	87.9
880	1.956867020527537	88.0
881	1.9649699457637584	88.1
882	1.9579716337606186	88.2
883	1.9590269264641855	88.3
884	1.9658205216788815	88.4
885	1.9660143257681117	88.5
886	1.96221473427722	88.6
887	1.9619553060887573	88.7
888	1.9655310835978443	88.8
889	1.9583354069929364	88.9
890	1.9634393794744898	89.0
891	1.9551294024009742	89.1
892	1.9566437638626601	89.2
893	1.9615380826616646	89.3
894	1.9646036823012771	89.4
895	1.9530059793673797	89.5
896	1.9515523877516008	89.6
897	1.9565272360614727	89.7
898	1.9603206115228167	89.8
899	1.962714987065605	89.9
900	1.9594229387230904	90.0
901	1.9696850500723964	90.1
902	1.9563329054190148	90.2
903	1.97053739519673	90.3
904	1.9637093192377797	90.4
905	1.9668351194121323	90.5
906	1.966813897719548	90.6
907	1.9575675456252029	90.7
908	1.970434341803781	90.8
909	1.9594806423642661	90.9
910	1.9614525317092988	91.0
911	1.9670352264645212	91.1
912	1.9658273144954839	91.2
913	1.9644897417399874	91.3
914	1.9500253458242438	91.4
915	1.9550400791110014	91.5
916	1.9563655260373385	91.6
917	1.96114382650816	91.7
918	1.9619880721292133	91.8
919	1.961098519766905	91.9
920	1.9602222909122382	92.0
921	1.9700751483562369	92.1
922	1.9598276563580463	92.2
923	1.960375229118734	92.3
924	1.9609721728265714	92.4
925	1.96133921028215	92.5
926	1.9628207876326036	92.6
927	1.9646081880284019	92.7
928	1.955636217822522	92.8
929	1.9583612855630292	92.9
930	1.952310769426055	93.0
931	1.9546068044638953	93.1
932	1.9626474537377285	93.2
933	1.9564796816141161	93.3
934	1.963231058227329	93.4
935	1.9578989333605665	93.5
936	1.954951619143772	93.6
937	1.958784913745022	93.7
938	1.95529381001389	93.8
939	1.963478929573568	93.9
940	1.9651948598428703	94.0
941	1.9591605572659778	94.1
942	1.9728205701939314	94.2
943	1.966911425177365	94.3
944	1.9693438563779113	94.4
945	1.9604732561827107	94.5
946	1.9724306318839244	94.6
947	1.9559738317317055	94.7
948	1.9665083009449749	94.8
949	1.9703089772612103	94.9
950	1.9670294287364805	95.0
951	1.9689293475121656	95.1
952	1.9640227727085893	95.2
953	1.9602045618020827	95.3
954	1.9653400761308069	95.4
955	1.9592384350443015	95.5
956	1.9622610215097611	95.6
957	1.9657071326222726	95.7
958	1.961744914377817	95.8
959	1.9664899682543577	95.9
960	1.9691691282522459	96.0
961	1.9715524271906852	96.1
962	1.9624020512314948	96.2
963	1.9642162000443784	96.3
964	1.9669561159896172	96.4
965	1.971990427270058	96.5
966	1.9651938263842035	96.6
967	1.9662461709347943	96.7
968	1.9683591730601402	96.8
969	1.9656072402734683	96.9
970	1.9713850695826833	97.0
971	1.9688114405670083	97.1
972	1.9635586952450008	97.2
973	1.9712709876691175	97.3
974	1.969800556497395	97.4
975	1.967194605031448	97.5
976	1.975521562071107	97.6
977	1.9736975263061622	97.7
978	1.9687551095811688	97.8
979	1.974395130318524	97.9
980	1.9783479753069855	98.0
981	1.9735863021705302	98.1
982	1.978423622910438	98.2
983	1.970449690280621	98.3
984	1.9840087583011299	98.4
985	1.9767237862708098	98.5
986	1.9774112880131027	98.6
987	1.9726545187202702	98.7
988	1.9753291623919638	98.8
989	1.9780360244186106	98.9
990	1.9746562077165553	99.0
991	1.9726094845454885	99.1
992	1.974217553542487	99.2
993	1.9767301070173768	99.3
994	1.9723930891121588	99.4
995	1.9746993525371939	99.5
996	1.9741877378817525	99.6
997	1.9735248792248066	99.7
998	1.9805198498851524	99.8
999	1.9745078492817747	99.9
1000	1.983175511475731	100.0
1001	1.9788369421413636	100.1
1002	1.9828560085931204	100.2
1003	1.9714391726227496	100.3
1004	1.9793983511055742	100.4
1005	1.9773086065718262	100.5
1006	1.9758680116518692	100.6
1007	1.976987310223426	100.7
1008	1.9861552576163535	100.8
1009	1.9785978632816117	100.9
1010	1.9770689416947709	101.0
1011	1.9740366788097987	101.1
1012	1.9893881898458579	101.2
1013	1.9801407323298734	101.3
1014	1.9729003730825303	101.4
1015	1.9804848656155827	101.5
1016	1.9758552426750027	101.6
1017	1.9768692625886868	101.7
1018	1.9754997098832483	101.8
1019	1.983724292218119	101.9
1020	1.9791734892508235	102.0
1021	1.9689879276896418	102.1
1022	1.9814638995894223	102.2
1023	1.9774006928150754	102.3
1024	1.9798250057438498	102.4
1025	1.9781439312746525	102.5
1026	1.9820172077252807	102.6
1027	1.9779162999945221	102.7
1028	1.9750628354993354	102.8
1029	1.9731481972376408	102.9
1030	1.9820986100729643	103.0
1031	1.9733579411640243	103.1
1032	1.9741295409968744	103.2
1033	1.9648362427405823	103.3
1034	1.9730706110759328	103.4
1035	1.9645785070466824	103.5
1036	1.975387338585946	103.6
1037	1.974841385938465	103.7
1038	1.98479952211367	103.8
1039	1.9788258663309501	103.9
1040	1.9882466123438296	104.0
1041	1.9754954544225212	104.1
1042	1.9777890048682663	104.2
1043	1.9877918595457598	104.3
1044	1.9759525433143055	104.4
1045	1.9714783595641043	104.5
1046	1.9872844686633528	104.6
1047	1.9731357701907557	104.7
1048	1.977037443633839	104.8
1049	1.9738373811492052	104.9
1050	1.9787108789878751	105.0
1051	1.97419884990809	105.1
1052	1.978632801559801	105.2
1053	1.9724883763515075	105.3
1054	1.9730146479209265	105.4
1055	1.9741990698262981	105.5
1056	1.964127803874911	105.6
1057	1.9780655688629398	105.7
1058	1.976599210702441	105.8
1059	1.9736812543677256	105.9
1060	1.9754875730676917	106.0
1061	1.9690172574115823	106.1
1062	1.9787057293081607	106.2
1063	1.9617522197808357	106.3
1064	1.9671094821264492	106.4
1065	1.97265703834942	106.5
1066	1.9765500870424122	106.6
1067	1.9690292440033594	106.7
1068	1.9778681911395926	106.8
1069	1.9698386144494586	106.9
1070	1.9634024954923586	107.0
1071	1.9709106882293357	107.1
1072	1.9703806924637697	107.2
1073	1.9749265337062	107.3
1074	1.9747398160523677	107.4
1075	1.9692926970868094	107.5
1076	1.9736678989520677	107.6
1077	1.9613897779545109	107.7
1078	1.9606629803044133	107.8
1079	1.9720050455829352	107.9
1080	1.9646954466734623	108.0
1081	1.9695025149357486	108.1
1082	1.9773418272479977	108.2
1083	1.9646894141745561	108.3
1084	1.96849880925919	108.4
1085	1.9736225210389924	108.5
1086	1.9695160832126004	108.6
1087	1.976999753053756	108.7
1088	1.9719613681405346	108.8
1089	1.9741222362820625	108.9
1090	1.9716200166721367	109.0
1091	1.9744526727445266	109.1
1092	1.9731133211595986	109.2
1093	1.9646427687195445	109.3
1094	1.9737738116099701	109.4
1095	1.967294652087118	109.5
1096	1.97411658504135	109.6
1097	1.9643792509911777	109.7
1098	1.9686139906231561	109.8
1099	1.9633509383984626	109.9
1100	1.9672768361603317	110.0
1101	1.9736211348557233	110.1
1102	1.970407298444424	110.2
1103	1.9722793349027128	110.3
1104	1.9784306585519746	110.4
1105	1.9640478330253774	110.5
1106	1.9640991787077284	110.6
1107	1.984053717257474	110.7
1108	1.965676612193216	110.8
1109	1.96836847806847	110.9
1110	1.967209220414446	111.0
1111	1.9715147375843152	111.1
1112	1.969309473241964	111.2
1113	1.9695945270337203	111.3
1114	1.9753177158893236	111.4
1115	1.9812592438895418	111.5
1116	1.9754798229754629	111.6
1117	1.9793222973303122	111.7
1118	1.9772477113562146	111.8
1119	1.9745717737112576	111.9
1120	1.9654812440124043	112.0
1121	1.9765325463828587	112.1
1122	1.9749063112208236	112.2
1123	1.9750446432807478	112.3
1124	1.9686302688162014	112.4
1125	1.9698727221866774	112.5
1126	1.9746860050906003	112.6
1127	1.977256332396543	112.7
1128	1.9710215919643013	112.8
1129	1.9619844787592111	112.9
1130	1.9696820126468682	113.0
1131	1.9716865717732526	113.1
1132	1.957663376379964	113.2
1133	1.9666152471741092	113.3
1134	1.9662292020588805	113.4
1135	1.9578630400600732	113.5
1136	1.9631530860905593	113.6
1137	1.964142870151466	113.7
1138	1.962110328431839	113.8
1139	1.9613847733561645	113.9
1140	1.965695846799503	114.0
1141	1.9756650952402905	114.1
1142	1.9696687685494445	114.2
1143	1.9726919271000587	114.3
1144	1.9750733254506325	114.4
1145	1.9736231776970259	114.5
1146	1.970377078321047	114.6
1147	1.9787428831151572	114.7
1148	1.9712919465318597	114.8
1149	1.97455304191327	114.9
1150	1.9725856489028752	115.0
1151	1.9667090305574129	115.1
1152	1.970951688120598	115.2
1153	1.9743894919020875	115.3
1154	1.9749166489515462	115.4
1155	1.9699622298129442	115.5
1156	1.9774326874452952	115.6
1157	1.9660681111089473	115.7
1158	1.9660140650988562	115.8
1159	1.9684872225759633	115.9
1160	1.9802084115169993	116.0
1161	1.9666501576105568	116.1
1162	1.9777873750633772	116.2
1163	1.9726154027491132	116.3
1164	1.9704662693572614	116.4
1165	1.9760637306588504	116.5
1166	1.9716872797279625	116.6
1167	1.9759018334010738	116.7
1168	1.9614715462329582	116.8
1169	1.9782526196694152	116.9
1170	1.963069496543922	117.0
1171	1.9655401272822532	117.1
1172	1.977471156607976	117.2
1173	1.9662075965332912	117.3
1174	1.9639211830173597	117.4
1175	1.9689119840101699	117.5
1176	1.9638697123431201	117.6
1177	1.9758401846973515	117.7
1178	1.9642586765787122	117.8
1179	1.9688704311467715	117.9
1180	1.966795928017282	118.0
1181	1.9711644217095903	118.1
1182	1.9685560456811864	118.2
1183	1.9657023018168045	118.3
1184	1.9623503997553968	118.4
1185	1.9673809364996375	118.5
1186	1.965901018340699	118.6
1187	1.957850413044667	118.7
1188	1.979162692412981	118.8
1189	1.9718767853436232	118.9
1190	1.9687672010341077	119.0
1191	1.97315239417966	119.1
1192	1.966314476926333	119.2
1193	1.9733555223770156	119.3
1194	1.9631443701807885	119.4
1195	1.9693939622342307	119.5
1196	1.9649370450709713	119.6
1197	1.963158074707736	119.7
1198	1.9735000318525486	119.8
1199	1.9676820326764075	119.9
1200	1.9647096070726324	120.0
1201	1.9716990298720796	120.1
1202	1.9659881237417647	120.2
1203	1.9716494356773142	120.3
1204	1.9702740449415193	120.4
1205	1.972002150164384	120.5
1206	1.9779034061832204	120.6
1207	1.9731482049827744	120.7
1208	1.9710734500986562	120.8
1209	1.9636059198555385	120.9
1210	1.9629001243517663	121.0
1211	1.9670137249175834	121.1
1212	1.9712295718329382	121.2
1213	1.9776483918007255	121.3
1214	1.974480295082776	121.4
1215	1.9717066967961154	121.5
1216	1.968437012098513	121.6
1217	1.9690157015753034	121.7
1218	1.980596325769242	121.8
1219	1.9808635958916538	121.9
1220	1.968772136507927	122.0
1221	1.9750400175831073	122.1
1222	1.9694149404795431	122.2
1223	1.9814035942500214	122.3
1224	1.9790601806828754	122.4
1225	1.9739914194351766	122.5
1226	1.9699097694357763	122.6
1227	1.9793837408836157	122.7
1228	1.9884109436591642	122.8
1229	1.9859082572030655	122.9
1230	1.9792400726754962	123.0
1231	1.9761191599862546	123.1
1232	1.978131328487048	123.2
1233	1.9736467333864163	123.3
1234	1.977123478977	123.4
1235	1.973405199975345	123.5
1236	1.9644462536737428	123.6
1237	1.9722012327847327	123.7
1238	1.9712256524946639	123.8
1239	1.9697113296180255	123.9
1240	1.9695841344084566	124.0
1241	1.9731651220080735	124.1
1242	1.9788630163850003	124.2
1243	1.9708388288064629	124.3
1244	1.977863081666145	124.4
1245	1.9768331568170312	124.5
1246	1.9770779136102732	124.6
1247	1.9638698745260583	124.7
1248	1.9763270767264112	124.8
1249	1.9697885628524785	124.9
1250	1.96761650729474	125.0
1251	1.9736735225422142	125.1
1252	1.9591221284962421	125.2
1253	1.9691929618756419	125.3
1254	1.9783036060842403	125.4
1255	1.9645533568842706	125.5
1256	1.9743280196528337	125.6
1257	1.978145296867203	125.7
1258	1.9714877693744686	125.8
1259	1.96886703666885	125.9
1260	1.9627627549298863	126.0
1261	1.972995775937111	126.1
1262	1.967559083774745	126.2
1263	1.976162332611831	126.3
1264	1.970038246682977	126.4
1265	1.9677130452504625	126.5
1266	1.9623167946073692	126.6
1267	1.9662215565027639	126.7
1268	1.9734065073676224	126.8
1269	1.9716222999449506	126.9
1270	1.9617941907245093	127.0
1271	1.9581990608278903	127.1
1272	1.9640353286414498	127.2
1273	1.972233540428735	127.3
1274	1.9654785019406225	127.4
1275	1.9682782388568665	127.5
1276	1.9694692695818194	127.6
1277	1.9702316465616883	127.7
1278	1.9674311524633323	127.8
1279	1.9582315060740276	127.9
1280	1.960029085193985	128.0
1281	1.9625168481072781	128.1
1282	1.9796065429118124	128.2
1283	1.959921649276747	128.3
1284	1.9645953014350974	128.4
1285	1.964225264479624	128.5
1286	1.9713113410062575	128.6
1287	1.9637007721948776	128.7
1288	1.9682011878399832	128.8
1289	1.9669058569816977	128.9
1290	1.9778069421505988	129.0
1291	1.9862146148082664	129.1
1292	1.9775665661283672	129.2
1293	1.9784931816930076	129.3
1294	1.9649332237309391	129.4
1295	1.9681001599262269	129.5
1296	1.9649081154075396	129.6
1297	1.9666576231808244	129.7
1298	1.9620522849106476	129.8
1299	1.96451779175434	129.9
1300	1.9644821749738623	130.0
1301	1.9613788194916328	130.1
1302	1.9598307181463295	130.2
1303	1.9691702149303	130.3
1304	1.9630737677616517	130.4
1305	1.9550493473639334	130.5
1306	1.9642413664413705	130.6
1307	1.9616351626421622	130.7
1308	1.9573465148839935	130.8
1309	1.9639487713000734	130.9
1310	1.9704943127435413	131.0
1311	1.976126996384549	131.1
1312	1.9676613268425842	131.2
1313	1.9680961441493174	131.3
1314	1.9760212620320756	131.4
1315	1.9742479460699218	131.5
1316	1.9709962068179303	131.6
1317	1.9737720258285214	131.7
1318	1.9681646051674289	131.8
1319	1.9722535612137457	131.9
1320	1.9699319895806884	132.0
1321	1.9718592373931834	132.1
1322	1.9775941110342905	132.2
1323	1.972575342330141	132.3
1324	1.967650868139631	132.4
1325	1.9779590949600998	132.5
1326	1.9810747062985778	132.6
1327	1.9892320318482317	132.7
1328	1.9820200276298934	132.8
1329	1.9826838863870322	132.9
1330	1.9609270336306228	133.0
1331	1.9693683911937088	133.1
1332	1.9657118088028371	133.2
1333	1.972304000738172	133.3
1334	1.965095402729111	133.4
1335	1.9732126842602602	133.5
1336	1.9771136103924003	133.6
1337	1.9769627916517738	133.7
1338	1.9756737496717534	133.8
1339	1.9808585858741359	133.9
1340	1.9820520253680876	134.0
1341	1.9760432367970926	134.1
1342	1.976793855333355	134.2
1343	1.9843109083012482	134.3
1344	1.969497892058833	134.4
1345	1.975888682247781	134.5
1346	1.9753060524258876	134.6
1347	1.9765355408232432	134.7
1348	1.9743729460059085	134.8
1349	1.976721857326467	134.9
1350	1.9757651770129774	135.0
1351	1.9843503167546934	135.1
1352	1.9612187006789636	135.2
1353	1.9620412392181314	135.3
1354	1.96743051927873	135.4
1355	1.9739500771574443	135.5
1356	1.9668055904764337	135.6
1357	1.9661673945880815	135.7
1358	1.983758583031895	135.8
1359	1.9711001593834772	135.9
1360	1.9674304177682034	136.0
1361	1.9748983056760214	136.1
1362	1.9637281052873505	136.2
1363	1.973173664443561	136.3
1364	1.9716711051061886	136.4
1365	1.9693421333612509	136.5
1366	1.9774143151079606	136.6
1367	1.9719789092778925	136.7
1368	1.9568272327720793	136.8
1369	1.9756430324623475	136.9
1370	1.9724631797303607	137.0
1371	1.9654388098825222	137.1
1372	1.970612968377932	137.2
1373	1.9600430799038047	137.3
1374	1.970252322001266	137.4
1375	1.9715752955975636	137.5
1376	1.965241726396079	137.6
1377	1.9756585371233975	137.7
1378	1.9732592021374284	137.8
1379	1.970596003357542	137.9
1380	1.9801380676563904	138.0
1381	1.9730163451602225	138.1
1382	1.9758175148020256	138.2
1383	1.9721033480287262	138.3
1384	1.9699228386134504	138.4
1385	1.9670029534419353	138.5
1386	1.9726855474003615	138.6
1387	1.9716336552958331	138.7
1388	1.9749695497535096	138.8
1389	1.976832279137156	138.9
1390	1.9758582367604653	139.0
1391	1.9764044558181124	139.1
1392	1.9810393181484023	139.2
1393	1.9825230305326442	139.3
1394	1.987077744768446	139.4
1395	1.9778674005656987	139.5
1396	1.9856438442726299	139.6
1397	1.9791074577985799	139.7
1398	1.9867313346317126	139.8
1399	1.9858234155528611	139.9
1400	1.973872353922278	140.0
1401	1.974586177757824	140.1
1402	1.9726170527516542	140.2
1403	1.9732952997696485	140.3
1404	1.9755535461033953	140.4
1405	1.968092769200941	140.5
1406	1.9783335066725907	140.6
1407	1.9818499520342432	140.7
1408	1.981196668549205	140.8
1409	1.9770301399680656	140.9
1410	1.9824069484499838	141.0
1411	1.9724755366846998	141.1
1412	1.9763562178000766	141.2
1413	1.976526518797901	141.3
1414	1.9724486742493075	141.4
1415	1.9682574333671974	141.5
1416	1.9838277582958619	141.6
1417	1.9704126295783906	141.7
1418	1.9783717222407065	141.8
1419	1.9740406726987598	141.9
1420	1.9723731483472344	142.0
1421	1.9749543503945421	142.1
1422	1.9744983675739607	142.2
1423	1.9780916980379606	142.3
1424	1.9805671919645895	142.4
1425	1.9722928276054759	142.5
1426	1.9787060033607593	142.6
1427	1.9735764682402939	142.7
1428	1.9688735925855365	142.8
1429	1.9607063646996896	142.9
1430	1.9592073072445704	143.0
1431	1.9629464821390281	143.1
1432	1.9582907645735443	143.2
1433	1.964567771270933	143.3
1434	1.9614128912930224	143.4
1435	1.9710105590038696	143.5
1436	1.975602411633187	143.6
1437	1.9721076354157572	143.7
1438	1.9714274494552988	143.8
1439	1.9704140618461166	143.9
1440	1.9733004701856562	144.0
1441	1.9735147989844755	144.1
1442	1.9705043000514262	144.2
1443	1.9686123485258074	144.3
1444	1.97075689229266	144.4
1445	1.9707450869967782	144.5
1446	1.9718704532423565	144.6
1447	1.966081708421373	144.7
1448	1.967767103403505	144.8
1449	1.9681195745465752	144.9
1450	1.9739792548602224	145.0
1451	1.9837498373891624	145.1
1452	1.966840819147457	145.2
1453	1.9749905019679277	145.3
1454	1.9692526850876786	145.4
1455	1.9703346285825607	145.5
1456	1.9662865297702015	145.6
1457	1.9720792791253565	145.7
1458	1.9788230152015525	145.8
1459	1.9752898228364277	145.9
1460	1.9763790141564668	146.0
1461	1.9738095981771009	146.1
1462	1.9722784971806442	146.2
1463	1.969870504224056	146.3
1464	1.975696373573683	146.4
1465	1.9760379701934625	146.5
1466	1.9814900482085	146.6
1467	1.975506993958204	146.7
1468	1.9748392045039833	146.8
1469	1.9764343210901405	146.9
1470	1.9782845396038036	147.0
1471	1.9819624785927041	147.1
1472	1.977838212620644	147.2
1473	1.983534518603068	147.3
1474	1.9783019055131337	147.4
1475	1.9769324407928235	147.5
1476	1.971220211840665	147.6
1477	1.9713257823287866	147.7
1478	1.9777911125679846	147.8
1479	1.9860904213703219	147.9
1480	1.9817580716473262	148.0
1481	1.983332878499026	148.1
1482	1.9775854219788387	148.2
1483	1.9841952065140689	148.3
1484	1.9809350130928878	148.4
1485	1.9888545319256739	148.5
1486	1.986460980887942	148.6
1487	1.9875655867460582	148.7
1488	1.9783584005276404	148.8
1489	1.979915712200189	148.9
1490	1.9749849948724605	149.0
1491	1.9773318811599403	149.1
1492	1.9827530184357192	149.2
1493	1.9840809690750236	149.3
1494	1.9731889475914346	149.4
1495	1.9845393650058598	149.5
1496	1.9943362032611718	149.6
1497	1.979111655962752	149.7
1498	1.9902238032059363	149.8
1499	1.9773147635791182	149.9
1500	1.9825818851232497	150.0
1501	1.9737514619329488	150.1
1502	1.9787822495689773	150.2
1503	1.9781161244899506	150.3
1504	1.9761240503949888	150.4
1505	1.9724010423107126	150.5
1506	1.980541071486748	150.6
1507	1.9777983679820978	150.7
1508	1.978169402923438	150.8
1509	1.9683865248259769	150.9
1510	1.9800149371946414	151.0
1511	1.9800458360518427	151.1
1512	1.984122587412984	151.2
1513	1.9711899564155797	151.3
1514	1.9833829760739352	151.4
1515	1.973664649846142	151.5
1516	1.97467537055202	151.6
1517	1.9839429687583339	151.7
1518	1.9752149508105143	151.8
1519	1.9723817087615874	151.9
1520	1.9746287619770464	152.0
1521	1.9890063686572794	152.1
1522	1.9783421076311731	152.2
1523	1.980074267883731	152.3
1524	1.9723554956393117	152.4
1525	1.9829023510484922	152.5
1526	1.9754442664296137	152.6
1527	1.979936152019582	152.7
1528	1.9838939102321917	152.8
1529	1.9679207434555173	152.9
1530	1.9730514418706908	153.0
1531	1.974974782004243	153.1
1532	1.9803243450433654	153.2
1533	1.9862349343763503	153.3
1534	1.987670495503286	153.4
1535	1.9829630015422028	153.5
1536	1.988749056745336	153.6
1537	1.9878998989839531	153.7
1538	1.986634725361839	153.8
1539	1.9874175999438712	153.9
1540	1.9848332643655915	154.0
1541	1.9746529346033181	154.1
1542	1.9694374350010648	154.2
1543	1.9747686500475528	154.3
1544	1.97384323910119	154.4
1545	1.9730746200309186	154.5
1546	1.9724372651101845	154.6
1547	1.9704084508358988	154.7
1548	1.9777461343468978	154.8
1549	1.9670257429071283	154.9
1550	1.9755730874517998	155.0
1551	1.969577985956912	155.1
1552	1.9814088009476216	155.2
1553	1.977319134756014	155.3
1554	1.9784281570266873	155.4
1555	1.9733670052448888	155.5
1556	1.9664361602896294	155.6
1557	1.9778359469234217	155.7
1558	1.981485988759231	155.8
1559	1.9713943256709754	155.9
1560	1.978363126544113	156.0
1561	1.9711667309581735	156.1
1562	1.9675182191798013	156.2
1563	1.9649085633054388	156.3
1564	1.9649154753941351	156.4
1565	1.9697201552942134	156.5
1566	1.965173542621622	156.6
1567	1.980916571835592	156.7
1568	1.9809488604696304	156.8
1569	1.977458946583153	156.9
1570	1.9722674525625201	157.0
1571	1.9778196569650528	157.1
1572	1.974357583665646	157.2
1573	1.980071047420949	157.3
1574	1.9692278699935888	157.4
1575	1.9792789505980704	157.5
1576	1.9800720704447894	157.6
1577	1.9744412969297405	157.7
1578	1.9783737393827596	157.8
1579	1.9726416421097654	157.9
1580	1.9746586467332876	158.0
1581	1.9660936734577399	158.1
1582	1.9724071739834574	158.2
1583	1.9745256404620843	158.3
1584	1.966747902955838	158.4
1585	1.9805551412461526	158.5
1586	1.974756764157505	158.6
1587	1.9815619786500893	158.7
1588	1.9797251410087588	158.8
1589	1.9727983763642185	158.9
1590	1.9722204806534627	159.0
1591	1.981956516409692	159.1
1592	1.979848700738771	159.2
1593	1.9713862216021636	159.3
1594	1.9784432533800795	159.4
1595	1.9776626717699837	159.5
1596	1.9782884549319484	159.6
1597	1.977350700878566	159.7
1598	1.9822346014879122	159.8
1599	1.9846935940001578	159.9
1600	1.979438949987271	160.0
1601	1.977481980798764	160.1
1602	1.9817543458056917	160.2
1603	1.9791201243320986	160.3
1604	1.98271567061634	160.4
1605	1.9843235541786859	160.5
1606	1.9749796946008809	160.6
1607	1.9761394643480261	160.7
1608	1.9643636741394237	160.8
1609	1.9736160998312604	160.9
1610	1.978559980147283	161.0
1611	1.9767318706588184	161.1
1612	1.9697714919009524	161.2
1613	1.979745084194411	161.3
1614	1.9756065240213438	161.4
1615	1.9695997695619587	161.5
1616	1.9817261536493131	161.6
1617	1.9763233728147922	161.7
1618	1.9686081995682176	161.8
1619	1.973533925830678	161.9
1620	1.974321165383013	162.0
1621	1.981780451278617	162.1
1622	1.9775096642345489	162.2
1623	1.979003152578927	162.3
1624	1.9735533609063487	162.4
1625	1.9794120993174953	162.5
1626	1.9793971762081615	162.6
1627	1.9813733198484726	162.7
1628	1.9831704477958205	162.8
1629	1.98258693895795	162.9
1630	1.973446649436317	163.0
1631	1.9810759195661893	163.1
1632	1.9864104509776555	163.2
1633	1.9767721803122404	163.3
1634	1.9740802229490995	163.4
1635	1.9756026067448245	163.5
1636	1.97380229774101	163.6
1637	1.986806813046341	163.7
1638	1.9833843009654426	163.8
1639	1.9752481511151194	163.9
1640	1.978333451772206	164.0
1641	1.9724019886468642	164.1
1642	1.972232668943152	164.2
1643	1.9787726356388426	164.3
1644	1.972345095183666	164.4
1645	1.978053745434775	164.5
1646	1.975513830378307	164.6
1647	1.966838506457616	164.7
1648	1.9798100761088864	164.8
1649	1.9739265136586044	164.9
1650	1.9810900030280683	165.0
1651	1.9889037995953838	165.1
1652	1.9840746679044488	165.2
1653	1.986407716746739	165.3
1654	1.9934023903942877	165.4
1655	1.987213757966475	165.5
1656	1.9961432473949376	165.6
1657	2.0086636858039486	165.7
1658	1.9901152333246803	165.8
1659	1.991276430465879	165.9
1660	1.9757070059644983	166.0
1661	1.9789643224498092	166.1
1662	1.993701061104103	166.2
1663	1.9851297023828023	166.3
1664	1.9705476920200569	166.4
1665	1.9728523087534242	166.5
1666	1.980139371460116	166.6
1667	1.973452585252388	166.7
1668	1.9678021064238571	166.8
1669	1.9853607165038856	166.9
1670	1.9781214291301459	167.0
1671	1.9667333421444377	167.1
1672	1.9764603202542121	167.2
1673	1.9674031837557524	167.3
1674	1.9737940155688714	167.4
1675	1.9804947834286784	167.5
1676	1.9757588698689175	167.6
1677	1.9655139978563114	167.7
1678	1.9742845313524053	167.8
1679	1.969826403295025	167.9
1680	1.9751651223919104	168.0
1681	1.9797955246918337	168.1
1682	1.9771343914515374	168.2
1683	1.9729788799618526	168.3
1684	1.962771021906195	168.4
1685	1.9623677215733897	168.5
1686	1.959438755613963	168.6
1687	1.956496178151268	168.7
1688	1.9674768133696983	168.8
1689	1.962836813003911	168.9
1690	1.9574576436469673	169.0
1691	1.9644996222144104	169.1
1692	1.9558890716310784	169.2
1693	1.9630929550394456	169.3
1694	1.9644068672074226	169.4
1695	1.9560995922132762	169.5
1696	1.9611571282765772	169.6
1697	1.9550889194630847	169.7
1698	1.9633705930833412	169.8
1699	1.9596452790080707	169.9
1700	1.9608867634386355	170.0
1701	1.9597520534191324	170.1
1702	1.9697858767223444	170.2
1703	1.96494924791072	170.3
1704	1.9551184310343075	170.4
1705	1.9535167610332982	170.5
1706	1.96236683849512	170.6
1707	1.9620317832441783	170.7
1708	1.9506407164766826	170.8
1709	1.9661013879851557	170.9
1710	1.9623356621485768	171.0
1711	1.9660172981818878	171.1
1712	1.9531010163411504	171.2
1713	1.965837814039678	171.3
1714	1.967666516205584	171.4
1715	1.9635149378545687	171.5
1716	1.967973764429278	171.6
1717	1.9666642203522564	171.7
1718	1.9673140303228924	171.8
1719	1.9745759574596127	171.9
1720	1.973736415357025	172.0
1721	1.9661799579921753	172.1
1722	1.9704329939599263	172.2
1723	1.9685021402911294	172.3
1724	1.9617502050953457	172.4
1725	1.9698404454897636	172.5
1726	1.9753048999289524	172.6
1727	1.9625289786466686	172.7
1728	1.9734525036388697	172.8
1729	1.9704741514972868	172.9
1730	1.9793257212968078	173.0
1731	1.9806489159269653	173.1
1732	1.9793121094630313	173.2
1733	1.9659346953157169	173.3
1734	1.9749089457625175	173.4
1735	1.9651396337914808	173.5
1736	1.970719345098342	173.6
1737	1.9734381334268063	173.7
1738	1.972204847505795	173.8
1739	1.9608276631433026	173.9
1740	1.9616778095200251	174.0
1741	1.9662671380815646	174.1
1742	1.9631838513032922	174.2
1743	1.9579257824424674	174.3
1744	1.9656262536804905	174.4
1745	1.964672881206329	174.5
1746	1.970721558374903	174.6
1747	1.9703253316302576	174.7
1748	1.963805942709269	174.8
1749	1.965554391041136	174.9
1750	1.9631574202357636	175.0
1751	1.964493382741731	175.1
1752	1.9719403173277634	175.2
1753	1.9629770583445065	175.3
1754	1.965007262114769	175.4
1755	1.9686654997332742	175.5
1756	1.9640297081718157	175.6
1757	1.9616088604854804	175.7
1758	1.9688881614165026	175.8
1759	1.960977791833746	175.9
1760	1.9660872081378713	176.0
1761	1.963871272325067	176.1
1762	1.963223807619386	176.2
1763	1.9658091996507145	176.3
1764	1.953414901513998	176.4
1765	1.9576868486918224	176.5
1766	1.9607572692473014	176.6
1767	1.9554495502901912	176.7
1768	1.957060945801882	176.8
1769	1.9569246889035004	176.9
1770	1.9613633132386796	177.0
1771	1.9607799253056022	177.1
1772	1.959847206978054	177.2
1773	1.9504014155167417	177.3
1774	1.9621803435834642	177.4
1775	1.9622661195107514	177.5
1776	1.9614703926150447	177.6
1777	1.9670763872227692	177.7
1778	1.9609503854578496	177.8
1779	1.960883376834326	177.9
1780	1.9582173313651967	178.0
1781	1.9651558098626034	178.1
1782	1.963434921084626	178.2
1783	1.9567385228100116	178.3
1784	1.9599635595117852	178.4
1785	1.9625243886903394	178.5
1786	1.9532389703552566	178.6
1787	1.9637436341762957	178.7
1788	1.9701486441885847	178.8
1789	1.957229581535174	178.9
1790	1.9546109087737784	179.0
1791	1.9559046423978272	179.1
1792	1.9607890358865838	179.2
1793	1.950164602826515	179.3
1794	1.9579747983861318	179.4
1795	1.9583871559374215	179.5
1796	1.9647364584816513	179.6
1797	1.959043772988626	179.7
1798	1.9603688619176163	179.8
1799	1.9614355841823854	179.9
1800	1.9558173995773032	180.0
1801	1.957186625424389	180.1
1802	1.968186737090271	180.2
1803	1.962220898839692	180.3
1804	1.9554062088339004	180.4
1805	1.9546046621463653	180.5
1806	1.954769803929624	180.6
1807	1.9622470939712524	180.7
1808	1.9592852222459227	180.8
1809	1.9651821821017248	180.9
1810	1.9517052457103066	181.0
1811	1.953833380958294	181.1
1812	1.9567080571922293	181.2
1813	1.9551904491900787	181.3
1814	1.9505428297029794	181.4
1815	1.9512517264075124	181.5
1816	1.9545363510559095	181.6
1817	1.9635739844543467	181.7
1818	1.9597911285198264	181.8
1819	1.9614353174638217	181.9
1820	1.950860877284076	182.0
1821	1.9598780946519856	182.1
1822	1.9609555214688832	182.2
1823	1.9631405232937773	182.3
1824	1.9579577359230294	182.4
1825	1.9619904285737546	182.5
1826	1.9545773421192727	182.6
1827	1.9624913513155364	182.7
1828	1.9592891559252992	182.8
1829	1.9599365065264878	182.9
1830	1.953314744507641	183.0
1831	1.9523621617459113	183.1
1832	1.959466056105072	183.2
1833	1.9550904872876722	183.3
1834	1.9641479634370733	183.4
1835	1.9615608630429162	183.5
1836	1.9645714141369457	183.6
1837	1.9607680543979065	183.7
1838	1.9574407180989992	183.8
1839	1.971049580873232	183.9
1840	1.9480792498253114	184.0
1841	1.9573049906306925	184.1
1842	1.9698463195470994	184.2
1843	1.9638781098971134	184.3
1844	1.966302913599758	184.4
1845	1.9598112256103895	184.5
1846	1.9581155316045584	184.6
1847	1.9581949335624151	184.7
1848	1.955221602770622	184.8
1849	1.9589700232110314	184.9
1850	1.9583663160753486	185.0
1851	1.959547880413155	185.1
1852	1.9589816479971014	185.2
1853	1.9650080897223214	185.3
1854	1.9531567128190905	185.4
1855	1.9554165599397335	185.5
1856	1.9559155364253806	185.6
1857	1.959589037786547	185.7
1858	1.9607948973752527	185.8
1859	1.9581847202606268	185.9
1860	1.953109597110758	186.0
1861	1.956514037142044	186.1
1862	1.957296597815489	186.2
1863	1.9596223571208504	186.3
1864	1.9582858487221955	186.4
1865	1.9595576507905679	186.5
1866	1.9571008142675481	186.6
1867	1.9525594185053667	186.7
1868	1.9649630766579935	186.8
1869	1.9573660391694725	186.9
1870	1.9677929412220376	187.0
1871	1.9531106086993912	187.1
1872	1.9567739429456088	187.2
1873	1.9548687048478592	187.3
1874	1.9578993595837009	187.4
1875	1.9614773350784818	187.5
1876	1.9611570744375577	187.6
1877	1.9586562078714067	187.7
1878	1.964955011431453	187.8
1879	1.9522576279850674	187.9
1880	1.9593019337760245	188.0
1881	1.9580822997573661	188.1
1882	1.9560926900975095	188.2
1883	1.9555267214779486	188.3
1884	1.9599131229468	188.4
1885	1.9624606377831584	188.5
1886	1.9611393423619086	188.6
1887	1.9599529732844756	188.7
1888	1.9677125673496927	188.8
1889	1.9548300637622704	188.9
1890	1.9621272309870725	189.0
1891	1.9654990938548293	189.1
1892	1.961529998858481	189.2
1893	1.9552825016058861	189.3
1894	1.9625339644086077	189.4
1895	1.9647608638361576	189.5
1896	1.9585588118161572	189.6
1897	1.9550061938314949	189.7
1898	1.962075955001086	189.8
1899	1.9692673091516144	189.9
1900	1.9603083586336365	190.0
1901	1.96452422393809	190.1
1902	1.9734649326473124	190.2
1903	1.974065778190912	190.3
1904	1.9743610749144447	190.4
1905	1.978038518160635	190.5
1906	1.9796604512664482	190.6
1907	1.969157616959066	190.7
1908	1.9739138421566154	190.8
1909	1.977256993468887	190.9
1910	1.994333028940541	191.0
1911	1.9813063901462078	191.1
1912	1.9770303860694889	191.2
1913	1.9740221414117523	191.3
1914	1.973309396344438	191.4
1915	1.967973582705369	191.5
1916	1.9712319356854862	191.6
1917	1.971827742631474	191.7
1918	1.9655056818038774	191.8
1919	1.9670955054139672	191.9
1920	1.9781061870561094	192.0
1921	1.9717855353385199	192.1
1922	1.9760936538840344	192.2
1923	1.9823531633647244	192.3
1924	1.977365775631525	192.4
1925	1.9785338688762297	192.5
1926	1.979600488819969	192.6
1927	1.9681682623839676	192.7
1928	1.9722689363768782	192.8
1929	1.9723752268398451	192.9
1930	1.9776699345248168	193.0
1931	1.9692025243276352	193.1
1932	1.979553351571537	193.2
1933	1.9704426328248885	193.3
1934	1.9795804526559273	193.4
1935	1.9828137357515212	193.5
1936	1.972468061894039	193.6
1937	1.9786605395746286	193.7
1938	1.9787766663696782	193.8
1939	1.9777172945946133	193.9
1940	1.9675729313337484	194.0
1941	1.9757250539550146	194.1
1942	1.982511021092053	194.2
1943	1.9781912107849184	194.3
1944	1.9804374543099545	194.4
1945	1.9706627052422647	194.5
1946	1.9799886793490666	194.6
1947	1.9757365432755276	194.7
1948	1.9781904465244107	194.8
1949	1.9719741692516444	194.9
1950	1.9790137185100085	195.0
1951	1.9811514700255555	195.1
1952	1.9806806952575071	195.2
1953	1.9757941659105014	195.3
1954	1.9823834467605983	195.4
1955	1.9800730583426058	195.5
1956	1.9839530086191486	195.6
1957	1.9746431049327815	195.7
1958	1.9743086439084854	195.8
1959	1.9723891190147576	195.9
1960	1.9791830070598642	196.0
1961	1.9662031752915032	196.1
1962	1.9692544261259073	196.2
1963	1.9630358951632223	196.3
1964	1.9671242703316538	196.4
1965	1.9725816080955902	196.5
1966	1.9655253002047735	196.6
1967	1.9587522767956633	196.7
1968	1.9683829239486592	196.8
1969	1.9718735983925997	196.9
1970	1.97090264860764	197.0
1971	1.971780592835453	197.1
1972	1.9838917173029174	197.2
1973	1.9825524663314724	197.3
1974	1.9756553663479466	197.4
1975	1.983682201535766	197.5
1976	1.9764495291291986	197.6
1977	1.9799023775892715	197.7
1978	1.9830163763439967	197.8
1979	1.9801450586671856	197.9
1980	1.975248153816499	198.0
1981	1.9798108356020823	198.1
1982	1.982612487404032	198.2
1983	1.9877382767443894	198.3
1984	1.984758969036976	198.4
1985	1.9743541441960246	198.5
1986	1.9774528327137098	198.6
1987	1.9793967819067342	198.7
1988	1.9706233553402748	198.8
1989	1.9679654177131254	198.9
1990	1.970397423290164	199.0
1991	1.9670071129109468	199.1
1992	1.9692089259439982	199.2
1993	1.9698498948932062	199.3
1994	1.96417775334831	199.4
1995	1.9684641614485412	199.5
1996	1.973191504172573	199.6
1997	1.9670307989449813	199.7
1998	1.9677444823948338	199.8
[truncated: 24,001 more rows]
