# Supplementary material for: Assessing structure-function impacts on Vitellogenin by leveraging allelic variant found in honey bee subspecies Apis mellifera mellifera
Source: iScience. 2025 Jul 29;28(9):113241. doi: 10.1016/j.isci.2025.113241 (PMC12496180; doi:10.1016/j.isci.2025.113241)
Supplement: Data S1. Data and code for molecular dynamics [file mmc2.zip › MD_analysis/csv/rmsfwt1.csv]

	Fluctuations	Atom_number
0	1.4712558	0
1	0.9760728	1
2	1.1065234	2
3	1.20323	3
4	1.1506903	4
5	0.8652624	5
6	0.70939	6
7	0.589335	7
8	0.56057715	8
9	0.52521026	9
10	0.5480817	10
11	0.6154	11
12	0.68611926	12
13	0.70668876	13
14	0.7234359	14
15	0.68979806	15
16	0.7587319	16
17	0.86115503	17
18	1.1137369	18
19	1.7190336	19
20	2.373142	20
21	3.223027	21
22	3.7651162	22
23	2.3449109	23
24	1.9650295	24
25	1.56797	25
26	1.2179048	26
27	0.9890414	27
28	0.8263005	28
29	0.75515	29
30	0.7416543	30
31	0.7095319	31
32	0.71214825	32
33	0.66322064	33
34	0.6095407	34
35	0.6085189	35
36	0.5872854	36
37	0.64898306	37
38	0.77271336	38
39	0.9187728	39
40	1.5161262	40
41	1.3856505	41
42	1.6717173	42
43	1.3650746	43
44	1.0753247	44
45	0.82164115	45
46	0.80972624	46
47	0.6817707	47
48	0.68783695	48
49	0.6939106	49
50	0.9466609	50
51	1.0523977	51
52	0.9329855	52
53	0.8506081	53
54	0.8232124	54
55	0.90767753	55
56	0.9691758	56
57	1.0468684	57
58	1.2977712	58
59	1.5760182	59
60	1.7432374	60
61	1.8362535	61
62	2.195873	62
63	2.2199225	63
64	2.1846766	64
65	1.9784552	65
66	2.038217	66
67	1.9455208	67
68	2.0248744	68
69	1.6908607	69
70	2.0410373	70
71	2.007988	71
72	2.5196264	72
73	2.3148773	73
74	1.5147425	74
75	1.6406949	75
76	1.1015337	76
77	1.0581826	77
78	0.98801607	78
79	1.0789554	79
80	1.31393	80
81	1.1709341	81
82	1.1152338	82
83	1.233718	83
84	0.9797175	84
85	0.87324476	85
86	0.8143164	86
87	0.78914416	87
88	0.7822131	88
89	0.92250025	89
90	1.1267812	90
91	1.3684006	91
92	1.9123213	92
93	1.973207	93
94	1.474166	94
95	1.1651994	95
96	1.1864088	96
97	1.0037625	97
98	0.8543661	98
99	0.9226812	99
100	0.93898726	100
101	1.1216701	101
102	1.3886803	102
103	1.4967607	103
104	1.2083395	104
105	1.3155085	105
106	1.3016212	106
107	1.2447308	107
108	1.0378951	108
109	1.0007606	109
110	1.0494365	110
111	0.9569566	111
112	0.81096536	112
113	0.8137102	113
114	0.82380503	114
115	0.7726032	115
116	0.81393355	116
117	0.8736892	117
118	0.7709656	118
119	0.7053604	119
120	0.8039129	120
121	1.020254	121
122	0.94750226	122
123	1.065424	123
124	1.4227904	124
125	2.5193057	125
126	1.8065006	126
127	1.7784798	127
128	2.1843307	128
129	4.328655	129
130	3.8761344	130
131	3.726235	131
132	5.190458	132
133	6.1065016	133
134	7.1584253	134
135	6.765404	135
136	6.9439707	136
137	6.9119625	137
138	6.0142117	138
139	5.1681767	139
140	3.4501102	140
141	2.5466654	141
142	1.9410553	142
143	1.3159888	143
144	1.1840043	144
145	1.2267121	145
146	1.2940573	146
147	1.324878	147
148	1.2799121	148
149	1.3900102	149
150	1.4449015	150
151	1.9135631	151
152	2.6513453	152
153	3.5034142	153
154	3.864865	154
155	3.088287	155
156	2.1034772	156
157	1.7336602	157
158	1.4198822	158
159	1.0402951	159
160	1.0517437	160
161	0.89757276	161
162	0.9385678	162
163	0.8761514	163
164	1.0980164	164
165	1.243391	165
166	1.3627638	166
167	2.1337388	167
168	2.0588326	168
169	2.3749254	169
170	2.1935894	170
171	1.8673493	171
172	2.6086307	172
173	2.8880734	173
174	2.0329583	174
175	2.0154915	175
176	1.5075821	176
177	1.0441618	177
178	0.7499529	178
179	0.7605266	179
180	0.80301046	180
181	0.9440407	181
182	1.1134589	182
183	1.0104814	183
184	1.2239813	184
185	1.67431	185
186	1.8721077	186
187	1.4375329	187
188	1.2178442	188
189	0.9244129	189
190	0.85694826	190
191	0.7587899	191
192	0.71662843	192
193	0.7641452	193
194	0.785882	194
195	0.93122387	195
196	0.94577795	196
197	1.1391178	197
198	1.1378926	198
199	1.7976849	199
200	2.4088953	200
201	2.4947896	201
202	3.9060197	202
203	3.8927608	203
204	2.1496851	204
205	2.6057005	205
206	2.9445324	206
207	2.8756049	207
208	4.561409	208
209	3.6051962	209
210	5.486314	210
211	6.8390317	211
212	6.647066	212
213	7.318103	213
214	6.4258766	214
215	5.6114526	215
216	6.0245204	216
217	4.970184	217
218	5.947103	218
219	5.4503098	219
220	4.8655	220
221	4.734749	221
222	4.2316093	222
223	4.01581	223
224	3.4811115	224
225	3.0042872	225
226	2.2929146	226
227	1.8168447	227
228	1.4508998	228
229	1.3298732	229
230	0.9443829	230
231	0.86605036	231
232	0.804333	232
233	0.82479644	233
234	0.74002576	234
235	0.7072104	235
236	0.6236336	236
237	0.62083936	237
238	0.7407088	238
239	1.0762198	239
240	1.2055074	240
241	1.3546557	241
242	2.143841	242
243	2.3525999	243
244	1.7871492	244
245	1.1891057	245
246	0.78825843	246
247	0.5965998	247
248	0.54692274	248
249	0.56558913	249
250	0.61258173	250
251	0.65832466	251
252	0.67796624	252
253	0.7217678	253
254	0.7391962	254
255	0.810999	255
256	0.87388706	256
257	1.0779649	257
258	1.2330892	258
259	1.5458138	259
260	2.103344	260
261	2.0254903	261
262	2.8310416	262
263	3.0753567	263
264	2.1968708	264
265	2.1672792	265
266	1.5838271	266
267	1.6173646	267
268	1.2112132	268
269	1.015551	269
270	0.8002454	270
271	0.763498	271
272	0.7518183	272
273	0.72322893	273
274	0.7113293	274
275	0.7081512	275
276	0.6479638	276
277	0.5754473	277
278	0.54221696	278
279	0.6817117	279
280	0.80227256	280
281	0.8522999	281
282	1.0887182	282
283	1.1032407	283
284	1.7862992	284
285	2.0616367	285
286	1.6224198	286
287	1.5535567	287
288	1.2390827	288
289	1.5123357	289
290	1.6826893	290
291	1.754957	291
292	1.959154	292
293	1.7432168	293
294	1.6887099	294
295	1.3683567	295
296	1.2937896	296
297	1.3143673	297
298	1.6804178	298
299	1.5727996	299
300	1.1024481	300
301	2.1751125	301
302	3.2721534	302
