# Supplementary material for: Assessing structure-function impacts on Vitellogenin by leveraging allelic variant found in honey bee subspecies Apis mellifera mellifera
Source: iScience. 2025 Jul 29;28(9):113241. doi: 10.1016/j.isci.2025.113241 (PMC12496180; doi:10.1016/j.isci.2025.113241)
Supplement: Data S1. Data and code for molecular dynamics [file mmc2.zip › MD_analysis/csv/rmsdwt4.csv]

	CA_Backbone	Time_(ns)
0	6.457593	0.0
1	6.3354945	0.1
2	6.17433	0.2
3	6.380471	0.3
4	6.2672706	0.4
5	6.2995725	0.5
6	6.177566	0.6
7	6.1646266	0.7
8	6.284686	0.8
9	6.438894	0.9
10	6.2340837	1.0
11	6.209303	1.1
12	6.293475	1.2
13	6.442978	1.3
14	6.4204283	1.4
15	6.2092705	1.5
16	6.366824	1.6
17	6.318098	1.7
18	6.1070704	1.8
19	6.2161965	1.9
20	6.243267	2.0
21	6.22558	2.1
22	6.2074018	2.2
23	6.2818904	2.3
24	6.1714983	2.4
25	6.2551413	2.5
26	6.22864	2.6
27	6.239426	2.7
28	6.1559877	2.8
29	6.1731234	2.9
30	6.167743	3.0
31	6.4082055	3.1
32	6.3369823	3.2
33	6.2909584	3.3
34	6.0797777	3.4
35	6.287154	3.5
36	6.2879224	3.6
37	6.2641263	3.7
38	6.4595394	3.8
39	6.33922	3.9
40	6.3938427	4.0
41	6.285737	4.1
42	6.310748	4.2
43	6.443353	4.3
44	6.286474	4.4
45	6.251856	4.5
46	6.2968607	4.6
47	6.3399	4.7
48	6.218769	4.8
49	6.1912527	4.9
50	6.4166117	5.0
51	6.4346433	5.1
52	6.2672324	5.2
53	6.268447	5.3
54	6.170891	5.4
55	6.1897364	5.5
56	6.35998	5.6
57	6.411669	5.7
58	6.439876	5.8
59	6.316695	5.9
60	6.288262	6.0
61	6.303191	6.1
62	6.216935	6.2
63	6.2565904	6.3
64	6.5320597	6.4
65	6.402929	6.5
66	6.4434843	6.6
67	6.548851	6.7
68	6.3509536	6.8
69	6.337891	6.9
70	6.447129	7.0
71	6.355012	7.1
72	6.499984	7.2
73	6.3399124	7.3
74	6.410757	7.4
75	6.3332624	7.5
76	6.35401	7.6
77	6.4101167	7.7
78	6.545787	7.8
79	6.5052185	7.9
80	6.516245	8.0
81	6.502803	8.1
82	6.416549	8.2
83	6.542197	8.3
84	6.4065523	8.4
85	6.5561433	8.5
86	6.4938755	8.6
87	6.487184	8.7
88	6.4896555	8.8
89	6.452606	8.9
90	6.371157	9.0
91	6.4982357	9.1
92	6.343832	9.2
93	6.4697785	9.3
94	6.4515324	9.4
95	6.601691	9.5
96	6.4846187	9.6
97	6.4249067	9.7
98	6.458735	9.8
99	6.4056396	9.9
100	6.4654245	10.0
101	6.461073	10.1
102	6.4235964	10.2
103	6.428235	10.3
104	6.3773384	10.4
105	6.3294125	10.5
106	6.4370975	10.6
107	6.4526815	10.7
108	6.4878235	10.8
109	6.460113	10.9
110	6.388731	11.0
111	6.5016627	11.1
112	6.375089	11.2
113	6.4605246	11.3
114	6.56609	11.4
115	6.586643	11.5
116	6.4599257	11.6
117	6.440789	11.7
118	6.4939256	11.8
119	6.5302587	11.9
120	6.545036	12.0
121	6.5097504	12.1
122	6.392255	12.2
123	6.4928203	12.3
124	6.2840514	12.4
125	6.4709673	12.5
126	6.4730406	12.6
127	6.3836403	12.7
128	6.0768676	12.8
129	6.378734	12.9
130	6.3924065	13.0
131	6.211094	13.1
132	6.083693	13.2
133	6.4764442	13.3
134	6.295523	13.4
135	6.5084753	13.5
136	6.403759	13.6
137	6.341164	13.7
138	6.216831	13.8
139	6.5114765	13.9
140	6.457724	14.0
141	6.3678684	14.1
142	6.4410896	14.2
143	6.506754	14.3
144	6.709185	14.4
145	6.5303016	14.5
146	6.4806724	14.6
147	6.3616967	14.7
148	6.446641	14.8
149	6.5375834	14.9
150	6.4565077	15.0
151	6.2972064	15.1
152	6.2892103	15.2
153	6.352856	15.3
154	6.207363	15.4
155	6.3473434	15.5
156	6.4145584	15.6
157	6.3278465	15.7
158	6.532621	15.8
159	6.382819	15.9
160	6.5463777	16.0
161	6.7196374	16.1
162	6.750993	16.2
163	6.596606	16.3
164	6.7198353	16.4
165	6.6665897	16.5
166	6.6850567	16.6
167	6.4934597	16.7
168	6.6593404	16.8
169	6.554914	16.9
170	6.565084	17.0
171	6.6039853	17.1
172	6.5961843	17.2
173	6.3522725	17.3
174	6.416166	17.4
175	6.4803677	17.5
176	6.474895	17.6
177	6.50271	17.7
178	6.5777254	17.8
179	6.450508	17.9
180	6.370607	18.0
181	6.4236526	18.1
182	6.52966	18.2
183	6.564728	18.3
184	6.3715363	18.4
185	6.2665505	18.5
186	6.2121897	18.6
187	6.240969	18.7
188	6.42811	18.8
189	6.153631	18.9
190	6.378374	19.0
191	6.351943	19.1
192	6.255612	19.2
193	6.2792735	19.3
194	6.393225	19.4
195	6.3712015	19.5
196	6.4108267	19.6
197	6.216339	19.7
198	6.2705226	19.8
199	6.4739866	19.9
200	6.224519	20.0
201	6.4318066	20.1
202	6.137905	20.2
203	6.4268565	20.3
204	6.3628616	20.4
205	6.21324	20.5
206	6.3455844	20.6
207	6.3361173	20.7
208	6.3251085	20.8
209	6.263972	20.9
210	6.2925463	21.0
211	6.3156614	21.1
212	6.377699	21.2
213	6.3753796	21.3
214	6.5003676	21.4
215	6.3472605	21.5
216	6.2681575	21.6
217	6.648739	21.7
218	6.43818	21.8
219	6.388617	21.9
220	6.2507286	22.0
221	6.2541175	22.1
222	5.9529166	22.2
223	6.2384706	22.3
224	6.38417	22.4
225	6.7062664	22.5
226	6.302118	22.6
227	6.395821	22.7
228	6.475355	22.8
229	6.410305	22.9
230	6.4945703	23.0
231	6.309931	23.1
232	6.178779	23.2
233	6.108937	23.3
234	6.1725426	23.4
235	6.247911	23.5
236	6.3445563	23.6
237	6.3322697	23.7
238	6.237631	23.8
239	6.286557	23.9
240	6.252623	24.0
241	6.1710544	24.1
242	6.198413	24.2
243	6.173913	24.3
244	6.292527	24.4
245	6.4008274	24.5
246	6.035738	24.6
247	6.241602	24.7
248	6.4633303	24.8
249	6.2473373	24.9
250	6.3619623	25.0
251	6.1988807	25.1
252	6.1195188	25.2
253	6.2722445	25.3
254	6.2052464	25.4
255	6.2423825	25.5
256	6.3271523	25.6
257	6.3316846	25.7
258	6.2775664	25.8
259	6.335075	25.9
260	6.4831023	26.0
261	6.270465	26.1
262	6.3217955	26.2
263	6.355487	26.3
264	6.2709913	26.4
265	6.147251	26.5
266	6.218937	26.6
267	6.0969157	26.7
268	6.4453034	26.8
269	6.0928373	26.9
270	6.1998425	27.0
271	6.2418146	27.1
272	6.3807735	27.2
273	6.3164463	27.3
274	6.2496653	27.4
275	6.376062	27.5
276	6.443822	27.6
277	6.465455	27.7
278	6.4231386	27.8
279	6.408048	27.9
280	6.286039	28.0
281	6.237508	28.1
282	6.2818966	28.2
283	6.2578588	28.3
284	6.3678174	28.4
285	6.3895254	28.5
286	6.323261	28.6
287	6.369374	28.7
288	6.2344527	28.8
289	6.211398	28.9
290	6.332009	29.0
291	6.3620195	29.1
292	6.229352	29.2
293	6.2897487	29.3
294	6.267046	29.4
295	6.356001	29.5
296	6.299982	29.6
297	6.448834	29.7
298	6.416913	29.8
299	6.5144024	29.9
300	6.338648	30.0
301	6.461254	30.1
302	6.495674	30.2
303	6.5828505	30.3
304	6.4248567	30.4
305	6.338902	30.5
306	6.5757713	30.6
307	6.0732136	30.7
308	6.4109898	30.8
309	6.2549934	30.9
310	6.2245646	31.0
311	6.2781954	31.1
312	6.2225575	31.2
313	6.295984	31.3
314	6.2694306	31.4
315	6.3894367	31.5
316	6.210873	31.6
317	6.3257575	31.7
318	6.289806	31.8
319	6.2884736	31.9
320	6.2282586	32.0
321	6.271589	32.1
322	6.3890147	32.2
323	6.192736	32.3
324	6.257074	32.4
325	6.226046	32.5
326	6.309516	32.6
327	6.016745	32.7
328	6.1677694	32.8
329	6.072471	32.9
330	6.315081	33.0
331	6.200356	33.1
332	6.3045974	33.2
333	6.1208878	33.3
334	6.139782	33.4
335	6.406514	33.5
336	6.1535196	33.6
337	6.0509043	33.7
338	6.3007874	33.8
339	6.007806	33.9
340	6.1001263	34.0
341	6.1864033	34.1
342	6.1893787	34.2
343	6.4175034	34.3
344	6.213389	34.4
345	6.370847	34.5
346	6.1480575	34.6
347	6.31078	34.7
348	6.296496	34.8
349	6.2436795	34.9
350	6.2070966	35.0
351	6.218224	35.1
352	6.300001	35.2
353	6.2493424	35.3
354	6.197158	35.4
355	6.2990165	35.5
356	6.16628	35.6
357	6.2236257	35.7
358	6.393232	35.8
359	6.1944337	35.9
360	6.084533	36.0
361	6.0719137	36.1
362	5.9643154	36.2
363	6.097273	36.3
364	6.2187233	36.4
365	6.472088	36.5
366	6.2395616	36.6
367	6.3420343	36.7
368	6.1481423	36.8
369	6.3803954	36.9
370	6.1058693	37.0
371	6.416498	37.1
372	6.2447376	37.2
373	6.3032103	37.3
374	6.2843466	37.4
375	6.218736	37.5
376	6.3968225	37.6
377	6.0980196	37.7
378	6.1326785	37.8
379	6.181054	37.9
380	6.081865	38.0
381	6.0776434	38.1
382	6.180937	38.2
383	6.14733	38.3
384	6.2226095	38.4
385	6.211612	38.5
386	6.184827	38.6
387	6.2213593	38.7
388	6.126519	38.8
389	6.1282034	38.9
390	6.175492	39.0
391	6.1405563	39.1
392	6.0931683	39.2
393	5.9929876	39.3
394	6.099354	39.4
395	6.205844	39.5
396	6.0459085	39.6
397	5.9227986	39.7
398	6.084282	39.8
399	5.907754	39.9
400	6.143239	40.0
401	6.1260395	40.1
402	6.188122	40.2
403	6.1617966	40.3
404	6.1431603	40.4
405	6.261688	40.5
406	6.2577176	40.6
407	6.3279924	40.7
408	6.164098	40.8
409	6.340891	40.9
410	6.28427	41.0
411	6.285103	41.1
412	6.184553	41.2
413	6.2618427	41.3
414	6.2767515	41.4
415	6.148431	41.5
416	6.1026425	41.6
417	6.280563	41.7
418	6.34509	41.8
419	6.109313	41.9
420	6.463318	42.0
421	6.3953047	42.1
422	6.186351	42.2
423	6.242015	42.3
424	6.0376735	42.4
425	6.181009	42.5
426	6.225852	42.6
427	6.22591	42.7
428	6.218121	42.8
429	6.299867	42.9
430	6.2728415	43.0
431	6.5129557	43.1
432	6.369766	43.2
433	6.5172033	43.3
434	6.3030124	43.4
435	6.4510827	43.5
436	6.386138	43.6
437	6.2286987	43.7
438	6.222635	43.8
439	6.05676	43.9
440	6.351391	44.0
441	6.402803	44.1
442	6.3100967	44.2
443	6.2701945	44.3
444	6.020701	44.4
445	6.1414423	44.5
446	6.1161804	44.6
447	5.9152775	44.7
448	6.2049675	44.8
449	6.1573224	44.9
450	6.3573003	45.0
451	6.3195324	45.1
452	6.2000246	45.2
453	6.3813868	45.3
454	6.2898703	45.4
455	6.283737	45.5
456	6.419518	45.6
457	6.2086935	45.7
458	6.1604953	45.8
459	6.2144203	45.9
460	6.319182	46.0
461	6.497554	46.1
462	6.41702	46.2
463	6.38441	46.3
464	6.20613	46.4
465	6.403741	46.5
466	6.502834	46.6
467	6.3619623	46.7
468	6.406206	46.8
469	6.53423	46.9
470	6.2481112	47.0
471	6.3089924	47.1
472	6.487259	47.2
473	6.305275	47.3
474	6.458485	47.4
475	6.172451	47.5
476	6.2870383	47.6
477	6.3252106	47.7
478	6.2678556	47.8
479	6.3408337	47.9
480	6.3683553	48.0
481	6.492827	48.1
482	6.3346677	48.2
483	6.3368363	48.3
484	6.436396	48.4
485	6.383488	48.5
486	6.2539244	48.6
487	6.4690123	48.7
488	6.2881336	48.8
489	6.165045	48.9
490	6.4310675	49.0
491	6.3299026	49.1
492	6.1780615	49.2
493	6.214433	49.3
494	6.3093753	49.4
495	6.155019	49.5
496	6.111581	49.6
497	6.323618	49.7
498	6.2240076	49.8
499	6.302769	49.9
500	6.2643905	50.0
501	5.9535656	50.1
502	6.134136	50.2
503	6.1356926	50.3
504	6.4178987	50.4
505	6.2673416	50.5
506	6.1484504	50.6
507	6.2759423	50.7
508	6.1404905	50.8
509	6.478123	50.9
510	6.317932	51.0
511	6.2970395	51.1
512	6.313563	51.2
513	6.628926	51.3
514	6.3516765	51.4
515	6.339925	51.5
516	6.5460577	51.6
517	6.257505	51.7
518	6.2984343	51.8
519	6.4419775	51.9
520	6.3916564	52.0
521	6.0477343	52.1
522	6.436634	52.2
523	6.225464	52.3
524	6.258085	52.4
525	6.1994786	52.5
526	6.091489	52.6
527	6.328006	52.7
528	5.988637	52.8
529	6.2579107	52.9
530	6.329769	53.0
531	6.2338514	53.1
532	6.3534837	53.2
533	6.190862	53.3
534	6.3251467	53.4
535	6.2365456	53.5
536	6.220634	53.6
537	6.2907286	53.7
538	5.8800154	53.8
539	6.3597393	53.9
540	6.25959	54.0
541	6.2099843	54.1
542	6.399719	54.2
543	6.491294	54.3
544	6.4642277	54.4
545	6.4112415	54.5
546	6.426612	54.6
547	6.2782984	54.7
548	6.443384	54.8
549	6.4823875	54.9
550	6.527235	55.0
551	6.2671165	55.1
552	6.3622856	55.2
553	6.2281613	55.3
554	6.259224	55.4
555	6.4306107	55.5
556	6.5102267	55.6
557	6.3396263	55.7
558	6.2637663	55.8
559	6.2561398	55.9
560	6.344016	56.0
561	6.1845465	56.1
562	6.376441	56.2
563	6.3434763	56.3
564	6.0253296	56.4
565	6.105025	56.5
566	6.2792025	56.6
567	6.352127	56.7
568	6.342085	56.8
569	6.343324	56.9
570	6.077074	57.0
571	6.3760557	57.1
572	6.3137794	57.2
573	6.3021684	57.3
574	6.377143	57.4
575	6.448022	57.5
576	6.293661	57.6
577	6.185504	57.7
578	6.2963486	57.8
579	6.4016385	57.9
580	6.3089857	58.0
581	6.347248	58.1
582	6.2505093	58.2
583	6.357782	58.3
584	6.590276	58.4
585	6.4736195	58.5
586	6.472947	58.6
587	6.2901645	58.7
588	6.5184646	58.8
589	6.3061433	58.9
590	6.4071746	59.0
591	6.3526154	59.1
592	6.2713575	59.2
593	6.0877237	59.3
594	6.333294	59.4
595	6.1777163	59.5
596	6.176744	59.6
597	6.084686	59.7
598	6.0529943	59.8
599	6.09174	59.9
600	6.2608714	60.0
601	6.245615	60.1
602	6.209627	60.2
603	6.140517	60.3
604	6.368463	60.4
605	6.236462	60.5
606	6.0796647	60.6
607	6.1540766	60.7
608	6.2471957	60.8
609	6.196163	60.9
610	6.097471	61.0
611	6.234149	61.1
612	6.193796	61.2
613	6.1855106	61.3
614	6.1667113	61.4
615	6.149132	61.5
616	5.986908	61.6
617	6.1341953	61.7
618	6.196404	61.8
619	6.1733713	61.9
620	6.036319	62.0
621	6.302801	62.1
622	6.3456416	62.2
623	6.3130903	62.3
624	6.1979513	62.4
625	6.313633	62.5
626	6.2022724	62.6
627	6.228705	62.7
628	6.3908367	62.8
629	6.128072	62.9
630	6.2534738	63.0
631	6.3853307	63.1
632	6.292195	63.2
633	6.39909	63.3
634	6.0947084	63.4
635	6.2501674	63.5
636	6.252623	63.6
637	6.064544	63.7
638	6.053414	63.8
639	6.1485553	63.9
640	6.1764116	64.0
641	6.08828	64.1
642	6.0204797	64.2
643	6.164601	64.3
644	6.289934	64.4
645	6.389292	64.5
646	6.2004595	64.6
647	6.2673225	64.7
648	6.245847	64.8
649	6.3293676	64.9
650	6.2625055	65.0
651	6.196346	65.1
652	6.304252	65.2
653	6.186455	65.3
654	6.2220197	65.4
655	6.124165	65.5
656	6.360158	65.6
657	6.140005	65.7
658	6.179607	65.8
659	6.343603	65.9
660	6.5007143	66.0
661	6.34091	66.1
662	6.230884	66.2
663	6.133414	66.3
664	6.4003363	66.4
665	6.39349	66.5
666	6.4179616	66.6
667	6.5008016	66.7
668	6.2705803	66.8
669	6.4392686	66.9
670	6.2304573	67.0
671	6.489854	67.1
672	6.330628	67.2
673	6.374767	67.3
674	6.4411077	67.4
675	6.4819407	67.5
676	6.3965707	67.6
677	6.286814	67.7
678	6.1509857	67.8
679	6.440076	67.9
680	6.2959003	68.0
681	6.420911	68.1
682	6.404212	68.2
683	6.4636045	68.3
684	6.3976345	68.4
685	6.3378854	68.5
686	6.188428	68.6
687	6.293398	68.7
688	6.294685	68.8
689	6.318818	68.9
690	6.324694	69.0
691	6.175335	69.1
692	6.044429	69.2
693	6.3821373	69.3
694	6.331443	69.4
695	6.523512	69.5
696	6.307396	69.6
697	6.239504	69.7
698	6.2035584	69.8
699	6.0540924	69.9
700	6.0659595	70.0
701	6.281884	70.1
702	6.326649	70.2
703	6.298223	70.3
704	6.1347537	70.4
705	6.2396717	70.5
706	6.2465954	70.6
707	6.2905684	70.7
708	6.1862793	70.8
709	6.208453	70.9
710	6.1455536	71.0
711	6.4174967	71.1
712	6.135522	71.2
713	6.3350177	71.3
714	6.2801332	71.4
715	6.207285	71.5
716	6.341285	71.6
717	6.111515	71.7
718	6.1116133	71.8
719	6.156472	71.9
720	6.0828514	72.0
721	6.2681	72.1
722	6.1630845	72.2
723	6.0628104	72.3
724	6.1596193	72.4
725	6.1194134	72.5
726	6.2071614	72.6
727	6.2175894	72.7
728	6.294915	72.8
729	6.134169	72.9
730	6.038921	73.0
731	6.2187233	73.1
732	6.1812563	73.2
733	6.2037077	73.3
734	6.24804	73.4
735	6.457019	73.5
736	6.1916304	73.6
737	6.338648	73.7
738	6.314973	73.8
739	6.312708	73.9
740	6.1467724	74.0
741	6.2708693	74.1
742	6.284955	74.2
743	6.1224937	74.3
744	6.1301813	74.4
745	6.1389027	74.5
746	6.2298946	74.6
747	6.262454	74.7
748	6.3417807	74.8
749	6.289095	74.9
750	6.1591673	75.0
751	6.231434	75.1
752	6.3395634	75.2
753	6.187959	75.3
754	6.19472	75.4
755	6.141219	75.5
756	6.283987	75.6
757	6.1810346	75.7
758	6.115963	75.8
759	6.204143	75.9
760	6.2030387	76.0
761	6.3063164	76.1
762	6.248246	76.2
763	6.1764765	76.3
764	6.208408	76.4
765	6.2653737	76.5
766	6.18861	76.6
767	6.1280518	76.7
768	6.2100034	76.8
769	6.2079725	76.9
770	6.1698265	77.0
771	6.28766	77.1
772	6.1612473	77.2
773	6.142892	77.3
774	6.219151	77.4
775	6.069259	77.5
776	6.3603096	77.6
777	6.1648946	77.7
778	6.1945963	77.8
779	6.1790853	77.9
780	6.1231847	78.0
781	6.329737	78.1
782	6.0419626	78.2
783	6.235732	78.3
784	6.2306643	78.4
785	6.194844	78.5
786	6.2373276	78.6
787	6.3584538	78.7
788	6.115989	78.8
789	6.184312	78.9
790	6.3557153	79.0
791	6.2271204	79.1
792	6.2521844	79.2
793	6.1498456	79.3
794	6.204396	79.4
795	6.1960983	79.5
796	6.285103	79.6
797	6.010729	79.7
798	6.1631956	79.8
799	6.286083	79.9
800	6.1951423	80.0
801	6.1806765	80.1
802	6.107116	80.2
803	6.1774817	80.3
804	6.388611	80.4
805	6.221871	80.5
806	6.2896013	80.6
807	6.180031	80.7
808	6.319124	80.8
809	6.280447	80.9
810	6.3869085	81.0
811	6.1890135	81.1
812	6.1838036	81.2
813	6.215963	81.3
814	6.1134663	81.4
815	6.091211	81.5
816	6.009891	81.6
817	5.8960333	81.7
818	6.1446815	81.8
819	5.898909	81.9
820	6.1208096	82.0
821	6.0880284	82.1
822	6.0705996	82.2
823	6.1845856	82.3
824	6.1263485	82.4
825	6.1985493	82.5
826	6.204643	82.6
827	6.2492847	82.7
828	6.327318	82.8
829	6.3490753	82.9
830	6.142255	83.0
831	6.299732	83.1
832	6.24288	83.2
833	6.227825	83.3
834	6.1592526	83.4
835	6.389292	83.5
836	6.4548783	83.6
837	6.2125854	83.7
838	6.294966	83.8
839	6.281647	83.9
840	6.138424	84.0
841	6.4153185	84.1
842	6.440952	84.2
843	6.202727	84.3
844	6.3472347	84.4
845	6.3054986	84.5
846	6.14771	84.6
847	6.2475114	84.7
848	6.2299786	84.8
849	6.3818407	84.9
850	6.2054543	85.0
851	6.3454065	85.1
852	6.205201	85.2
853	6.3695316	85.3
854	6.263033	85.4
855	6.2337484	85.5
856	6.431393	85.6
857	6.336169	85.7
858	6.3766813	85.8
859	6.3994417	85.9
860	6.3412023	86.0
861	6.51763	86.1
862	6.5174384	86.2
863	6.340605	86.3
864	6.295081	86.4
865	6.2427893	86.5
866	6.4180117	86.6
867	6.250193	86.7
868	6.38422	86.8
869	6.24248	86.9
870	6.2950497	87.0
871	6.251444	87.1
872	6.406426	87.2
873	6.2160926	87.3
874	6.125553	87.4
875	6.166548	87.5
876	6.2573633	87.6
877	6.171707	87.7
878	6.069206	87.8
879	6.1323566	87.9
880	6.2397294	88.0
881	6.3248596	88.1
882	6.4480724	88.2
883	6.215477	88.3
884	6.2149134	88.4
885	6.2878137	88.5
886	6.2403817	88.6
887	6.357959	88.7
888	6.195591	88.8
889	6.204474	88.9
890	6.2292356	89.0
891	6.294339	89.1
892	6.505051	89.2
893	6.481064	89.3
894	6.1943297	89.4
895	6.325095	89.5
896	6.2781377	89.6
897	6.27516	89.7
898	6.090748	89.8
899	6.205487	89.9
900	6.2087708	90.0
901	6.2205696	90.1
902	6.281743	90.2
903	6.287122	90.3
904	6.3412976	90.4
905	6.283378	90.5
906	6.4416523	90.6
907	6.298492	90.7
908	6.1759024	90.8
909	6.3649063	90.9
910	6.527445	91.0
911	6.454429	91.1
912	6.4424963	91.2
913	6.397509	91.3
914	6.4387617	91.4
915	6.556745	91.5
916	6.4830837	91.6
917	6.565802	91.7
918	6.1838036	91.8
919	6.370949	91.9
920	6.5882516	92.0
921	6.8306904	92.1
922	6.7209024	92.2
923	6.2984276	92.3
924	6.263657	92.4
925	6.3544035	92.5
926	6.3575726	92.6
927	6.1564918	92.7
928	6.283987	92.8
929	6.176686	92.9
930	6.2196302	93.0
931	6.2792673	93.1
932	6.363666	93.2
933	6.251476	93.3
934	6.2399683	93.4
935	6.213499	93.5
936	6.1703815	93.6
937	6.0991025	93.7
938	6.001049	93.8
939	6.33545	93.9
940	6.358662	94.0
941	6.223813	94.1
942	6.1309834	94.2
943	6.32335	94.3
944	6.216935	94.4
945	6.3254266	94.5
946	6.2628655	94.6
947	6.2065578	94.7
948	6.306616	94.8
949	6.34044	94.9
950	6.284481	95.0
951	6.2460346	95.1
952	6.1129518	95.2
953	6.070281	95.3
954	6.337402	95.4
955	6.4602876	95.5
956	6.3279867	95.6
957	6.248098	95.7
958	6.2905684	95.8
959	6.3747096	95.9
960	6.342892	96.0
961	6.412121	96.1
962	6.410965	96.2
963	6.296176	96.3
964	6.2823133	96.4
965	6.297212	96.5
966	6.298268	96.6
967	6.3059835	96.7
968	6.2932577	96.8
969	6.213111	96.9
970	6.446372	97.0
971	6.3400335	97.1
972	6.2144203	97.2
973	6.246202	97.3
974	6.201642	97.4
975	6.326694	97.5
976	6.2573824	97.6
977	6.429934	97.7
978	6.17842	97.8
979	6.1752567	97.9
980	6.28484	98.0
981	6.231304	98.1
982	6.334929	98.2
983	6.211126	98.3
984	6.1037774	98.4
985	6.122935	98.5
986	6.1005297	98.6
987	6.405105	98.7
988	6.3093433	98.8
989	6.20611	98.9
990	6.122382	99.0
991	6.0156803	99.1
992	6.265876	99.2
993	6.1861095	99.3
994	6.196398	99.4
995	6.0965195	99.5
996	6.1971455	99.6
997	6.2375727	99.7
998	6.344194	99.8
999	6.4267306	99.9
1000	6.264686	100.0
1001	6.4001913	100.1
1002	6.455983	100.2
1003	6.379006	100.3
1004	6.111581	100.4
1005	6.322254	100.5
1006	6.338896	100.6
1007	6.3547773	100.7
1008	6.1177483	100.8
1009	6.252204	100.9
1010	6.462264	101.0
1011	6.0788965	101.1
1012	6.280595	101.2
1013	6.1088843	101.3
1014	6.200466	101.4
1015	6.249368	101.5
1016	6.324025	101.6
1017	6.2143364	101.7
1018	6.3365817	101.8
1019	6.1912527	101.9
1020	6.190433	102.0
1021	6.1988873	102.1
1022	6.2495165	102.2
1023	6.2138753	102.3
1024	6.241563	102.4
1025	6.313295	102.5
1026	6.4782476	102.6
1027	6.419713	102.7
1028	6.291791	102.8
1029	6.467891	102.9
1030	6.4150925	103.0
1031	6.2830124	103.1
1032	6.135174	103.2
1033	6.3024755	103.3
1034	6.4182563	103.4
1035	6.414213	103.5
1036	6.358175	103.6
1037	6.218665	103.7
1038	6.2351246	103.8
1039	6.1851196	103.9
1040	6.3254266	104.0
1041	6.245196	104.1
1042	6.584435	104.2
1043	6.47286	104.3
1044	6.4547787	104.4
1045	6.320234	104.5
1046	6.400543	104.6
1047	6.3798523	104.7
1048	6.2799664	104.8
1049	6.247518	104.9
1050	6.4828663	105.0
1051	6.180122	105.1
1052	6.2276697	105.2
1053	6.2741385	105.3
1054	6.2598934	105.4
1055	6.190088	105.5
1056	6.2058372	105.6
1057	6.3063993	105.7
1058	6.2093873	105.8
1059	6.127414	105.9
1060	6.348695	106.0
1061	6.1380954	106.1
1062	6.2165527	106.2
1063	6.0935917	106.3
1064	6.138627	106.4
1065	6.1895413	106.5
1066	6.0548377	106.6
1067	6.175707	106.7
1068	6.295907	106.8
1069	6.2635665	106.9
1070	6.0897355	107.0
1071	6.328604	107.1
1072	6.3472986	107.2
1073	6.313154	107.3
1074	6.3109903	107.4
1075	6.2778873	107.5
1076	6.076603	107.6
1077	6.2620807	107.7
1078	6.2175508	107.8
1079	6.277631	107.9
1080	6.275012	108.0
1081	6.363305	108.1
1082	6.201545	108.2
1083	6.315477	108.3
1084	6.0229626	108.4
1085	6.25793	108.5
1086	6.1964755	108.6
1087	6.181185	108.7
1088	6.07588	108.8
1089	6.165065	108.9
1090	6.2141743	109.0
1091	6.346765	109.1
1092	6.296131	109.2
1093	6.3775215	109.3
1094	6.3764095	109.4
1095	6.2360096	109.5
1096	6.335444	109.6
1097	6.293859	109.7
1098	6.338959	109.8
1099	6.219501	109.9
1100	6.4552345	110.0
1101	6.2535696	110.1
1102	6.4508767	110.2
1103	6.401198	110.3
1104	6.2719035	110.4
1105	6.3047256	110.5
1106	6.3020277	110.6
1107	6.1794114	110.7
1108	6.3108306	110.8
1109	6.1493154	110.9
1110	6.2167926	111.0
1111	6.2863207	111.1
1112	6.2770014	111.2
1113	6.326082	111.3
1114	6.313646	111.4
1115	6.1831913	111.5
1116	6.261463	111.6
1117	6.2381277	111.7
1118	6.1196833	111.8
1119	6.187959	111.9
1120	6.123981	112.0
1121	6.1211843	112.1
1122	6.1939526	112.2
1123	6.1871715	112.3
1124	6.0144415	112.4
1125	6.1772985	112.5
1126	6.2117743	112.6
1127	6.1906667	112.7
1128	6.286147	112.8
1129	6.3742356	112.9
1130	6.4869046	113.0
1131	6.301977	113.1
1132	6.3038754	113.2
1133	6.3077536	113.3
1134	6.2692695	113.4
1135	6.1780744	113.5
1136	6.256629	113.6
1137	6.2127347	113.7
1138	6.339099	113.8
1139	6.163522	113.9
1140	6.1836476	114.0
1141	6.1013484	114.1
1142	6.1912785	114.2
1143	6.322165	114.3
1144	6.2575502	114.4
1145	6.302469	114.5
1146	6.090576	114.6
1147	6.2609487	114.7
1148	6.2642937	114.8
1149	6.2256837	114.9
1150	6.297328	115.0
1151	6.2480335	115.1
1152	6.2554255	115.2
1153	6.220718	115.3
1154	6.440795	115.4
1155	6.3401794	115.5
1156	6.4257154	115.6
1157	6.4796658	115.7
1158	6.3224072	115.8
1159	6.392475	115.9
1160	6.317575	116.0
1161	6.450489	116.1
1162	6.326382	116.2
1163	6.4875197	116.3
1164	6.3658752	116.4
1165	6.2960095	116.5
1166	6.27593	116.6
1167	6.2178354	116.7
1168	6.3237004	116.8
1169	6.290779	116.9
1170	6.375051	117.0
1171	6.3000336	117.1
1172	6.2361712	117.2
1173	6.263123	117.3
1174	6.3373895	117.4
1175	6.4348564	117.5
1176	6.463985	117.6
1177	6.30965	117.7
1178	6.4044704	117.8
1179	6.414885	117.9
1180	6.4678164	118.0
1181	6.266139	118.1
1182	6.305447	118.2
1183	6.3541627	118.3
1184	6.1732473	118.4
1185	6.331449	118.5
1186	6.395216	118.6
1187	6.448903	118.7
1188	6.2894726	118.8
1189	6.272617	118.9
1190	6.310933	119.0
1191	6.248343	119.1
1192	6.311782	119.2
1193	6.4269757	119.3
1194	6.379157	119.4
1195	6.390704	119.5
1196	6.4096575	119.6
1197	6.4897547	119.7
1198	6.45554	119.8
1199	6.3605375	119.9
1200	6.3611646	120.0
1201	6.3658943	120.1
1202	6.36547	120.2
1203	6.341412	120.3
1204	6.341018	120.4
1205	6.445816	120.5
1206	6.060843	120.6
1207	6.256842	120.7
1208	6.2162933	120.8
1209	6.2792025	120.9
1210	6.218963	121.0
1211	6.2225766	121.1
1212	6.3051405	121.2
1213	6.4296703	121.3
1214	6.3205075	121.4
1215	6.3883457	121.5
1216	6.289729	121.6
1217	6.2978973	121.7
1218	6.446772	121.8
1219	6.3527927	121.9
1220	6.1388106	122.0
1221	6.2482653	122.1
1222	6.262319	122.2
1223	6.236513	122.3
1224	6.298403	122.4
1225	6.084673	122.5
1226	6.286071	122.6
1227	6.1840844	122.7
1228	6.1838493	122.8
1229	6.285238	122.9
1230	6.3450956	123.0
1231	6.263271	123.1
1232	6.2868457	123.2
1233	6.324	123.3
1234	6.213078	123.4
1235	6.0773253	123.5
1236	6.161293	123.6
1237	6.422655	123.7
1238	6.3263183	123.8
1239	5.925376	123.9
1240	6.099215	124.0
1241	6.098198	124.1
1242	6.2654257	124.2
1243	6.0274153	124.3
1244	6.3307676	124.4
1245	6.2641973	124.5
1246	6.1659927	124.6
1247	6.1937704	124.7
1248	6.246009	124.8
1249	6.272803	124.9
1250	6.291913	125.0
1251	6.1819863	125.1
1252	6.1071033	125.2
1253	6.0171337	125.3
1254	6.2953568	125.4
1255	6.141226	125.5
1256	6.241092	125.6
1257	6.1247244	125.7
1258	6.0446954	125.8
1259	6.241686	125.9
1260	6.058058	126.0
1261	6.0653477	126.1
1262	6.1628294	126.2
1263	6.280467	126.3
1264	6.236294	126.4
1265	6.276623	126.5
1266	6.1587095	126.6
1267	6.2946916	126.7
1268	6.190908	126.8
1269	6.341266	126.9
1270	6.2286468	127.0
1271	6.050897	127.1
1272	6.2699246	127.2
1273	6.410833	127.3
1274	6.164588	127.4
1275	6.3172817	127.5
1276	6.219747	127.6
1277	6.3763657	127.7
1278	6.287775	127.8
1279	6.333599	127.9
1280	6.3999014	128.0
1281	6.355589	128.1
1282	6.4038033	128.2
1283	6.283359	128.3
1284	6.2718844	128.4
1285	6.4401445	128.5
1286	6.3130007	128.6
1287	6.3808875	128.7
1288	6.0506372	128.8
1289	6.239052	128.9
1290	6.178394	129.0
1291	6.3715363	129.1
1292	6.2919383	129.2
1293	6.2884994	129.3
1294	6.3833876	129.4
1295	6.196645	129.5
1296	6.44726	129.6
1297	6.091852	129.7
1298	6.3642225	129.8
1299	6.2361774	129.9
1300	6.4155254	130.0
1301	6.166019	130.1
1302	6.5563583	130.2
1303	6.2726297	130.3
1304	6.35505	130.4
1305	6.3410115	130.5
1306	6.272218	130.6
1307	6.20187	130.7
1308	6.314698	130.8
1309	6.3782167	130.9
1310	6.292553	131.0
1311	6.3821125	131.1
1312	6.1685534	131.2
1313	6.4256215	131.3
1314	6.31341	131.4
1315	6.1095567	131.5
1316	6.3313217	131.6
1317	6.3751774	131.7
1318	6.2825065	131.8
1319	6.4019785	131.9
1320	6.370253	132.0
1321	6.3056965	132.1
1322	6.230018	132.2
1323	6.4914613	132.3
1324	6.517778	132.4
1325	6.4449034	132.5
1326	6.301075	132.6
1327	6.1967034	132.7
1328	6.411078	132.8
1329	6.313135	132.9
1330	6.3626595	133.0
1331	6.2653613	133.1
1332	6.298306	133.2
1333	6.491921	133.3
1334	6.1899834	133.4
1335	6.307855	133.5
1336	6.341577	133.6
1337	6.2814035	133.7
1338	6.2928095	133.8
1339	6.337752	133.9
1340	6.2005115	134.0
1341	6.0742817	134.1
1342	6.2105684	134.2
1343	6.0682497	134.3
1344	6.1364803	134.4
1345	6.2096667	134.5
1346	6.084057	134.6
1347	6.0143337	134.7
1348	6.161254	134.8
1349	6.234446	134.9
1350	6.278016	135.0
1351	6.1305428	135.1
1352	6.287513	135.2
1353	6.0587955	135.3
1354	6.2300053	135.4
1355	6.250535	135.5
1356	6.0384207	135.6
1357	6.2612	135.7
1358	6.3395443	135.8
1359	6.306073	135.9
1360	6.164607	136.0
1361	6.100549	136.1
1362	6.091482	136.2
1363	6.0310774	136.3
1364	6.0549445	136.4
1365	6.1148033	136.5
1366	6.2411046	136.6
1367	6.3309593	136.7
1368	6.037727	136.8
1369	6.288409	136.9
1370	6.4828973	137.0
1371	6.206928	137.1
1372	6.3201	137.2
1373	6.1948175	137.3
1374	6.1414094	137.4
1375	6.2795877	137.5
1376	6.098165	137.6
1377	6.2615986	137.7
1378	6.3289924	137.8
1379	6.4166617	137.9
1380	6.4222856	138.0
1381	6.3008127	138.1
1382	6.321451	138.2
1383	6.444347	138.3
1384	6.3591566	138.4
1385	6.3943405	138.5
1386	6.41432	138.6
1387	6.4777	138.7
1388	6.18902	138.8
1389	6.387104	138.9
1390	6.499915	139.0
1391	6.3635073	139.1
1392	6.4501457	139.2
1393	6.472661	139.3
1394	6.3555126	139.4
1395	6.4034886	139.5
1396	6.2323647	139.6
1397	6.3459845	139.7
1398	6.5143776	139.8
1399	6.393717	139.9
1400	6.224739	140.0
1401	6.4242797	140.1
1402	6.4645333	140.2
1403	6.201902	140.3
1404	6.198822	140.4
1405	6.359885	140.5
1406	6.221554	140.6
1407	6.3884025	140.7
1408	6.297366	140.8
1409	6.372346	140.9
1410	6.221249	141.0
1411	6.3667607	141.1
1412	6.190921	141.2
1413	6.2745304	141.3
1414	6.3290367	141.4
1415	6.4161406	141.5
1416	6.4740047	141.6
1417	6.3678427	141.7
1418	6.307504	141.8
1419	6.3024373	141.9
1420	6.256385	142.0
1421	6.421401	142.1
1422	6.394675	142.2
1423	6.266493	142.3
1424	6.3099756	142.4
1425	6.168795	142.5
1426	6.4235964	142.6
1427	6.4009147	142.7
1428	6.3444543	142.8
1429	6.2841415	142.9
1430	6.2801075	143.0
1431	6.2064543	143.1
1432	6.2353444	143.2
1433	6.229494	143.3
1434	6.3028393	143.4
1435	6.550364	143.5
1436	6.3221397	143.6
1437	6.3508077	143.7
1438	6.2207313	143.8
1439	6.2321324	143.9
1440	6.3449755	144.0
1441	6.438894	144.1
1442	6.317958	144.2
1443	6.2571764	144.3
1444	6.38612	144.4
1445	6.327547	144.5
1446	6.3383174	144.6
1447	6.473812	144.7
1448	6.292054	144.8
1449	6.2220135	144.9
1450	6.2042594	145.0
1451	6.4568753	145.1
1452	6.2287827	145.2
1453	6.3847	145.3
1454	6.309707	145.4
1455	6.4077783	145.5
1456	6.3134727	145.6
1457	6.4567194	145.7
1458	6.2726426	145.8
1459	6.252681	145.9
1460	6.259121	146.0
1461	6.200986	146.1
1462	6.363406	146.2
1463	6.291663	146.3
1464	6.2904463	146.4
1465	6.600379	146.5
1466	6.1027613	146.6
1467	6.092758	146.7
1468	6.2369204	146.8
1469	6.3165927	146.9
1470	6.4611416	147.0
1471	6.3458257	147.1
1472	6.356406	147.2
1473	6.322847	147.3
1474	6.461622	147.4
1475	6.3658304	147.5
1476	6.2653546	147.6
1477	6.2412014	147.7
1478	6.3945923	147.8
1479	6.41697	147.9
1480	6.4052057	148.0
1481	6.1995115	148.1
1482	6.046881	148.2
1483	6.194824	148.3
1484	6.186624	148.4
1485	6.142892	148.5
1486	6.082567	148.6
1487	6.261978	148.7
1488	6.120862	148.8
1489	6.3310547	148.9
1490	6.3778563	149.0
1491	6.4269066	149.1
1492	6.1878877	149.2
1493	6.174839	149.3
1494	6.1782117	149.4
1495	6.166019	149.5
1496	6.206701	149.6
1497	6.2760262	149.7
1498	6.1486077	149.8
1499	6.1397495	149.9
1500	6.040388	150.0
1501	6.0415754	150.1
1502	6.1483455	150.2
1503	6.18254	150.3
1504	6.2187166	150.4
1505	6.2030454	150.5
1506	6.231408	150.6
1507	6.2292547	150.7
1508	6.1512213	150.8
1509	6.105665	150.9
1510	6.068343	151.0
1511	6.0283575	151.1
1512	6.156603	151.2
1513	6.1554966	151.3
1514	6.228013	151.4
1515	6.171093	151.5
1516	6.140773	151.6
1517	6.1297083	151.7
1518	6.31362	151.8
1519	6.042702	151.9
1520	6.207642	152.0
1521	6.1580944	152.1
1522	6.2293906	152.2
1523	6.091112	152.3
1524	6.242854	152.4
1525	6.1708517	152.5
1526	6.317958	152.6
1527	6.1109548	152.7
1528	6.0267205	152.8
1529	6.2274113	152.9
1530	6.237101	153.0
1531	6.1161337	153.1
1532	6.0969424	153.2
1533	6.2196436	153.3
1534	6.1368027	153.4
1535	6.023344	153.5
1536	6.1995893	153.6
1537	6.360607	153.7
1538	6.355589	153.8
1539	6.1129055	153.9
1540	6.2786255	154.0
1541	6.2274113	154.1
1542	6.4928703	154.2
1543	6.2578845	154.3
1544	6.2309685	154.4
1545	6.2084146	154.5
1546	6.2279677	154.6
1547	6.311903	154.7
1548	6.0329604	154.8
1549	6.4269066	154.9
1550	6.2093163	155.0
1551	6.410198	155.1
1552	6.3065524	155.2
1553	6.078174	155.3
1554	6.3376117	155.4
1555	6.0710645	155.5
1556	6.3855643	155.6
1557	6.4174843	155.7
1558	6.1831913	155.8
1559	6.3254647	155.9
1560	6.232882	156.0
1561	6.298447	156.1
1562	6.1661296	156.2
1563	5.9979606	156.3
1564	6.222635	156.4
1565	6.1502066	156.5
1566	6.0715156	156.6
1567	6.035698	156.7
1568	6.2653933	156.8
1569	6.1146717	156.9
1570	6.047101	157.0
1571	6.1653256	157.1
1572	6.0583234	157.2
1573	6.15727	157.3
1574	6.0099916	157.4
1575	6.163718	157.5
1576	6.0826864	157.6
1577	6.156819	157.7
1578	6.0606766	157.8
1579	5.956536	157.9
1580	6.005043	158.0
1581	6.101474	158.1
1582	6.099314	158.2
1583	6.088135	158.3
1584	6.023002	158.4
1585	6.1383057	158.5
1586	6.085123	158.6
1587	6.1155744	158.7
1588	6.046501	158.8
1589	6.2734127	158.9
1590	6.173391	159.0
1591	6.1950836	159.1
1592	6.1640577	159.2
1593	6.2955685	159.3
1594	6.2914324	159.4
1595	6.2234507	159.5
1596	6.0484734	159.6
1597	6.301555	159.7
1598	6.0687084	159.8
1599	6.2909074	159.9
1600	6.3160763	160.0
1601	6.3164907	160.1
1602	6.403237	160.2
1603	6.5075903	160.3
1604	6.302194	160.4
1605	6.323987	160.5
1606	6.1826897	160.6
1607	6.3620763	160.7
1608	6.44124	160.8
1609	6.409274	160.9
1610	6.3981576	161.0
1611	6.1848855	161.1
1612	6.459714	161.2
1613	6.343959	161.3
1614	6.3071914	161.4
1615	6.185713	161.5
1616	6.193972	161.6
1617	6.183817	161.7
1618	6.234381	161.8
1619	6.172784	161.9
1620	6.27713	162.0
1621	6.3943787	162.1
1622	6.375683	162.2
1623	6.424412	162.3
1624	6.3381963	162.4
1625	6.440007	162.5
1626	6.386208	162.6
1627	6.569452	162.7
1628	6.440545	162.8
1629	6.4091926	162.9
1630	6.2324743	163.0
1631	6.1471853	163.1
1632	6.364938	163.2
1633	6.3004932	163.3
1634	6.3866305	163.4
1635	6.343813	163.5
1636	6.4019403	163.6
1637	6.265747	163.7
1638	6.333701	163.8
1639	6.3558106	163.9
1640	6.5247345	164.0
1641	6.349463	164.1
1642	6.3833494	164.2
1643	6.2894726	164.3
1644	6.3811846	164.4
1645	6.307964	164.5
1646	6.3755884	164.6
1647	6.3968606	164.7
1648	6.215743	164.8
1649	6.175322	164.9
1650	6.0844874	165.0
1651	6.1883955	165.1
1652	6.203649	165.2
1653	6.34394	165.3
1654	6.262345	165.4
1655	6.3310223	165.5
1656	6.467231	165.6
1657	6.2056103	165.7
1658	6.2150097	165.8
1659	6.3413997	165.9
1660	6.3277826	166.0
1661	6.2767515	166.1
1662	6.3757396	166.2
1663	6.3538456	166.3
1664	6.46867	166.4
1665	6.318015	166.5
1666	6.2875443	166.6
1667	6.3775973	166.7
1668	6.3219614	166.8
1669	6.094636	166.9
1670	6.226874	167.0
1671	6.3096433	167.1
1672	6.279414	167.2
1673	6.1344647	167.3
1674	6.2579684	167.4
1675	6.1129518	167.5
1676	6.205396	167.6
1677	6.300998	167.7
1678	6.2799215	167.8
1679	6.0678186	167.9
1680	6.189756	168.0
1681	6.2019215	168.1
1682	6.1748323	168.2
1683	6.2381215	168.3
1684	6.28082	168.4
1685	6.2423825	168.5
1686	6.2826214	168.6
1687	6.2658176	168.7
1688	6.1366315	168.8
1689	6.228356	168.9
1690	6.007759	169.0
1691	6.0759525	169.1
1692	6.239439	169.2
1693	6.0569735	169.3
1694	6.255116	169.4
1695	6.232649	169.5
1696	6.235092	169.6
1697	6.2234898	169.7
1698	6.070673	169.8
1699	6.162849	169.9
1700	6.1779375	170.0
1701	6.2431765	170.1
1702	6.26322	170.2
1703	6.231124	170.3
1704	6.362925	170.4
1705	6.3213425	170.5
1706	6.1911097	170.6
1707	6.236959	170.7
1708	6.3079257	170.8
1709	6.142065	170.9
1710	6.221101	171.0
1711	6.1156073	171.1
1712	6.1095104	171.2
1713	6.314233	171.3
1714	6.0879226	171.4
1715	6.1218953	171.5
1716	6.1595535	171.6
1717	6.2688007	171.7
1718	6.2457952	171.8
1719	6.251856	171.9
1720	6.215697	172.0
1721	6.314469	172.1
1722	6.3512135	172.2
1723	6.319418	172.3
1724	6.093188	172.4
1725	6.1273346	172.5
1726	6.281063	172.6
1727	6.260646	172.7
1728	6.3556395	172.8
1729	6.2628465	172.9
1730	6.1930285	173.0
1731	6.1051373	173.1
1732	6.1575127	173.2
1733	6.1966124	173.3
1734	6.415959	173.4
1735	6.5206523	173.5
1736	6.3678365	173.6
1737	6.376776	173.7
1738	6.2820315	173.8
1739	6.2512054	173.9
1740	6.35851	174.0
1741	6.312235	174.1
1742	6.3510804	174.2
1743	6.228304	174.3
1744	6.3342166	174.4
1745	6.2092314	174.5
1746	6.36055	174.6
1747	6.4141693	174.7
1748	6.37912	174.8
1749	6.3913097	174.9
1750	6.3968163	175.0
1751	6.387854	175.1
1752	6.398976	175.2
1753	6.388037	175.3
1754	6.3140798	175.4
1755	6.304904	175.5
1756	6.4301214	175.6
1757	6.2254314	175.7
1758	6.1557255	175.8
1759	6.1373734	175.9
1760	6.2292027	176.0
1761	6.0566072	176.1
1762	6.360183	176.2
1763	6.05958	176.3
1764	6.0650687	176.4
1765	6.118518	176.5
1766	6.074706	176.6
1767	6.241976	176.7
1768	6.0773125	176.8
1769	6.303581	176.9
1770	6.2907476	177.0
1771	6.3937483	177.1
1772	6.2742476	177.2
1773	6.312867	177.3
1774	6.1064367	177.4
1775	6.185003	177.5
1776	6.2464023	177.6
1777	6.2811146	177.7
1778	6.114059	177.8
1779	6.3739514	177.9
1780	6.3255477	178.0
1781	6.385729	178.1
1782	6.3391566	178.2
1783	6.2001743	178.3
1784	6.046901	178.4
1785	6.383236	178.5
1786	6.1437964	178.6
1787	6.080414	178.7
1788	6.346384	178.8
1789	6.2777524	178.9
1790	6.26367	179.0
1791	6.192131	179.1
1792	6.2297916	179.2
1793	6.2889156	179.3
1794	6.181243	179.4
1795	6.0447426	179.5
1796	6.166659	179.6
1797	6.169382	179.7
1798	6.3988943	179.8
1799	6.1872625	179.9
1800	6.384965	180.0
1801	6.335959	180.1
1802	6.222363	180.2
1803	6.225619	180.3
1804	6.1751723	180.4
1805	6.2850323	180.5
1806	6.275609	180.6
1807	6.396451	180.7
1808	6.299067	180.8
1809	6.1207504	180.9
1810	6.27774	181.0
1811	6.1565833	181.1
1812	6.2925854	181.2
1813	6.2795362	181.3
1814	6.1603775	181.4
1815	6.3244014	181.5
1816	6.2907476	181.6
1817	6.2683506	181.7
1818	6.1944466	181.8
1819	6.214226	181.9
1820	6.1900616	182.0
1821	6.2033567	182.1
1822	6.1255198	182.2
1823	6.177286	182.3
1824	6.2510247	182.4
1825	6.1484437	182.5
1826	6.311278	182.6
1827	6.3103776	182.7
1828	6.2226605	182.8
1829	6.2206407	182.9
1830	6.097861	183.0
1831	5.9982023	183.1
1832	6.1126947	183.2
1833	6.008416	183.3
1834	6.3185887	183.4
1835	6.2700663	183.5
1836	6.43614	183.6
1837	6.11541	183.7
1838	6.28434	183.8
1839	6.509237	183.9
1840	6.497913	184.0
1841	6.2257676	184.1
1842	6.1895347	184.2
1843	6.242595	184.3
1844	6.256694	184.4
1845	6.3302336	184.5
1846	6.2954335	184.6
1847	6.2671747	184.7
1848	6.265438	184.8
1849	6.324025	184.9
1850	6.540861	185.0
1851	6.4591904	185.1
1852	6.2380314	185.2
1853	6.436296	185.3
1854	6.2172527	185.4
1855	6.22134	185.5
1856	6.2599382	185.6
1857	6.311495	185.7
1858	6.172529	185.8
1859	6.17093	185.9
1860	6.2211914	186.0
1861	6.1940565	186.1
1862	6.226887	186.2
1863	6.265798	186.3
1864	6.0311437	186.4
1865	6.3014593	186.5
1866	6.122073	186.6
1867	6.187191	186.7
1868	6.103144	186.8
1869	6.136986	186.9
1870	6.1956625	187.0
1871	6.051576	187.1
1872	6.0683765	187.2
1873	6.0810566	187.3
1874	6.0958123	187.4
1875	6.025142	187.5
1876	6.034376	187.6
1877	6.2868075	187.7
1878	6.314309	187.8
1879	6.176901	187.9
1880	6.241576	188.0
1881	6.317754	188.1
1882	6.398095	188.2
1883	6.5017004	188.3
1884	6.2172394	188.4
1885	6.006445	188.5
1886	6.069903	188.6
1887	6.2852883	188.7
1888	6.1559095	188.8
1889	6.054432	188.9
1890	5.913186	189.0
1891	6.003969	189.1
1892	6.180239	189.2
1893	6.1024113	189.3
1894	6.2224474	189.4
1895	6.0965323	189.5
1896	6.2909203	189.6
1897	6.1867547	189.7
1898	6.218522	189.8
1899	6.0977287	189.9
1900	6.0841827	190.0
1901	6.0676327	190.1
1902	6.1168523	190.2
1903	6.2564173	190.3
1904	6.1377673	190.4
1905	6.311763	190.5
1906	6.260749	190.6
1907	6.296528	190.7
1908	6.16756	190.8
1909	6.1865854	190.9
1910	6.276052	191.0
1911	6.090794	191.1
1912	6.2710304	191.2
1913	6.2263436	191.3
1914	6.221677	191.4
1915	6.1895537	191.5
1916	6.2209387	191.6
1917	6.261836	191.7
1918	6.0190945	191.8
1919	6.296451	191.9
1920	6.013021	192.0
1921	6.0366726	192.1
1922	5.997544	192.2
1923	6.115179	192.3
1924	6.181308	192.4
1925	6.0467014	192.5
1926	6.045002	192.6
1927	6.0641327	192.7
1928	6.304821	192.8
1929	6.1505866	192.9
1930	6.263773	193.0
1931	6.0456085	193.1
1932	6.2262464	193.2
1933	6.3992405	193.3
1934	6.315381	193.4
1935	6.399291	193.5
1936	6.2989655	193.6
1937	6.267695	193.7
1938	6.290901	193.8
1939	6.142242	193.9
1940	6.4692173	194.0
1941	6.339843	194.1
1942	6.1272693	194.2
1943	6.078664	194.3
1944	6.3051343	194.4
1945	6.2060647	194.5
1946	6.091747	194.6
1947	6.199999	194.7
1948	6.0317516	194.8
1949	6.1520534	194.9
1950	6.0019827	195.0
1951	5.8793645	195.1
1952	6.0839043	195.2
1953	6.1189327	195.3
1954	6.1243362	195.4
1955	6.130148	195.5
1956	6.1470156	195.6
1957	6.284289	195.7
1958	6.1486273	195.8
1959	5.966531	195.9
1960	5.9861207	196.0
1961	5.960971	196.1
1962	6.1398935	196.2
1963	6.1352067	196.3
1964	6.300065	196.4
1965	6.2090178	196.5
1966	6.253808	196.6
1967	6.164222	196.7
1968	6.072809	196.8
1969	6.2139015	196.9
1970	6.1846967	197.0
1971	6.3427396	197.1
1972	6.1397624	197.2
1973	6.261444	197.3
1974	5.9939427	197.4
1975	6.24677	197.5
1976	6.3479204	197.6
1977	6.347819	197.7
1978	6.2405686	197.8
1979	6.34227	197.9
1980	6.1952143	198.0
1981	6.204487	198.1
1982	6.1845465	198.2
1983	6.10251	198.3
1984	6.1414423	198.4
1985	6.186475	198.5
1986	6.261251	198.6
1987	6.155778	198.7
1988	6.0158944	198.8
1989	6.1636267	198.9
1990	6.2275405	199.0
1991	6.205883	199.1
1992	6.3822513	199.2
1993	6.1422753	199.3
1994	6.322509	199.4
1995	6.402935	199.5
1996	6.4196186	199.6
1997	6.438236	199.7
1998	6.456464	199.8
[truncated: 24,001 more rows]
