# Supplementary material for: Assessing structure-function impacts on Vitellogenin by leveraging allelic variant found in honey bee subspecies Apis mellifera mellifera
Source: iScience. 2025 Jul 29;28(9):113241. doi: 10.1016/j.isci.2025.113241 (PMC12496180; doi:10.1016/j.isci.2025.113241)
Supplement: Data S1. Data and code for molecular dynamics [file mmc2.zip › MD_analysis/csv/rmsfdel_mean.csv]

	Residue	mean_del
0	21	2.00887256
1	22	1.40476339
2	23	1.59074424
3	24	1.42139032
4	25	1.46768924
5	26	1.14618313
6	27	0.925125078
7	28	0.741803496
8	29	0.668426578
9	30	0.615455144
10	31	0.651711772
11	32	0.69871538
12	33	0.741295416
13	34	0.7774371680000001
14	35	0.812427832
15	36	0.93585501
16	37	1.0250822
17	38	1.1268851000000002
18	39	1.41435592
19	40	2.2250941400000004
20	41	2.90571552
21	42	3.3995450400000005
22	43	3.5079783200000003
23	44	2.7514487
24	45	2.5034962399999996
25	46	1.9122550399999998
26	47	1.4019673400000001
27	48	1.17718966
28	49	1.192750872
29	50	0.9396155
30	51	0.796693416
31	52	0.8016011940000001
32	53	0.793132774
33	54	0.742642286
34	55	0.6759718419999999
35	56	0.66380677
36	57	0.662193674
37	58	0.699680678
38	59	0.881355274
39	60	1.0407705
40	61	1.3612516799999999
41	62	1.4765371
42	63	1.6943759399999998
43	64	1.4428360000000002
44	65	1.14508254
45	66	0.9359610719999999
46	67	0.874239946
47	68	0.7387684539999999
48	69	0.74642533
49	70	0.79407813
50	71	1.129556268
51	72	1.10064638
52	73	1.1018692900000002
53	74	0.9638825799999999
54	75	0.8906130999999998
55	76	0.9617257460000002
56	77	1.139704
57	78	1.2673494599999997
58	79	1.69179614
59	80	2.0412919
60	81	2.59629814
61	82	2.70014412
62	83	2.82437154
63	84	2.80462706
64	85	2.65309332
65	86	1.93781138
66	87	1.9480568200000001
67	88	2.0737826999999998
68	89	1.9078266799999999
69	90	2.02530406
70	91	2.14995032
71	92	2.22471804
72	93	2.76985804
73	94	2.56535124
74	95	2.04847666
75	96	2.19721566
76	97	1.4381976600000002
77	98	1.2634413800000002
78	99	1.16610752
79	100	1.22298196
80	101	1.4798994
81	102	1.23865866
82	103	1.4519309200000001
83	104	1.22822566
84	105	1.058325028
85	106	0.94442638
86	107	0.92079988
87	108	0.921266318
88	109	0.968058772
89	110	1.16585502
90	111	1.1980488
91	112	1.6818247200000003
92	113	1.98173852
93	114	1.78750814
94	115	1.2739329000000001
95	116	1.13470912
96	117	1.4569225
97	118	1.3776643
98	119	1.0957526199999998
99	120	1.1032140279999998
100	121	1.117612874
101	122	1.2945537599999999
102	123	1.6442659799999997
103	124	1.64955976
104	125	1.34228838
105	126	1.4423881399999998
106	127	1.43850438
107	128	1.36133214
108	129	1.12750744
109	130	1.0972115800000002
110	131	1.1644676600000001
111	132	1.0314173
112	133	0.911445792
113	134	0.97624818
114	135	0.9907384460000002
115	136	0.921642348
116	137	0.9813192279999999
117	138	1.00459293
118	139	0.91220654
119	140	0.8908902080000001
120	141	0.979602954
121	142	1.0582078799999999
122	143	1.2425243900000003
123	144	1.68677682
124	145	2.0104514
125	146	2.33143314
126	147	2.71518388
127	148	3.12512732
128	149	3.6743825599999993
129	150	4.2944857800000005
130	151	4.390558319999999
131	152	4.524042280000001
132	156	4.6077334400000005
133	157	4.36773804
134	158	4.438421
135	159	4.20605196
136	160	4.157553200000001
137	161	3.65402048
138	162	2.95667876
139	163	2.5703791000000002
140	164	1.8715278400000002
141	165	1.60477772
142	166	1.4083082199999999
143	167	1.44362134
144	168	1.50113704
145	169	1.6807261400000002
146	170	1.79787976
147	171	1.7401020199999997
148	172	2.16643718
149	173	2.63686964
150	174	2.9215865
151	175	2.8941051399999997
152	176	2.3474611600000004
153	177	2.00468992
154	178	1.5720389199999998
155	179	1.5060801400000001
156	180	1.211973168
157	181	1.160340568
158	182	1.0742397320000001
159	183	1.078804304
160	184	1.037036136
161	185	1.2467051919999999
162	186	1.1762784
163	187	1.2825031199999999
164	188	1.76990618
165	189	1.9608047999999996
166	190	2.213742
167	191	1.9200582400000001
168	192	1.7273578
169	193	2.19596124
170	194	2.36165362
171	195	2.0800784200000004
172	196	2.2446320999999996
173	197	1.9863029400000003
174	198	1.42129252
175	199	1.397755794
176	200	1.65459618
177	201	1.95300662
178	202	2.28578548
179	203	2.6853662
180	204	3.12571816
181	205	3.4520923100000003
182	206	3.0963459
183	207	2.7756039400000003
184	208	2.21958932
185	209	1.47107942
186	210	1.0357927660000001
187	211	0.9524639200000001
188	212	0.925269088
189	213	0.8849097880000001
190	214	0.9427641679999998
191	215	0.964127292
192	216	1.092615408
193	217	1.2286223799999998
194	218	1.616090474
195	219	1.6311618060000002
196	220	1.9552243999999999
197	221	2.22104836
198	222	2.49572364
199	223	3.27003476
200	224	3.41587838
201	225	4.133780379999999
202	226	4.00172536
203	227	3.66073338
204	228	3.93553834
205	229	4.38504404
206	230	5.1614009
207	231	5.73077764
208	232	5.5224499
209	233	5.82725676
210	234	6.36524096
211	235	6.0066899
212	236	5.86158044
213	237	6.15112596
214	238	6.2429838
215	239	5.723752299999999
216	240	5.991089400000001
217	241	5.688205719999999
218	242	4.79431996
219	243	3.97310698
220	244	4.165318940000001
221	245	3.5475514400000003
222	246	2.74318622
223	247	2.68640194
224	248	2.5112651
225	249	1.9988299399999998
226	250	1.66986512
227	251	1.339924308
228	252	1.182574172
229	253	1.1216645399999998
230	254	1.08808256
231	255	1.000883442
232	256	0.932879112
233	257	0.7965175139999998
234	258	0.79362292
235	259	0.7908080999999999
236	260	0.9160208300000001
237	261	1.1825506000000001
238	262	1.4792547400000002
239	263	1.6275051
240	264	1.8738481400000002
241	265	1.5052004939999999
242	266	1.0468080060000002
243	267	0.8108151339999999
244	268	0.705448968
245	269	0.71028764
246	270	0.707069362
247	271	0.746122236
248	272	0.905663062
249	273	0.995320828
250	274	1.0024639199999998
251	275	1.069151686
252	276	1.178811906
253	277	1.2380118
254	278	1.35217554
255	279	1.65862786
256	280	1.99039492
257	281	2.8709896
258	282	3.10726048
259	283	3.47111814
260	284	3.6356142
261	285	3.1582144
262	286	3.1816476400000004
263	287	2.75335774
264	288	2.4429214
265	289	1.60169502
266	290	1.2294574
267	291	1.0629019400000002
268	292	1.0251804139999998
269	293	0.9607500200000001
270	294	0.9722686819999999
271	295	0.968640132
272	296	0.84458766
273	297	0.7616387699999999
274	298	0.70940822
275	299	0.6878493
276	300	0.8355835580000001
277	301	0.9185198299999999
278	302	0.971049506
279	303	1.1825819800000001
280	304	1.6086584800000001
281	305	1.91045548
282	306	1.9437923599999998
283	307	1.9784017000000003
284	308	1.7335242999999998
285	309	1.77091722
286	310	1.91541864
287	311	1.8960574400000003
288	312	2.16281286
289	313	2.5341854600000002
290	314	2.31133214
291	315	2.34516142
292	316	2.00841876
293	317	1.7848638600000002
294	318	1.7675424399999997
295	319	2.08547996
296	320	1.8807681200000002
297	321	1.4257590199999999
298	322	1.9712453000000003
299	323	3.06649344
