# Supplementary material for: Assessing structure-function impacts on Vitellogenin by leveraging allelic variant found in honey bee subspecies Apis mellifera mellifera
Source: iScience. 2025 Jul 29;28(9):113241. doi: 10.1016/j.isci.2025.113241 (PMC12496180; doi:10.1016/j.isci.2025.113241)
Supplement: Data S1. Data and code for molecular dynamics [file mmc2.zip › MD_analysis/csv/rmsfwt5.csv]

	Fluctuations	Atom_number
0	1.2774305	0
1	1.0062025	1
2	1.2790544	2
3	1.2158734	3
4	1.2205687	4
5	1.1132429	5
6	0.91547495	6
7	0.7419113	7
8	0.66042966	8
9	0.5806178	9
10	0.6413243	10
11	0.6761445	11
12	0.77018076	12
13	0.8754959	13
14	1.0952748	14
15	1.1823316	15
16	1.1443956	16
17	1.1393346	17
18	1.3970917	18
19	2.1487553	19
20	2.521274	20
21	2.8068013	21
22	3.5632298	22
23	2.4369547	23
24	2.3050287	24
25	1.7979199	25
26	1.2362128	26
27	0.9921327	27
28	1.9567364	28
29	1.2699748	29
30	0.9808323	30
31	0.8556771	31
32	0.7857635	32
33	0.670884	33
34	0.59781563	34
35	0.5502973	35
36	0.59819406	36
37	0.6167613	37
38	0.8064356	38
39	0.9571326	39
40	1.2380986	40
41	1.3383758	41
42	1.5647727	42
43	1.5058568	43
44	1.0298624	44
45	0.8005727	45
46	0.7595966	46
47	0.6206981	47
48	0.6329387	48
49	0.7318473	49
50	1.0950284	50
51	0.95837766	51
52	1.1474348	52
53	0.9698772	53
54	0.916658	54
55	1.0357592	55
56	1.1568636	56
57	1.4021487	57
58	1.5964186	58
59	2.279075	59
60	2.4120474	60
61	2.6003315	61
62	2.9545686	62
63	2.8062391	63
64	2.6481042	64
65	2.504651	65
66	2.7390444	66
67	2.316235	67
68	2.2968314	68
69	2.2806957	69
70	2.9324365	70
71	2.9568644	71
72	3.946323	72
73	3.4403825	73
74	2.2305846	74
75	2.848091	75
76	1.9321363	76
77	2.0564845	77
78	1.895889	78
79	1.5517988	79
80	2.3352358	80
81	1.815165	81
82	2.236017	82
83	1.9607568	83
84	1.349423	84
85	0.9676392	85
86	0.8354315	86
87	0.8236698	87
88	0.82093805	88
89	0.97351456	89
90	1.3938695	90
91	1.8625467	91
92	2.6357353	92
93	2.8909483	93
94	2.4830148	94
95	1.731673	95
96	1.7403479	96
97	1.4749064	97
98	1.103787	98
99	1.1214658	99
100	1.1387768	100
101	1.364722	101
102	1.7149258	102
103	1.7190367	103
104	1.429864	104
105	1.6411095	105
106	1.7048314	106
107	1.6170989	107
108	1.2684559	108
109	1.1821032	109
110	1.2325377	110
111	1.0390984	111
112	0.8572188	112
113	0.95560485	113
114	0.91856194	114
115	0.72077596	115
116	0.78919137	116
117	0.87204635	117
118	0.7524742	118
119	0.7685732	119
120	0.83841014	120
121	0.81060815	121
122	0.9846872	122
123	1.6968038	123
124	2.2163856	124
125	2.2945724	125
126	2.4108007	126
127	1.9236041	127
128	1.8949976	128
129	1.7752218	129
130	1.403845	130
131	1.4229772	131
132	1.8532534	132
133	1.9183011	133
134	1.959785	134
135	2.5095737	135
136	3.1134322	136
137	3.5843058	137
138	3.7360802	138
139	4.026863	139
140	3.4194565	140
141	3.0145977	141
142	2.8441312	142
143	1.9867026	143
144	1.3434954	144
145	1.1351315	145
146	1.164346	146
147	1.188721	147
148	1.7959285	148
149	2.5391374	149
150	2.8349078	150
151	3.828155	151
152	4.349673	152
153	4.7088413	153
154	4.6941524	154
155	4.585661	155
156	4.3557816	156
157	2.8600333	157
158	2.5740542	158
159	1.1982026	159
160	1.018495	160
161	0.9295703	161
162	1.0655437	162
163	1.0503597	163
164	1.31564	164
165	1.2950876	165
166	1.3784761	166
167	1.7935162	167
168	1.8532958	168
169	2.1121047	169
170	1.9069648	170
171	1.6304958	171
172	1.9334979	172
173	2.1034513	173
174	1.6806954	174
175	1.5088537	175
176	1.3649743	176
177	1.1792861	177
178	1.0548928	178
179	1.0904007	179
180	1.1861116	180
181	1.315531	181
182	1.4990814	182
183	1.2794545	183
184	1.3399873	184
185	1.7327261	185
186	1.76488	186
187	1.4331864	187
188	1.231623	188
189	1.0724037	189
190	1.0073433	190
191	0.96292007	191
192	0.84861267	192
193	0.9715669	193
194	0.9402767	194
195	0.9520806	195
196	1.0766441	196
197	1.3110917	197
198	1.7638502	198
199	2.0020242	199
200	2.664666	200
201	2.8294964	201
202	3.304936	202
203	3.4626606	203
204	3.037112	204
205	2.7608495	205
206	2.5083125	206
207	2.5868068	207
208	2.8209987	208
209	2.9852772	209
210	3.2688787	210
211	3.3705833	211
212	2.920842	212
213	2.9202485	213
214	3.061744	214
215	3.4007077	215
216	4.3606277	216
217	4.912286	217
218	4.5812984	218
219	4.9085293	219
220	5.103074	220
221	5.070326	221
222	4.030014	222
223	3.3864002	223
224	2.8849921	224
225	2.722113	225
226	2.6012607	226
227	2.4784918	227
228	2.0210283	228
229	1.3173478	229
230	1.1700035	230
231	0.8973621	231
232	0.91774213	232
233	0.894138	233
234	0.9767519	234
235	0.9228505	235
236	0.7700967	236
237	0.8259285	237
238	0.8915734	238
239	0.9266921	239
240	1.1475985	240
241	1.5125396	241
242	1.6328084	242
243	1.7651123	243
244	1.5336598	244
245	1.0851159	245
246	1.0056574	246
247	0.7361544	247
248	0.8299916	248
249	0.77081496	249
250	0.7759413	250
251	0.86597925	251
252	0.8965417	252
253	0.925369	253
254	0.928709	254
255	0.89744806	255
256	1.1183028	256
257	1.4749792	257
258	2.4930365	258
259	2.6356053	259
260	2.7988622	260
261	3.1258347	261
262	3.1324968	262
263	3.996531	263
264	3.719232	264
265	3.6355672	265
266	3.040037	266
267	2.4058537	267
268	1.8980861	268
269	1.1547031	269
270	0.9614545	270
271	0.8434216	271
272	0.9068712	272
273	0.9268645	273
274	0.87798536	274
275	0.83042455	275
276	0.7133652	276
277	0.746516	277
278	0.72539735	278
279	0.8274771	279
280	0.9177978	280
281	0.9933477	281
282	1.2209903	282
283	1.3564386	283
284	1.2638975	284
285	1.8288481	285
286	1.5626249	286
287	1.3468614	287
288	1.1094265	288
289	1.5071616	289
290	1.7244638	290
291	1.9949247	291
292	2.5117466	292
293	2.3626468	293
294	2.303081	294
295	1.9499872	295
296	1.6549206	296
297	1.529835	297
298	1.7634425	298
299	1.911675	299
300	1.9771562	300
301	3.781445	301
302	6.5297694	302
