# Supplementary material for: Assessing structure-function impacts on Vitellogenin by leveraging allelic variant found in honey bee subspecies Apis mellifera mellifera
Source: iScience. 2025 Jul 29;28(9):113241. doi: 10.1016/j.isci.2025.113241 (PMC12496180; doi:10.1016/j.isci.2025.113241)
Supplement: Data S1. Data and code for molecular dynamics [file mmc2.zip › MD_analysis/csv/rgwtg1.csv]

	Gyration	Time_(ns)
0	2.077508619843024	0.0
1	2.073533887515352	0.1
2	2.0774873171738024	0.2
3	2.0791318800885157	0.3
4	2.0732038034809777	0.4
5	2.076893140751954	0.5
6	2.0795970484146222	0.6
7	2.0799867050025536	0.7
8	2.0872128819349234	0.8
9	2.08380506778915	0.9
10	2.0898497725383183	1.0
11	2.090172415484778	1.1
12	2.0928965952326317	1.2
13	2.0975149974039633	1.3
14	2.092790131299432	1.4
15	2.0953983005893093	1.5
16	2.1028670479157703	1.6
17	2.1015837885970785	1.7
18	2.101997638432347	1.8
19	2.0948906416376074	1.9
20	2.0888217448939965	2.0
21	2.0777367757997984	2.1
22	2.086170686394177	2.2
23	2.0776780559442054	2.3
24	2.0896857577893946	2.4
25	2.0817244815837923	2.5
26	2.086297817085833	2.6
27	2.0762632547845414	2.7
28	2.081062643374159	2.8
29	2.083348957668469	2.9
30	2.079162328391702	3.0
31	2.071459255273611	3.1
32	2.067824549142264	3.2
33	2.0932646005020743	3.3
34	2.0786623123361987	3.4
35	2.0738165455386834	3.5
36	2.0596295250029333	3.6
37	2.068098820068864	3.7
38	2.0706702930549388	3.8
39	2.055296879914253	3.9
40	2.0605595231829668	4.0
41	2.0647343698523826	4.1
42	2.06279410553319	4.2
43	2.07610422149022	4.3
44	2.067704084544628	4.4
45	2.052646249035162	4.5
46	2.060437633925476	4.6
47	2.074400791357236	4.7
48	2.0688215085112636	4.8
49	2.069763267839814	4.9
50	2.0639283662139842	5.0
51	2.069907473790779	5.1
52	2.0712072133278783	5.2
53	2.0701153216432817	5.3
54	2.0786928862358685	5.4
55	2.090521404934369	5.5
56	2.082025800026326	5.6
57	2.0741008078205554	5.7
58	2.087068600341013	5.8
59	2.0801311804857785	5.9
60	2.0827988363552903	6.0
61	2.0819671374318656	6.1
62	2.0944748269384856	6.2
63	2.097284194621204	6.3
64	2.0988474163532906	6.4
65	2.0857704776519816	6.5
66	2.088765505933102	6.6
67	2.0953859525847376	6.7
68	2.0927962465193386	6.8
69	2.0831583698810734	6.9
70	2.0845979433929758	7.0
71	2.102968694551232	7.1
72	2.0956928261286567	7.2
73	2.100520599480949	7.3
74	2.0857099956824223	7.4
75	2.0812030958637755	7.5
76	2.083614351547197	7.6
77	2.0749342710303655	7.7
78	2.0817750301983433	7.8
79	2.080923405843801	7.9
80	2.0936356530604625	8.0
81	2.089057527711234	8.1
82	2.106632600071658	8.2
83	2.103484825633486	8.3
84	2.0936907776304006	8.4
85	2.0856922239590183	8.5
86	2.090549221422748	8.6
87	2.097352708712835	8.7
88	2.0935780645361124	8.8
89	2.0871207850981808	8.9
90	2.080968663596533	9.0
91	2.0775584036086614	9.1
92	2.0810639904994734	9.2
93	2.080157039073803	9.3
94	2.085033131594637	9.4
95	2.0847619638915242	9.5
96	2.0881342830778302	9.6
97	2.094074872670979	9.7
98	2.084144970816476	9.8
99	2.0795086479622054	9.9
100	2.098389862955305	10.0
101	2.0900640832283393	10.1
102	2.0842173274880778	10.2
103	2.0892765939068085	10.3
104	2.0865346267706504	10.4
105	2.101693241619929	10.5
106	2.088034918919663	10.6
107	2.1027658293423572	10.7
108	2.100213923782283	10.8
109	2.1003746797710767	10.9
110	2.086139079182043	11.0
111	2.0896577750862826	11.1
112	2.0902125102627087	11.2
113	2.0922481956202312	11.3
114	2.096435239383982	11.4
115	2.094765335138902	11.5
116	2.089276146990189	11.6
117	2.1157190802205297	11.7
118	2.0935684768242795	11.8
119	2.0921802442694677	11.9
120	2.1022759245534184	12.0
121	2.0919261163310914	12.1
122	2.082211948120736	12.2
123	2.088839602023721	12.3
124	2.102095453659547	12.4
125	2.0987578793328625	12.5
126	2.083850036633515	12.6
127	2.0921117467890196	12.7
128	2.092616601312469	12.8
129	2.1018653682663953	12.9
130	2.080495354624561	13.0
131	2.092868325938174	13.1
132	2.097535394317998	13.2
133	2.0968645988954706	13.3
134	2.1047784925421857	13.4
135	2.098192042977731	13.5
136	2.105448768502128	13.6
137	2.0872651003294136	13.7
138	2.094131717971064	13.8
139	2.07688798298607	13.9
140	2.0886326556579045	14.0
141	2.0798136123500144	14.1
142	2.088516455889104	14.2
143	2.0845263249006702	14.3
144	2.101439155613645	14.4
145	2.0890291246178085	14.5
146	2.097680582969446	14.6
147	2.1047189240191204	14.7
148	2.0913826525202555	14.8
149	2.10228377436231	14.9
150	2.101959148564241	15.0
151	2.1119923404005903	15.1
152	2.1000438154177337	15.2
153	2.096908255280205	15.3
154	2.096265802287751	15.4
155	2.092476496591709	15.5
156	2.0876669573768196	15.6
157	2.1028397055652066	15.7
158	2.10314310992787	15.8
159	2.0938849716815606	15.9
160	2.096077571892846	16.0
161	2.1042032009213694	16.1
162	2.0951042414472827	16.2
163	2.096051558813118	16.3
164	2.1064638445042734	16.4
165	2.1096725171109587	16.5
166	2.101204568624693	16.6
167	2.090892305870436	16.7
168	2.0988309681078547	16.8
169	2.111620477948262	16.9
170	2.086518157571908	17.0
171	2.0834339337198786	17.1
172	2.0973877888102344	17.2
173	2.087399875749184	17.3
174	2.1016886397120915	17.4
175	2.1131456219874414	17.5
176	2.106019487197672	17.6
177	2.1002516799424282	17.7
178	2.10191143299257	17.8
179	2.107482014278819	17.9
180	2.1067669348868248	18.0
181	2.1019285036520894	18.1
182	2.1049583748406553	18.2
183	2.095762384244406	18.3
184	2.100111990226759	18.4
185	2.0953505743879335	18.5
186	2.097555923144576	18.6
187	2.102069685580058	18.7
188	2.080615604866509	18.8
189	2.0825507407211163	18.9
190	2.0679257607260135	19.0
191	2.077577396812342	19.1
192	2.0886560897667614	19.2
193	2.0917114465678983	19.3
194	2.0885358356001413	19.4
195	2.0845900949647747	19.5
196	2.0833667509385734	19.6
197	2.0971902168278134	19.7
198	2.062661957910461	19.8
199	2.077709955948166	19.9
200	2.0660575451949708	20.0
201	2.0725991642986177	20.1
202	2.073394001335104	20.2
203	2.0812498484824222	20.3
204	2.0650920580564445	20.4
205	2.0905234908831622	20.5
206	2.0871401687674647	20.6
207	2.077343255485155	20.7
208	2.083176296993319	20.8
209	2.0881410604336654	20.9
210	2.0721711098020084	21.0
211	2.090766248725639	21.1
212	2.0836568401837017	21.2
213	2.0796568445868355	21.3
214	2.09005694783365	21.4
215	2.090363241758311	21.5
216	2.0967642937530466	21.6
217	2.0794831998692316	21.7
218	2.074469830770053	21.8
219	2.0754518754917903	21.9
220	2.0798222850191097	22.0
221	2.073217224512448	22.1
222	2.0807389175980457	22.2
223	2.0770836187695005	22.3
224	2.0800919047037403	22.4
225	2.0886903947034257	22.5
226	2.1028434928071293	22.6
227	2.093469799143635	22.7
228	2.084555061904965	22.8
229	2.087282462221231	22.9
230	2.0810343354302336	23.0
231	2.080291310335337	23.1
232	2.0841817111235397	23.2
233	2.085209115529309	23.3
234	2.078236377876185	23.4
235	2.0902102031949656	23.5
236	2.0874419703780913	23.6
237	2.07442186283342	23.7
238	2.0861826044950313	23.8
239	2.088133990874021	23.9
240	2.0813412634387745	24.0
241	2.0930962925116416	24.1
242	2.097341055030614	24.2
243	2.10143884971774	24.3
244	2.0907407023040427	24.4
245	2.1026775021702875	24.5
246	2.10086820064614	24.6
247	2.09472387239232	24.7
248	2.095096665601123	24.8
249	2.090969244887961	24.9
250	2.1032553869630255	25.0
251	2.1017766416964423	25.1
252	2.09307443692627	25.2
253	2.087019377455883	25.3
254	2.109879881620858	25.4
255	2.0967313923498403	25.5
256	2.112429628290369	25.6
257	2.1007485010649773	25.7
258	2.1046251978027883	25.8
259	2.114137842803061	25.9
260	2.1108281615038025	26.0
261	2.103972554276845	26.1
262	2.1069509159864057	26.2
263	2.0940123934398236	26.3
264	2.1039687568483822	26.4
265	2.0980400115476434	26.5
266	2.090343811573709	26.6
267	2.097767427007055	26.7
268	2.0952197600880362	26.8
269	2.096458087488192	26.9
270	2.0838933509620965	27.0
271	2.079640414016349	27.1
272	2.084713054662436	27.2
273	2.0919228152176133	27.3
274	2.090953651652902	27.4
275	2.087155995443376	27.5
276	2.0875593061982114	27.6
277	2.093214462518832	27.7
278	2.086212598645962	27.8
279	2.088704565850286	27.9
280	2.0886287531203496	28.0
281	2.0852992800662813	28.1
282	2.086637021601829	28.2
283	2.0879243075357903	28.3
284	2.0825320235191818	28.4
285	2.094897701210561	28.5
286	2.089852840422286	28.6
287	2.083239178384917	28.7
288	2.073645362414049	28.8
289	2.0868471076096777	28.9
290	2.0854171957024463	29.0
291	2.087128613848498	29.1
292	2.0867292888765268	29.2
293	2.0900679406323435	29.3
294	2.0963085218757866	29.4
295	2.0914624864892106	29.5
296	2.094354242245075	29.6
297	2.0849393441336352	29.7
298	2.0885949216769695	29.8
299	2.093806353279672	29.9
300	2.1013078846101028	30.0
301	2.0970880953002466	30.1
302	2.090495321481417	30.2
303	2.0804971111636217	30.3
304	2.0863406039367525	30.4
305	2.093197797286778	30.5
306	2.089432159682081	30.6
307	2.0877572534205764	30.7
308	2.0938971199286973	30.8
309	2.0877516197950485	30.9
310	2.0946658357724863	31.0
311	2.097754876329784	31.1
312	2.089553067436892	31.2
313	2.095533766777968	31.3
314	2.102366627866134	31.4
315	2.095388490232153	31.5
316	2.1008613540454166	31.6
317	2.0938036352900053	31.7
318	2.084344185613711	31.8
319	2.095922456345042	31.9
320	2.087155677543109	32.0
321	2.088695510604474	32.1
322	2.0832416581785687	32.2
323	2.0990053961204995	32.3
324	2.1024538384071074	32.4
325	2.094932701905241	32.5
326	2.0892619522445948	32.6
327	2.0799508710958285	32.7
328	2.093806216081988	32.8
329	2.0946272196955182	32.9
330	2.0795036815439913	33.0
331	2.0884218435249062	33.1
332	2.0889028862509416	33.2
333	2.093658173964408	33.3
334	2.0963867125406863	33.4
335	2.0882565068271512	33.5
336	2.0954076211098136	33.6
337	2.1033440464838202	33.7
338	2.1038338644649826	33.8
339	2.098727136951009	33.9
340	2.100323555274102	34.0
341	2.1083971110846926	34.1
342	2.1019920146693707	34.2
343	2.0927477752113735	34.3
344	2.0932440397391354	34.4
345	2.099644564026955	34.5
346	2.1044606059056905	34.6
347	2.114991459849642	34.7
348	2.1096278937143036	34.8
349	2.116783654056367	34.9
350	2.119783790224063	35.0
351	2.097562841308559	35.1
352	2.102270606663569	35.2
353	2.1005421442921985	35.3
354	2.1015718203915745	35.4
355	2.1055901608188896	35.5
356	2.1009402930767536	35.6
357	2.0896329654387373	35.7
358	2.110660518367398	35.8
359	2.1093171151556933	35.9
360	2.1024977981949093	36.0
361	2.1039214948430196	36.1
362	2.109543352376347	36.2
363	2.106075627798732	36.3
364	2.0987503042208986	36.4
365	2.092847796647333	36.5
366	2.105497662313686	36.6
367	2.097090231166596	36.7
368	2.105799348793718	36.8
369	2.095312310518471	36.9
370	2.0988151634309506	37.0
371	2.1082399871195356	37.1
372	2.104418103141067	37.2
373	2.095950842480537	37.3
374	2.104357603908975	37.4
375	2.102318883243304	37.5
376	2.091863029815744	37.6
377	2.0979374777638142	37.7
378	2.0975237137499065	37.8
379	2.0882079583774713	37.9
380	2.098310950910604	38.0
381	2.0982842670724997	38.1
382	2.100715228430158	38.2
383	2.1029935377541857	38.3
384	2.107123225362689	38.4
385	2.1137866520676383	38.5
386	2.114114479626884	38.6
387	2.115555530589633	38.7
388	2.111656966590968	38.8
389	2.111060031611481	38.9
390	2.111599860544907	39.0
391	2.121061251459364	39.1
392	2.1241018574297703	39.2
393	2.119675380980025	39.3
394	2.1231721600889473	39.4
395	2.1064161614591357	39.5
396	2.100622883959073	39.6
397	2.105061483683454	39.7
398	2.102228430030517	39.8
399	2.1103209945220525	39.9
400	2.099453334053167	40.0
401	2.0936927215633845	40.1
402	2.093909926703946	40.2
403	2.097134860714722	40.3
404	2.0996798406656545	40.4
405	2.0796129431264494	40.5
406	2.0845058690756653	40.6
407	2.0869729262501444	40.7
408	2.093485622002256	40.8
409	2.0963530929729552	40.9
410	2.0836904535302447	41.0
411	2.0947488558704848	41.1
412	2.0963569908431166	41.2
413	2.1035216454859005	41.3
414	2.1036065056499202	41.4
415	2.0950219867619615	41.5
416	2.0856096320917876	41.6
417	2.0938467659472706	41.7
418	2.091903101928902	41.8
419	2.0946387201304315	41.9
420	2.082475365118549	42.0
421	2.0945675510187627	42.1
422	2.100124410610362	42.2
423	2.0974482336237426	42.3
424	2.0875072281338345	42.4
425	2.10090050848885	42.5
426	2.09322581927761	42.6
427	2.0973107354324485	42.7
428	2.09150689756495	42.8
429	2.0809362495165553	42.9
430	2.08669995982735	43.0
431	2.0715799382498092	43.1
432	2.0823866674667686	43.2
433	2.085941842725903	43.3
434	2.07276699411978	43.4
435	2.074335381238645	43.5
436	2.0780688601768347	43.6
437	2.0624507673230137	43.7
438	2.0784093258215384	43.8
439	2.081478046010463	43.9
440	2.0627588907165464	44.0
441	2.0700996031490155	44.1
442	2.059859310143776	44.2
443	2.0573144741692935	44.3
444	2.0512076778307415	44.4
445	2.066169081653522	44.5
446	2.071106813492411	44.6
447	2.0767706446851366	44.7
448	2.0768490546000997	44.8
449	2.0772879683608196	44.9
450	2.0866465360240065	45.0
451	2.0677860319495056	45.1
452	2.082952433010248	45.2
453	2.0821515923327234	45.3
454	2.07385949605036	45.4
455	2.0783382698192536	45.5
456	2.069635655681245	45.6
457	2.0713161565309077	45.7
458	2.057450067794905	45.8
459	2.0728297837685132	45.9
460	2.070670648167294	46.0
461	2.0744067250919476	46.1
462	2.069041224146409	46.2
463	2.0689458639235685	46.3
464	2.074130900179225	46.4
465	2.071038781969236	46.5
466	2.0611580662803046	46.6
467	2.0625811098709756	46.7
468	2.074579113383937	46.8
469	2.0587066023689733	46.9
470	2.060903584364179	47.0
471	2.0627773723943714	47.1
472	2.0644714084723716	47.2
473	2.075685877598131	47.3
474	2.0698120568814162	47.4
475	2.0769459399085664	47.5
476	2.077576152257211	47.6
477	2.064713499566118	47.7
478	2.066923532107332	47.8
479	2.083627882835913	47.9
480	2.0763201127930553	48.0
481	2.0769360220700515	48.1
482	2.071727875995662	48.2
483	2.0750088694138413	48.3
484	2.087383393999051	48.4
485	2.0927830144256476	48.5
486	2.0777644294507387	48.6
487	2.0749639931023474	48.7
488	2.089880117881977	48.8
489	2.077685710416955	48.9
490	2.094343239521978	49.0
491	2.085488212707015	49.1
492	2.092098665770117	49.2
493	2.07964424507318	49.3
494	2.0803437431274867	49.4
495	2.0860980263769573	49.5
496	2.0929628910706795	49.6
497	2.094257540729059	49.7
498	2.0923792581676564	49.8
499	2.0948221703066072	49.9
500	2.0886839615233197	50.0
501	2.1056592043490436	50.1
502	2.093761890354455	50.2
503	2.096696423176443	50.3
504	2.1060122516009483	50.4
505	2.092451667166114	50.5
506	2.109307367727816	50.6
507	2.0978164127399683	50.7
508	2.0973038354536495	50.8
509	2.1033708943769827	50.9
510	2.0965891228796685	51.0
511	2.089373656445929	51.1
512	2.0967582987860913	51.2
513	2.0904043752700723	51.3
514	2.098502091394153	51.4
515	2.0986910960576006	51.5
516	2.107272981465455	51.6
517	2.0905075065994074	51.7
518	2.106377513298579	51.8
519	2.1033137944514313	51.9
520	2.098082611148624	52.0
521	2.090506632923816	52.1
522	2.0881263853411154	52.2
523	2.095091046564488	52.3
524	2.0810336131394767	52.4
525	2.0835235625722315	52.5
526	2.082640094929051	52.6
527	2.0881142758130586	52.7
528	2.102060575071963	52.8
529	2.1055425059978425	52.9
530	2.1022131529884964	53.0
531	2.0960309616870156	53.1
532	2.112984302324917	53.2
533	2.1001444970111227	53.3
534	2.1028913533717293	53.4
535	2.098635311152844	53.5
536	2.091259920466137	53.6
537	2.0968669920333576	53.7
538	2.0962844503705	53.8
539	2.0944619007974046	53.9
540	2.0990318713790637	54.0
541	2.0930772051866318	54.1
542	2.0906804986645153	54.2
543	2.088655456465403	54.3
544	2.0919676937525913	54.4
545	2.0932945092351254	54.5
546	2.09652499730625	54.6
547	2.094007394222761	54.7
548	2.0927474247969577	54.8
549	2.0936725330986183	54.9
550	2.0948472244257106	55.0
551	2.085162077971928	55.1
552	2.0878387826044014	55.2
553	2.082026693464449	55.3
554	2.0747296572334313	55.4
555	2.0805748431212145	55.5
556	2.090801635781128	55.6
557	2.089730053409163	55.7
558	2.090780880947079	55.8
559	2.0946651904888642	55.9
560	2.089965565408267	56.0
561	2.093171657434596	56.1
562	2.090162894695466	56.2
563	2.0953360867189086	56.3
564	2.0887763358682605	56.4
565	2.0960200392688395	56.5
566	2.0933284768390843	56.6
567	2.089541465697926	56.7
568	2.109499586508685	56.8
569	2.1023214115338553	56.9
570	2.0877563787942948	57.0
571	2.0962110942253345	57.1
572	2.086956566569592	57.2
573	2.082660325820011	57.3
574	2.090099868877415	57.4
575	2.0772705973087713	57.5
576	2.0838533637926453	57.6
577	2.0791807576779417	57.7
578	2.0727228184266098	57.8
579	2.092966393306517	57.9
580	2.0960131954348813	58.0
581	2.0812575863860125	58.1
582	2.082081910695805	58.2
583	2.0919497159905345	58.3
584	2.0813770353550187	58.4
585	2.078822282737403	58.5
586	2.07885936275821	58.6
587	2.0887626797898027	58.7
588	2.083520310618857	58.8
589	2.090186202723306	58.9
590	2.0777386872555366	59.0
591	2.0905307094943164	59.1
592	2.0996563549262284	59.2
593	2.095334663703127	59.3
594	2.1032748187078063	59.4
595	2.0894091831133235	59.5
596	2.099349237216605	59.6
597	2.111954127556172	59.7
598	2.1012083402887596	59.8
599	2.094751251454838	59.9
600	2.0909212729631994	60.0
601	2.086104398022389	60.1
602	2.1038025263619713	60.2
603	2.094671163712892	60.3
604	2.0987289582299287	60.4
605	2.0891619349748782	60.5
606	2.0931939208520247	60.6
607	2.0929739117002875	60.7
608	2.086490306210397	60.8
609	2.0822965376653895	60.9
610	2.0878369540692776	61.0
611	2.094358991688937	61.1
612	2.0876954519157156	61.2
613	2.0973901161521957	61.3
614	2.0867391690250776	61.4
615	2.086841304343195	61.5
616	2.094231105379811	61.6
617	2.0877867260803695	61.7
618	2.0979172202755016	61.8
619	2.087063644666803	61.9
620	2.0936567314835117	62.0
621	2.0956189056280023	62.1
622	2.089527116618043	62.2
623	2.087885035733845	62.3
624	2.089615571758737	62.4
625	2.082507157200149	62.5
626	2.0960732935483772	62.6
627	2.080368865795906	62.7
628	2.093203956099129	62.8
629	2.0911345096719898	62.9
630	2.100793263887116	63.0
631	2.0906232294833362	63.1
632	2.09350743519245	63.2
633	2.0997959404655338	63.3
634	2.1023840539186525	63.4
635	2.09259597877241	63.5
636	2.1025423746568164	63.6
637	2.0936396267522754	63.7
638	2.0934639088115543	63.8
639	2.0873050878474957	63.9
640	2.0909092224345427	64.0
641	2.0877611586118525	64.1
642	2.0959552990291104	64.2
643	2.0935107529054666	64.3
644	2.085131485270578	64.4
645	2.0949885551495564	64.5
646	2.0952988326124755	64.6
647	2.088370633763448	64.7
648	2.0891554532890004	64.8
649	2.0855816601987334	64.9
650	2.077854978187932	65.0
651	2.079846762384952	65.1
652	2.10524706502445	65.2
653	2.106790328824893	65.3
654	2.095429144374958	65.4
655	2.105844100819204	65.5
656	2.091344443999655	65.6
657	2.1089148107918305	65.7
658	2.1061054007201774	65.8
659	2.0973187465142926	65.9
660	2.0854112144490795	66.0
661	2.095100320396332	66.1
662	2.0952446287685254	66.2
663	2.0983894191455983	66.3
664	2.095524595866776	66.4
665	2.1008416243940204	66.5
666	2.0951866354797106	66.6
667	2.1098080095044	66.7
668	2.0932800045461284	66.8
669	2.085719764191978	66.9
670	2.0914641894464334	67.0
671	2.089940443190852	67.1
672	2.0868817764500665	67.2
673	2.1030578861397062	67.3
674	2.088639708168976	67.4
675	2.0827273222541103	67.5
676	2.0880627754153642	67.6
677	2.074220750537972	67.7
678	2.0632091413870297	67.8
679	2.0684943725877054	67.9
680	2.060613001981248	68.0
681	2.0648340439162807	68.1
682	2.072441593443715	68.2
683	2.062524084153627	68.3
684	2.0778150057718325	68.4
685	2.0705052347188584	68.5
686	2.0765257941745565	68.6
687	2.068629188246242	68.7
688	2.0627294395118536	68.8
689	2.058831814914031	68.9
690	2.051490243658743	69.0
691	2.052350965861667	69.1
692	2.0567420347379164	69.2
693	2.06381368869036	69.3
694	2.061341420754247	69.4
695	2.0592753160199466	69.5
696	2.0711103972563287	69.6
697	2.0673109123021804	69.7
698	2.0705757872916126	69.8
699	2.060427320746395	69.9
700	2.0660342655727635	70.0
701	2.0677203153449892	70.1
702	2.0753143636968554	70.2
703	2.0730430097327526	70.3
704	2.0794446218552993	70.4
705	2.092456206170861	70.5
706	2.0753448802004493	70.6
707	2.0920262163796184	70.7
708	2.0823902309975453	70.8
709	2.092342507447025	70.9
710	2.079869552686101	71.0
711	2.086133559876391	71.1
712	2.0850507823536777	71.2
713	2.071628094410353	71.3
714	2.072043396416659	71.4
715	2.0766778641203465	71.5
716	2.0771347600865484	71.6
717	2.072561258536161	71.7
718	2.074479991825384	71.8
719	2.076361010852498	71.9
720	2.0774682596777923	72.0
721	2.077602743009243	72.1
722	2.0720508305935326	72.2
723	2.0666354987161544	72.3
724	2.057237053694607	72.4
725	2.071222365543439	72.5
726	2.0761342430610843	72.6
727	2.077403727926204	72.7
728	2.077463481543466	72.8
729	2.069380340714827	72.9
730	2.076730483743531	73.0
731	2.061074570787618	73.1
732	2.0614262630828226	73.2
733	2.0675528965681513	73.3
734	2.0634822042181393	73.4
735	2.0533438601269687	73.5
736	2.0609324761914327	73.6
737	2.0529162864852886	73.7
738	2.052866150393157	73.8
739	2.042718087179783	73.9
740	2.0502999429914244	74.0
741	2.056181317985951	74.1
742	2.0587895676360786	74.2
743	2.055729485058625	74.3
744	2.0406272100906753	74.4
745	2.0756558626741715	74.5
746	2.0593103362871785	74.6
747	2.053996042266365	74.7
748	2.063206223876665	74.8
749	2.0651671902298463	74.9
750	2.052291969316058	75.0
751	2.066341577622269	75.1
752	2.063094096127212	75.2
753	2.067729085240515	75.3
754	2.071232599334053	75.4
755	2.0639332563277475	75.5
756	2.0651438332377063	75.6
757	2.0659024075219468	75.7
758	2.0600534827009835	75.8
759	2.0652383586338576	75.9
760	2.054007362707176	76.0
761	2.0620383727362506	76.1
762	2.0743819046791128	76.2
763	2.0697136671915355	76.3
764	2.0641117897117165	76.4
765	2.066573011943603	76.5
766	2.062070705179949	76.6
767	2.0771642446973395	76.7
768	2.069954875746541	76.8
769	2.0692083478816627	76.9
770	2.0789968924447555	77.0
771	2.0664281311249395	77.1
772	2.0649906307196932	77.2
773	2.0750434555748383	77.3
774	2.071147527720184	77.4
775	2.0682153976728466	77.5
776	2.062239695776866	77.6
777	2.062252186774654	77.7
778	2.0653582519547786	77.8
779	2.0670396078516178	77.9
780	2.0845566560370146	78.0
781	2.0785524207023083	78.1
782	2.076169840278241	78.2
783	2.0720039984345004	78.3
784	2.0735991751263843	78.4
785	2.075813560984589	78.5
786	2.069475944886277	78.6
787	2.075703513219411	78.7
788	2.0771728290311784	78.8
789	2.0713879464062073	78.9
790	2.101001564239076	79.0
791	2.0922573085616265	79.1
792	2.0964644958099026	79.2
793	2.0787773035285	79.3
794	2.0939479071517426	79.4
795	2.089842600319278	79.5
796	2.073555926292582	79.6
797	2.070930463163764	79.7
798	2.0758129890110517	79.8
799	2.0651914334150843	79.9
800	2.0616918793821553	80.0
801	2.0522031579000237	80.1
802	2.0662027909324405	80.2
803	2.071296671805793	80.3
804	2.0759079725124483	80.4
805	2.072758361822057	80.5
806	2.0892329632812108	80.6
807	2.080775715132883	80.7
808	2.0693479872673546	80.8
809	2.080170940579838	80.9
810	2.066788885581189	81.0
811	2.0740652510694417	81.1
812	2.08068171140466	81.2
813	2.0808150196191293	81.3
814	2.079664217986273	81.4
815	2.0814484651259	81.5
816	2.068265472559925	81.6
817	2.0813997275147207	81.7
818	2.067218710401666	81.8
819	2.07030829261672	81.9
820	2.0674972161347345	82.0
821	2.0611162931891815	82.1
822	2.0633311262234266	82.2
823	2.067073834798823	82.3
824	2.0736406059105725	82.4
825	2.0808661369110335	82.5
826	2.073607178074585	82.6
827	2.073262966151253	82.7
828	2.0830511172236474	82.8
829	2.075346388320749	82.9
830	2.0710452285943584	83.0
831	2.0625698026772943	83.1
832	2.0692506889821844	83.2
833	2.0762251420410966	83.3
834	2.077138278716762	83.4
835	2.0733279822525317	83.5
836	2.077600464564447	83.6
837	2.073235027780698	83.7
838	2.0824033700557183	83.8
839	2.0713500544243706	83.9
840	2.0697592567967087	84.0
841	2.076147375982031	84.1
842	2.0648999244647	84.2
843	2.064634475153181	84.3
844	2.0654903381798784	84.4
845	2.066670605721497	84.5
846	2.0698436628613055	84.6
847	2.0662695188983284	84.7
848	2.0752672323518127	84.8
849	2.0728263617243177	84.9
850	2.073200789050169	85.0
851	2.065373933123512	85.1
852	2.0720076853647105	85.2
853	2.0692643006506666	85.3
854	2.080322432393141	85.4
855	2.0890441106021456	85.5
856	2.088432970924655	85.6
857	2.0814232110239765	85.7
858	2.090431526963692	85.8
859	2.071202119603804	85.9
860	2.0761617059666073	86.0
861	2.0740147365161836	86.1
862	2.071536910918012	86.2
863	2.079519840148368	86.3
864	2.0748148589271342	86.4
865	2.072922607767456	86.5
866	2.07754945219301	86.6
867	2.076730735980124	86.7
868	2.075499678475744	86.8
869	2.0809077070059776	86.9
870	2.0831769615937885	87.0
871	2.090993019855865	87.1
872	2.085015103522129	87.2
873	2.085252440697421	87.3
874	2.084122213050785	87.4
875	2.0775572139154868	87.5
876	2.0895721692430262	87.6
877	2.0874617081386773	87.7
878	2.089518883681098	87.8
879	2.0861474150619292	87.9
880	2.086030770795798	88.0
881	2.0944597735272255	88.1
882	2.0871176695302003	88.2
883	2.087863797391779	88.3
884	2.088319239319639	88.4
885	2.0923040775776363	88.5
886	2.088810740733985	88.6
887	2.08410728734332	88.7
888	2.0795975571821717	88.8
889	2.0976058139419758	88.9
890	2.077329042036861	89.0
891	2.0896100122652532	89.1
892	2.084217578116622	89.2
893	2.092273239369231	89.3
894	2.1032216796594576	89.4
895	2.0880193569681844	89.5
896	2.098551962234225	89.6
897	2.1029930778799644	89.7
898	2.0830383459087933	89.8
899	2.0941901196658677	89.9
900	2.0991218311425657	90.0
901	2.101184947589828	90.1
902	2.0961835290338393	90.2
903	2.091334048884522	90.3
904	2.1022713048264245	90.4
905	2.0978104830440096	90.5
906	2.1062486777236216	90.6
907	2.099768317355993	90.7
908	2.1030684713020587	90.8
909	2.0928005465319974	90.9
910	2.1007730139623457	91.0
911	2.102335669382253	91.1
912	2.106604814371448	91.2
913	2.0932483011416947	91.3
914	2.0969166303054645	91.4
915	2.1093016196924372	91.5
916	2.1166366059650747	91.6
917	2.103969848292462	91.7
918	2.1082436117935277	91.8
919	2.113770600405066	91.9
920	2.105181297947682	92.0
921	2.1078270717507706	92.1
922	2.096022442480472	92.2
923	2.0916826530416963	92.3
924	2.0963754145099465	92.4
925	2.09308699906298	92.5
926	2.097570061390737	92.6
927	2.1039841302123805	92.7
928	2.1129848005921525	92.8
929	2.1021094726164775	92.9
930	2.0889579253735855	93.0
931	2.09787920633421	93.1
932	2.1062760390200728	93.2
933	2.0978784873875083	93.3
934	2.098130062949533	93.4
935	2.1103037940564517	93.5
936	2.10663768919713	93.6
937	2.1081011357209762	93.7
938	2.1033262827665973	93.8
939	2.1156948256718344	93.9
940	2.1132052045152325	94.0
941	2.1160341406852288	94.1
942	2.1186013756974833	94.2
943	2.109327013193592	94.3
944	2.0937756403924004	94.4
945	2.0996496760627132	94.5
946	2.1018201018591673	94.6
947	2.107338881656525	94.7
948	2.0912855400999004	94.8
949	2.094805083959798	94.9
950	2.10116042365269	95.0
951	2.098242116437876	95.1
952	2.102628426400985	95.2
953	2.095199599364193	95.3
954	2.0987766152105403	95.4
955	2.0938984167468675	95.5
956	2.1013899266484746	95.6
957	2.096693232935544	95.7
958	2.1054923250694366	95.8
959	2.09619145076725	95.9
960	2.0986464705114174	96.0
961	2.106683169691766	96.1
962	2.104428208732469	96.2
963	2.095408388143061	96.3
964	2.0882348917977462	96.4
965	2.0976426118930562	96.5
966	2.0819205743583127	96.6
967	2.092968743936802	96.7
968	2.0917106392796003	96.8
969	2.091424034611987	96.9
970	2.0873894568260427	97.0
971	2.094990546851909	97.1
972	2.102953769273842	97.2
973	2.1020748509493083	97.3
974	2.10180974824752	97.4
975	2.0853460620078743	97.5
976	2.1013848996451445	97.6
977	2.103199488257786	97.7
978	2.097641356073544	97.8
979	2.0990810502117982	97.9
980	2.0929725107106503	98.0
981	2.110144115286058	98.1
982	2.09969500166893	98.2
983	2.0969597882753255	98.3
984	2.108947479571672	98.4
985	2.0981663740797605	98.5
986	2.0981930821116164	98.6
987	2.102971475961289	98.7
988	2.094405721351918	98.8
989	2.105218597082238	98.9
990	2.09768776441756	99.0
991	2.108635966836223	99.1
992	2.1024995596957976	99.2
993	2.1095193712791174	99.3
994	2.1108288167922473	99.4
995	2.08709805562193	99.5
996	2.092605382542539	99.6
997	2.0895133278079125	99.7
998	2.0877447971578085	99.8
999	2.092626608735741	99.9
1000	2.092926726953371	100.0
1001	2.0899839605711534	100.1
1002	2.095820129730777	100.2
1003	2.0930807306741968	100.3
1004	2.0878765229490868	100.4
1005	2.1000178912616305	100.5
1006	2.0933964816163755	100.6
1007	2.0855782251516977	100.7
1008	2.0948842231137643	100.8
1009	2.0947289590489437	100.9
1010	2.0954833180761323	101.0
1011	2.0948814609797695	101.1
1012	2.1039564470470884	101.2
1013	2.0945848427193856	101.3
1014	2.104581365662972	101.4
1015	2.09717403569818	101.5
1016	2.087835076120258	101.6
1017	2.0898850760196814	101.7
1018	2.1012980370667154	101.8
1019	2.083283841655515	101.9
1020	2.09025077190728	102.0
1021	2.094850539148228	102.1
1022	2.095961557454174	102.2
1023	2.0840152900176854	102.3
1024	2.088221998530758	102.4
1025	2.0907410982173418	102.5
1026	2.086752626224001	102.6
1027	2.103383141788245	102.7
1028	2.090683472490822	102.8
1029	2.105426646776497	102.9
1030	2.0986368325078533	103.0
1031	2.1089832852973482	103.1
1032	2.09999439127061	103.2
1033	2.0935629713380033	103.3
1034	2.0928655935595093	103.4
1035	2.0833951341752273	103.5
1036	2.083817020158612	103.6
1037	2.0957902712899275	103.7
1038	2.0954993379294975	103.8
1039	2.098513230603966	103.9
1040	2.092356810683353	104.0
1041	2.0948649951198806	104.1
1042	2.0937825893500093	104.2
1043	2.100821837356733	104.3
1044	2.092002671457574	104.4
1045	2.0859140058903116	104.5
1046	2.092397373612921	104.6
1047	2.095517580801691	104.7
1048	2.0907154870663245	104.8
1049	2.0940298198974308	104.9
1050	2.0990538410390998	105.0
1051	2.0936774282302273	105.1
1052	2.0916248595384723	105.2
1053	2.0922149515503103	105.3
1054	2.099838160189504	105.4
1055	2.0899350469800306	105.5
1056	2.1048304795955297	105.6
1057	2.1057785972108594	105.7
1058	2.100083540309622	105.8
1059	2.0993014857498222	105.9
1060	2.1063834931399295	106.0
1061	2.1063182731000616	106.1
1062	2.087688398541021	106.2
1063	2.0995189782730703	106.3
1064	2.0919524064625517	106.4
1065	2.0925250907070323	106.5
1066	2.0887030057987235	106.6
1067	2.0944250471918346	106.7
1068	2.0941595387554326	106.8
1069	2.104700844616291	106.9
1070	2.1094078044277955	107.0
1071	2.104932567658215	107.1
1072	2.1022974411588753	107.2
1073	2.103027180933734	107.3
1074	2.0975699487903987	107.4
1075	2.103279670687169	107.5
1076	2.0958613394925703	107.6
1077	2.1057107938603776	107.7
1078	2.092377602956848	107.8
1079	2.104016522057388	107.9
1080	2.09847941096172	108.0
1081	2.106553040642208	108.1
1082	2.0977257487546677	108.2
1083	2.1115855216268034	108.3
1084	2.0953593752649993	108.4
1085	2.084606209512547	108.5
1086	2.0979143639725217	108.6
1087	2.090205135357744	108.7
1088	2.0983501536115745	108.8
1089	2.1046148895889187	108.9
1090	2.1006251818792836	109.0
1091	2.1048191110221586	109.1
1092	2.088444086031913	109.2
1093	2.0987678931251565	109.3
1094	2.090233036408579	109.4
1095	2.0853530591890395	109.5
1096	2.095068025527649	109.6
1097	2.099172925951285	109.7
1098	2.093328950988276	109.8
1099	2.100757072951251	109.9
1100	2.09634471076988	110.0
1101	2.0845525362715325	110.1
1102	2.0971794367207264	110.2
1103	2.098450116937184	110.3
1104	2.0807597293273177	110.4
1105	2.095235174232998	110.5
1106	2.09730719402304	110.6
1107	2.1068178152881143	110.7
1108	2.101218053604266	110.8
1109	2.108227273902862	110.9
1110	2.0934811042515893	111.0
1111	2.0994978253933407	111.1
1112	2.1045971952792937	111.2
1113	2.1040593936187544	111.3
1114	2.100002180576204	111.4
1115	2.1035924774876316	111.5
1116	2.109633868124614	111.6
1117	2.0977611158708727	111.7
1118	2.1029531280007867	111.8
1119	2.0914958526516414	111.9
1120	2.0964854259810277	112.0
1121	2.0967918207076206	112.1
1122	2.0983000165247434	112.2
1123	2.1014578173531477	112.3
1124	2.0977392436428146	112.4
1125	2.101301699354357	112.5
1126	2.1018785853632322	112.6
1127	2.0778042644375927	112.7
1128	2.095229106928327	112.8
1129	2.0882429739350816	112.9
1130	2.094502274196089	113.0
1131	2.081045474014418	113.1
1132	2.074382892600956	113.2
1133	2.0885276804168957	113.3
1134	2.0876144799263154	113.4
1135	2.080135887943519	113.5
1136	2.0909985358012095	113.6
1137	2.0839242192616934	113.7
1138	2.0920303692361464	113.8
1139	2.0820860663037775	113.9
1140	2.0760796864731192	114.0
1141	2.069999947196505	114.1
1142	2.0727890971448653	114.2
1143	2.075013671206818	114.3
1144	2.0667040534015815	114.4
1145	2.0694211167378143	114.5
1146	2.077699040736797	114.6
1147	2.0770710145735785	114.7
1148	2.0824004100816986	114.8
1149	2.0891646785650333	114.9
1150	2.0882374194008895	115.0
1151	2.0903963043831055	115.1
1152	2.076464669875005	115.2
1153	2.0793422142818527	115.3
1154	2.0893761023731847	115.4
1155	2.0750381927700303	115.5
1156	2.067668607450697	115.6
1157	2.0726697279820647	115.7
1158	2.0798529016956717	115.8
1159	2.0640099905404883	115.9
1160	2.0698241798550963	116.0
1161	2.0910780664844024	116.1
1162	2.088194267918812	116.2
1163	2.093497490954377	116.3
1164	2.0747839777840786	116.4
1165	2.077440761692067	116.5
1166	2.078748884789566	116.6
1167	2.077908028340168	116.7
1168	2.0710296719463632	116.8
1169	2.0769361581030856	116.9
1170	2.070096313911529	117.0
1171	2.0760239430941256	117.1
1172	2.082274165298095	117.2
1173	2.087195791235674	117.3
1174	2.0748196284001814	117.4
1175	2.086420409667171	117.5
1176	2.07186538781205	117.6
1177	2.080765099552124	117.7
1178	2.0917660691704816	117.8
1179	2.079467392795847	117.9
1180	2.077200638546475	118.0
1181	2.0898955228462763	118.1
1182	2.08684702512849	118.2
1183	2.0770127461280103	118.3
1184	2.075316785695969	118.4
1185	2.091423173158814	118.5
1186	2.0843215339456105	118.6
1187	2.076605502699052	118.7
1188	2.0864635513547407	118.8
1189	2.0771863080050497	118.9
1190	2.0806289105471403	119.0
1191	2.0708017848326308	119.1
1192	2.0619710724748432	119.2
1193	2.0791389362946058	119.3
1194	2.0859942949700025	119.4
1195	2.092066336395436	119.5
1196	2.0844411969127172	119.6
1197	2.08736927540422	119.7
1198	2.084547473181768	119.8
1199	2.0866314559990355	119.9
1200	2.090140844652201	120.0
1201	2.079367896105921	120.1
1202	2.0823804215638604	120.2
1203	2.0880610957447323	120.3
1204	2.08877392186522	120.4
1205	2.0857283353359484	120.5
1206	2.0837017332441587	120.6
1207	2.0735458508848756	120.7
1208	2.0790171266821886	120.8
1209	2.084525797512652	120.9
1210	2.090458262735375	121.0
1211	2.0965341960656474	121.1
1212	2.1065180966137844	121.2
1213	2.1015954099657113	121.3
1214	2.0880076108185883	121.4
1215	2.0965864693497864	121.5
1216	2.0869090822218515	121.6
1217	2.085600991723897	121.7
1218	2.0887348543366686	121.8
1219	2.08305536146793	121.9
1220	2.0764949686193512	122.0
1221	2.085230349283076	122.1
1222	2.087176218123404	122.2
1223	2.0930201658249814	122.3
1224	2.0865874980008385	122.4
1225	2.07162894972092	122.5
1226	2.072274955112452	122.6
1227	2.090290981724343	122.7
1228	2.0814327927296707	122.8
1229	2.090597064602949	122.9
1230	2.0685541120146342	123.0
1231	2.068794053932043	123.1
1232	2.0904645957131076	123.2
1233	2.083085057909723	123.3
1234	2.0875530880219033	123.4
1235	2.0805776169681782	123.5
1236	2.0869171028865203	123.6
1237	2.084942274774996	123.7
1238	2.0757988165840477	123.8
1239	2.0727253518134074	123.9
1240	2.082973564606692	124.0
1241	2.0801794312733604	124.1
1242	2.079449334219643	124.2
1243	2.0696450956023873	124.3
1244	2.064262379675102	124.4
1245	2.0743887707036754	124.5
1246	2.0635254822357667	124.6
1247	2.0601415097801654	124.7
1248	2.0754037598874575	124.8
1249	2.066065826205247	124.9
1250	2.069860332424217	125.0
1251	2.0744160162188297	125.1
1252	2.0678773926752663	125.2
1253	2.0686805595390556	125.3
1254	2.0579138856643784	125.4
1255	2.08002166131766	125.5
1256	2.067690368882818	125.6
1257	2.068732501199454	125.7
1258	2.077986880241246	125.8
1259	2.072814237797177	125.9
1260	2.0854626079565226	126.0
1261	2.087678062575673	126.1
1262	2.0745475635715125	126.2
1263	2.091730842347794	126.3
1264	2.084465558019777	126.4
1265	2.0614147161397436	126.5
1266	2.071125977232873	126.6
1267	2.070570626068703	126.7
1268	2.0642789018068544	126.8
1269	2.0729938348539165	126.9
1270	2.0642770436591014	127.0
1271	2.0744205643359104	127.1
1272	2.0834498206430005	127.2
1273	2.0870997731266274	127.3
1274	2.0814599374114926	127.4
1275	2.0763778812782787	127.5
1276	2.090613128055774	127.6
1277	2.1048075935993094	127.7
1278	2.0794165685986	127.8
1279	2.0808678087172803	127.9
1280	2.0883842327860798	128.0
1281	2.079026378464842	128.1
1282	2.0775841394598356	128.2
1283	2.082952496238139	128.3
1284	2.0823388456204923	128.4
1285	2.0788146858969934	128.5
1286	2.0894029673177825	128.6
1287	2.0786867324268834	128.7
1288	2.081142406667677	128.8
1289	2.0717351587290618	128.9
1290	2.078788766921779	129.0
1291	2.0867433258929853	129.1
1292	2.078793417749676	129.2
1293	2.0839491908135237	129.3
1294	2.0818135585991433	129.4
1295	2.08623335432735	129.5
1296	2.084272393560225	129.6
1297	2.077865706597677	129.7
1298	2.0759800326836206	129.8
1299	2.084958515240572	129.9
1300	2.082543432416411	130.0
1301	2.0766744432960804	130.1
1302	2.0795522533785515	130.2
1303	2.0951078436435857	130.3
1304	2.0880126396098957	130.4
1305	2.0904529355379395	130.5
1306	2.0945206392241165	130.6
1307	2.0785477830639723	130.7
1308	2.0967277214343762	130.8
1309	2.0905214639694356	130.9
1310	2.098799240816762	131.0
1311	2.09649568530324	131.1
1312	2.1049594372976137	131.2
1313	2.111568348358824	131.3
1314	2.1010360835148547	131.4
1315	2.1077067299758596	131.5
1316	2.0973596257005984	131.6
1317	2.112060191462743	131.7
1318	2.1150641792605187	131.8
1319	2.0934168083338363	131.9
1320	2.1159490722374166	132.0
1321	2.1049700701958747	132.1
1322	2.0925286320956156	132.2
1323	2.0948448623869185	132.3
1324	2.08617952920995	132.4
1325	2.087495270737306	132.5
1326	2.096843190869708	132.6
1327	2.097827490941535	132.7
1328	2.094077807271835	132.8
1329	2.108078275830612	132.9
1330	2.0894302904867903	133.0
1331	2.0946359875783407	133.1
1332	2.085694411621065	133.2
1333	2.093028483087319	133.3
1334	2.090604556202532	133.4
1335	2.094939251576369	133.5
1336	2.08506279671934	133.6
1337	2.089921536184443	133.7
1338	2.072536019526271	133.8
1339	2.0807791224905183	133.9
1340	2.083286799087793	134.0
1341	2.080613417531237	134.1
1342	2.0872134486226632	134.2
1343	2.090382307417981	134.3
1344	2.0778767526625446	134.4
1345	2.067354062248142	134.5
1346	2.0869572625445665	134.6
1347	2.0811478705868813	134.7
1348	2.077816494152644	134.8
1349	2.0823938333122434	134.9
1350	2.0808773209568248	135.0
1351	2.0787461359396096	135.1
1352	2.0736154924360375	135.2
1353	2.0800905421958933	135.3
1354	2.0833399075067613	135.4
1355	2.0952583871666866	135.5
1356	2.0790967882848714	135.6
1357	2.072646443145558	135.7
1358	2.0943303469990058	135.8
1359	2.084613443527221	135.9
1360	2.085081796736353	136.0
1361	2.0884507547888296	136.1
1362	2.0837519735857897	136.2
1363	2.0733222677856844	136.3
1364	2.0898138499592624	136.4
1365	2.080204973017854	136.5
1366	2.068496715537579	136.6
1367	2.0699187508742507	136.7
1368	2.0733523007185495	136.8
1369	2.074133361467459	136.9
1370	2.081742886664024	137.0
1371	2.0796032745831527	137.1
1372	2.071372068810251	137.2
1373	2.066160682267274	137.3
1374	2.059656455566855	137.4
1375	2.076371419187688	137.5
1376	2.071415216458002	137.6
1377	2.08134745201293	137.7
1378	2.0659599002056623	137.8
1379	2.0727671221282065	137.9
1380	2.079405698542496	138.0
1381	2.092105481919044	138.1
1382	2.084316539126246	138.2
1383	2.0776927885827234	138.3
1384	2.0840850300834743	138.4
1385	2.075744257251202	138.5
1386	2.086605747763358	138.6
1387	2.0785328719115173	138.7
1388	2.0744302357873807	138.8
1389	2.085125740061015	138.9
1390	2.087574402059631	139.0
1391	2.092982566169384	139.1
1392	2.092133352178896	139.2
1393	2.089265807681141	139.3
1394	2.085529079441991	139.4
1395	2.089629279387948	139.5
1396	2.0705091265365687	139.6
1397	2.0714164455671624	139.7
1398	2.0780338440091497	139.8
1399	2.092564508752172	139.9
1400	2.0824430634284488	140.0
1401	2.0828975070861016	140.1
1402	2.085907562007919	140.2
1403	2.0886478328351292	140.3
1404	2.0764287087642614	140.4
1405	2.081424700416012	140.5
1406	2.094122936070439	140.6
1407	2.0749582987956616	140.7
1408	2.084453939489777	140.8
1409	2.100037569972184	140.9
1410	2.0919294138777773	141.0
1411	2.0789586952518784	141.1
1412	2.099372879412652	141.2
1413	2.0861434199854756	141.3
1414	2.0818419733110782	141.4
1415	2.078890593940801	141.5
1416	2.090516626146626	141.6
1417	2.0998333166288137	141.7
1418	2.1034390960272518	141.8
1419	2.102057912007756	141.9
1420	2.0995405056818237	142.0
1421	2.093635871126533	142.1
1422	2.093400696516929	142.2
1423	2.0984887473434273	142.3
1424	2.0926574703722656	142.4
1425	2.092655770648045	142.5
1426	2.088504669320014	142.6
1427	2.0778263672919377	142.7
1428	2.070824043041587	142.8
1429	2.0836609089045592	142.9
1430	2.074909461336628	143.0
1431	2.0676709472631596	143.1
1432	2.0786456478719813	143.2
1433	2.0701884918598137	143.3
1434	2.0906413313344796	143.4
1435	2.0810352482172343	143.5
1436	2.0964638083101885	143.6
1437	2.0850782172857736	143.7
1438	2.091390467245244	143.8
1439	2.0786683709021854	143.9
1440	2.08100831723145	144.0
1441	2.0554385297341247	144.1
1442	2.0614887669478095	144.2
1443	2.0583527892612907	144.3
1444	2.0736885174075814	144.4
1445	2.0828630211556347	144.5
1446	2.0716010456650333	144.6
1447	2.064928203541768	144.7
1448	2.0690942540856962	144.8
1449	2.07693949330708	144.9
1450	2.095803463911714	145.0
1451	2.093224829371067	145.1
1452	2.0804837510937926	145.2
1453	2.0892549148039086	145.3
1454	2.1001539902823936	145.4
1455	2.089673856879382	145.5
1456	2.0857836867936395	145.6
1457	2.08590665979348	145.7
1458	2.0841976418717607	145.8
1459	2.0823900107560442	145.9
1460	2.0734048494518738	146.0
1461	2.070562981709676	146.1
1462	2.0779578792499547	146.2
1463	2.081712361380615	146.3
1464	2.0611135119292063	146.4
1465	2.080536781822772	146.5
1466	2.0712269461800705	146.6
1467	2.0711618513859698	146.7
1468	2.077816436283219	146.8
1469	2.063902083012197	146.9
1470	2.076535253721381	147.0
1471	2.0756381064577636	147.1
1472	2.077907922588156	147.2
1473	2.0661705059230226	147.3
1474	2.0679742683762194	147.4
1475	2.0584438486325993	147.5
1476	2.053647203356669	147.6
1477	2.0636274065131097	147.7
1478	2.07619420925615	147.8
1479	2.075193558511676	147.9
1480	2.085447058327208	148.0
1481	2.0795950666049143	148.1
1482	2.0959479194653188	148.2
1483	2.0963633986938524	148.3
1484	2.09232193209936	148.4
1485	2.1024880026554076	148.5
1486	2.094241964472178	148.6
1487	2.1125215686293948	148.7
1488	2.0821708018792044	148.8
1489	2.087523313236746	148.9
1490	2.0968130743497593	149.0
1491	2.100839146530736	149.1
1492	2.085439139536562	149.2
1493	2.0888753821286614	149.3
1494	2.088909166964696	149.4
1495	2.0978753750374586	149.5
1496	2.0881559883579746	149.6
1497	2.077311019120958	149.7
1498	2.0591652426394225	149.8
1499	2.090495580567303	149.9
1500	2.080462333104338	150.0
1501	2.0836016166223073	150.1
1502	2.0759329302037397	150.2
1503	2.0763330808368288	150.3
1504	2.073825274987042	150.4
1505	2.063149150875741	150.5
1506	2.071771954049841	150.6
1507	2.0754860652214604	150.7
1508	2.0732670372125948	150.8
1509	2.0647376421579517	150.9
1510	2.07126831330826	151.0
1511	2.0773683492192743	151.1
1512	2.064651818899049	151.2
1513	2.071485783756624	151.3
1514	2.077862541579608	151.4
1515	2.076230378582962	151.5
1516	2.0858806132839667	151.6
1517	2.075600067888081	151.7
1518	2.0859045867894532	151.8
1519	2.0707973059033686	151.9
1520	2.0691247948257923	152.0
1521	2.061690444946109	152.1
1522	2.0661131571961415	152.2
1523	2.058739923659116	152.3
1524	2.0598714983773214	152.4
1525	2.0679537394698553	152.5
1526	2.0916511078256796	152.6
1527	2.081662978324566	152.7
1528	2.078546733020389	152.8
1529	2.0927472156269125	152.9
1530	2.0660314786030822	153.0
1531	2.0789017489965027	153.1
1532	2.0758310247200296	153.2
1533	2.080039612922426	153.3
1534	2.0668402933706704	153.4
1535	2.091862185717085	153.5
1536	2.0648776986586035	153.6
1537	2.0783873969715496	153.7
1538	2.080031294573256	153.8
1539	2.0610002023477576	153.9
1540	2.0825412286687373	154.0
1541	2.0695223394952778	154.1
1542	2.085522081383476	154.2
1543	2.076364401236814	154.3
1544	2.087216103960651	154.4
1545	2.0887337948342104	154.5
1546	2.078100239717135	154.6
1547	2.0693560680301775	154.7
1548	2.081583418160052	154.8
1549	2.077240819920975	154.9
1550	2.086105297593482	155.0
1551	2.093184337794698	155.1
1552	2.101466964202667	155.2
1553	2.081710207037272	155.3
1554	2.0850128366328207	155.4
1555	2.0813539980168603	155.5
1556	2.0780272968353204	155.6
1557	2.0761881939414204	155.7
1558	2.076957166415802	155.8
1559	2.0860370015136973	155.9
1560	2.0853389948498724	156.0
1561	2.0833635563967596	156.1
1562	2.0887697663013762	156.2
1563	2.067032389247064	156.3
1564	2.061800149826323	156.4
1565	2.090246713296314	156.5
1566	2.0834263442324743	156.6
1567	2.0733335965118243	156.7
1568	2.07834200449729	156.8
1569	2.0893262721071	156.9
1570	2.0856100378923745	157.0
1571	2.0930473956804145	157.1
1572	2.0803142899044373	157.2
1573	2.0803724126540875	157.3
1574	2.0912855101110734	157.4
1575	2.0931398216794035	157.5
1576	2.0719076531327647	157.6
1577	2.084928905991588	157.7
1578	2.0881144432836733	157.8
1579	2.082939046757133	157.9
1580	2.082684480646568	158.0
1581	2.0936774520365034	158.1
1582	2.0931095761183522	158.2
1583	2.0804246948087104	158.3
1584	2.076065543783571	158.4
1585	2.0821320098178444	158.5
1586	2.0741425234294586	158.6
1587	2.0758780828772854	158.7
1588	2.0852520724792263	158.8
1589	2.0788734103680513	158.9
1590	2.083553318996595	159.0
1591	2.080391227431193	159.1
1592	2.087698593911583	159.2
1593	2.086404217899782	159.3
1594	2.093243671111812	159.4
1595	2.09138698652604	159.5
1596	2.0868561381723962	159.6
1597	2.0750242705584587	159.7
1598	2.0907363964553967	159.8
1599	2.0760356425768647	159.9
1600	2.070565249324934	160.0
1601	2.07449475672957	160.1
1602	2.073316772094937	160.2
1603	2.0678336390919525	160.3
1604	2.0745884063937647	160.4
1605	2.0706540301999565	160.5
1606	2.075351246879971	160.6
1607	2.0664083465271568	160.7
1608	2.0748657367961147	160.8
1609	2.0806282548591812	160.9
1610	2.077443390141686	161.0
1611	2.0761703827872102	161.1
1612	2.0811321133906	161.2
1613	2.0815633588871387	161.3
1614	2.0714698036431995	161.4
1615	2.086101273516378	161.5
1616	2.073243449191631	161.6
1617	2.059394776174603	161.7
1618	2.074001682834615	161.8
1619	2.0774145637628765	161.9
1620	2.0644662816264634	162.0
1621	2.081109586861149	162.1
1622	2.0732724323541487	162.2
1623	2.069771793612842	162.3
1624	2.0657972002553175	162.4
1625	2.083494776660649	162.5
1626	2.070092078519101	162.6
1627	2.0815754758765532	162.7
1628	2.0666139408291393	162.8
1629	2.072174849507616	162.9
1630	2.072373637881617	163.0
1631	2.075063531529397	163.1
1632	2.0765197974999214	163.2
1633	2.075077126445127	163.3
1634	2.0778922815738046	163.4
1635	2.064544519048048	163.5
1636	2.075025622460113	163.6
1637	2.068587093211257	163.7
1638	2.0757142298740283	163.8
1639	2.0747011888583335	163.9
1640	2.073690914512969	164.0
1641	2.0635512106686575	164.1
1642	2.072877797470558	164.2
1643	2.0718914798267467	164.3
1644	2.0764478655283245	164.4
1645	2.069378450834888	164.5
1646	2.0736608027671086	164.6
1647	2.0732409882405127	164.7
1648	2.0673235401725534	164.8
1649	2.071494030282584	164.9
1650	2.075293475410079	165.0
1651	2.0744726192669596	165.1
1652	2.05126541964785	165.2
1653	2.0675817170830233	165.3
1654	2.0592424033981676	165.4
1655	2.058082064256159	165.5
1656	2.065787587105097	165.6
1657	2.06378656089723	165.7
1658	2.052236789605748	165.8
1659	2.0541655592258024	165.9
1660	2.0686549992304126	166.0
1661	2.0681523849233487	166.1
1662	2.0765214838595547	166.2
1663	2.0737699851072904	166.3
1664	2.070125525248263	166.4
1665	2.052563173634581	166.5
1666	2.070994042923809	166.6
1667	2.0602595138411606	166.7
1668	2.0600886283952833	166.8
1669	2.0663947021591618	166.9
1670	2.072832191890951	167.0
1671	2.0647408727702445	167.1
1672	2.069767570636508	167.2
1673	2.0584668015234073	167.3
1674	2.071454380831429	167.4
1675	2.06068047531369	167.5
1676	2.064176031342215	167.6
1677	2.0696581743201605	167.7
1678	2.075709661278098	167.8
1679	2.0831423143197383	167.9
1680	2.102159896946903	168.0
1681	2.085741989547796	168.1
1682	2.0657301305378795	168.2
1683	2.0796535355970063	168.3
1684	2.076531797664454	168.4
1685	2.065315707811711	168.5
1686	2.060419972815653	168.6
1687	2.064470500689436	168.7
1688	2.0570252133516242	168.8
1689	2.055937117053864	168.9
1690	2.044207201497003	169.0
1691	2.037885101273584	169.1
1692	2.039675826049914	169.2
1693	2.0375490333531925	169.3
1694	2.0593504296487684	169.4
1695	2.0657374470458083	169.5
1696	2.054050712408098	169.6
1697	2.075795121402579	169.7
1698	2.058908801184233	169.8
1699	2.0688245187863585	169.9
1700	2.056603389820177	170.0
1701	2.0701259295882535	170.1
1702	2.072279876511797	170.2
1703	2.046265471684314	170.3
1704	2.0438800852302283	170.4
1705	2.042697521635456	170.5
1706	2.0519727721996377	170.6
1707	2.057024942746282	170.7
1708	2.0492467854586858	170.8
1709	2.0515720745191075	170.9
1710	2.0503339553697386	171.0
1711	2.0583843173557037	171.1
1712	2.0650788996120295	171.2
1713	2.0476991148850274	171.3
1714	2.060078663233572	171.4
1715	2.0571587072002395	171.5
1716	2.0627741992215483	171.6
1717	2.066145418026086	171.7
1718	2.0599558876820065	171.8
1719	2.0558354037865008	171.9
1720	2.0668359941641365	172.0
1721	2.0609614870193256	172.1
1722	2.0681676605682275	172.2
1723	2.059059283897107	172.3
1724	2.0538922976399077	172.4
1725	2.0587690161259515	172.5
1726	2.0611183535744155	172.6
1727	2.050715860370189	172.7
1728	2.0554927947375603	172.8
1729	2.0588592550188003	172.9
1730	2.0474122098170877	173.0
1731	2.044122803710756	173.1
1732	2.0566204761562155	173.2
1733	2.052580930457447	173.3
1734	2.0647973863592175	173.4
1735	2.0700012496133526	173.5
1736	2.062610702126557	173.6
1737	2.0555868876170846	173.7
1738	2.0616981637972738	173.8
1739	2.0593249724041147	173.9
1740	2.061354189898359	174.0
1741	2.060527614850576	174.1
1742	2.0507158368925356	174.2
1743	2.054463521336027	174.3
1744	2.047207596226163	174.4
1745	2.0591020697870768	174.5
1746	2.0578200728320697	174.6
1747	2.0582731966881	174.7
1748	2.0487730007805927	174.8
1749	2.062442910639373	174.9
1750	2.063093501044911	175.0
1751	2.0640953228583983	175.1
1752	2.050235839203345	175.2
1753	2.058559978796808	175.3
1754	2.0525800136301795	175.4
1755	2.0428818772385795	175.5
1756	2.0385511436188497	175.6
1757	2.0422607481279296	175.7
1758	2.035491546648731	175.8
1759	2.0442469273664314	175.9
1760	2.0355393214305635	176.0
1761	2.0398296610952595	176.1
1762	2.0335394439593486	176.2
1763	2.0331327863182937	176.3
1764	2.0343360955222205	176.4
1765	2.0540577735263192	176.5
1766	2.0427290256961124	176.6
1767	2.0350823873712973	176.7
1768	2.047668092258787	176.8
1769	2.04257323075782	176.9
1770	2.0539234550802417	177.0
1771	2.0404461502454936	177.1
1772	2.047000373014771	177.2
1773	2.0504879799306193	177.3
1774	2.042313462888891	177.4
1775	2.0291736188579437	177.5
1776	2.052280394343725	177.6
1777	2.0511573406602084	177.7
1778	2.041737837248147	177.8
1779	2.040249077054653	177.9
1780	2.0486750645628238	178.0
1781	2.048748482310827	178.1
1782	2.0391267257092136	178.2
1783	2.0448873449950984	178.3
1784	2.041482656882999	178.4
1785	2.049270264671281	178.5
1786	2.04714420586832	178.6
1787	2.0391541200222028	178.7
1788	2.0395228343172223	178.8
1789	2.036188075452387	178.9
1790	2.049395523675826	179.0
1791	2.0471736905277953	179.1
1792	2.041829086998212	179.2
1793	2.0391165049353503	179.3
1794	2.0301875428420755	179.4
1795	2.0347781924211463	179.5
1796	2.030337641898858	179.6
1797	2.0364384427215367	179.7
1798	2.020827714078419	179.8
1799	2.0320370930260103	179.9
1800	2.0370719971444857	180.0
1801	2.0429098501255027	180.1
1802	2.0367175978263266	180.2
1803	2.0294278370364673	180.3
1804	2.034109209510018	180.4
1805	2.029866142007079	180.5
1806	2.037027490056454	180.6
1807	2.0334179151744065	180.7
1808	2.0410349986932848	180.8
1809	2.0295512753826106	180.9
1810	2.032789290624227	181.0
1811	2.0243270010653123	181.1
1812	2.0227917631029775	181.2
1813	2.030885155497089	181.3
1814	2.02713631798054	181.4
1815	2.0320470993268804	181.5
1816	2.0297896077383184	181.6
1817	2.0414135501900916	181.7
1818	2.047787750514603	181.8
1819	2.0319755517843086	181.9
1820	2.031347083401981	182.0
1821	2.0373432171300707	182.1
1822	2.0443456304071814	182.2
1823	2.032663851485817	182.3
1824	2.042455433640698	182.4
1825	2.0450256065018153	182.5
1826	2.039571068861562	182.6
1827	2.0308979337012496	182.7
1828	2.040032356341501	182.8
1829	2.0532329098039424	182.9
1830	2.056620329453582	183.0
1831	2.0499423034838857	183.1
1832	2.040642237984614	183.2
1833	2.034138489060696	183.3
1834	2.046346798331607	183.4
1835	2.0432370261278763	183.5
1836	2.0367455814700333	183.6
1837	2.0386377960162094	183.7
1838	2.04062469908664	183.8
1839	2.048677914758175	183.9
1840	2.0429503950224586	184.0
1841	2.0383532430431104	184.1
1842	2.047310701179366	184.2
1843	2.0301857415513225	184.3
1844	2.036177169992076	184.4
1845	2.0268090583478475	184.5
1846	2.046942519414807	184.6
1847	2.0500157921967626	184.7
1848	2.0440411663748463	184.8
1849	2.0434747873912467	184.9
1850	2.0414303045963575	185.0
1851	2.0526860946972825	185.1
1852	2.0441455564715914	185.2
1853	2.0301235841413217	185.3
1854	2.0369973421033354	185.4
1855	2.042825148486066	185.5
1856	2.0420522252197904	185.6
1857	2.0485724654819584	185.7
1858	2.05087023463905	185.8
1859	2.0475236262067074	185.9
1860	2.0475541501804266	186.0
1861	2.0341628113856336	186.1
1862	2.0271829488947355	186.2
1863	2.047594506899147	186.3
1864	2.026454792667434	186.4
1865	2.0361542933491106	186.5
1866	2.0482672703401876	186.6
1867	2.055033699728097	186.7
1868	2.0566214032042316	186.8
1869	2.0415536811215973	186.9
1870	2.0424861296676737	187.0
1871	2.034426148489107	187.1
1872	2.0352733525908855	187.2
1873	2.0442481980705804	187.3
1874	2.0384099262321533	187.4
1875	2.040141379944713	187.5
1876	2.0247972028754533	187.6
1877	2.0347932190963713	187.7
1878	2.0341669866288568	187.8
1879	2.0331246569603514	187.9
1880	2.033405526307558	188.0
1881	2.0314783760782618	188.1
1882	2.0359978978835147	188.2
1883	2.0391485544331047	188.3
1884	2.0421577007565834	188.4
1885	2.0336851628802166	188.5
1886	2.0366951244851896	188.6
1887	2.030202063679072	188.7
1888	2.045653337564817	188.8
1889	2.037617865233666	188.9
1890	2.01315153400537	189.0
1891	2.0305405524465576	189.1
1892	2.0262388073195328	189.2
1893	2.0461373723960956	189.3
1894	2.0375024318627455	189.4
1895	2.0359134842127227	189.5
1896	2.037371625916462	189.6
1897	2.0345668869630242	189.7
1898	2.0315479529854907	189.8
1899	2.0368852535009494	189.9
1900	2.0380356852004904	190.0
1901	2.034682085710348	190.1
1902	2.0473174762003454	190.2
1903	2.0473002872233	190.3
1904	2.0498588654094476	190.4
1905	2.02978516693479	190.5
1906	2.0321147566752242	190.6
1907	2.0416157390453713	190.7
1908	2.043751701382147	190.8
1909	2.041859431866659	190.9
1910	2.0474773990100985	191.0
1911	2.035638664757672	191.1
1912	2.039153302116315	191.2
1913	2.0353362413607203	191.3
1914	2.037862929764232	191.4
1915	2.033260994283988	191.5
1916	2.0505794366164722	191.6
1917	2.0434977502553884	191.7
1918	2.0298303012642926	191.8
1919	2.045413604542973	191.9
1920	2.035596319713844	192.0
1921	2.0383251916516465	192.1
1922	2.0509581595515707	192.2
1923	2.0562011526565045	192.3
1924	2.0411680645902686	192.4
1925	2.0513013270551896	192.5
1926	2.038489595303535	192.6
1927	2.0421029157175115	192.7
1928	2.0416146682725453	192.8
1929	2.0397988475919377	192.9
1930	2.041529105572508	193.0
1931	2.051995329926948	193.1
1932	2.043845267139142	193.2
1933	2.050847090432051	193.3
1934	2.041725174794649	193.4
1935	2.0240981660475565	193.5
1936	2.042186819652197	193.6
1937	2.037792182396591	193.7
1938	2.0464275385021806	193.8
1939	2.0307307682405904	193.9
1940	2.0342220993843783	194.0
1941	2.038340470578165	194.1
1942	2.035820509516909	194.2
1943	2.048927685811151	194.3
1944	2.042548012932318	194.4
1945	2.0396132895805597	194.5
1946	2.038691710500663	194.6
1947	2.037967259993392	194.7
1948	2.039900078423169	194.8
1949	2.0566934577810794	194.9
1950	2.0479422659354123	195.0
1951	2.05339776316444	195.1
1952	2.0370163511593105	195.2
1953	2.0393868671950206	195.3
1954	2.049740017459433	195.4
1955	2.04321962660031	195.5
1956	2.0446313435462193	195.6
1957	2.037579733729222	195.7
1958	2.0332498253800186	195.8
1959	2.0292694742506097	195.9
1960	2.0414841562267503	196.0
1961	2.0401999560236477	196.1
1962	2.0375115023301746	196.2
1963	2.0443011397902886	196.3
1964	2.031801556997283	196.4
1965	2.056728192071985	196.5
1966	2.0389152711352567	196.6
1967	2.0449276411319905	196.7
1968	2.04533754005069	196.8
1969	2.0397100017952035	196.9
1970	2.024759478705722	197.0
1971	2.041051957163682	197.1
1972	2.0409012813200818	197.2
1973	2.035759558121275	197.3
1974	2.037092807484492	197.4
1975	2.032755571647891	197.5
1976	2.0358250053979603	197.6
1977	2.0308564956961264	197.7
1978	2.029692487795568	197.8
1979	2.031757187308337	197.9
1980	2.043725660274759	198.0
1981	2.0254537684120364	198.1
1982	2.031145947102924	198.2
1983	2.035217361154677	198.3
1984	2.0411641274240697	198.4
1985	2.0327301680883734	198.5
1986	2.0329988661117437	198.6
1987	2.0366053261480332	198.7
1988	2.0407892418627194	198.8
1989	2.0429308954788272	198.9
1990	2.035446252086486	199.0
1991	2.0308759188104673	199.1
1992	2.0457498594463375	199.2
1993	2.0503352587417183	199.3
1994	2.043071821473786	199.4
1995	2.0354623841173725	199.5
1996	2.0273256961492616	199.6
1997	2.0415647080494708	199.7
1998	2.0270242364728244	199.8
[truncated: 24,001 more rows]
