# Supplementary material for: Assessing structure-function impacts on Vitellogenin by leveraging allelic variant found in honey bee subspecies Apis mellifera mellifera
Source: iScience. 2025 Jul 29;28(9):113241. doi: 10.1016/j.isci.2025.113241 (PMC12496180; doi:10.1016/j.isci.2025.113241)
Supplement: Data S1. Data and code for molecular dynamics [file mmc2.zip › MD_analysis/csv/rmsfwt4.csv]

	Fluctuations	Atom_number
0	1.334717	0
1	1.0231762	1
2	1.463123	2
3	1.4880972	3
4	1.2700332	4
5	1.0319331	5
6	0.8183592	6
7	0.6553506	7
8	0.6223064	8
9	0.54531723	9
10	0.56014264	10
11	0.60908145	11
12	0.65279436	12
13	0.6420451	13
14	0.6763686	14
15	0.75421035	15
16	0.79569227	16
17	0.9258402	17
18	1.3291986	18
19	1.7870762	19
20	2.265129	20
21	3.3494773	21
22	3.114294	22
23	2.703227	23
24	2.2326226	24
25	1.9055158	25
26	1.3386387	26
27	1.134451	27
28	1.0522484	28
29	0.9251238	29
30	0.7776778	30
31	0.76950705	31
32	0.76686317	32
33	0.7287529	33
34	0.68154746	34
35	0.7112122	35
36	0.6428821	36
37	0.66026354	37
38	0.808977	38
39	1.0246311	39
40	1.699866	40
41	1.5910623	41
42	1.8743722	42
43	1.332164	43
44	1.0196488	44
45	0.8397776	45
46	0.79412735	46
47	0.693607	47
48	0.7338208	48
49	0.84154665	49
50	1.2341406	50
51	1.2182139	51
52	1.2438788	52
53	0.99092174	53
54	0.89412564	54
55	0.9492362	55
56	1.1435854	56
57	1.1726538	57
58	1.5285294	58
59	1.8525146	59
60	2.1297286	60
61	2.0536306	61
62	2.5564742	62
63	2.473967	63
64	2.2531533	64
65	1.7818599	65
66	2.1534672	66
67	2.0229132	67
68	2.0660696	68
69	1.791793	69
70	2.5784733	70
71	2.5490475	71
72	3.3976328	72
73	2.951667	73
74	1.6575286	74
75	1.9948237	75
76	1.3094192	76
77	1.372825	77
78	1.3884557	78
79	1.2726206	79
80	1.6805495	80
81	1.368941	81
82	1.2470921	82
83	1.294263	83
84	1.1149423	84
85	0.89397556	85
86	0.84847754	86
87	0.81755316	87
88	0.847629	88
89	0.92697805	89
90	0.87094903	90
91	0.9734776	91
92	0.996536	92
93	1.0642602	93
94	0.8716632	94
95	0.7510185	95
96	1.0485772	96
97	1.0815234	97
98	0.90946525	98
99	0.96931845	99
100	0.99760705	100
101	1.2080251	101
102	1.4203502	102
103	1.5934477	103
104	1.3741007	104
105	1.4051176	105
106	1.3799936	106
107	1.3542217	107
108	1.1208563	108
109	1.0214854	109
110	1.0384359	110
111	1.0001482	111
112	0.8450438	112
113	0.77057785	113
114	0.77371705	114
115	0.79098517	115
116	0.9021441	116
117	0.76096606	117
118	0.58162296	118
119	0.578458	119
120	0.56671	120
121	0.5721628	121
122	0.6765138	122
123	1.2142447	123
124	1.2248027	124
125	1.0419918	125
126	1.0091159	126
127	1.1259485	127
128	0.9166772	128
129	1.1823262	129
130	1.7045243	130
131	1.8680876	131
132	2.5341973	132
133	2.5296404	133
134	2.8746927	134
135	2.8967547	135
136	3.5208175	136
137	3.775392	137
138	4.2624483	138
139	4.260903	139
140	3.9162626	140
141	2.3781285	141
142	1.7655288	142
143	1.2123153	143
144	1.0676013	144
145	0.8698645	145
146	0.8436816	146
147	0.80284107	147
148	0.8182671	148
149	0.94363505	149
150	0.8557593	150
151	1.0191352	151
152	0.88473177	152
153	1.1044536	153
154	1.5707934	154
155	1.4051641	155
156	1.1243494	156
157	0.91442955	157
158	0.9270556	158
159	0.73155963	159
160	0.678513	160
161	0.6027388	161
162	0.6549848	162
163	0.73848677	163
164	0.89504427	164
165	0.8848974	165
166	1.0578187	166
167	1.6570876	167
168	1.8691813	168
169	2.0805488	169
170	1.8698001	170
171	1.7542207	171
172	2.352698	172
173	2.5111213	173
174	1.9204022	174
175	1.7759619	175
176	1.4014564	176
177	0.91599	177
178	0.7698115	178
179	0.91931313	179
180	1.0366167	180
181	1.2644227	181
182	1.8101649	182
183	3.789134	183
184	3.8272748	184
185	3.3227837	185
186	2.6958318	186
187	1.8300484	187
188	1.2106084	188
189	0.80971926	189
190	0.7325951	190
191	0.6485789	191
192	0.540025	192
193	0.5906439	193
194	0.6054085	194
195	0.6295489	195
196	0.75824803	196
197	1.5782876	197
198	2.328195	198
199	2.5441856	199
200	2.7482157	200
201	3.5968602	201
202	3.5804532	202
203	2.719502	203
204	2.8574107	204
205	2.6393404	205
206	3.0602095	206
207	2.3797514	207
208	2.487114	208
209	2.130989	209
210	2.2319624	210
211	2.948662	211
212	2.2579756	212
213	3.2486038	213
214	4.1768346	214
215	5.767794	215
216	5.3542414	216
217	4.2747498	217
218	4.176923	218
219	4.2244654	219
220	3.8379884	220
221	3.3888984	221
222	4.3581986	222
223	4.167736	223
224	3.9981484	224
225	2.6483676	225
226	2.7788124	226
227	2.7655535	227
228	1.7023963	228
229	1.0611664	229
230	0.8567014	230
231	0.8124964	231
232	0.74676096	232
233	0.70142096	233
234	0.7748922	234
235	0.70119077	235
236	0.56427175	236
237	0.5645884	237
238	0.6210864	238
239	0.71467036	239
240	1.085868	240
241	1.5120099	241
242	1.4996492	242
243	1.4911695	243
244	1.1688056	244
245	0.8146379	245
246	0.666893	246
247	0.5141937	247
248	0.54694855	248
249	0.56349206	249
250	0.5395558	250
251	0.76579624	251
252	0.8152599	252
253	0.7468375	253
254	0.7664046	254
255	0.85506296	255
256	0.8650025	256
257	0.9603851	257
258	1.4787292	258
259	2.0106497	259
260	3.6013432	260
261	4.6786537	261
262	4.8966904	262
263	5.3639784	263
264	3.3699207	264
265	2.5041952	265
266	1.8229808	266
267	1.7361095	267
268	1.4796798	268
269	1.1301196	269
270	0.8531403	270
271	0.7418176	271
272	0.72380275	272
273	0.78460276	273
274	0.84295523	274
275	0.74379736	275
276	0.64076746	276
277	0.57105863	277
278	0.548472	278
279	0.70523894	279
280	0.82124174	280
281	0.87614506	281
282	1.072997	282
283	1.4636911	283
284	2.0414467	284
285	1.6319238	285
286	1.6767353	286
287	1.4560165	287
288	1.2180309	288
289	1.507296	289
290	1.7023294	290
291	1.7408091	291
292	1.9992626	292
293	1.8810683	293
294	1.7607833	294
295	1.4279199	295
296	1.1521455	296
297	1.0542235	297
298	1.2897207	298
299	1.4244562	299
300	1.0736356	300
301	1.3197377	301
302	2.0376089	302
