# Supplementary material for: Assessing structure-function impacts on Vitellogenin by leveraging allelic variant found in honey bee subspecies Apis mellifera mellifera
Source: iScience. 2025 Jul 29;28(9):113241. doi: 10.1016/j.isci.2025.113241 (PMC12496180; doi:10.1016/j.isci.2025.113241)
Supplement: Data S1. Data and code for molecular dynamics [file mmc2.zip › MD_analysis/csv/wtH_mean.csv]

	res	mean
21	21	0.0
22	22	0.0
23	23	0.0
24	24	0.0
25	25	0.0
26	26	0.0
27	27	0.0
28	28	0.0
29	29	0.0
30	30	0.0
31	31	0.0
32	32	0.0
33	33	0.0
34	34	0.0
35	35	0.0
36	36	0.0
37	37	0.0
38	38	0.0
39	39	0.0
40	40	0.0008076923076923077
41	41	0.01286153846153846
42	42	0.012892307692307692
43	43	0.012307692307692308
44	44	0.0001
45	45	0.0
46	46	0.0
47	47	0.0
48	48	0.0
49	49	0.0
50	50	0.0
51	51	0.0
52	52	0.0
53	53	0.0
54	54	0.0
55	55	0.0
56	56	0.0
57	57	0.0
58	58	0.0
59	59	0.0
60	60	0.0
61	61	0.0
62	62	0.0
63	63	7.692307692307692e-06
64	64	7.692307692307692e-06
65	65	7.692307692307692e-06
66	66	0.0
67	67	0.0
68	68	0.0
69	69	0.0
70	70	0.0
71	71	0.0
72	72	0.0
73	73	0.0
74	74	0.0
75	75	0.0
76	76	0.0
77	77	0.0
78	78	0.0
79	79	0.0
80	80	0.0
81	81	0.0
82	82	0.0
83	83	0.019369230769230767
84	84	0.02936153846153846
85	85	0.40574615384615387
86	86	0.4085461538461538
87	87	0.39785384615384617
88	88	0.008684615384615384
89	89	2.3076923076923076e-05
90	90	3.846153846153846e-05
91	91	0.0029307692307692307
92	92	0.3965846153846154
93	93	0.407176923076923
94	94	0.40522307692307696
95	95	0.0874
96	96	0.00033846153846153846
97	97	0.0
98	98	0.0
99	99	0.0
100	100	0.0
101	101	0.0
102	102	0.0
103	103	0.0
104	104	0.0
105	105	0.0
106	106	0.0
107	107	0.0
108	108	0.0
109	109	0.0
110	110	0.0
111	111	0.0
112	112	0.006676923076923076
113	113	0.006676923076923076
114	114	0.006676923076923076
115	115	0.0
116	116	0.0
117	117	0.0
118	118	0.0
119	119	0.0
120	120	0.0
121	121	0.0
122	122	0.0
123	123	0.0
124	124	0.0
125	125	0.0
126	126	0.0
127	127	0.9979153846153845
128	128	0.9981846153846154
129	129	0.9997769230769231
130	130	0.9999923076923076
131	131	1.0
132	132	1.0
133	133	0.9999923076923076
134	134	1.0
135	135	0.9999769230769232
136	136	0.9999692307692307
137	137	0.9982923076923077
138	138	0.8882384615384616
139	139	0.5588615384615385
140	140	0.509876923076923
141	141	0.00022307692307692306
142	142	7.692307692307692e-06
143	143	0.0006076923076923077
144	144	0.0006076923076923077
145	145	0.0006076923076923077
146	146	0.006107692307692308
147	147	0.20546153846153845
148	148	0.2068076923076923
149	149	0.2691538461538462
150	150	0.27455384615384615
151	151	0.41292307692307695
152	152	0.4499461538461539
153	153	0.45266923076923077
154	154	0.3448846153846154
155	155	0.25293076923076924
156	156	0.27775384615384613
157	157	0.12626923076923077
158	158	0.1263076923076923
159	159	0.12914615384615383
160	160	0.015407692307692308
161	161	0.002969230769230769
162	162	0.0
163	163	8.461538461538461e-05
164	164	8.461538461538461e-05
165	165	8.461538461538461e-05
166	166	0.0
167	167	0.0
168	168	0.0
169	169	0.0
170	170	0.0
171	171	0.0
172	172	0.0014923076923076923
173	173	0.0032615384615384616
174	174	0.0035076923076923076
175	175	0.002123076923076923
176	176	0.001023076923076923
177	177	0.0004615384615384616
178	178	0.0
179	179	0.0
180	180	0.0
181	181	0.0
182	182	0.0
183	183	0.0
184	184	0.0
185	185	0.0
186	186	0.0
187	187	0.0
188	188	7.692307692307692e-06
189	189	0.9250999999999999
190	190	0.9448923076923077
191	191	0.9789538461538461
192	192	0.9767076923076923
193	193	0.6270076923076923
194	194	0.5295846153846153
195	195	0.0
196	196	0.20890769230769232
197	197	0.20890769230769232
198	198	0.20890769230769232
199	199	0.0
200	200	0.0
201	201	0.0
202	202	0.5941846153846153
203	203	0.5957230769230769
204	204	0.5957230769230769
205	205	0.2784230769230769
206	206	0.0
207	207	0.0
208	208	0.0
209	209	0.0
210	210	0.0
211	211	0.0
212	212	0.0
213	213	0.0
214	214	0.0
215	215	0.0
216	216	0.0
217	217	0.0
218	218	2.307692307692308e-05
219	219	0.08556153846153847
220	220	0.09753076923076923
221	221	0.09754615384615384
222	222	0.024761538461538463
223	223	0.03856153846153847
224	224	0.13480769230769232
225	225	0.12634615384615383
226	226	0.09643846153846154
227	227	0.09093846153846154
228	228	1.5384615384615384e-05
229	229	7.692307692307692e-06
230	230	0.00043846153846153845
231	231	0.1622
232	232	0.2423923076923077
233	233	0.26493076923076925
234	234	0.13332307692307693
235	235	0.20145384615384615
236	236	0.12773076923076923
237	237	0.10733076923076923
238	238	0.008769230769230769
239	239	0.0
240	240	0.17131538461538462
241	241	0.17218461538461538
242	242	0.22028461538461536
243	243	0.20626923076923073
244	244	0.23761538461538462
245	245	0.22800769230769227
246	246	0.2416692307692308
247	247	0.24083846153846156
248	248	0.22278461538461541
249	249	0.03076153846153846
250	250	0.0
251	251	0.0
252	252	0.0
253	253	0.0
254	254	0.0
255	255	0.0
256	256	0.0
257	257	0.0
258	258	0.0
259	259	0.0
260	260	0.0
261	261	1.5384615384615384e-05
262	262	0.0014
263	263	0.39116923076923077
264	264	0.39116923076923077
265	265	0.39116153846153845
266	266	0.0
267	267	0.0
268	268	0.0
269	269	0.0
270	270	0.0
271	271	0.0
272	272	0.0
273	273	0.0
274	274	0.0
275	275	0.0
276	276	0.0
277	277	0.0
278	278	0.0
279	279	0.0
280	280	0.0
281	281	0.0
282	282	7.692307692307692e-06
283	283	0.006776923076923078
284	284	0.006776923076923078
285	285	0.006769230769230769
286	286	0.0011692307692307692
287	287	0.0011692307692307692
288	288	0.0011692307692307692
289	289	1.5384615384615384e-05
290	290	0.0
291	291	0.0
292	292	0.0
293	293	0.0
294	294	0.0
295	295	0.0
296	296	0.0
297	297	0.0
298	298	0.0
299	299	0.0
300	300	0.0
301	301	0.0
302	302	0.0
303	303	0.0
304	304	0.0
305	305	0.0
306	306	0.0
307	307	0.0
308	308	0.0
309	309	0.0
310	310	0.0
311	311	0.0
312	312	0.0
313	313	0.0
314	314	0.0
315	315	0.0
316	316	0.0
317	317	0.10274615384615385
318	318	0.10274615384615385
319	319	0.10274615384615385
320	320	0.0
321	321	0.0
322	322	0.0
323	323	0.0
