# Supplementary material for: Assessing structure-function impacts on Vitellogenin by leveraging allelic variant found in honey bee subspecies Apis mellifera mellifera
Source: iScience. 2025 Jul 29;28(9):113241. doi: 10.1016/j.isci.2025.113241 (PMC12496180; doi:10.1016/j.isci.2025.113241)
Supplement: Data S1. Data and code for molecular dynamics [file mmc2.zip › MD_analysis/csv/rmsdwt1.csv]

	CA_Backbone	Time_(ns)
0	4.577355	0.0
1	4.7011714	0.1
2	4.5666666	0.2
3	4.5317564	0.3
4	4.580839	0.4
5	4.546233	0.5
6	4.5111923	0.6
7	4.4674616	0.7
8	4.575383	0.8
9	4.506716	0.9
10	4.519873	1.0
11	4.6801543	1.1
12	4.4914393	1.2
13	4.5803466	1.3
14	4.5255027	1.4
15	4.576167	1.5
16	4.56739	1.6
17	4.5640545	1.7
18	4.6181355	1.8
19	4.673478	1.9
20	4.575894	2.0
21	4.7620416	2.1
22	4.6329765	2.2
23	4.696627	2.3
24	4.569674	2.4
25	4.5741153	2.5
26	4.533934	2.6
27	4.5851555	2.7
28	4.472365	2.8
29	4.5336766	2.9
30	4.598649	3.0
31	4.624456	3.1
32	4.4985914	3.2
33	4.517412	3.3
34	4.532299	3.4
35	4.548908	3.5
36	4.4964595	3.6
37	4.6553574	3.7
38	4.5493164	3.8
39	4.5752864	3.9
40	4.527861	4.0
41	4.4815974	4.1
42	4.5412855	4.2
43	4.6659985	4.3
44	4.638	4.4
45	4.604996	4.5
46	4.5824046	4.6
47	4.5344496	4.7
48	4.544168	4.8
49	4.6826158	4.9
50	4.5934424	5.0
51	4.6315417	5.1
52	4.660504	5.2
53	4.6313066	5.3
54	4.6424627	5.4
55	4.7302694	5.5
56	4.574168	5.6
57	4.6426015	5.7
58	4.58563	5.8
59	4.618973	5.9
60	4.5880895	6.0
61	4.5715513	6.1
62	4.415569	6.2
63	4.530298	6.3
64	4.597659	6.4
65	4.598281	6.5
66	4.5180097	6.6
67	4.5600543	6.7
68	4.5517683	6.8
69	4.575533	6.9
70	4.630837	7.0
71	4.6537647	7.1
72	4.463131	7.2
73	4.4841046	7.3
74	4.6052847	7.4
75	4.5140224	7.5
76	4.5037374	7.6
77	4.492031	7.7
78	4.527906	7.8
79	4.4403257	7.9
80	4.4566183	8.0
81	4.5195074	8.1
82	4.487365	8.2
83	4.6082754	8.3
84	4.4999433	8.4
85	4.513379	8.5
86	4.7296476	8.6
87	4.6072874	8.7
88	4.544283	8.8
89	4.504185	8.9
90	4.3817906	9.0
91	4.560496	9.1
92	4.5113173	9.2
93	4.635393	9.3
94	4.4737067	9.4
95	4.6061425	9.5
96	4.428961	9.6
97	4.503639	9.7
98	4.5437245	9.8
99	4.5430417	9.9
100	4.576079	10.0
101	4.4780903	10.1
102	4.56409	10.2
103	4.697116	10.3
104	4.559285	10.4
105	4.4551444	10.5
106	4.484257	10.6
107	4.597729	10.7
108	4.546304	10.8
109	4.566781	10.9
110	4.4690394	11.0
111	4.5434055	11.1
112	4.659034	11.2
113	4.551078	11.3
114	4.646904	11.4
115	4.4919324	11.5
116	4.5415254	11.6
117	4.511308	11.7
118	4.603771	11.8
119	4.522537	11.9
120	4.4388194	12.0
121	4.630924	12.1
122	4.52374	12.2
123	4.5580215	12.3
124	4.5887036	12.4
125	4.4758854	12.5
126	4.6001296	12.6
127	4.5947843	12.7
128	4.489528	12.8
129	4.488155	12.9
130	4.5109954	13.0
131	4.464602	13.1
132	4.3901033	13.2
133	4.473815	13.3
134	4.4158607	13.4
135	4.448674	13.5
136	4.428433	13.6
137	4.515655	13.7
138	4.5013847	13.8
139	4.559603	13.9
140	4.4650264	14.0
141	4.438665	14.1
142	4.3989043	14.2
143	4.608363	14.3
144	4.6123476	14.4
145	4.6035614	14.5
146	4.447669	14.6
147	4.5889144	14.7
148	4.5312233	14.8
149	4.512076	14.9
150	4.595091	15.0
151	4.4886127	15.1
152	4.601977	15.2
153	4.599639	15.3
154	4.4962354	15.4
155	4.464106	15.5
156	4.4817233	15.6
157	4.5053477	15.7
158	4.5692596	15.8
159	4.629114	15.9
160	4.5569963	16.0
161	4.578253	16.1
162	4.525013	16.2
163	4.635454	16.3
164	4.454837	16.4
165	4.592118	16.5
166	4.4906588	16.6
167	4.4177856	16.7
168	4.6499805	16.8
169	4.6405964	16.9
170	4.591916	17.0
171	4.7245255	17.1
172	4.647684	17.2
173	4.5271673	17.3
174	4.4848685	17.4
175	4.5898275	17.5
176	4.5614586	17.6
177	4.468904	17.7
178	4.6312113	17.8
179	4.6979995	17.9
180	4.6715384	18.0
181	4.737682	18.1
182	4.564787	18.2
183	4.668165	18.3
184	4.650899	18.4
185	4.649409	18.5
186	4.6720214	18.6
187	4.680886	18.7
188	4.7009997	18.8
189	4.5131025	18.9
190	4.7102375	19.0
191	4.489465	19.1
192	4.6151247	19.2
193	4.4717975	19.3
194	4.499388	19.4
195	4.569806	19.5
196	4.5362263	19.6
197	4.618109	19.7
198	4.5978518	19.8
199	4.6790786	19.9
200	4.6791215	20.0
201	4.67253	20.1
202	4.526553	20.2
203	4.4572144	20.3
204	4.6148105	20.4
205	4.5107813	20.5
206	4.43307	20.6
207	4.363659	20.7
208	4.5169215	20.8
209	4.4198823	20.9
210	4.41618	21.0
211	4.4841857	21.1
212	4.466812	21.2
213	4.5349736	21.3
214	4.5640283	21.4
215	4.534716	21.5
216	4.511219	21.6
217	4.544035	21.7
218	4.5425453	21.8
219	4.537523	21.9
220	4.6589737	22.0
221	4.4740577	22.1
222	4.5124154	22.2
223	4.426877	22.3
224	4.562015	22.4
225	4.507395	22.5
226	4.494739	22.6
227	4.5390406	22.7
228	4.6084065	22.8
229	4.6496077	22.9
230	4.6086864	23.0
231	4.511121	23.1
232	4.4043775	23.2
233	4.674194	23.3
234	4.624708	23.4
235	4.643695	23.5
236	4.5335965	23.6
237	4.542235	23.7
238	4.7734995	23.8
239	4.650873	23.9
240	4.556749	24.0
241	4.59017	24.1
242	4.6862106	24.2
243	4.6424713	24.3
244	4.514263	24.4
245	4.3594465	24.5
246	4.615282	24.6
247	4.595538	24.7
248	4.608188	24.8
249	4.5200605	24.9
250	4.6995516	25.0
251	4.6079082	25.1
252	4.497382	25.2
253	4.485776	25.3
254	4.540203	25.4
255	4.657555	25.5
256	4.67975	25.6
257	4.58556	25.7
258	4.5360575	25.8
259	4.6027474	25.9
260	4.551273	26.0
261	4.481247	26.1
262	4.522021	26.2
263	4.4845543	26.3
264	4.485991	26.4
265	4.6395025	26.5
266	4.550042	26.6
267	4.5834246	26.7
268	4.603675	26.8
269	4.5882297	26.9
270	4.517653	27.0
271	4.501304	27.1
272	4.460115	27.2
273	4.656102	27.3
274	4.68308	27.4
275	4.547208	27.5
276	4.534112	27.6
277	4.517653	27.7
278	4.614828	27.8
279	4.643287	27.9
280	4.5273895	28.0
281	4.5590734	28.1
282	4.610679	28.2
283	4.52892	28.3
284	4.54548	28.4
285	4.6271296	28.5
286	4.561141	28.6
287	4.5031652	28.7
288	4.601775	28.8
289	4.5252357	28.9
290	4.624229	29.0
291	4.6000333	29.1
292	4.4511366	29.2
293	4.638721	29.3
294	4.476876	29.4
295	4.604804	29.5
296	4.616879	29.6
297	4.580391	29.7
298	4.5725293	29.8
299	4.6180305	29.9
300	4.6621637	30.0
301	4.4893484	30.1
302	4.5728908	30.2
303	4.536013	30.3
304	4.5635867	30.4
305	4.590468	30.5
306	4.537922	30.6
307	4.4711394	30.7
308	4.6436863	30.8
309	4.559312	30.9
310	4.6891155	31.0
311	4.599884	31.1
312	4.6922164	31.2
313	4.5893445	31.3
314	4.6345763	31.4
315	4.5684133	31.5
316	4.5621476	31.6
317	4.5433254	31.7
318	4.575119	31.8
319	4.607751	31.9
320	4.724892	32.0
321	4.8069806	32.1
322	4.501	32.2
323	4.5216374	32.3
324	4.547332	32.4
325	4.6667757	32.5
326	4.740071	32.6
327	4.6698565	32.7
328	4.6994743	32.8
329	4.5708814	32.9
330	4.6241336	33.0
331	4.4798894	33.1
332	4.571622	33.2
333	4.6207867	33.3
334	4.5497413	33.4
335	4.5877204	33.5
336	4.595231	33.6
337	4.6269903	33.7
338	4.4613523	33.8
339	4.5175548	33.9
340	4.5559883	34.0
341	4.6294794	34.1
342	4.4554877	34.2
343	4.5457106	34.3
344	4.5827646	34.4
345	4.6120424	34.5
346	4.4871407	34.6
347	4.527568	34.7
348	4.431743	34.8
349	4.5083065	34.9
350	4.5778217	35.0
351	4.5653253	35.1
352	4.5750484	35.2
353	4.474625	35.3
354	4.555953	35.4
355	4.4778385	35.5
356	4.6354194	35.6
357	4.6615496	35.7
358	4.447134	35.8
359	4.5367947	35.9
360	4.5760174	36.0
361	4.750064	36.1
362	4.5717278	36.2
363	4.574881	36.3
364	4.5925655	36.4
365	4.5539894	36.5
366	4.5798364	36.6
367	4.5471015	36.7
368	4.4774604	36.8
369	4.4333158	36.9
370	4.6449094	37.0
371	4.5816393	37.1
372	4.576167	37.2
373	4.6158404	37.3
374	4.5451074	37.4
375	4.457079	37.5
376	4.5010176	37.6
377	4.4284782	37.7
378	4.518955	37.8
379	4.64281	37.9
380	4.493681	38.0
381	4.696447	38.1
382	4.555661	38.2
383	4.634333	38.3
384	4.4832783	38.4
385	4.555555	38.5
386	4.639216	38.6
387	4.5436625	38.7
388	4.6399107	38.8
389	4.6062474	38.9
390	4.431343	39.0
391	4.5968003	39.1
392	4.577549	39.2
393	4.708621	39.3
394	4.62827	39.4
395	4.579828	39.5
396	4.486979	39.6
397	4.6009965	39.7
398	4.4663973	39.8
399	4.4964056	39.9
400	4.5208087	40.0
401	4.497893	40.1
402	4.499594	40.2
403	4.6784153	40.3
404	4.6874228	40.4
405	4.568201	40.5
406	4.4987254	40.6
407	4.5712337	40.7
408	4.5859284	40.8
409	4.5512285	40.9
410	4.614924	41.0
411	4.6508904	41.1
412	4.4913316	41.2
413	4.4953394	41.3
414	4.5925565	41.4
415	4.572873	41.5
416	4.6523104	41.6
417	4.388626	41.7
418	4.539369	41.8
419	4.4852276	41.9
420	4.550095	42.0
421	4.5800915	42.1
422	4.532841	42.2
423	4.526313	42.3
424	4.531081	42.4
425	4.5389433	42.5
426	4.524372	42.6
427	4.6573906	42.7
428	4.682297	42.8
429	4.610688	42.9
430	4.5807953	43.0
431	4.473788	43.1
432	4.447741	43.2
433	4.610924	43.3
434	4.65791	43.4
435	4.4656577	43.5
436	4.5473676	43.6
437	4.627861	43.7
438	4.630994	43.8
439	4.505759	43.9
440	4.6142254	44.0
441	4.59524	44.1
442	4.542891	44.2
443	4.5304766	44.3
444	4.656941	44.4
445	4.644883	44.5
446	4.622033	44.6
447	4.6879125	44.7
448	4.5840654	44.8
449	4.644059	44.9
450	4.7157087	45.0
451	4.6013465	45.1
452	4.642003	45.2
453	4.6822457	45.3
454	4.5961165	45.4
455	4.6142254	45.5
456	4.628235	45.6
457	4.695778	45.7
458	4.524764	45.8
459	4.5851903	45.9
460	4.665221	46.0
461	4.565255	46.1
462	4.6952205	46.2
463	4.663356	46.3
464	4.573058	46.4
465	4.626111	46.5
466	4.6388774	46.6
467	4.4761734	46.7
468	4.623619	46.8
469	4.700177	46.9
470	4.5155926	47.0
471	4.626555	47.1
472	4.667302	47.2
473	4.5726	47.3
474	4.685987	47.4
475	4.6942163	47.5
476	4.608975	47.6
477	4.7327213	47.7
478	4.578851	47.8
479	4.591319	47.9
480	4.555095	48.0
481	4.5788865	48.1
482	4.516556	48.2
483	4.5639925	48.3
484	4.5613527	48.4
485	4.631907	48.5
486	4.6503706	48.6
487	4.5435915	48.7
488	4.5860076	48.8
489	4.5821233	48.9
490	4.5090837	49.0
491	4.611221	49.1
492	4.641829	49.2
493	4.5395555	49.3
494	4.636923	49.4
495	4.714948	49.5
496	4.517278	49.6
497	4.59935	49.7
498	4.7659397	49.8
499	4.581789	49.9
500	4.720712	50.0
501	4.5711546	50.1
502	4.563375	50.2
503	4.5138793	50.3
504	4.601758	50.4
505	4.6664214	50.5
506	4.666793	50.6
507	4.5250487	50.7
508	4.565378	50.8
509	4.685686	50.9
510	4.586438	51.0
511	4.7107425	51.1
512	4.526802	51.2
513	4.47313	51.3
514	4.6176295	51.4
515	4.5717897	51.5
516	4.5938983	51.6
517	4.6271124	51.7
518	4.61509	51.8
519	4.7266483	51.9
520	4.637001	52.0
521	4.6319766	52.1
522	4.756158	52.2
523	4.664332	52.3
524	4.602117	52.4
525	4.697965	52.5
526	4.7338448	52.6
527	4.629349	52.7
528	4.570432	52.8
529	4.701497	52.9
530	4.6579013	53.0
531	4.597335	53.1
532	4.6312027	53.2
533	4.6524754	53.3
534	4.611186	53.4
535	4.67278	53.5
536	4.637948	53.6
537	4.5309567	53.7
538	4.593609	53.8
539	4.68921	53.9
540	4.681368	54.0
541	4.648724	54.1
542	4.58902	54.2
543	4.538144	54.3
544	4.668174	54.4
545	4.817295	54.5
546	4.6565	54.6
547	4.718689	54.7
548	4.7123756	54.8
549	4.844781	54.9
550	4.8292646	55.0
551	4.6572266	55.1
552	4.6095257	55.2
553	4.6732802	55.3
554	4.6932034	55.4
555	4.7588167	55.5
556	4.6618695	55.6
557	4.5790977	55.7
558	4.6474323	55.8
559	4.59024	55.9
560	4.7155633	56.0
561	4.7524886	56.1
562	4.7656865	56.2
563	4.5909686	56.3
564	4.6748834	56.4
565	4.748435	56.5
566	4.6750298	56.6
567	4.8223524	56.7
568	4.620307	56.8
569	4.754913	56.9
570	4.715136	57.0
571	4.711452	57.1
572	4.574054	57.2
573	4.7059507	57.3
574	4.705497	57.4
575	4.6469646	57.5
576	4.6366014	57.6
577	4.6087127	57.7
578	4.607445	57.8
579	4.655427	57.9
580	4.7015824	58.0
581	4.704495	58.1
582	4.640518	58.2
583	4.608573	58.3
584	4.674435	58.4
585	4.648568	58.5
586	4.6861506	58.6
587	4.691555	58.7
588	4.553503	58.8
589	4.5125313	58.9
590	4.6671815	59.0
591	4.586605	59.1
592	4.5962567	59.2
593	4.5803466	59.3
594	4.692765	59.4
595	4.598605	59.5
596	4.861914	59.6
597	4.6520767	59.7
598	4.719261	59.8
599	4.624639	59.9
600	4.559294	60.0
601	4.6545963	60.1
602	4.6519465	60.2
603	4.721284	60.3
604	4.7117257	60.4
605	4.773415	60.5
606	4.6799307	60.6
607	4.72952	60.7
608	4.7086806	60.8
609	4.7370095	60.9
610	4.7756763	61.0
611	4.5176263	61.1
612	4.578367	61.2
613	4.7202687	61.3
614	4.596581	61.4
615	4.64549	61.5
616	4.676236	61.6
617	4.6722026	61.7
618	4.643157	61.8
619	4.681265	61.9
620	4.6856174	62.0
621	4.719688	62.1
622	4.6708484	62.2
623	4.497884	62.3
624	4.569101	62.4
625	4.6800337	62.5
626	4.660184	62.6
627	4.5908194	62.7
628	4.660806	62.8
629	4.615483	62.9
630	4.766016	63.0
631	4.7080135	63.1
632	4.6905503	63.2
633	4.7419233	63.3
634	4.844274	63.4
635	4.5719657	63.5
636	4.5973263	63.6
637	4.6134834	63.7
638	4.6404924	63.8
639	4.6682515	63.9
640	4.6524577	64.0
641	4.5232587	64.1
642	4.5833626	64.2
643	4.6348896	64.3
644	4.7884064	64.4
645	4.658334	64.5
646	4.834692	64.6
647	4.4854164	64.7
648	4.635585	64.8
649	4.579458	64.9
650	4.564099	65.0
651	4.495375	65.1
652	4.633055	65.2
653	4.6439204	65.3
654	4.7105713	65.4
655	4.517368	65.5
656	4.613972	65.6
657	4.5552983	65.7
658	4.5683603	65.8
659	4.4652786	65.9
660	4.546818	66.0
661	4.5427046	66.1
662	4.416618	66.2
663	4.526242	66.3
664	4.4170194	66.4
665	4.4858656	66.5
666	4.441097	66.6
667	4.5733223	66.7
668	4.46472	66.8
669	4.4407067	66.9
670	4.42155	67.0
671	4.4537697	67.1
672	4.5240693	67.2
673	4.6115355	67.3
674	4.650899	67.4
675	4.530814	67.5
676	4.5856476	67.6
677	4.520345	67.7
678	4.5489445	67.8
679	4.555865	67.9
680	4.481633	68.0
681	4.4998093	68.1
682	4.4906406	68.2
683	4.520034	68.3
684	4.4549723	68.4
685	4.60034	68.5
686	4.3818917	68.6
687	4.5223413	68.7
688	4.529436	68.8
689	4.528342	68.9
690	4.585419	69.0
691	4.5705466	69.1
692	4.44418	69.2
693	4.4439263	69.3
694	4.639242	69.4
695	4.59031	69.5
696	4.6930575	69.6
697	4.557138	69.7
698	4.4714637	69.8
699	4.4755435	69.9
700	4.518233	70.0
701	4.5002565	70.1
702	4.41566	70.2
703	4.399335	70.3
704	4.4797187	70.4
705	4.529196	70.5
706	4.6427145	70.6
707	4.5570936	70.7
708	4.616408	70.8
709	4.5642753	70.9
710	4.6193304	71.0
711	4.6932893	71.1
712	4.5994725	71.2
713	4.709237	71.3
714	4.6538258	71.4
715	4.7289405	71.5
716	4.6909623	71.6
717	4.6526914	71.7
718	4.541898	71.8
719	4.56679	71.9
720	4.586728	72.0
721	4.6835794	72.1
722	4.709853	72.2
723	4.65874	72.3
724	4.543379	72.4
725	4.643391	72.5
726	4.5988245	72.6
727	4.567743	72.7
728	4.6192694	72.8
729	4.5589585	72.9
730	4.679104	73.0
731	4.586139	73.1
732	4.489869	73.2
733	4.546393	73.3
734	4.7566833	73.4
735	4.7735753	73.5
736	4.668778	73.6
737	4.720883	73.7
738	4.7333174	73.8
739	4.667578	73.9
740	4.604078	74.0
741	4.729486	74.1
742	4.7232122	74.2
743	4.7149825	74.3
744	4.7332916	74.4
745	4.710212	74.5
746	4.552459	74.6
747	4.7468567	74.7
748	4.723357	74.8
749	4.7449384	74.9
750	4.661515	75.0
751	4.6792073	75.1
752	4.522065	75.2
753	4.711204	75.3
754	4.613518	75.4
755	4.5358534	75.5
756	4.786555	75.6
757	4.7384725	75.7
758	4.8312325	75.8
759	4.677201	75.9
760	4.6724696	76.0
761	4.640284	76.1
762	4.5580835	76.2
763	4.5833364	76.3
764	4.7256427	76.4
765	4.6514096	76.5
766	4.620133	76.6
767	4.750844	76.7
768	4.7263756	76.8
769	4.61947	76.9
770	4.7487745	77.0
771	4.6013904	77.1
772	4.6610484	77.2
773	4.6064744	77.3
774	4.6943107	77.4
775	4.686993	77.5
776	4.6336026	77.6
777	4.792241	77.7
778	4.651522	77.8
779	4.5927935	77.9
780	4.6356716	78.0
781	4.7513103	78.1
782	4.5877733	78.2
783	4.533277	78.3
784	4.674625	78.4
785	4.6516523	78.5
786	4.649989	78.6
787	4.462779	78.7
788	4.5436983	78.8
789	4.596853	78.9
790	4.633968	79.0
791	4.7551584	79.1
792	4.6425753	79.2
793	4.8386655	79.3
794	4.658809	79.4
795	4.718826	79.5
796	4.7486978	79.6
797	4.7940397	79.7
798	4.522644	79.8
799	4.6826673	79.9
800	4.6516695	80.0
801	4.85796	80.1
802	4.6481953	80.2
803	4.727288	80.3
804	4.6542587	80.4
805	4.831633	80.5
806	4.608914	80.6
807	4.7104087	80.7
808	4.8097124	80.8
809	4.5980535	80.9
810	4.678174	81.0
811	4.5349917	81.1
812	4.6047688	81.2
813	4.651522	81.3
814	4.8350506	81.4
815	4.635298	81.5
816	4.7632174	81.6
817	4.688746	81.7
818	4.7275515	81.8
819	4.5840306	81.9
820	4.586069	82.0
821	4.683123	82.1
822	4.8616657	82.2
823	4.408492	82.3
824	4.6436863	82.4
825	4.6557384	82.5
826	4.5974836	82.6
827	4.535809	82.7
828	4.602187	82.8
829	4.5181255	82.9
830	4.60532	83.0
831	4.6764174	83.1
832	4.7368994	83.2
833	4.6029925	83.3
834	4.633985	83.4
835	4.67696	83.5
836	4.621135	83.6
837	4.6809635	83.7
838	4.6155	83.8
839	4.7309933	83.9
840	4.65238	84.0
841	4.563622	84.1
842	4.583152	84.2
843	4.7373414	84.3
844	4.6807656	84.4
845	4.6380525	84.5
846	4.6517906	84.6
847	4.6450133	84.7
848	4.5932584	84.8
849	4.756895	84.9
850	4.5905914	85.0
851	4.616556	85.1
852	4.633933	85.2
853	4.512353	85.3
854	4.4765425	85.4
855	4.519873	85.5
856	4.455678	85.6
857	4.6799393	85.7
858	4.564134	85.8
859	4.5422792	85.9
860	4.624752	86.0
861	4.492695	86.1
862	4.4370127	86.2
863	4.6203766	86.3
864	4.5755415	86.4
865	4.5320854	86.5
866	4.457621	86.6
867	4.5711284	86.7
868	4.5024047	86.8
869	4.6106358	86.9
870	4.6446404	87.0
871	4.592618	87.1
872	4.6591554	87.2
873	4.6091847	87.3
874	4.772191	87.4
875	4.7484097	87.5
876	4.7891045	87.6
877	4.831558	87.7
878	4.653358	87.8
879	4.6677856	87.9
880	4.7591553	88.0
881	4.6363583	88.1
882	4.711179	88.2
883	4.6648846	88.3
884	4.756412	88.4
885	4.676624	88.5
886	4.638113	88.6
887	4.646687	88.7
888	4.5340056	88.8
889	4.8336506	88.9
890	4.572697	89.0
891	4.6785445	89.1
892	4.5895553	89.2
893	4.568801	89.3
894	4.4887204	89.4
895	4.6007423	89.5
896	4.5031295	89.6
897	4.472662	89.7
898	4.5130315	89.8
899	4.6337767	89.9
900	4.654605	90.0
901	4.5741506	90.1
902	4.6597342	90.2
903	4.6798444	90.3
904	4.6157093	90.4
905	4.637592	90.5
906	4.579687	90.6
907	4.6095257	90.7
908	4.6900434	90.8
909	4.575841	90.9
910	4.7370353	91.0
911	4.634046	91.1
912	4.691014	91.2
913	4.655548	91.3
914	4.6127934	91.4
915	4.7207804	91.5
916	4.882883	91.6
917	4.7051287	91.7
918	4.750335	91.8
919	4.671487	91.9
920	4.708989	92.0
921	4.758927	92.1
922	4.7807775	92.2
923	4.741371	92.3
924	4.80132	92.4
925	4.8097878	92.5
926	4.6753573	92.6
927	4.730772	92.7
928	4.8051114	92.8
929	4.937527	92.9
930	4.9257226	93.0
931	4.781241	93.1
932	4.61605	93.2
933	4.6664133	93.3
934	4.7562513	93.4
935	4.690464	93.5
936	4.718271	93.6
937	4.71034	93.7
938	4.7532773	93.8
939	4.7131877	93.9
940	4.7747903	94.0
941	4.747756	94.1
942	4.7717185	94.2
943	4.654743	94.3
944	4.7598414	94.4
945	4.743299	94.5
946	4.760586	94.6
947	4.6221642	94.7
948	4.8517694	94.8
949	4.687981	94.9
950	4.821842	95.0
951	4.650353	95.1
952	4.67758	95.2
953	4.657668	95.3
954	4.62524	95.4
955	4.5887213	95.5
956	4.693323	95.6
957	4.615587	95.7
958	4.5542994	95.8
959	4.6755724	95.9
960	4.5250044	96.0
961	4.438438	96.1
962	4.7200465	96.2
963	4.5700793	96.3
964	4.665472	96.4
965	4.5853486	96.5
966	4.543982	96.6
967	4.5258675	96.7
968	4.5094414	96.8
969	4.3860636	96.9
970	4.4955726	97.0
971	4.5601425	97.1
972	4.6259017	97.2
973	4.607218	97.3
974	4.6942673	97.4
975	4.5792475	97.5
976	4.6467047	97.6
977	4.672961	97.7
978	4.54517	97.8
979	4.6930575	97.9
980	4.727245	98.0
981	4.7174253	98.1
982	4.6700635	98.2
983	4.735147	98.3
984	4.5743356	98.4
985	4.764249	98.5
986	4.6506476	98.6
987	4.6335073	98.7
988	4.5319524	98.8
989	4.617132	98.9
990	4.5877204	99.0
991	4.5776896	99.1
992	4.5637016	99.2
993	4.5247993	99.3
994	4.520078	99.4
995	4.5472255	99.5
996	4.5801535	99.6
997	4.5175996	99.7
998	4.593109	99.8
999	4.5346007	99.9
1000	4.5204167	100.0
1001	4.4267135	100.1
1002	4.5868597	100.2
1003	4.547562	100.3
1004	4.6003747	100.4
1005	4.44087	100.5
1006	4.3964953	100.6
1007	4.4684267	100.7
1008	4.368992	100.8
1009	4.457278	100.9
1010	4.5311346	101.0
1011	4.4328794	101.1
1012	4.495402	101.2
1013	4.5578804	101.3
1014	4.5423236	101.4
1015	4.42836	101.5
1016	4.6550636	101.6
1017	4.6614547	101.7
1018	4.457088	101.8
1019	4.696816	101.9
1020	4.712059	102.0
1021	4.6195483	102.1
1022	4.601714	102.2
1023	4.549626	102.3
1024	4.616146	102.4
1025	4.5942054	102.5
1026	4.6075764	102.6
1027	4.6053286	102.7
1028	4.4408064	102.8
1029	4.5851903	102.9
1030	4.5603986	103.0
1031	4.688926	103.1
1032	4.6189637	103.2
1033	4.5469065	103.3
1034	4.540443	103.4
1035	4.5158334	103.5
1036	4.561079	103.6
1037	4.4349327	103.7
1038	4.560867	103.8
1039	4.5227156	103.9
1040	4.453019	104.0
1041	4.5189195	104.1
1042	4.5736833	104.2
1043	4.4896536	104.3
1044	4.4860544	104.4
1045	4.5952225	104.5
1046	4.528155	104.6
1047	4.571252	104.7
1048	4.5650253	104.8
1049	4.623523	104.9
1050	4.486189	105.0
1051	4.4341426	105.1
1052	4.4501586	105.2
1053	4.480105	105.3
1054	4.4513173	105.4
1055	4.4602594	105.5
1056	4.5216017	105.6
1057	4.47943	105.7
1058	4.5909157	105.8
1059	4.4415593	105.9
1060	4.4536066	106.0
1061	4.5380554	106.1
1062	4.457314	106.2
1063	4.5531487	106.3
1064	4.427478	106.4
1065	4.4231353	106.5
1066	4.5677075	106.6
1067	4.678071	106.7
1068	4.6247344	106.8
1069	4.4953213	106.9
1070	4.528609	107.0
1071	4.6000595	107.1
1072	4.5625887	107.2
1073	4.524141	107.3
1074	4.5441947	107.4
1075	4.4866557	107.5
1076	4.488227	107.6
1077	4.5334454	107.7
1078	4.494443	107.8
1079	4.5708375	107.9
1080	4.5197124	108.0
1081	4.6553574	108.1
1082	4.5185094	108.2
1083	4.550317	108.3
1084	4.46757	108.4
1085	4.4771094	108.5
1086	4.402475	108.6
1087	4.4387193	108.7
1088	4.539733	108.8
1089	4.523517	108.9
1090	4.4993525	109.0
1091	4.512308	109.1
1092	4.5611053	109.2
1093	4.6635027	109.3
1094	4.377182	109.4
1095	4.4588594	109.5
1096	4.5366526	109.6
1097	4.533659	109.7
1098	4.530521	109.8
1099	4.468093	109.9
1100	4.5653696	110.0
1101	4.502172	110.1
1102	4.440389	110.2
1103	4.3890204	110.3
1104	4.489932	110.4
1105	4.5322633	110.5
1106	4.4872484	110.6
1107	4.560611	110.7
1108	4.436095	110.8
1109	4.5307345	110.9
1110	4.512835	111.0
1111	4.4218597	111.1
1112	4.513478	111.2
1113	4.4349422	111.3
1114	4.4476595	111.4
1115	4.445929	111.5
1116	4.3666306	111.6
1117	4.3375454	111.7
1118	4.27977	111.8
1119	4.3757734	111.9
1120	4.30889	112.0
1121	4.2719774	112.1
1122	4.4168825	112.2
1123	4.4286695	112.3
1124	4.498538	112.4
1125	4.5606546	112.5
1126	4.3577275	112.6
1127	4.4143553	112.7
1128	4.4426293	112.8
1129	4.446092	112.9
1130	4.497642	113.0
1131	4.36111	113.1
1132	4.4200735	113.2
1133	4.4121003	113.3
1134	4.2988834	113.4
1135	4.335678	113.5
1136	4.2979927	113.6
1137	4.369923	113.7
1138	4.3818827	113.8
1139	4.485201	113.9
1140	4.3183603	114.0
1141	4.37079	114.1
1142	4.382986	114.2
1143	4.4160614	114.3
1144	4.4282603	114.4
1145	4.490425	114.5
1146	4.653029	114.6
1147	4.5789657	114.7
1148	4.5546703	114.8
1149	4.6136146	114.9
1150	4.5635777	115.0
1151	4.6449094	115.1
1152	4.5050974	115.2
1153	4.566437	115.3
1154	4.5049276	115.4
1155	4.5462866	115.5
1156	4.464629	115.6
1157	4.501635	115.7
1158	4.5139685	115.8
1159	4.5084853	115.9
1160	4.5336857	116.0
1161	4.510272	116.1
1162	4.626041	116.2
1163	4.574309	116.3
1164	4.38936	116.4
1165	4.5106297	116.5
1166	4.3475924	116.6
1167	4.5042653	116.7
1168	4.549759	116.8
1169	4.577672	116.9
1170	4.3718863	117.0
1171	4.5108438	117.1
1172	4.5024676	117.2
1173	4.568722	117.3
1174	4.6116056	117.4
1175	4.4232445	117.5
1176	4.4848685	117.6
1177	4.409287	117.7
1178	4.5094414	117.8
1179	4.5024405	117.9
1180	4.592425	118.0
1181	4.568475	118.1
1182	4.524835	118.2
1183	4.6287746	118.3
1184	4.4755526	118.4
1185	4.519454	118.5
1186	4.5854983	118.6
1187	4.666905	118.7
1188	4.6291313	118.8
1189	4.6139374	118.9
1190	4.5469065	119.0
1191	4.490847	119.1
1192	4.638738	119.2
1193	4.582589	119.3
1194	4.4773073	119.4
1195	4.565096	119.5
1196	4.600322	119.6
1197	4.6090713	119.7
1198	4.55083	119.8
1199	4.5469155	119.9
1200	4.5039525	120.0
1201	4.4975348	120.1
1202	4.5211654	120.2
1203	4.4941654	120.3
1204	4.3585224	120.4
1205	4.3937817	120.5
1206	4.4769387	120.6
1207	4.404442	120.7
1208	4.389204	120.8
1209	4.412201	120.9
1210	4.484141	121.0
1211	4.510799	121.1
1212	4.4220967	121.2
1213	4.4136524	121.3
1214	4.577804	121.4
1215	4.415733	121.5
1216	4.5694714	121.6
1217	4.56484	121.7
1218	4.606623	121.8
1219	4.4473877	121.9
1220	4.451689	122.0
1221	4.424884	122.1
1222	4.538668	122.2
1223	4.458932	122.3
1224	4.521201	122.4
1225	4.5151286	122.5
1226	4.479242	122.6
1227	4.546703	122.7
1228	4.484833	122.8
1229	4.449009	122.9
1230	4.4691296	123.0
1231	4.4115157	123.1
1232	4.4573956	123.2
1233	4.5488553	123.3
1234	4.4300156	123.4
1235	4.4113517	123.5
1236	4.4822807	123.6
1237	4.4134884	123.7
1238	4.4616594	123.8
1239	4.260712	123.9
1240	4.297252	124.0
1241	4.2833548	124.1
1242	4.4309525	124.2
1243	4.4508834	124.3
1244	4.3187704	124.4
1245	4.5378156	124.5
1246	4.5126653	124.6
1247	4.397622	124.7
1248	4.607699	124.8
1249	4.486781	124.9
1250	4.599534	125.0
1251	4.4421034	125.1
1252	4.6173244	125.2
1253	4.6299844	125.3
1254	4.51644	125.4
1255	4.4861526	125.5
1256	4.709596	125.6
1257	4.6041565	125.7
1258	4.5727406	125.8
1259	4.5897136	125.9
1260	4.416253	126.0
1261	4.5350714	126.1
1262	4.4767046	126.2
1263	4.5233927	126.3
1264	4.680688	126.4
1265	4.6895623	126.5
1266	4.614566	126.6
1267	4.602248	126.7
1268	4.5256896	126.8
1269	4.4608645	126.9
1270	4.4205203	127.0
1271	4.5497675	127.1
1272	4.5147986	127.2
1273	4.4136705	127.3
1274	4.501438	127.4
1275	4.6692266	127.5
1276	4.625458	127.6
1277	4.6594663	127.7
1278	4.4730763	127.8
1279	4.3532505	127.9
1280	4.5039167	128.0
1281	4.5561123	128.1
1282	4.4921026	128.2
1283	4.564893	128.3
1284	4.468237	128.4
1285	4.407898	128.5
1286	4.489564	128.6
1287	4.5873427	128.7
1288	4.5285554	128.8
1289	4.5637016	128.9
1290	4.5786486	129.0
1291	4.547474	129.1
1292	4.66129	129.2
1293	4.5353913	129.3
1294	4.506751	129.4
1295	4.5185986	129.5
1296	4.4963875	129.6
1297	4.5008116	129.7
1298	4.4456663	129.8
1299	4.4390826	129.9
1300	4.3610177	130.0
1301	4.458073	130.1
1302	4.5348225	130.2
1303	4.545471	130.3
1304	4.413369	130.4
1305	4.41825	130.5
1306	4.367867	130.6
1307	4.362791	130.7
1308	4.4522133	130.8
1309	4.342465	130.9
1310	4.395386	131.0
1311	4.349362	131.1
1312	4.4602413	131.2
1313	4.318705	131.3
1314	4.340461	131.4
1315	4.4359865	131.5
1316	4.39971	131.6
1317	4.43911	131.7
1318	4.4933133	131.8
1319	4.507395	131.9
1320	4.429516	132.0
1321	4.43871	132.1
1322	4.514415	132.2
1323	4.505723	132.3
1324	4.45829	132.4
1325	4.2934914	132.5
1326	4.384704	132.6
1327	4.446808	132.7
1328	4.417922	132.8
1329	4.4206295	132.9
1330	4.51204	133.0
1331	4.340563	133.1
1332	4.400928	133.2
1333	4.51204	133.3
1334	4.4558225	133.4
1335	4.424474	133.5
1336	4.3512325	133.6
1337	4.4267497	133.7
1338	4.409488	133.8
1339	4.3889656	133.9
1340	4.3318386	134.0
1341	4.3827467	134.1
1342	4.3268604	134.2
1343	4.5152535	134.3
1344	4.494936	134.4
1345	4.4677234	134.5
1346	4.45196	134.6
1347	4.5253334	134.7
1348	4.577355	134.8
1349	4.5949507	134.9
1350	4.5968966	135.0
1351	4.561891	135.1
1352	4.4510098	135.2
1353	4.3902597	135.3
1354	4.3483706	135.4
1355	4.5429444	135.5
1356	4.412612	135.6
1357	4.5525208	135.7
1358	4.442421	135.8
1359	4.404213	135.9
1360	4.5868244	136.0
1361	4.553998	136.1
1362	4.4771814	136.2
1363	4.57504	136.3
1364	4.343755	136.4
1365	4.402072	136.5
1366	4.3669996	136.6
1367	4.4124656	136.7
1368	4.4832063	136.8
1369	4.448574	136.9
1370	4.5050707	137.0
1371	4.507833	137.1
1372	4.6725903	137.2
1373	4.433997	137.3
1374	4.5069838	137.4
1375	4.4741573	137.5
1376	4.602537	137.6
1377	4.604314	137.7
1378	4.591372	137.8
1379	4.574177	137.9
1380	4.485982	138.0
1381	4.4604044	138.1
1382	4.535791	138.2
1383	4.542572	138.3
1384	4.5379844	138.4
1385	4.5819383	138.5
1386	4.441659	138.6
1387	4.6229224	138.7
1388	4.588528	138.8
1389	4.589836	138.9
1390	4.7032876	139.0
1391	4.5779185	139.1
1392	4.587545	139.2
1393	4.526642	139.3
1394	4.469914	139.4
1395	4.6152296	139.5
1396	4.5211387	139.6
1397	4.5178847	139.7
1398	4.545232	139.8
1399	4.439917	139.9
1400	4.5076632	140.0
1401	4.5666842	140.1
1402	4.5621033	140.2
1403	4.559206	140.3
1404	4.5256367	140.4
1405	4.472617	140.5
1406	4.494291	140.6
1407	4.4722567	140.7
1408	4.56311	140.8
1409	4.4992003	140.9
1410	4.4661446	141.0
1411	4.4704547	141.1
1412	4.3716655	141.2
1413	4.419864	141.3
1414	4.5065546	141.4
1415	4.561238	141.5
1416	4.4719057	141.6
1417	4.373554	141.7
1418	4.3867893	141.8
1419	4.331299	141.9
1420	4.377559	142.0
1421	4.420338	142.1
1422	4.328508	142.2
1423	4.484177	142.3
1424	4.3800983	142.4
1425	4.437775	142.5
1426	4.510826	142.6
1427	4.437158	142.7
1428	4.532121	142.8
1429	4.4610543	142.9
1430	4.4730225	143.0
1431	4.554078	143.1
1432	4.4528923	143.2
1433	4.633942	143.3
1434	4.5011697	143.4
1435	4.3800616	143.5
1436	4.43891	143.6
1437	4.459898	143.7
1438	4.5005164	143.8
1439	4.3895893	143.9
1440	4.5911613	144.0
1441	4.510013	144.1
1442	4.446699	144.2
1443	4.4977136	144.3
1444	4.4918246	144.4
1445	4.4768934	144.5
1446	4.467065	144.6
1447	4.5874043	144.7
1448	4.5339785	144.8
1449	4.477901	144.9
1450	4.46931	145.0
1451	4.6133084	145.1
1452	4.7756004	145.2
1453	4.5778832	145.3
1454	4.614182	145.4
1455	4.6486635	145.5
1456	4.5915737	145.6
1457	4.577012	145.7
1458	4.4890256	145.8
1459	4.436858	145.9
1460	4.501707	146.0
1461	4.46628	146.1
1462	4.5040956	146.2
1463	4.576387	146.3
1464	4.3748894	146.4
1465	4.6413083	146.5
1466	4.563004	146.6
1467	4.5723886	146.7
1468	4.5493693	146.8
1469	4.5414543	146.9
1470	4.604734	147.0
1471	4.56469	147.1
1472	4.498448	147.2
1473	4.446346	147.3
1474	4.5129423	147.4
1475	4.5224304	147.5
1476	4.515557	147.6
1477	4.5095215	147.7
1478	4.5518036	147.8
1479	4.6293406	147.9
1480	4.5534854	148.0
1481	4.4259577	148.1
1482	4.4497695	148.2
1483	4.52292	148.3
1484	4.4405885	148.4
1485	4.5981236	148.5
1486	4.4525213	148.6
1487	4.6492524	148.7
1488	4.502906	148.8
1489	4.4995584	148.9
1490	4.573375	149.0
1491	4.5075912	149.1
1492	4.522573	149.2
1493	4.4775414	149.3
1494	4.422069	149.4
1495	4.4916005	149.5
1496	4.4951334	149.6
1497	4.414419	149.7
1498	4.460955	149.8
1499	4.5760965	149.9
1500	4.629897	150.0
1501	4.4673357	150.1
1502	4.495429	150.2
1503	4.490838	150.3
1504	4.5203633	150.4
1505	4.604751	150.5
1506	4.5275855	150.6
1507	4.4798174	150.7
1508	4.4924707	150.8
1509	4.4287333	150.9
1510	4.54078	151.0
1511	4.4479675	151.1
1512	4.552972	151.2
1513	4.5146646	151.3
1514	4.4871497	151.4
1515	4.5559616	151.5
1516	4.557624	151.6
1517	4.5062776	151.7
1518	4.3417225	151.8
1519	4.4509373	151.9
1520	4.3572655	152.0
1521	4.450168	152.1
1522	4.3534913	152.2
1523	4.6035175	152.3
1524	4.513772	152.4
1525	4.6040163	152.5
1526	4.469003	152.6
1527	4.424756	152.7
1528	4.479188	152.8
1529	4.602695	152.9
1530	4.5112543	153.0
1531	4.7310104	153.1
1532	4.770722	153.2
1533	4.5058484	153.3
1534	4.546933	153.4
1535	4.5564394	153.5
1536	4.520114	153.6
1537	4.401944	153.7
1538	4.4755344	153.8
1539	4.4721665	153.9
1540	4.3706236	154.0
1541	4.5326457	154.1
1542	4.476381	154.2
1543	4.5827475	154.3
1544	4.498072	154.4
1545	4.528689	154.5
1546	4.5772057	154.6
1547	4.4895997	154.7
1548	4.465017	154.8
1549	4.5337477	154.9
1550	4.368116	155.0
1551	4.3998294	155.1
1552	4.439091	155.2
1553	4.3713055	155.3
1554	4.4495068	155.4
1555	4.4454217	155.5
1556	4.3849154	155.6
1557	4.4406705	155.7
1558	4.4505844	155.8
1559	4.3540926	155.9
1560	4.3945613	156.0
1561	4.5145664	156.1
1562	4.47313	156.2
1563	4.482029	156.3
1564	4.4243283	156.4
1565	4.5971684	156.5
1566	4.5462685	156.6
1567	4.4866557	156.7
1568	4.435696	156.8
1569	4.461533	156.9
1570	4.394451	157.0
1571	4.4430556	157.1
1572	4.442947	157.2
1573	4.544044	157.3
1574	4.4448776	157.4
1575	4.4701934	157.5
1576	4.5223327	157.6
1577	4.552149	157.7
1578	4.4137254	157.8
1579	4.4141636	157.9
1580	4.468129	158.0
1581	4.379197	158.1
1582	4.4578743	158.2
1583	4.4427567	158.3
1584	4.5815163	158.4
1585	4.514647	158.5
1586	4.639242	158.6
1587	4.477865	158.7
1588	4.536759	158.8
1589	4.550166	158.9
1590	4.652813	159.0
1591	4.4559946	159.1
1592	4.642827	159.2
1593	4.580936	159.3
1594	4.590003	159.4
1595	4.546614	159.5
1596	4.6083107	159.6
1597	4.7304144	159.7
1598	4.51404	159.8
1599	4.561362	159.9
1600	4.6296186	160.0
1601	4.5415874	160.1
1602	4.578288	160.2
1603	4.6979136	160.3
1604	4.6251	160.4
1605	4.691392	160.5
1606	4.6099625	160.6
1607	4.6007423	160.7
1608	4.604795	160.8
1609	4.7119994	160.9
1610	4.6313415	161.0
1611	4.508512	161.1
1612	4.5241137	161.2
1613	4.5475535	161.3
1614	4.4967823	161.4
1615	4.549351	161.5
1616	4.4723377	161.6
1617	4.5125403	161.7
1618	4.60476	161.8
1619	4.5812263	161.9
1620	4.6514964	162.0
1621	4.610129	162.1
1622	4.6404924	162.2
1623	4.456998	162.3
1624	4.668096	162.4
1625	4.551733	162.5
1626	4.595827	162.6
1627	4.527826	162.7
1628	4.577505	162.8
1629	4.6048827	162.9
1630	4.7085867	163.0
1631	4.6615496	163.1
1632	4.624665	163.2
1633	4.5550065	163.3
1634	4.631924	163.4
1635	4.465062	163.5
1636	4.4287605	163.6
1637	4.5191064	163.7
1638	4.471707	163.8
1639	4.481912	163.9
1640	4.491134	164.0
1641	4.466812	164.1
1642	4.571102	164.2
1643	4.4907575	164.3
1644	4.5531845	164.4
1645	4.5065193	164.5
1646	4.542625	164.6
1647	4.7194233	164.7
1648	4.7143846	164.8
1649	4.6589737	164.9
1650	4.762363	165.0
1651	4.5311522	165.1
1652	4.5152984	165.2
1653	4.3779826	165.3
1654	4.5687833	165.4
1655	4.506188	165.5
1656	4.453562	165.6
1657	4.5320144	165.7
1658	4.662777	165.8
1659	4.5297294	165.9
1660	4.5286617	166.0
1661	4.5007668	166.1
1662	4.443645	166.2
1663	4.514156	166.3
1664	4.5389695	166.4
1665	4.588019	166.5
1666	4.5518923	166.6
1667	4.5102005	166.7
1668	4.580461	166.8
1669	4.464972	166.9
1670	4.493188	167.0
1671	4.5225196	167.1
1672	4.5818152	167.2
1673	4.462869	167.3
1674	4.5393424	167.4
1675	4.529009	167.5
1676	4.5601864	167.6
1677	4.547828	167.7
1678	4.646011	167.8
1679	4.648473	167.9
1680	4.6968675	168.0
1681	4.6857204	168.1
1682	4.789929	168.2
1683	4.7586308	168.3
1684	4.6455426	168.4
1685	4.601872	168.5
1686	4.5535736	168.6
1687	4.5784554	168.7
1688	4.55021	168.8
1689	4.447007	168.9
1690	4.5605135	169.0
1691	4.594486	169.1
1692	4.4921474	169.2
1693	4.5458612	169.3
1694	4.457079	169.4
1695	4.4955006	169.5
1696	4.52964	169.6
1697	4.4702563	169.7
1698	4.5927672	169.8
1699	4.628496	169.9
1700	4.6640987	170.0
1701	4.650639	170.1
1702	4.4359593	170.2
1703	4.4007726	170.3
1704	4.517029	170.4
1705	4.537585	170.5
1706	4.520907	170.6
1707	4.491215	170.7
1708	4.458543	170.8
1709	4.512103	170.9
1710	4.6170187	171.0
1711	4.4059234	171.1
1712	4.627504	171.2
1713	4.62867	171.3
1714	4.559718	171.4
1715	4.4109497	171.5
1716	4.406051	171.6
1717	4.5059023	171.7
1718	4.423718	171.8
1719	4.490165	171.9
1720	4.531677	172.0
1721	4.529827	172.1
1722	4.530076	172.2
1723	4.626102	172.3
1724	4.533028	172.4
1725	4.4696164	172.5
1726	4.429743	172.6
1727	4.4902554	172.7
1728	4.48969	172.8
1729	4.4387646	172.9
1730	4.593302	173.0
1731	4.5682364	173.1
1732	4.482811	173.2
1733	4.5809884	173.3
1734	4.4352055	173.4
1735	4.4537063	173.5
1736	4.4431643	173.6
1737	4.4095335	173.7
1738	4.420065	173.8
1739	4.484662	173.9
1740	4.523036	174.0
1741	4.4432826	174.1
1742	4.612034	174.2
1743	4.4700403	174.3
1744	4.5244164	174.4
1745	4.509307	174.5
1746	4.631159	174.6
1747	4.5703616	174.7
1748	4.4597445	174.8
1749	4.562386	174.9
1750	4.505884	175.0
1751	4.466957	175.1
1752	4.474022	175.2
1753	4.5152717	175.3
1754	4.638026	175.4
1755	4.5200157	175.5
1756	4.442303	175.6
1757	4.5479345	175.7
1758	4.6075764	175.8
1759	4.659838	175.9
1760	4.4560122	176.0
1761	4.5384636	176.1
1762	4.4650354	176.2
1763	4.575463	176.3
1764	4.5504317	176.4
1765	4.5823164	176.5
1766	4.519775	176.6
1767	4.617385	176.7
1768	4.6298714	176.8
1769	4.468102	176.9
1770	4.4115434	177.0
1771	4.6031413	177.1
1772	4.635541	177.2
1773	4.546136	177.3
1774	4.474517	177.4
1775	4.6238546	177.5
1776	4.487527	177.6
1777	4.4796915	177.7
1778	4.401267	177.8
1779	4.4482303	177.9
1780	4.611562	178.0
1781	4.392819	178.1
1782	4.5659695	178.2
1783	4.606772	178.3
1784	4.599718	178.4
1785	4.606037	178.5
1786	4.5732346	178.6
1787	4.60273	178.7
1788	4.5161815	178.8
1789	4.5404963	178.9
1790	4.4571333	179.0
1791	4.636575	179.1
1792	4.4883795	179.2
1793	4.563163	179.3
1794	4.5189905	179.4
1795	4.5644164	179.5
1796	4.3992157	179.6
1797	4.5048113	179.7
1798	4.5505733	179.8
1799	4.551078	179.9
1800	4.5343785	180.0
1801	4.46462	180.1
1802	4.468733	180.2
1803	4.5286617	180.3
1804	4.515156	180.4
1805	4.515182	180.5
1806	4.536306	180.6
1807	4.2957053	180.7
1808	4.4335976	180.8
1809	4.4170647	180.9
1810	4.3782406	181.0
1811	4.408885	181.1
1812	4.6235843	181.2
1813	4.5373006	181.3
1814	4.7032533	181.4
1815	4.566261	181.5
1816	4.5833273	181.6
1817	4.5314813	181.7
1818	4.5143256	181.8
1819	4.5017247	181.9
1820	4.513353	182.0
1821	4.4143457	182.1
1822	4.4917803	182.2
1823	4.5265884	182.3
1824	4.494936	182.4
1825	4.376501	182.5
1826	4.436513	182.6
1827	4.420502	182.7
1828	4.5532727	182.8
1829	4.552556	182.9
1830	4.4529643	183.0
1831	4.440507	183.1
1832	4.4576306	183.2
1833	4.481831	183.3
1834	4.5833273	183.4
1835	4.524835	183.5
1836	4.5352936	183.6
1837	4.470716	183.7
1838	4.509906	183.8
1839	4.4553523	183.9
1840	4.352075	184.0
1841	4.4121184	184.1
1842	4.4039755	184.2
1843	4.44466	184.3
1844	4.5408955	184.4
1845	4.4570155	184.5
1846	4.455117	184.6
1847	4.4795384	184.7
1848	4.4891424	184.8
1849	4.3829765	184.9
1850	4.392993	185.0
1851	4.394598	185.1
1852	4.4449863	185.2
1853	4.4198914	185.3
1854	4.3945065	185.4
1855	4.3830223	185.5
1856	4.349825	185.6
1857	4.3897824	185.7
1858	4.382958	185.8
1859	4.444298	185.9
1860	4.404332	186.0
1861	4.362052	186.1
1862	4.377771	186.2
1863	4.2327075	186.3
1864	4.408867	186.4
1865	4.3595853	186.5
1866	4.3446727	186.6
1867	4.3618765	186.7
1868	4.4067464	186.8
1869	4.472112	186.9
1870	4.3066077	187.0
1871	4.364831	187.1
1872	4.514879	187.2
1873	4.5286355	187.3
1874	4.5221367	187.4
1875	4.478765	187.5
1876	4.5239177	187.6
1877	4.5035677	187.7
1878	4.4871764	187.8
1879	4.549962	187.9
1880	4.4546194	188.0
1881	4.3768783	188.1
1882	4.5922847	188.2
1883	4.552317	188.3
1884	4.4651527	188.4
1885	4.5308857	188.5
1886	4.5561123	188.6
1887	4.558596	188.7
1888	4.4794574	188.8
1889	4.480051	188.9
1890	4.4721036	189.0
1891	4.539564	189.1
1892	4.517082	189.2
1893	4.528724	189.3
1894	4.592214	189.4
1895	4.49265	189.5
1896	4.331364	189.6
1897	4.4715266	189.7
1898	4.407011	189.8
1899	4.446192	189.9
1900	4.450639	190.0
1901	4.508691	190.1
1902	4.4762907	190.2
1903	4.398236	190.3
1904	4.428533	190.4
1905	4.4465632	190.5
1906	4.403655	190.6
1907	4.3140383	190.7
1908	4.3913975	190.8
1909	4.416116	190.9
1910	4.4962354	191.0
1911	4.472869	191.1
1912	4.4224157	191.2
1913	4.274118	191.3
1914	4.3680696	191.4
1915	4.4470434	191.5
1916	4.2301464	191.6
1917	4.2407236	191.7
1918	4.3674607	191.8
1919	4.216247	191.9
1920	4.237863	192.0
1921	4.386229	192.1
1922	4.375626	192.2
1923	4.387184	192.3
1924	4.419554	192.4
1925	4.393901	192.5
1926	4.2975993	192.6
1927	4.243316	192.7
1928	4.2584233	192.8
1929	4.3771634	192.9
1930	4.237055	193.0
1931	4.3346186	193.1
1932	4.3203564	193.2
1933	4.2719684	193.3
1934	4.3347397	193.4
1935	4.3432536	193.5
1936	4.313702	193.6
1937	4.371813	193.7
1938	4.398996	193.8
1939	4.413899	193.9
1940	4.3555455	194.0
1941	4.3293266	194.1
1942	4.3273535	194.2
1943	4.3269906	194.3
1944	4.3369226	194.4
1945	4.3640375	194.5
1946	4.4083824	194.6
1947	4.417913	194.7
1948	4.354676	194.8
1949	4.315794	194.9
1950	4.3634744	195.0
1951	4.3364487	195.1
1952	4.474094	195.2
1953	4.3838496	195.3
1954	4.423017	195.4
1955	4.4181867	195.5
1956	4.3975763	195.6
1957	4.4299884	195.7
1958	4.451272	195.8
1959	4.3208413	195.9
1960	4.3838315	196.0
1961	4.235248	196.1
1962	4.4307613	196.2
1963	4.4822984	196.3
1964	4.444579	196.4
1965	4.455723	196.5
1966	4.3716655	196.6
1967	4.4506655	196.7
1968	4.394442	196.8
1969	4.3774767	196.9
1970	4.356544	197.0
1971	4.253444	197.1
1972	4.3864036	197.2
1973	4.2591705	197.3
1974	4.304381	197.4
1975	4.411187	197.5
1976	4.345025	197.6
1977	4.379418	197.7
1978	4.3394303	197.8
1979	4.3940477	197.9
1980	4.4005804	198.0
1981	4.4047804	198.1
1982	4.4423666	198.2
1983	4.4149847	198.3
1984	4.3992705	198.4
1985	4.2826495	198.5
1986	4.433861	198.6
1987	4.6059237	198.7
1988	4.388084	198.8
1989	4.5405583	198.9
1990	4.3868356	199.0
1991	4.499818	199.1
1992	4.4897885	199.2
1993	4.37114	199.3
1994	4.5118885	199.4
1995	4.4011936	199.5
1996	4.5673723	199.6
1997	4.4340878	199.7
1998	4.417649	199.8
[truncated: 24,001 more rows]
