# Supplementary material for: Assessing structure-function impacts on Vitellogenin by leveraging allelic variant found in honey bee subspecies Apis mellifera mellifera
Source: iScience. 2025 Jul 29;28(9):113241. doi: 10.1016/j.isci.2025.113241 (PMC12496180; doi:10.1016/j.isci.2025.113241)
Supplement: Data S1. Data and code for molecular dynamics [file mmc2.zip › MD_analysis/csv/rmsdwt3.csv]

	CA_Backbone	Time_(ns)
0	4.8645406	0.0
1	4.5916967	0.1
2	4.5773816	0.2
3	4.8322167	0.3
4	4.750539	0.4
5	4.765754	0.5
6	4.825183	0.6
7	4.9644613	0.7
8	4.800414	0.8
9	4.755692	0.9
10	5.05604	1.0
11	4.875493	1.1
12	4.8707643	1.2
13	4.736704	1.3
14	5.097108	1.4
15	4.8970127	1.5
16	5.023304	1.6
17	4.891679	1.7
18	4.9466	1.8
19	5.009169	1.9
20	4.827904	2.0
21	4.775685	2.1
22	4.4145374	2.2
23	4.720772	2.3
24	4.777945	2.4
25	4.928748	2.5
26	4.8751626	2.6
27	4.8586235	2.7
28	4.8372583	2.8
29	4.5814986	2.9
30	4.6963873	3.0
31	4.7832794	3.1
32	4.720746	3.2
33	4.7187915	3.3
34	4.654553	3.4
35	4.5467825	3.5
36	4.653211	3.6
37	4.5929775	3.7
38	4.454927	3.8
39	4.5135756	3.9
40	4.7572594	4.0
41	4.796107	4.1
42	4.762456	4.2
43	4.9361806	4.3
44	4.743214	4.4
45	4.707012	4.5
46	4.6462274	4.6
47	4.4019623	4.7
48	4.547961	4.8
49	4.5879226	4.9
50	4.5862007	5.0
51	4.588186	5.1
52	4.8165007	5.2
53	4.965743	5.3
54	5.003689	5.4
55	4.8334007	5.5
56	4.839248	5.6
57	5.075516	5.7
58	5.0316057	5.8
59	4.8648553	5.9
60	4.9689307	6.0
61	4.885638	6.1
62	4.963098	6.2
63	4.992033	6.3
64	4.8852835	6.4
65	5.172157	6.5
66	4.848522	6.6
67	4.959029	6.7
68	5.1137424	6.8
69	4.9791684	6.9
70	4.874369	7.0
71	5.0792055	7.1
72	4.7670217	7.2
73	5.0390553	7.3
74	4.9586554	7.4
75	4.888144	7.5
76	4.766126	7.6
77	4.6050663	7.7
78	4.8352423	7.8
79	4.7227087	7.9
80	4.721284	8.0
81	4.502038	8.1
82	4.717391	8.2
83	4.593337	8.3
84	4.281153	8.4
85	4.232032	8.5
86	4.173568	8.6
87	4.2345724	8.7
88	4.3457665	8.8
89	4.264861	8.9
90	4.558163	9.0
91	4.3752213	9.1
92	4.4369493	9.2
93	4.1569705	9.3
94	4.0245194	9.4
95	4.096875	9.5
96	4.144576	9.6
97	3.9687858	9.7
98	4.197074	9.8
99	4.1927524	9.9
100	3.9136171	10.0
101	3.9847617	10.1
102	4.3120117	10.2
103	4.27343	10.3
104	4.2497487	10.4
105	4.163836	10.5
106	4.5452228	10.6
107	4.567681	10.7
108	4.565114	10.8
109	4.6490445	10.9
110	4.756852	11.0
111	4.628374	11.1
112	4.99576	11.2
113	4.703519	11.3
114	4.8194776	11.4
115	4.6835365	11.5
116	4.7599006	11.6
117	5.0591702	11.7
118	5.0455904	11.8
119	5.087543	11.9
120	5.249648	12.0
121	5.2508216	12.1
122	5.2416525	12.2
123	5.282659	12.3
124	5.225973	12.4
125	5.119939	12.5
126	5.350923	12.6
127	5.3167677	12.7
128	5.418945	12.8
129	5.2177954	12.9
130	5.248336	13.0
131	5.5529165	13.1
132	5.552089	13.2
133	5.389947	13.3
134	5.183377	13.4
135	5.106892	13.5
136	5.2262583	13.6
137	4.928985	13.7
138	5.215107	13.8
139	4.862859	13.9
140	4.858657	14.0
141	4.664392	14.1
142	4.759596	14.2
143	4.5485277	14.3
144	4.9282904	14.4
145	4.850059	14.5
146	4.9175124	14.6
147	5.1412654	14.7
148	5.0043893	14.8
149	5.124006	14.9
150	5.068988	15.0
151	5.2564964	15.1
152	5.111623	15.2
153	5.17875	15.3
154	5.352662	15.4
155	5.083234	15.5
156	5.0132046	15.6
157	5.0064096	15.7
158	5.1113076	15.8
159	4.8561354	15.9
160	4.9909596	16.0
161	5.0835586	16.1
162	4.7762756	16.2
163	4.913865	16.3
164	4.639242	16.4
165	4.6292186	16.5
166	4.8058577	16.6
167	4.248772	16.7
168	4.4497695	16.8
169	4.9007297	16.9
170	4.8214917	17.0
171	4.825033	17.1
172	4.8079276	17.2
173	4.7140937	17.3
174	4.63853	17.4
175	4.4669476	17.5
176	4.323264	17.6
177	4.7363634	17.7
178	4.6848006	17.8
179	4.729869	17.9
180	4.7703505	18.0
181	4.332536	18.1
182	4.39655	18.2
183	4.397127	18.3
184	4.3754144	18.4
185	4.5886774	18.5
186	4.9237676	18.6
187	4.808573	18.7
188	4.597589	18.8
189	4.623105	18.9
190	4.563057	19.0
191	4.7166996	19.1
192	5.0170927	19.2
193	5.2024612	19.3
194	5.2024612	19.4
195	4.844282	19.5
196	4.712709	19.6
197	5.0980244	19.7
198	4.8520103	19.8
199	4.760383	19.9
200	4.735955	20.0
201	4.5268292	20.1
202	4.539307	20.2
203	4.9256	20.3
204	5.0147076	20.4
205	5.255477	20.5
206	5.461378	20.6
207	5.1379185	20.7
208	5.31297	20.8
209	5.2191925	20.9
210	5.2200646	21.0
211	5.142355	21.1
212	5.180127	21.2
213	5.1541004	21.3
214	5.103767	21.4
215	4.856816	21.5
216	4.639824	21.6
217	4.372651	21.7
218	4.7635303	21.8
219	4.8474665	21.9
220	4.829356	22.0
221	4.8451056	22.1
222	5.1368995	22.2
223	5.0598474	22.3
224	5.147147	22.4
225	5.231882	22.5
226	5.0471635	22.6
227	5.133863	22.7
228	5.132388	22.8
229	5.2227883	22.9
230	5.3067183	23.0
231	5.104746	23.1
232	5.1696324	23.2
233	5.3108544	23.3
234	5.172063	23.4
235	5.173652	23.5
236	5.337829	23.6
237	5.31651	23.7
238	5.255868	23.8
239	4.799281	23.9
240	4.744497	24.0
241	5.2371316	24.1
242	5.171471	24.2
243	5.2883983	24.3
244	5.4322143	24.4
245	5.42509	24.5
246	5.8132653	24.6
247	5.6788025	24.7
248	5.8338327	24.8
249	6.0579305	24.9
250	6.104088	25.0
251	5.9811044	25.1
252	5.8098755	25.2
253	6.053893	25.3
254	5.921254	25.4
255	5.8438444	25.5
256	5.830026	25.6
257	5.704928	25.7
258	5.529294	25.8
259	5.677313	25.9
260	5.6419773	26.0
261	5.6538253	26.1
262	5.690674	26.2
263	5.7262993	26.3
264	5.795052	26.4
265	5.9340453	26.5
266	5.8081207	26.6
267	5.65884	26.7
268	5.6619787	26.8
269	5.488325	26.9
270	5.105448	27.0
271	5.5973506	27.1
272	5.8943386	27.2
273	5.427332	27.3
274	5.6131554	27.4
275	5.311537	27.5
276	5.244342	27.6
277	5.6253867	27.7
278	5.312295	27.8
279	5.6365833	27.9
280	5.6387205	28.0
281	5.6683006	28.1
282	5.4068947	28.2
283	5.711033	28.3
284	5.480451	28.4
285	5.862092	28.5
286	5.605722	28.6
287	5.68794	28.7
288	5.5834923	28.8
289	5.7493362	28.9
290	5.4962254	29.0
291	5.7060857	29.1
292	5.807615	29.2
293	5.9285097	29.3
294	5.850796	29.4
295	5.687437	29.5
296	5.8071156	29.6
297	5.3350883	29.7
298	5.498629	29.8
299	5.5160975	29.9
300	5.707611	30.0
301	5.69557	30.1
302	5.450206	30.2
303	5.408519	30.3
304	5.4951696	30.4
305	5.4525633	30.5
306	5.614971	30.6
307	5.7091913	30.7
308	5.520602	30.8
309	5.6600924	30.9
310	5.7129307	31.0
311	5.702371	31.1
312	5.633123	31.2
313	5.581869	31.3
314	5.7470512	31.4
315	5.7470937	31.5
316	5.519661	31.6
317	5.8088837	31.7
318	6.006914	31.8
319	5.648479	31.9
320	5.5683994	32.0
321	5.6554003	32.1
322	6.0128937	32.2
323	5.979083	32.3
324	5.5574274	32.4
325	5.646924	32.5
326	5.534815	32.6
327	5.8377957	32.7
328	5.837968	32.8
329	5.951779	32.9
330	5.85174	33.0
331	5.761481	33.1
332	5.5312395	33.2
333	5.500109	33.3
334	5.745221	33.4
335	5.571141	33.5
336	5.72359	33.6
337	5.475075	33.7
338	5.5305185	33.8
339	5.693611	33.9
340	5.429595	34.0
341	5.5199676	34.1
342	5.6820297	34.2
343	5.8200464	34.3
344	5.841859	34.4
345	5.8603325	34.5
346	5.916946	34.6
347	5.8115263	34.7
348	6.1125097	34.8
349	5.765214	34.9
350	5.92609	35.0
351	5.906567	35.1
352	5.590977	35.2
353	5.740592	35.3
354	5.735417	35.4
355	5.6912966	35.5
356	6.0047407	35.6
357	5.808725	35.7
358	5.9144397	35.8
359	5.9521923	35.9
360	5.766828	36.0
361	5.896593	36.1
362	6.122922	36.2
363	5.8801737	36.3
364	6.0664506	36.4
365	5.999002	36.5
366	5.8715887	36.6
367	5.8527656	36.7
368	6.151143	36.8
369	6.1048203	36.9
370	5.97812	37.0
371	6.036252	37.1
372	5.970237	37.2
373	6.0489464	37.3
374	5.9226217	37.4
375	5.8498325	37.5
376	5.7985206	37.6
377	6.011574	37.7
378	6.1807084	37.8
379	6.124343	37.9
380	6.0747724	38.0
381	6.1733513	38.1
382	6.0744944	38.2
383	6.114876	38.3
384	5.9547906	38.4
385	6.002802	38.5
386	5.801354	38.6
387	6.0379267	38.7
388	5.8725357	38.8
389	5.727031	38.9
390	5.8888817	39.0
391	5.9769874	39.1
392	5.808253	39.2
393	6.0881414	39.3
394	6.1016254	39.4
395	6.072471	39.5
396	5.9406404	39.6
397	5.913527	39.7
398	6.0237846	39.8
399	5.7395177	39.9
400	6.039228	40.0
401	6.2791004	40.1
402	6.1794047	40.2
403	6.181569	40.3
404	6.2461896	40.4
405	6.1349306	40.5
406	6.232824	40.6
407	6.1368484	40.7
408	6.148962	40.8
409	5.991092	40.9
410	6.0244803	41.0
411	5.9217443	41.1
412	5.872755	41.2
413	6.018218	41.3
414	5.966976	41.4
415	5.9488273	41.5
416	6.3793535	41.6
417	5.8980207	41.7
418	6.0336084	41.8
419	6.2503934	41.9
420	5.971964	42.0
421	6.029086	42.1
422	6.0518827	42.2
423	6.0463614	42.3
424	6.559368	42.4
425	6.3313093	42.5
426	6.156393	42.6
427	6.114856	42.7
428	6.079811	42.8
429	5.898527	42.9
430	5.8526897	43.0
431	5.792695	43.1
432	5.99489	43.2
433	6.1097946	43.3
434	5.8827763	43.4
435	5.8638306	43.5
436	5.924458	43.6
437	6.158657	43.7
438	6.1818557	43.8
439	6.094986	43.9
440	6.2954464	44.0
441	6.2582903	44.1
442	5.6831217	44.2
443	5.618816	44.3
444	6.035798	44.4
445	5.8609443	44.5
446	5.827677	44.6
447	6.042529	44.7
448	5.7967067	44.8
449	5.5423717	44.9
450	5.4993467	45.0
451	5.6516876	45.1
452	5.749827	45.2
453	5.5169964	45.3
454	5.67583	45.4
455	5.9546957	45.5
456	6.06487	45.6
457	5.8982058	45.7
458	5.697253	45.8
459	5.5630426	45.9
460	5.7700896	46.0
461	5.644476	46.1
462	5.7458735	46.2
463	5.7998266	46.3
464	5.4642987	46.4
465	5.2737894	46.5
466	5.25356	46.6
467	4.9532576	46.7
468	5.076088	46.8
469	5.0563426	46.9
470	5.0476665	47.0
471	5.063755	47.1
472	5.1303463	47.2
473	5.0457664	47.3
474	5.3138494	47.4
475	5.3368707	47.5
476	5.787992	47.6
477	5.458308	47.7
478	5.742079	47.8
479	5.834689	47.9
480	5.9123	48.0
481	5.5032945	48.1
482	5.0189953	48.2
483	5.2776995	48.3
484	5.5499697	48.4
485	5.2273455	48.5
486	5.2203426	48.6
487	5.247276	48.7
488	5.2851133	48.8
489	5.096033	48.9
490	5.150997	49.0
491	5.2121634	49.1
492	5.2994175	49.2
493	5.3340616	49.3
494	5.4809656	49.4
495	5.329898	49.5
496	5.4025865	49.6
497	5.2968698	49.7
498	4.928854	49.8
499	5.3228335	49.9
500	5.264752	50.0
501	5.34081	50.1
502	5.1969914	50.2
503	5.325997	50.3
504	5.137401	50.4
505	4.891629	50.5
506	5.158086	50.6
507	5.0173573	50.7
508	4.963909	50.8
509	4.919642	50.9
510	5.0713634	51.0
511	5.082425	51.1
512	5.2505836	51.2
513	5.146584	51.3
514	5.0908604	51.4
515	5.008888	51.5
516	5.027938	51.6
517	4.970617	51.7
518	4.8695483	51.8
519	4.975688	51.9
520	4.9335437	52.0
521	4.8679514	52.1
522	4.9567623	52.2
523	5.3220468	52.3
524	5.1884575	52.4
525	5.2521567	52.5
526	5.2065873	52.6
527	5.235547	52.7
528	5.2682104	52.8
529	5.2219396	52.9
530	5.2328296	53.0
531	5.319283	53.1
532	5.1764393	53.2
533	5.087694	53.3
534	5.073039	53.4
535	5.2048154	53.5
536	5.275355	53.6
537	5.3924427	53.7
538	5.4797153	53.8
539	5.334273	53.9
540	5.546165	54.0
541	5.1952314	54.1
542	4.9995728	54.2
543	5.017599	54.3
544	4.9829454	54.4
545	5.1170425	54.5
546	5.271444	54.6
547	5.2424984	54.7
548	5.1381693	54.8
549	4.9993954	54.9
550	5.1416106	55.0
551	5.1332116	55.1
552	5.1025906	55.2
553	5.2364626	55.3
554	5.0917935	55.4
555	5.379727	55.5
556	5.2148447	55.6
557	5.148157	55.7
558	5.048025	55.8
559	5.1685567	55.9
560	4.9970098	56.0
561	4.9510612	56.1
562	5.2514052	56.2
563	4.9856777	56.3
564	5.020769	56.4
565	4.946877	56.5
566	5.0409575	56.6
567	5.226844	56.7
568	5.3738	56.8
569	5.3703804	56.9
570	5.396819	57.0
571	5.103901	57.1
572	5.2721543	57.2
573	5.234146	57.3
574	5.111024	57.4
575	5.0525007	57.5
576	5.243305	57.6
577	5.368024	57.7
578	5.2307425	57.8
579	5.074786	57.9
580	5.510559	58.0
581	5.5023203	58.1
582	5.1446266	58.2
583	5.3771954	58.3
584	5.7044897	58.4
585	5.6183205	58.5
586	5.5483365	58.6
587	5.5256357	58.7
588	5.6847806	58.8
589	5.6251	58.9
590	5.704525	59.0
591	5.564997	59.1
592	5.500688	59.2
593	5.5409102	59.3
594	5.4139833	59.4
595	5.594752	59.5
596	5.4391956	59.6
597	5.574162	59.7
598	5.304782	59.8
599	5.582879	59.9
600	5.475163	60.0
601	5.525526	60.1
602	5.624592	60.2
603	5.6609893	60.3
604	5.8196588	60.4
605	5.8523936	60.5
606	5.796797	60.6
607	5.6842985	60.7
608	5.8532267	60.8
609	5.8478622	60.9
610	5.8415136	61.0
611	5.8275037	61.1
612	5.9426003	61.2
613	5.6598573	61.3
614	5.814028	61.4
615	5.8853025	61.5
616	6.224875	61.6
617	5.7234	61.7
618	5.897113	61.8
619	5.776398	61.9
620	5.8039093	62.0
621	5.7302732	62.1
622	5.8507624	62.2
623	5.9668417	62.3
624	5.7877345	62.4
625	5.8741884	62.5
626	5.8848715	62.6
627	5.795184	62.7
628	5.55317	62.8
629	5.3379197	62.9
630	5.4360766	63.0
631	5.4989295	63.1
632	5.713029	63.2
633	5.662946	63.3
634	5.7620196	63.4
635	5.723724	63.5
636	5.481105	63.6
637	5.4998965	63.7
638	5.6724286	63.8
639	5.5570135	63.9
640	5.28439	64.0
641	5.335451	64.1
642	5.4035854	64.2
643	5.4805684	64.3
644	5.3688574	64.4
645	5.246086	64.5
646	5.4228168	64.6
647	5.116452	64.7
648	5.120261	64.8
649	5.327078	64.9
650	5.3069234	65.0
651	5.5438256	65.1
652	5.311734	65.2
653	5.174275	65.3
654	5.412517	65.4
655	5.447285	65.5
656	5.541376	65.6
657	5.213902	65.7
658	5.050802	65.8
659	5.2863865	65.9
660	5.067382	66.0
661	4.985516	66.1
662	5.8206005	66.2
663	5.3067255	66.3
664	5.314373	66.4
665	5.312356	66.5
666	5.138851	66.6
667	5.3041058	66.7
668	5.2862415	66.8
669	5.2617974	66.9
670	5.2855864	67.0
671	5.5649686	67.1
672	5.343592	67.2
673	5.4081388	67.3
674	5.4108353	67.4
675	5.1087375	67.5
676	5.138624	67.6
677	5.1644087	67.7
678	5.1935177	67.8
679	5.244542	67.9
680	5.3798537	68.0
681	5.2997823	68.1
682	5.304349	68.2
683	5.6630955	68.3
684	5.7071943	68.4
685	5.619317	68.5
686	5.3430943	68.6
687	5.39304	68.7
688	5.4504867	68.8
689	5.258949	68.9
690	5.440588	69.0
691	5.268355	69.1
692	5.505987	69.2
693	5.4254236	69.3
694	5.572529	69.4
695	5.411892	69.5
696	5.6170516	69.6
697	5.5254602	69.7
698	5.353896	69.8
699	5.258489	69.9
700	5.6624055	70.0
701	5.652628	70.1
702	5.702498	70.2
703	5.632336	70.3
704	5.6193533	70.4
705	5.401147	70.5
706	5.4904537	70.6
707	5.310376	70.7
708	5.5112534	70.8
709	5.3916807	70.9
710	5.4280663	71.0
711	5.3686323	71.1
712	5.206255	71.2
713	4.9320493	71.3
714	5.266259	71.4
715	5.2256727	71.5
716	5.322501	71.6
717	5.685404	71.7
718	5.578562	71.8
719	5.737461	71.9
720	5.6775184	72.0
721	5.8358283	72.1
722	5.495954	72.2
723	5.316753	72.3
724	5.273056	72.4
725	5.3084946	72.5
726	5.514286	72.6
727	5.267644	72.7
728	5.388885	72.8
729	5.135715	72.9
730	5.012305	73.0
731	5.2282696	73.1
732	5.131344	73.2
733	5.316374	73.3
734	5.2561445	73.4
735	5.533723	73.5
736	5.217919	73.6
737	5.1459575	73.7
738	5.231297	73.8
739	5.5210185	73.9
740	5.5092793	74.0
741	5.4668274	74.1
742	5.360995	74.2
743	5.259914	74.3
744	5.326526	74.4
745	5.4275103	74.5
746	5.497105	74.6
747	5.2229967	74.7
748	4.9573555	74.8
749	5.207307	74.9
750	5.6393566	75.0
751	5.589672	75.1
752	5.8825088	75.2
753	5.8091826	75.3
754	5.47556	75.4
755	5.3161235	75.5
756	5.365615	75.6
757	5.4219174	75.7
758	5.4836254	75.8
759	5.4758472	75.9
760	5.643791	76.0
761	5.492508	76.1
762	5.556369	76.2
763	5.2742248	76.3
764	5.552866	76.4
765	5.2492104	76.5
766	5.3611755	76.6
767	5.4599767	76.7
768	5.4046736	76.8
769	5.262471	76.9
770	5.597487	77.0
771	5.5360737	77.1
772	5.5123353	77.2
773	5.5423717	77.3
774	5.4509373	77.4
775	5.467048	77.5
776	5.4954047	77.6
777	5.6799517	77.7
778	5.612711	77.8
779	5.5707283	77.9
780	5.3639627	78.0
781	5.5173903	78.1
782	5.259983	78.2
783	5.1743217	78.3
784	5.370073	78.4
785	5.4162006	78.5
786	5.7764745	78.6
787	5.535586	78.7
788	5.7019897	78.8
789	5.7592497	78.9
790	5.296749	79.0
791	5.642113	79.1
792	5.428564	79.2
793	5.3804455	79.3
794	5.286615	79.4
795	5.333873	79.5
796	5.5805044	79.6
797	5.431991	79.7
798	5.4633327	79.8
799	5.4371586	79.9
800	5.3324375	80.0
801	5.600898	80.1
802	5.6924148	80.2
803	5.4855866	80.3
804	5.486174	80.4
805	5.50276	80.5
806	5.4038167	80.6
807	5.416937	80.7
808	5.1400356	80.8
809	5.614835	80.9
810	5.5548024	81.0
811	5.241453	81.1
812	5.3333287	81.2
813	5.41893	81.3
814	5.4310865	81.4
815	5.760824	81.5
816	5.436343	81.6
817	5.4875255	81.7
818	5.371085	81.8
819	5.2421675	81.9
820	5.5776668	82.0
821	5.657003	82.1
822	5.3643227	82.2
823	5.3852057	82.3
824	5.305488	82.4
825	5.308578	82.5
826	5.2147675	82.6
827	5.318488	82.7
828	5.230712	82.8
829	4.8289976	82.9
830	4.821316	83.0
831	5.0456862	83.1
832	5.130095	83.2
833	5.1925707	83.3
834	5.1874323	83.4
835	5.2524176	83.5
836	4.979007	83.6
837	4.831416	83.7
838	5.0934706	83.8
839	5.1496744	83.9
840	5.164346	84.0
841	5.3190255	84.1
842	5.4256687	84.2
843	5.343366	84.3
844	5.185366	84.4
845	5.183447	84.5
846	5.5011487	84.6
847	5.2190847	84.7
848	5.2010055	84.8
849	5.2496862	84.9
850	5.2422757	85.0
851	5.356469	85.1
852	5.496306	85.2
853	5.453287	85.3
854	5.594168	85.4
855	5.554853	85.5
856	5.373058	85.6
857	5.471203	85.7
858	5.259998	85.8
859	5.380401	85.9
860	5.3955345	86.0
861	5.374257	86.1
862	5.449274	86.2
863	5.64783	86.3
864	5.519033	86.4
865	5.6106787	86.5
866	5.484404	86.6
867	5.581537	86.7
868	5.1872067	86.8
869	5.223868	86.9
870	5.029428	87.0
871	5.238462	87.1
872	5.196953	87.2
873	5.166156	87.3
874	5.215015	87.4
875	5.1201906	87.5
876	5.3809776	87.6
877	5.053904	87.7
878	5.1509423	87.8
879	5.126812	87.9
880	5.3899693	88.0
881	5.266864	88.1
882	5.0920553	88.2
883	5.226528	88.3
884	5.2619963	88.4
885	5.19188	88.5
886	5.145276	88.6
887	5.1778708	88.7
888	5.1392984	88.8
889	5.0526123	88.9
890	5.1537805	89.0
891	5.3601604	89.1
892	5.5021305	89.2
893	5.3513975	89.3
894	5.3992596	89.4
895	5.2536063	89.5
896	5.232237	89.6
897	5.259094	89.7
898	5.331886	89.8
899	5.155578	89.9
900	5.232853	90.0
901	5.1659765	90.1
902	5.1691256	90.2
903	5.0406218	90.3
904	5.0853653	90.4
905	5.0537205	90.5
906	5.1709886	90.6
907	5.1414227	90.7
908	5.016145	90.8
909	4.862005	90.9
910	5.018386	91.0
911	5.1263876	91.1
912	5.143295	91.2
913	4.889726	91.3
914	4.9851685	91.4
915	4.9144883	91.5
916	5.075198	91.6
917	5.3699374	91.7
918	5.345206	91.8
919	5.3426046	91.9
920	5.272032	92.0
921	5.122299	92.1
922	5.0516233	92.2
923	5.1827154	92.3
924	5.2862954	92.4
925	5.1384125	92.5
926	5.1228256	92.6
927	5.2749734	92.7
928	5.4852934	92.8
929	5.1592965	92.9
930	5.0938663	93.0
931	5.0228953	93.1
932	5.416089	93.2
933	5.1016035	93.3
934	5.2352853	93.4
935	4.9921055	93.5
936	5.179085	93.6
937	5.0693693	93.7
938	5.0829086	93.8
939	5.284626	93.9
940	5.07627	94.0
941	5.1305428	94.1
942	5.1145144	94.2
943	5.2028875	94.3
944	5.3637295	94.4
945	5.4123087	94.5
946	5.3905	94.6
947	5.3367877	94.7
948	5.261721	94.8
949	5.340372	94.9
950	5.3163204	95.0
951	5.590343	95.1
952	5.290348	95.2
953	5.3440976	95.3
954	5.382886	95.4
955	5.1815186	95.5
956	5.2331834	95.6
957	5.132458	95.7
958	5.3117414	95.8
959	5.2904396	95.9
960	5.197092	96.0
961	5.137911	96.1
962	5.2641244	96.2
963	5.2376466	96.3
964	4.9606943	96.4
965	5.067978	96.5
966	5.1191435	96.6
967	5.338237	96.7
968	5.166101	96.8
969	5.1788197	96.9
970	5.0802608	97.0
971	5.1014223	97.1
972	5.303118	97.2
973	5.2372546	97.3
974	5.355566	97.4
975	5.518135	97.5
976	5.330004	97.6
977	5.4033017	97.7
978	5.339263	97.8
979	5.4217095	97.9
980	5.405665	98.0
981	5.303635	98.1
982	5.191392	98.2
983	5.4311233	98.3
984	5.3716254	98.4
985	5.4096656	98.5
986	5.157055	98.6
987	5.267346	98.7
988	5.4691114	98.8
989	5.2319055	98.9
990	5.5860896	99.0
991	5.6393566	99.1
992	5.4171157	99.2
993	5.596443	99.3
994	5.29474	99.4
995	5.535164	99.5
996	5.3154416	99.6
997	5.3950496	99.7
998	5.6637144	99.8
999	5.542321	99.9
1000	5.628129	100.0
1001	5.327381	100.1
1002	5.6027966	100.2
1003	5.402855	100.3
1004	5.38115	100.4
1005	5.4805317	100.5
1006	5.3225465	100.6
1007	5.220458	100.7
1008	5.334764	100.8
1009	5.5143304	100.9
1010	5.432525	101.0
1011	5.338312	101.1
1012	5.5943913	101.2
1013	5.248934	101.3
1014	5.5851517	101.4
1015	5.346155	101.5
1016	5.15088	101.6
1017	5.3828564	101.7
1018	5.2277536	101.8
1019	5.2876816	101.9
1020	5.2161655	102.0
1021	5.3532867	102.1
1022	5.2973948	102.2
1023	5.337595	102.3
1024	5.328598	102.4
1025	5.2579527	102.5
1026	5.3499293	102.6
1027	5.3966546	102.7
1028	5.4233813	102.8
1029	5.4560423	102.9
1030	5.233669	103.0
1031	5.240531	103.1
1032	5.379113	103.2
1033	5.516587	103.3
1034	5.5556293	103.4
1035	5.523834	103.5
1036	5.35589	103.6
1037	5.4467382	103.7
1038	5.5653954	103.8
1039	5.44141	103.9
1040	5.2956986	104.0
1041	5.3339863	104.1
1042	5.2898684	104.2
1043	5.3084793	104.3
1044	5.3619046	104.4
1045	5.3607173	104.5
1046	5.3365536	104.6
1047	5.3139486	104.7
1048	5.4505234	104.8
1049	5.4979773	104.9
1050	5.40685	105.0
1051	5.2875986	105.1
1052	5.34513	105.2
1053	5.4104924	105.3
1054	5.2644615	105.4
1055	5.3446627	105.5
1056	5.2394695	105.6
1057	5.1319876	105.7
1058	5.3565817	105.8
1059	5.2649126	105.9
1060	5.295668	106.0
1061	5.188232	106.1
1062	5.2305965	106.2
1063	5.3310394	106.3
1064	5.1978827	106.4
1065	5.291863	106.5
1066	5.2892284	106.6
1067	5.4659567	106.7
1068	5.2678657	106.8
1069	5.2425747	106.9
1070	5.2721777	107.0
1071	5.4283857	107.1
1072	5.310118	107.2
1073	5.197379	107.3
1074	5.1516848	107.4
1075	5.0842876	107.5
1076	5.024018	107.6
1077	5.3007026	107.7
1078	5.1175694	107.8
1079	5.3985653	107.9
1080	5.305602	108.0
1081	5.197162	108.1
1082	5.237024	108.2
1083	5.3203506	108.3
1084	5.274431	108.4
1085	5.135848	108.5
1086	5.041197	108.6
1087	5.280721	108.7
1088	5.2508907	108.8
1089	5.3243775	108.9
1090	4.9517365	109.0
1091	4.9374375	109.1
1092	5.030533	109.2
1093	5.087187	109.3
1094	5.248911	109.4
1095	5.2061696	109.5
1096	5.236793	109.6
1097	4.8731294	109.7
1098	4.8545675	109.8
1099	4.9423223	109.9
1100	4.83655	110.0
1101	4.956876	110.1
1102	5.125169	110.2
1103	5.0123286	110.3
1104	5.1244063	110.4
1105	5.182304	110.5
1106	5.1535225	110.6
1107	5.1822033	110.7
1108	5.280896	110.8
1109	5.3703427	110.9
1110	5.2335224	111.0
1111	5.154804	111.1
1112	5.169227	111.2
1113	5.0221252	111.3
1114	5.367056	111.4
1115	5.161623	111.5
1116	5.19679	111.6
1117	4.9464126	111.7
1118	5.205264	111.8
1119	5.097764	111.9
1120	5.24928	112.0
1121	5.418238	112.1
1122	5.5504127	112.2
1123	5.252456	112.3
1124	5.273163	112.4
1125	5.1211267	112.5
1126	5.040222	112.6
1127	4.972853	112.7
1128	4.9313464	112.8
1129	5.223752	112.9
1130	5.4127636	113.0
1131	5.2821326	113.1
1132	5.1999445	113.2
1133	5.327335	113.3
1134	5.559638	113.4
1135	5.265609	113.5
1136	5.3784986	113.6
1137	5.2247624	113.7
1138	5.4592533	113.8
1139	5.1939826	113.9
1140	5.144305	114.0
1141	5.140059	114.1
1142	5.066515	114.2
1143	5.311355	114.3
1144	5.450258	114.4
1145	5.111938	114.5
1146	5.0928617	114.6
1147	5.052995	114.7
1148	5.056725	114.8
1149	5.102622	114.9
1150	5.066825	115.0
1151	5.0630307	115.1
1152	5.2340918	115.2
1153	4.9805517	115.3
1154	5.1613026	115.4
1155	5.271696	115.5
1156	5.0731897	115.6
1157	5.3008842	115.7
1158	5.2442036	115.8
1159	5.009595	115.9
1160	4.989474	116.0
1161	5.1344595	116.1
1162	5.2661066	116.2
1163	5.468382	116.3
1164	5.1363506	116.4
1165	5.3404326	116.5
1166	5.3569727	116.6
1167	5.249694	116.7
1168	5.2160115	116.8
1169	5.217494	116.9
1170	5.24918	117.0
1171	5.084977	117.1
1172	5.3074474	117.2
1173	4.9828157	117.3
1174	5.226389	117.4
1175	5.229202	117.5
1176	5.0104313	117.6
1177	5.4041595	117.7
1178	5.2389774	117.8
1179	5.2166367	117.9
1180	4.9912176	118.0
1181	5.2253795	118.1
1182	5.240938	118.2
1183	5.3804913	118.3
1184	5.1699057	118.4
1185	4.9790554	118.5
1186	5.1631756	118.6
1187	5.399983	118.7
1188	5.1396437	118.8
1189	5.409331	118.9
1190	5.10686	119.0
1191	5.2012687	119.1
1192	5.0744762	119.2
1193	5.123455	119.3
1194	5.18441	119.4
1195	4.836642	119.5
1196	5.1800957	119.6
1197	5.288306	119.7
1198	5.3426046	119.8
1199	5.085927	119.9
1200	5.202957	120.0
1201	5.0872507	120.1
1202	5.4324064	120.2
1203	5.2919245	120.3
1204	5.2921224	120.4
1205	5.2429056	120.5
1206	5.411319	120.6
1207	5.3433437	120.7
1208	5.3342276	120.8
1209	5.1559687	120.9
1210	5.0297403	121.0
1211	5.1006007	121.1
1212	5.080014	121.2
1213	5.441728	121.3
1214	5.085903	121.4
1215	5.157609	121.5
1216	5.1022034	121.6
1217	5.199774	121.7
1218	5.0389986	121.8
1219	5.202183	121.9
1220	5.432852	122.0
1221	5.1741815	122.1
1222	5.274897	122.2
1223	5.2027483	122.3
1224	5.195736	122.4
1225	5.22015	122.5
1226	5.214984	122.6
1227	5.1295376	122.7
1228	4.863066	122.8
1229	4.988093	122.9
1230	4.9838996	123.0
1231	5.420394	123.1
1232	5.1327252	123.2
1233	5.046389	123.3
1234	5.152881	123.4
1235	5.3092456	123.5
1236	5.2440968	123.6
1237	5.2197943	123.7
1238	5.3197823	123.8
1239	5.2786837	123.9
1240	5.3486342	124.0
1241	5.4525704	124.1
1242	5.7600265	124.2
1243	5.511363	124.3
1244	5.642991	124.4
1245	5.435669	124.5
1246	5.4528437	124.6
1247	5.463362	124.7
1248	5.4481945	124.8
1249	5.290455	124.9
1250	5.466569	125.0
1251	5.3128414	125.1
1252	5.443897	125.2
1253	5.4953313	125.3
1254	5.122071	125.4
1255	5.288665	125.5
1256	5.511056	125.6
1257	5.461651	125.7
1258	5.422445	125.8
1259	5.4128304	125.9
1260	5.1980925	126.0
1261	5.4265075	126.1
1262	5.598401	126.2
1263	5.656746	126.3
1264	5.3443165	126.4
1265	5.1812	126.5
1266	5.1240444	126.6
1267	5.149722	126.7
1268	5.1132936	126.8
1269	5.0525804	126.9
1270	5.2250404	127.0
1271	5.1475697	127.1
1272	5.157172	127.2
1273	5.1934395	127.3
1274	5.334787	127.4
1275	5.376693	127.5
1276	5.519938	127.6
1277	5.4431863	127.7
1278	5.6161833	127.8
1279	5.2332916	127.9
1280	4.892123	128.0
1281	4.891399	128.1
1282	5.028755	128.2
1283	5.3406434	128.3
1284	4.860555	128.4
1285	5.171728	128.5
1286	5.118538	128.6
1287	5.1572504	128.7
1288	5.0790076	128.8
1289	4.894511	128.9
1290	5.108958	129.0
1291	5.1078377	129.1
1292	5.118129	129.2
1293	5.0700607	129.3
1294	5.080316	129.4
1295	5.021772	129.5
1296	5.047179	129.6
1297	4.9587936	129.7
1298	5.113254	129.8
1299	5.077326	129.9
1300	5.211947	130.0
1301	5.3901935	130.1
1302	5.188861	130.2
1303	5.1731067	130.3
1304	5.1924853	130.4
1305	5.237193	130.5
1306	5.349741	130.6
1307	5.288977	130.7
1308	5.3551226	130.8
1309	5.1356754	130.9
1310	5.050132	131.0
1311	5.252556	131.1
1312	5.1163254	131.2
1313	5.3140616	131.3
1314	5.2238455	131.4
1315	5.261438	131.5
1316	5.477223	131.6
1317	5.270748	131.7
1318	5.341556	131.8
1319	5.361709	131.9
1320	5.1893272	132.0
1321	5.0267677	132.1
1322	5.1566405	132.2
1323	5.1673174	132.3
1324	5.238847	132.4
1325	5.246201	132.5
1326	5.42272	132.6
1327	5.1629963	132.7
1328	5.30747	132.8
1329	5.21937	132.9
1330	5.195798	133.0
1331	5.3006644	133.1
1332	5.4196877	133.2
1333	5.0852146	133.3
1334	5.0167875	133.4
1335	5.0802608	133.5
1336	5.126741	133.6
1337	5.299334	133.7
1338	5.431532	133.8
1339	5.5155716	133.9
1340	5.4212337	134.0
1341	5.172819	134.1
1342	5.0596323	134.2
1343	5.341888	134.3
1344	5.008976	134.4
1345	5.209256	134.5
1346	5.26902	134.6
1347	5.102551	134.7
1348	5.0638666	134.8
1349	5.112198	134.9
1350	5.11901	135.0
1351	5.003665	135.1
1352	4.918168	135.2
1353	5.088335	135.3
1354	4.926941	135.4
1355	5.1064105	135.5
1356	4.972489	135.6
1357	4.843891	135.7
1358	4.9469666	135.8
1359	4.8742948	135.9
1360	4.9336905	136.0
1361	4.9308805	136.1
1362	4.837908	136.2
1363	4.69613	136.3
1364	4.8510637	136.4
1365	4.8310494	136.5
1366	4.845422	136.6
1367	4.9322205	136.7
1368	4.89284	136.8
1369	4.7752376	136.9
1370	4.689726	137.0
1371	4.565273	137.1
1372	4.6426797	137.2
1373	4.7806764	137.3
1374	4.8340755	137.4
1375	4.995155	137.5
1376	4.7145467	137.6
1377	4.755294	137.7
1378	5.154351	137.8
1379	5.0547085	137.9
1380	5.0227265	138.0
1381	5.492354	138.1
1382	5.2208977	138.2
1383	5.101809	138.3
1384	5.257332	138.4
1385	5.0244265	138.5
1386	5.573606	138.6
1387	4.982808	138.7
1388	5.184348	138.8
1389	5.43944	138.9
1390	5.216498	139.0
1391	5.068511	139.1
1392	5.104714	139.2
1393	4.9507036	139.3
1394	4.897934	139.4
1395	4.9296303	139.5
1396	5.098965	139.6
1397	4.8591046	139.7
1398	4.9617825	139.8
1399	5.227646	139.9
1400	5.451898	140.0
1401	5.2517805	140.1
1402	5.1113153	140.2
1403	5.3226595	140.3
1404	5.2056284	140.4
1405	5.237047	140.5
1406	5.2987633	140.6
1407	5.247529	140.7
1408	5.362588	140.8
1409	5.3771124	140.9
1410	4.9651427	141.0
1411	5.1823897	141.1
1412	5.266604	141.2
1413	5.491319	141.3
1414	5.174143	141.4
1415	5.350321	141.5
1416	5.1410074	141.6
1417	5.3486414	141.7
1418	5.700145	141.8
1419	5.577125	141.9
1420	5.2088156	142.0
1421	5.3256865	142.1
1422	5.355559	142.2
1423	5.1396904	142.3
1424	5.3241806	142.4
1425	5.135017	142.5
1426	5.1873393	142.6
1427	5.307887	142.7
1428	5.184379	142.8
1429	5.1330395	142.9
1430	5.151677	143.0
1431	5.1969604	143.1
1432	5.121882	143.2
1433	5.220551	143.3
1434	4.9501824	143.4
1435	5.2700605	143.5
1436	5.239408	143.6
1437	5.4184318	143.7
1438	5.2854567	143.8
1439	5.4051437	143.9
1440	5.3586426	144.0
1441	5.3472476	144.1
1442	5.525074	144.2
1443	5.4661417	144.3
1444	5.2064795	144.4
1445	5.4989223	144.5
1446	5.0913663	144.6
1447	5.356281	144.7
1448	5.6173096	144.8
1449	5.413872	144.9
1450	5.3484154	145.0
1451	5.5405326	145.1
1452	5.8559933	145.2
1453	5.8410654	145.3
1454	5.656874	145.4
1455	5.484896	145.5
1456	5.688896	145.6
1457	5.54251	145.7
1458	5.648971	145.8
1459	5.394863	145.9
1460	5.60399	146.0
1461	5.6601353	146.1
1462	5.6960797	146.2
1463	5.589031	146.3
1464	5.7620335	146.4
1465	5.7127614	146.5
1466	5.6182632	146.6
1467	5.6683435	146.7
1468	5.7466655	146.8
1469	5.6704254	146.9
1470	5.5414777	147.0
1471	5.6647882	147.1
1472	5.7092547	147.2
1473	5.648971	147.3
1474	5.683965	147.4
1475	5.593542	147.5
1476	5.755646	147.6
1477	5.6669354	147.7
1478	5.5732875	147.8
1479	5.442905	147.9
1480	5.4545135	148.0
1481	5.278455	148.1
1482	5.446871	148.2
1483	5.481208	148.3
1484	5.164814	148.4
1485	5.386081	148.5
1486	5.4667163	148.6
1487	5.5505943	148.7
1488	5.485506	148.8
1489	5.3979535	148.9
1490	5.357492	149.0
1491	5.65193	149.1
1492	5.577493	149.2
1493	5.2843285	149.3
1494	5.4866295	149.4
1495	5.3060875	149.5
1496	5.504136	149.6
1497	5.8680477	149.7
1498	5.618751	149.8
1499	5.7822742	149.9
1500	5.8366914	150.0
1501	5.650675	150.1
1502	5.660612	150.2
1503	5.4415727	150.3
1504	5.6599646	150.4
1505	5.355709	150.5
1506	5.4816413	150.6
1507	5.360026	150.7
1508	5.5600796	150.8
1509	5.5585866	150.9
1510	5.559855	151.0
1511	5.592202	151.1
1512	5.62073	151.2
1513	5.6370764	151.3
1514	5.5547447	151.4
1515	5.454011	151.5
1516	5.5360513	151.6
1517	5.3514805	151.7
1518	5.2247624	151.8
1519	5.213284	151.9
1520	5.328658	152.0
1521	5.262785	152.1
1522	5.426834	152.2
1523	5.324786	152.3
1524	5.673565	152.4
1525	5.7181044	152.5
1526	5.763166	152.6
1527	5.8238177	152.7
1528	5.990016	152.8
1529	5.8744287	152.9
1530	5.7759166	153.0
1531	6.0651355	153.1
1532	6.01785	153.2
1533	6.073943	153.3
1534	6.1108885	153.4
1535	6.081858	153.5
1536	5.8542657	153.6
1537	5.786161	153.7
1538	5.605528	153.8
1539	5.941651	153.9
1540	5.851726	154.0
1541	5.8861237	154.1
1542	5.83239	154.2
1543	5.8810368	154.3
1544	6.010153	154.4
1545	6.0438957	154.5
1546	5.774005	154.6
1547	5.8026037	154.7
1548	5.9496875	154.8
1549	5.677043	154.9
1550	5.8150535	155.0
1551	5.9052777	155.1
1552	5.8515472	155.2
1553	5.8611436	155.3
1554	5.8860073	155.4
1555	5.852738	155.5
1556	5.6038246	155.6
1557	5.781424	155.7
1558	5.924097	155.8
1559	5.757746	155.9
1560	5.7182384	156.0
1561	5.6632733	156.1
1562	5.6935544	156.2
1563	5.721886	156.3
1564	5.6107864	156.4
1565	5.7868643	156.5
1566	5.6941414	156.6
1567	5.4883695	156.7
1568	5.683462	156.8
1569	5.655571	156.9
1570	5.686226	157.0
1571	5.766947	157.1
1572	5.8926635	157.2
1573	5.867148	157.3
1574	5.757347	157.4
1575	5.7776113	157.5
1576	5.9082513	157.6
1577	5.732733	157.7
1578	5.8246684	157.8
1579	5.53675	157.9
1580	5.5987253	158.0
1581	5.6658907	158.1
1582	5.651082	158.2
1583	5.6891084	158.3
1584	5.6212025	158.4
1585	5.5134096	158.5
1586	5.500263	158.6
1587	5.6469736	158.7
1588	5.5755424	158.8
1589	5.6268764	158.9
1590	5.726102	159.0
1591	5.5952625	159.1
1592	5.6306195	159.2
1593	5.7284164	159.3
1594	5.8684044	159.4
1595	5.6996922	159.5
1596	5.848875	159.6
1597	5.8692417	159.7
1598	5.7799535	159.8
1599	5.8096957	159.9
1600	5.9267426	160.0
1601	5.813196	160.1
1602	5.7748146	160.2
1603	5.7549324	160.3
1604	5.9365435	160.4
1605	5.866042	160.5
1606	5.723055	160.6
1607	5.868102	160.7
1608	5.853061	160.8
1609	5.8586206	160.9
1610	5.9710865	161.0
1611	5.836705	161.1
1612	5.9799123	161.2
1613	5.600114	161.3
1614	5.8719664	161.4
1615	6.0718207	161.5
1616	6.014127	161.6
1617	6.0165777	161.7
1618	5.838334	161.8
1619	5.7019258	161.9
1620	5.812829	162.0
1621	5.9133363	162.1
1622	5.870656	162.2
1623	5.9034834	162.3
1624	6.001539	162.4
1625	5.981745	162.5
1626	6.0451818	162.6
1627	5.8209114	162.7
1628	5.8443546	162.8
1629	5.924281	162.9
1630	6.0500517	163.0
1631	5.8913507	163.1
1632	5.939149	163.2
1633	5.8051796	163.3
1634	5.8432655	163.4
1635	5.846691	163.5
1636	5.786586	163.6
1637	5.9068327	163.7
1638	5.9336514	163.8
1639	5.8141384	163.9
1640	5.8982058	164.0
1641	5.8416724	164.1
1642	5.7542953	164.2
1643	5.8270407	164.3
1644	5.668592	164.4
1645	5.489845	164.5
1646	5.456995	164.6
1647	5.6336164	164.7
1648	5.816556	164.8
1649	5.572529	164.9
1650	5.6724358	165.0
1651	5.8276978	165.1
1652	5.732972	165.2
1653	5.869359	165.3
1654	5.6992617	165.4
1655	5.9245257	165.5
1656	5.8270817	165.6
1657	5.7825184	165.7
1658	5.907631	165.8
1659	5.7712555	165.9
1660	5.748117	166.0
1661	5.6293674	166.1
1662	5.7838907	166.2
1663	5.974352	166.3
1664	6.054638	166.4
1665	5.859748	166.5
1666	5.8768697	166.6
1667	5.948509	166.7
1668	5.928068	166.8
1669	5.995327	166.9
1670	5.8358626	167.0
1671	5.541071	167.1
1672	5.5407143	167.2
1673	5.8808994	167.3
1674	5.855642	167.4
1675	5.92889	167.5
1676	5.7098827	167.6
1677	5.7795706	167.7
1678	5.839527	167.8
1679	5.875684	167.9
1680	5.750374	168.0
1681	5.972267	168.1
1682	5.7977076	168.2
1683	5.9476557	168.3
1684	5.6274557	168.4
1685	5.664319	168.5
1686	5.901019	168.6
1687	5.754604	168.7
1688	5.7229285	168.8
1689	5.779033	168.9
1690	5.971849	169.0
1691	6.0147023	169.1
1692	6.0851955	169.2
1693	6.0253363	169.3
1694	6.2397294	169.4
1695	6.080202	169.5
1696	5.7712345	169.6
1697	5.952179	169.7
1698	5.949342	169.8
1699	5.8124204	169.9
1700	5.8149357	170.0
1701	5.741532	170.1
1702	5.9714313	170.2
1703	5.848289	170.3
1704	5.8752317	170.4
1705	6.014475	170.5
1706	5.9526796	170.6
1707	5.836111	170.7
1708	5.9204717	170.8
1709	5.910903	170.9
1710	5.7919226	171.0
1711	6.000929	171.1
1712	5.8786726	171.2
1713	5.871891	171.3
1714	5.7685604	171.4
1715	5.6812854	171.5
1716	5.789732	171.6
1717	5.8077884	171.7
1718	5.8343096	171.8
1719	5.9449186	171.9
1720	5.795052	172.0
1721	5.9845924	172.1
1722	5.858861	172.2
1723	5.931757	172.3
1724	5.94924	172.4
1725	5.792535	172.5
1726	5.8225384	172.6
1727	6.021825	172.7
1728	5.9243493	172.8
1729	6.046342	172.9
1730	5.946294	173.0
1731	5.9767447	173.1
1732	6.049219	173.2
1733	5.8264947	173.3
1734	5.9337063	173.4
1735	5.841431	173.5
1736	5.925804	173.6
1737	5.9755316	173.7
1738	5.851898	173.8
1739	5.987089	173.9
1740	6.1205063	174.0
1741	6.063149	174.1
1742	5.9998074	174.2
1743	6.002815	174.3
1744	6.1263485	174.4
1745	5.986417	174.5
1746	5.9164762	174.6
1747	6.020273	174.7
1748	6.0528545	174.8
1749	5.9536066	174.9
1750	6.019744	175.0
1751	6.010414	175.1
1752	5.920023	175.2
1753	5.887322	175.3
1754	5.7421565	175.4
1755	6.015205	175.5
1756	6.1392045	175.6
1757	6.013771	175.7
1758	5.78458	175.8
1759	5.9500666	175.9
1760	6.115785	176.0
1761	5.753147	176.1
1762	5.9300795	176.2
1763	5.850645	176.3
1764	5.9882736	176.4
1765	6.10742	176.5
1766	6.048367	176.6
1767	5.740297	176.7
1768	5.727959	176.8
1769	5.655813	176.9
1770	5.7640676	177.0
1771	6.001573	177.1
1772	5.948245	177.2
1773	6.0122037	177.3
1774	5.744871	177.4
1775	5.6820297	177.5
1776	5.7036	177.6
1777	5.516748	177.7
1778	5.6891155	177.8
1779	6.041422	177.9
1780	6.015627	178.0
1781	6.122474	178.1
1782	5.95272	178.2
1783	5.85666	178.3
1784	5.880399	178.4
1785	5.8814335	178.5
1786	5.6161118	178.6
1787	5.887787	178.7
1788	6.047294	178.8
1789	5.804839	178.9
1790	5.7987285	179.0
1791	5.625487	179.1
1792	5.8035345	179.2
1793	5.8884573	179.3
1794	5.7480187	179.4
1795	5.7613344	179.5
1796	5.735354	179.6
1797	5.7462173	179.7
1798	5.912757	179.8
1799	5.903674	179.9
1800	5.965376	180.0
1801	5.7182875	180.1
1802	5.7403526	180.2
1803	5.696638	180.3
1804	5.9295835	180.4
1805	5.751963	180.5
1806	5.746708	180.6
1807	5.86688	180.7
1808	5.7609916	180.8
1809	6.024106	180.9
1810	5.9296713	181.0
1811	5.7746053	181.1
1812	5.8427963	181.2
1813	5.6281433	181.3
1814	5.8975363	181.4
1815	5.768295	181.5
1816	5.7836466	181.6
1817	5.8887105	181.7
1818	5.9710264	181.8
1819	5.871918	181.9
1820	5.751529	182.0
1821	5.815691	182.1
1822	5.865658	182.2
1823	5.80817	182.3
1824	5.7780294	182.4
1825	5.8645515	182.5
1826	5.7391524	182.6
1827	5.6188803	182.7
1828	5.700145	182.8
1829	5.71183	182.9
1830	5.830393	183.0
1831	5.9713435	183.1
1832	5.9233904	183.2
1833	5.8714037	183.3
1834	5.715884	183.4
1835	5.8928413	183.5
1836	5.7976584	183.6
1837	5.9764414	183.7
1838	5.995502	183.8
1839	5.993116	183.9
1840	5.995522	184.0
1841	6.009596	184.1
1842	5.831705	184.2
1843	5.9746413	184.3
1844	5.939949	184.4
1845	5.6633587	184.5
1846	5.987197	184.6
1847	5.739272	184.7
1848	5.7014947	184.8
1849	5.8167295	184.9
1850	5.63807	185.0
1851	5.6362762	185.1
1852	5.8924313	185.2
1853	5.813924	185.3
1854	5.7480536	185.4
1855	5.7352486	185.5
1856	5.697777	185.6
1857	5.728951	185.7
1858	5.8785696	185.8
1859	5.9526725	185.9
1860	5.9716873	186.0
1861	5.9412785	186.1
1862	5.873928	186.2
1863	5.738191	186.3
1864	5.882324	186.4
1865	5.9883347	186.5
1866	5.889826	186.6
1867	5.8028336	186.7
1868	5.7935505	186.8
1869	5.7720304	186.9
1870	5.790058	187.0
1871	5.7440224	187.1
1872	6.040535	187.2
1873	5.9010262	187.3
1874	6.0470676	187.4
1875	5.979353	187.5
1876	5.7779045	187.6
1877	5.8117337	187.7
1878	5.8348684	187.8
1879	5.753553	187.9
1880	5.805936	188.0
1881	5.936557	188.1
1882	5.867999	188.2
1883	5.723569	188.3
1884	5.684553	188.4
1885	5.991011	188.5
1886	5.8010626	188.6
1887	5.8559995	188.7
1888	5.7876086	188.8
1889	5.886692	188.9
1890	5.8503904	189.0
1891	5.5815654	189.1
1892	5.6400776	189.2
1893	5.7338924	189.3
1894	5.7731466	189.4
1895	5.9871435	189.5
1896	5.8143883	189.6
1897	5.889593	189.7
1898	5.996738	189.8
1899	5.94483	189.9
1900	6.0088453	190.0
1901	6.169415	190.1
1902	5.7974014	190.2
1903	5.997309	190.3
1904	5.9353967	190.4
1905	5.9837036	190.5
1906	6.080142	190.6
1907	5.827511	190.7
1908	5.884454	190.8
1909	5.8590603	190.9
1910	5.726102	191.0
1911	5.7113647	191.1
1912	5.755723	191.2
1913	5.824509	191.3
1914	6.0755615	191.4
1915	5.8909473	191.5
1916	5.7764955	191.6
1917	5.9323406	191.7
1918	5.8173532	191.8
1919	5.7514944	191.9
1920	5.8213406	192.0
1921	5.7908864	192.1
1922	5.838306	192.2
1923	5.8229394	192.3
1924	5.8785906	192.4
1925	5.897154	192.5
1926	5.85926	192.6
1927	5.7401776	192.7
1928	5.906608	192.8
1929	5.7494764	192.9
1930	5.7019258	193.0
1931	5.690567	193.1
1932	5.740711	193.2
1933	5.72195	193.3
1934	5.7701106	193.4
1935	5.690822	193.5
1936	5.741174	193.6
1937	5.795025	193.7
1938	5.804562	193.8
1939	5.8652935	193.9
1940	5.8420587	194.0
1941	5.772414	194.1
1942	6.1148496	194.2
1943	5.6432557	194.3
1944	5.8592186	194.4
1945	5.7633343	194.5
1946	5.848248	194.6
1947	6.001365	194.7
1948	5.8401413	194.8
1949	5.9277077	194.9
1950	5.973832	195.0
1951	5.6838303	195.1
1952	5.797103	195.2
1953	5.791874	195.3
1954	5.653191	195.4
1955	5.7736845	195.5
1956	5.757641	195.6
1957	5.791958	195.7
1958	5.851967	195.8
1959	5.851726	195.9
1960	5.721654	196.0
1961	5.601358	196.1
1962	5.751242	196.2
1963	5.6077557	196.3
1964	5.6230373	196.4
1965	5.93431	196.5
1966	5.7452564	196.6
1967	5.7239065	196.7
1968	5.8071847	196.8
1969	5.757172	196.9
1970	5.7584596	197.0
1971	5.8147345	197.1
1972	5.7384295	197.2
1973	5.8469462	197.3
1974	5.878933	197.4
1975	5.8771853	197.5
1976	5.7485027	197.6
1977	5.7627397	197.7
1978	5.688882	197.8
1979	5.7671213	197.9
1980	5.724244	198.0
1981	5.779431	198.1
1982	5.717209	198.2
1983	5.6775756	198.3
1984	5.816494	198.4
1985	5.855195	198.5
1986	5.8890324	198.6
1987	5.8133073	198.7
1988	5.6205006	198.8
1989	5.8475313	198.9
1990	5.643962	199.0
1991	5.5414414	199.1
1992	5.823942	199.2
1993	5.601639	199.3
1994	5.644469	199.4
1995	5.8981237	199.5
1996	5.7268267	199.6
1997	5.7089376	199.7
1998	5.742619	199.8
[truncated: 24,001 more rows]
