# Supplementary material for: Assessing structure-function impacts on Vitellogenin by leveraging allelic variant found in honey bee subspecies Apis mellifera mellifera
Source: iScience. 2025 Jul 29;28(9):113241. doi: 10.1016/j.isci.2025.113241 (PMC12496180; doi:10.1016/j.isci.2025.113241)
Supplement: Data S1. Data and code for molecular dynamics [file mmc2.zip › MD_analysis/csv/rgwtg2.csv]

	Gyration	Time_(ns)
0	2.081689335330935	0.0
1	2.084572926283515	0.1
2	2.0751248297625633	0.2
3	2.0858469616055886	0.3
4	2.079669875701265	0.4
5	2.0749853163384726	0.5
6	2.059400892683567	0.6
7	2.052150852405296	0.7
8	2.059853781583867	0.8
9	2.0560825573499035	0.9
10	2.055433290861577	1.0
11	2.054652718596903	1.1
12	2.055982906230877	1.2
13	2.048909973919187	1.3
14	2.05619150262507	1.4
15	2.0434427202016474	1.5
16	2.04545928430549	1.6
17	2.053335443072122	1.7
18	2.051024754360223	1.8
19	2.0319112214100516	1.9
20	2.044625563397753	2.0
21	2.0544358770194284	2.1
22	2.071306056872975	2.2
23	2.0726744650921667	2.3
24	2.077508321226848	2.4
25	2.0789775581818435	2.5
26	2.0752607543260075	2.6
27	2.0727636583529887	2.7
28	2.058867760084831	2.8
29	2.0618422985065252	2.9
30	2.055963515946515	3.0
31	2.05616254284142	3.1
32	2.048478629468331	3.2
33	2.060719130430461	3.3
34	2.0609044404984704	3.4
35	2.057359974201616	3.5
36	2.052653599181914	3.6
37	2.0572383121319056	3.7
38	2.0493557074320807	3.8
39	2.0537036949569245	3.9
40	2.064401279520978	4.0
41	2.066360077122598	4.1
42	2.04876398673618	4.2
43	2.0576617516904117	4.3
44	2.0568724641150857	4.4
45	2.05390363616759	4.5
46	2.0510170596487636	4.6
47	2.060781924906346	4.7
48	2.060763954064804	4.8
49	2.0671810803712756	4.9
50	2.0549742463182223	5.0
51	2.0473331624673596	5.1
52	2.0743459429759987	5.2
53	2.0585639824500386	5.3
54	2.0665900739702674	5.4
55	2.0616802962736247	5.5
56	2.0612489654075286	5.6
57	2.0642743025898698	5.7
58	2.060619266781296	5.8
59	2.064653822257766	5.9
60	2.055712905397671	6.0
61	2.0530944388019057	6.1
62	2.0612275732692353	6.2
63	2.065895649368494	6.3
64	2.0638439190867217	6.4
65	2.0567673820902006	6.5
66	2.0642716900581948	6.6
67	2.057075657695563	6.7
68	2.0616561791901318	6.8
69	2.0524817366123758	6.9
70	2.0628933011337582	7.0
71	2.067066666781653	7.1
72	2.065988868699222	7.2
73	2.0580407792826523	7.3
74	2.061595801376947	7.4
75	2.056827584390945	7.5
76	2.0590546532989706	7.6
77	2.062982845625154	7.7
78	2.0681878441596773	7.8
79	2.0524542847441496	7.9
80	2.0489187894284426	8.0
81	2.0476078630734604	8.1
82	2.0522173595589837	8.2
83	2.054177277706718	8.3
84	2.0477827400781625	8.4
85	2.0480512459474807	8.5
86	2.0400483758335195	8.6
87	2.0363367579974563	8.7
88	2.0537712878276704	8.8
89	2.040751539272266	8.9
90	2.0595954084785024	9.0
91	2.0622528743403077	9.1
92	2.048099197357443	9.2
93	2.0536570333432262	9.3
94	2.0572856689420997	9.4
95	2.0536034685570317	9.5
96	2.0574815157858546	9.6
97	2.045994027998117	9.7
98	2.0488149637078847	9.8
99	2.0625667624045683	9.9
100	2.048470179662498	10.0
101	2.0478961442398815	10.1
102	2.051991327525828	10.2
103	2.0577355647651343	10.3
104	2.040567751472376	10.4
105	2.0401551786315304	10.5
106	2.0461448725394913	10.6
107	2.0450211803567466	10.7
108	2.047972501056028	10.8
109	2.0411394335705277	10.9
110	2.050206139579575	11.0
111	2.0401590115848673	11.1
112	2.04086691609667	11.2
113	2.051016056983435	11.3
114	2.039051387323853	11.4
115	2.058537129535192	11.5
116	2.0546510663717066	11.6
117	2.06123549376723	11.7
118	2.056481154771728	11.8
119	2.0574086094618154	11.9
120	2.060695248744167	12.0
121	2.0583820308859124	12.1
122	2.0530427760598537	12.2
123	2.062689073826651	12.3
124	2.0560499787459503	12.4
125	2.066483918732066	12.5
126	2.057970416213058	12.6
127	2.0528163299581204	12.7
128	2.0596070512886575	12.8
129	2.0625039903897053	12.9
130	2.0543289755630108	13.0
131	2.0575714718648537	13.1
132	2.0558466245192415	13.2
133	2.062505510778549	13.3
134	2.0502379684811105	13.4
135	2.070204270701129	13.5
136	2.0715583938217828	13.6
137	2.0585443437489848	13.7
138	2.0629975550400252	13.8
139	2.0568983137042425	13.9
140	2.0700406146484895	14.0
141	2.0603386113547337	14.1
142	2.064546816028374	14.2
143	2.059829549488591	14.3
144	2.068346602880917	14.4
145	2.0537020649148565	14.5
146	2.054672184954704	14.6
147	2.063915078875878	14.7
148	2.071863767981982	14.8
149	2.0659526812623072	14.9
150	2.072080001097116	15.0
151	2.066286866663471	15.1
152	2.05491014458561	15.2
153	2.060338351854133	15.3
154	2.0568177982731997	15.4
155	2.0684103048380886	15.5
156	2.0519845541617587	15.6
157	2.0506300628126692	15.7
158	2.0557851000886074	15.8
159	2.0719288454351714	15.9
160	2.0683934182986006	16.0
161	2.0502595093744533	16.1
162	2.055495509960167	16.2
163	2.0485932065822166	16.3
164	2.052401668596019	16.4
165	2.0704610733386026	16.5
166	2.06293224419148	16.6
167	2.059026680577296	16.7
168	2.0604683039128213	16.8
169	2.070029333714978	16.9
170	2.0809475726194258	17.0
171	2.060204799940371	17.1
172	2.071566341126066	17.2
173	2.0612121575785225	17.3
174	2.0526186914317157	17.4
175	2.0593433521345483	17.5
176	2.0660612230634556	17.6
177	2.061987692130868	17.7
178	2.077182504377111	17.8
179	2.062031733896759	17.9
180	2.0595858301235865	18.0
181	2.06377739734324	18.1
182	2.0557626007456555	18.2
183	2.0578930830932087	18.3
184	2.0505078772579752	18.4
185	2.058490521348066	18.5
186	2.047869077104628	18.6
187	2.0500878924420505	18.7
188	2.0581414690553417	18.8
189	2.0578952542268154	18.9
190	2.0627294138344605	19.0
191	2.063468699062757	19.1
192	2.0665843839804037	19.2
193	2.063586020320413	19.3
194	2.045056824476889	19.4
195	2.0507530751287044	19.5
196	2.054802822896125	19.6
197	2.061460294586867	19.7
198	2.0554689543302147	19.8
199	2.052545982854036	19.9
200	2.045811762450152	20.0
201	2.0697577824916946	20.1
202	2.068259483928549	20.2
203	2.0724296591760676	20.3
204	2.080129955272955	20.4
205	2.062881138061005	20.5
206	2.063689210630099	20.6
207	2.069677303042003	20.7
208	2.062249971240046	20.8
209	2.058642596124346	20.9
210	2.061736705828648	21.0
211	2.06345011511175	21.1
212	2.0697489695600515	21.2
213	2.061597419190154	21.3
214	2.060216528123498	21.4
215	2.0565666631704143	21.5
216	2.0589924480689783	21.6
217	2.0534229993587667	21.7
218	2.0673258653411817	21.8
219	2.0752463210895873	21.9
220	2.0778254252080166	22.0
221	2.0702992550135066	22.1
222	2.0719412396163337	22.2
223	2.0591299736441924	22.3
224	2.0649990380802055	22.4
225	2.0648147994508785	22.5
226	2.0635307105913885	22.6
227	2.072516888228299	22.7
228	2.0720894960525262	22.8
229	2.0685113154936805	22.9
230	2.078755009906922	23.0
231	2.07914514528485	23.1
232	2.0720435260955963	23.2
233	2.065482926694315	23.3
234	2.060081766894628	23.4
235	2.052932902045168	23.5
236	2.0676396311126544	23.6
237	2.063496921334348	23.7
238	2.065542215512815	23.8
239	2.066145454360102	23.9
240	2.0657196058062266	24.0
241	2.0736494914574255	24.1
242	2.070374433097181	24.2
243	2.067837898790345	24.3
244	2.061929713641878	24.4
245	2.0750470994747836	24.5
246	2.0652773836715466	24.6
247	2.0575596210420897	24.7
248	2.078198490690649	24.8
249	2.071672645325387	24.9
250	2.068448559204255	25.0
251	2.053071749170894	25.1
252	2.072050688359588	25.2
253	2.0795883138881583	25.3
254	2.0785675181488212	25.4
255	2.0701970550070796	25.5
256	2.0827628345960263	25.6
257	2.072100159746156	25.7
258	2.0666306671288717	25.8
259	2.068048569892935	25.9
260	2.0671985552810743	26.0
261	2.0745757549586483	26.1
262	2.071679074269046	26.2
263	2.070483076173586	26.3
264	2.0771961882592307	26.4
265	2.072875785921156	26.5
266	2.0723214359714284	26.6
267	2.063761602481447	26.7
268	2.0745255387900468	26.8
269	2.0656353296760335	26.9
270	2.0692008363505368	27.0
271	2.0795628999993134	27.1
272	2.0606354098986683	27.2
273	2.0655876849681896	27.3
274	2.0728535129638175	27.4
275	2.0538739716289443	27.5
276	2.060343817853495	27.6
277	2.0486564897265502	27.7
278	2.071000187877711	27.8
279	2.062336916847877	27.9
280	2.0694521990986754	28.0
281	2.0751830560866216	28.1
282	2.0810055229141033	28.2
283	2.089733425945384	28.3
284	2.0791825276389506	28.4
285	2.080217247775098	28.5
286	2.083128330366519	28.6
287	2.0890805346840757	28.7
288	2.0879300078591236	28.8
289	2.074374299886574	28.9
290	2.0799246649775163	29.0
291	2.0797832689818785	29.1
292	2.0864568547146867	29.2
293	2.081712660539505	29.3
294	2.0723203196181728	29.4
295	2.0649926729856816	29.5
296	2.0679948758351436	29.6
297	2.0659513540955508	29.7
298	2.063481352621044	29.8
299	2.067212585990308	29.9
300	2.0568110151656636	30.0
301	2.047864439316426	30.1
302	2.0715355342397834	30.2
303	2.0810057676787475	30.3
304	2.067469922990217	30.4
305	2.072859794358402	30.5
306	2.0754964476741082	30.6
307	2.0594078233049333	30.7
308	2.0542793055866446	30.8
309	2.0687574844095264	30.9
310	2.0612446497731876	31.0
311	2.0647237485042496	31.1
312	2.056681254205047	31.2
313	2.051263017385965	31.3
314	2.0533914628001697	31.4
315	2.0620894756302848	31.5
316	2.0576515405273215	31.6
317	2.051434093687641	31.7
318	2.0596512414686834	31.8
319	2.0577357635069826	31.9
320	2.0448684536239727	32.0
321	2.058254536049797	32.1
322	2.057454673823093	32.2
323	2.0635963339486074	32.3
324	2.065817234663606	32.4
325	2.0795221987416257	32.5
326	2.064001044171863	32.6
327	2.067904654929756	32.7
328	2.0613061572920865	32.8
329	2.0696882909912087	32.9
330	2.067165154113018	33.0
331	2.050454225786084	33.1
332	2.064815869446342	33.2
333	2.073200855083977	33.3
334	2.0711926239639444	33.4
335	2.0681816951596734	33.5
336	2.0703679168755533	33.6
337	2.066950170262656	33.7
338	2.0696672781129717	33.8
339	2.0739794753033625	33.9
340	2.0727781723260432	34.0
341	2.0768711711602	34.1
342	2.081272035590618	34.2
343	2.0865482215141804	34.3
344	2.0768705674517367	34.4
345	2.0793302224017145	34.5
346	2.0672613635468875	34.6
347	2.0719642085153622	34.7
348	2.067668504451319	34.8
349	2.0620399301311454	34.9
350	2.079417580291589	35.0
351	2.079531381533956	35.1
352	2.0718050817815747	35.2
353	2.0743528675420233	35.3
354	2.078429918808606	35.4
355	2.074819792422601	35.5
356	2.0761648166924593	35.6
357	2.0796425109766754	35.7
358	2.080324752536227	35.8
359	2.0748368217308593	35.9
360	2.0944053897355377	36.0
361	2.1038823682852237	36.1
362	2.0875960002082086	36.2
363	2.07922444526245	36.3
364	2.0908209088934853	36.4
365	2.075276470288077	36.5
366	2.077115675040108	36.6
367	2.0894062057080474	36.7
368	2.0904642334826886	36.8
369	2.09473298261037	36.9
370	2.0877379098900595	37.0
371	2.0873208338556983	37.1
372	2.083259027811518	37.2
373	2.0868547049614525	37.3
374	2.0904085927511975	37.4
375	2.100612518464844	37.5
376	2.0852109984906435	37.6
377	2.098079544006343	37.7
378	2.1041732198816625	37.8
379	2.1014355822842616	37.9
380	2.1158342941589074	38.0
381	2.1033200140998707	38.1
382	2.112471704708197	38.2
383	2.0926079275453233	38.3
384	2.092427906965111	38.4
385	2.1019389862154387	38.5
386	2.122716808692777	38.6
387	2.0876385101992785	38.7
388	2.0928629146359423	38.8
389	2.104062949999128	38.9
390	2.1187757811865366	39.0
391	2.109978900899057	39.1
392	2.111471614912083	39.2
393	2.1188007233161072	39.3
394	2.109754694914125	39.4
395	2.10503811732125	39.5
396	2.1085645903017727	39.6
397	2.0987873187745807	39.7
398	2.084679487445836	39.8
399	2.101817601634233	39.9
400	2.1011883229336563	40.0
401	2.085623587199579	40.1
402	2.093466690927852	40.2
403	2.1012803719797932	40.3
404	2.106840809920308	40.4
405	2.100804537193223	40.5
406	2.100946502962396	40.6
407	2.1078610309533325	40.7
408	2.1051194579965684	40.8
409	2.101577551466294	40.9
410	2.1088115935417973	41.0
411	2.1215814184922417	41.1
412	2.105719845865446	41.2
413	2.105852243986284	41.3
414	2.1242676640843663	41.4
415	2.097701035307094	41.5
416	2.09178652854276	41.6
417	2.0993559640511856	41.7
418	2.0933469542649514	41.8
419	2.1172488375137095	41.9
420	2.1044507965891963	42.0
421	2.109578952446298	42.1
422	2.0817642454953305	42.2
423	2.089923025379424	42.3
424	2.097278521445685	42.4
425	2.0911246103337273	42.5
426	2.077943776507401	42.6
427	2.067251253951681	42.7
428	2.0746603274853213	42.8
429	2.063791498904366	42.9
430	2.065431966679834	43.0
431	2.072791135149687	43.1
432	2.0681336145105726	43.2
433	2.063779083868301	43.3
434	2.0656081269959965	43.4
435	2.062929812974315	43.5
436	2.0679813619519094	43.6
437	2.0588387708480385	43.7
438	2.063420973611528	43.8
439	2.0852871916778777	43.9
440	2.0699045646643754	44.0
441	2.067558323972155	44.1
442	2.060767161422213	44.2
443	2.068813031327281	44.3
444	2.0691472444831693	44.4
445	2.0887654663549498	44.5
446	2.07586328807692	44.6
447	2.084416742880948	44.7
448	2.086348162035701	44.8
449	2.086475158299422	44.9
450	2.0759123834164956	45.0
451	2.0712522899599732	45.1
452	2.0784691686094483	45.2
453	2.0668912925830196	45.3
454	2.0720831367894847	45.4
455	2.0704574626198142	45.5
456	2.070204614597682	45.6
457	2.0821764076002904	45.7
458	2.0736128434399244	45.8
459	2.0767104188774064	45.9
460	2.0672889942038033	46.0
461	2.056966562225804	46.1
462	2.0417601450941576	46.2
463	2.0734404429660143	46.3
464	2.066407784623341	46.4
465	2.0659130844232165	46.5
466	2.0599453265667997	46.6
467	2.0555927105286234	46.7
468	2.0486357299304743	46.8
469	2.0629547412310765	46.9
470	2.0726863014760335	47.0
471	2.0726553653779316	47.1
472	2.0675356239278413	47.2
473	2.060127968879299	47.3
474	2.0674931948795354	47.4
475	2.0512899420113264	47.5
476	2.0395919825277433	47.6
477	2.040148479212535	47.7
478	2.058054458018683	47.8
479	2.060666319373733	47.9
480	2.049682675167426	48.0
481	2.0356567838248028	48.1
482	2.054242952417216	48.2
483	2.039529483358063	48.3
484	2.0421504917127375	48.4
485	2.0448414557317878	48.5
486	2.040215206061794	48.6
487	2.050787040717861	48.7
488	2.0474779142877235	48.8
489	2.0456814715118097	48.9
490	2.061994898142	49.0
491	2.0603817638264696	49.1
492	2.043728414658593	49.2
493	2.05243468750661	49.3
494	2.0401630029028572	49.4
495	2.038248046912471	49.5
496	2.0441225344227356	49.6
497	2.0532369293055592	49.7
498	2.046949536280653	49.8
499	2.0503227053494784	49.9
500	2.032779810300608	50.0
501	2.048568236164693	50.1
502	2.036204347092732	50.2
503	2.0401460677957313	50.3
504	2.03604967548524	50.4
505	2.032087462302472	50.5
506	2.0413564069303214	50.6
507	2.0470994139901806	50.7
508	2.0450810916281257	50.8
509	2.0444716577215143	50.9
510	2.036613002831577	51.0
511	2.046083563245101	51.1
512	2.0399917363021025	51.2
513	2.0378971531423034	51.3
514	2.0357810288433114	51.4
515	2.036453987414398	51.5
516	2.0503749407684095	51.6
517	2.041908407136391	51.7
518	2.052975200345818	51.8
519	2.04272511084673	51.9
520	2.045155591848296	52.0
521	2.0429881426879306	52.1
522	2.042738002584663	52.2
523	2.0493112689015707	52.3
524	2.055941609345822	52.4
525	2.033202883363671	52.5
526	2.0324555345929047	52.6
527	2.0303355859926584	52.7
528	2.0354512534291183	52.8
529	2.0434442473902665	52.9
530	2.0369960849348097	53.0
531	2.025223939134264	53.1
532	2.0369158844425517	53.2
533	2.038338963161718	53.3
534	2.048726050150329	53.4
535	2.033527887350034	53.5
536	2.0268400453406565	53.6
537	2.023765203520277	53.7
538	2.0287579238996964	53.8
539	2.033703721803057	53.9
540	2.03161896380772	54.0
541	2.0319715373350733	54.1
542	2.023225429722632	54.2
543	2.0214118479052647	54.3
544	2.028496399811118	54.4
545	2.0357382164527165	54.5
546	2.054000717321964	54.6
547	2.0466547602316574	54.7
548	2.033902848610326	54.8
549	2.0298058686405285	54.9
550	2.047597171638164	55.0
551	2.0342203769494076	55.1
552	2.0497447121191255	55.2
553	2.051884464206726	55.3
554	2.047983446561275	55.4
555	2.049314248423402	55.5
556	2.0525503024679423	55.6
557	2.0477219064059073	55.7
558	2.050600943971529	55.8
559	2.0596754161186315	55.9
560	2.047657454101628	56.0
561	2.056123054886485	56.1
562	2.0618661981168294	56.2
563	2.0626662977477483	56.3
564	2.048631518922101	56.4
565	2.0618734781761505	56.5
566	2.036307998435474	56.6
567	2.0444861734500797	56.7
568	2.04015577052138	56.8
569	2.038642781568438	56.9
570	2.0415503949435077	57.0
571	2.032604602372859	57.1
572	2.0359008087056005	57.2
573	2.0383629989188075	57.3
574	2.0390961782643333	57.4
575	2.042951300782982	57.5
576	2.0409909160610513	57.6
577	2.0553476905136003	57.7
578	2.0447377348865445	57.8
579	2.038117795388223	57.9
580	2.0438552598250195	58.0
581	2.0301270982063158	58.1
582	2.0265433077060644	58.2
583	2.0358297044322455	58.3
584	2.031640658474818	58.4
585	2.046625900418286	58.5
586	2.051233981583509	58.6
587	2.043023823818547	58.7
588	2.0398686987461736	58.8
589	2.049864916038774	58.9
590	2.044947496822717	59.0
591	2.0303564381166206	59.1
592	2.047624650316344	59.2
593	2.050414670812176	59.3
594	2.061277996701166	59.4
595	2.0566267044206366	59.5
596	2.0458213604439557	59.6
597	2.0557170448680298	59.7
598	2.039351840868089	59.8
599	2.058371248948619	59.9
600	2.0548717515580273	60.0
601	2.057061370094977	60.1
602	2.049352437628249	60.2
603	2.0646919726967488	60.3
604	2.0584807017153306	60.4
605	2.0789019009042735	60.5
606	2.0665762874417726	60.6
607	2.07454055228152	60.7
608	2.0665958171902195	60.8
609	2.0476415668326324	60.9
610	2.066952103036783	61.0
611	2.0614401397944406	61.1
612	2.058965116201507	61.2
613	2.052623083368519	61.3
614	2.0526872884822187	61.4
615	2.046729686066929	61.5
616	2.052364072830483	61.6
617	2.055414162955722	61.7
618	2.063374257540759	61.8
619	2.0592141714352477	61.9
620	2.0398646573870396	62.0
621	2.043996318605334	62.1
622	2.0519003319800415	62.2
623	2.0535850399867117	62.3
624	2.0594079210698317	62.4
625	2.05767177353722	62.5
626	2.052495770100111	62.6
627	2.0555748747296536	62.7
628	2.056790023773457	62.8
629	2.0620771582463777	62.9
630	2.0492875522368696	63.0
631	2.055521555951524	63.1
632	2.063096384341224	63.2
633	2.0488885055831383	63.3
634	2.053126100880077	63.4
635	2.0577386065893815	63.5
636	2.0502239236168402	63.6
637	2.0547296342872725	63.7
638	2.0527526950314257	63.8
639	2.060362958347313	63.9
640	2.0541890693973213	64.0
641	2.050808573374005	64.1
642	2.0441142771237137	64.2
643	2.047143916522073	64.3
644	2.0468637291305294	64.4
645	2.042816044406335	64.5
646	2.0413508602826083	64.6
647	2.043266759441295	64.7
648	2.0590555038966185	64.8
649	2.0408602575814143	64.9
650	2.048661182842337	65.0
651	2.0366473407281154	65.1
652	2.0368210516460445	65.2
653	2.0502923261714296	65.3
654	2.0402868963609575	65.4
655	2.055689579183372	65.5
656	2.0610979200527515	65.6
657	2.053151487334086	65.7
658	2.04948225608265	65.8
659	2.0362370632482185	65.9
660	2.034995432322432	66.0
661	2.055081777132484	66.1
662	2.057051918513924	66.2
663	2.056790369924835	66.3
664	2.0470333298814483	66.4
665	2.0466254502434933	66.5
666	2.0341981760375445	66.6
667	2.0309570126195524	66.7
668	2.035023436663144	66.8
669	2.0283068206028085	66.9
670	2.026659799064532	67.0
671	2.0388149067415933	67.1
672	2.039593531057446	67.2
673	2.0405966447099053	67.3
674	2.050449345822648	67.4
675	2.0374568977150043	67.5
676	2.0462653245937927	67.6
677	2.0515437951213924	67.7
678	2.051462692311541	67.8
679	2.0481355900736085	67.9
680	2.0301768030578917	68.0
681	2.0437188610563837	68.1
682	2.0394490642314596	68.2
683	2.040478573805242	68.3
684	2.0494683135889713	68.4
685	2.060003802427822	68.5
686	2.058535171677181	68.6
687	2.055217946463026	68.7
688	2.0427030345203163	68.8
689	2.0524117668120545	68.9
690	2.0388149331784757	69.0
691	2.0473733221909804	69.1
692	2.05265227691118	69.2
693	2.0494345353016996	69.3
694	2.0517491412530497	69.4
695	2.0421056997620632	69.5
696	2.0310162823740474	69.6
697	2.020115775173589	69.7
698	2.022894374088865	69.8
699	2.0311187178514634	69.9
700	2.044046116162062	70.0
701	2.04525628965685	70.1
702	2.0371359473377515	70.2
703	2.044567704849711	70.3
704	2.03828172704665	70.4
705	2.0330234177483733	70.5
706	2.018322221025479	70.6
707	2.027023677571551	70.7
708	2.0374448289708162	70.8
709	2.024984463373728	70.9
710	2.0153376187545162	71.0
711	2.040908784488667	71.1
712	2.060271175521214	71.2
713	2.048716939526642	71.3
714	2.0493399055786523	71.4
715	2.0504828616107442	71.5
716	2.050094692516774	71.6
717	2.0568404344102933	71.7
718	2.0485599597012896	71.8
719	2.039167157514128	71.9
720	2.049943481305773	72.0
721	2.0359449103153575	72.1
722	2.0347253569852177	72.2
723	2.0302783065459753	72.3
724	2.042145700545963	72.4
725	2.016009167229265	72.5
726	2.028871205650643	72.6
727	2.0362386464873587	72.7
728	2.037132865147696	72.8
729	2.045758428184583	72.9
730	2.034293554303842	73.0
731	2.033216892515014	73.1
732	2.0560362229055937	73.2
733	2.037293172665169	73.3
734	2.042114793347961	73.4
735	2.045130878954825	73.5
736	2.034550457758023	73.6
737	2.0302098277011966	73.7
738	2.034132770260494	73.8
739	2.0342174857302457	73.9
740	2.0400076107590994	74.0
741	2.034384624978287	74.1
742	2.038965157963708	74.2
743	2.025454900368246	74.3
744	2.0395840632582125	74.4
745	2.033008170930398	74.5
746	2.037077301772744	74.6
747	2.0333969692913625	74.7
748	2.035635127707365	74.8
749	2.0383033687674814	74.9
750	2.0317904082267217	75.0
751	2.037440891995887	75.1
752	2.027827089601013	75.2
753	2.033135716814201	75.3
754	2.0334301946913667	75.4
755	2.0228583815651464	75.5
756	2.029184604000403	75.6
757	2.0292598788473475	75.7
758	2.0409131694859357	75.8
759	2.0278427992464323	75.9
760	2.0255604639207063	76.0
761	2.0213510422350427	76.1
762	2.0201907199172386	76.2
763	2.019718766176818	76.3
764	2.019611568063928	76.4
765	2.0239994970980395	76.5
766	2.033167304332095	76.6
767	2.0367785742696345	76.7
768	2.0213547990995018	76.8
769	2.038305134438468	76.9
770	2.0331935498845017	77.0
771	2.054625384937293	77.1
772	2.0414152008730584	77.2
773	2.049076844638431	77.3
774	2.047011666261616	77.4
775	2.035396609132979	77.5
776	2.039993302626921	77.6
777	2.0430462672079712	77.7
778	2.0396629041676526	77.8
779	2.0391770869424386	77.9
780	2.041110410957154	78.0
781	2.0425427466553163	78.1
782	2.0450964906657814	78.2
783	2.0400171412115213	78.3
784	2.043868137570943	78.4
785	2.0365095454642588	78.5
786	2.032139125468163	78.6
787	2.0356015326858174	78.7
788	2.047077034184986	78.8
789	2.0371690923836088	78.9
790	2.040968439269141	79.0
791	2.0397643092017006	79.1
792	2.038062891883486	79.2
793	2.0429607955611373	79.3
794	2.0345029749932952	79.4
795	2.0284151032672115	79.5
796	2.0153338115868307	79.6
797	2.0225220869606444	79.7
798	2.03862413275871	79.8
799	2.0488515839330974	79.9
800	2.029076158500848	80.0
801	2.0251331253374114	80.1
802	2.030792422154449	80.2
803	2.024331603765742	80.3
804	2.010648100261619	80.4
805	2.0331319122065925	80.5
806	2.0327728577698716	80.6
807	2.0290263681470093	80.7
808	2.009130628339016	80.8
809	2.029942856350091	80.9
810	2.025039996125851	81.0
811	2.0253610463449245	81.1
812	2.0175942202857704	81.2
813	2.0193675114763554	81.3
814	2.0197290656025335	81.4
815	2.029765951696312	81.5
816	2.023776280235166	81.6
817	2.014468230955187	81.7
818	2.0206618026649936	81.8
819	2.0192759007099834	81.9
820	2.0147783604389504	82.0
821	2.0355487324342554	82.1
822	2.0334730445013647	82.2
823	2.0260368245206677	82.3
824	2.021199271160237	82.4
825	2.0194561240987308	82.5
826	2.0387486418663987	82.6
827	2.013056994325237	82.7
828	2.0139144766975754	82.8
829	2.030898803289712	82.9
830	2.0354684918811436	83.0
831	2.0215287777320454	83.1
832	2.0359607718440587	83.2
833	2.0311044269552583	83.3
834	2.0180993834326784	83.4
835	2.0304537547802477	83.5
836	2.030648822347429	83.6
837	2.015889489386225	83.7
838	2.0385015653129486	83.8
839	2.0249803087046625	83.9
840	2.0181784096882716	84.0
841	2.043336319671416	84.1
842	2.0466122945205822	84.2
843	2.0449604633504186	84.3
844	2.0305546978777804	84.4
845	2.03363231767322	84.5
846	2.0378116101144497	84.6
847	2.0382925231086686	84.7
848	2.028351343505386	84.8
849	2.0241148573881316	84.9
850	2.029723113964191	85.0
851	2.0173902291716073	85.1
852	2.022585057903687	85.2
853	2.026285003205347	85.3
854	2.0331524526286224	85.4
855	2.02279898381715	85.5
856	2.02206708567227	85.6
857	2.0237345772896598	85.7
858	2.0221648782697628	85.8
859	2.0350554068167885	85.9
860	2.0266605926689194	86.0
861	2.037022979000179	86.1
862	2.0472436442046242	86.2
863	2.0347659106040865	86.3
864	2.036479699836959	86.4
865	2.035304677114269	86.5
866	2.03784751247019	86.6
867	2.0389345575912916	86.7
868	2.0405571601085954	86.8
869	2.029602057465904	86.9
870	2.043640635303715	87.0
871	2.036403795753237	87.1
872	2.035505927389047	87.2
873	2.0359468529879994	87.3
874	2.018439642156255	87.4
875	2.0397829665315848	87.5
876	2.0380016410762716	87.6
877	2.045017381117709	87.7
878	2.039268389962027	87.8
879	2.0476702338374224	87.9
880	2.052419935833155	88.0
881	2.0463988943904883	88.1
882	2.0445220708582963	88.2
883	2.0360045122523673	88.3
884	2.0420698155560446	88.4
885	2.0370984459062904	88.5
886	2.036829807022628	88.6
887	2.0257337416569783	88.7
888	2.021981547246014	88.8
889	2.0228215055003167	88.9
890	2.024368226782754	89.0
891	2.035076261647629	89.1
892	2.0346151153267296	89.2
893	2.0463531556526973	89.3
894	2.0487999747874546	89.4
895	2.06218149061564	89.5
896	2.0474121483019814	89.6
897	2.056311687462018	89.7
898	2.0543633503668177	89.8
899	2.0476970553293197	89.9
900	2.0581158149917105	90.0
901	2.060607019510623	90.1
902	2.0540511377793718	90.2
903	2.044510646788664	90.3
904	2.0406005133095726	90.4
905	2.0391731036067826	90.5
906	2.0420134676297637	90.6
907	2.0536024163916875	90.7
908	2.0516778670394054	90.8
909	2.0499445495393736	90.9
910	2.0480535907929296	91.0
911	2.03611730683222	91.1
912	2.0416740319198876	91.2
913	2.05291188179056	91.3
914	2.042938962862153	91.4
915	2.046385321457396	91.5
916	2.050266608003829	91.6
917	2.0414049557643166	91.7
918	2.0511244580830565	91.8
919	2.04885311673325	91.9
920	2.051876480049748	92.0
921	2.030262093234683	92.1
922	2.0237667660617102	92.2
923	2.034735521319632	92.3
924	2.0434295871518806	92.4
925	2.0344013888519243	92.5
926	2.049713202684534	92.6
927	2.0361922595004907	92.7
928	2.031724025162156	92.8
929	2.035434703410161	92.9
930	2.04703601041426	93.0
931	2.0381706797048174	93.1
932	2.0446748146068976	93.2
933	2.022516547042587	93.3
934	2.0445510371592484	93.4
935	2.0374759976560237	93.5
936	2.0391642869349025	93.6
937	2.039459318351677	93.7
938	2.0418131795847314	93.8
939	2.0365985615650524	93.9
940	2.0462679574049703	94.0
941	2.0540947920360404	94.1
942	2.0482350768373356	94.2
943	2.0415217442087816	94.3
944	2.034243291284473	94.4
945	2.041532604311251	94.5
946	2.0514342853267045	94.6
947	2.0512112814785666	94.7
948	2.0418363953916785	94.8
949	2.038779175160851	94.9
950	2.047899049587381	95.0
951	2.037780683686144	95.1
952	2.033579129460903	95.2
953	2.0432285535200725	95.3
954	2.024151721479815	95.4
955	2.031126090793294	95.5
956	2.038722605264638	95.6
957	2.0332926372447995	95.7
958	2.0338502278774633	95.8
959	2.032017564387741	95.9
960	2.043067449167371	96.0
961	2.020713022462154	96.1
962	2.0152412585923853	96.2
963	2.0203155171953053	96.3
964	2.020480220030217	96.4
965	2.0222784706621404	96.5
966	2.0272227595606624	96.6
967	2.0203825707795238	96.7
968	2.019500615216771	96.8
969	2.0084279202471778	96.9
970	2.028322637421816	97.0
971	2.025769370186349	97.1
972	2.023488647641285	97.2
973	2.036287363466938	97.3
974	2.025602148588608	97.4
975	2.0229291857688576	97.5
976	2.0283706803946386	97.6
977	2.0166283433875747	97.7
978	2.006370264972251	97.8
979	2.021371291634899	97.9
980	2.02276163275467	98.0
981	2.012580300333446	98.1
982	2.0093283715499486	98.2
983	2.0186565363078293	98.3
984	2.0213928013919826	98.4
985	2.0162507508632905	98.5
986	2.0075341350785987	98.6
987	2.017311277835799	98.7
988	2.0117121262596998	98.8
989	2.009821305929025	98.9
990	2.0129629844505255	99.0
991	2.0181785706564557	99.1
992	2.010695089108889	99.2
993	2.0248910619700142	99.3
994	2.0148553615294826	99.4
995	2.011256656453909	99.5
996	2.0121305203913615	99.6
997	2.024118855081101	99.7
998	2.0182789512552497	99.8
999	2.0184398089206868	99.9
1000	2.015661196662181	100.0
1001	2.015488968732259	100.1
1002	2.016314955733049	100.2
1003	2.0239650137205945	100.3
1004	2.027782560244323	100.4
1005	2.0255609750074703	100.5
1006	2.0256853095196083	100.6
1007	2.027064052493879	100.7
1008	2.0341895093143547	100.8
1009	2.027232044889895	100.9
1010	2.0232173593228184	101.0
1011	2.0336129188056162	101.1
1012	2.0296727789467397	101.2
1013	2.0336042178963183	101.3
1014	2.0288856720684993	101.4
1015	2.01820976000869	101.5
1016	2.0233927557414595	101.6
1017	2.0336095324045202	101.7
1018	2.0272935498574816	101.8
1019	2.026746615362958	101.9
1020	2.0262978551489743	102.0
1021	2.030113198419155	102.1
1022	2.0337827585736283	102.2
1023	2.0377960681878666	102.3
1024	2.0190914869340904	102.4
1025	2.0198145305113737	102.5
1026	2.027800216874081	102.6
1027	2.03109036448667	102.7
1028	2.024625291709909	102.8
1029	2.0200662967399325	102.9
1030	2.0240624321968523	103.0
1031	2.025881268268441	103.1
1032	2.0263445889368934	103.2
1033	2.019564692441854	103.3
1034	2.01760582534082	103.4
1035	2.027441991168671	103.5
1036	2.0316815122035807	103.6
1037	2.0254583871567573	103.7
1038	2.0259061694906193	103.8
1039	2.018068383886175	103.9
1040	2.0241132867209912	104.0
1041	2.027366632590403	104.1
1042	2.0263635925287775	104.2
1043	2.02218241599264	104.3
1044	2.0263562236035595	104.4
1045	2.030727236385203	104.5
1046	2.04325516495585	104.6
1047	2.0363734552426207	104.7
1048	2.033136350973233	104.8
1049	2.0458383768831103	104.9
1050	2.0545716025218326	105.0
1051	2.05110428419539	105.1
1052	2.0403856047015503	105.2
1053	2.044424577471445	105.3
1054	2.0503700388316193	105.4
1055	2.0456837020156007	105.5
1056	2.034875513104504	105.6
1057	2.041622208046792	105.7
1058	2.0223362978443724	105.8
1059	2.0285594844714345	105.9
1060	2.0338552196100004	106.0
1061	2.034448821242104	106.1
1062	2.030956575128824	106.2
1063	2.0464718304983016	106.3
1064	2.0417910917845346	106.4
1065	2.0472003478397345	106.5
1066	2.0440361911085287	106.6
1067	2.038348316267245	106.7
1068	2.0432841901934893	106.8
1069	2.04876669520779	106.9
1070	2.036106591176181	107.0
1071	2.047952451817495	107.1
1072	2.0450568765399866	107.2
1073	2.045150617441475	107.3
1074	2.0356266762829316	107.4
1075	2.0458955089755126	107.5
1076	2.0580727032072996	107.6
1077	2.0663965616810214	107.7
1078	2.0455131148614876	107.8
1079	2.0441000463480186	107.9
1080	2.039835094594238	108.0
1081	2.0462188067416798	108.1
1082	2.0457056601849524	108.2
1083	2.0527490905199186	108.3
1084	2.0507391877861507	108.4
1085	2.0514993194984497	108.5
1086	2.053828532692333	108.6
1087	2.055456242367044	108.7
1088	2.041812264136606	108.8
1089	2.04096482965013	108.9
1090	2.0417758145270515	109.0
1091	2.04000453468567	109.1
1092	2.041413891047079	109.2
1093	2.038736900357542	109.3
1094	2.0399579185875902	109.4
1095	2.025963760832621	109.5
1096	2.034130528764897	109.6
1097	2.0264001223295542	109.7
1098	2.0380808721030226	109.8
1099	2.035383693886093	109.9
1100	2.038600830560603	110.0
1101	2.0318492701655	110.1
1102	2.0380810992923384	110.2
1103	2.0445716586792226	110.3
1104	2.0299081601532887	110.4
1105	2.04329352939923	110.5
1106	2.0397408257061516	110.6
1107	2.0360372376030997	110.7
1108	2.0376490933835774	110.8
1109	2.033478437069424	110.9
1110	2.037178124104872	111.0
1111	2.04242340591781	111.1
1112	2.039476337264703	111.2
1113	2.03762316030723	111.3
1114	2.052333391846866	111.4
1115	2.0522065675738657	111.5
1116	2.052483620551769	111.6
1117	2.053169505978762	111.7
1118	2.0551224664516305	111.8
1119	2.047905409768343	111.9
1120	2.0579667510080224	112.0
1121	2.0453080935718164	112.1
1122	2.045443134609385	112.2
1123	2.0582216290215185	112.3
1124	2.0575026967543004	112.4
1125	2.053523285583066	112.5
1126	2.0547665997477425	112.6
1127	2.057476229308767	112.7
1128	2.056117278084436	112.8
1129	2.052064524491265	112.9
1130	2.0385919459535584	113.0
1131	2.0487167473513406	113.1
1132	2.0586340626019477	113.2
1133	2.0550603464743755	113.3
1134	2.0531080054194284	113.4
1135	2.0519606915266895	113.5
1136	2.061380716716697	113.6
1137	2.0667683031344204	113.7
1138	2.0697493935168025	113.8
1139	2.0530296126940533	113.9
1140	2.069373689657065	114.0
1141	2.0463889255345644	114.1
1142	2.057635283542238	114.2
1143	2.075788237730041	114.3
1144	2.064944409118421	114.4
1145	2.062911811698784	114.5
1146	2.0463188664371033	114.6
1147	2.052008487255434	114.7
1148	2.052652555687866	114.8
1149	2.0563898436492902	114.9
1150	2.0501643314882534	115.0
1151	2.038755055245969	115.1
1152	2.0534165655761973	115.2
1153	2.0608933737049173	115.3
1154	2.058117176183887	115.4
1155	2.050676612001029	115.5
1156	2.054599040162556	115.6
1157	2.0646249224089597	115.7
1158	2.048160282667972	115.8
1159	2.0467526772225133	115.9
1160	2.034611813663621	116.0
1161	2.031464240788724	116.1
1162	2.0454840665491725	116.2
1163	2.050486246875454	116.3
1164	2.0530655556582142	116.4
1165	2.055912504467828	116.5
1166	2.0500716862997823	116.6
1167	2.050537554649834	116.7
1168	2.0631831771362266	116.8
1169	2.0540916786884287	116.9
1170	2.060671629449662	117.0
1171	2.056556020180513	117.1
1172	2.0502570686287553	117.2
1173	2.055916857476118	117.3
1174	2.0481998071357226	117.4
1175	2.0530440776402807	117.5
1176	2.0479463434281118	117.6
1177	2.0521892131511676	117.7
1178	2.065289234273247	117.8
1179	2.050168276575398	117.9
1180	2.0495314704389296	118.0
1181	2.03994893842724	118.1
1182	2.0561892012260072	118.2
1183	2.0520462145588287	118.3
1184	2.0477732533742565	118.4
1185	2.0565356785848956	118.5
1186	2.0629883455129017	118.6
1187	2.062470149707546	118.7
1188	2.0492449258238263	118.8
1189	2.038680364013097	118.9
1190	2.0487841789754397	119.0
1191	2.050979283357648	119.1
1192	2.05073624639608	119.2
1193	2.050784707678734	119.3
1194	2.0458122486998436	119.4
1195	2.0508266996688715	119.5
1196	2.0535855903898472	119.6
1197	2.030639357914105	119.7
1198	2.0314957175928154	119.8
1199	2.044981568547702	119.9
1200	2.057483050331427	120.0
1201	2.0534990019139627	120.1
1202	2.0582296972154768	120.2
1203	2.0544695598284344	120.3
1204	2.045995371187187	120.4
1205	2.061962350278836	120.5
1206	2.0570618056258723	120.6
1207	2.06047549801712	120.7
1208	2.054437125478951	120.8
1209	2.053254772796813	120.9
1210	2.048112638495719	121.0
1211	2.059055874500663	121.1
1212	2.0490604132939962	121.2
1213	2.0379234498369803	121.3
1214	2.0458970959659886	121.4
1215	2.049239354102685	121.5
1216	2.0485006928329526	121.6
1217	2.035405735743501	121.7
1218	2.0483085536809105	121.8
1219	2.0419171369300617	121.9
1220	2.0440329001518056	122.0
1221	2.0416547038605812	122.1
1222	2.0418515728858946	122.2
1223	2.04063105467722	122.3
1224	2.0296938743371324	122.4
1225	2.0264815360925073	122.5
1226	2.020408280724555	122.6
1227	2.0373661606169455	122.7
1228	2.0509840603929463	122.8
1229	2.0475900796961883	122.9
1230	2.0295883374684713	123.0
1231	2.0467190629215017	123.1
1232	2.036004093086537	123.2
1233	2.0500603685408825	123.3
1234	2.0384418744799104	123.4
1235	2.0438968167528166	123.5
1236	2.0377107440744107	123.6
1237	2.0227310868609876	123.7
1238	2.0293997698626502	123.8
1239	2.0342696300808947	123.9
1240	2.0392814463536038	124.0
1241	2.0323253985268614	124.1
1242	2.0301248099799056	124.2
1243	2.0468324734213716	124.3
1244	2.0410360754084467	124.4
1245	2.036319599118705	124.5
1246	2.0413453342721275	124.6
1247	2.0439309768936873	124.7
1248	2.0451598919277356	124.8
1249	2.04413965705726	124.9
1250	2.0502072347698745	125.0
1251	2.041091133905275	125.1
1252	2.0411856740203573	125.2
1253	2.037051856656526	125.3
1254	2.049182460301338	125.4
1255	2.0379066167790265	125.5
1256	2.047880776496386	125.6
1257	2.047321953464071	125.7
1258	2.043300955188673	125.8
1259	2.0379789781192477	125.9
1260	2.038634149293884	126.0
1261	2.0370568531879947	126.1
1262	2.038034904628043	126.2
1263	2.0448473420283184	126.3
1264	2.037408725046214	126.4
1265	2.0337017205592494	126.5
1266	2.032166108979611	126.6
1267	2.0434038048662524	126.7
1268	2.0370655548250607	126.8
1269	2.045084152791443	126.9
1270	2.0424574500365194	127.0
1271	2.0397574950609254	127.1
1272	2.0288278288667465	127.2
1273	2.036148421115874	127.3
1274	2.024644165346731	127.4
1275	2.0264324978021944	127.5
1276	2.0237980502017163	127.6
1277	2.0335152441136453	127.7
1278	2.0349739043860495	127.8
1279	2.0302628100797517	127.9
1280	2.0336175217398798	128.0
1281	2.0382874907549633	128.1
1282	2.024548755873001	128.2
1283	2.0248386353322605	128.3
1284	2.0239237975888336	128.4
1285	2.030877176383424	128.5
1286	2.0305007551933074	128.6
1287	2.0333334337287656	128.7
1288	2.0399575570258865	128.8
1289	2.029187397807452	128.9
1290	2.0374898290329124	129.0
1291	2.049145333824959	129.1
1292	2.042226307566566	129.2
1293	2.048844949452861	129.3
1294	2.0555817786917143	129.4
1295	2.041217892018305	129.5
1296	2.031753391193154	129.6
1297	2.0384565431765105	129.7
1298	2.0405439754751344	129.8
1299	2.0374454636653154	129.9
1300	2.0367122855002964	130.0
1301	2.0254445246812653	130.1
1302	2.037370492235313	130.2
1303	2.0407122912517353	130.3
1304	2.026788225487054	130.4
1305	2.0360236705701182	130.5
1306	2.0414612393033833	130.6
1307	2.0381877188726345	130.7
1308	2.044352024225667	130.8
1309	2.0386524876252783	130.9
1310	2.037705020052814	131.0
1311	2.030622443355324	131.1
1312	2.0252087041529094	131.2
1313	2.029164667556813	131.3
1314	2.0148622138054533	131.4
1315	2.0302127027417667	131.5
1316	2.0243986819393514	131.6
1317	2.0285105925289897	131.7
1318	2.0278447050516335	131.8
1319	2.016056457486976	131.9
1320	2.037910656271694	132.0
1321	2.032218452010418	132.1
1322	2.0474180709360126	132.2
1323	2.0208527440865782	132.3
1324	2.0320694881575205	132.4
1325	2.035244064429852	132.5
1326	2.0211662671249866	132.6
1327	2.026304559987828	132.7
1328	2.0347268801243845	132.8
1329	2.0229853335473442	132.9
1330	2.0313601730823625	133.0
1331	2.036474783543109	133.1
1332	2.018159694507482	133.2
1333	2.0312777448208617	133.3
1334	2.0264124487651274	133.4
1335	2.026900767425424	133.5
1336	2.0106025701637638	133.6
1337	2.0248855165354103	133.7
1338	2.023087020079981	133.8
1339	2.0238624110300356	133.9
1340	2.036547021698819	134.0
1341	2.01647383309656	134.1
1342	2.0229522098413733	134.2
1343	2.005228791312984	134.3
1344	2.0086455315443237	134.4
1345	2.0127056199012783	134.5
1346	2.010553679458014	134.6
1347	2.0180888734395257	134.7
1348	2.0216493892064444	134.8
1349	2.0137710374633833	134.9
1350	2.018721901456864	135.0
1351	2.0187994780421348	135.1
1352	2.022639247005722	135.2
1353	2.0201566487656453	135.3
1354	2.016736727473732	135.4
1355	2.02238912784536	135.5
1356	2.0313865843345056	135.6
1357	2.0162228612074893	135.7
1358	2.0204483603022574	135.8
1359	2.0133715077738694	135.9
1360	2.022290740966703	136.0
1361	2.0168870771659124	136.1
1362	2.0193907636165185	136.2
1363	2.0266200502664464	136.3
1364	2.0330636322839335	136.4
1365	2.014291594317034	136.5
1366	2.008879870435001	136.6
1367	2.0150541123929413	136.7
1368	2.032640617385839	136.8
1369	2.009705400528233	136.9
1370	2.0093623768822	137.0
1371	2.024688681054252	137.1
1372	2.0235537958384966	137.2
1373	2.015456535817203	137.3
1374	2.029806607143271	137.4
1375	2.0277171818306905	137.5
1376	2.0342771850877117	137.6
1377	2.02732020566587	137.7
1378	2.033823402186844	137.8
1379	2.029719373963895	137.9
1380	2.028828844697473	138.0
1381	2.0194021687764434	138.1
1382	2.024800953527985	138.2
1383	2.015130633075983	138.3
1384	2.0282404526802758	138.4
1385	2.0170297327391395	138.5
1386	2.0201404382010946	138.6
1387	2.0164698837366357	138.7
1388	2.01484696711581	138.8
1389	2.0255530891541507	138.9
1390	2.0229728015697708	139.0
1391	2.0098723250691863	139.1
1392	2.026086702013112	139.2
1393	2.021541482439257	139.3
1394	2.0217657621194087	139.4
1395	2.0377880809780775	139.5
1396	2.0295224077624163	139.6
1397	2.030939945919462	139.7
1398	2.019537011006276	139.8
1399	2.018912338588353	139.9
1400	2.018754526166129	140.0
1401	2.0326359295604726	140.1
1402	2.0314153520374254	140.2
1403	2.0397926603942276	140.3
1404	2.047303193728662	140.4
1405	2.0478569248361675	140.5
1406	2.0355090952994304	140.6
1407	2.0444695389336345	140.7
1408	2.04093076818164	140.8
1409	2.0355668448425783	140.9
1410	2.0335970894344713	141.0
1411	2.0352659989981308	141.1
1412	2.0312078911865896	141.2
1413	2.0460822157574796	141.3
1414	2.0377816124872408	141.4
1415	2.0359836507339275	141.5
1416	2.0418076265366105	141.6
1417	2.037420072400124	141.7
1418	2.0362847784675204	141.8
1419	2.0460015796364113	141.9
1420	2.030436180275865	142.0
1421	2.0280827067182763	142.1
1422	2.0468346960575197	142.2
1423	2.0400991342307155	142.3
1424	2.0293731166511915	142.4
1425	2.0259113416907697	142.5
1426	2.0301361864919087	142.6
1427	2.0296414672411394	142.7
1428	2.030198994489374	142.8
1429	2.0389575502178516	142.9
1430	2.031022443600278	143.0
1431	2.0302943740780703	143.1
1432	2.031093959566185	143.2
1433	2.0123001224253794	143.3
1434	2.027070537850543	143.4
1435	2.032044240864191	143.5
1436	2.0308273645720725	143.6
1437	2.0185840191678794	143.7
1438	2.0327572075755858	143.8
1439	2.041193453395323	143.9
1440	2.0413266353656927	144.0
1441	2.037308826396217	144.1
1442	2.046300300380397	144.2
1443	2.048808363440195	144.3
1444	2.0506209560796043	144.4
1445	2.037337000345655	144.5
1446	2.028497791722043	144.6
1447	2.0411236972644917	144.7
1448	2.0452377170923266	144.8
1449	2.0362644036043145	144.9
1450	2.0426684085454245	145.0
1451	2.0397987588565254	145.1
1452	2.034328812684508	145.2
1453	2.0308927367759595	145.3
1454	2.024370613733628	145.4
1455	2.033650536353	145.5
1456	2.0369563120675562	145.6
1457	2.031353915187739	145.7
1458	2.0469881748127983	145.8
1459	2.049146397602715	145.9
1460	2.0404402188230506	146.0
1461	2.043467963428257	146.1
1462	2.0323763939048898	146.2
1463	2.038904215653655	146.3
1464	2.038567740263336	146.4
1465	2.0422618321675112	146.5
1466	2.0340179444368283	146.6
1467	2.043741002377137	146.7
1468	2.0317775996066603	146.8
1469	2.021850948742683	146.9
1470	2.038813251788469	147.0
1471	2.0335527405423135	147.1
1472	2.0404348047167846	147.2
1473	2.035053218825606	147.3
1474	2.043970110916447	147.4
1475	2.034238440365577	147.5
1476	2.0370699485901764	147.6
1477	2.0340448300432636	147.7
1478	2.041735915133703	147.8
1479	2.039422406145974	147.9
1480	2.0325046985498347	148.0
1481	2.026489978940717	148.1
1482	2.029712702835726	148.2
1483	2.0306400277089973	148.3
1484	2.0322535022660873	148.4
1485	2.0305054636790087	148.5
1486	2.0438745415513284	148.6
1487	2.033739116231595	148.7
1488	2.032019922489464	148.8
1489	2.0293150439416117	148.9
1490	2.0395157752742485	149.0
1491	2.0333339872798333	149.1
1492	2.034090252889778	149.2
1493	2.021260038610593	149.3
1494	2.0291608769282496	149.4
1495	2.0201890052190516	149.5
1496	2.0347455700127184	149.6
1497	2.028749264364417	149.7
1498	2.0257180455954567	149.8
1499	2.031116271513627	149.9
1500	2.025267821972596	150.0
1501	2.033382543929745	150.1
1502	2.022249946591851	150.2
1503	2.032166960770698	150.3
1504	2.018030933544787	150.4
1505	2.0191464928338068	150.5
1506	2.023865721147434	150.6
1507	2.0216966190728765	150.7
1508	2.0215593297507644	150.8
1509	2.0344749461506133	150.9
1510	2.0312524440341027	151.0
1511	2.031066458701612	151.1
1512	2.029751989227084	151.2
1513	2.0414463870331008	151.3
1514	2.0305193514563245	151.4
1515	2.02793470898047	151.5
1516	2.023547283599078	151.6
1517	2.020966051092629	151.7
1518	2.0212419823846304	151.8
1519	2.0348663020472197	151.9
1520	2.0247604890480675	152.0
1521	2.0286145800599606	152.1
1522	2.025705472476609	152.2
1523	2.022799820728953	152.3
1524	2.024566771767438	152.4
1525	2.0341253044617846	152.5
1526	2.023444111703365	152.6
1527	2.026311658137616	152.7
1528	2.0278796865783324	152.8
1529	2.0308201233655256	152.9
1530	2.037042556082842	153.0
1531	2.0341831076749517	153.1
1532	2.035515161941054	153.2
1533	2.0263814097773047	153.3
1534	2.0281274983992237	153.4
1535	2.0362410959514823	153.5
1536	2.027247553892112	153.6
1537	2.026461652558887	153.7
1538	2.0223847479015378	153.8
1539	2.040916049039078	153.9
1540	2.037566868361318	154.0
1541	2.03291622597389	154.1
1542	2.036930395008785	154.2
1543	2.029847757749404	154.3
1544	2.0381483658335657	154.4
1545	2.0361904907353767	154.5
1546	2.0290648043363197	154.6
1547	2.035018783465231	154.7
1548	2.031513852949412	154.8
1549	2.0119108862361084	154.9
1550	2.0278002234525077	155.0
1551	2.0231368873317814	155.1
1552	2.021949501089285	155.2
1553	2.035496584579972	155.3
1554	2.0263504299687574	155.4
1555	2.033895202802944	155.5
1556	2.0271818758961753	155.6
1557	2.019111967590946	155.7
1558	2.0296472861126715	155.8
1559	2.0357498666989224	155.9
1560	2.040157405173488	156.0
1561	2.0376808607423436	156.1
1562	2.0298864729537187	156.2
1563	2.0444292501729615	156.3
1564	2.0239660631301275	156.4
1565	2.035472845700791	156.5
1566	2.0263317965566254	156.6
1567	2.0318923852927373	156.7
1568	2.0262346415335757	156.8
1569	2.01978497388554	156.9
1570	2.031980303266731	157.0
1571	2.0214295140359795	157.1
1572	2.03102242725597	157.2
1573	2.0284557310750184	157.3
1574	2.0428455258437617	157.4
1575	2.0291828082599968	157.5
1576	2.0364400790776296	157.6
1577	2.0246917871826287	157.7
1578	2.021190529653116	157.8
1579	2.0340978591233623	157.9
1580	2.0302750839662176	158.0
1581	2.036403561246565	158.1
1582	2.0460148627249044	158.2
1583	2.053026679196692	158.3
1584	2.0391525980374854	158.4
1585	2.0469393352030765	158.5
1586	2.0345893114066578	158.6
1587	2.0336675583178474	158.7
1588	2.0314563471727554	158.8
1589	2.028535806962662	158.9
1590	2.03250317189438	159.0
1591	2.037427223131592	159.1
1592	2.0349895783621585	159.2
1593	2.033712609598563	159.3
1594	2.039934284596633	159.4
1595	2.0342270306235153	159.5
1596	2.038884222146155	159.6
1597	2.022861581067257	159.7
1598	2.041841250532737	159.8
1599	2.050414299113972	159.9
1600	2.036628179572111	160.0
1601	2.0685214844182944	160.1
1602	2.041647668634523	160.2
1603	2.03783388153109	160.3
1604	2.0363134338988798	160.4
1605	2.022794209035836	160.5
1606	2.029166942427389	160.6
1607	2.0310001034236334	160.7
1608	2.0234585744982665	160.8
1609	2.0306037635794763	160.9
1610	2.030197341445292	161.0
1611	2.0296727470117433	161.1
1612	2.010644846170447	161.2
1613	2.0213214476714336	161.3
1614	2.0256319403334064	161.4
1615	2.0260044330642266	161.5
1616	2.0327435045069424	161.6
1617	2.035926862993694	161.7
1618	2.0212540402412786	161.8
1619	2.0308948223570167	161.9
1620	2.028535433498011	162.0
1621	2.0225552557944217	162.1
1622	2.020615486568079	162.2
1623	2.02851548426185	162.3
1624	2.0289911172122004	162.4
1625	2.018988242212547	162.5
1626	2.029750589490148	162.6
1627	2.0315568215748256	162.7
1628	2.0275105824282855	162.8
1629	2.035221922045831	162.9
1630	2.0280787496354264	163.0
1631	2.033340357363053	163.1
1632	2.0235995279766428	163.2
1633	2.0302241945789596	163.3
1634	2.0375828781895535	163.4
1635	2.0302844624542646	163.5
1636	2.0340827031060646	163.6
1637	2.0309699772403134	163.7
1638	2.0228635468071228	163.8
1639	2.026160404442821	163.9
1640	2.033861716160243	164.0
1641	2.025098506716064	164.1
1642	2.016421056935235	164.2
1643	2.0264117769843626	164.3
1644	2.0082989209031945	164.4
1645	2.030101074492485	164.5
1646	2.0213375786157077	164.6
1647	2.0291052711948594	164.7
1648	2.0366484176259005	164.8
1649	2.0317796711059803	164.9
1650	2.028793721998371	165.0
1651	2.0257470229442553	165.1
1652	2.0333010906369933	165.2
1653	2.0299358476177094	165.3
1654	2.0307362878447592	165.4
1655	2.025551482977096	165.5
1656	2.027766744111689	165.6
1657	2.031691476110368	165.7
1658	2.0279366695906074	165.8
1659	2.0259491596550783	165.9
1660	2.0383252119967716	166.0
1661	2.0345706031869857	166.1
1662	2.02444943544455	166.2
1663	2.0366305555830913	166.3
1664	2.0387480348113765	166.4
1665	2.031563197006532	166.5
1666	2.0395722959843723	166.6
1667	2.0215900183890927	166.7
1668	2.02404271539557	166.8
1669	2.0267526165364695	166.9
1670	2.0276139677991556	167.0
1671	2.02327519563217	167.1
1672	2.0170860746569974	167.2
1673	2.0236925425531394	167.3
1674	2.0252337633917783	167.4
1675	2.0253801662029187	167.5
1676	2.023581508373954	167.6
1677	2.0196076332895454	167.7
1678	2.017025386781943	167.8
1679	2.0169119647793097	167.9
1680	2.014979987647811	168.0
1681	2.0200717928920966	168.1
1682	2.010586299892173	168.2
1683	2.0107142166620586	168.3
1684	2.006907477716517	168.4
1685	2.0134386009618086	168.5
1686	2.011614422670652	168.6
1687	2.02702947663938	168.7
1688	2.0312131861187974	168.8
1689	2.0306917568269904	168.9
1690	2.013532762206515	169.0
1691	2.031275525977399	169.1
1692	2.031915107828819	169.2
1693	2.0198270938262013	169.3
1694	2.0226548555403956	169.4
1695	2.0260806433430454	169.5
1696	2.025079923759505	169.6
1697	2.0167659953697195	169.7
1698	2.017846453587944	169.8
1699	2.032177147097446	169.9
1700	2.042293087368227	170.0
1701	2.0379582653723314	170.1
1702	2.0420801711559458	170.2
1703	2.0401486447327777	170.3
1704	2.0374215992333466	170.4
1705	2.0305748246897557	170.5
1706	2.024457890156258	170.6
1707	2.032867466374777	170.7
1708	2.033485521526405	170.8
1709	2.0339121734365246	170.9
1710	2.031606367780456	171.0
1711	2.030348647054362	171.1
1712	2.0238595454663963	171.2
1713	2.0325025501802827	171.3
1714	2.030756155170349	171.4
1715	2.0298268457171287	171.5
1716	2.0273764568166746	171.6
1717	2.0313434073402346	171.7
1718	2.0318876202201985	171.8
1719	2.0269226490888386	171.9
1720	2.0286696728006897	172.0
1721	2.025672677833891	172.1
1722	2.038123571655	172.2
1723	2.0336717256848322	172.3
1724	2.041794626968142	172.4
1725	2.039178928536699	172.5
1726	2.04766108707781	172.6
1727	2.0362844218868874	172.7
1728	2.0474666755363287	172.8
1729	2.0336163440690465	172.9
1730	2.036918902684382	173.0
1731	2.0470915362858637	173.1
1732	2.0419350838854813	173.2
1733	2.04359190324094	173.3
1734	2.0501897670358256	173.4
1735	2.0351854003775727	173.5
1736	2.0343271801661214	173.6
1737	2.0335037158497946	173.7
1738	2.033269030514908	173.8
1739	2.0405549365936504	173.9
1740	2.0325121502246684	174.0
1741	2.039250981683688	174.1
1742	2.0447503228493504	174.2
1743	2.038759085290331	174.3
1744	2.0393871136871717	174.4
1745	2.039663638679504	174.5
1746	2.029341108578917	174.6
1747	2.023318764142871	174.7
1748	2.0302166856054633	174.8
1749	2.0357169244103526	174.9
1750	2.0344062183150604	175.0
1751	2.0243490900789682	175.1
1752	2.040610353052035	175.2
1753	2.0394556593052884	175.3
1754	2.0443186059865046	175.4
1755	2.026503241317792	175.5
1756	2.038141720883129	175.6
1757	2.057762997112749	175.7
1758	2.0465929260932456	175.8
1759	2.0344658812535985	175.9
1760	2.0403921879025853	176.0
1761	2.0262242534078623	176.1
1762	2.037537218176313	176.2
1763	2.0424312382645513	176.3
1764	2.0324773412401416	176.4
1765	2.0419083776446767	176.5
1766	2.0488339474376605	176.6
1767	2.043643071504256	176.7
1768	2.038499776658161	176.8
1769	2.0513279453341013	176.9
1770	2.0436872152685477	177.0
1771	2.0441829903051825	177.1
1772	2.0583785022994827	177.2
1773	2.048681085753452	177.3
1774	2.043566553968036	177.4
1775	2.0429261479084286	177.5
1776	2.043964295484091	177.6
1777	2.052887241372675	177.7
1778	2.0464142988079828	177.8
1779	2.0458342049185756	177.9
1780	2.038335332998681	178.0
1781	2.045311635828932	178.1
1782	2.034254877185464	178.2
1783	2.0480176206026743	178.3
1784	2.052485528450016	178.4
1785	2.0362351134438863	178.5
1786	2.0451880952846446	178.6
1787	2.0466957817504468	178.7
1788	2.0415392536598547	178.8
1789	2.0490854031541486	178.9
1790	2.0534476743730523	179.0
1791	2.0474230093706947	179.1
1792	2.056387174298932	179.2
1793	2.0512446607941386	179.3
1794	2.028259750231612	179.4
1795	2.024653525904603	179.5
1796	2.0277041682420487	179.6
1797	2.0190835144335977	179.7
1798	2.031158568678295	179.8
1799	2.0321070903093483	179.9
1800	2.015536007463598	180.0
1801	2.0317340755820243	180.1
1802	2.030972239149931	180.2
1803	2.0309186928349297	180.3
1804	2.0279690158103323	180.4
1805	2.027782763637711	180.5
1806	2.0250383672661028	180.6
1807	2.0225168114871277	180.7
1808	2.0258662785023813	180.8
1809	2.0190903475011006	180.9
1810	2.0302806424754283	181.0
1811	2.026879312492912	181.1
1812	2.02096085609477	181.2
1813	2.0374164132577635	181.3
1814	2.036139181133329	181.4
1815	2.0347449372615802	181.5
1816	2.0319272423331824	181.6
1817	2.0306443393940468	181.7
1818	2.0463015364816988	181.8
1819	2.0425139846612748	181.9
1820	2.023401740141804	182.0
1821	2.0287418609010497	182.1
1822	2.0289021063198827	182.2
1823	2.0322989289001545	182.3
1824	2.0280452886722533	182.4
1825	2.02376819609693	182.5
1826	2.045306354258089	182.6
1827	2.0297647426435574	182.7
1828	2.0380269178294346	182.8
1829	2.0500547807863576	182.9
1830	2.0266106415347944	183.0
1831	2.0252767106076	183.1
1832	2.0334773770847456	183.2
1833	2.034770987588738	183.3
1834	2.0262238243549375	183.4
1835	2.032101170490782	183.5
1836	2.0361399026842038	183.6
1837	2.035183445077181	183.7
1838	2.039604790743729	183.8
1839	2.0381635678354564	183.9
1840	2.0453653023836114	184.0
1841	2.0439742574945647	184.1
1842	2.031262292737582	184.2
1843	2.0368622859636583	184.3
1844	2.02672252505965	184.4
1845	2.0302586094457955	184.5
1846	2.0555002455999323	184.6
1847	2.047549214247709	184.7
1848	2.044510763318478	184.8
1849	2.0424581106465904	184.9
1850	2.0425559556640867	185.0
1851	2.048357015918522	185.1
1852	2.0449673327510465	185.2
1853	2.0439057029629324	185.3
1854	2.036560556056545	185.4
1855	2.0354744099036837	185.5
1856	2.028212768689251	185.6
1857	2.030383785606294	185.7
1858	2.031017012058675	185.8
1859	2.0203710121253087	185.9
1860	2.0274263082776094	186.0
1861	2.034665008157177	186.1
1862	2.043838524124351	186.2
1863	2.0384780078681035	186.3
1864	2.045229398464867	186.4
1865	2.0563980272694575	186.5
1866	2.045878906055812	186.6
1867	2.0454301480299097	186.7
1868	2.039578435939606	186.8
1869	2.0345298249299577	186.9
1870	2.042835900555602	187.0
1871	2.0326802577551297	187.1
1872	2.035763035787869	187.2
1873	2.0362250005213784	187.3
1874	2.032245890914187	187.4
1875	2.056829464594865	187.5
1876	2.032957775636732	187.6
1877	2.0345770113299544	187.7
1878	2.0439091482900964	187.8
1879	2.04470244476012	187.9
1880	2.0341137086052954	188.0
1881	2.041461775449792	188.1
1882	2.0338385695365107	188.2
1883	2.036961813818385	188.3
1884	2.0341155497307177	188.4
1885	2.030551747157474	188.5
1886	2.050448173214136	188.6
1887	2.045418218705564	188.7
1888	2.041537551327838	188.8
1889	2.0589778115349437	188.9
1890	2.0567769261558535	189.0
1891	2.049219411658015	189.1
1892	2.051374382210713	189.2
1893	2.0384905600898766	189.3
1894	2.042663076141648	189.4
1895	2.0361823987821897	189.5
1896	2.04025373226213	189.6
1897	2.0381286360229076	189.7
1898	2.039253956454852	189.8
1899	2.033763621686889	189.9
1900	2.021965003193762	190.0
1901	2.0159131745349232	190.1
1902	2.03629666255703	190.2
1903	2.015305281612127	190.3
1904	2.0187049594025663	190.4
1905	2.0203887529140374	190.5
1906	2.0265107708883994	190.6
1907	2.032336161300101	190.7
1908	2.0297152112630283	190.8
1909	2.0318015907202085	190.9
1910	2.0365582132216917	191.0
1911	2.0406966415532257	191.1
1912	2.0449403458379987	191.2
1913	2.0143845916543768	191.3
1914	2.038805513540079	191.4
1915	2.0347048751258794	191.5
1916	2.031911376607003	191.6
1917	2.032594253655815	191.7
1918	2.030200549378117	191.8
1919	2.0316672306035586	191.9
1920	2.03692664124319	192.0
1921	2.0364066454822947	192.1
1922	2.040045856595736	192.2
1923	2.0358538849130765	192.3
1924	2.037122186132868	192.4
1925	2.03686801264928	192.5
1926	2.0297029951281	192.6
1927	2.033687644154199	192.7
1928	2.0412370842596683	192.8
1929	2.0373425052987555	192.9
1930	2.0419466039499996	193.0
1931	2.053184565229134	193.1
1932	2.0421220907007487	193.2
1933	2.0454500323706375	193.3
1934	2.0328545328581282	193.4
1935	2.0293040548583314	193.5
1936	2.0243159737411376	193.6
1937	2.0474045681963244	193.7
1938	2.04190610271107	193.8
1939	2.0388702005463255	193.9
1940	2.032729776946828	194.0
1941	2.034290842233942	194.1
1942	2.0448253039099384	194.2
1943	2.04371545457162	194.3
1944	2.053430450426766	194.4
1945	2.0535679680467065	194.5
1946	2.048653690464855	194.6
1947	2.0422506111930883	194.7
1948	2.044874367067123	194.8
1949	2.0344403919513394	194.9
1950	2.0468875669865265	195.0
1951	2.036696089566209	195.1
1952	2.038753601843621	195.2
1953	2.0404813212505193	195.3
1954	2.033661609144041	195.4
1955	2.0397353038206436	195.5
1956	2.0248744164400394	195.6
1957	2.0345993063278445	195.7
1958	2.023071988479645	195.8
1959	2.0278314064667717	195.9
1960	2.0295495944113573	196.0
1961	2.031845932603353	196.1
1962	2.032111977692404	196.2
1963	2.031413751318594	196.3
1964	2.033459657816897	196.4
1965	2.0272466123138924	196.5
1966	2.0209402037507234	196.6
1967	2.0386803309286283	196.7
1968	2.0335424970976983	196.8
1969	2.042724579335324	196.9
1970	2.0473978087523497	197.0
1971	2.048498207492876	197.1
1972	2.0456885334993546	197.2
1973	2.034386287969939	197.3
1974	2.0308907863810615	197.4
1975	2.0395653679884953	197.5
1976	2.0338285986177485	197.6
1977	2.0362159438077874	197.7
1978	2.0337501178704733	197.8
1979	2.039929549007124	197.9
1980	2.047563390812443	198.0
1981	2.04223499902519	198.1
1982	2.0486254134517066	198.2
1983	2.043901657561482	198.3
1984	2.0529537601479566	198.4
1985	2.054667057969701	198.5
1986	2.0427973571927063	198.6
1987	2.0394235109553476	198.7
1988	2.040837962140815	198.8
1989	2.030176563265735	198.9
1990	2.0337213865307042	199.0
1991	2.0234912453724863	199.1
1992	2.0213681493445272	199.2
1993	2.0316899442991954	199.3
1994	2.018972062677161	199.4
1995	2.0168578442073373	199.5
1996	2.0362687356221882	199.6
1997	2.0244055004309005	199.7
1998	2.0348795707465768	199.8
[truncated: 24,001 more rows]
