# Supplementary material for: Assessing structure-function impacts on Vitellogenin by leveraging allelic variant found in honey bee subspecies Apis mellifera mellifera
Source: iScience. 2025 Jul 29;28(9):113241. doi: 10.1016/j.isci.2025.113241 (PMC12496180; doi:10.1016/j.isci.2025.113241)
Supplement: Data S1. Data and code for molecular dynamics [file mmc2.zip › MD_analysis/csv/rgwtg3.csv]

	Gyration	Time_(ns)
0	2.0864404760084962	0.0
1	2.080752615541515	0.1
2	2.0826335995691987	0.2
3	2.081452918684382	0.3
4	2.0812274087785774	0.4
5	2.0757437227987174	0.5
6	2.076825318890142	0.6
7	2.086393606266066	0.7
8	2.0855692750359567	0.8
9	2.09295723993563	0.9
10	2.0884840698144087	1.0
11	2.094502979990682	1.1
12	2.0882842704684497	1.2
13	2.099504169759421	1.3
14	2.0948275894420867	1.4
15	2.087123619384932	1.5
16	2.090799220923421	1.6
17	2.099442351371419	1.7
18	2.08896879809363	1.8
19	2.0920227702813685	1.9
20	2.0974423593297145	2.0
21	2.094424705458293	2.1
22	2.089210549055333	2.2
23	2.090793427303449	2.3
24	2.090105760572414	2.4
25	2.0923415749957197	2.5
26	2.0925874625143503	2.6
27	2.089574537483266	2.7
28	2.080309649326388	2.8
29	2.0914505728922577	2.9
30	2.0843262825910336	3.0
31	2.0878732586199638	3.1
32	2.0909792431526726	3.2
33	2.099007463619033	3.3
34	2.095846605512145	3.4
35	2.099740773726418	3.5
36	2.1101617288879178	3.6
37	2.1017550202496698	3.7
38	2.1032483411795297	3.8
39	2.0981172838674857	3.9
40	2.095849728442337	4.0
41	2.1020121201367816	4.1
42	2.0942909916131947	4.2
43	2.1093121865374944	4.3
44	2.1113307578537457	4.4
45	2.0913005776760376	4.5
46	2.0839582315918155	4.6
47	2.0846653459973274	4.7
48	2.098714391352075	4.8
49	2.0734105296250354	4.9
50	2.084777401290908	5.0
51	2.088466008793929	5.1
52	2.0894507522593875	5.2
53	2.098977901317793	5.3
54	2.083829839825146	5.4
55	2.0820072791834554	5.5
56	2.0799555157431477	5.6
57	2.0888474219189104	5.7
58	2.0882925727048582	5.8
59	2.0825844468779926	5.9
60	2.089081042154306	6.0
61	2.0927767110112723	6.1
62	2.076681743600558	6.2
63	2.0933634754035095	6.3
64	2.081376678926802	6.4
65	2.0890895932692812	6.5
66	2.089141634948727	6.6
67	2.0890951181245554	6.7
68	2.1046944188225285	6.8
69	2.087702315025106	6.9
70	2.084592373437206	7.0
71	2.093263996476267	7.1
72	2.0860218060010727	7.2
73	2.0855024912954083	7.3
74	2.1014594253590957	7.4
75	2.0945730412327777	7.5
76	2.0981228468248765	7.6
77	2.0802067820670738	7.7
78	2.106425280304796	7.8
79	2.0931789731829538	7.9
80	2.0918179808208563	8.0
81	2.088981930657939	8.1
82	2.0866688073532034	8.2
83	2.087889405889259	8.3
84	2.0812017888429137	8.4
85	2.0925524436206895	8.5
86	2.1003826871275364	8.6
87	2.091817324907931	8.7
88	2.095794876798315	8.8
89	2.1102455768856645	8.9
90	2.093091196788713	9.0
91	2.087854409988209	9.1
92	2.095660012313975	9.2
93	2.087239773997896	9.3
94	2.0822941713387015	9.4
95	2.0942662877043787	9.5
96	2.095269614105587	9.6
97	2.086486733324513	9.7
98	2.09366332039791	9.8
99	2.1032079053454926	9.9
100	2.097036604598799	10.0
101	2.0998215475147117	10.1
102	2.091823464157172	10.2
103	2.1048352584089054	10.3
104	2.104125419349599	10.4
105	2.0903367986140524	10.5
106	2.083757280866801	10.6
107	2.0827216684704153	10.7
108	2.0895557287629134	10.8
109	2.096558544901966	10.9
110	2.083868691694288	11.0
111	2.0906600667641	11.1
112	2.073108497859911	11.2
113	2.080305176524038	11.3
114	2.0728765904498103	11.4
115	2.0804549056357513	11.5
116	2.0779850196839083	11.6
117	2.0642334263580557	11.7
118	2.072695369309316	11.8
119	2.0710816874351923	11.9
120	2.0695291703968373	12.0
121	2.0764001807640655	12.1
122	2.072962344232404	12.2
123	2.07229361688441	12.3
124	2.08390623803363	12.4
125	2.081270156248912	12.5
126	2.072047981480392	12.6
127	2.072103249145036	12.7
128	2.075067618841655	12.8
129	2.08117461386736	12.9
130	2.0897297324116266	13.0
131	2.073167510886435	13.1
132	2.07479417357532	13.2
133	2.0803338825915128	13.3
134	2.0748434093053767	13.4
135	2.076999237259272	13.5
136	2.0886739396715788	13.6
137	2.080194325132305	13.7
138	2.087436979797671	13.8
139	2.093529455579425	13.9
140	2.0831469992560065	14.0
141	2.081521065996364	14.1
142	2.086866460887736	14.2
143	2.0852160726223867	14.3
144	2.0808455502020102	14.4
145	2.092617928470904	14.5
146	2.098845017647449	14.6
147	2.0921181382530896	14.7
148	2.0846294555798073	14.8
149	2.0960185338287154	14.9
150	2.0953333582623976	15.0
151	2.0920469304442464	15.1
152	2.092892062340795	15.2
153	2.088750041978524	15.3
154	2.092225683729221	15.4
155	2.0862425417016466	15.5
156	2.087745963652539	15.6
157	2.0899202753253525	15.7
158	2.095600455098769	15.8
159	2.0895724693418707	15.9
160	2.0812360683669735	16.0
161	2.0789526204822346	16.1
162	2.085414858108505	16.2
163	2.0952303957045117	16.3
164	2.08107583279537	16.4
165	2.0788496742095215	16.5
166	2.0774871142199607	16.6
167	2.0849543598796108	16.7
168	2.084435255845768	16.8
169	2.0770929482116185	16.9
170	2.095617992217505	17.0
171	2.0950201254119376	17.1
172	2.0894568340717954	17.2
173	2.1042868813468134	17.3
174	2.0935449558304278	17.4
175	2.0889062593692524	17.5
176	2.0869953101626293	17.6
177	2.097862505844789	17.7
178	2.0904957246809825	17.8
179	2.080746164845203	17.9
180	2.0912433892526465	18.0
181	2.0845201264595814	18.1
182	2.084437194071566	18.2
183	2.0854168616898683	18.3
184	2.0876583880849804	18.4
185	2.0951016942012664	18.5
186	2.0920331614865266	18.6
187	2.110296121048066	18.7
188	2.090545503083015	18.8
189	2.0882811004875284	18.9
190	2.0926664288426413	19.0
191	2.0970313538380414	19.1
192	2.0953578181848815	19.2
193	2.0988495047324194	19.3
194	2.1017604749818246	19.4
195	2.083807652733692	19.5
196	2.083522282646504	19.6
197	2.098957908139921	19.7
198	2.0874427235051862	19.8
199	2.0873693929281742	19.9
200	2.101417865358278	20.0
201	2.0969622133815684	20.1
202	2.0853548996536926	20.2
203	2.105563609543767	20.3
204	2.1033150660803654	20.4
205	2.0807087572322605	20.5
206	2.0995275188548645	20.6
207	2.09113792527938	20.7
208	2.091771089096595	20.8
209	2.092748171209085	20.9
210	2.092174763766342	21.0
211	2.0871539594364434	21.1
212	2.074461739057992	21.2
213	2.086617170906503	21.3
214	2.0770004725054823	21.4
215	2.0748605847275288	21.5
216	2.07136250701422	21.6
217	2.08418063271834	21.7
218	2.0839834897107825	21.8
219	2.072555545372209	21.9
220	2.070376959191038	22.0
221	2.064653590614397	22.1
222	2.0677042051485093	22.2
223	2.071435779755187	22.3
224	2.0822102414108645	22.4
225	2.0755608663086442	22.5
226	2.0801841777131895	22.6
227	2.0747670788604	22.7
228	2.0836939933006247	22.8
229	2.0736197402868006	22.9
230	2.075925903929997	23.0
231	2.0754590689949617	23.1
232	2.088189385091838	23.2
233	2.077606660843139	23.3
234	2.077731623299861	23.4
235	2.071850348158411	23.5
236	2.0831476445486548	23.6
237	2.079576309722879	23.7
238	2.0845015941653426	23.8
239	2.09341338863353	23.9
240	2.072632710504095	24.0
241	2.0764800329206294	24.1
242	2.0778307976143395	24.2
243	2.073645020718596	24.3
244	2.0724191092552364	24.4
245	2.0736518652417266	24.5
246	2.0719163656001682	24.6
247	2.077213973062366	24.7
248	2.072966135829963	24.8
249	2.0772043843908654	24.9
250	2.0595193324268832	25.0
251	2.076817984363844	25.1
252	2.076539844965493	25.2
253	2.074161184408718	25.3
254	2.076804484540894	25.4
255	2.070653109588837	25.5
256	2.081003482526219	25.6
257	2.068497922564215	25.7
258	2.079000390743938	25.8
259	2.0804710374214967	25.9
260	2.082139297913615	26.0
261	2.0765707102690194	26.1
262	2.0817405163061617	26.2
263	2.0823189649387097	26.3
264	2.0823774012580456	26.4
265	2.08785543240255	26.5
266	2.0805329648605335	26.6
267	2.080879621302526	26.7
268	2.0916006725865914	26.8
269	2.0719323539533057	26.9
270	2.0833931575068476	27.0
271	2.079751328409188	27.1
272	2.072754720868107	27.2
273	2.071983242256125	27.3
274	2.0707282708002315	27.4
275	2.073261483165397	27.5
276	2.0697690722353657	27.6
277	2.078516854754659	27.7
278	2.0763303101244848	27.8
279	2.0853063901805537	27.9
280	2.070498896770749	28.0
281	2.0662499763787863	28.1
282	2.0817658946281266	28.2
283	2.0734296820588374	28.3
284	2.076813603810911	28.4
285	2.0693176700222784	28.5
286	2.0684641608528325	28.6
287	2.064749610429296	28.7
288	2.0856820043620927	28.8
289	2.0846487214585427	28.9
290	2.086043005879895	29.0
291	2.0855988479526437	29.1
292	2.090937386321897	29.2
293	2.075845969376422	29.3
294	2.0859496930407846	29.4
295	2.088805380552291	29.5
296	2.085960841820715	29.6
297	2.084797379388363	29.7
298	2.0839758462992215	29.8
299	2.086181346344313	29.9
300	2.0781613088049093	30.0
301	2.0794429388890956	30.1
302	2.0808596657215728	30.2
303	2.07692704029464	30.3
304	2.0717206147790037	30.4
305	2.0775725181427305	30.5
306	2.0788001389111006	30.6
307	2.084131117054981	30.7
308	2.077626657385965	30.8
309	2.0738091195768127	30.9
310	2.073249029296799	31.0
311	2.070975939657873	31.1
312	2.0736316743694982	31.2
313	2.091685316907122	31.3
314	2.0945469530524585	31.4
315	2.09200388953478	31.5
316	2.086757262348614	31.6
317	2.1017007157851064	31.7
318	2.082742643980179	31.8
319	2.0845551446124944	31.9
320	2.0945290807813586	32.0
321	2.0822518185344885	32.1
322	2.0938708690466274	32.2
323	2.0934509879276915	32.3
324	2.093217424504507	32.4
325	2.082848968519138	32.5
326	2.0737118517464	32.6
327	2.0831936086603506	32.7
328	2.075563349275464	32.8
329	2.0861081875046197	32.9
330	2.083532442627989	33.0
331	2.0865364979118186	33.1
332	2.0973706057765398	33.2
333	2.085279383837275	33.3
334	2.084332367452564	33.4
335	2.101311380128247	33.5
336	2.0853499824683728	33.6
337	2.0903694854179613	33.7
338	2.0791520262106578	33.8
339	2.0705195639858736	33.9
340	2.0841402911498186	34.0
341	2.0855358750588477	34.1
342	2.085943439611599	34.2
343	2.0811345969119257	34.3
344	2.073768028890005	34.4
345	2.089541637602423	34.5
346	2.073627487992089	34.6
347	2.0772956720755276	34.7
348	2.0672072194848607	34.8
349	2.0726040433151476	34.9
350	2.084036201642203	35.0
351	2.0739188397143793	35.1
352	2.0959262980631554	35.2
353	2.086748383389809	35.3
354	2.0755682962567485	35.4
355	2.068499028326098	35.5
356	2.0791410179247576	35.6
357	2.0708120097061498	35.7
358	2.07244555404856	35.8
359	2.076839534163757	35.9
360	2.073314742612255	36.0
361	2.087664680675786	36.1
362	2.079681472623352	36.2
363	2.0853329058742474	36.3
364	2.0918946912333354	36.4
365	2.088490442739929	36.5
366	2.0858061773317753	36.6
367	2.0906829578352015	36.7
368	2.067136410201525	36.8
369	2.077268904117501	36.9
370	2.079331013358346	37.0
371	2.089849757871878	37.1
372	2.095598881600295	37.2
373	2.106522849741034	37.3
374	2.1015546200299013	37.4
375	2.1022992986798035	37.5
376	2.0921764937104856	37.6
377	2.0930181218357338	37.7
378	2.090873950822372	37.8
379	2.095586811304246	37.9
380	2.0888511978315374	38.0
381	2.0846373418059985	38.1
382	2.0930755860829735	38.2
383	2.089441497836889	38.3
384	2.0858944187404105	38.4
385	2.0946054072139004	38.5
386	2.1026002491529128	38.6
387	2.0927812794311755	38.7
388	2.101651811953712	38.8
389	2.097863138283139	38.9
390	2.0945339427596164	39.0
391	2.0964516986640227	39.1
392	2.0936139960632265	39.2
393	2.095453211612272	39.3
394	2.0913247503796257	39.4
395	2.0911071749755026	39.5
396	2.093441066402361	39.6
397	2.0905340028022454	39.7
398	2.098628659550617	39.8
399	2.100110486666128	39.9
400	2.0980491744345966	40.0
401	2.0938758489545624	40.1
402	2.090296115417725	40.2
403	2.0957568725127973	40.3
404	2.1083533408824287	40.4
405	2.1147659695010304	40.5
406	2.0988791813282743	40.6
407	2.099165766194332	40.7
408	2.1067071350440205	40.8
409	2.0994002243571384	40.9
410	2.0926956346859127	41.0
411	2.090358163958112	41.1
412	2.0949808400741263	41.2
413	2.0935717900713566	41.3
414	2.084441525248205	41.4
415	2.085043372156112	41.5
416	2.083449695220592	41.6
417	2.0910265604881713	41.7
418	2.082564165860148	41.8
419	2.0845582011025305	41.9
420	2.0840148765911635	42.0
421	2.083209486961194	42.1
422	2.088037983952935	42.2
423	2.0864465895533426	42.3
424	2.099404479319169	42.4
425	2.0829549272109844	42.5
426	2.0808876278782305	42.6
427	2.085739719322256	42.7
428	2.0816492620379417	42.8
429	2.077927713415708	42.9
430	2.084275378405375	43.0
431	2.087589248819054	43.1
432	2.0825576627776523	43.2
433	2.0858958908645207	43.3
434	2.095786593334818	43.4
435	2.08415323593053	43.5
436	2.0922338823508726	43.6
437	2.085162276428717	43.7
438	2.0748017407649795	43.8
439	2.091903021709989	43.9
440	2.0905513593354224	44.0
441	2.0874664461716455	44.1
442	2.082117094047733	44.2
443	2.0732226165397933	44.3
444	2.0846394393368306	44.4
445	2.0821561533837305	44.5
446	2.089405645475787	44.6
447	2.085555203665848	44.7
448	2.0755985958007743	44.8
449	2.087661890285649	44.9
450	2.0820058171949984	45.0
451	2.089514099123116	45.1
452	2.0893919778875247	45.2
453	2.0812672902848393	45.3
454	2.084301779502285	45.4
455	2.090030514579292	45.5
456	2.0883480334165663	45.6
457	2.079381785947911	45.7
458	2.090208255134986	45.8
459	2.0685909606081467	45.9
460	2.08367906869149	46.0
461	2.080255143855567	46.1
462	2.0736139495751833	46.2
463	2.0681761628863016	46.3
464	2.0846904147872074	46.4
465	2.0872730277077265	46.5
466	2.0861222802925483	46.6
467	2.0735599208426465	46.7
468	2.0921169267184956	46.8
469	2.075934156643996	46.9
470	2.0888833259678328	47.0
471	2.092190028364517	47.1
472	2.093958760390987	47.2
473	2.087401008498775	47.3
474	2.09248859622212	47.4
475	2.0881389398806367	47.5
476	2.0869988669788446	47.6
477	2.0766543663850907	47.7
478	2.0765815835665995	47.8
479	2.0863913726484964	47.9
480	2.0736149740660346	48.0
481	2.077469204444794	48.1
482	2.0836597246753175	48.2
483	2.076544372752763	48.3
484	2.0852849581781907	48.4
485	2.090394761662377	48.5
486	2.088591324524251	48.6
487	2.0906162763581144	48.7
488	2.0850568987231384	48.8
489	2.067117580637847	48.9
490	2.0811809009610993	49.0
491	2.0813369212798642	49.1
492	2.0844264313411505	49.2
493	2.0866443845300373	49.3
494	2.0783673709177894	49.4
495	2.084764054998548	49.5
496	2.089146800538455	49.6
497	2.0865030418770023	49.7
498	2.088614888753483	49.8
499	2.0798809314989253	49.9
500	2.0796884499104142	50.0
501	2.0904928146342874	50.1
502	2.073669958866261	50.2
503	2.0736584617506746	50.3
504	2.0961357985984814	50.4
505	2.080237562105489	50.5
506	2.0761649349987024	50.6
507	2.077946851230503	50.7
508	2.076851468120024	50.8
509	2.078803914514383	50.9
510	2.073793264952691	51.0
511	2.0834672502952283	51.1
512	2.076242676210339	51.2
513	2.0748254525865835	51.3
514	2.0768076219740164	51.4
515	2.076856143982044	51.5
516	2.0764643561641654	51.6
517	2.0855561458541345	51.7
518	2.0844478248133598	51.8
519	2.088975576458711	51.9
520	2.076645161315166	52.0
521	2.0722475969074297	52.1
522	2.077800544023794	52.2
523	2.079080971357771	52.3
524	2.0683206007319024	52.4
525	2.0790848092998417	52.5
526	2.0780445787549646	52.6
527	2.0798855839752086	52.7
528	2.081985101274654	52.8
529	2.0766671810577537	52.9
530	2.0801346481758456	53.0
531	2.0885671144155515	53.1
532	2.094947692514929	53.2
533	2.0928982933396454	53.3
534	2.0739616532429457	53.4
535	2.0859660029746427	53.5
536	2.0874066883582567	53.6
537	2.086546640057937	53.7
538	2.0814144791577545	53.8
539	2.0859246191976424	53.9
540	2.0882615395083226	54.0
541	2.090055602436933	54.1
542	2.0793924410865134	54.2
543	2.078195984516267	54.3
544	2.0848911407546566	54.4
545	2.089674724237098	54.5
546	2.081320991501852	54.6
547	2.0747325866401107	54.7
548	2.0794181718729963	54.8
549	2.075877966396637	54.9
550	2.0761221551567886	55.0
551	2.0759351374308546	55.1
552	2.0806520177754915	55.2
553	2.066550646931241	55.3
554	2.0692048417084625	55.4
555	2.0781359223689995	55.5
556	2.0773907307185753	55.6
557	2.0846887341097124	55.7
558	2.0714088864223945	55.8
559	2.0913230293429277	55.9
560	2.0821254390915853	56.0
561	2.078422430465751	56.1
562	2.083715032954201	56.2
563	2.086632685395855	56.3
564	2.0911279339791338	56.4
565	2.0811841041995374	56.5
566	2.076933744811808	56.6
567	2.087807756577965	56.7
568	2.083053945992854	56.8
569	2.0813771817363005	56.9
570	2.0902326272234326	57.0
571	2.088730369220893	57.1
572	2.0891674596623826	57.2
573	2.0786356968285324	57.3
574	2.088246544145829	57.4
575	2.0845922623564244	57.5
576	2.083791987342861	57.6
577	2.081687871365067	57.7
578	2.0903898588612893	57.8
579	2.08166521364916	57.9
580	2.0886454802910555	58.0
581	2.092496539341126	58.1
582	2.0865934628192977	58.2
583	2.0936088050978054	58.3
584	2.0836322034746906	58.4
585	2.0770507545406955	58.5
586	2.0768387614624255	58.6
587	2.0805313278870474	58.7
588	2.080331839801444	58.8
589	2.081322278127254	58.9
590	2.07018130731397	59.0
591	2.0634657341102143	59.1
592	2.0788010362787217	59.2
593	2.084832699344477	59.3
594	2.0810854475596234	59.4
595	2.088922840407568	59.5
596	2.0942292874396347	59.6
597	2.0821337898178864	59.7
598	2.083531193551666	59.8
599	2.080168914243967	59.9
600	2.079107855998528	60.0
601	2.089523492456384	60.1
602	2.080233095968564	60.2
603	2.085173204164571	60.3
604	2.078317942461489	60.4
605	2.0796995832528062	60.5
606	2.0715148400544874	60.6
607	2.0782525321891008	60.7
608	2.081447990497222	60.8
609	2.0776782859165106	60.9
610	2.0810164181652753	61.0
611	2.0816144075336878	61.1
612	2.101478780968578	61.2
613	2.0994707994246316	61.3
614	2.0869987043142033	61.4
615	2.091612813098698	61.5
616	2.091549846984232	61.6
617	2.0893032665103517	61.7
618	2.090152625959343	61.8
619	2.088345057177098	61.9
620	2.0889993825239745	62.0
621	2.090191864203065	62.1
622	2.0857496955189863	62.2
623	2.0996389403147506	62.3
624	2.089365652772956	62.4
625	2.0871096413185293	62.5
626	2.074073767279641	62.6
627	2.088510931539902	62.7
628	2.0756108657654497	62.8
629	2.0846996374112514	62.9
630	2.0718893950074655	63.0
631	2.073925516169881	63.1
632	2.078849791605956	63.2
633	2.083602318863319	63.3
634	2.0822551417760153	63.4
635	2.092995866035154	63.5
636	2.0798864241976394	63.6
637	2.082756713378643	63.7
638	2.0953814989383837	63.8
639	2.0762862474027917	63.9
640	2.0957587123708086	64.0
641	2.0881566348170044	64.1
642	2.086157568794371	64.2
643	2.0923801292926747	64.3
644	2.0972178575031055	64.4
645	2.102284939158544	64.5
646	2.0952913364794137	64.6
647	2.097426782263185	64.7
648	2.091601625829936	64.8
649	2.1073479309388596	64.9
650	2.0918700592756907	65.0
651	2.104627908634423	65.1
652	2.088524167435318	65.2
653	2.0870834929594566	65.3
654	2.08150127115371	65.4
655	2.0917743659985546	65.5
656	2.082370821339844	65.6
657	2.0792417036258635	65.7
658	2.0774656616610123	65.8
659	2.0826000318722144	65.9
660	2.082861763508409	66.0
661	2.075393170358809	66.1
662	2.0817436713531694	66.2
663	2.089866011636221	66.3
664	2.0874009967306546	66.4
665	2.0912902656305996	66.5
666	2.0989580930032368	66.6
667	2.0896250799618983	66.7
668	2.0848086053925905	66.8
669	2.0807515322983505	66.9
670	2.084039901508628	67.0
671	2.0944728700365363	67.1
672	2.0928749072480843	67.2
673	2.0871093765165205	67.3
674	2.0859885665769298	67.4
675	2.0809979924096282	67.5
676	2.090581623770592	67.6
677	2.0985937027170753	67.7
678	2.090367747220428	67.8
679	2.08755622629196	67.9
680	2.082122015230505	68.0
681	2.073772493683993	68.1
682	2.0691182030260933	68.2
683	2.069281739959086	68.3
684	2.071414960167215	68.4
685	2.0770439324055054	68.5
686	2.080202772561321	68.6
687	2.0773768802255788	68.7
688	2.0808189619167585	68.8
689	2.073829125560556	68.9
690	2.067514841562926	69.0
691	2.0891728612808804	69.1
692	2.074640541401499	69.2
693	2.0799741404289365	69.3
694	2.090304695840967	69.4
695	2.0829608157947908	69.5
696	2.083506914259146	69.6
697	2.084684793344548	69.7
698	2.0792569738069724	69.8
699	2.0745707436443768	69.9
700	2.07521020117373	70.0
701	2.080097454175521	70.1
702	2.075226724833085	70.2
703	2.0807445870091934	70.3
704	2.0679200268300333	70.4
705	2.079135054622578	70.5
706	2.076478702535191	70.6
707	2.071067355871657	70.7
708	2.067917032824893	70.8
709	2.069058666850308	70.9
710	2.0744192817510707	71.0
711	2.075701974410142	71.1
712	2.0608489673918062	71.2
713	2.069516905289008	71.3
714	2.069718322123708	71.4
715	2.0748976823246057	71.5
716	2.0800102799114164	71.6
717	2.0918831685012367	71.7
718	2.0732276223952812	71.8
719	2.0849637956389078	71.9
720	2.072644343959368	72.0
721	2.076803102764523	72.1
722	2.073314098665208	72.2
723	2.07321073003525	72.3
724	2.0776658242721817	72.4
725	2.076753021524018	72.5
726	2.069411876694975	72.6
727	2.0752003492628592	72.7
728	2.074140392124178	72.8
729	2.081198644157329	72.9
730	2.072288319158039	73.0
731	2.069182184463092	73.1
732	2.0824370775233976	73.2
733	2.0795420733539944	73.3
734	2.0752150460047214	73.4
735	2.0698074462943628	73.5
736	2.0741478839469236	73.6
737	2.082051577721649	73.7
738	2.0776838506669053	73.8
739	2.0892681660528347	73.9
740	2.0700731716124934	74.0
741	2.0764620798925737	74.1
742	2.072799656642113	74.2
743	2.0795020020133466	74.3
744	2.0697219786660916	74.4
745	2.080786557268926	74.5
746	2.0751021418835434	74.6
747	2.080812723922982	74.7
748	2.077450369743467	74.8
749	2.073753973944663	74.9
750	2.0772663901512347	75.0
751	2.080338303295068	75.1
752	2.0808594644792295	75.2
753	2.0805698820490615	75.3
754	2.0776208302050696	75.4
755	2.0835451023621876	75.5
756	2.087725410692708	75.6
757	2.080921455240492	75.7
758	2.0655536043078166	75.8
759	2.0752763698346057	75.9
760	2.088174704618934	76.0
761	2.086176610726216	76.1
762	2.081384311338752	76.2
763	2.0806604708389376	76.3
764	2.0873652910066363	76.4
765	2.0644363107056125	76.5
766	2.0929471809480997	76.6
767	2.0923987035663054	76.7
768	2.078519917917739	76.8
769	2.0915576170153285	76.9
770	2.0854786203810254	77.0
771	2.083225739040819	77.1
772	2.0828890423709865	77.2
773	2.0813091245708364	77.3
774	2.082232220464824	77.4
775	2.090676191192292	77.5
776	2.0992940222873386	77.6
777	2.10098877696229	77.7
778	2.0886475715304247	77.8
779	2.0786184636938643	77.9
780	2.0816001064097143	78.0
781	2.0832374496238346	78.1
782	2.084331097007105	78.2
783	2.0847642908827386	78.3
784	2.079109753148701	78.4
785	2.0878127852499935	78.5
786	2.0735408695030633	78.6
787	2.0932107608428683	78.7
788	2.0790596837940267	78.8
789	2.0797202951353455	78.9
790	2.0797120248837166	79.0
791	2.0821453880917122	79.1
792	2.0940037188725027	79.2
793	2.0895524660744615	79.3
794	2.0988228812649377	79.4
795	2.080349093918715	79.5
796	2.0954841190235984	79.6
797	2.0789811273195387	79.7
798	2.08738648995727	79.8
799	2.0938947996755486	79.9
800	2.0918473981780195	80.0
801	2.0906885734647256	80.1
802	2.0834797405111485	80.2
803	2.096760769269677	80.3
804	2.1007775979893166	80.4
805	2.1013822413179875	80.5
806	2.0877117339006475	80.6
807	2.103203987295954	80.7
808	2.11185446509197	80.8
809	2.1001497606888857	80.9
810	2.0893228436049442	81.0
811	2.0879571746471037	81.1
812	2.087502484274318	81.2
813	2.1051554992273744	81.3
814	2.0796724504089834	81.4
815	2.0787373833886282	81.5
816	2.0857719533885097	81.6
817	2.0893233080004014	81.7
818	2.0849224142241183	81.8
819	2.090678605939235	81.9
820	2.0897800823905386	82.0
821	2.084168260071433	82.1
822	2.0830314337305347	82.2
823	2.08626831830058	82.3
824	2.084634647189204	82.4
825	2.0963199470483884	82.5
826	2.0885941729387913	82.6
827	2.100595666347629	82.7
828	2.1000441994781576	82.8
829	2.0864894231570483	82.9
830	2.0902274636818583	83.0
831	2.0869368637326957	83.1
832	2.094212704302258	83.2
833	2.0840772302810664	83.3
834	2.0868118952812855	83.4
835	2.100145831770637	83.5
836	2.0997875126284233	83.6
837	2.0928810784248255	83.7
838	2.0820991808744505	83.8
839	2.090556981081882	83.9
840	2.0953404880286253	84.0
841	2.1087705528816234	84.1
842	2.0941371409481233	84.2
843	2.096319674424789	84.3
844	2.084657197057786	84.4
845	2.0846720092023334	84.5
846	2.0836804459435205	84.6
847	2.082050779224357	84.7
848	2.0885656723831523	84.8
849	2.0736140291794274	84.9
850	2.08593950931529	85.0
851	2.080515441190187	85.1
852	2.0819100483844464	85.2
853	2.0838147472989936	85.3
854	2.0850129850054877	85.4
855	2.095587420046384	85.5
856	2.0857578075400616	85.6
857	2.086501184234988	85.7
858	2.0875083467901434	85.8
859	2.0861162904110855	85.9
860	2.0857828260701914	86.0
861	2.0875924993163486	86.1
862	2.075611888334755	86.2
863	2.082181051806197	86.3
864	2.076858759721655	86.4
865	2.093175336143054	86.5
866	2.0851735362999007	86.6
867	2.080797282168278	86.7
868	2.079038471009114	86.8
869	2.0835977724607706	86.9
870	2.0836645712433612	87.0
871	2.086792030648314	87.1
872	2.08691103302569	87.2
873	2.0797777327264417	87.3
874	2.083532569567845	87.4
875	2.074380158271068	87.5
876	2.086088500312027	87.6
877	2.0912441081287723	87.7
878	2.0744230857752917	87.8
879	2.0687192112523816	87.9
880	2.077614112341606	88.0
881	2.0703924885398286	88.1
882	2.075828377265946	88.2
883	2.062351354274495	88.3
884	2.0773365983709975	88.4
885	2.0688773877068214	88.5
886	2.069731089888681	88.6
887	2.082615614488774	88.7
888	2.080720829368998	88.8
889	2.066879388684527	88.9
890	2.068380127944167	89.0
891	2.075060797652021	89.1
892	2.0824168957815354	89.2
893	2.075951926283237	89.3
894	2.0859310145424703	89.4
895	2.079714674257464	89.5
896	2.0819165527457444	89.6
897	2.084469511644686	89.7
898	2.0786481614240677	89.8
899	2.0803098119348813	89.9
900	2.0866834147309494	90.0
901	2.0714832268757752	90.1
902	2.077754522957197	90.2
903	2.0745240376589456	90.3
904	2.08489187017126	90.4
905	2.0759091621765347	90.5
906	2.074765838029764	90.6
907	2.0816289354197135	90.7
908	2.08348271441837	90.8
909	2.0734540524313556	90.9
910	2.078693999557131	91.0
911	2.0781543486530554	91.1
912	2.075160285833323	91.2
913	2.064164756883024	91.3
914	2.076790245921443	91.4
915	2.078884863579602	91.5
916	2.0755095280357554	91.6
917	2.0992451113402746	91.7
918	2.0715234722993676	91.8
919	2.076539217442145	91.9
920	2.0799605580262384	92.0
921	2.0819228462858543	92.1
922	2.076064708955473	92.2
923	2.0751091123617185	92.3
924	2.069237560737954	92.4
925	2.0765120175476146	92.5
926	2.065928239980888	92.6
927	2.0715418787616064	92.7
928	2.083422770323324	92.8
929	2.08245416424948	92.9
930	2.0658141910404026	93.0
931	2.0668027976357615	93.1
932	2.0806629070719485	93.2
933	2.0704160227940522	93.3
934	2.0721346271244907	93.4
935	2.079542332876306	93.5
936	2.067187073084336	93.6
937	2.0887644815862396	93.7
938	2.0817093920374576	93.8
939	2.079089244770105	93.9
940	2.0713903639981517	94.0
941	2.069061874357042	94.1
942	2.0629941048088214	94.2
943	2.0676112279153958	94.3
944	2.085196996347235	94.4
945	2.0707142424843865	94.5
946	2.067679121149775	94.6
947	2.077071951376395	94.7
948	2.0751428614871292	94.8
949	2.0696281515167727	94.9
950	2.0764007070954724	95.0
951	2.073156103374443	95.1
952	2.0828084918000282	95.2
953	2.0735440475805995	95.3
954	2.070783033525006	95.4
955	2.073535791639013	95.5
956	2.0750651615944258	95.6
957	2.078705905880124	95.7
958	2.07783744909788	95.8
959	2.0758194476635157	95.9
960	2.0847838488788315	96.0
961	2.0801792037407725	96.1
962	2.0763032432598223	96.2
963	2.0762259231782063	96.3
964	2.080148076927623	96.4
965	2.070934037882423	96.5
966	2.0782675619303803	96.6
967	2.086949785994536	96.7
968	2.0751356021716285	96.8
969	2.069142966439949	96.9
970	2.0714947498872776	97.0
971	2.0582982914461483	97.1
972	2.062826290670091	97.2
973	2.070847651995106	97.3
974	2.0673134979001877	97.4
975	2.061941429068251	97.5
976	2.055603997989005	97.6
977	2.0666951836279943	97.7
978	2.0650586319320503	97.8
979	2.0728826614184364	97.9
980	2.062876533576133	98.0
981	2.065413134405378	98.1
982	2.0729423996204206	98.2
983	2.0621144854188205	98.3
984	2.0694895080923263	98.4
985	2.0961493302575613	98.5
986	2.0817782567366123	98.6
987	2.072902431719425	98.7
988	2.0759378063717384	98.8
989	2.072915081285513	98.9
990	2.0783755519899274	99.0
991	2.068235797488416	99.1
992	2.071639543648167	99.2
993	2.0789838537589307	99.3
994	2.082149754315482	99.4
995	2.0785235421182864	99.5
996	2.0786259601790635	99.6
997	2.082128710837737	99.7
998	2.0768775307159935	99.8
999	2.0692586184124035	99.9
1000	2.0799922447744055	100.0
1001	2.0764000026557135	100.1
1002	2.0780466795798236	100.2
1003	2.081457002073822	100.3
1004	2.0775879615378745	100.4
1005	2.086872202347838	100.5
1006	2.0841095329715165	100.6
1007	2.0870023975913887	100.7
1008	2.0917787794164187	100.8
1009	2.0874241834030345	100.9
1010	2.089208710045269	101.0
1011	2.09920992005091	101.1
1012	2.083327424454886	101.2
1013	2.085461842883557	101.3
1014	2.0750229121146297	101.4
1015	2.0835547253519953	101.5
1016	2.090501653352958	101.6
1017	2.0730893115247486	101.7
1018	2.083614434734616	101.8
1019	2.079118238046217	101.9
1020	2.071782336042236	102.0
1021	2.094762443994601	102.1
1022	2.098305066844358	102.2
1023	2.082306493881045	102.3
1024	2.0793997316713337	102.4
1025	2.0724038469482693	102.5
1026	2.0752934334659443	102.6
1027	2.086547192549264	102.7
1028	2.079756124720887	102.8
1029	2.076998895866962	102.9
1030	2.0762371842230576	103.0
1031	2.067850641409907	103.1
1032	2.074404180316442	103.2
1033	2.0745937739848377	103.3
1034	2.0823822292427456	103.4
1035	2.0853770101947866	103.5
1036	2.081090897721392	103.6
1037	2.075760833140842	103.7
1038	2.0836740067186654	103.8
1039	2.0858518621762	103.9
1040	2.071162851172606	104.0
1041	2.0796425270571075	104.1
1042	2.080589101353497	104.2
1043	2.0702759249039886	104.3
1044	2.086529481489114	104.4
1045	2.071432220230345	104.5
1046	2.0837397502083252	104.6
1047	2.0769212059119337	104.7
1048	2.073791721832808	104.8
1049	2.076677356082067	104.9
1050	2.0835265004272974	105.0
1051	2.0796360903222353	105.1
1052	2.0750623676518267	105.2
1053	2.0689915970370985	105.3
1054	2.083735671174263	105.4
1055	2.0772981719970405	105.5
1056	2.070386749378978	105.6
1057	2.0791886327694216	105.7
1058	2.083717153404109	105.8
1059	2.074857073511044	105.9
1060	2.0822807450729885	106.0
1061	2.0810485961563927	106.1
1062	2.0919000520623325	106.2
1063	2.086468003713277	106.3
1064	2.0895981499449228	106.4
1065	2.0696690858643545	106.5
1066	2.0842099466771877	106.6
1067	2.0780710189518947	106.7
1068	2.0779527781644034	106.8
1069	2.0773632873870027	106.9
1070	2.071153085257639	107.0
1071	2.079311493782885	107.1
1072	2.0826846559151977	107.2
1073	2.0749692731541107	107.3
1074	2.0826804998191606	107.4
1075	2.089364207396207	107.5
1076	2.0829915655904667	107.6
1077	2.0881004816181523	107.7
1078	2.0873221403434874	107.8
1079	2.0837307243834724	107.9
1080	2.1054903285627993	108.0
1081	2.0911647568602367	108.1
1082	2.0862933135775634	108.2
1083	2.0823741938270564	108.3
1084	2.0875610002189204	108.4
1085	2.088437659763878	108.5
1086	2.0782385346433006	108.6
1087	2.078486203775351	108.7
1088	2.073879071434309	108.8
1089	2.0846933349859023	108.9
1090	2.0795451478777904	109.0
1091	2.084917496466971	109.1
1092	2.0793929544923273	109.2
1093	2.0681437137467276	109.3
1094	2.0760182996767984	109.4
1095	2.064975916395963	109.5
1096	2.0714515590371807	109.6
1097	2.069190742054104	109.7
1098	2.0868324275447834	109.8
1099	2.0864901274548795	109.9
1100	2.0891804464086428	110.0
1101	2.0749287149517333	110.1
1102	2.0801689150241436	110.2
1103	2.09213196896147	110.3
1104	2.090135023943039	110.4
1105	2.086683893023786	110.5
1106	2.0917637481874922	110.6
1107	2.094522132240027	110.7
1108	2.0956378817363697	110.8
1109	2.0870813758472377	110.9
1110	2.082982853815383	111.0
1111	2.069765697356414	111.1
1112	2.067992312004374	111.2
1113	2.073924609104543	111.3
1114	2.077066770495899	111.4
1115	2.0761182054861225	111.5
1116	2.075009103764382	111.6
1117	2.0881548772082104	111.7
1118	2.0879767753975207	111.8
1119	2.0700962667543905	111.9
1120	2.067272869191555	112.0
1121	2.07516540914003	112.1
1122	2.0816063822661417	112.2
1123	2.063832328933705	112.3
1124	2.0665060047982475	112.4
1125	2.0595069988955435	112.5
1126	2.073376581933028	112.6
1127	2.0775747255512256	112.7
1128	2.072128116800081	112.8
1129	2.0688302859096623	112.9
1130	2.0672752224289166	113.0
1131	2.0665556444131936	113.1
1132	2.0676796539942472	113.2
1133	2.059499690842511	113.3
1134	2.0645698916379907	113.4
1135	2.064617047743472	113.5
1136	2.0655628404619235	113.6
1137	2.060685041217091	113.7
1138	2.0716004809143875	113.8
1139	2.0658030111463934	113.9
1140	2.063317497949698	114.0
1141	2.077011559961027	114.1
1142	2.0528919269126766	114.2
1143	2.0648193950881586	114.3
1144	2.0646100053681034	114.4
1145	2.0681104757345343	114.5
1146	2.066831175014068	114.6
1147	2.0673073459605376	114.7
1148	2.0661731839069106	114.8
1149	2.077255163723061	114.9
1150	2.083403538683201	115.0
1151	2.084903044498381	115.1
1152	2.086543098498086	115.2
1153	2.0789654558211064	115.3
1154	2.0748176672172405	115.4
1155	2.070065175266502	115.5
1156	2.075954912857753	115.6
1157	2.0688609721974625	115.7
1158	2.0685147375499366	115.8
1159	2.0769011721495785	115.9
1160	2.076729310931182	116.0
1161	2.076177113855435	116.1
1162	2.0866117673386864	116.2
1163	2.0824278183699314	116.3
1164	2.0819285556535014	116.4
1165	2.069159113759706	116.5
1166	2.0783903417731895	116.6
1167	2.067622598553014	116.7
1168	2.0623843525043104	116.8
1169	2.0692637124644415	116.9
1170	2.0628029145388767	117.0
1171	2.057681485799344	117.1
1172	2.072403207796468	117.2
1173	2.072031322693506	117.3
1174	2.0750619086323066	117.4
1175	2.0618137899780344	117.5
1176	2.075556986800693	117.6
1177	2.0690656989862597	117.7
1178	2.073305481608344	117.8
1179	2.0750162123256244	117.9
1180	2.0721577731598346	118.0
1181	2.0764245479268544	118.1
1182	2.086102007666768	118.2
1183	2.0851225549182764	118.3
1184	2.081529886037535	118.4
1185	2.0715142893465757	118.5
1186	2.0643808537604307	118.6
1187	2.077278119710801	118.7
1188	2.070844204263132	118.8
1189	2.0638558739425483	118.9
1190	2.06879719827767	119.0
1191	2.080961536563954	119.1
1192	2.0754993971817624	119.2
1193	2.0693321525358224	119.3
1194	2.0772660785560695	119.4
1195	2.066940429406398	119.5
1196	2.0840723293367014	119.6
1197	2.0754907644721263	119.7
1198	2.0712651082745617	119.8
1199	2.073460289177508	119.9
1200	2.0765464538872846	120.0
1201	2.078448828145827	120.1
1202	2.070861251896313	120.2
1203	2.070833400600996	120.3
1204	2.070598419609146	120.4
1205	2.0704620444142647	120.5
1206	2.0676072349664816	120.6
1207	2.0728560189485195	120.7
1208	2.080393033280819	120.8
1209	2.0707041017782313	120.9
1210	2.0775232176174874	121.0
1211	2.0687950968734787	121.1
1212	2.0696094636903823	121.2
1213	2.0681941881972143	121.3
1214	2.067528670565106	121.4
1215	2.0753464387294396	121.5
1216	2.07225701725289	121.6
1217	2.0734787222120676	121.7
1218	2.0796086705792245	121.8
1219	2.085279055922612	121.9
1220	2.0777707550649116	122.0
1221	2.071958155766496	122.1
1222	2.0746326013044682	122.2
1223	2.0654904742762423	122.3
1224	2.0696742907994414	122.4
1225	2.0629385663499042	122.5
1226	2.075279646300154	122.6
1227	2.0608439185938656	122.7
1228	2.0600530022059815	122.8
1229	2.0672395542124735	122.9
1230	2.0665830002311463	123.0
1231	2.067325794266846	123.1
1232	2.0700898448447886	123.2
1233	2.0664291496826017	123.3
1234	2.0640737483704363	123.4
1235	2.050980475696265	123.5
1236	2.068377780398194	123.6
1237	2.063217038492608	123.7
1238	2.075848704381529	123.8
1239	2.070114966031804	123.9
1240	2.0777234030636365	124.0
1241	2.0748518491645025	124.1
1242	2.0792980176938864	124.2
1243	2.064024607818497	124.3
1244	2.0812158571264887	124.4
1245	2.070513124553866	124.5
1246	2.0704433360863335	124.6
1247	2.067640064522361	124.7
1248	2.084529554753462	124.8
1249	2.0724282399912397	124.9
1250	2.0608080358124257	125.0
1251	2.0778530526679213	125.1
1252	2.0698962763633904	125.2
1253	2.081347333623214	125.3
1254	2.07744744300917	125.4
1255	2.082020044622888	125.5
1256	2.0708632741002337	125.6
1257	2.0722667112788526	125.7
1258	2.0613480084833897	125.8
1259	2.07743000562761	125.9
1260	2.0702037328051386	126.0
1261	2.0729205461497218	126.1
1262	2.0773115847042805	126.2
1263	2.0787264702896273	126.3
1264	2.0677467733424093	126.4
1265	2.0705916817052996	126.5
1266	2.0748286289275844	126.6
1267	2.077850793497155	126.7
1268	2.0730952985989552	126.8
1269	2.0753678019633575	126.9
1270	2.071805447203112	127.0
1271	2.0798831219926663	127.1
1272	2.069739363002676	127.2
1273	2.079592430156278	127.3
1274	2.069561966755999	127.4
1275	2.07807815389222	127.5
1276	2.0701742059183665	127.6
1277	2.077779745974337	127.7
1278	2.0639024005625584	127.8
1279	2.070172130297364	127.9
1280	2.0638553745312445	128.0
1281	2.0686279363700235	128.1
1282	2.0718191575081732	128.2
1283	2.066303756590415	128.3
1284	2.0813584171562596	128.4
1285	2.0567889376116475	128.5
1286	2.070346489614291	128.6
1287	2.0663587700307637	128.7
1288	2.074232993320302	128.8
1289	2.067684147930041	128.9
1290	2.0729457494170704	129.0
1291	2.0734581665040817	129.1
1292	2.0751313934761346	129.2
1293	2.0676954717396483	129.3
1294	2.0648520551268827	129.4
1295	2.0731677789221585	129.5
1296	2.0780435294274118	129.6
1297	2.0725864840339576	129.7
1298	2.081666799752937	129.8
1299	2.0821758877537877	129.9
1300	2.079996145605897	130.0
1301	2.0762314247291096	130.1
1302	2.0721984838497547	130.2
1303	2.0674097481486564	130.3
1304	2.0677554505360143	130.4
1305	2.080053766615391	130.5
1306	2.0751950287475274	130.6
1307	2.0858362042573564	130.7
1308	2.0789549652773163	130.8
1309	2.070061122211819	130.9
1310	2.0746040375889367	131.0
1311	2.082025373998792	131.1
1312	2.078755424817204	131.2
1313	2.0782781999583317	131.3
1314	2.06702204520902	131.4
1315	2.0639847033797802	131.5
1316	2.070897948524732	131.6
1317	2.0656704112425746	131.7
1318	2.069709186050113	131.8
1319	2.070020173724054	131.9
1320	2.0643645515301774	132.0
1321	2.083069214421832	132.1
1322	2.0895280478540394	132.2
1323	2.076950681910537	132.3
1324	2.076507570994893	132.4
1325	2.083596547439479	132.5
1326	2.0792663284432717	132.6
1327	2.076633414764597	132.7
1328	2.0655406719369966	132.8
1329	2.0736662761069713	132.9
1330	2.0729984142332203	133.0
1331	2.0820441280917654	133.1
1332	2.0704261915323148	133.2
1333	2.0692284146155	133.3
1334	2.085611760035664	133.4
1335	2.082594972743354	133.5
1336	2.0733870182657776	133.6
1337	2.0695451171787083	133.7
1338	2.0693268461998846	133.8
1339	2.079264616950366	133.9
1340	2.0639780767098492	134.0
1341	2.0638107576835405	134.1
1342	2.0762730623922665	134.2
1343	2.064380138846545	134.3
1344	2.0716060334977358	134.4
1345	2.056179803570128	134.5
1346	2.0642919616349107	134.6
1347	2.062860320742214	134.7
1348	2.0656490878025107	134.8
1349	2.0678347376283135	134.9
1350	2.063485672723336	135.0
1351	2.0712161212512665	135.1
1352	2.0625735786096784	135.2
1353	2.0680802581061113	135.3
1354	2.0631347602698007	135.4
1355	2.0534699964647265	135.5
1356	2.0548986279959447	135.6
1357	2.0643558755444658	135.7
1358	2.059320392440194	135.8
1359	2.0477203493910996	135.9
1360	2.057791337572013	136.0
1361	2.0572643118607585	136.1
1362	2.0654889034591313	136.2
1363	2.0700243319980456	136.3
1364	2.0673795476045482	136.4
1365	2.06748841119904	136.5
1366	2.0697123633284384	136.6
1367	2.0668912122142427	136.7
1368	2.0619067244192415	136.8
1369	2.0583145927780446	136.9
1370	2.056175996768224	137.0
1371	2.0670402017562344	137.1
1372	2.0635382829555464	137.2
1373	2.0577767407168834	137.3
1374	2.0585496414945763	137.4
1375	2.0684489001770503	137.5
1376	2.0718093613243496	137.6
1377	2.074205847174858	137.7
1378	2.0588667908857046	137.8
1379	2.0656874844562974	137.9
1380	2.0708500278749526	138.0
1381	2.0689756195214666	138.1
1382	2.064046431394759	138.2
1383	2.0712654906194516	138.3
1384	2.0687289987246467	138.4
1385	2.079309867578907	138.5
1386	2.0731645678878543	138.6
1387	2.070325542403881	138.7
1388	2.079461197313986	138.8
1389	2.0832478407355333	138.9
1390	2.076352430942908	139.0
1391	2.0720624309964677	139.1
1392	2.0675253893447287	139.2
1393	2.067456786310504	139.3
1394	2.049606459996052	139.4
1395	2.0776924580860077	139.5
1396	2.080807376929675	139.6
1397	2.0698557026757376	139.7
1398	2.0643039440683637	139.8
1399	2.066053087311836	139.9
1400	2.072667093016051	140.0
1401	2.073835936786445	140.1
1402	2.070585882602442	140.2
1403	2.069770723084606	140.3
1404	2.073982580552487	140.4
1405	2.0732651873398025	140.5
1406	2.075901019369153	140.6
1407	2.0760472435199695	140.7
1408	2.06591163636777	140.8
1409	2.068369518802697	140.9
1410	2.0877206080203567	141.0
1411	2.0860601052044694	141.1
1412	2.086189043773787	141.2
1413	2.077710475598385	141.3
1414	2.075662627355045	141.4
1415	2.0828952749728433	141.5
1416	2.079909234575944	141.6
1417	2.0723673465772126	141.7
1418	2.087924560804919	141.8
1419	2.0661292496706385	141.9
1420	2.076678734804316	142.0
1421	2.074526599432797	142.1
1422	2.069785084856103	142.2
1423	2.07072145261786	142.3
1424	2.0701591710114036	142.4
1425	2.061491186314313	142.5
1426	2.065878065639709	142.6
1427	2.0692903372791553	142.7
1428	2.075474809952483	142.8
1429	2.0749747214865484	142.9
1430	2.082969719504465	143.0
1431	2.073238995450784	143.1
1432	2.0717693664140975	143.2
1433	2.0848965798828485	143.3
1434	2.0733268378708236	143.4
1435	2.0752551019905687	143.5
1436	2.0713207013520076	143.6
1437	2.0764764677495733	143.7
1438	2.0737601388282876	143.8
1439	2.0730036195984995	143.9
1440	2.077625325148737	144.0
1441	2.0878277896107216	144.1
1442	2.0871883940493308	144.2
1443	2.0874799129116672	144.3
1444	2.091749831898419	144.4
1445	2.078107684890226	144.5
1446	2.084062716370692	144.6
1447	2.081062754371578	144.7
1448	2.096003428664233	144.8
1449	2.0877763617109126	144.9
1450	2.087519538102629	145.0
1451	2.093404521484925	145.1
1452	2.075245735303854	145.2
1453	2.0800915176716313	145.3
1454	2.075173713691654	145.4
1455	2.088323094194656	145.5
1456	2.086676228358605	145.6
1457	2.0923526080350587	145.7
1458	2.0818859100019456	145.8
1459	2.0930478416977962	145.9
1460	2.10109911551842	146.0
1461	2.0924330615746363	146.1
1462	2.100212985037804	146.2
1463	2.0817349609705182	146.3
1464	2.0806786837285505	146.4
1465	2.102374285288007	146.5
1466	2.0857465244505184	146.6
1467	2.0834140132477694	146.7
1468	2.094148776001003	146.8
1469	2.0868017426292784	146.9
1470	2.0904277308915895	147.0
1471	2.0796541263368358	147.1
1472	2.078323822567543	147.2
1473	2.091548846209116	147.3
1474	2.0653885149434963	147.4
1475	2.0803433414944643	147.5
1476	2.0722862755682825	147.6
1477	2.0684047364063174	147.7
1478	2.0919696012325883	147.8
1479	2.0948952605915707	147.9
1480	2.0920752284741093	148.0
1481	2.0983885899880943	148.1
1482	2.0906713097278504	148.2
1483	2.0871116680141575	148.3
1484	2.0860286260988525	148.4
1485	2.0839560390452516	148.5
1486	2.084993929486258	148.6
1487	2.084906831316836	148.7
1488	2.0823139634972727	148.8
1489	2.0855639957284864	148.9
1490	2.0973506883725967	149.0
1491	2.0881401787702285	149.1
1492	2.078054397592204	149.2
1493	2.0738511548450167	149.3
1494	2.0843239732963394	149.4
1495	2.084915169393181	149.5
1496	2.0860225709040288	149.6
1497	2.106262736818964	149.7
1498	2.1103112851723247	149.8
1499	2.103055746220351	149.9
1500	2.123357185468957	150.0
1501	2.120184396233235	150.1
1502	2.108868837950296	150.2
1503	2.0988526091884974	150.3
1504	2.1128171193852605	150.4
1505	2.1120090817774635	150.5
1506	2.104907910274334	150.6
1507	2.1095693503852195	150.7
1508	2.0980896346312417	150.8
1509	2.106359566353149	150.9
1510	2.092053083788228	151.0
1511	2.075457827274792	151.1
1512	2.0819382698892674	151.2
1513	2.0866029695327573	151.3
1514	2.0870901823931693	151.4
1515	2.099835216612413	151.5
1516	2.089001714117554	151.6
1517	2.089585673236503	151.7
1518	2.0982413074082102	151.8
1519	2.104545092897168	151.9
1520	2.1113897624586073	152.0
1521	2.1038329501154496	152.1
1522	2.07306350789594	152.2
1523	2.0885265091136564	152.3
1524	2.0966095103585616	152.4
1525	2.087250500503737	152.5
1526	2.1011806324772864	152.6
1527	2.0969512049355763	152.7
1528	2.090828521842378	152.8
1529	2.0753947734001925	152.9
1530	2.0956500914494245	153.0
1531	2.0860656266258206	153.1
1532	2.0824567148923183	153.2
1533	2.092474228966347	153.3
1534	2.083066906059017	153.4
1535	2.099668518048532	153.5
1536	2.110236539132007	153.6
1537	2.120301169771653	153.7
1538	2.116257447129371	153.8
1539	2.1205735178842833	153.9
1540	2.109755342727081	154.0
1541	2.1022480679946733	154.1
1542	2.1008595950568196	154.2
1543	2.1123305334846227	154.3
1544	2.1143125750019367	154.4
1545	2.1040751935281516	154.5
1546	2.1046960040562976	154.6
1547	2.105879052668773	154.7
1548	2.088567508445083	154.8
1549	2.116694556845334	154.9
1550	2.1128978407621606	155.0
1551	2.0982552457660506	155.1
1552	2.0959328572939895	155.2
1553	2.1031068845304146	155.3
1554	2.1008337723157755	155.4
1555	2.088068314021752	155.5
1556	2.0959603925225796	155.6
1557	2.0841624458181434	155.7
1558	2.1009895329285455	155.8
1559	2.1030568274925105	155.9
1560	2.095889171100831	156.0
1561	2.0970071159488413	156.1
1562	2.08047940600463	156.2
1563	2.0853430283808048	156.3
1564	2.0866755170178375	156.4
1565	2.10026278908578	156.5
1566	2.0962591794129537	156.6
1567	2.1004315465322536	156.7
1568	2.0897742099510586	156.8
1569	2.093335521470428	156.9
1570	2.08206139240712	157.0
1571	2.106787537458658	157.1
1572	2.093563402070714	157.2
1573	2.1021431312666	157.3
1574	2.1023702927952814	157.4
1575	2.108429359706327	157.5
1576	2.1077647948447735	157.6
1577	2.0944189180398234	157.7
1578	2.092687374939528	157.8
1579	2.0931836016349576	157.9
1580	2.090074184485901	158.0
1581	2.0856623758089907	158.1
1582	2.0829354678505587	158.2
1583	2.089030808171305	158.3
1584	2.0855565069326616	158.4
1585	2.0913972815342916	158.5
1586	2.080710332844153	158.6
1587	2.090165138070451	158.7
1588	2.0977525778793384	158.8
1589	2.1018832472557674	158.9
1590	2.1015249549060506	159.0
1591	2.1014727864744236	159.1
1592	2.1041885205612254	159.2
1593	2.107479473916494	159.3
1594	2.107142158782584	159.4
1595	2.097609955757856	159.5
1596	2.0981197782354304	159.6
1597	2.101363915773751	159.7
1598	2.109249978638125	159.8
1599	2.1187051060544904	159.9
1600	2.1081449029540167	160.0
1601	2.095991294836553	160.1
1602	2.115890469369039	160.2
1603	2.101990298085139	160.3
1604	2.1148557018885716	160.4
1605	2.117850284424059	160.5
1606	2.121390192244946	160.6
1607	2.1039906745430663	160.7
1608	2.0931440288676058	160.8
1609	2.093850615930484	160.9
1610	2.095053455941439	161.0
1611	2.1039215669192224	161.1
1612	2.086604111311681	161.2
1613	2.102818275562071	161.3
1614	2.10537119257462	161.4
1615	2.1001182675149037	161.5
1616	2.096809632301539	161.6
1617	2.099282244914001	161.7
1618	2.0862651646273216	161.8
1619	2.103227218903597	161.9
1620	2.11635786195136	162.0
1621	2.1118732925455874	162.1
1622	2.1072814330415937	162.2
1623	2.10608740716539	162.3
1624	2.107914946244309	162.4
1625	2.104168570816358	162.5
1626	2.1110575248346937	162.6
1627	2.1018735641203907	162.7
1628	2.1043776494304356	162.8
1629	2.106242630727091	162.9
1630	2.1086117901546366	163.0
1631	2.1039158929355364	163.1
1632	2.092686930278837	163.2
1633	2.1092108264170366	163.3
1634	2.1053095078299346	163.4
1635	2.1082786772931046	163.5
1636	2.1064824685170374	163.6
1637	2.103615872309723	163.7
1638	2.1017519735472443	163.8
1639	2.102327975801094	163.9
1640	2.1026675672875372	164.0
1641	2.1112622619304333	164.1
1642	2.0971934802850716	164.2
1643	2.0997458610468445	164.3
1644	2.1104404382049595	164.4
1645	2.1049837889629157	164.5
1646	2.11130269646666	164.6
1647	2.1298116972137686	164.7
1648	2.110490661480239	164.8
1649	2.1051711979337018	164.9
1650	2.123667328937589	165.0
1651	2.11241533508841	165.1
1652	2.1041736309543126	165.2
1653	2.108736330929301	165.3
1654	2.101293931137614	165.4
1655	2.1036618801016163	165.5
1656	2.094811702305335	165.6
1657	2.115575905023097	165.7
1658	2.110007466409899	165.8
1659	2.1079327428990906	165.9
1660	2.1207690247195363	166.0
1661	2.0979700444422447	166.1
1662	2.1080973995717263	166.2
1663	2.1085438332630186	166.3
1664	2.1094288500873937	166.4
1665	2.1092563107089433	166.5
1666	2.1086119468139377	166.6
1667	2.117033515178579	166.7
1668	2.1106661807672227	166.8
1669	2.121711227309758	166.9
1670	2.1239025244812773	167.0
1671	2.129330444048228	167.1
1672	2.1273213719478528	167.2
1673	2.1280750936817108	167.3
1674	2.10856732887887	167.4
1675	2.120526581081721	167.5
1676	2.102927416214406	167.6
1677	2.100047127130857	167.7
1678	2.1067883429788847	167.8
1679	2.111099500784352	167.9
1680	2.107402483728458	168.0
1681	2.1263508221492575	168.1
1682	2.112814960371204	168.2
1683	2.1001895493006386	168.3
1684	2.1015072073870114	168.4
1685	2.094406729385321	168.5
1686	2.113220714029873	168.6
1687	2.107036433817714	168.7
1688	2.115361743173335	168.8
1689	2.1303500137648563	168.9
1690	2.123893496609844	169.0
1691	2.135966457779496	169.1
1692	2.124471408519881	169.2
1693	2.121325565659024	169.3
1694	2.1227527257941157	169.4
1695	2.122455775987337	169.5
1696	2.1200003271596963	169.6
1697	2.1021042382175934	169.7
1698	2.104309542643253	169.8
1699	2.116897245255053	169.9
1700	2.1299932450141155	170.0
1701	2.1257749988108565	170.1
1702	2.1353475527789474	170.2
1703	2.134934449009621	170.3
1704	2.138598824159481	170.4
1705	2.138826660635308	170.5
1706	2.1272612992465	170.6
1707	2.1128990112284503	170.7
1708	2.1158120771850757	170.8
1709	2.1248596794954135	170.9
1710	2.1131134848477	171.0
1711	2.1105942494754273	171.1
1712	2.119486164365918	171.2
1713	2.119572223161964	171.3
1714	2.12323388498376	171.4
1715	2.1101027787815703	171.5
1716	2.118968159679037	171.6
1717	2.091725990370587	171.7
1718	2.1123631061235346	171.8
1719	2.1071347071977655	171.9
1720	2.102377881326166	172.0
1721	2.115856842971475	172.1
1722	2.111332472387545	172.2
1723	2.1149210236102682	172.3
1724	2.1107226956689438	172.4
1725	2.1195887113621743	172.5
1726	2.105785363889205	172.6
1727	2.1169368177773107	172.7
1728	2.1084526067683678	172.8
1729	2.124612396295806	172.9
1730	2.1326704178664295	173.0
1731	2.127074388561974	173.1
1732	2.125228787663168	173.2
1733	2.128850339909072	173.3
1734	2.129544002269492	173.4
1735	2.1395056968667845	173.5
1736	2.1110026503905956	173.6
1737	2.1126762306636717	173.7
1738	2.114597777653585	173.8
1739	2.1100887298777193	173.9
1740	2.1185095275007453	174.0
1741	2.1244844226903425	174.1
1742	2.124021445619601	174.2
1743	2.1108829312875184	174.3
1744	2.1198191931628876	174.4
1745	2.1260816598660517	174.5
1746	2.1202372789497876	174.6
1747	2.127361568983831	174.7
1748	2.1112396417772064	174.8
1749	2.122002470175968	174.9
1750	2.112977242200777	175.0
1751	2.1000016398329233	175.1
1752	2.122164618216365	175.2
1753	2.1126738094190296	175.3
1754	2.1109823554528964	175.4
1755	2.1120195802865402	175.5
1756	2.109403803378911	175.6
1757	2.090919199821066	175.7
1758	2.079306376582472	175.8
1759	2.1036432148991526	175.9
1760	2.085659158934317	176.0
1761	2.0842886839520043	176.1
1762	2.074122811510624	176.2
1763	2.1100644450688937	176.3
1764	2.1144554311287775	176.4
1765	2.110183195353256	176.5
1766	2.0930003650019353	176.6
1767	2.1060961979507553	176.7
1768	2.1067636469491493	176.8
1769	2.093576496735038	176.9
1770	2.1101307208342095	177.0
1771	2.090968443037194	177.1
1772	2.0985017709767892	177.2
1773	2.0945670932977705	177.3
1774	2.0967224778337648	177.4
1775	2.1011995668532806	177.5
1776	2.107819277746569	177.6
1777	2.106195429197095	177.7
1778	2.113601190167163	177.8
1779	2.103528830728324	177.9
1780	2.0981396660243568	178.0
1781	2.112336730308886	178.1
1782	2.1249663071862512	178.2
1783	2.097407814168317	178.3
1784	2.1055784517176237	178.4
1785	2.105860623135961	178.5
1786	2.1197168663312227	178.6
1787	2.1087863498857446	178.7
1788	2.1252137990782476	178.8
1789	2.103345435117397	178.9
1790	2.112772491398929	179.0
1791	2.1290475547859415	179.1
1792	2.128853970784149	179.2
1793	2.1353397917096637	179.3
1794	2.120552133507831	179.4
1795	2.125710984212264	179.5
1796	2.1307698346767032	179.6
1797	2.1231388577083563	179.7
1798	2.1195262248129363	179.8
1799	2.1224872133547965	179.9
1800	2.113410091141894	180.0
1801	2.1326750623395325	180.1
1802	2.132357920720419	180.2
1803	2.1238201786898814	180.3
1804	2.131168307887968	180.4
1805	2.1460173910036078	180.5
1806	2.123585366595006	180.6
1807	2.122986348385584	180.7
1808	2.1261254518029347	180.8
1809	2.1220358430679562	180.9
1810	2.112422613578113	181.0
1811	2.1331311172149	181.1
1812	2.1250723344959734	181.2
1813	2.1245326098478428	181.3
1814	2.1293459053524084	181.4
1815	2.1137118802284047	181.5
1816	2.129007240522164	181.6
1817	2.1276536580554395	181.7
1818	2.113839817143721	181.8
1819	2.118816471291528	181.9
1820	2.1229470022547425	182.0
1821	2.126325748319136	182.1
1822	2.107202520293971	182.2
1823	2.1110144088517058	182.3
1824	2.112753497624627	182.4
1825	2.110405543274662	182.5
1826	2.0995592749340273	182.6
1827	2.1199948379002542	182.7
1828	2.1274023283857932	182.8
1829	2.1134706428859396	182.9
1830	2.119896718704593	183.0
1831	2.1047740010578213	183.1
1832	2.0985190324918017	183.2
1833	2.1110917673860725	183.3
1834	2.1184345337805004	183.4
1835	2.1125082769701464	183.5
1836	2.1208566446377137	183.6
1837	2.137152239682233	183.7
1838	2.107580893128831	183.8
1839	2.1004936391284583	183.9
1840	2.104254476859759	184.0
1841	2.1102205905012794	184.1
1842	2.1030501787905664	184.2
1843	2.1041181115216365	184.3
1844	2.1079642163418066	184.4
1845	2.119509118535232	184.5
1846	2.1182861106873734	184.6
1847	2.1173650516306344	184.7
1848	2.1087654370059856	184.8
1849	2.119199173896754	184.9
1850	2.1176654846998058	185.0
1851	2.113133015393444	185.1
1852	2.09879247850272	185.2
1853	2.092094085927932	185.3
1854	2.0925694739077674	185.4
1855	2.1060914502295263	185.5
1856	2.103390492004593	185.6
1857	2.1045690922705282	185.7
1858	2.1170402717262484	185.8
1859	2.0985340949542346	185.9
1860	2.0929247821973083	186.0
1861	2.095778782811683	186.1
1862	2.0926964438913775	186.2
1863	2.095894459931274	186.3
1864	2.097139503610812	186.4
1865	2.0930412555862454	186.5
1866	2.0830520559408088	186.6
1867	2.0733129478240264	186.7
1868	2.091372819069993	186.8
1869	2.0972519751265843	186.9
1870	2.0855850676747254	187.0
1871	2.0915614431025147	187.1
1872	2.093561956526548	187.2
1873	2.093772944547375	187.3
1874	2.0860188576270198	187.4
1875	2.0974449562484794	187.5
1876	2.113874020894721	187.6
1877	2.1062437001129903	187.7
1878	2.0981365577006796	187.8
1879	2.103529648648289	187.9
1880	2.103593138688785	188.0
1881	2.1048189329821136	188.1
1882	2.1031822351564142	188.2
1883	2.114097027068654	188.3
1884	2.104958067969679	188.4
1885	2.104208358494116	188.5
1886	2.096633507705023	188.6
1887	2.105763004927845	188.7
1888	2.1026366132755134	188.8
1889	2.0961042733409956	188.9
1890	2.105016559354479	189.0
1891	2.0806943919109715	189.1
1892	2.103418433303031	189.2
1893	2.0908186077011517	189.3
1894	2.094292182799015	189.4
1895	2.1095830806683677	189.5
1896	2.1049669742830304	189.6
1897	2.099031906722092	189.7
1898	2.1047394371698385	189.8
1899	2.1121362954318155	189.9
1900	2.0966476045000966	190.0
1901	2.084401509992686	190.1
1902	2.090447699246963	190.2
1903	2.100517997889283	190.3
1904	2.1022158752118845	190.4
1905	2.1059410524166706	190.5
1906	2.100861608394269	190.6
1907	2.116819089468175	190.7
1908	2.117466243813531	190.8
1909	2.0967353053781226	190.9
1910	2.1094007758022975	191.0
1911	2.124843346218577	191.1
1912	2.120409674478628	191.2
1913	2.0971294835027527	191.3
1914	2.1114697878781254	191.4
1915	2.102331409738393	191.5
1916	2.1053377782740648	191.6
1917	2.1043409361899386	191.7
1918	2.118310972509195	191.8
1919	2.100386659785215	191.9
1920	2.1050265523040226	192.0
1921	2.1209857440700186	192.1
1922	2.1085635154457907	192.2
1923	2.0874015590323234	192.3
1924	2.1061902502335728	192.4
1925	2.1146431990193975	192.5
1926	2.1095461015372283	192.6
1927	2.100538590970464	192.7
1928	2.0909987827887617	192.8
1929	2.1007169440254456	192.9
1930	2.103488154350167	193.0
1931	2.116072343756995	193.1
1932	2.109024543498577	193.2
1933	2.110055414708467	193.3
1934	2.102196613607685	193.4
1935	2.115432023753183	193.5
1936	2.1188686095956553	193.6
1937	2.1315544493125893	193.7
1938	2.120470006526005	193.8
1939	2.104579076420426	193.9
1940	2.117213713076806	194.0
1941	2.103274188551403	194.1
1942	2.1088254197724736	194.2
1943	2.1234156788286436	194.3
1944	2.113605436399794	194.4
1945	2.1117469530523665	194.5
1946	2.103778625851192	194.6
1947	2.1096754381099405	194.7
1948	2.121884391179009	194.8
1949	2.1022679330343745	194.9
1950	2.117345400537289	195.0
1951	2.111567088064224	195.1
1952	2.113595687894912	195.2
1953	2.127635535779375	195.3
1954	2.114707166109749	195.4
1955	2.1211736846358087	195.5
1956	2.118887778237107	195.6
1957	2.1065368778009717	195.7
1958	2.126419813399294	195.8
1959	2.122665052917059	195.9
1960	2.13027987619016	196.0
1961	2.1238777556101622	196.1
1962	2.1276142308653796	196.2
1963	2.120432955525991	196.3
1964	2.1171235832861197	196.4
1965	2.1208789000934614	196.5
1966	2.1201080582748433	196.6
1967	2.1066933857835806	196.7
1968	2.1008752158666573	196.8
1969	2.1163724555046084	196.9
1970	2.107708013269113	197.0
1971	2.116770458190478	197.1
1972	2.1178691557552964	197.2
1973	2.0977133384508933	197.3
1974	2.1306868308123095	197.4
1975	2.1194321170497097	197.5
1976	2.1182513283212767	197.6
1977	2.1055941404388396	197.7
1978	2.1128607314483636	197.8
1979	2.1310143178200684	197.9
1980	2.1198301375345485	198.0
1981	2.099624371880208	198.1
1982	2.093533474763048	198.2
1983	2.1097194535872177	198.3
1984	2.1233443644541654	198.4
1985	2.114267604623976	198.5
1986	2.121996705774135	198.6
1987	2.111168234899119	198.7
1988	2.1081302157969497	198.8
1989	2.1060524004833394	198.9
1990	2.1036912541127024	199.0
1991	2.1062697112400866	199.1
1992	2.123378420848092	199.2
1993	2.1194818535648006	199.3
1994	2.115641304881355	199.4
1995	2.1201082723074722	199.5
1996	2.0939304263520264	199.6
1997	2.1002082502899087	199.7
1998	2.1086434283803963	199.8
[truncated: 24,001 more rows]
