# Supplementary material for: Assessing structure-function impacts on Vitellogenin by leveraging allelic variant found in honey bee subspecies Apis mellifera mellifera
Source: iScience. 2025 Jul 29;28(9):113241. doi: 10.1016/j.isci.2025.113241 (PMC12496180; doi:10.1016/j.isci.2025.113241)
Supplement: Data S1. Data and code for molecular dynamics [file mmc2.zip › MD_analysis/csv/rmsdwt5_delloop.csv]

	CA_Backbone	Time_(ns)
0	29.971713321810626	0.0
1	30.34953420052245	0.1
2	30.197435317503057	0.2
3	30.05797646980747	0.3
4	30.027421611658678	0.4
5	29.83341441346812	0.5
6	29.675323122240187	0.6
7	29.678355115612472	0.7
8	29.327908438563867	0.8
9	29.743691636229897	0.9
10	29.823200706980973	1.0
11	29.707929898421796	1.1
12	29.837707290282754	1.2
13	29.982940139884636	1.3
14	29.686707780162877	1.4
15	29.738251667491728	1.5
16	29.801338052591948	1.6
17	30.130992082597807	1.7
18	30.22553998730318	1.8
19	30.01392079855545	1.9
20	29.955246587829908	2.0
21	30.075953694433096	2.1
22	30.20083438029087	2.2
23	30.25860192956005	2.3
24	30.06787633194434	2.4
25	30.140194512845163	2.5
26	29.632117216685117	2.6
27	29.915632456505815	2.7
28	29.652465709735072	2.8
29	29.71397736704267	2.9
30	29.581981040564823	3.0
31	29.860527995846308	3.1
32	30.474732401424657	3.2
33	30.268033778192116	3.3
34	29.70031137270245	3.4
35	29.622422913420948	3.5
36	29.551275683955666	3.6
37	29.386936871275395	3.7
38	29.534256510504573	3.8
39	29.53080055195735	3.9
40	29.514377866306496	4.0
41	29.868383281338673	4.1
42	29.668079007324685	4.2
43	29.840823709620608	4.3
44	30.11457490298818	4.4
45	29.645150016283544	4.5
46	29.45173196450491	4.6
47	29.500464100110797	4.7
48	29.2275608370931	4.8
49	29.711672171113133	4.9
50	29.75540849197364	5.0
51	29.799669722098365	5.1
52	29.849543443586548	5.2
53	29.249401467317192	5.3
54	29.166930146382782	5.4
55	29.492480340323	5.5
56	29.110351902019925	5.6
57	29.565741889621737	5.7
58	29.250071369000533	5.8
59	29.513252798547892	5.9
60	29.080230185781456	6.0
61	28.746398905826858	6.1
62	29.305403412697668	6.2
63	29.2355280787572	6.3
64	29.248779284657864	6.4
65	29.595516725262527	6.5
66	29.36371422470183	6.6
67	29.328585681635523	6.7
68	29.508495578922616	6.8
69	30.142719950424016	6.9
70	29.14487845124476	7.0
71	29.3505914930966	7.1
72	29.710411287670784	7.2
73	29.217668316344543	7.3
74	29.01523136902632	7.4
75	28.965339294067356	7.5
76	29.508256983802518	7.6
77	28.9976230491633	7.7
78	29.192564439016383	7.8
79	28.834084447808888	7.9
80	29.528693573512204	8.0
81	29.038677927943354	8.1
82	28.82159307559837	8.2
83	28.924390865417806	8.3
84	28.87471169071985	8.4
85	28.715933979684873	8.5
86	28.67260143518145	8.6
87	28.559903783225145	8.7
88	28.4156693624335	8.8
89	28.745637236789634	8.9
90	28.650008312655515	9.0
91	28.699294723078857	9.1
92	29.059540318175053	9.2
93	29.060347870889224	9.3
94	29.281600796447563	9.4
95	28.92052195377811	9.5
96	28.89867948820694	9.6
97	29.60484212376409	9.7
98	28.90767268888745	9.8
99	29.334209185081455	9.9
100	29.71727915643537	10.0
101	29.613956457351726	10.1
102	29.352129513947673	10.2
103	29.311658275538313	10.3
104	29.13242745666995	10.4
105	28.863995099133422	10.5
106	29.450300393784342	10.6
107	29.31109115329132	10.7
108	29.247039375628248	10.8
109	29.366357124493653	10.9
110	29.256957591235896	11.0
111	29.010753122156842	11.1
112	29.040243479000594	11.2
113	28.92906549442459	11.3
114	29.02985724988815	11.4
115	29.10732908538303	11.5
116	29.031044719447394	11.6
117	28.688769007588505	11.7
118	29.05375163349213	11.8
119	28.996751259301412	11.9
120	29.035361455774034	12.0
121	29.076353932753452	12.1
122	29.020605265269694	12.2
123	28.7756359847739	12.3
124	28.948711049543803	12.4
125	28.950937325549	12.5
126	29.087430252367096	12.6
127	28.994139560409913	12.7
128	29.118662353587542	12.8
129	29.065609810960858	12.9
130	29.30714515707436	13.0
131	29.273705133319492	13.1
132	29.03342883530126	13.2
133	29.41538658632612	13.3
134	29.000484355257363	13.4
135	29.42459452261471	13.5
136	29.215621904352957	13.6
137	29.417902847169582	13.7
138	29.56425892918299	13.8
139	29.364679617264677	13.9
140	29.9345328607115	14.0
141	29.966157726206568	14.1
142	29.834748710793573	14.2
143	29.548201477600596	14.3
144	29.230488215681962	14.4
145	29.459051328650602	14.5
146	29.302632038610405	14.6
147	29.25946834603813	14.7
148	29.408269110358972	14.8
149	29.278592662587286	14.9
150	29.48607130832783	15.0
151	29.433187617632292	15.1
152	29.544857475225108	15.2
153	29.44584967712103	15.3
154	29.359982964092957	15.4
155	29.037420715195164	15.5
156	29.485434442891886	15.6
157	29.259635362622195	15.7
158	29.411357999490665	15.8
159	29.437234557938517	15.9
160	29.248500311902063	16.0
161	29.330745885145923	16.1
162	29.28413908145596	16.2
163	29.638419798549783	16.3
164	29.350808064051765	16.4
165	29.265636947566126	16.5
166	29.260943965088558	16.6
167	29.139031035455357	16.7
168	29.323903711240426	16.8
169	29.2788954948551	16.9
170	29.496819100814573	17.0
171	29.39932913474372	17.1
172	29.54874474033558	17.2
173	29.667535744589696	17.3
174	29.29788216037344	17.4
175	29.372678059829095	17.5
176	29.406738430896212	17.6
177	29.336789683072638	17.7
178	29.282935093773016	17.8
179	29.717424148854505	17.9
180	29.65394867017382	18.0
181	29.782222912778174	18.1
182	29.631142647386884	18.2
183	29.604801746128384	18.3
184	29.35949659711738	18.4
185	29.09256555349037	18.5
186	29.429414144040635	18.6
187	29.35459071437881	18.7
188	29.12769593190376	18.8
189	29.10769431945148	18.9
190	29.419347265319693	19.0
191	29.22896304226043	19.1
192	29.622090715599892	19.2
193	29.231191153612702	19.3
194	29.174192614769062	19.4
195	29.333798067336062	19.5
196	29.175904993592514	19.6
197	29.056844193317982	19.7
198	29.59631510124131	19.8
199	29.78303964222773	19.9
200	29.752809640511686	20.0
201	29.730188987779588	20.1
202	29.731851812231945	20.2
203	29.360480343151	20.3
204	29.65116811935117	20.4
205	29.530514237813236	20.5
206	29.484355258810222	20.6
207	29.5214659767204	20.7
208	29.61444649502146	20.8
209	29.587250322024772	20.9
210	29.75582511576027	21.0
211	29.89222811057156	21.1
212	29.535959712592636	21.2
213	29.667051212961194	21.3
214	30.24619865400926	21.4
215	29.848941449745077	21.5
216	29.862924959129728	21.6
217	29.849899500919612	21.7
218	30.059663153771833	21.8
219	29.72962737157383	21.9
220	29.59951411119766	22.0
221	30.209607339322062	22.1
222	29.816108925872914	22.2
223	29.68094662568612	22.3
224	29.780161818009972	22.4
225	29.627319619424128	22.5
226	29.95222377119301	22.6
227	29.48817828677298	22.7
228	29.75113029793563	22.8
229	30.108193401199177	22.9
230	29.689064365810584	23.0
231	29.975428064295798	23.1
232	29.790204837218894	23.2
233	29.7176462258509	23.3
234	29.754358673445225	23.4
235	29.61464654785292	23.5
236	29.62330938605945	23.6
237	29.642055621110618	23.7
238	29.630762730541807	23.8
239	29.76651417714053	23.9
240	29.69716742315843	24.0
241	29.57243172971979	24.1
242	29.561650900985647	24.2
243	29.618164908200786	24.3
244	29.416586903314904	24.4
245	29.703947195263286	24.5
246	29.851345754416805	24.6
247	29.528401753326854	24.7
248	29.83588479063464	24.8
249	29.69895321586499	24.9
250	29.529706685099065	25.0
251	29.713006468438586	25.1
252	29.633557964141076	25.2
253	29.618812785719197	25.3
254	29.335270015692338	25.4
255	29.422010353929373	25.5
256	29.363437087293104	25.6
257	29.550824188574563	25.7
258	29.45506679014501	25.8
259	29.384479341538416	25.9
260	29.724238792553837	26.0
261	29.881974026448702	26.1
262	29.61697560329447	26.2
263	29.71788115027684	26.3
264	29.675295592034022	26.4
265	29.57285202420057	26.5
266	29.541432717578203	26.6
267	29.744034846133417	26.7
268	29.682523188825822	26.8
269	29.815574839873314	26.9
270	29.66186635746682	27.0
271	29.95602661033791	27.1
272	30.214533410878484	27.2
273	30.00607836049263	27.3
274	29.61629836022281	27.4
275	29.94614510167182	27.5
276	29.862029309755833	27.6
277	29.86361321428385	27.7
278	29.782876296337825	27.8
279	29.937489604853603	27.9
280	29.827579845108257	28.0
281	29.91431834799821	28.1
282	29.812278556521846	28.2
283	30.02778501038005	28.3
284	30.185180705065555	28.4
285	29.7855559030712	28.5
286	30.159304146617703	28.6
287	29.96520885176742	28.7
288	30.126754266195498	28.8
289	30.071921436903487	28.9
290	29.838133090804767	29.0
291	29.931787181483326	29.1
292	30.091199922607174	29.2
293	29.916640062051446	29.3
294	30.031991625882036	29.4
295	29.789593666642034	29.5
296	29.98302640119729	29.6
297	29.741424982588992	29.7
298	30.05247042857451	29.8
299	30.18394001044106	29.9
300	29.74435052583077	30.0
301	29.882451216688892	30.1
302	29.69537428906356	30.2
303	29.81154074699663	30.3
304	29.606868346937823	30.4
305	30.027096755225934	30.5
306	29.944230834669824	30.6
307	30.398411328547468	30.7
308	29.69589369228654	30.8
309	29.630531476810024	30.9
310	29.6092029084206	31.0
311	29.936696734916055	31.1
312	29.998257946594748	31.2
313	29.89110120746588	31.3
314	30.00195617095622	31.4
315	29.778309952808616	31.5
316	30.098359611557104	31.6
317	29.995921549764894	31.7
318	29.742841870532942	31.8
319	29.754050335136178	31.9
320	30.019090971273204	32.0
321	29.887623224753725	32.1
322	29.824779105467755	32.2
323	29.917695386621098	32.3
324	29.84695743955413	32.4
325	29.859492860094512	32.5
326	29.811111275780462	32.6
327	29.96922092047917	32.7
328	29.80876386686814	32.8
329	29.55866662663738	32.9
330	29.797371867557136	33.0
331	29.616026728855317	33.1
332	29.541684160127843	33.2
333	29.565106859532868	33.3
334	29.45430145041363	33.4
335	29.17595271261653	33.5
336	29.36549634671423	33.6
337	29.39637789664285	33.7
338	29.446448000268344	33.8
339	29.391466507863043	33.9
340	29.481011256434737	34.0
341	29.337782605841646	34.1
342	29.423414394443782	34.2
343	29.407988302256094	34.3
344	29.955382403513656	34.4
345	29.68769703223773	34.5
346	29.879290749021173	34.6
347	29.487868113116853	34.7
348	29.72270811309107	34.8
349	29.914329360080675	34.9
350	29.926664727789593	35.0
351	29.95880532581348	35.1
352	29.60169633887299	35.2
353	30.262729625137695	35.3
354	29.9151901378601	35.4
355	29.49244363338145	35.5
356	29.64830497791003	35.6
357	29.846109509204254	35.7
358	29.789360577563176	35.8
359	30.076689668611237	35.9
360	29.72814808182924	36.0
361	29.753050070978855	36.1
362	29.39051579807682	36.2
363	29.28695817456724	36.3
364	29.61733900201584	36.4
365	29.82838372712827	36.5
366	30.10796214746739	36.6
367	29.62940640905142	36.7
368	29.708522715527877	36.8
369	29.85074559592241	36.9
370	29.740718373964093	37.0
371	29.827460547548206	37.1
372	29.931774334053785	37.2
373	29.957581149312684	37.3
374	30.14073594023307	37.4
375	29.944513478119784	37.5
376	29.828458976358448	37.6
377	29.90218119777368	37.7
378	29.925435045247568	37.8
379	29.834831301412066	37.9
380	29.55977701161936	38.0
381	29.97601537536065	38.1
382	30.01700234629883	38.2
383	29.499878624393023	38.3
384	30.284865746241287	38.4
385	30.323374998624637	38.5
386	30.09451455942942	38.6
387	29.687882402292573	38.7
388	29.85498708301887	38.8
389	30.062390479529228	38.9
390	29.997890877179213	39.0
391	29.650002673956863	39.1
392	29.927859538737145	39.2
393	30.123749803029376	39.3
394	30.109281762016224	39.4
395	29.767754871765028	39.5
396	29.916107811398923	39.6
397	30.092091901286913	39.7
398	30.04205850460297	39.8
399	29.88628709208119	39.9
400	29.744770820311555	40.0
401	29.73256025620392	40.1
402	29.876974541009172	40.2
403	29.98635939149031	40.3
404	29.386116471131682	40.4
405	29.854021690456026	40.5
406	29.622158623441763	40.6
407	29.89840772418202	40.7
408	29.623243313564657	40.8
409	29.80445263658273	40.9
410	29.7159870720927	41.0
411	29.78034168202358	41.1
412	30.047125897884378	41.2
413	29.93782730871589	41.3
414	29.917194336868896	41.4
415	30.18379868871608	41.5
416	29.837195228448085	41.6
417	30.239806140137787	41.7
418	30.134510442945665	41.8
419	30.26339035008565	41.9
420	30.082118625266936	42.0
421	30.42555244113182	42.1
422	29.95613122512134	42.2
423	30.14325770711777	42.3
424	30.225516127791174	42.4
425	30.16158915372938	42.5
426	29.903755925566312	42.6
427	29.999335295329324	42.7
428	30.030139760680683	42.8
429	29.799308158724067	42.9
430	30.08353367786381	43.0
431	30.102685524619133	43.1
432	30.10848155069037	43.2
433	30.169415073668503	43.3
434	30.24286382836916	43.4
435	30.25949390823979	43.5
436	30.34501557601726	43.6
437	30.06752394530543	43.7
438	30.229966844454484	43.8
439	29.709133886104738	43.9
440	29.917363188800042	44.0
441	29.86525584991835	44.1
442	30.030433416213107	44.2
443	29.885472197978714	44.3
444	29.979113441227728	44.4
445	29.979572277997143	44.5
446	30.007702642656355	44.6
447	29.859147814843915	44.7
448	30.063209044325863	44.8
449	29.932031282644655	44.9
450	29.904253304624355	45.0
451	30.116162478210352	45.1
452	29.902763002797297	45.2
453	30.17075487703519	45.3
454	29.926055392559814	45.4
455	30.091891848455447	45.5
456	30.222561218996145	45.6
457	29.95032969300887	45.7
458	29.91986660221396	45.8
459	29.826016129398095	45.9
460	29.873997608049216	46.0
461	29.820168713608687	46.1
462	29.762340597885945	46.2
463	29.69767030825771	46.3
464	29.846208617946452	46.4
465	29.434991763809624	46.5
466	29.492764819120033	46.6
467	29.740883555201087	46.7
468	30.023147088314815	46.8
469	29.976230110968736	46.9
470	30.16081463726261	47.0
471	29.747619278976074	47.1
472	29.845626812922834	47.2
473	29.6999131023866	47.3
474	30.10466035807469	47.4
475	30.034230749316777	47.5
476	29.92623525657342	47.6
477	29.66632992155968	47.7
478	29.93708766384359	47.8
479	29.96175105787312	47.9
480	29.8805534678106	48.0
481	30.003345528694002	48.1
482	30.017248282807238	48.2
483	30.084943224419447	48.3
484	29.939135911182255	48.4
485	30.19100793203711	48.5
486	30.05641275409731	48.6
487	29.956191791574902	48.7
488	29.913209798363308	48.8
489	30.09385750517562	48.9
490	30.110237977843685	49.0
491	30.194524457037897	49.1
492	29.82480296497976	49.2
493	30.08198464493027	49.3
494	29.614613511605526	49.4
495	29.561135168456826	49.5
496	29.63625408899815	49.6
497	29.78854201276654	49.7
498	29.391780352213324	49.8
499	29.599627902716477	49.9
500	29.433070155419323	50.0
501	30.027731785314803	50.1
502	30.340577706783492	50.2
503	30.29696068348303	50.3
504	30.218624399514574	50.4
505	29.34755582903016	50.5
506	29.37943397242194	50.6
507	29.425079054243213	50.7
508	29.562856724015667	50.8
509	29.49589041519328	50.9
510	29.38520063293993	51.0
511	29.53067758370315	51.1
512	29.6186402630939	51.2
513	29.83969497116785	51.3
514	29.548030790322372	51.4
515	29.640877328286763	51.5
516	29.46826110028627	51.6
517	29.827559656290397	51.7
518	30.015267943310448	51.8
519	29.81081578490096	51.9
520	30.065196725210967	52.0
521	30.00333818730569	52.1
522	30.188431104740083	52.2
523	29.938308169650234	52.3
524	29.871367555686938	52.4
525	30.024560305564613	52.5
526	30.401652551486606	52.6
527	30.18544315969766	52.7
528	30.19699299885734	52.8
529	30.199188073962215	52.9
530	30.251014604741027	53.0
531	30.528337383521716	53.1
532	30.09613150020483	53.2
533	30.045646608139783	53.3
534	29.96540156321057	53.4
535	30.247670602365538	53.5
536	30.405205783428944	53.6
537	30.214735299057025	53.7
538	30.325214016396448	53.8
539	29.856756357601732	53.9
540	29.868293349331868	54.0
541	29.794117797188456	54.1
542	29.865909233477993	54.2
543	29.673434550097276	54.3
544	29.578715958113676	54.4
545	29.71696347673801	54.5
546	29.795808151846973	54.6
547	29.486843989447525	54.7
548	29.62677268599499	54.8
549	29.859580956754243	54.9
550	29.569051020402746	55.0
551	29.511366061752064	55.1
552	29.606956443597554	55.2
553	29.644522327582983	55.3
554	29.42926731627442	55.4
555	29.364767713924405	55.5
556	29.602399276803734	55.6
557	29.541838329282367	55.7
558	29.583390587120462	55.8
559	29.764493460008033	55.9
560	29.75524698143081	56.0
561	29.616054259061485	56.1
562	29.650052228327958	56.2
563	29.946570902193837	56.3
564	29.696277279825765	56.4
565	29.4116589964114	56.5
566	29.718659337437764	56.6
567	29.603302267565937	56.7
568	29.915737071289236	56.8
569	29.869216528911927	56.9
570	29.693487552267733	57.0
571	29.836719873554976	57.1
572	29.609491057911793	57.2
573	29.685869026548385	57.3
574	29.578170860031612	57.4
575	29.675569058748593	57.5
576	29.745941771747102	57.6
577	29.796584503660824	57.7
578	29.905763795269262	57.8
579	29.854774182757865	57.9
580	29.80278981213037	58.0
581	29.71344144569599	58.1
582	30.08433388918967	58.2
583	30.177802609813384	58.3
584	30.082318678098403	58.4
585	29.87131249527461	58.5
586	29.649088671112192	58.6
587	29.711431740645963	58.7
588	29.90460752661034	58.8
589	29.795070342321758	58.9
590	29.687632795090014	59.0
591	29.75971421621782	59.1
592	29.8320360678128	59.2
593	30.00485051329768	59.3
594	29.62586418919155	59.4
595	30.011081516626316	59.5
596	29.843207825474487	59.6
597	29.675853537545628	59.7
598	29.75338410414699	59.8
599	29.65207661615461	59.9
600	29.784557474260957	60.0
601	29.595659882334587	60.1
602	29.832032397118645	60.2
603	29.91342820466555	60.3
604	29.861399785708194	60.4
605	29.90852415727406	60.5
606	29.765304683416357	60.6
607	29.706092715997062	60.7
608	29.93651136486121	60.8
609	29.66918388626543	60.9
610	29.85495771746563	61.0
611	29.93642510354856	61.1
612	29.738980300281558	61.2
613	29.571302991267032	61.3
614	29.922938973221953	61.4
615	29.79676620302151	61.5
616	30.066297933457555	61.6
617	29.741768192492515	61.7
618	29.78849429374252	61.8
619	30.004892726280467	61.9
620	29.75403932305371	62.0
621	30.038347432811957	62.1
622	29.82161496710588	62.2
623	29.706490986312915	62.3
624	29.937981477870412	62.4
625	29.981314022373837	62.5
626	29.94494111398888	62.6
627	29.950423295709832	62.7
628	29.86956708020376	62.8
629	29.771675173122894	62.9
630	29.927475951197916	63.0
631	30.044325158243876	63.1
632	29.999601420655587	63.2
633	29.958942976844305	63.3
634	30.061461793907934	63.4
635	29.921839600322443	63.5
636	29.990103499528725	63.6
637	29.933093948602618	63.7
638	30.088544175385806	63.8
639	29.91888285618034	63.9
640	29.80368729685135	64.0
641	30.008884606174362	64.1
642	29.66814875051363	64.2
643	29.821438773786426	64.3
644	29.92636556621594	64.4
645	29.957825250474013	64.5
646	29.8767671467894	64.6
647	29.905763795269262	64.7
648	29.776247022693333	64.8
649	30.120051578667905	64.9
650	29.956931436447192	65.0
651	29.85404187927388	65.1
652	30.114145431772013	65.2
653	29.740347633854405	65.3
654	29.631460162431317	65.4
655	29.796024722802137	65.5
656	29.771276902807045	65.6
657	30.1025074959526	65.7
658	29.9527339976806	65.8
659	29.940057255415237	65.9
660	29.959135688287457	66.0
661	29.960809524822277	66.1
662	29.710169021856533	66.2
663	29.9737523924139	66.3
664	29.794980410314956	66.4
665	29.896880715413413	66.5
666	29.864987889245008	66.6
667	30.01530281490492	66.7
668	29.97751485392309	66.8
669	30.090225353308938	66.9
670	30.02102542709305	67.0
671	29.724308535742786	67.1
672	29.93913958187641	67.2
673	29.794594987428646	67.3
674	30.124570203173093	67.4
675	29.71373326588134	67.5
676	29.726097999143498	67.6
677	29.7984675697625	67.7
678	29.893189832440253	67.8
679	30.045057461727858	67.9
680	29.92842115494291	68.0
681	29.79140698955476	68.1
682	30.138195819877595	68.2
683	29.79830789456674	68.3
684	29.87426373337548	68.4
685	29.94253680931715	68.5
686	30.032823038108212	68.6
687	29.9745984874167	68.7
688	29.900826711630373	68.8
689	29.61323149525605	68.9
690	29.873889322571635	69.0
691	29.88041031073854	69.1
692	30.159359207030036	69.2
693	30.009541660428166	69.3
694	30.182886521218485	69.4
695	29.877848166218136	69.5
696	30.253317965323482	69.6
697	30.27422623923212	69.7
698	30.187599692513906	69.8
699	29.91909025040011	69.9
700	29.985849165002723	70.0
701	30.07696680601996	70.1
702	29.907791853790073	70.2
703	30.136789944016115	70.3
704	29.874773959863067	70.4
705	29.809584267011854	70.5
706	29.862324800635335	70.6
707	30.012085451477795	70.7
708	29.6641513645785	70.8
709	29.65181966756374	70.9
710	29.851602703007675	71.0
711	30.047309432592144	71.1
712	30.157276088096893	71.2
713	29.853408684532088	71.3
714	30.04510518075188	71.4
715	30.16360252947357	71.5
716	29.903702700501057	71.6
717	29.728672991093447	71.7
718	29.68954339139785	71.8
719	29.87639824202679	71.9
720	29.755045093252267	72.0
721	29.987203651146032	72.1
722	30.06246022271818	72.2
723	30.09498807897545	72.3
724	30.161216578272622	72.4
725	30.052363978444	72.5
726	30.195489849600744	72.6
727	30.289696379749675	72.7
728	29.834315568883248	72.8
729	29.997351285138386	72.9
730	29.898418736264492	73.0
731	29.571603988187768	73.1
732	29.7331861095574	73.2
733	29.929841713581013	73.3
734	29.8806929541885	73.4
735	29.776667317174116	73.5
736	29.952143015921596	73.6
737	30.24709246803608	73.7
738	30.22000825121113	73.8
739	30.246257385115744	73.9
740	29.868293349331868	74.0
741	29.681157690600045	74.1
742	29.761740439391552	74.2
743	29.832179224884857	74.3
744	29.703009332906603	74.4
745	29.242711627219144	74.5
746	29.924886276471344	74.6
747	29.91126065976684	74.7
748	29.965985203581265	74.8
749	30.02605060739167	74.9
750	30.007243805886944	75.0
751	29.890660724167244	75.1
752	30.222546536219525	75.2
753	29.81778643310189	75.3
754	30.327922988683063	75.4
755	30.065947382165724	75.5
756	30.39102956260114	75.6
757	30.13889141642003	75.7
758	30.179845351110814	75.8
759	30.159122447257015	75.9
760	30.14462504069062	76.0
761	30.397833194218006	76.1
762	30.2778749092225	76.2
763	30.047514991464837	76.3
764	30.214806877593055	76.4
765	30.218037088449726	76.5
766	30.1325447862255	76.6
767	30.349708558494825	76.7
768	29.98291628037263	76.8
769	30.35690495438631	76.9
770	30.27969924421769	77.0
771	30.012577324494604	77.1
772	30.385015130227664	77.2
773	29.861774196512037	77.3
774	29.901210299169602	77.4
775	30.06108187706286	77.5
776	29.58002272523297	77.6
777	29.774822793361075	77.7
778	29.817703842483393	77.8
779	30.02386837971634	77.9
780	30.239666653759887	78.0
781	29.94847782780752	78.1
782	29.768129282568868	78.2
783	29.857714408776268	78.3
784	30.10998653529405	78.4
785	29.906731023179187	78.5
786	30.112436723642716	78.6
787	29.738842649250735	78.7
788	29.921169698639094	78.8
789	30.007062106526252	78.9
790	30.003437296047885	79.0
791	30.379569655448265	79.1
792	29.9914359615071	79.2
793	30.03327269814224	79.3
794	29.995431512095156	79.4
795	29.8703929863887	79.5
796	29.968921758905513	79.6
797	29.762768233755036	79.7
798	30.12799863151415	79.8
799	30.094672399278096	79.9
800	29.89341374478372	80.0
801	29.79589074246547	80.1
802	29.71013231491498	80.2
803	29.847629176584555	80.3
804	29.847034524131395	80.4
805	30.06253180125421	80.5
806	29.794343544879005	80.6
807	30.36825107002037	80.7
808	30.298450985310087	80.8
809	29.919136134077053	80.9
810	30.174932126983933	81.0
811	30.165606728482366	81.1
812	30.115942236561036	81.2
813	29.83699517561662	81.3
814	30.039703754302344	81.4
815	29.95954129999162	81.5
816	29.889649447927454	81.6
817	30.15707603526543	81.7
818	29.924519207055816	81.8
819	30.034750152539754	81.9
820	30.106029526994625	82.0
821	30.13176843441165	82.1
822	29.984773651615217	82.2
823	30.579121437160417	82.3
824	30.335477277254693	82.4
825	30.305232592762017	82.5
826	29.786067964905865	82.6
827	29.835231407075	82.7
828	30.217642488828034	82.8
829	30.357945596179338	82.9
830	30.095931447373367	83.0
831	29.889242000876216	83.1
832	29.740076002486916	83.2
833	29.73607311051055	83.3
834	29.878578634355044	83.4
835	30.013739099194762	83.5
836	29.700302195967065	83.6
837	29.850066517503677	83.7
838	29.98171779873092	83.8
839	30.16121474292554	83.9
840	29.83626654282679	84.0
841	29.718316127534244	84.1
842	29.88492709989665	84.2
843	29.95441517560373	84.3
844	30.072427992696923	84.4
845	30.09638110740739	84.5
846	29.747762436048134	84.6
847	30.105508288424566	84.7
848	30.122050271635466	84.8
849	29.882897206028765	84.9
850	30.0424751283896	85.0
851	30.09917817635374	85.1
852	29.876840560672505	85.2
853	30.040098353924037	85.3
854	30.140743281621383	85.4
855	29.928848790812005	85.5
856	29.99369527375969	85.6
857	29.958820008590102	85.7
858	30.070787192409497	85.8
859	29.879679842601632	85.9
860	29.94242118245126	86.0
861	30.231648022377616	86.1
862	29.83942333980036	86.2
863	29.7479294526322	86.3
864	29.726382477940536	86.4
865	30.096083781180813	86.5
866	29.694581419126017	86.6
867	29.97784521639707	86.7
868	29.77134481064892	86.8
869	30.158344260096086	86.9
870	30.015662542932144	87.0
871	29.99966198710915	87.1
872	29.76881570237591	87.2
873	29.891090195383416	87.3
874	29.76080441238195	87.4
875	30.067556981552826	87.5
876	29.984914973340196	87.6
877	29.639943136624236	87.7
878	29.898949151569933	87.8
879	29.80798935040137	87.9
880	29.878406111729742	88.0
881	29.83535253998212	88.1
882	30.083968655121215	88.2
883	29.681576149733754	88.3
884	30.054225020380745	88.4
885	29.89863347187257	88.5
886	30.070471512712142	88.6
887	29.84779619316862	88.7
888	29.68992697893708	88.8
889	29.697103186010708	88.9
890	29.857595111216217	89.0
891	29.801305016344553	89.1
892	29.92244893555222	89.2
893	29.92518176735085	89.3
894	30.194509774261277	89.4
895	30.004617424218818	89.5
896	29.92100084670795	89.6
897	30.19329293914879	89.7
898	29.797500341852576	89.8
899	29.78186685544511	89.9
900	30.121912620604647	90.0
901	29.766969343215788	90.1
902	29.9455798147719	90.2
903	30.20165478043458	90.3
904	29.80176018241981	90.4
905	30.05767180219258	90.5
906	29.965803504220577	90.6
907	29.935465217026945	90.7
908	30.01479625911149	90.8
909	29.923135355359264	90.9
910	30.003070226632357	91.0
911	29.928289009953318	91.1
912	30.063012662188555	91.2
913	29.89915471044263	91.3
914	29.87205581084106	91.4
915	29.87276976085427	91.5
916	30.018692700957352	91.6
917	29.771963322614088	91.7
918	29.842176360416843	91.8
919	29.844052085130205	91.9
920	29.988192903220888	92.0
921	29.783390193519566	92.1
922	29.802747599147587	92.2
923	29.7279131574033	92.3
924	30.147860757588525	92.4
925	29.88732222783299	92.5
926	29.87893285634103	92.6
927	29.917601783920134	92.7
928	29.85016562624587	92.8
929	29.7317655509193	92.9
930	29.92334091423196	93.0
931	29.716126558470602	93.1
932	29.578534258752992	93.2
933	29.818362732084275	93.3
934	29.88561719039785	93.4
935	29.70729119763877	93.5
936	30.06582441391152	93.6
937	29.935492747233113	93.7
938	29.8083564198169	93.8
939	29.99234629365762	93.9
940	30.04183275691242	94.0
941	29.57140026466215	94.1
942	29.87330384685386	94.2
943	29.81804338169276	94.3
944	29.789733153019938	94.4
945	29.965836540467976	94.5
946	29.85101172124867	94.6
947	29.936737112551764	94.7
948	29.818397603678747	94.8
949	29.79744344609317	94.9
950	30.202691751533457	95.0
951	29.838002781162256	95.1
952	29.9356579284701	95.2
953	29.988299353351387	95.3
954	29.800754412221252	95.4
955	29.834761558223114	95.5
956	29.920962304419323	95.6
957	30.067314715738576	95.7
958	29.9724382839063	95.8
959	29.962701767659343	95.9
960	29.820967089587466	96.0
961	29.732450135379263	96.1
962	29.833528204986933	96.2
963	29.808374773287678	96.3
964	30.02602674787966	96.4
965	30.122077801841634	96.5
966	29.75454404350007	96.6
967	29.983375117142042	96.7
968	29.83002085672154	96.8
969	29.610476639292493	96.9
970	29.49320897311283	97.0
971	29.8757154929139	97.1
972	29.731033247435313	97.2
973	29.764032787891544	97.3
974	29.876510198198524	97.4
975	29.747890910343568	97.5
976	29.514412737900972	97.6
977	29.66394029966457	97.7
978	29.676919874197743	97.8
979	29.866048719855893	97.9
980	29.746885140145018	98.0
981	29.64723864125791	98.1
982	29.930239983896865	98.2
983	29.817445058545445	98.3
984	29.909482208448594	98.4
985	29.654647937410402	98.5
986	29.742878577474492	98.6
987	29.626433146785622	98.7
988	29.71520521423762	98.8
989	29.630889369490166	98.9
990	29.72353034858186	99.0
991	29.754066853259875	99.1
992	29.702921236246876	99.2
993	29.592633395003535	99.3
994	29.82267763306384	99.4
995	29.825373757920914	99.5
996	29.641822532031753	99.6
997	29.79823815137779	99.7
998	29.80949433500505	99.8
999	29.573788051210176	99.9
1000	29.768980883612898	100.0
1001	29.82430191522756	100.1
1002	29.59725296359799	100.2
1003	29.704180284342144	100.3
1004	29.755045093252267	100.4
1005	29.761151292979623	100.5
1006	29.643591806614612	100.6
1007	29.89328710583537	100.7
1008	29.541144568087013	100.8
1009	29.915770107536638	100.9
1010	29.612798353345724	101.0
1011	29.700783056901408	101.1
1012	29.84487615596807	101.2
1013	29.91768620988571	101.3
1014	29.953442441652577	101.4
1015	30.062504271048045	101.5
1016	29.940875820211872	101.6
1017	29.70287168187578	101.7
1018	29.959277010012435	101.8
1019	29.65808737783393	101.9
1020	29.786956272891448	102.0
1021	29.59740162671128	102.1
1022	30.021003402928116	102.2
1023	30.001137606159585	102.3
1024	29.88162347515687	102.4
1025	29.7886521335912	102.5
1026	29.939011107580974	102.6
1027	29.860564702787862	102.7
1028	29.9388037133612	102.8
1029	29.65950426577788	102.9
1030	29.978650933764158	103.0
1031	29.741274484128624	103.1
1032	29.761802841192193	103.2
1033	29.76549188881828	103.3
1034	29.937128041479305	103.4
1035	30.15033113475505	103.5
1036	30.24951512617858	103.6
1037	29.97522434077018	103.7
1038	30.166849258453944	103.8
1039	30.25195980848602	103.9
1040	29.803738686569524	104.0
1041	29.742786810120613	104.1
1042	29.863888516345494	104.2
1043	29.7886686517149	104.3
1044	30.0454649087791	104.4
1045	29.856572822893966	104.5
1046	29.640458869153058	104.6
1047	29.70499150775047	104.7
1048	29.92802104927998	104.8
1049	30.085145112597992	104.9
1050	30.11798864855262	105.0
1051	29.878978740017974	105.1
1052	29.88498216030898	105.2
1053	29.932079001668676	105.3
1054	30.172324098786586	105.4
1055	30.036256972490506	105.5
1056	29.868240124266613	105.6
1057	29.748986612548933	105.7
1058	30.00498265828727	105.8
1059	29.6423033929661	105.9
1060	29.716836837789657	106.0
1061	30.021473251779994	106.1
1062	29.913039111085084	106.2
1063	29.956584555849517	106.3
1064	29.841139389317966	106.4
1065	29.488930779074817	106.5
1066	30.013849220019424	106.6
1067	29.80609160152307	106.7
1068	29.552472330250296	106.8
1069	29.73951805697531	106.9
1070	29.914542260341683	107.0
1071	30.025988205591027	107.1
1072	30.100417035631153	107.2
1073	30.229937478901242	107.3
1074	29.862379861047664	107.4
1075	29.88490507573172	107.5
1076	29.901871024117558	107.6
1077	29.590871461808987	107.7
1078	30.13494725555015	107.8
1079	29.894874681057537	107.9
1080	30.00003639791299	108.0
1081	29.900881772042702	108.1
1082	29.81167656268038	108.2
1083	30.027219723480133	108.3
1084	29.859074400960807	108.4
1085	29.65973735485674	108.5
1086	29.788431891941883	108.6
1087	29.907975388497835	108.7
1088	29.733611910079418	108.8
1089	29.276482013447986	108.9
1090	29.66213982418139	109.0
1091	29.389319151782193	109.1
1092	29.63857763839846	109.2
1093	29.417856963492643	109.3
1094	29.668488289722998	109.4
1095	29.479056611797034	109.5
1096	30.080609969969107	109.6
1097	29.683073792949124	109.7
1098	29.897405624677624	109.8
1099	29.918886526874495	109.9
1100	29.617043511136337	110.0
1101	29.824173440932128	110.1
1102	29.640491905400456	110.2
1103	29.234311243644715	110.3
1104	29.265638782913204	110.4
1105	29.308244529973877	110.5
1106	29.487056889708533	110.6
1107	29.853137053164595	110.7
1108	29.470597497116124	110.8
1109	29.530147168397708	110.9
1110	29.671511106359894	111.0
1111	29.651111223591762	111.1
1112	29.399040985252526	111.2
1113	29.544929053761134	111.3
1114	29.5090553597813	111.4
1115	29.477856294808248	111.5
1116	29.62877137896255	111.6
1117	29.434756839383684	111.7
1118	29.29652767423013	111.8
1119	29.093259314685724	111.9
1120	29.249840115268753	112.0
1121	28.966168870946454	112.1
1122	29.163857775374787	112.2
1123	29.332559208058644	112.3
1124	29.139062236355674	112.4
1125	29.53856957613706	112.5
1126	29.20397846249232	112.6
1127	29.35276087334239	112.7
1128	29.30556308789342	112.8
1129	29.234305737603485	112.9
1130	29.42220673606668	113.0
1131	29.214999721693637	113.1
1132	29.418418579698404	113.2
1133	29.220904033242448	113.3
1134	29.47564653692675	113.4
1135	29.338441495442527	113.5
1136	29.415364562161187	113.6
1137	29.418932476880148	113.7
1138	29.581491002895092	113.8
1139	29.346845549711105	113.9
1140	29.511391756611154	114.0
1141	29.56478016775305	114.1
1142	29.300646193072385	114.2
1143	29.644788452909246	114.3
1144	29.69511550512561	114.4
1145	29.530561956837253	114.5
1146	29.280596861596084	114.6
1147	29.32432951176244	114.7
1148	29.11115211334578	114.8
1149	29.73272543744091	114.9
1150	29.701120760763693	115.0
1151	29.383200104625292	115.1
1152	29.59316931635021	115.2
1153	29.2172939055407	115.3
1154	29.567145930136146	115.4
1155	29.732567597592233	115.5
1156	29.729631042267982	115.6
1157	29.45762526397126	115.7
1158	29.46883189322742	115.8
1159	29.416937454606735	115.9
1160	29.317546068963427	116.0
1161	29.397547012731312	116.1
1162	29.01669597599429	116.2
1163	29.15142880496491	116.3
1164	29.288171338985567	116.4
1165	29.24416522210464	116.5
1166	29.120271952974647	116.6
1167	29.29874844419409	116.7
1168	29.348844242678673	116.8
1169	29.252686738586192	116.9
1170	29.18244249988312	117.0
1171	29.449601126547755	117.1
1172	29.202478983929872	117.2
1173	29.28985068156162	117.3
1174	29.126141392928986	117.4
1175	29.289727713307418	117.5
1176	29.51386947516599	117.6
1177	29.535616502689116	117.7
1178	29.12366367437415	117.8
1179	29.23713951349138	117.9
1180	29.54748385689323	118.0
1181	29.677593446575244	118.1
1182	29.801905174838943	118.2
1183	29.353594120915645	118.3
1184	29.451902651783133	118.4
1185	29.41541595187936	118.5
1186	29.44743174630197	118.6
1187	29.379002665858692	118.7
1188	29.50928110747185	118.8
1189	29.368467773632958	118.9
1190	29.154816855670262	119.0
1191	29.52072816719518	119.1
1192	29.54515296610461	119.2
1193	29.326436490207584	119.3
1194	29.075553721427593	119.4
1195	29.24725594658341	119.5
1196	29.43249936247817	119.6
1197	29.375319124273844	119.7
1198	29.47463342533989	119.8
1199	29.42542777018797	119.9
1200	29.527155552661128	120.0
1201	29.606310401426214	120.1
1202	29.36521737395843	120.2
1203	29.46955318462894	120.3
1204	29.543308442291565	120.4
1205	29.411057002569933	120.5
1206	29.297737167954303	120.6
1207	29.295433807371847	120.7
1208	29.702289876852163	120.8
1209	29.209838725711272	120.9
1210	29.434033712635088	121.0
1211	29.440284904781578	121.1
1212	29.58862866768009	121.2
1213	29.316679785142775	121.3
1214	29.22622103372641	121.4
1215	29.735278405225927	121.5
1216	29.538850384239943	121.6
1217	29.541060142121438	121.7
1218	29.6597079893035	121.8
1219	29.28912204877179	121.9
1220	29.340414493551002	122.0
1221	29.312860427874178	122.1
1222	29.519019459065884	122.2
1223	29.29926050602876	122.3
1224	29.319232752927796	122.4
1225	29.253951292722697	122.5
1226	29.169793287823925	122.6
1227	29.182897665958375	122.7
1228	29.358791823839564	122.8
1229	29.324032185535863	122.9
1230	29.230229431744014	123.0
1231	29.536963647444114	123.1
1232	29.40517471518605	123.2
1233	29.542009016560588	123.3
1234	29.17526629280949	123.4
1235	29.321235116589513	123.5
1236	29.21042420142904	123.6
1237	29.635861324723535	123.7
1238	29.443830795335607	123.8
1239	29.482646550680926	123.9
1240	29.368840349089716	124.0
1241	29.229089681208787	124.1
1242	29.221030672190803	124.2
1243	29.530005846672726	124.3
1244	29.34354008962425	124.4
1245	29.426593215582276	124.5
1246	29.522490100389728	124.6
1247	29.414173421907787	124.7
1248	29.343574961218728	124.8
1249	29.397684663762142	124.9
1250	29.349681160946083	125.0
1251	29.34230490104099	125.1
1252	29.437245570020984	125.2
1253	29.323567842725215	125.3
1254	29.173208868735436	125.4
1255	29.070390890098146	125.5
1256	29.296911261769356	125.6
1257	29.260551200813943	125.7
1258	29.25004567414145	125.8
1259	29.455938580006897	125.9
1260	29.261815754950447	126.0
1261	29.676163711201752	126.1
1262	29.44236068232641	126.2
1263	29.391092097059204	126.3
1264	29.194886153069618	126.4
1265	29.259723459281922	126.5
1266	29.3166283954246	126.6
1267	29.3941314318198	126.7
1268	28.879815790942803	126.8
1269	29.150602898779965	126.9
1270	29.02153762158514	127.0
1271	28.613712488847824	127.1
1272	28.847372360651104	127.2
1273	28.81683402062601	127.3
1274	29.17038794027708	127.4
1275	28.733399142475832	127.5
1276	28.58478374820983	127.6
1277	28.79561190236709	127.7
1278	28.589161050990036	127.8
1279	28.949417658168702	127.9
1280	28.755083768198322	128.0
1281	28.885281454540063	128.1
1282	28.54320579551264	128.2
1283	28.496887141313874	128.3
1284	29.030354628946192	128.4
1285	29.113747294113583	128.5
1286	28.67550678960537	128.6
1287	28.652957715409308	128.7
1288	29.304997800993505	128.8
1289	29.142455793102258	128.9
1290	29.497944168573177	129.0
1291	29.07836363780348	129.1
1292	28.850863190792808	129.2
1293	29.132656875054657	129.3
1294	28.971640040584944	129.4
1295	29.155306893339997	129.5
1296	28.850830154545406	129.6
1297	29.002820752087217	129.7
1298	28.96098952149331	129.8
1299	28.56328816323634	129.9
1300	28.613560155040375	130.0
1301	28.83396331490176	130.1
1302	28.909608980054372	130.2
1303	29.003666847090017	130.3
1304	28.892674232568854	130.4
1305	28.983138490026448	130.5
1306	28.6931885233515	130.6
1307	28.757935897556997	130.7
1308	28.736300826205607	130.8
1309	29.24811672436283	130.9
1310	29.117957580309724	131.0
1311	28.748392092753193	131.1
1312	29.309964250185637	131.2
1313	29.048181355111453	131.3
1314	29.00206275374415	131.4
1315	29.04344248895695	131.5
1316	28.814514141919854	131.6
1317	28.74731474401861	131.7
1318	28.663149397731527	131.8
1319	28.827917681627966	131.9
1320	28.89683312904682	132.0
1321	29.208634738028326	132.1
1322	29.05414256241967	132.2
1323	28.7694839013696	132.3
1324	28.834058752949797	132.4
1325	28.79489428165973	132.5
1326	28.747969962925332	132.6
1327	28.861018166173466	132.7
1328	28.911244274300564	132.8
1329	29.14860053511824	132.9
1330	28.91740553444025	133.0
1331	29.123360842106337	133.1
1332	29.47502986030866	133.2
1333	28.954784213023764	133.3
1334	28.711297892966712	133.4
1335	29.070893775197426	133.5
1336	28.98328898848682	133.6
1337	28.81558231391905	133.7
1338	28.736934020947395	133.8
1339	28.845566379126694	133.9
1340	28.851661566771583	134.0
1341	28.6741082551322	134.1
1342	28.635527424212825	134.2
1343	28.42543707958078	134.3
1344	28.552316458406118	134.4
1345	28.490657973332315	134.5
1346	28.63629826998544	134.6
1347	28.903987311955518	134.7
1348	28.581518665758683	134.8
1349	28.598379999361093	134.9
1350	28.5527532710106	135.0
1351	28.544250107999826	135.1
1352	28.364604500691918	135.2
1353	28.614687058146053	135.3
1354	28.65109667347257	135.4
1355	28.858758853920875	135.5
1356	28.640224077384538	135.6
1357	28.581786626432017	135.7
1358	28.80202093436226	135.8
1359	28.696857382159727	135.9
1360	28.58194079558654	136.0
1361	28.7137223864563	136.1
1362	28.908450876048374	136.2
1363	28.50754500179381	136.3
1364	28.527155685318554	136.4
1365	28.674768980080152	136.5
1366	28.71748668331257	136.6
1367	28.82936209977808	136.7
1368	28.68608940085513	136.8
1369	28.743790877629515	136.9
1370	28.587503732578913	137.0
1371	28.571013139086187	137.1
1372	28.64825372084928	137.2
1373	28.59772478045437	137.3
1374	28.522402136387427	137.4
1375	28.605688351424313	137.5
1376	28.422359202531553	137.6
1377	28.540157284016658	137.7
1378	28.564826184087412	137.8
1379	28.725492467265298	137.9
1380	28.62919914748907	138.0
1381	28.467358242181486	138.1
1382	28.567570027968507	138.2
1383	28.423616415279746	138.3
1384	28.85697673190847	138.4
1385	28.886865359068075	138.5
1386	28.860504268991725	138.6
1387	28.76282159147771	138.7
1388	29.032424900449783	138.8
1389	28.719536765998306	138.9
1390	28.893002759695754	139.0
1391	29.164626785800326	139.1
1392	28.80580174934223	139.2
1393	28.670736722550547	139.3
1394	28.38605787268262	139.4
1395	28.512520627721333	139.5
1396	28.472664230582986	139.6
1397	28.636716729119144	139.7
1398	28.60038052767574	139.8
1399	28.526159091855384	139.9
1400	28.599780369181346	140.0
1401	28.48445266486276	140.1
1402	28.658283892628663	140.2
1403	28.550971148998197	140.3
1404	28.614011650421478	140.4
1405	28.724716115451447	140.5
1406	28.641193140641544	140.6
1407	28.474246299763927	140.7
1408	28.611054906279378	140.8
1409	28.3832589683892	140.9
1410	28.4880224149288	141.0
1411	28.52290685683378	141.1
1412	28.65911530485484	141.2
1413	28.534930215539497	141.3
1414	28.518716759455497	141.4
1415	28.554471155875287	141.5
1416	28.469650590681475	141.6
1417	28.690615366748627	141.7
1418	28.60602972598076	141.8
1419	28.797030625658117	141.9
1420	28.452099166577867	142.0
1421	28.76143406908701	142.1
1422	28.837927664589493	142.2
1423	28.847640321324445	142.3
1424	29.0138365052473	142.4
1425	28.62438503210438	142.5
1426	28.927949603401373	142.6
1427	28.835927136274854	142.7
1428	29.109445240563563	142.8
1429	29.171692872049295	142.9
1430	29.086932873309053	143.0
1431	29.081639732337095	143.1
1432	29.235801545471773	143.2
1433	29.20866226823449	143.3
1434	29.484988453552013	143.4
1435	29.361264036353163	143.5
1436	29.61706002926004	143.6
1437	29.279268070311865	143.7
1438	29.437058364619062	143.8
1439	29.497988216903043	143.9
1440	29.401560916790146	144.0
1441	29.449186338108206	144.1
1442	29.219050332694017	144.2
1443	29.2312407079838	144.3
1444	29.25833960758537	144.4
1445	29.073299915216232	144.5
1446	29.084934180341484	144.6
1447	29.21998635970362	144.7
1448	29.053757139533367	144.8
1449	29.378419025488	144.9
1450	29.21260459375729	145.0
1451	29.175183702190996	145.1
1452	29.21158964682335	145.2
1453	29.054405017051778	145.3
1454	29.089443628111283	145.4
1455	28.928120290679598	145.5
1456	28.970832487870773	145.6
1457	29.02615351948544	145.7
1458	29.061722545850387	145.8
1459	28.96431884109218	145.9
1460	28.989088685252206	146.0
1461	28.945405589456946	146.1
1462	29.39908503358239	146.2
1463	29.33941790008784	146.3
1464	29.39168858485944	146.4
1465	29.15903815394887	146.5
1466	28.982351126130137	146.6
1467	29.044024293980563	146.7
1468	29.181857024165346	146.8
1469	29.0837008271053	146.9
1470	29.201087790845012	147.0
1471	29.17599309025224	147.1
1472	28.96203566932758	147.2
1473	28.963336930405635	147.3
1474	29.241302080663502	147.4
1475	29.395058282094016	147.5
1476	29.09923336942349	147.6
1477	29.195121077495557	147.7
1478	29.31616221726688	147.8
1479	28.93850284909789	147.9
1480	28.918033223140807	148.0
1481	29.140119396272404	148.1
1482	29.16878568227829	148.2
1483	29.149938503137854	148.3
1484	29.359577352388797	148.4
1485	29.380414047761413	148.5
1486	29.46139690221584	148.6
1487	29.310323978212857	148.7
1488	29.505962799955448	148.8
1489	29.63547039579599	148.9
1490	29.426804280496206	149.0
1491	29.177461367914365	149.1
1492	29.59899654332176	149.2
1493	29.682561731114454	149.3
1494	29.45603768874909	149.4
1495	29.47018821471781	149.5
1496	29.439888469812807	149.6
1497	29.610762953436605	149.7
1498	29.464676667443612	149.8
1499	29.199160676413474	149.9
1500	29.406642992848173	150.0
1501	29.665926145202594	150.1
1502	29.531375015592655	150.2
1503	29.2302716447268	150.3
1504	29.32101120424604	150.4
1505	29.328855477655935	150.5
1506	29.260007938078957	150.6
1507	29.144443473987355	150.7
1508	29.287796928181727	150.8
1509	29.704582225352155	150.9
1510	29.29088398196634	151.0
1511	29.34997298113143	151.1
1512	29.24796255520831	151.2
1513	29.264724780068526	151.3
1514	29.485906127090843	151.4
1515	29.095208453282197	151.5
1516	29.22456922135652	151.6
1517	29.589305910751747	151.7
1518	29.468116107867136	151.8
1519	29.54008190212905	151.9
1520	29.43614619712147	152.0
1521	29.658582921544898	152.1
1522	29.66659237619178	152.2
1523	29.308659318413426	152.3
1524	29.60270945045986	152.4
1525	29.374296835951586	152.5
1526	29.561129662415592	152.6
1527	29.20648554660039	152.7
1528	29.568628890574892	152.8
1529	29.63084165046615	152.9
1530	29.52506509233968	153.0
1531	29.6398807348236	153.1
1532	29.415500377844932	153.2
1533	29.22206213724845	153.3
1534	29.549306356541344	153.4
1535	29.3563985312503	153.5
1536	29.209154141251304	153.6
1537	29.377398572512824	153.7
1538	29.600560259031923	153.8
1539	29.14352396510145	153.9
1540	29.4555935347563	154.0
1541	29.3620330467787	154.1
1542	29.164059663553328	154.2
1543	29.148545474705916	154.3
1544	29.23994208847896	154.4
1545	29.370692214291072	154.5
1546	29.240523893502576	154.6
1547	29.06533450889921	154.7
1548	28.991103896343468	154.8
1549	29.180401593932768	154.9
1550	29.52712985780204	155.0
1551	28.97717361202407	155.1
1552	29.069021721178217	155.2
1553	28.971056400214252	155.3
1554	29.15140311010582	155.4
1555	29.23336053385849	155.5
1556	29.044038976757186	155.6
1557	29.104590747543163	155.7
1558	29.03276811035331	155.8
1559	28.870279327527314	155.9
1560	29.255825182088984	156.0
1561	29.30204289219848	156.1
1562	28.95611667500214	156.2
1563	29.095136874746167	156.3
1564	29.08189301023381	156.4
1565	29.351523849412047	156.5
1566	28.749854864374083	156.6
1567	29.37844104965293	156.7
1568	29.036157996405734	156.8
1569	29.116028630531112	156.9
1570	28.924288085981456	157.0
1571	29.08075693039274	157.1
1572	29.390223977891473	157.2
1573	29.350037218279148	157.3
1574	29.387359001103253	157.4
1575	29.448224616239514	157.5
1576	29.180645695094096	157.6
1577	29.40479846903513	157.7
1578	29.311671122967855	157.8
1579	29.321429663379746	157.9
1580	29.325757411788857	158.0
1581	28.977133234388365	158.1
1582	29.18912316324578	158.2
1583	28.953783948866445	158.3
1584	28.978089450215823	158.4
1585	29.408034185933033	158.5
1586	29.30079118549152	158.6
1587	29.560223000959233	158.7
1588	29.304179236196873	158.8
1589	29.352793909589785	158.9
1590	29.272629619931987	159.0
1591	29.36112454997526	159.1
1592	29.33703194888689	159.2
1593	29.393202746198508	159.3
1594	29.388891515913098	159.4
1595	29.492098588130848	159.5
1596	29.44261212487605	159.6
1597	29.438155902171502	159.7
1598	29.39454622025935	159.8
1599	29.165135176940836	159.9
1600	29.34024931231402	160.0
1601	29.358656008155815	160.1
1602	29.21164470723568	160.2
1603	29.317057866640774	160.3
1604	29.554671076049324	160.4
1605	29.537587665450516	160.5
1606	29.605460635729266	160.6
1607	29.33682639001419	160.7
1608	29.43690603081162	160.8
1609	29.416711706916185	160.9
1610	29.564075394475225	161.0
1611	29.270856674654976	161.1
1612	29.54876125845928	161.2
1613	29.54457116108099	161.3
1614	29.379791865102085	161.4
1615	29.189882996935932	161.5
1616	29.453897674056545	161.6
1617	29.808892341163578	161.7
1618	29.429137006631905	161.8
1619	29.436551808825634	161.9
1620	29.294907062760558	162.0
1621	29.40623554579693	162.1
1622	29.441219096444105	162.2
1623	29.44672697302415	162.3
1624	29.372878112660562	162.4
1625	29.639926618500535	162.5
1626	29.78207975570612	162.6
1627	29.803990129119164	162.7
1628	29.79579713976451	162.8
1629	29.521891777242413	162.9
1630	29.56489395927186	163.0
1631	29.854258450229043	163.1
1632	29.531839358403303	163.2
1633	29.487198211433512	163.3
1634	29.393837776287377	163.4
1635	29.720384563690757	163.5
1636	29.869710237275818	163.6
1637	29.73300624554379	163.7
1638	29.632691680320423	163.8
1639	29.679129632079242	163.9
1640	29.86218714960451	164.0
1641	29.86655527564933	164.1
1642	29.540819711654265	164.2
1643	29.74337595653254	164.3
1644	29.746231756585367	164.4
1645	29.7307469332912	164.5
1646	29.672891287362294	164.6
1647	29.664204589643752	164.7
1648	29.572002258503616	164.8
1649	29.688218270807788	164.9
1650	29.556260486618573	165.0
1651	29.692872710996717	165.1
1652	29.738341599498533	165.2
1653	29.60732534836016	165.3
1654	29.57507646485869	165.4
1655	29.516092080477026	165.5
1656	29.723324789709164	165.6
1657	29.43969759371673	165.7
1658	29.518457842860123	165.8
1659	29.618675134688374	165.9
1660	29.874023302908306	166.0
1661	29.530013188061037	166.1
1662	29.678527638237767	166.2
1663	29.91034115088093	166.3
1664	29.974649877134873	166.4
1665	29.91148640745739	166.5
1666	29.601046626007502	166.6
1667	29.437309807168702	166.7
1668	29.515798424944602	166.8
1669	29.55407275290201	166.9
1670	29.616303866264047	167.0
1671	29.531252047338455	167.1
1672	29.506757505240074	167.2
1673	29.502789484858187	167.3
1674	29.62665522378202	167.4
1675	29.384563767503987	167.5
1676	29.46373513439277	167.6
1677	29.37207239529347	167.7
1678	29.62905402241251	167.8
1679	29.25230498639404	167.9
1680	29.303334976541148	168.0
1681	29.528979887656316	168.1
1682	29.263803435835545	168.2
1683	29.3626901010325	168.3
1684	29.52036843916796	168.4
1685	29.191408170357462	168.5
1686	29.50331439412239	168.6
1687	29.370251730992436	168.7
1688	29.400536793120814	168.8
1689	29.59872307660719	168.9
1690	29.653058526841157	169.0
1691	29.5649893973199	169.1
1692	29.479955931865085	169.2
1693	29.572762092193766	169.3
1694	29.036706765181957	169.4
1695	29.437643840336833	169.5
1696	29.406764125755295	169.6
1697	29.624107762038232	169.7
1698	29.51487524536454	169.8
1699	29.195926794862647	169.9
1700	29.558037102589743	170.0
1701	29.260424561865584	170.1
1702	29.561471036972037	170.2
1703	29.5315438675238	170.3
1704	29.29108954083904	170.4
1705	29.930726350872444	170.5
1706	29.943507707921228	170.6
1707	29.73508569378277	170.7
1708	29.52122187555907	170.8
1709	29.614993428450596	170.9
1710	29.520473053951388	171.0
1711	29.73210876082282	171.1
1712	29.601841331292125	171.2
1713	29.718628136537447	171.3
1714	29.834913892030563	171.4
1715	29.728773935182716	171.5
1716	29.356859203366792	171.6
1717	29.88134450240107	171.7
1718	29.62102621429485	171.8
1719	29.665261749560482	171.9
1720	29.28984334017331	172.0
1721	29.468195027791474	172.1
1722	29.742480307158644	172.2
1723	29.582507785176112	172.3
1724	29.449054193118616	172.4
1725	29.61771524816676	172.5
1726	29.52837422312069	172.6
1727	29.562785145479637	172.7
1728	29.4721355179672	172.8
1729	29.72107832488611	172.9
1730	29.595579127063168	173.0
1731	29.28159529040633	173.1
1732	29.504498192987484	173.2
1733	29.560298250189415	173.3
1734	29.585581991531186	173.4
1735	29.228830897270836	173.5
1736	29.275679966775048	173.6
1737	28.97370480604731	173.7
1738	29.385778767269393	173.8
1739	29.236592580062243	173.9
1740	29.148147204390064	174.0
1741	29.250557735976113	174.1
1742	29.312785178643992	174.2
1743	29.207071022318164	174.3
1744	29.27773922619618	174.4
1745	29.05183920183722	174.5
1746	29.01590310605674	174.6
1747	29.535572454359254	174.7
1748	29.348552422493324	174.8
1749	29.522089994726805	174.9
1750	29.472146530049663	175.0
1751	29.595096430781744	175.1
1752	29.21858048384214	175.2
1753	29.24788179993689	175.3
1754	29.029359870830103	175.4
1755	29.045457700048214	175.5
1756	29.100297870728532	175.6
1757	29.112537800389408	175.7
1758	29.466495496397567	175.8
1759	29.067825074883586	175.9
1760	29.51309679404629	176.0
1761	29.67501478393114	176.1
1762	29.802178641553514	176.2
1763	29.193915254465537	176.3
1764	29.419655603628744	176.4
1765	29.441096128189905	176.5
1766	29.80087554512838	176.6
1767	29.61543024105508	176.7
1768	29.293846232149676	176.8
1769	29.155316070075386	176.9
1770	29.242355569886076	177.0
1771	29.13086374095979	177.1
1772	29.165181060617776	177.2
1773	29.11016836731216	177.3
1774	29.420910981029856	177.4
1775	29.29029850624857	177.5
1776	29.18409981829424	177.6
1777	29.640969095640646	177.7
1778	29.196545306827815	177.8
1779	29.33522229666832	177.9
1780	29.28527149060287	178.0
1781	29.310107407257693	178.1
1782	29.177817425247426	178.2
1783	29.151832581321994	178.3
1784	29.290654563581633	178.4
1785	29.086116143859492	178.5
1786	29.203548991276147	178.6
1787	29.013434564237294	178.7
1788	29.207687698936255	178.8
1789	29.19057308743713	178.9
1790	29.152612603829997	179.0
1791	29.265359810157396	179.1
1792	29.000453154357043	179.2
1793	29.107461230372618	179.3
1794	29.205371490924257	179.4
1795	29.2166533694106	179.5
1796	29.18463206894676	179.6
1797	28.62968734981173	179.7
1798	28.891517963909934	179.8
1799	28.678223103280303	179.9
1800	28.4997429413667	180.0
1801	28.553142364591064	180.1
1802	28.556436812595454	180.2
1803	28.608527633353447	180.3
1804	28.565270338080207	180.4
1805	28.25546375137211	180.5
1806	28.5426588620835	180.6
1807	28.61712623441226	180.7
1808	28.677507317920018	180.8
1809	28.750293512325644	180.9
1810	28.60127801239671	181.0
1811	28.541616384943392	181.1
1812	28.622634110992298	181.2
1813	28.770645676069755	181.3
1814	28.80710668111444	181.4
1815	28.745286685497803	181.5
1816	28.69530834922619	181.6
1817	28.739406233460997	181.7
1818	28.570548796275542	181.8
1819	28.67603353421666	181.9
1820	28.2023231120857	182.0
1821	28.435245174363764	182.1
1822	28.450416153307657	182.2
1823	28.279391171223487	182.3
1824	28.63214855024286	182.4
1825	28.291181440850345	182.5
1826	28.39649732686032	182.6
1827	28.34613540304948	182.7
1828	28.48066817918864	182.8
1829	28.84747697543453	182.9
1830	28.60330607091752	183.0
1831	28.51427154883342	183.1
1832	28.430418211549533	183.2
1833	28.400274471146133	183.3
1834	28.53955345482811	183.4
1835	28.581711377201838	183.5
1836	28.606618872392687	183.6
1837	28.436019690830534	183.7
1838	28.67599315658095	183.8
1839	28.506337343416718	183.9
1840	28.69052359939474	184.0
1841	28.708535695614845	184.1
1842	28.59024207041877	184.2
1843	28.396691873650553	184.3
1844	28.520152000870223	184.4
1845	28.480196494989684	184.5
1846	28.57061119807618	184.6
1847	28.675339773021307	184.7
1848	28.405868609038826	184.8
1849	28.533845525416602	184.9
1850	28.57317150724951	185.0
1851	28.407129492481175	185.1
1852	28.590552244074896	185.2
1853	28.533115057279694	185.3
1854	28.446110429063477	185.4
1855	28.56187127529239	185.5
1856	28.640145157460204	185.6
1857	28.632185257184414	185.7
1858	28.58130025945644	185.8
1859	28.74706513681605	185.9
1860	28.704356610319024	186.0
1861	28.727485654191632	186.1
1862	28.554181171037015	186.2
1863	28.84289778447578	186.3
1864	28.932005720442994	186.4
1865	28.837973548266437	186.5
1866	28.88398569950324	186.6
1867	28.75637585254099	186.7
1868	28.87872559477868	186.8
1869	28.90923640459761	186.9
1870	28.676305165584154	187.0
1871	28.719430315867804	187.1
1872	28.854181498309206	187.2
1873	28.879685481300292	187.3
1874	28.775010131420416	187.4
1875	28.662686890267956	187.5
1876	28.993212710135694	187.6
1877	28.491836266156167	187.7
1878	29.079830080118526	187.8
1879	28.60549196928701	187.9
1880	28.744178135862896	188.0
1881	28.753070392454134	188.1
1882	28.58679161791278	188.2
1883	28.842112255926548	188.3
1884	28.709912205923086	188.4
1885	28.82829025708473	188.5
1886	28.8541080844261	188.6
1887	28.69210566857568	188.7
1888	28.571215027264728	188.8
1889	28.58326224548245	188.9
1890	28.55080046171998	189.0
1891	28.775601113179423	189.1
1892	29.04916143045092	189.2
1893	28.7183217662329	189.3
1894	28.613117836394657	189.4
1895	28.684723902629354	189.5
1896	28.848569006945738	189.6
1897	28.621310825749312	189.7
1898	28.76010344245571	189.8
1899	28.855763567490143	189.9
1900	28.741410432469795	190.0
1901	28.884470231131736	190.1
1902	28.88306802596441	190.2
1903	28.894650901371488	190.3
1904	29.03184309542617	190.4
1905	28.68774855461333	190.5
1906	28.99050740854323	190.6
1907	28.807018584454713	190.7
1908	28.79607440983066	190.8
1909	28.827167024673205	190.9
1910	28.878854069074116	191.0
1911	28.896262336105668	191.1
1912	28.878327324462827	191.2
1913	28.818983212053944	191.3
1914	29.019256285167614	191.4
1915	28.758023994216725	191.5
1916	28.68771918906009	191.6
1917	28.51577102739586	191.7
1918	28.90063413284464	191.8
1919	28.74255568904625	191.9
1920	28.686170156126547	192.0
1921	28.895875077872283	192.1
1922	28.85714374849254	192.2
1923	28.85156429337647	192.3
1924	28.908994138783356	192.4
1925	28.951724689445314	192.5
1926	28.91467270264162	192.6
1927	28.620923567515923	192.7
1928	28.727050676934226	192.8
1929	28.92348603930852	192.9
1930	28.822152856457052	193.0
1931	28.889346748317067	193.1
1932	28.932003885095913	193.2
1933	28.67665204618183	193.3
1934	28.789142303918357	193.4
1935	28.634099524186407	193.5
1936	28.667289940738712	193.6
1937	28.576447601783123	193.7
1938	28.657268945694717	193.8
1939	28.890693893072065	193.9
1940	28.83715131277565	194.0
1941	28.833405369390157	194.1
1942	29.053318491581805	194.2
1943	28.80549708172734	194.3
1944	29.014585326854984	194.4
1945	29.029020331620735	194.5
1946	28.998557240825825	194.6
1947	28.96132171931437	194.7
1948	28.878075881913187	194.8
1949	28.77775397530151	194.9
1950	28.571897776377618	195.0
1951	28.40794622193073	195.1
1952	28.748234252904513	195.2
1953	28.816611943629617	195.3
1954	28.652645706406105	195.4
1955	28.635384267140765	195.5
1956	28.594200914065272	195.6
1957	28.745637236789634	195.7
1958	28.84529658310628	195.8
1959	28.916038200867398	195.9
1960	28.738719813653955	196.0
1961	28.820064231482686	196.1
1962	28.645304318095487	196.2
1963	28.580127472673816	196.3
1964	28.487222203602943	196.4
1965	28.83727244568277	196.5
1966	28.791603504349492	196.6
1967	28.67453956169545	196.7
1968	28.690547458906753	196.8
1969	28.806627655527173	196.9
1970	28.597543081093683	197.0
1971	28.826757742274893	197.1
1972	28.979543045101327	197.2
1973	28.81177947477415	197.3
1974	28.71740042199992	197.4
1975	28.901715152273383	197.5
1976	28.72798303324967	197.6
1977	28.783630756644165	197.7
1978	28.658792283769174	197.8
1979	28.738288507090704	197.9
1980	28.68237465836996	198.0
1981	28.626761806569945	198.1
1982	28.760848593369236	198.2
1983	28.838795783757227	198.3
1984	28.58616943525346	198.4
1985	28.91120389666486	198.5
1986	28.613081129453107	198.6
1987	28.671755340178645	198.7
1988	28.857960477942093	198.8
1989	28.795202619968773	198.9
1990	28.493671613233822	199.0
1991	28.674675377379195	199.1
1992	28.633882953231247	199.2
1993	28.699467245704152	199.3
1994	28.72983856914518	199.4
1995	28.61152291978418	199.5
1996	28.889979943058858	199.6
1997	28.654576491531802	199.7
1998	28.815206067768134	199.8
[truncated: 24,001 more rows]
