# Supplementary material for: Assessing structure-function impacts on Vitellogenin by leveraging allelic variant found in honey bee subspecies Apis mellifera mellifera
Source: iScience. 2025 Jul 29;28(9):113241. doi: 10.1016/j.isci.2025.113241 (PMC12496180; doi:10.1016/j.isci.2025.113241)
Supplement: Data S1. Data and code for molecular dynamics [file mmc2.zip › MD_analysis/csv/rmsdwt2.csv]

	CA_Backbone	Time_(ns)
0	5.5287333	0.0
1	5.5609493	0.1
2	5.6533337	0.2
3	5.71183	0.3
4	5.4829273	0.4
5	5.591705	0.5
6	5.697232	0.6
7	5.6073895	0.7
8	5.687246	0.8
9	5.6334805	0.9
10	5.6209736	1.0
11	5.5873585	1.1
12	5.6444407	1.2
13	5.589586	1.3
14	5.491745	1.4
15	5.4316206	1.5
16	5.5036235	1.6
17	5.435046	1.7
18	5.418424	1.8
19	5.3781767	1.9
20	5.3598375	2.0
21	5.5072455	2.1
22	5.4942827	2.2
23	5.7765093	2.3
24	5.5466514	2.4
25	5.609997	2.5
26	5.698385	2.6
27	5.4981823	2.7
28	5.336652	2.8
29	5.5387144	2.9
30	5.3494697	3.0
31	5.571733	3.1
32	5.5879784	3.2
33	5.6079426	3.3
34	5.5130076	3.4
35	5.4519205	3.5
36	5.684185	3.6
37	5.5721164	3.7
38	5.6589823	3.8
39	5.567733	3.9
40	5.597214	4.0
41	5.8876843	4.1
42	5.664682	4.2
43	5.635776	4.3
44	5.7147355	4.4
45	5.6167	4.5
46	5.686077	4.6
47	5.411929	4.7
48	5.763145	4.8
49	5.7837443	4.9
50	5.724582	5.0
51	5.9624853	5.1
52	6.1770372	5.2
53	5.967564	5.3
54	6.0210953	5.4
55	5.8606205	5.5
56	5.9198933	5.6
57	6.0225677	5.7
58	5.845395	5.8
59	5.8739004	5.9
60	5.845092	6.0
61	5.9691906	6.1
62	5.9687786	6.2
63	5.9850097	6.3
64	5.893607	6.4
65	5.795956	6.5
66	5.6712	6.6
67	5.7796817	6.7
68	5.658918	6.8
69	6.0217314	6.9
70	6.144498	7.0
71	6.2499094	7.1
72	5.9583483	7.2
73	5.990231	7.3
74	5.712077	7.4
75	5.9256277	7.5
76	5.9329658	7.6
77	5.897345	7.7
78	6.1619663	7.8
79	6.044555	7.9
80	6.1420846	8.0
81	6.0595064	8.1
82	6.067732	8.2
83	5.998115	8.3
84	6.041542	8.4
85	5.9084835	8.5
86	5.7197948	8.6
87	5.55132	8.7
88	5.5589347	8.8
89	5.6801577	8.9
90	5.802979	9.0
91	5.67017	9.1
92	5.6786323	9.2
93	5.72171	9.3
94	5.5057535	9.4
95	5.5474796	9.5
96	5.45943	9.6
97	5.4213305	9.7
98	5.58451	9.8
99	5.6040907	9.9
100	5.5680447	10.0
101	5.506895	10.1
102	5.5629416	10.2
103	5.499215	10.3
104	5.628337	10.4
105	5.5564775	10.5
106	5.7665415	10.6
107	5.7160044	10.7
108	5.853261	10.8
109	5.700972	10.9
110	5.92592	11.0
111	5.868226	11.1
112	5.9434004	11.2
113	5.7157364	11.3
114	5.9047594	11.4
115	5.923071	11.5
116	5.717773	11.6
117	5.820337	11.7
118	5.8896823	11.8
119	5.8203506	11.9
120	5.8634863	12.0
121	5.771325	12.1
122	5.723886	12.2
123	5.6869483	12.3
124	5.59825	12.4
125	5.706665	12.5
126	5.5871925	12.6
127	5.7056904	12.7
128	5.637048	12.8
129	5.517296	12.9
130	5.6091995	13.0
131	5.7395954	13.1
132	5.6266327	13.2
133	5.653077	13.3
134	5.6812143	13.4
135	5.761299	13.5
136	5.509894	13.6
137	5.8400655	13.7
138	5.535942	13.8
139	5.736899	13.9
140	5.501625	14.0
141	5.639263	14.1
142	5.8763285	14.2
143	5.685184	14.3
144	5.8241844	14.4
145	5.796338	14.5
146	5.8829126	14.6
147	6.021678	14.7
148	5.6960726	14.8
149	5.7498198	14.9
150	5.6808667	15.0
151	5.8253393	15.1
152	5.763411	15.2
153	5.943556	15.3
154	5.89386	15.4
155	5.6409492	15.5
156	5.726109	15.6
157	5.7496934	15.7
158	5.7318263	15.8
159	6.0115404	15.9
160	5.6896896	16.0
161	5.5790462	16.1
162	5.78063	16.2
163	5.6048527	16.3
164	5.6083517	16.4
165	5.7176037	16.5
166	5.658548	16.6
167	5.595608	16.7
168	5.663636	16.8
169	5.7309904	16.9
170	5.8217907	17.0
171	5.7351427	17.1
172	5.8885393	17.2
173	5.9545608	17.3
174	5.7227383	17.4
175	5.8977613	17.5
176	5.769398	17.6
177	5.646574	17.7
178	5.7129374	17.8
179	5.9002204	17.9
180	5.8640914	18.0
181	5.6587896	18.1
182	5.743139	18.2
183	5.697006	18.3
184	5.7099113	18.4
185	5.7633896	18.5
186	5.623689	18.6
187	5.7584386	18.7
188	5.879803	18.8
189	5.8402104	18.9
190	5.7380924	19.0
191	5.705062	19.1
192	5.8433414	19.2
193	5.8618517	19.3
194	6.048254	19.4
195	5.9127026	19.5
196	5.9728813	19.6
197	5.705295	19.7
198	5.6678033	19.8
199	5.684674	19.9
200	5.807622	20.0
201	6.0472813	20.1
202	6.0738306	20.2
203	6.023357	20.3
204	5.8436995	20.4
205	5.9818654	20.5
206	5.881029	20.6
207	5.957077	20.7
208	5.8132033	20.8
209	5.7877064	20.9
210	5.8786387	21.0
211	5.8622365	21.1
212	5.7177095	21.2
213	5.756409	21.3
214	5.837312	21.4
215	5.852373	21.5
216	6.098495	21.6
217	5.777095	21.7
218	5.6884003	21.8
219	5.651723	21.9
220	5.6247425	22.0
221	5.4334154	22.1
222	5.677022	22.2
223	5.6475086	22.3
224	5.6972675	22.4
225	5.5640345	22.5
226	5.595954	22.6
227	5.8064218	22.7
228	5.6467886	22.8
229	5.4970026	22.9
230	5.6516085	23.0
231	5.842362	23.1
232	5.6283226	23.2
233	5.890708	23.3
234	5.727432	23.4
235	5.647373	23.5
236	5.581176	23.6
237	5.608036	23.7
238	5.5293374	23.8
239	5.690156	23.9
240	5.657238	24.0
241	5.872385	24.1
242	5.797506	24.2
243	5.8094735	24.3
244	5.7836256	24.4
245	5.72637	24.5
246	5.5855775	24.6
247	5.7222385	24.7
248	5.9306498	24.8
249	5.7545333	24.9
250	5.6565185	25.0
251	5.516353	25.1
252	5.8954453	25.2
253	5.9211726	25.3
254	5.6296105	25.4
255	5.8525176	25.5
256	5.7257996	25.6
257	5.808406	25.7
258	5.899756	25.8
259	5.9539585	25.9
260	5.8325	26.0
261	5.886487	26.1
262	6.087638	26.2
263	6.1278286	26.3
264	5.67529	26.4
265	6.0169125	26.5
266	5.823596	26.6
267	5.8782063	26.7
268	5.5829005	26.8
269	5.5071874	26.9
270	5.691594	27.0
271	5.699587	27.1
272	5.7732863	27.2
273	5.59576	27.3
274	5.622034	27.4
275	5.395893	27.5
276	5.643184	27.6
277	5.548925	27.7
278	5.2721925	27.8
279	5.486064	27.9
280	5.538554	28.0
281	5.523798	28.1
282	5.400229	28.2
283	5.450213	28.3
284	5.5227766	28.4
285	5.381127	28.5
286	5.3251877	28.6
287	5.2883906	28.7
288	5.427829	28.8
289	5.26925	28.9
290	5.2223487	29.0
291	5.326065	29.1
292	5.242414	29.2
293	5.4237967	29.3
294	5.3677616	29.4
295	5.4790025	29.5
296	5.3955197	29.6
297	5.432473	29.7
298	5.4333553	29.8
299	5.671832	29.9
300	5.3843756	30.0
301	5.208359	30.1
302	5.387741	30.2
303	5.3433585	30.3
304	5.4132915	30.4
305	5.4766855	30.5
306	5.3838515	30.6
307	5.556956	30.7
308	5.4151964	30.8
309	5.5831027	30.9
310	5.710652	31.0
311	5.5338097	31.1
312	5.596731	31.2
313	5.5815725	31.3
314	5.5391	31.4
315	5.418439	31.5
316	5.464955	31.6
317	5.563079	31.7
318	5.514403	31.8
319	5.4785757	31.9
320	5.3528204	32.0
321	5.5668936	32.1
322	5.3809547	32.2
323	5.434846	32.3
324	5.673508	32.4
325	5.4213977	32.5
326	5.5051174	32.6
327	5.4830527	32.7
328	5.4844117	32.8
329	5.623861	32.9
330	5.456167	33.0
331	5.2359776	33.1
332	5.3900585	33.2
333	5.3813143	33.3
334	5.400013	33.4
335	5.3452806	33.5
336	5.3733654	33.6
337	5.4621897	33.7
338	5.387188	33.8
339	5.510741	33.9
340	5.543099	34.0
341	5.7525234	34.1
342	5.6065917	34.2
343	5.3608823	34.3
344	5.7871494	34.4
345	5.614813	34.5
346	5.596235	34.6
347	5.3486185	34.7
348	5.3853483	34.8
349	5.3195257	34.9
350	5.5216675	35.0
351	5.34565	35.1
352	5.6158967	35.2
353	5.569253	35.3
354	5.486762	35.4
355	5.4646306	35.5
356	5.336584	35.6
357	5.456396	35.7
358	5.5063753	35.8
359	5.502035	35.9
360	5.462448	36.0
361	5.3857446	36.1
362	5.3813515	36.2
363	5.4685216	36.3
364	5.6201344	36.4
365	5.5506086	36.5
366	5.452623	36.6
367	5.4929256	36.7
368	5.518011	36.8
369	5.3789477	36.9
370	5.264163	37.0
371	5.436847	37.1
372	5.4790025	37.2
373	5.4126883	37.3
374	5.242414	37.4
375	5.2962236	37.5
376	5.2025003	37.6
377	5.308153	37.7
378	5.2557607	37.8
379	5.172686	37.9
380	5.2667036	38.0
381	5.44585	38.1
382	5.4626174	38.2
383	5.4941216	38.3
384	5.6697855	38.4
385	5.5433965	38.5
386	5.443327	38.6
387	5.6743317	38.7
388	5.6171875	38.8
389	5.474125	38.9
390	5.6080074	39.0
391	5.4374695	39.1
392	5.5642595	39.2
393	5.384428	39.3
394	5.522499	39.4
395	5.7081614	39.5
396	5.623431	39.6
397	5.507041	39.7
398	5.5338244	39.8
399	5.567234	39.9
400	5.6611605	40.0
401	5.6268907	40.1
402	5.5868535	40.2
403	5.6185865	40.3
404	5.5222874	40.4
405	5.555303	40.5
406	5.483449	40.6
407	5.4670405	40.7
408	5.4489193	40.8
409	5.496636	40.9
410	5.557072	41.0
411	5.5836225	41.1
412	5.404517	41.2
413	5.227646	41.3
414	5.548918	41.4
415	5.7297945	41.5
416	5.4202375	41.6
417	5.656533	41.7
418	5.436825	41.8
419	5.255454	41.9
420	5.523827	42.0
421	5.382879	42.1
422	5.6403494	42.2
423	5.598459	42.3
424	5.540373	42.4
425	5.5686235	42.5
426	5.4911947	42.6
427	5.476318	42.7
428	5.6716113	42.8
429	5.731756	42.9
430	5.6785755	43.0
431	5.6939435	43.1
432	5.5729265	43.2
433	5.539682	43.3
434	5.5709815	43.4
435	5.6901846	43.5
436	5.757865	43.6
437	5.573454	43.7
438	5.5971346	43.8
439	5.539165	43.9
440	5.5755568	44.0
441	5.7431173	44.1
442	5.6159396	44.2
443	5.5834923	44.3
444	5.523703	44.4
445	5.481935	44.5
446	5.648015	44.6
447	5.5699325	44.7
448	5.581876	44.8
449	5.720274	44.9
450	5.602775	45.0
451	5.70538	45.1
452	5.52247	45.2
453	5.4688234	45.3
454	5.3717604	45.4
455	5.566141	45.5
456	5.498343	45.6
457	5.4815903	45.7
458	5.471983	45.8
459	5.4778996	45.9
460	5.6179194	46.0
461	5.4325476	46.1
462	5.6749773	46.2
463	5.6393423	46.3
464	5.4342155	46.4
465	5.5042315	46.5
466	5.6534696	46.6
467	5.58145	46.7
468	5.6084023	46.8
469	5.5017715	46.9
470	5.664063	47.0
471	5.768595	47.1
472	5.572312	47.2
473	5.542197	47.3
474	5.5852814	47.4
475	5.6129117	47.5
476	5.5520387	47.6
477	5.7174773	47.7
478	5.864888	47.8
479	5.709305	47.9
480	5.7180476	48.0
481	5.643591	48.1
482	5.4460278	48.2
483	5.5153747	48.3
484	5.569144	48.4
485	5.4578505	48.5
486	5.4381585	48.6
487	5.640449	48.7
488	5.4557176	48.8
489	5.4842863	48.9
490	5.315896	49.0
491	5.6257668	49.1
492	5.3827815	49.2
493	5.5082555	49.3
494	5.3938317	49.4
495	5.418424	49.5
496	5.4929485	49.6
497	5.469627	49.7
498	5.4781938	49.8
499	5.5125327	49.9
500	5.5979195	50.0
501	5.4719687	50.1
502	5.4082584	50.2
503	5.6071234	50.3
504	5.5762725	50.4
505	5.4253197	50.5
506	5.516076	50.6
507	5.6935115	50.7
508	5.448668	50.8
509	5.511458	50.9
510	5.4590173	51.0
511	5.3850937	51.1
512	5.386171	51.2
513	5.506068	51.3
514	5.5037775	51.4
515	5.4726458	51.5
516	5.37912	51.6
517	5.4360538	51.7
518	5.4850507	51.8
519	5.3071585	51.9
520	5.3612576	52.0
521	5.1833687	52.1
522	5.367882	52.2
523	5.4659424	52.3
524	5.4868646	52.4
525	5.5356293	52.5
526	5.692287	52.6
527	5.6463885	52.7
528	5.554092	52.8
529	5.5583043	52.9
530	5.3118324	53.0
531	5.41803	53.1
532	5.590227	53.2
533	5.5391073	53.3
534	5.514016	53.4
535	5.4156876	53.5
536	5.6542106	53.6
537	5.5563617	53.7
538	5.586046	53.8
539	5.362558	53.9
540	5.260067	54.0
541	5.2359085	54.1
542	5.387046	54.2
543	5.3809843	54.3
544	5.524556	54.4
545	5.132089	54.5
546	5.5289736	54.6
547	5.4434752	54.7
548	5.5892544	54.8
549	5.4857483	54.9
550	5.634825	55.0
551	5.689668	55.1
552	5.5672197	55.2
553	5.6833625	55.3
554	5.55987	55.4
555	5.614992	55.5
556	5.4671516	55.6
557	5.4865413	55.7
558	5.376498	55.8
559	5.519062	55.9
560	5.6655283	56.0
561	5.6085677	56.1
562	5.5107784	56.2
563	5.7131486	56.3
564	5.603271	56.4
565	5.7301674	56.5
566	5.8889093	56.6
567	6.151857	56.7
568	6.3001227	56.8
569	6.2535505	56.9
570	5.983374	57.0
571	5.848255	57.1
572	5.8204756	57.2
573	5.538387	57.3
574	5.697006	57.4
575	5.748432	57.5
576	5.845409	57.6
577	5.807712	57.7
578	5.9695888	57.8
579	5.7561293	57.9
580	5.7313347	58.0
581	5.6405206	58.1
582	5.9030194	58.2
583	5.5941105	58.3
584	5.6418705	58.4
585	5.585368	58.5
586	5.7822886	58.6
587	5.826757	58.7
588	5.6760845	58.8
589	5.8381405	58.9
590	5.811124	59.0
591	5.786467	59.1
592	5.739462	59.2
593	5.6594944	59.3
594	5.5506744	59.4
595	5.4716444	59.5
596	5.557072	59.6
597	5.477892	59.7
598	5.7464414	59.8
599	5.9579563	59.9
600	5.663764	60.0
601	5.7862997	60.1
602	5.696808	60.2
603	5.7508283	60.3
604	5.5599713	60.4
605	5.4223185	60.5
606	5.4561825	60.6
607	5.497933	60.7
608	5.512723	60.8
609	5.2083898	60.9
610	5.411527	61.0
611	5.315009	61.1
612	5.4629126	61.2
613	5.2764626	61.3
614	5.2588563	61.4
615	5.576077	61.5
616	5.662498	61.6
617	5.4455323	61.7
618	5.6031775	61.8
619	5.6041408	61.9
620	5.374137	62.0
621	5.4430904	62.1
622	5.600171	62.2
623	5.608675	62.3
624	5.6232595	62.4
625	5.867505	62.5
626	6.0467343	62.6
627	5.8606005	62.7
628	5.8323407	62.8
629	5.817956	62.9
630	5.784803	63.0
631	5.569976	63.1
632	5.674573	63.2
633	6.018338	63.3
634	6.102114	63.4
635	6.022353	63.5
636	6.019938	63.6
637	5.9535933	63.7
638	5.7706065	63.8
639	5.6809306	63.9
640	5.7795215	64.0
641	5.8920345	64.1
642	5.9247437	64.2
643	5.787483	64.3
644	5.6977553	64.4
645	5.6282797	64.5
646	5.348069	64.6
647	5.517989	64.7
648	5.4449773	64.8
649	5.636755	64.9
650	5.8856587	65.0
651	5.9541345	65.1
652	6.115337	65.2
653	6.05809	65.3
654	5.7189636	65.4
655	5.796929	65.5
656	5.688634	65.6
657	5.5939016	65.7
658	5.4074163	65.8
659	5.748341	65.9
660	5.548932	66.0
661	5.6266756	66.1
662	5.8555937	66.2
663	5.492024	66.3
664	5.2916193	66.4
665	5.6879473	66.5
666	5.542183	66.6
667	5.501654	66.7
668	5.3343863	66.8
669	5.5317125	66.9
670	5.4842796	67.0
671	5.5625863	67.1
672	5.4709816	67.2
673	5.2609324	67.3
674	5.4398327	67.4
675	5.491143	67.5
676	5.567415	67.6
677	5.805311	67.7
678	5.642456	67.8
679	5.310164	67.9
680	5.366501	68.0
681	5.538947	68.1
682	5.5615287	68.2
683	5.512328	68.3
684	5.459526	68.4
685	5.7775764	68.5
686	5.472226	68.6
687	5.8057623	68.7
688	5.556528	68.8
689	5.6648808	68.9
690	5.641792	69.0
691	5.7710943	69.1
692	5.668244	69.2
693	5.6278853	69.3
694	5.646417	69.4
695	5.5674295	69.5
696	5.501442	69.6
697	5.807407	69.7
698	5.624413	69.8
699	5.613364	69.9
700	5.3978114	70.0
701	5.494444	70.1
702	5.6404705	70.2
703	5.67959	70.3
704	5.702088	70.4
705	5.7103205	70.5
706	5.4263663	70.6
707	5.5202227	70.7
708	5.6839294	70.8
709	5.655585	70.9
710	5.5612683	71.0
711	5.4204755	71.1
712	5.7138186	71.2
713	5.838051	71.3
714	6.120619	71.4
715	5.857375	71.5
716	6.021698	71.6
717	5.690553	71.7
718	5.6892147	71.8
719	5.826646	71.9
720	5.843286	72.0
721	6.0167923	72.1
722	5.818267	72.2
723	5.9947224	72.3
724	5.982997	72.4
725	5.9819326	72.5
726	5.9627347	72.6
727	5.7451096	72.7
728	5.917402	72.8
729	5.7361264	72.9
730	5.7543793	73.0
731	5.8483515	73.1
732	5.7980967	73.2
733	5.9579563	73.3
734	6.186826	73.4
735	5.821929	73.5
736	5.7862444	73.6
737	5.8962107	73.7
738	5.932205	73.8
739	6.1352463	73.9
740	5.835656	74.0
741	5.998585	74.1
742	6.016845	74.2
743	5.9341946	74.3
744	5.8769937	74.4
745	5.887034	74.5
746	5.783856	74.6
747	5.9734077	74.7
748	6.0520096	74.8
749	6.0172606	74.9
750	6.008376	75.0
751	5.7018127	75.1
752	5.6966667	75.2
753	5.869523	75.3
754	5.75974	75.4
755	5.67029	75.5
756	5.677511	75.6
757	5.7865505	75.7
758	5.6768017	75.8
759	5.579443	75.9
760	5.399804	76.0
761	5.555165	76.1
762	5.586767	76.2
763	5.470783	76.3
764	5.4368544	76.4
765	5.797429	76.5
766	5.6947284	76.6
767	5.5632668	76.7
768	5.6339455	76.8
769	5.69005	76.9
770	5.9000974	77.0
771	5.716462	77.1
772	5.813494	77.2
773	5.8958282	77.3
774	6.106582	77.4
775	5.7699704	77.5
776	5.625824	77.6
777	5.7203298	77.7
778	5.7536163	77.8
779	5.765584	77.9
780	5.656874	78.0
781	5.846105	78.1
782	5.9936404	78.2
783	5.871602	78.3
784	5.698307	78.4
785	5.791617	78.5
786	5.762103	78.6
787	5.837409	78.7
788	5.909343	78.8
789	5.8948574	78.9
790	5.822752	79.0
791	6.1608744	79.1
792	5.9491863	79.2
793	5.9017563	79.3
794	6.039121	79.4
795	6.1731167	79.5
796	6.1389685	79.6
797	6.1164637	79.7
798	6.065195	79.8
799	5.9101534	79.9
800	5.9471884	80.0
801	5.951806	80.1
802	5.8909063	80.2
803	5.90911	80.3
804	5.9386873	80.4
805	5.909901	80.5
806	6.0126395	80.6
807	5.778392	80.7
808	5.882824	80.8
809	6.1326127	80.9
810	6.0724506	81.0
811	6.0839705	81.1
812	6.3057923	81.2
813	6.1136436	81.3
814	6.124915	81.4
815	5.964606	81.5
816	6.022688	81.6
817	6.158068	81.7
818	6.0231295	81.8
819	5.9743786	81.9
820	6.016584	82.0
821	5.8992643	82.1
822	5.906185	82.2
823	5.8845634	82.3
824	5.921635	82.4
825	5.9226627	82.5
826	6.0701284	82.6
827	6.354822	82.7
828	6.112187	82.8
829	5.982276	82.9
830	6.0057	83.0
831	5.9709315	83.1
832	6.147212	83.2
833	6.046961	83.3
834	6.057678	83.4
835	5.979798	83.5
836	5.92732	83.6
837	5.9234924	83.7
838	6.0239925	83.8
839	5.953823	83.9
840	6.016403	84.0
841	6.034489	84.1
842	5.983482	84.2
843	5.8790493	84.3
844	5.9829564	84.4
845	6.0031233	84.5
846	5.984458	84.6
847	5.9246826	84.7
848	5.8610954	84.8
849	5.995219	84.9
850	6.032714	85.0
851	5.955447	85.1
852	6.0220594	85.2
853	6.1993814	85.3
854	6.396142	85.4
855	6.316051	85.5
856	6.2371726	85.6
857	6.425471	85.7
858	6.5068655	85.8
859	6.2267833	85.9
860	6.1675215	86.0
861	6.3193474	86.1
862	6.091032	86.2
863	6.132902	86.3
864	5.980168	86.4
865	6.14674	86.5
866	6.144662	86.6
867	5.978046	86.7
868	6.0431423	86.8
869	5.9921546	86.9
870	5.9490914	87.0
871	5.9214377	87.1
872	5.9138403	87.2
873	6.0341625	87.3
874	6.0406685	87.4
875	5.895965	87.5
876	5.9687114	87.6
877	5.9484415	87.7
878	5.9448366	87.8
879	5.907631	87.9
880	5.9797773	88.0
881	5.6997347	88.1
882	5.652315	88.2
883	5.8866577	88.3
884	5.825347	88.4
885	5.853385	88.5
886	5.8627515	88.6
887	5.6956124	88.7
888	5.640827	88.8
889	5.4702306	88.9
890	5.7645636	89.0
891	5.5331182	89.1
892	5.9733734	89.2
893	5.5593915	89.3
894	5.670603	89.4
895	5.7171316	89.5
896	5.7470093	89.6
897	5.7714853	89.7
898	5.8565707	89.8
899	5.9268103	89.9
900	5.8216724	90.0
901	5.787129	90.1
902	5.7735443	90.2
903	5.8238177	90.3
904	5.85928	90.4
905	5.749869	90.5
906	5.92239	90.6
907	5.9329658	90.7
908	5.8388653	90.8
909	6.0187335	90.9
910	5.989956	91.0
911	6.0140257	91.1
912	6.0084434	91.2
913	5.823244	91.3
914	5.9802084	91.4
915	6.18411	91.5
916	6.1053224	91.6
917	6.1430097	91.7
918	6.03256	91.8
919	5.8787203	91.9
920	6.0106688	92.0
921	6.1238627	92.1
922	6.054352	92.2
923	5.8811464	92.3
924	5.963106	92.4
925	6.108409	92.5
926	6.1625094	92.6
927	6.2019153	92.7
928	6.082858	92.8
929	6.2427635	92.9
930	6.2173886	93.0
931	6.009321	93.1
932	5.9006367	93.2
933	5.821652	93.3
934	5.913227	93.4
935	5.7582355	93.5
936	5.9562726	93.6
937	6.1863375	93.7
938	6.2312655	93.8
939	6.337224	93.9
940	6.3171096	94.0
941	6.2698355	94.1
942	6.277227	94.2
943	6.0357246	94.3
944	6.074925	94.4
945	5.921717	94.5
946	5.978046	94.6
947	5.8557105	94.7
948	6.0850897	94.8
949	6.1015463	94.9
950	5.786063	95.0
951	5.763068	95.1
952	5.947256	95.2
953	5.9397116	95.3
954	5.833881	95.4
955	5.888314	95.5
956	5.846836	95.6
957	5.937045	95.7
958	5.7776737	95.8
959	5.95611	95.9
960	6.010494	96.0
961	5.9713974	96.1
962	5.8882246	96.2
963	5.7114353	96.3
964	5.7696147	96.4
965	5.886015	96.5
966	5.8692145	96.6
967	5.8321753	96.7
968	5.954195	96.8
969	5.814929	96.9
970	5.992121	97.0
971	5.857692	97.1
972	6.001224	97.2
973	5.871987	97.3
974	5.881571	97.4
975	5.907488	97.5
976	5.916633	97.6
977	5.983522	97.7
978	5.917409	97.8
979	5.899599	97.9
980	6.0030966	98.0
981	6.0818844	98.1
982	6.1512146	98.2
983	6.110025	98.3
984	6.1909986	98.4
985	6.1988025	98.5
986	5.9982357	98.6
987	6.145567	98.7
988	6.181478	98.8
989	6.2903886	98.9
990	6.170042	99.0
991	6.250155	99.1
992	6.3140154	99.2
993	6.17754	99.3
994	6.349539	99.4
995	6.3773956	99.5
996	6.433817	99.6
997	6.473644	99.7
998	6.4479027	99.8
999	6.1134195	99.9
1000	6.0177226	100.0
1001	5.979683	100.1
1002	6.081772	100.2
1003	6.011198	100.3
1004	6.050605	100.4
1005	6.2508445	100.5
1006	6.261714	100.6
1007	6.2587733	100.7
1008	6.0628767	100.8
1009	6.1165886	100.9
1010	6.2263956	101.0
1011	6.1914215	101.1
1012	6.3482056	101.2
1013	6.2062073	101.3
1014	6.0799303	101.4
1015	5.9461718	101.5
1016	6.0466814	101.6
1017	6.2122097	101.7
1018	6.102094	101.8
1019	5.9109445	101.9
1020	5.9547706	102.0
1021	5.9119396	102.1
1022	5.9700413	102.2
1023	6.169696	102.3
1024	6.1036787	102.4
1025	6.1998167	102.5
1026	5.956029	102.6
1027	5.612876	102.7
1028	5.8342266	102.8
1029	5.80225	102.9
1030	5.8916655	103.0
1031	5.8941946	103.1
1032	5.8266115	103.2
1033	5.8505764	103.3
1034	5.6787176	103.4
1035	5.7542677	103.5
1036	5.992188	103.6
1037	5.78203	103.7
1038	5.8644075	103.8
1039	5.836236	103.9
1040	5.8730984	104.0
1041	5.8055954	104.1
1042	5.913527	104.2
1043	5.9050045	104.3
1044	5.936116	104.4
1045	6.0064983	104.5
1046	5.930032	104.6
1047	6.0417156	104.7
1048	5.9507775	104.8
1049	5.9095674	104.9
1050	5.9559135	105.0
1051	6.0685353	105.1
1052	5.9944935	105.2
1053	6.0456614	105.3
1054	6.0964537	105.4
1055	5.92488	105.5
1056	6.0010295	105.6
1057	5.8616934	105.7
1058	6.019684	105.8
1059	5.6272845	105.9
1060	5.728894	106.0
1061	5.881255	106.1
1062	5.876534	106.2
1063	5.827863	106.3
1064	5.78898	106.4
1065	5.8466363	106.5
1066	5.777228	106.6
1067	5.836318	106.7
1068	6.0990896	106.8
1069	5.993801	106.9
1070	5.854293	107.0
1071	5.7872124	107.1
1072	5.878508	107.2
1073	6.0022173	107.3
1074	5.9369774	107.4
1075	5.8036733	107.5
1076	5.834647	107.6
1077	5.7543654	107.7
1078	5.6696296	107.8
1079	5.578808	107.9
1080	5.8331833	108.0
1081	5.719633	108.1
1082	5.883331	108.2
1083	5.812004	108.3
1084	6.1232705	108.4
1085	6.150193	108.5
1086	5.8506517	108.6
1087	6.082368	108.7
1088	5.8131127	108.8
1089	5.5771537	108.9
1090	5.683016	109.0
1091	5.6850214	109.1
1092	5.8385544	109.2
1093	5.8251667	109.3
1094	5.710582	109.4
1095	5.9050255	109.5
1096	5.7466655	109.6
1097	5.7913456	109.7
1098	5.7727423	109.8
1099	5.638027	109.9
1100	5.6667795	110.0
1101	5.7908444	110.1
1102	6.0083556	110.2
1103	5.7789288	110.3
1104	5.900466	110.4
1105	5.9374595	110.5
1106	5.804062	110.6
1107	5.676305	110.7
1108	5.807684	110.8
1109	5.791172	110.9
1110	5.9410815	111.0
1111	5.585765	111.1
1112	5.7093754	111.2
1113	5.7561502	111.3
1114	5.7780085	111.4
1115	5.7914357	111.5
1116	5.8970237	111.6
1117	5.760124	111.7
1118	5.9099903	111.8
1119	5.7385845	111.9
1120	5.7608795	112.0
1121	5.855112	112.1
1122	5.748096	112.2
1123	5.9758754	112.3
1124	5.925254	112.4
1125	5.939291	112.5
1126	5.8073163	112.6
1127	5.6050396	112.7
1128	5.7193794	112.8
1129	5.819603	112.9
1130	5.8266397	113.0
1131	5.8696265	113.1
1132	5.70699	113.2
1133	5.820614	113.3
1134	5.715849	113.4
1135	5.79049	113.5
1136	5.783389	113.6
1137	5.7580256	113.7
1138	5.7116327	113.8
1139	5.942593	113.9
1140	5.8403687	114.0
1141	5.7892656	114.1
1142	5.6752543	114.2
1143	5.6759715	114.3
1144	5.8533573	114.4
1145	5.8073997	114.5
1146	5.6770077	114.6
1147	5.6775756	114.7
1148	5.7999935	114.8
1149	5.7756796	114.9
1150	5.724442	115.0
1151	5.5736494	115.1
1152	5.7380085	115.2
1153	5.6310987	115.3
1154	5.7917633	115.4
1155	5.8243365	115.5
1156	5.7722116	115.6
1157	5.8403068	115.7
1158	5.679193	115.8
1159	5.6486216	115.9
1160	5.8883615	116.0
1161	5.7248	116.1
1162	5.8350825	116.2
1163	6.0165777	116.3
1164	6.0800495	116.4
1165	5.7960534	116.5
1166	5.7054434	116.6
1167	5.8743052	116.7
1168	5.881968	116.8
1169	6.060863	116.9
1170	5.7682667	117.0
1171	5.761467	117.1
1172	5.8457403	117.2
1173	5.8419485	117.3
1174	5.8181567	117.4
1175	5.926627	117.5
1176	6.0214906	117.6
1177	5.97754	117.7
1178	5.9959917	117.8
1179	5.835552	117.9
1180	5.930242	118.0
1181	5.88921	118.1
1182	5.7611456	118.2
1183	5.8504796	118.3
1184	6.0268807	118.4
1185	6.0012846	118.5
1186	5.9085245	118.6
1187	6.182703	118.7
1188	6.185146	118.8
1189	6.017475	118.9
1190	5.8936887	119.0
1191	6.040035	119.1
1192	5.7339563	119.2
1193	6.1013217	119.3
1194	6.05537	119.4
1195	5.9510417	119.5
1196	6.013282	119.6
1197	5.9549327	119.7
1198	5.7692795	119.8
1199	5.8910494	119.9
1200	5.937127	120.0
1201	6.0229154	120.1
1202	6.0368924	120.2
1203	6.0006666	120.3
1204	5.8157463	120.4
1205	6.1176295	120.5
1206	5.956793	120.6
1207	5.891214	120.7
1208	6.0416822	120.8
1209	5.9675236	120.9
1210	6.1147046	121.0
1211	5.8866644	121.1
1212	5.9900026	121.2
1213	5.9474382	121.3
1214	5.9753966	121.4
1215	6.085527	121.5
1216	6.3549423	121.6
1217	6.037053	121.7
1218	5.8990936	121.8
1219	6.07261	121.9
1220	5.972814	122.0
1221	5.7367587	122.1
1222	5.83328	122.2
1223	5.955284	122.3
1224	5.811096	122.4
1225	5.8996334	122.5
1226	6.1228695	122.6
1227	5.902596	122.7
1228	5.934894	122.8
1229	5.8169723	122.9
1230	5.948123	123.0
1231	6.1156073	123.1
1232	6.0443954	123.2
1233	6.271171	123.3
1234	6.244454	123.4
1235	6.0826397	123.5
1236	6.031625	123.6
1237	6.0953827	123.7
1238	6.239839	123.8
1239	6.1946096	123.9
1240	6.3420153	124.0
1241	6.174252	124.1
1242	6.17095	124.2
1243	6.27437	124.3
1244	6.1778593	124.4
1245	6.361557	124.5
1246	6.3212852	124.6
1247	6.1276507	124.7
1248	6.211541	124.8
1249	6.05966	124.9
1250	6.0237246	125.0
1251	6.0212965	125.1
1252	5.86975	125.2
1253	5.9418545	125.3
1254	5.925009	125.4
1255	5.8187447	125.5
1256	6.074793	125.6
1257	6.0626974	125.7
1258	6.004942	125.8
1259	5.879276	125.9
1260	5.8063593	126.0
1261	6.1592855	126.1
1262	5.9880924	126.2
1263	5.9173613	126.3
1264	5.9301133	126.4
1265	6.119789	126.5
1266	6.0243664	126.6
1267	5.923941	126.7
1268	5.96335	126.8
1269	6.0574856	126.9
1270	6.0572124	127.0
1271	6.1381083	127.1
1272	6.0565805	127.2
1273	5.920758	127.3
1274	6.064511	127.4
1275	6.072822	127.5
1276	6.117096	127.6
1277	6.1723924	127.7
1278	6.1105785	127.8
1279	6.124915	127.9
1280	5.9358377	128.0
1281	5.95707	128.1
1282	5.713572	128.2
1283	5.9841685	128.3
1284	5.7240753	128.4
1285	5.7497497	128.5
1286	5.772386	128.6
1287	5.658441	128.7
1288	5.7279243	128.8
1289	5.7986665	128.9
1290	5.750268	129.0
1291	5.8646684	129.1
1292	5.8429623	129.2
1293	5.7796474	129.3
1294	5.891754	129.4
1295	5.9547367	129.5
1296	5.8514986	129.6
1297	5.984647	129.7
1298	5.941285	129.8
1299	5.908101	129.9
1300	5.776921	130.0
1301	5.7948995	130.1
1302	5.9969397	130.2
1303	6.026747	130.3
1304	5.8625116	130.4
1305	5.8613424	130.5
1306	5.752671	130.6
1307	5.7781897	130.7
1308	5.8325963	130.8
1309	5.8303995	130.9
1310	5.73437	131.0
1311	5.7904553	131.1
1312	5.8189526	131.2
1313	5.801111	131.3
1314	5.8633084	131.4
1315	5.846223	131.5
1316	5.895179	131.6
1317	5.7760425	131.7
1318	5.9438066	131.8
1319	5.9323	131.9
1320	5.9146714	132.0
1321	6.1394806	132.1
1322	6.0676723	132.2
1323	5.9436173	132.3
1324	5.8369117	132.4
1325	5.8214307	132.5
1326	5.866194	132.6
1327	5.7304626	132.7
1328	5.790462	132.8
1329	5.770592	132.9
1330	5.800312	133.0
1331	5.9286385	133.1
1332	5.7309055	133.2
1333	5.797387	133.3
1334	5.9172387	133.4
1335	5.741272	133.5
1336	5.746421	133.6
1337	5.798131	133.7
1338	6.0445824	133.8
1339	5.881879	133.9
1340	5.91074	134.0
1341	5.8962927	134.1
1342	6.0143003	134.2
1343	5.8420796	134.3
1344	5.7564583	134.4
1345	5.7571163	134.5
1346	5.791693	134.6
1347	5.7646475	134.7
1348	5.864916	134.8
1349	5.893532	134.9
1350	5.7708645	135.0
1351	5.688032	135.1
1352	5.9002476	135.2
1353	5.867938	135.3
1354	5.8976865	135.4
1355	5.9464364	135.5
1356	5.89468	135.6
1357	5.954236	135.7
1358	5.877466	135.8
1359	5.771709	135.9
1360	5.8180313	136.0
1361	5.894885	136.1
1362	5.8799543	136.2
1363	5.955846	136.3
1364	6.0666895	136.4
1365	5.9272723	136.5
1366	6.121059	136.6
1367	5.910549	136.7
1368	5.8660836	136.8
1369	5.896778	136.9
1370	6.014227	137.0
1371	5.8747787	137.1
1372	5.9049635	137.2
1373	5.992827	137.3
1374	5.8250766	137.4
1375	5.8286376	137.5
1376	5.8327556	137.6
1377	5.844699	137.7
1378	5.9924703	137.8
1379	5.812524	137.9
1380	5.731777	138.0
1381	5.8190703	138.1
1382	5.9616194	138.2
1383	5.814395	138.3
1384	5.9475746	138.4
1385	5.8613563	138.5
1386	5.8636312	138.6
1387	6.0351706	138.7
1388	5.826211	138.8
1389	5.9265385	138.9
1390	6.0320454	139.0
1391	5.823424	139.1
1392	6.0038753	139.2
1393	6.036746	139.3
1394	5.7596135	139.4
1395	5.832983	139.5
1396	5.7751703	139.6
1397	5.9195666	139.7
1398	5.683022	139.8
1399	5.6010633	139.9
1400	5.629038	140.0
1401	5.7464557	140.1
1402	5.7927995	140.2
1403	5.780567	140.3
1404	5.698809	140.4
1405	5.745474	140.5
1406	5.697119	140.6
1407	5.617016	140.7
1408	5.7125635	140.8
1409	5.626962	140.9
1410	5.667867	141.0
1411	5.6613593	141.1
1412	5.7675405	141.2
1413	5.65921	141.3
1414	5.6852903	141.4
1415	5.854149	141.5
1416	5.6403136	141.6
1417	5.804444	141.7
1418	5.748706	141.8
1419	5.769384	141.9
1420	5.746989	142.0
1421	5.7029576	142.1
1422	5.8626347	142.2
1423	5.7633476	142.3
1424	5.8316917	142.4
1425	5.7756166	142.5
1426	5.8335776	142.6
1427	5.7582006	142.7
1428	5.719027	142.8
1429	5.691275	142.9
1430	5.620221	143.0
1431	5.6318073	143.1
1432	5.9569416	143.2
1433	6.0085773	143.3
1434	5.8438244	143.4
1435	5.888957	143.5
1436	5.869276	143.6
1437	5.9696765	143.7
1438	5.950994	143.8
1439	5.867862	143.9
1440	5.893696	144.0
1441	5.8576717	144.1
1442	5.884194	144.2
1443	5.888848	144.3
1444	5.8172903	144.4
1445	5.673089	144.5
1446	5.92222	144.6
1447	5.8515472	144.7
1448	5.967327	144.8
1449	5.880166	144.9
1450	5.9509873	145.0
1451	5.966625	145.1
1452	5.932164	145.2
1453	5.800646	145.3
1454	5.955582	145.4
1455	5.819021	145.5
1456	6.0230293	145.6
1457	5.888717	145.7
1458	5.9552374	145.8
1459	5.9214926	145.9
1460	5.9237714	146.0
1461	6.0322328	146.1
1462	6.153507	146.2
1463	6.2035913	146.3
1464	6.0189075	146.4
1465	6.0800495	146.5
1466	6.1135845	146.6
1467	6.2306	146.7
1468	6.2129807	146.8
1469	6.0056667	146.9
1470	6.0703807	147.0
1471	6.049852	147.1
1472	6.027937	147.2
1473	6.28005	147.3
1474	6.2440405	147.4
1475	6.1549015	147.5
1476	6.2217865	147.6
1477	6.2367334	147.7
1478	6.147769	147.8
1479	5.8717327	147.9
1480	6.030543	148.0
1481	5.959985	148.1
1482	5.793606	148.2
1483	6.010709	148.3
1484	5.982815	148.4
1485	5.894099	148.5
1486	6.073121	148.6
1487	5.871246	148.7
1488	5.9251857	148.8
1489	6.09494	148.9
1490	6.082024	149.0
1491	6.06394	149.1
1492	5.9803634	149.2
1493	5.874395	149.3
1494	5.9182734	149.4
1495	5.8256025	149.5
1496	5.727791	149.6
1497	5.897236	149.7
1498	5.818253	149.8
1499	5.9281425	149.9
1500	5.818544	150.0
1501	5.7647524	150.1
1502	5.8115954	150.2
1503	5.8847756	150.3
1504	5.914869	150.4
1505	5.8905506	150.5
1506	5.919866	150.6
1507	5.8130717	150.7
1508	5.797325	150.8
1509	5.8102503	150.9
1510	5.7382894	151.0
1511	6.013959	151.1
1512	5.748292	151.2
1513	5.864641	151.3
1514	5.6543455	151.4
1515	5.8116646	151.5
1516	5.829149	151.6
1517	5.8503146	151.7
1518	5.9042478	151.8
1519	6.0540857	151.9
1520	5.846587	152.0
1521	5.8231883	152.1
1522	5.5039973	152.2
1523	5.7780504	152.3
1524	5.585563	152.4
1525	5.786787	152.5
1526	6.03218	152.6
1527	5.903408	152.7
1528	5.8895726	152.8
1529	5.7044334	152.9
1530	5.783877	153.0
1531	5.604443	153.1
1532	5.505987	153.2
1533	5.788305	153.3
1534	5.653241	153.4
1535	5.890995	153.5
1536	5.8613224	153.6
1537	5.8133073	153.7
1538	5.844603	153.8
1539	5.9920874	153.9
1540	5.716526	154.0
1541	5.876671	154.1
1542	6.024547	154.2
1543	6.16109	154.3
1544	6.0417824	154.4
1545	6.0386744	154.5
1546	5.9376903	154.6
1547	5.806151	154.7
1548	5.8853645	154.8
1549	5.7399883	154.9
1550	5.80638	155.0
1551	5.920594	155.1
1552	6.001795	155.2
1553	6.1886168	155.3
1554	6.156812	155.4
1555	5.973178	155.5
1556	5.9185257	155.6
1557	6.0490932	155.7
1558	5.7665277	155.8
1559	5.8398514	155.9
1560	5.766304	156.0
1561	5.662107	156.1
1562	5.8008056	156.2
1563	5.8306904	156.3
1564	5.9213157	156.4
1565	5.94298	156.5
1566	5.829985	156.6
1567	5.802653	156.7
1568	5.8217077	156.8
1569	5.8577747	156.9
1570	5.9212	157.0
1571	5.998666	157.1
1572	5.9175515	157.2
1573	5.7725673	157.3
1574	5.9062123	157.4
1575	5.8796864	157.5
1576	5.941014	157.6
1577	5.859968	157.7
1578	5.950283	157.8
1579	5.9031286	157.9
1580	6.1608415	158.0
1581	6.0179768	158.1
1582	5.9052505	158.2
1583	6.0671415	158.3
1584	5.9740477	158.4
1585	6.0289593	158.5
1586	6.1171155	158.6
1587	5.9831786	158.7
1588	6.061235	158.8
1589	5.8230014	158.9
1590	6.0131683	159.0
1591	5.9732523	159.1
1592	5.8104515	159.2
1593	5.9524493	159.3
1594	5.7403603	159.4
1595	6.0687613	159.5
1596	6.106734	159.6
1597	5.888471	159.7
1598	6.0447426	159.8
1599	5.9866524	159.9
1600	6.015399	160.0
1601	6.101242	160.1
1602	6.097801	160.2
1603	6.1943297	160.3
1604	6.0282106	160.4
1605	6.0663776	160.5
1606	6.096645	160.6
1607	6.129018	160.7
1608	6.2377214	160.8
1609	6.294339	160.9
1610	6.082514	161.0
1611	6.0658526	161.1
1612	5.887048	161.2
1613	6.1436195	161.3
1614	6.0426826	161.4
1615	6.1428194	161.5
1616	5.9731174	161.6
1617	5.998793	161.7
1618	6.077836	161.8
1619	6.1338015	161.9
1620	5.993042	162.0
1621	6.1570673	162.1
1622	6.178916	162.2
1623	6.221424	162.3
1624	5.9939556	162.4
1625	5.933563	162.5
1626	5.939793	162.6
1627	6.02329	162.7
1628	6.0828314	162.8
1629	5.9959116	162.9
1630	6.0621986	163.0
1631	6.0948668	163.1
1632	6.1289067	163.2
1633	6.0134764	163.3
1634	6.2910037	163.4
1635	6.4026203	163.5
1636	6.219455	163.6
1637	6.157237	163.7
1638	6.1409955	163.8
1639	6.1296425	163.9
1640	6.037387	164.0
1641	6.0890145	164.1
1642	6.2881274	164.2
1643	6.218542	164.3
1644	5.974271	164.4
1645	5.980687	164.5
1646	6.1970024	164.6
1647	6.1006155	164.7
1648	6.046155	164.8
1649	5.969899	164.9
1650	6.128676	165.0
1651	6.1089764	165.1
1652	6.353731	165.2
1653	6.1661625	165.3
1654	6.2133956	165.4
1655	6.1872296	165.5
1656	6.1007605	165.6
1657	5.9396644	165.7
1658	5.989485	165.8
1659	6.101064	165.9
1660	6.317945	166.0
1661	6.2306256	166.1
1662	6.1253223	166.2
1663	6.0905027	166.3
1664	6.1633587	166.4
1665	6.069723	166.5
1666	5.977244	166.6
1667	6.049938	166.7
1668	6.1980553	166.8
1669	5.8808513	166.9
1670	6.0293	167.0
1671	5.988906	167.1
1672	6.030389	167.2
1673	6.1720853	167.3
1674	6.211431	167.4
1675	6.4473224	167.5
1676	6.2120667	167.6
1677	6.1841626	167.7
1678	5.9186816	167.8
1679	6.0268207	167.9
1680	6.2310653	168.0
1681	6.35148	168.1
1682	6.6558127	168.2
1683	6.5074043	168.3
1684	6.348555	168.4
1685	6.4682274	168.5
1686	6.4167376	168.6
1687	6.309452	168.7
1688	6.261283	168.8
1689	6.353021	168.9
1690	6.1924887	169.0
1691	6.1319227	169.1
1692	6.1324415	169.2
1693	6.3391056	169.3
1694	6.4236403	169.4
1695	6.2463245	169.5
1696	6.0499053	169.6
1697	6.220809	169.7
1698	6.1777487	169.8
1699	6.0745006	169.9
1700	6.291477	170.0
1701	6.304955	170.1
1702	6.3588333	170.2
1703	6.4885006	170.3
1704	6.222764	170.4
1705	6.1580296	170.5
1706	6.2813067	170.6
1707	6.135325	170.7
1708	6.2843847	170.8
1709	6.225276	170.9
1710	6.319577	171.0
1711	6.1404843	171.1
1712	5.9907894	171.2
1713	6.1715174	171.3
1714	6.1425505	171.4
1715	6.231699	171.5
1716	6.1879134	171.6
1717	6.19801	171.7
1718	6.211846	171.8
1719	6.258921	171.9
1720	6.1327834	172.0
1721	6.2578654	172.1
1722	6.212008	172.2
1723	6.2331986	172.3
1724	6.2977433	172.4
1725	6.066019	172.5
1726	6.205779	172.6
1727	6.126599	172.7
1728	5.9843636	172.8
1729	6.0013857	172.9
1730	6.1414156	173.0
1731	5.822711	173.1
1732	6.0190277	173.2
1733	5.975592	173.3
1734	6.0121436	173.4
1735	5.913554	173.5
1736	5.823486	173.6
1737	5.681207	173.7
1738	5.8008056	173.8
1739	5.684319	173.9
1740	5.9216146	174.0
1741	5.946131	174.1
1742	5.979683	174.2
1743	6.143639	174.3
1744	5.9581523	174.4
1745	6.0020027	174.5
1746	5.854197	174.6
1747	6.1213026	174.7
1748	6.092963	174.8
1749	6.042569	174.9
1750	6.0193624	175.0
1751	5.9778166	175.1
1752	5.7598376	175.2
1753	5.8597136	175.3
1754	5.9266133	175.4
1755	5.8415136	175.5
1756	5.777604	175.6
1757	5.8958554	175.7
1758	5.9227304	175.8
1759	5.780922	175.9
1760	5.664013	176.0
1761	5.828976	176.1
1762	5.6731815	176.2
1763	5.7382965	176.3
1764	5.6697006	176.4
1765	5.680257	176.5
1766	5.6071596	176.6
1767	5.5871134	176.7
1768	5.7847333	176.8
1769	5.8008056	176.9
1770	5.9745474	177.0
1771	5.7171106	177.1
1772	5.975902	177.2
1773	5.9416103	177.3
1774	5.998847	177.4
1775	6.033208	177.5
1776	5.7862577	177.6
1777	5.917566	177.7
1778	5.9776683	177.8
1779	5.8637686	177.9
1780	6.077531	178.0
1781	6.1762547	178.1
1782	6.070805	178.2
1783	6.0673137	178.3
1784	5.9355454	178.4
1785	5.801646	178.5
1786	5.9035583	178.6
1787	5.665862	178.7
1788	5.72283	178.8
1789	5.793849	178.9
1790	5.8078575	179.0
1791	5.6607194	179.1
1792	5.7876368	179.2
1793	5.8107357	179.3
1794	5.9012513	179.4
1795	5.824931	179.5
1796	5.789321	179.6
1797	5.8409	179.7
1798	5.963573	179.8
1799	5.8375335	179.9
1800	6.045422	180.0
1801	5.9978733	180.1
1802	5.970115	180.2
1803	6.0435624	180.3
1804	6.0563745	180.4
1805	6.0029626	180.5
1806	5.936821	180.6
1807	5.9144735	180.7
1808	5.952639	180.8
1809	5.887746	180.9
1810	5.799722	181.0
1811	5.732459	181.1
1812	5.825139	181.2
1813	5.682682	181.3
1814	5.6455607	181.4
1815	5.756934	181.5
1816	5.818392	181.6
1817	5.8849807	181.7
1818	5.936265	181.8
1819	5.951441	181.9
1820	5.7771997	182.0
1821	5.9184303	182.1
1822	5.979225	182.2
1823	5.9768863	182.3
1824	5.837326	182.4
1825	5.91521	182.5
1826	5.796234	182.6
1827	5.862305	182.7
1828	5.9090147	182.8
1829	5.8357525	182.9
1830	5.946572	183.0
1831	5.965727	183.1
1832	5.9099083	183.2
1833	5.7469535	183.3
1834	5.634353	183.4
1835	5.5759907	183.5
1836	5.639663	183.6
1837	5.6377053	183.7
1838	5.568551	183.8
1839	5.499992	183.9
1840	5.6321144	184.0
1841	5.5877047	184.1
1842	5.5749936	184.2
1843	5.5332346	184.3
1844	5.6614447	184.4
1845	5.689873	184.5
1846	5.6016817	184.6
1847	6.0113325	184.7
1848	5.7065096	184.8
1849	5.7380295	184.9
1850	5.7320585	185.0
1851	5.706827	185.1
1852	5.692683	185.2
1853	5.6734724	185.3
1854	5.7048006	185.4
1855	5.7520823	185.5
1856	5.7575707	185.6
1857	5.666509	185.7
1858	5.661018	185.8
1859	5.640935	185.9
1860	5.6525855	186.0
1861	5.67213	186.1
1862	5.7259474	186.2
1863	5.703932	186.3
1864	5.7459717	186.4
1865	5.7600474	186.5
1866	5.828181	186.6
1867	5.8419347	186.7
1868	5.7753654	186.8
1869	5.7900934	186.9
1870	5.8651423	187.0
1871	5.8913918	187.1
1872	5.702696	187.2
1873	5.7937384	187.3
1874	5.8714933	187.4
1875	5.7908936	187.5
1876	5.831174	187.6
1877	6.056235	187.7
1878	5.9342427	187.8
1879	6.0041165	187.9
1880	5.838209	188.0
1881	5.7628164	188.1
1882	5.8592663	188.2
1883	5.7892237	188.3
1884	5.8401966	188.4
1885	5.742837	188.5
1886	5.8310356	188.6
1887	5.8368707	188.7
1888	5.7899194	188.8
1889	5.715003	188.9
1890	5.7850466	189.0
1891	5.8169513	189.1
1892	5.9187703	189.2
1893	5.816584	189.3
1894	5.8318644	189.4
1895	5.849316	189.5
1896	5.932063	189.6
1897	6.043309	189.7
1898	5.9839396	189.8
1899	5.7518654	189.9
1900	5.725462	190.0
1901	5.7577667	190.1
1902	5.6616015	190.2
1903	5.8721237	190.3
1904	5.792153	190.4
1905	5.7417917	190.5
1906	5.816127	190.6
1907	5.9086676	190.7
1908	5.719879	190.8
1909	5.8499837	190.9
1910	5.878734	191.0
1911	5.8440723	191.1
1912	5.8046865	191.2
1913	5.98037	191.3
1914	5.5706635	191.4
1915	5.663067	191.5
1916	5.814084	191.6
1917	5.7967205	191.7
1918	5.9318113	191.8
1919	5.7917423	191.9
1920	5.8236794	192.0
1921	5.733766	192.1
1922	5.555622	192.2
1923	5.6209807	192.3
1924	5.759292	192.4
1925	5.8846183	192.5
1926	5.7444644	192.6
1927	5.9570975	192.7
1928	6.087611	192.8
1929	6.2784524	192.9
1930	6.0498657	193.0
1931	6.196313	193.1
1932	6.1325336	193.2
1933	5.9354167	193.3
1934	5.969656	193.4
1935	6.034957	193.5
1936	5.9180145	193.6
1937	5.9651527	193.7
1938	6.085858	193.8
1939	5.776252	193.9
1940	5.8802824	194.0
1941	5.710285	194.1
1942	5.630963	194.2
1943	5.7092056	194.3
1944	5.6494627	194.4
1945	5.7327404	194.5
1946	5.8546305	194.6
1947	5.886021	194.7
1948	6.0751305	194.8
1949	5.769789	194.9
1950	5.9124985	195.0
1951	5.9237914	195.1
1952	5.9872913	195.2
1953	5.904138	195.3
1954	5.752159	195.4
1955	5.78804	195.5
1956	5.784524	195.6
1957	5.8983493	195.7
1958	6.030469	195.8
1959	5.9299498	195.9
1960	5.9218054	196.0
1961	5.9622145	196.1
1962	5.8378296	196.2
1963	5.8858438	196.3
1964	6.0250225	196.4
1965	6.272893	196.5
1966	6.025905	196.6
1967	6.003459	196.7
1968	6.129156	196.8
1969	5.8836937	196.9
1970	5.708232	197.0
1971	5.874628	197.1
1972	5.848393	197.2
1973	5.7991457	197.3
1974	5.9110126	197.4
1975	5.9455557	197.5
1976	5.811616	197.6
1977	5.975039	197.7
1978	6.0427094	197.8
1979	5.996308	197.9
1980	5.9892964	198.0
1981	5.891262	198.1
1982	5.8793097	198.2
1983	5.8843713	198.3
1984	5.9553456	198.4
1985	5.7457547	198.5
1986	5.8718224	198.6
1987	5.6419773	198.7
1988	5.769496	198.8
1989	5.9336042	198.9
1990	5.744934	199.0
1991	5.725469	199.1
1992	5.865932	199.2
1993	5.9058375	199.3
1994	6.0688276	199.4
1995	5.9940033	199.5
1996	6.077113	199.6
1997	5.9138675	199.7
1998	6.048993	199.8
[truncated: 24,001 more rows]
