# Supplementary material for: Assessing structure-function impacts on Vitellogenin by leveraging allelic variant found in honey bee subspecies Apis mellifera mellifera
Source: iScience. 2025 Jul 29;28(9):113241. doi: 10.1016/j.isci.2025.113241 (PMC12496180; doi:10.1016/j.isci.2025.113241)
Supplement: Data S1. Data and code for molecular dynamics [file mmc2.zip › MD_analysis/csv/PCA_no30loop.csv]

Frame	PC1	PC2	Sim
0	-1.5904583	0.4976838	wt1
1	-1.6957151	0.43740898	wt1
2	-1.6978871	0.57304215	wt1
3	-2.0553381	0.5964073	wt1
4	-1.8853099	0.6462957	wt1
5	-2.1726446	0.47613212	wt1
6	-2.4251132	0.7350301	wt1
7	-2.242312	0.70299476	wt1
8	-2.0529795	0.52013963	wt1
9	-2.3848765	0.55377173	wt1
10	-2.1838114	0.50817674	wt1
11	-2.1028879	0.7056488	wt1
12	-2.0615733	0.46385056	wt1
13	-1.859902	0.45107707	wt1
14	-2.0170333	0.5089758	wt1
15	-2.157748	0.5291223	wt1
16	-1.9901974	0.32886237	wt1
17	-2.1399148	0.7136538	wt1
18	-1.7439909	0.32744962	wt1
19	-1.7564288	0.34306788	wt1
20	-2.0686483	0.47471127	wt1
21	-1.8667266	0.6228562	wt1
22	-1.7606404	0.16619098	wt1
23	-1.656291	0.34733322	wt1
24	-1.8672045	0.5297909	wt1
25	-1.9031006	0.50392294	wt1
26	-1.8505238	0.71033907	wt1
27	-1.915739	0.5256064	wt1
28	-2.1457748	0.748223	wt1
29	-2.0387628	0.60238284	wt1
30	-1.9541937	0.55681837	wt1
31	-2.0783033	0.4605593	wt1
32	-1.8932565	0.5965346	wt1
33	-1.785846	0.44118863	wt1
34	-1.9583641	0.6274459	wt1
35	-1.9596157	0.47645107	wt1
36	-2.0673335	0.42817762	wt1
37	-2.4672604	0.8421362	wt1
38	-2.4964836	0.5805756	wt1
39	-2.0114403	0.49745736	wt1
40	-2.561116	0.84022	wt1
41	-2.3665695	0.6027392	wt1
42	-2.1554687	0.56466675	wt1
43	-2.0219462	0.5545199	wt1
44	-2.0152938	0.7551908	wt1
45	-1.9051225	0.4896521	wt1
46	-2.055879	0.7943719	wt1
47	-1.8154398	0.5507354	wt1
48	-1.8078899	0.3625527	wt1
49	-1.8208486	0.58500516	wt1
50	-1.7433043	0.36577177	wt1
51	-1.8177124	0.43898642	wt1
52	-2.126257	0.3765824	wt1
53	-1.8796116	0.5162251	wt1
54	-2.4054794	0.8192465	wt1
55	-2.2163782	0.61149025	wt1
56	-2.2941804	0.49642637	wt1
57	-2.4019685	0.3516704	wt1
58	-2.2713425	0.3354812	wt1
59	-2.23615	0.3992785	wt1
60	-2.250385	0.49539968	wt1
61	-1.8008177	0.4726087	wt1
62	-1.9240489	0.6280958	wt1
63	-2.0096564	0.35929602	wt1
64	-1.9403613	0.22812748	wt1
65	-2.0905924	0.45274487	wt1
66	-1.9346226	0.4681386	wt1
67	-1.9091765	0.36610073	wt1
68	-1.8429409	0.5233122	wt1
69	-1.640681	0.48947868	wt1
70	-1.6465771	0.43811736	wt1
71	-1.928377	0.37780178	wt1
72	-2.0749247	0.52462757	wt1
73	-1.9379116	0.46279943	wt1
74	-2.0945423	0.65187156	wt1
75	-1.9980922	0.46287346	wt1
76	-1.9793369	0.4735208	wt1
77	-2.0171437	0.5971523	wt1
78	-1.6800796	0.47945192	wt1
79	-1.8072704	0.42514953	wt1
80	-1.8925567	0.5253652	wt1
81	-1.7364153	0.61953914	wt1
82	-1.7649469	0.47353446	wt1
83	-1.7231781	0.3775728	wt1
84	-1.6666892	0.2734402	wt1
85	-1.8501889	0.53065944	wt1
86	-1.248124	0.06449466	wt1
87	-1.7158237	0.32812798	wt1
88	-2.2876837	0.27968162	wt1
89	-2.112171	0.5374741	wt1
90	-2.0547304	0.35631925	wt1
91	-1.6568396	0.4149451	wt1
92	-1.875665	0.59789836	wt1
93	-1.931068	0.55422455	wt1
94	-2.1038427	0.35825875	wt1
95	-2.1524382	0.80096906	wt1
96	-1.8061931	0.4972996	wt1
97	-2.1279438	0.6834166	wt1
98	-1.9052058	0.6903547	wt1
99	-2.0020652	0.5999651	wt1
100	-2.2338974	0.614708	wt1
101	-1.9990884	0.23653871	wt1
102	-2.0267513	0.27447432	wt1
103	-2.0384753	0.20972867	wt1
104	-1.9626071	0.5174716	wt1
105	-2.0707011	0.5573998	wt1
106	-2.151732	0.57808113	wt1
107	-2.0572844	0.6178355	wt1
108	-1.939459	0.43646505	wt1
109	-1.7425297	0.31262422	wt1
110	-1.8031952	0.3392065	wt1
111	-1.6646295	0.15811785	wt1
112	-1.553838	0.3186911	wt1
113	-1.9569627	0.38214752	wt1
114	-2.0382962	0.5531593	wt1
115	-1.8366255	0.30126384	wt1
116	-2.1815631	0.52189165	wt1
117	-1.8424525	0.27988148	wt1
118	-1.887917	0.21246746	wt1
119	-2.1783748	0.38964373	wt1
120	-1.8675779	0.26869503	wt1
121	-2.0595205	0.46533608	wt1
122	-1.6215409	0.24913006	wt1
123	-1.8777403	0.112350374	wt1
124	-1.4735167	0.22879407	wt1
125	-1.7191329	0.22296679	wt1
126	-1.9488173	0.30545533	wt1
127	-1.939603	0.21924777	wt1
128	-1.9329151	0.61130893	wt1
129	-1.8431667	0.4190486	wt1
130	-2.2073033	0.5947092	wt1
131	-2.1994696	0.6789696	wt1
132	-2.175401	0.56798166	wt1
133	-2.2912376	0.4502791	wt1
134	-2.1686578	0.24667476	wt1
135	-2.2043622	0.44962484	wt1
136	-2.449901	0.584264	wt1
137	-2.1752887	0.5495392	wt1
138	-2.3491063	0.6312561	wt1
139	-2.139193	0.33144647	wt1
140	-2.2076683	0.21058524	wt1
141	-2.173916	0.6594667	wt1
142	-2.1998606	0.7694034	wt1
143	-2.3273768	1.0227324	wt1
144	-2.252881	0.7149329	wt1
145	-1.8174424	0.3957932	wt1
146	-1.9183235	0.47872636	wt1
147	-1.8737439	0.36672506	wt1
148	-1.9609005	0.56428254	wt1
149	-2.1078115	0.6683899	wt1
150	-1.9115783	0.63250536	wt1
151	-1.8639411	0.3443275	wt1
152	-2.2722557	0.61915785	wt1
153	-2.1540177	0.69713235	wt1
154	-1.9855312	0.47763464	wt1
155	-1.9417859	0.6059708	wt1
156	-2.2414927	0.7949399	wt1
157	-2.1173444	0.44399494	wt1
158	-1.7354141	0.6112034	wt1
159	-2.0832825	0.5120342	wt1
160	-2.0579925	0.5912547	wt1
161	-1.7716267	0.37350127	wt1
162	-1.6252775	0.37289527	wt1
163	-1.9560236	0.42345652	wt1
164	-1.9782389	0.49747095	wt1
165	-1.6735427	0.29726887	wt1
166	-1.9873025	0.45774442	wt1
167	-1.8472836	0.27394816	wt1
168	-2.06961	0.42063954	wt1
169	-2.1626322	0.67194444	wt1
170	-2.1596868	0.57801664	wt1
171	-2.4035301	0.49017265	wt1
172	-2.2121453	0.6254322	wt1
173	-2.0937018	0.60985416	wt1
174	-1.8316089	0.6964721	wt1
175	-1.7515463	0.4090847	wt1
176	-1.5383694	0.7268615	wt1
177	-2.0717125	0.4608497	wt1
178	-1.9013087	0.67451125	wt1
179	-1.8021425	0.57347006	wt1
180	-2.0112793	0.5684053	wt1
181	-2.044972	0.61931175	wt1
182	-1.6584401	0.3907728	wt1
183	-2.2376468	0.9490489	wt1
184	-2.1657462	0.78713036	wt1
185	-2.0466762	0.80940104	wt1
186	-1.8985765	0.46800175	wt1
187	-1.9107376	0.7260056	wt1
188	-1.8785441	0.83817846	wt1
189	-1.3448688	0.3662497	wt1
190	-1.9124823	0.79838616	wt1
191	-1.8723311	0.6419961	wt1
192	-2.233199	0.940051	wt1
193	-1.7645409	0.73266226	wt1
194	-2.03112	0.93888795	wt1
195	-2.0472798	0.9421088	wt1
196	-1.6457525	0.7627104	wt1
197	-2.1853318	0.94507444	wt1
198	-1.67647	0.51194364	wt1
199	-1.501459	0.37138703	wt1
200	-1.4191451	0.63853514	wt1
201	-1.4206432	0.19486876	wt1
202	-1.5346646	0.38266596	wt1
203	-1.566699	0.45178723	wt1
204	-1.978278	0.5311142	wt1
205	-1.83068	0.32948095	wt1
206	-1.7728015	0.33473852	wt1
207	-2.0466714	0.42628795	wt1
208	-1.4138452	0.26522	wt1
209	-1.7912916	0.31847027	wt1
210	-1.7250547	0.5030379	wt1
211	-1.5801997	0.30816793	wt1
212	-1.6066446	0.3979645	wt1
213	-1.442545	0.48962152	wt1
214	-1.4184209	0.33433944	wt1
215	-1.468658	0.39153895	wt1
216	-1.7041055	0.27241656	wt1
217	-1.4670612	0.33175823	wt1
218	-1.4513747	0.26456016	wt1
219	-1.6422144	0.23309422	wt1
220	-1.6670192	0.4864232	wt1
221	-1.4240246	0.2000077	wt1
222	-1.7654772	0.190143	wt1
223	-1.6885324	0.29896268	wt1
224	-1.7716725	0.3117148	wt1
225	-1.8476224	0.5382085	wt1
226	-1.8920964	0.6650303	wt1
227	-1.7741948	0.45756933	wt1
228	-1.8435202	0.5110539	wt1
229	-2.182116	0.65388143	wt1
230	-1.9624789	0.35668525	wt1
231	-2.021786	0.53459597	wt1
232	-1.7957897	0.41822413	wt1
233	-1.4604069	0.29473916	wt1
234	-1.9346596	0.41009146	wt1
235	-2.080505	0.55762595	wt1
236	-1.9662195	0.46932644	wt1
237	-2.030623	0.4459825	wt1
238	-1.7384346	0.1776915	wt1
239	-2.1112988	0.82552266	wt1
240	-2.052474	0.5571525	wt1
241	-1.5947875	0.49252304	wt1
242	-1.4544905	0.58496743	wt1
243	-1.3770621	0.27726164	wt1
244	-1.635373	0.3949772	wt1
245	-1.8485963	0.5986452	wt1
246	-1.8629909	0.7323269	wt1
247	-2.0598257	0.5276071	wt1
248	-1.5108507	0.44583794	wt1
249	-1.5787888	0.6469618	wt1
250	-1.6324059	0.48247233	wt1
251	-1.6906655	0.11881332	wt1
252	-1.8902994	0.6050239	wt1
253	-1.6843011	0.56942886	wt1
254	-1.7659622	0.40936428	wt1
255	-1.4839143	0.3127819	wt1
256	-1.2664056	0.26874614	wt1
257	-1.676759	0.31862056	wt1
258	-1.6609088	0.25353608	wt1
259	-1.5843674	0.3403561	wt1
260	-1.1990058	0.18399176	wt1
261	-1.4251117	0.041783832	wt1
262	-1.8540838	0.37450337	wt1
263	-1.6290053	0.3566503	wt1
264	-1.7393491	0.31363913	wt1
265	-1.5370777	0.07849374	wt1
266	-2.021898	0.22062917	wt1
267	-1.5213494	0.04765843	wt1
268	-1.4865353	0.45033818	wt1
269	-1.5045246	0.33174115	wt1
270	-1.7389137	0.30080855	wt1
271	-2.031675	0.27439398	wt1
272	-1.5645852	0.41212672	wt1
273	-1.9920859	0.3695349	wt1
274	-1.477935	0.28099182	wt1
275	-1.3980182	0.23615874	wt1
276	-1.6784428	0.5018059	wt1
277	-1.5727417	0.3347556	wt1
278	-1.7534417	0.5512607	wt1
279	-1.8554604	0.52140546	wt1
280	-1.6263126	0.32208687	wt1
281	-1.6620592	0.34015957	wt1
282	-1.8240196	0.51989686	wt1
283	-1.8426197	0.5850105	wt1
284	-1.7308152	0.3607817	wt1
285	-1.651807	0.3828715	wt1
286	-1.6638352	0.36490926	wt1
287	-1.650833	0.56199026	wt1
288	-1.6129208	0.5737302	wt1
289	-1.7818415	0.58978015	wt1
290	-1.432486	0.40238246	wt1
291	-1.5209494	0.36693925	wt1
292	-1.6652211	0.5053594	wt1
293	-1.473044	0.5332512	wt1
294	-1.4337215	0.49437326	wt1
295	-1.4059131	0.61185044	wt1
296	-1.6664337	0.7648789	wt1
297	-1.4607675	0.50999737	wt1
298	-1.6208452	0.38680363	wt1
299	-1.41107	0.2908546	wt1
300	-1.5950612	0.26948383	wt1
301	-1.6494607	0.09954342	wt1
302	-1.6393481	0.21554542	wt1
303	-1.2881086	-0.022934144	wt1
304	-1.2955024	0.108224444	wt1
305	-1.1670512	0.14111945	wt1
306	-1.2231523	0.03862184	wt1
307	-1.304845	0.1243807	wt1
308	-1.3461016	0.17487879	wt1
309	-1.6563218	0.40646812	wt1
310	-1.3521498	0.7678319	wt1
311	-1.4324663	0.31692132	wt1
312	-1.5917476	0.38397607	wt1
313	-1.9199965	0.409619	wt1
314	-1.7802947	0.35121772	wt1
315	-1.4485886	0.32870984	wt1
316	-1.5636613	0.17860754	wt1
317	-1.3887751	0.36496413	wt1
318	-1.6905957	0.44469208	wt1
319	-1.856744	0.48741356	wt1
320	-1.7136583	0.49612242	wt1
321	-1.6624383	0.5712682	wt1
322	-1.9163792	0.6603657	wt1
323	-1.7721516	0.48286152	wt1
324	-2.253159	0.893776	wt1
325	-1.9611119	0.7451008	wt1
326	-1.8918775	0.9579695	wt1
327	-1.9497703	0.84116006	wt1
328	-1.8675755	0.6739529	wt1
329	-1.7201978	0.4623284	wt1
330	-1.7740037	0.25496194	wt1
331	-1.6200739	0.20042054	wt1
332	-1.5957859	0.023395602	wt1
333	-1.512952	-0.022993475	wt1
334	-1.5758018	0.12529148	wt1
335	-1.5036328	0.052166104	wt1
336	-1.6145662	0.3786782	wt1
337	-1.74188	0.51709837	wt1
338	-1.8362244	0.4064907	wt1
339	-1.5605762	0.38726145	wt1
340	-1.333189	-0.13333496	wt1
341	-1.2971015	0.08397644	wt1
342	-1.4792323	0.07770997	wt1
343	-1.781897	0.0803237	wt1
344	-1.6105443	0.22134204	wt1
345	-1.7378294	0.32934895	wt1
346	-2.1361012	0.18435846	wt1
347	-1.8169358	0.42818183	wt1
348	-1.9321903	0.74452955	wt1
349	-1.930035	0.5442969	wt1
350	-2.0501003	0.39099246	wt1
351	-2.0045073	0.40927833	wt1
352	-2.0174017	0.51248556	wt1
353	-1.6510118	0.46470237	wt1
354	-1.4749589	0.41178018	wt1
355	-1.6565969	0.16078068	wt1
356	-1.6755487	0.3664859	wt1
357	-1.3737614	0.4706734	wt1
358	-1.3815601	0.3412424	wt1
359	-1.1893224	0.38833654	wt1
360	-1.7196133	0.6721482	wt1
361	-1.1183035	0.59508544	wt1
362	-1.113738	0.20504853	wt1
363	-1.0633771	0.12607718	wt1
364	-1.1334965	0.15154432	wt1
365	-1.3073752	0.24013236	wt1
366	-1.7884384	0.41550493	wt1
367	-1.3242477	0.46840432	wt1
368	-1.1231744	0.48628274	wt1
369	-1.5738714	0.5219599	wt1
370	-1.6400081	0.37119445	wt1
371	-1.7780756	0.46357885	wt1
372	-1.2732977	-0.0036230728	wt1
373	-1.548507	0.2644898	wt1
374	-1.6067913	-0.033837937	wt1
375	-1.7144568	0.19117352	wt1
376	-1.3789043	0.0009793015	wt1
377	-1.7104045	0.5003806	wt1
378	-1.4666256	0.34184235	wt1
379	-1.5215492	0.31982213	wt1
380	-1.8607097	0.4070326	wt1
381	-1.9043076	0.62542915	wt1
382	-1.9203744	0.432966	wt1
383	-1.6977795	0.5159767	wt1
384	-1.9086205	0.40194088	wt1
385	-2.126049	0.37204856	wt1
386	-1.6952409	0.24822137	wt1
387	-2.014641	0.3567723	wt1
388	-1.9705517	0.6178865	wt1
389	-1.8260666	0.35171464	wt1
390	-1.6038116	0.0574013	wt1
391	-1.8920892	0.4034022	wt1
392	-1.9646782	0.3600782	wt1
393	-2.1073046	0.50442934	wt1
394	-2.2133439	0.512646	wt1
395	-2.0222902	0.32997635	wt1
396	-2.1163573	0.46637022	wt1
397	-1.7608087	0.4129334	wt1
398	-2.298263	0.5457832	wt1
399	-1.9033643	0.5577678	wt1
400	-1.9795446	0.41535935	wt1
401	-1.660867	0.300317	wt1
402	-1.7092007	0.41303217	wt1
403	-1.94334	0.47665277	wt1
404	-1.9175247	0.4534182	wt1
405	-1.7670708	0.29028323	wt1
406	-1.668779	0.4963058	wt1
407	-1.8456833	0.22488359	wt1
408	-2.0963852	0.18946442	wt1
409	-1.6829624	0.24894938	wt1
410	-1.6184175	0.40711644	wt1
411	-1.8941965	0.2669724	wt1
412	-1.8638935	0.101704925	wt1
413	-1.9228327	0.50398046	wt1
414	-2.0086153	0.7261896	wt1
415	-1.7142346	0.2892982	wt1
416	-1.830819	0.39966872	wt1
417	-1.9630142	0.38596725	wt1
418	-1.8021597	0.123532206	wt1
419	-1.7834584	0.3880897	wt1
420	-2.0253346	0.43971395	wt1
421	-1.9329544	0.3741871	wt1
422	-2.0356178	0.36399874	wt1
423	-1.6462317	0.23667297	wt1
424	-1.5709172	-0.06473545	wt1
425	-2.0389605	0.33203614	wt1
426	-1.7732668	0.3187752	wt1
427	-1.7630059	0.35208437	wt1
428	-1.7968323	0.45658576	wt1
429	-1.8967044	0.6317656	wt1
430	-1.8648691	0.36448798	wt1
431	-2.068933	0.46610624	wt1
432	-2.0616283	0.48377985	wt1
433	-2.1937702	0.82714415	wt1
434	-2.3889697	0.80166626	wt1
435	-1.7128036	0.34866655	wt1
436	-1.7347617	0.40808016	wt1
437	-1.9633453	0.48487788	wt1
438	-1.9388683	0.32567397	wt1
439	-1.9734536	0.51966566	wt1
440	-1.9556453	0.5054948	wt1
441	-1.621551	0.42993268	wt1
442	-2.0479634	0.58955944	wt1
443	-1.9734987	0.51522774	wt1
444	-1.7955757	0.4775846	wt1
445	-1.4861704	0.21342555	wt1
446	-1.7523396	0.34606165	wt1
447	-1.8205757	0.52268875	wt1
448	-1.4215734	0.1961414	wt1
449	-1.5740516	0.5045918	wt1
450	-1.9566307	0.5062573	wt1
451	-1.6555877	0.37203068	wt1
452	-1.4726105	0.22343357	wt1
453	-1.8166267	0.34790468	wt1
454	-1.9508277	0.7461161	wt1
455	-1.7504559	0.4280081	wt1
456	-1.7722566	0.460141	wt1
457	-1.8188361	0.42160657	wt1
458	-1.7979848	0.25653985	wt1
459	-1.7753375	0.34897828	wt1
460	-1.5899855	0.3429756	wt1
461	-1.681412	0.22266094	wt1
462	-1.5888491	0.49934915	wt1
463	-1.5154532	0.050878238	wt1
464	-1.8809041	0.69979	wt1
465	-1.92815	0.72044975	wt1
466	-1.420566	0.33813235	wt1
467	-1.484265	0.2895196	wt1
468	-1.5008695	0.19579913	wt1
469	-1.2134689	0.0620712	wt1
470	-1.6466836	0.56400025	wt1
471	-1.5337956	0.2449469	wt1
472	-2.0272758	0.5195157	wt1
473	-1.6846228	0.45266598	wt1
474	-2.1469762	0.63777924	wt1
475	-1.9973916	0.7982385	wt1
476	-1.9873967	0.44445202	wt1
477	-1.7500095	0.49452806	wt1
478	-1.5517716	0.15492833	wt1
479	-1.7517653	0.5187236	wt1
480	-1.9952791	0.5989201	wt1
481	-1.6255478	0.25770003	wt1
482	-1.7180244	0.33394673	wt1
483	-1.3471041	0.21651305	wt1
484	-1.5489169	0.4058073	wt1
485	-1.604289	0.1942205	wt1
486	-1.9507284	0.88405126	wt1
487	-1.7695792	0.46290907	wt1
488	-1.9099219	0.5359568	wt1
489	-2.2559185	0.95099634	wt1
490	-2.2960846	0.71665406	wt1
491	-1.9508458	0.7980766	wt1
492	-1.7039484	0.46021706	wt1
493	-2.0777466	0.7365868	wt1
494	-2.1370144	0.9122876	wt1
495	-1.537891	0.5551705	wt1
496	-1.5977385	0.29037452	wt1
497	-1.9317567	0.3603509	wt1
498	-1.9330343	0.56721354	wt1
499	-1.5524614	0.30277708	wt1
500	-1.6804054	0.3228383	wt1
501	-1.5942335	0.7064593	wt1
502	-1.7275479	0.63342994	wt1
503	-1.8462242	0.45467463	wt1
504	-1.9015226	0.684138	wt1
505	-2.0932314	0.65920323	wt1
506	-1.8117427	0.9212786	wt1
507	-1.9452059	0.58173764	wt1
508	-1.6734285	0.4747786	wt1
509	-1.9052546	0.57548934	wt1
510	-2.1942928	0.72744834	wt1
511	-1.9204947	0.7711736	wt1
512	-1.7658252	0.61575913	wt1
513	-1.9948094	0.53037524	wt1
514	-1.8213896	0.8235799	wt1
515	-2.0223207	0.72099954	wt1
516	-1.7283007	0.37759507	wt1
517	-1.8885812	0.6658728	wt1
518	-1.5572194	0.31914437	wt1
519	-1.6083745	0.57141966	wt1
520	-1.7564348	0.64227957	wt1
521	-1.4682121	0.14704362	wt1
522	-1.4966332	0.35658348	wt1
523	-1.6955476	0.17798674	wt1
524	-1.4620348	0.32805791	wt1
525	-1.5344288	0.42594764	wt1
526	-1.8500937	0.47060817	wt1
527	-1.677062	0.49720058	wt1
528	-1.6590887	0.20296064	wt1
529	-1.3834562	0.2654911	wt1
530	-1.5144376	0.4198811	wt1
531	-1.3352946	0.079771675	wt1
532	-1.864203	0.50802994	wt1
533	-1.7427452	0.4089377	wt1
534	-1.7489992	0.48423067	wt1
535	-1.6662714	0.30681893	wt1
536	-2.1068523	0.55490625	wt1
537	-1.9310187	0.41510174	wt1
538	-2.03989	0.84390074	wt1
539	-1.3401483	0.5589735	wt1
540	-2.048674	0.7243475	wt1
541	-1.8355662	0.48340476	wt1
542	-1.7696714	0.519667	wt1
543	-1.9754827	0.43224353	wt1
544	-1.9108596	0.57446283	wt1
545	-1.5065832	0.1331748	wt1
546	-1.6638638	0.14419268	wt1
547	-1.5902046	0.08886896	wt1
548	-1.7816241	0.043550383	wt1
549	-1.6382425	0.18110886	wt1
550	-1.5459782	0.19295835	wt1
551	-1.6451504	0.2349093	wt1
552	-1.763877	0.32875705	wt1
553	-1.8744193	0.35035753	wt1
554	-1.5985386	0.24503349	wt1
555	-1.7429727	0.44578412	wt1
556	-1.5283443	0.36290506	wt1
557	-1.5707573	0.3986894	wt1
558	-1.6812235	0.27658385	wt1
559	-1.6418296	0.030097984	wt1
560	-1.4122014	0.021488102	wt1
561	-1.6225458	0.18140447	wt1
562	-1.6250229	-0.011185491	wt1
563	-1.8142047	0.23554437	wt1
564	-1.549411	0.17872886	wt1
565	-1.5937932	0.291546	wt1
566	-1.4662277	0.056490287	wt1
567	-1.2167457	0.12190195	wt1
568	-1.4867641	0.060341712	wt1
569	-1.3785095	0.1028832	wt1
570	-1.3811823	-0.007256069	wt1
571	-1.325119	-0.019826327	wt1
572	-1.6839157	0.26986125	wt1
573	-1.7253053	0.380666	wt1
574	-1.856524	0.53722215	wt1
575	-1.7616137	0.3185779	wt1
576	-1.6453155	0.34509334	wt1
577	-1.6667701	0.404378	wt1
578	-1.5765944	0.21892789	wt1
579	-1.5073547	0.047806635	wt1
580	-1.3685721	-0.056239422	wt1
581	-1.3156077	-0.0026804674	wt1
582	-1.624743	0.50951856	wt1
583	-1.670247	0.25839177	wt1
584	-1.7504693	0.36414087	wt1
585	-1.8070959	0.22972049	wt1
586	-1.775809	0.050799087	wt1
587	-1.6127099	0.12209507	wt1
588	-1.7807119	0.17620961	wt1
589	-1.9013004	0.012851342	wt1
590	-1.3795242	-0.13976343	wt1
591	-1.5843369	0.17759314	wt1
592	-1.6431432	0.41105267	wt1
593	-1.5368224	0.11862207	wt1
594	-1.4794775	0.046484705	wt1
595	-1.4884857	0.07884561	wt1
596	-1.3319788	0.092899986	wt1
597	-1.5760087	0.40996894	wt1
598	-1.4082175	0.2180342	wt1
599	-1.7323602	0.5646425	wt1
600	-1.9937719	0.29293343	wt1
601	-1.9775649	0.7525682	wt1
602	-1.696666	0.3738877	wt1
603	-2.1730537	0.7010491	wt1
604	-1.7383125	0.45184603	wt1
605	-1.6535549	0.5277404	wt1
606	-1.9400648	0.42002854	wt1
607	-1.8222201	0.2654922	wt1
608	-2.107232	0.5464314	wt1
609	-2.0288873	0.35506272	wt1
610	-1.5922747	0.20275447	wt1
611	-1.911643	0.35753363	wt1
612	-1.9462948	0.20903319	wt1
613	-1.8138276	-0.00079312763	wt1
614	-1.7042029	0.30519086	wt1
615	-2.140139	0.31110933	wt1
616	-1.840663	0.33477297	wt1
617	-1.8937118	0.6171464	wt1
618	-1.5972507	-0.096311286	wt1
619	-2.0904388	0.3489954	wt1
620	-1.6675961	0.2901406	wt1
621	-1.4122149	-0.03991531	wt1
622	-1.1059875	-0.0056708534	wt1
623	-1.5961607	0.24503943	wt1
624	-1.8929461	0.15762785	wt1
625	-1.6394125	0.41688588	wt1
626	-1.6187361	0.34573597	wt1
627	-1.7875637	0.40385517	wt1
628	-1.5316076	0.4565839	wt1
629	-1.8383915	0.6484007	wt1
630	-1.2263625	0.07775806	wt1
631	-1.6521381	0.04922155	wt1
632	-1.4136411	0.12453712	wt1
633	-1.5674059	0.10712115	wt1
634	-1.2619727	0.23163468	wt1
635	-1.6355252	0.4680909	wt1
636	-1.5730532	0.5850113	wt1
637	-1.7452804	0.35858303	wt1
638	-1.4723698	0.33419248	wt1
639	-1.7619029	0.42716458	wt1
640	-1.7977337	0.5372972	wt1
641	-1.8162867	0.19135414	wt1
642	-1.8455565	0.37140834	wt1
643	-1.6438184	0.23333383	wt1
644	-0.95280623	0.45468062	wt1
645	-1.6402135	0.34163475	wt1
646	-1.4056596	0.18921283	wt1
647	-1.6956943	0.277694	wt1
648	-1.5322845	0.22872348	wt1
649	-1.5179036	0.26838225	wt1
650	-1.7119861	0.159008	wt1
651	-1.6519719	0.25099403	wt1
652	-1.7739942	0.2830415	wt1
653	-1.5345583	0.117236346	wt1
654	-1.6407814	0.31551185	wt1
655	-1.6924479	0.4260145	wt1
656	-1.3927255	0.30923334	wt1
657	-1.7343049	0.4611978	wt1
658	-1.6485853	0.10340331	wt1
659	-1.4597386	0.48549053	wt1
660	-1.377291	0.2622041	wt1
661	-1.3839781	0.35721606	wt1
662	-1.4795548	0.47272193	wt1
663	-1.7316467	0.2456157	wt1
664	-1.8522843	0.22010416	wt1
665	-1.569095	0.26404703	wt1
666	-1.630033	0.0005900955	wt1
667	-1.5317143	0.012985898	wt1
668	-1.546989	0.28297588	wt1
669	-1.7843447	0.56979805	wt1
670	-1.8469552	0.33884054	wt1
671	-1.8969724	0.45254296	wt1
672	-1.2983042	-0.18346351	wt1
673	-1.2656322	-0.05524359	wt1
674	-1.3209544	-0.111540705	wt1
675	-1.5952762	0.1357521	wt1
676	-1.6102395	-0.095807865	wt1
677	-1.7849587	-0.03508924	wt1
678	-1.4550202	0.06388353	wt1
679	-1.4021019	-0.033927757	wt1
680	-1.442716	-0.053233076	wt1
681	-1.3982439	-0.2365472	wt1
682	-1.3153034	-0.19138615	wt1
683	-1.2700822	-0.2551187	wt1
684	-1.3804058	-0.33586878	wt1
685	-1.433676	-0.21065909	wt1
686	-1.6030506	-0.23892993	wt1
687	-1.2647488	-0.22334532	wt1
688	-1.6045884	0.14053872	wt1
689	-1.6448529	-0.28240132	wt1
690	-1.3642209	-0.22963195	wt1
691	-1.4917402	0.08695578	wt1
692	-1.3926954	-0.034391016	wt1
693	-1.2461712	-0.031545337	wt1
694	-1.1805154	-0.005578039	wt1
695	-1.2828014	-0.0024744468	wt1
696	-1.3805026	-0.020256458	wt1
697	-1.5332738	0.32400784	wt1
698	-1.407747	0.2886426	wt1
699	-1.2629966	0.13206458	wt1
700	-1.6186737	0.40814304	wt1
701	-1.5144625	0.19512255	wt1
702	-1.4387218	0.099678695	wt1
703	-1.248658	0.08527096	wt1
704	-1.4042794	0.17662404	wt1
705	-1.5957963	0.2634997	wt1
706	-1.0091459	-0.187514	wt1
707	-1.6005764	0.15041012	wt1
708	-1.6035999	0.30456784	wt1
709	-1.7031099	0.13263375	wt1
710	-1.5457473	0.23565635	wt1
711	-1.1569743	-0.20282578	wt1
712	-1.4297302	0.035929974	wt1
713	-1.1991369	-0.23675555	wt1
714	-1.2805288	0.082694076	wt1
715	-1.8124492	0.4405997	wt1
716	-1.4838072	0.33855963	wt1
717	-1.5958636	0.3118214	wt1
718	-1.9975209	0.3014788	wt1
719	-1.4799916	0.28583944	wt1
720	-1.6714773	0.13610852	wt1
721	-1.4371104	0.016225036	wt1
722	-1.2792028	0.08543166	wt1
723	-1.1159904	-0.001564916	wt1
724	-1.2204225	0.2038877	wt1
725	-1.0511594	0.33311802	wt1
726	-1.3559487	0.18270579	wt1
727	-1.15931	-0.19689564	wt1
728	-1.2292147	0.18929519	wt1
729	-1.3454958	0.17497166	wt1
730	-1.2692901	0.44767782	wt1
731	-1.3148391	0.35200003	wt1
732	-1.4930627	0.38184363	wt1
733	-1.3705571	0.20881619	wt1
734	-1.7275491	0.42343947	wt1
735	-2.008048	0.07220152	wt1
736	-1.7554697	0.07952972	wt1
737	-1.5279572	0.1557397	wt1
738	-1.6290381	0.15233596	wt1
739	-1.5940741	0.3285309	wt1
740	-1.6945666	0.12371218	wt1
741	-1.8419538	0.16884528	wt1
742	-1.4767458	0.1068068	wt1
743	-1.7187904	0.2939474	wt1
744	-2.0613956	0.48721415	wt1
745	-1.5774792	0.30627868	wt1
746	-2.0060494	0.44534788	wt1
747	-1.7349806	0.43195108	wt1
748	-1.9592633	0.43933386	wt1
749	-2.1516027	0.33084205	wt1
750	-1.5074719	0.13934292	wt1
751	-1.4116156	0.15028244	wt1
752	-1.299709	0.232878	wt1
753	-1.3826904	0.19651674	wt1
754	-1.3640891	0.105120614	wt1
755	-1.525013	0.20538343	wt1
756	-1.5327193	0.28825888	wt1
757	-1.365917	0.052985717	wt1
758	-1.1007867	-0.1584608	wt1
759	-1.2632908	-0.05112891	wt1
760	-1.3645393	-0.05469664	wt1
761	-1.086687	-0.032290436	wt1
762	-1.3238399	0.015773458	wt1
763	-1.3904371	-0.3012458	wt1
764	-1.0387808	-0.13552094	wt1
765	-1.1707014	-0.089790426	wt1
766	-1.4637024	0.013082026	wt1
767	-1.1803138	0.033073578	wt1
768	-0.9527485	0.079568624	wt1
769	-1.3698221	0.35268763	wt1
770	-1.3588377	0.14756706	wt1
771	-1.4127834	0.24003455	wt1
772	-1.3932344	0.39766347	wt1
773	-1.4368162	0.2247052	wt1
774	-1.4214855	0.18410978	wt1
775	-1.2571691	0.005674614	wt1
776	-1.3288163	0.23093078	wt1
777	-0.9224153	-0.15016253	wt1
778	-1.5235286	0.11595623	wt1
779	-1.826995	0.06337062	wt1
780	-1.3779817	-0.030595614	wt1
781	-0.99315923	-0.10753652	wt1
782	-1.2757818	0.12081046	wt1
783	-1.1203429	0.01247817	wt1
784	-1.3574961	-0.02039883	wt1
785	-1.3781294	-0.099012055	wt1
786	-0.9772119	-0.37416866	wt1
787	-1.3139027	-0.15804993	wt1
788	-1.2764796	0.12490562	wt1
789	-1.1851332	0.10198953	wt1
790	-1.3291593	-0.11939651	wt1
791	-1.2337352	-0.005627081	wt1
792	-1.2112156	-0.1067672	wt1
793	-0.8867448	-0.54240817	wt1
794	-1.4875137	-0.12243396	wt1
795	-1.1751367	-0.27513766	wt1
796	-1.4321356	-0.1796476	wt1
797	-0.97162104	-0.3919752	wt1
798	-1.4201866	-0.24137837	wt1
799	-1.3239398	-0.08778158	wt1
800	-1.4120734	0.09768142	wt1
801	-0.9928673	0.002472014	wt1
802	-1.1487222	0.035326812	wt1
803	-0.8810492	-0.032828867	wt1
804	-0.9663379	0.050357196	wt1
805	-1.3861148	0.0972916	wt1
806	-1.5555376	0.18134724	wt1
807	-1.4422997	0.12486955	wt1
808	-1.6358265	0.24695902	wt1
809	-1.3991357	-0.032662522	wt1
810	-1.1263783	0.02251614	wt1
811	-1.441255	-0.11184556	wt1
812	-1.0369867	-0.05317514	wt1
813	-1.7757097	0.42159027	wt1
814	-1.6010478	0.18461266	wt1
815	-1.5384315	0.17585272	wt1
816	-1.5405611	0.18240152	wt1
817	-1.3287846	0.025352675	wt1
818	-1.585743	-0.1604925	wt1
819	-1.4732002	-0.27829432	wt1
820	-1.3046631	0.17783727	wt1
821	-1.2850184	0.24542807	wt1
822	-0.8555105	0.03362744	wt1
823	-1.8830354	0.4667599	wt1
824	-1.4611557	0.24757455	wt1
825	-1.1552895	0.08927916	wt1
826	-1.333696	0.35426855	wt1
827	-1.5667423	0.24006338	wt1
828	-1.6041961	0.10582519	wt1
829	-1.8912479	0.3163352	wt1
830	-1.6764039	0.29072246	wt1
831	-1.257318	-0.29674476	wt1
832	-0.9805889	0.025483802	wt1
833	-1.1643442	0.13145885	wt1
834	-1.5964422	0.023161728	wt1
835	-1.7188479	0.10716564	wt1
836	-1.5212425	0.3020682	wt1
837	-1.2222149	0.10208493	wt1
838	-1.530174	-0.17418963	wt1
839	-1.1186898	-0.3704891	wt1
840	-1.7430071	0.1205536	wt1
841	-1.4523987	0.061172754	wt1
842	-1.4857447	0.2370736	wt1
843	-1.4173279	0.055411156	wt1
844	-1.7403667	0.33208752	wt1
845	-1.9156073	0.45397612	wt1
846	-1.4358218	-0.028293818	wt1
847	-1.226164	-0.1750284	wt1
848	-1.5395032	0.17055334	wt1
849	-1.2261404	-0.22358193	wt1
850	-1.3942038	-0.2592903	wt1
851	-1.3348339	-0.087044746	wt1
852	-1.4363279	-0.05211956	wt1
853	-1.2636354	0.08342114	wt1
854	-1.1523391	0.29186404	wt1
855	-1.4205914	0.17843667	wt1
856	-1.4917479	0.09148141	wt1
857	-1.109119	0.061285377	wt1
858	-1.6798515	0.027926385	wt1
859	-1.3331586	0.026787508	wt1
860	-1.3128992	0.01763497	wt1
861	-1.8703673	0.16651899	wt1
862	-1.8573796	0.07801108	wt1
863	-1.1777672	-0.11445783	wt1
864	-1.4142811	-0.18111968	wt1
865	-1.065603	0.058435228	wt1
866	-1.6599147	0.07249611	wt1
867	-1.3597566	-0.14537887	wt1
868	-1.2776016	-0.2636697	wt1
869	-1.5479722	-0.3046737	wt1
870	-1.3961633	-0.15187304	wt1
871	-1.4742192	0.004722925	wt1
872	-1.6064445	0.09820071	wt1
873	-1.8684353	0.14227077	wt1
874	-1.2550404	0.10831711	wt1
875	-1.3545737	0.0030199813	wt1
876	-1.337318	0.15346417	wt1
877	-1.422177	0.1618754	wt1
878	-1.4544485	0.245273	wt1
879	-1.1490703	-0.21741161	wt1
880	-1.0552796	-0.26230374	wt1
881	-1.3765805	-0.03534981	wt1
882	-1.1215658	-0.3095369	wt1
883	-1.4197105	0.18543005	wt1
884	-1.0503519	-0.15286212	wt1
885	-2.169564	0.37101126	wt1
886	-1.6864971	0.36911672	wt1
887	-1.8036702	0.32948095	wt1
888	-1.5673478	0.30422112	wt1
889	-1.1826526	-0.2782599	wt1
890	-1.3731444	0.08014885	wt1
891	-1.7598102	0.1516277	wt1
892	-1.7222759	0.10551788	wt1
893	-1.8515627	0.17809083	wt1
894	-1.6039282	0.20838767	wt1
895	-1.4669675	-0.05761426	wt1
896	-1.7858467	-0.004144814	wt1
897	-1.6175174	-0.078103155	wt1
898	-1.8045466	0.12725466	wt1
899	-1.4360585	0.0734099	wt1
900	-1.4147905	0.03592864	wt1
901	-1.4076341	-0.25557262	wt1
902	-1.6488287	-0.09979547	wt1
903	-1.4216957	0.056940116	wt1
904	-1.6783779	0.23186319	wt1
905	-1.653052	0.28111827	wt1
906	-1.714251	0.22602758	wt1
907	-1.3389016	0.082472466	wt1
908	-1.3774678	0.07836685	wt1
909	-1.8828558	0.2571538	wt1
910	-1.5643401	-0.11969579	wt1
911	-1.7943525	0.26487923	wt1
912	-1.5645398	0.3296372	wt1
913	-1.6411976	0.22069943	wt1
914	-2.1511822	0.84306985	wt1
915	-1.9662404	0.49730375	wt1
916	-2.0116634	0.59305406	wt1
917	-1.695313	0.5055727	wt1
918	-1.9053366	0.48746973	wt1
919	-1.5589863	0.381775	wt1
920	-1.7284706	0.4145766	wt1
921	-1.8638114	0.3161035	wt1
922	-2.082324	0.4806434	wt1
923	-2.3341396	0.61735326	wt1
924	-1.7862111	0.4772138	wt1
925	-1.7468141	0.19181195	wt1
926	-1.9028759	0.276979	wt1
927	-2.1128411	0.41197157	wt1
928	-1.8130326	0.3714314	wt1
929	-2.0682495	0.26230457	wt1
930	-1.5664016	0.26537132	wt1
931	-1.5205619	0.33681718	wt1
932	-1.5836687	0.2710542	wt1
933	-1.7131611	0.3876189	wt1
934	-1.7419869	0.3460243	wt1
935	-2.0063956	0.562643	wt1
936	-1.8721552	0.46517837	wt1
937	-1.963518	0.47510484	wt1
938	-1.7619209	0.45177877	wt1
939	-1.7790943	0.41776326	wt1
940	-1.6833706	0.1590866	wt1
941	-1.9708959	0.4172518	wt1
942	-1.9424435	0.5453877	wt1
943	-1.8443294	0.30823225	wt1
944	-1.5951812	-0.013709308	wt1
945	-1.8405379	0.5864514	wt1
946	-1.7256645	0.42880705	wt1
947	-1.7553359	0.41474783	wt1
948	-1.9938076	0.39953408	wt1
949	-2.0379171	0.616995	wt1
950	-1.9271183	0.4160451	wt1
951	-1.923895	0.29909652	wt1
952	-1.7574027	0.15310664	wt1
953	-1.5735534	0.22836919	wt1
954	-1.3708365	-0.12564221	wt1
955	-1.7580035	-0.07179104	wt1
956	-2.1721625	0.15986452	wt1
957	-2.2839372	0.35803768	wt1
958	-2.0378513	0.2733579	wt1
959	-1.6996211	0.21248208	wt1
960	-1.7328974	0.089923196	wt1
961	-1.6322289	0.023359057	wt1
962	-1.4973109	-0.16462363	wt1
963	-1.9541888	0.09511237	wt1
964	-1.9334395	0.13694553	wt1
965	-1.7862843	0.21521473	wt1
966	-1.7879046	0.32121027	wt1
967	-1.6578434	0.3098289	wt1
968	-1.7833077	0.41695026	wt1
969	-1.5644032	0.22365637	wt1
970	-1.4394007	-0.040825263	wt1
971	-1.558825	0.06383475	wt1
972	-1.2557306	0.33605433	wt1
973	-1.7814952	0.270755	wt1
974	-1.3065697	0.20619093	wt1
975	-1.7395347	0.06513652	wt1
976	-1.8336527	0.41814232	wt1
977	-1.493157	0.36490807	wt1
978	-1.5014762	0.5504278	wt1
979	-1.3820779	0.21167924	wt1
980	-1.7488283	0.35738286	wt1
981	-1.4828986	-0.13282777	wt1
982	-1.4399912	0.17695147	wt1
983	-1.319942	0.28094387	wt1
984	-1.8845625	0.68403673	wt1
985	-1.0050551	0.27516767	wt1
986	-1.1395947	0.6282393	wt1
987	-1.3206755	0.4719775	wt1
988	-1.4612741	0.24572621	wt1
989	-1.095865	0.33268484	wt1
990	-0.9619487	-0.2993874	wt1
991	-1.1385187	0.081011936	wt1
992	-1.0743173	0.22144486	wt1
993	-0.77578247	0.019460497	wt1
994	-0.9140088	0.018137889	wt1
995	-1.315037	0.16590904	wt1
996	-1.0367576	0.10763875	wt1
997	-1.1940253	0.24347249	wt1
998	-0.97562295	-0.14014666	wt1
999	-1.1341659	-0.14845811	wt1
1000	-0.8003617	-0.13034579	wt1
1001	-1.0648217	-0.082944326	wt1
1002	-0.76853836	-0.26878208	wt1
1003	-1.0577842	-0.07622292	wt1
1004	-0.84888333	-0.16300525	wt1
1005	-1.2936635	0.31434512	wt1
1006	-1.7430371	0.31322306	wt1
1007	-1.601698	0.24532649	wt1
1008	-1.59688	0.13869096	wt1
1009	-1.669458	0.044284623	wt1
1010	-1.8028793	0.14304866	wt1
1011	-1.7914047	0.13967843	wt1
1012	-1.9221156	-0.01757092	wt1
1013	-2.2275834	0.33448705	wt1
1014	-1.9405591	0.17246427	wt1
1015	-2.0821328	0.07440315	wt1
1016	-1.8426726	-0.24168633	wt1
1017	-1.8350358	0.17001282	wt1
1018	-2.063947	0.17738466	wt1
1019	-1.7133543	0.33224785	wt1
1020	-1.5296915	0.042823024	wt1
1021	-1.3968881	-0.005704354	wt1
1022	-1.8752106	0.3002403	wt1
1023	-1.4940573	0.28831732	wt1
1024	-1.7300773	0.09985051	wt1
1025	-1.4997679	0.12834977	wt1
1026	-1.7700132	0.28352562	wt1
1027	-1.5939097	0.058862563	wt1
1028	-1.911348	0.21317922	wt1
1029	-1.7881379	0.36076468	wt1
1030	-2.1012309	0.36139533	wt1
1031	-1.4655876	-0.11778729	wt1
1032	-1.7032918	0.24203496	wt1
1033	-1.6680782	0.043155294	wt1
1034	-1.8785516	0.30049285	wt1
1035	-1.398651	0.058630705	wt1
1036	-1.4778225	0.16633265	wt1
1037	-1.3620284	-0.0174185	wt1
1038	-1.6797804	-0.024748595	wt1
1039	-1.840109	0.1109825	wt1
1040	-1.5232974	-0.09033981	wt1
1041	-1.5638894	0.044327937	wt1
1042	-1.664829	0.012870349	wt1
1043	-1.5657271	-0.19155751	wt1
1044	-2.104574	0.17971714	wt1
1045	-1.6941632	-0.018160697	wt1
1046	-1.4984555	0.07109704	wt1
1047	-1.2569463	-0.30347517	wt1
1048	-1.6213799	-0.06179664	wt1
1049	-1.328646	-0.20950758	wt1
1050	-1.7414311	-0.048891477	wt1
1051	-1.490805	0.06908281	wt1
1052	-1.5784768	0.017238641	wt1
1053	-1.6503106	0.0017250103	wt1
1054	-1.501818	-0.24860674	wt1
1055	-1.5924253	-0.19950071	wt1
1056	-1.5329603	-0.18202302	wt1
1057	-1.5540656	-0.044019032	wt1
1058	-1.452523	-0.1382339	wt1
1059	-1.397954	-0.2828907	wt1
1060	-1.7534075	0.10532163	wt1
1061	-1.4470984	-0.2463746	wt1
1062	-1.4291085	0.0060112365	wt1
1063	-1.184123	-0.5140501	wt1
1064	-1.2771596	-0.48649493	wt1
1065	-1.8023273	-0.0872595	wt1
1066	-1.6999029	-0.379787	wt1
1067	-1.4584246	0.051841676	wt1
1068	-2.0422876	0.45250747	wt1
1069	-1.6135533	0.12916343	wt1
1070	-1.8603052	0.11435722	wt1
1071	-2.0553756	0.22442077	wt1
1072	-1.790316	-0.040173944	wt1
1073	-1.7880203	-0.15210888	wt1
1074	-1.8513063	0.012140952	wt1
1075	-1.605545	-0.099018395	wt1
1076	-1.8362299	0.08169311	wt1
1077	-1.6824229	0.023157788	wt1
1078	-1.6630201	-0.16457869	wt1
1079	-1.5169762	-0.0644394	wt1
1080	-1.9425944	0.121162884	wt1
1081	-1.9516302	0.200635	wt1
1082	-1.8823583	-0.0104260305	wt1
1083	-1.7126689	0.13676836	wt1
1084	-1.6441263	-0.261502	wt1
1085	-1.5009085	-0.300426	wt1
1086	-1.5068843	-0.41765898	wt1
1087	-1.5538487	-0.123182625	wt1
1088	-1.621606	-0.072087064	wt1
1089	-1.9002908	0.18744421	wt1
1090	-1.3148818	-0.13055061	wt1
1091	-1.5876061	-0.11226973	wt1
1092	-1.7973471	-0.58583945	wt1
1093	-1.7664789	-0.25554192	wt1
1094	-1.8711141	-0.31408694	wt1
1095	-1.6183461	-0.32442123	wt1
1096	-1.5215105	-0.566056	wt1
1097	-1.6150794	-0.61191326	wt1
1098	-1.5899482	-0.4656711	wt1
1099	-1.6617059	-0.04032953	wt1
1100	-1.5445956	-0.4576955	wt1
1101	-1.3073783	-0.47112942	wt1
1102	-1.703168	-0.26032236	wt1
1103	-1.9126728	-0.24965587	wt1
1104	-1.9689124	-0.008292328	wt1
1105	-1.9547021	-0.009280066	wt1
1106	-1.3184322	-0.4362953	wt1
1107	-1.3962052	-0.47485167	wt1
1108	-1.3649368	-0.5031947	wt1
1109	-1.7386571	-0.3392326	wt1
1110	-1.6058369	-0.2664803	wt1
1111	-1.8720143	-0.2463112	wt1
1112	-1.317358	-0.5859863	wt1
1113	-1.571373	-0.18272062	wt1
1114	-1.6890068	-0.08543603	wt1
1115	-1.561718	-0.17202291	wt1
1116	-1.623623	-0.12870707	wt1
1117	-1.5532	-0.13083194	wt1
1118	-1.7274916	-0.35387623	wt1
1119	-1.2934873	-0.3858167	wt1
1120	-1.1433356	-0.5916765	wt1
1121	-1.5127459	-0.34385857	wt1
1122	-1.3398486	-0.36357468	wt1
1123	-1.8238758	0.05016227	wt1
1124	-1.0681255	-0.4978315	wt1
1125	-1.0360185	-0.42467728	wt1
1126	-1.4120246	-0.44324803	wt1
1127	-1.3430774	-0.48863026	wt1
1128	-1.2150337	-0.64135766	wt1
1129	-1.2588056	-0.36209974	wt1
1130	-1.4588896	-0.24789879	wt1
1131	-1.5798105	-0.14471214	wt1
1132	-1.5194386	-0.05109948	wt1
1133	-1.4381133	-0.36506125	wt1
1134	-1.6775613	-0.076042004	wt1
1135	-1.7931287	-0.029820766	wt1
1136	-1.7784314	-0.26047978	wt1
1137	-1.3515406	-0.46780223	wt1
1138	-1.5349251	-0.117071494	wt1
1139	-1.2127022	-0.5680724	wt1
1140	-1.4443555	-0.38421053	wt1
1141	-1.6944387	-0.15565464	wt1
1142	-1.8247477	0.036720887	wt1
1143	-1.9859194	0.010187723	wt1
1144	-1.8138449	-0.08151414	wt1
1145	-1.7702919	-0.14804226	wt1
1146	-1.5151116	-0.5020735	wt1
1147	-1.2643107	-0.62206936	wt1
1148	-1.0249809	-0.37452823	wt1
1149	-1.4622524	-0.68594337	wt1
1150	-1.5812716	-0.27920485	wt1
1151	-1.3749673	-0.29921585	wt1
1152	-1.5119295	-0.37620118	wt1
1153	-1.4283334	-0.5267127	wt1
1154	-1.3104861	-0.31714445	wt1
1155	-1.9492917	-0.051892184	wt1
1156	-1.7776841	0.012030586	wt1
1157	-1.2495052	-0.42950174	wt1
1158	-1.3755937	-0.54807967	wt1
1159	-1.5361087	-0.3390176	wt1
1160	-1.6126915	-0.079730175	wt1
1161	-1.5452703	-0.032256477	wt1
1162	-1.6820519	0.008166422	wt1
1163	-1.6526347	-0.06753356	wt1
1164	-1.4074732	-0.08542965	wt1
1165	-1.4535562	0.064014286	wt1
1166	-1.6695051	0.1434842	wt1
1167	-1.9633466	0.30185714	wt1
1168	-1.8330373	0.3676051	wt1
1169	-1.7393428	0.40156877	wt1
1170	-1.7900347	0.30941415	wt1
1171	-1.4410042	-0.009474612	wt1
1172	-1.2433326	-0.009822915	wt1
1173	-1.8080772	0.21946995	wt1
1174	-1.4704583	0.11465663	wt1
1175	-1.6300355	0.11293724	wt1
1176	-1.5471121	0.20511398	wt1
1177	-1.8928016	0.20594531	wt1
1178	-1.5978308	0.23885539	wt1
1179	-1.5449483	0.074797675	wt1
1180	-1.2214186	-0.036442213	wt1
1181	-1.0870166	-0.004226442	wt1
1182	-1.3696473	-0.079024695	wt1
1183	-1.2970918	-0.09463289	wt1
1184	-1.4693692	0.1625783	wt1
1185	-1.4469405	0.3046351	wt1
1186	-1.576741	0.1700521	wt1
1187	-1.3337425	-0.116254434	wt1
1188	-1.3277686	-0.22504932	wt1
1189	-1.3519493	0.028223805	wt1
1190	-1.4266268	0.21313691	wt1
1191	-1.8424553	0.2125252	wt1
1192	-1.2987602	-0.26926804	wt1
1193	-1.4698387	0.17429008	wt1
1194	-1.5069244	0.024553536	wt1
1195	-1.6045241	-0.12903309	wt1
1196	-1.2556655	-0.38975638	wt1
1197	-1.1819116	-0.41641793	wt1
1198	-1.4599391	-0.16191742	wt1
1199	-1.4553677	0.056621257	wt1
1200	-1.3361249	0.027759312	wt1
1201	-1.5581195	-0.17807122	wt1
1202	-1.872943	0.060872428	wt1
1203	-1.8438783	-0.10160709	wt1
1204	-1.6817878	-0.00035198027	wt1
1205	-1.5262707	-0.2091483	wt1
1206	-1.5875493	-0.15729734	wt1
1207	-1.9004294	0.14662284	wt1
1208	-1.9583491	0.2100221	wt1
1209	-1.3098042	-0.14055619	wt1
1210	-1.499562	-0.1680323	wt1
1211	-1.5638092	-0.058870204	wt1
1212	-1.6546125	0.0648971	wt1
1213	-1.7426175	0.25541657	wt1
1214	-1.1757478	-0.17285156	wt1
1215	-1.8176043	0.04398336	wt1
1216	-1.1970602	-0.16830781	wt1
1217	-1.0584079	-0.23882684	wt1
1218	-1.3646394	-0.30780417	wt1
1219	-1.4758435	-0.22176974	wt1
1220	-1.6102993	-0.37837106	wt1
1221	-1.5993763	-0.11636381	wt1
1222	-1.352501	-0.32923302	wt1
1223	-1.3174067	-0.22427315	wt1
1224	-1.2526911	-0.4817607	wt1
1225	-1.5271711	-0.22167398	wt1
1226	-1.4613637	-0.10021064	wt1
1227	-1.386179	-0.21213493	wt1
1228	-1.4170445	0.014655534	wt1
1229	-1.3979949	-0.0758909	wt1
1230	-1.3981835	-0.09687502	wt1
1231	-1.3939747	-0.07482463	wt1
1232	-1.476789	-0.081976786	wt1
1233	-1.3572373	0.017332228	wt1
1234	-1.2073662	0.081262365	wt1
1235	-1.9151809	0.66930324	wt1
1236	-1.6490912	0.20714915	wt1
1237	-1.9097621	0.62220114	wt1
1238	-1.4943566	0.27835658	wt1
1239	-1.651844	0.17458315	wt1
1240	-1.501441	0.45444793	wt1
1241	-1.4985361	0.3375125	wt1
1242	-1.5038645	0.40035003	wt1
1243	-1.5517333	0.34638816	wt1
1244	-1.4654802	0.4506101	wt1
1245	-1.6762831	0.50208443	wt1
1246	-1.3713627	0.5713981	wt1
1247	-1.483915	0.23893593	wt1
1248	-1.6377922	0.42235774	wt1
1249	-1.5964496	0.39309737	wt1
1250	-1.6307236	-0.014933285	wt1
1251	-1.6806242	0.44007936	wt1
1252	-1.9616815	0.62128603	wt1
1253	-1.5566186	0.631662	wt1
1254	-1.706014	0.2969751	wt1
1255	-1.6572294	0.40860897	wt1
1256	-1.4447612	0.3046621	wt1
1257	-1.7252827	0.47072798	wt1
1258	-1.5466443	0.21569347	wt1
1259	-1.6721705	0.31863186	wt1
1260	-1.8506105	0.569009	wt1
1261	-1.8206861	0.55944496	wt1
1262	-1.9075315	0.37815973	wt1
1263	-1.4787349	0.11734437	wt1
1264	-1.6986151	0.47253683	wt1
1265	-1.4445978	0.45439827	wt1
1266	-1.6931976	0.5074159	wt1
1267	-1.7325525	0.67883044	wt1
1268	-1.948274	0.4828026	wt1
1269	-1.6160201	0.09513546	wt1
1270	-1.3814881	0.118904404	wt1
1271	-1.6053135	0.45279244	wt1
1272	-2.007405	0.5847235	wt1
1273	-1.9520969	0.34582016	wt1
1274	-1.7556291	0.450522	wt1
1275	-1.1865027	0.16988383	wt1
1276	-1.2136704	0.36360723	wt1
1277	-1.3593682	0.33815747	wt1
1278	-1.5680196	0.36013773	wt1
1279	-1.5287789	0.30694756	wt1
1280	-1.8171971	0.35497037	wt1
1281	-1.6412514	0.46154144	wt1
1282	-1.6951123	0.21595098	wt1
1283	-1.6492163	0.24283789	wt1
1284	-1.4450396	-0.007323504	wt1
1285	-1.4241307	0.27120984	wt1
1286	-1.4520229	0.464264	wt1
1287	-1.2615491	0.37971994	wt1
1288	-1.6357042	0.45094806	wt1
1289	-1.7503701	0.64923006	wt1
1290	-1.8485091	0.46315295	wt1
1291	-1.7413138	0.47467002	wt1
1292	-1.3916522	0.32272857	wt1
1293	-1.4872667	0.21077302	wt1
1294	-1.5325382	0.27244124	wt1
1295	-1.1149346	0.04597696	wt1
1296	-1.4181749	-0.028149003	wt1
1297	-1.591852	0.26959017	wt1
1298	-1.40221	-0.01913295	wt1
1299	-1.4863894	0.4309055	wt1
1300	-1.5157968	0.33090374	wt1
1301	-1.7034911	0.2506401	wt1
1302	-1.7232665	0.45257136	wt1
1303	-1.8769089	0.45654753	wt1
1304	-1.6158067	-0.013458535	wt1
1305	-1.6362672	0.06386984	wt1
1306	-1.2659287	-0.12418615	wt1
1307	-1.4707081	-0.071626425	wt1
1308	-1.4978473	0.16060258	wt1
1309	-1.806121	0.37714112	wt1
1310	-1.538436	0.19380403	wt1
1311	-1.3817563	-0.12540941	wt1
1312	-1.3141859	-0.13442528	wt1
1313	-1.8832734	0.34185627	wt1
1314	-1.4959886	-0.023661003	wt1
1315	-1.6430433	0.1337437	wt1
1316	-1.3399276	-0.114663914	wt1
1317	-1.4657674	0.15862495	wt1
1318	-1.2873254	0.034001783	wt1
1319	-1.472768	-0.1022253	wt1
1320	-1.4184511	0.07262566	wt1
1321	-1.7953466	0.21283029	wt1
1322	-1.5914409	0.25277594	wt1
1323	-1.4950148	-0.07010415	wt1
1324	-1.555461	0.20252566	wt1
1325	-1.9648448	0.20537668	wt1
1326	-1.6939224	0.023767157	wt1
1327	-1.7525907	0.21737522	wt1
1328	-1.5389346	-0.0064782095	wt1
1329	-1.4625504	-0.27509195	wt1
1330	-1.1209466	-0.27354476	wt1
1331	-1.3106486	-0.24459481	wt1
1332	-1.5661823	-0.042067297	wt1
1333	-1.0514413	-0.25252903	wt1
1334	-1.0926485	-0.20202643	wt1
1335	-1.4214909	0.088345714	wt1
1336	-1.4596579	0.20042114	wt1
1337	-1.3059824	0.027802058	wt1
1338	-1.3043005	-0.26208636	wt1
1339	-1.3121631	-0.06995304	wt1
1340	-1.6288021	0.14966701	wt1
1341	-1.0583493	0.08262166	wt1
1342	-0.74499404	-0.020796156	wt1
1343	-0.87501234	-0.12297293	wt1
1344	-1.0562344	-0.074506775	wt1
1345	-1.0186788	-0.198614	wt1
1346	-1.3201994	-0.1557006	wt1
1347	-1.1631844	0.18891203	wt1
1348	-1.1271887	0.08202125	wt1
1349	-0.760062	-0.3828901	wt1
1350	-0.9309077	-0.050560635	wt1
1351	-0.79781973	-0.33769986	wt1
1352	-1.3293002	-0.15293193	wt1
1353	-1.5087289	0.20331925	wt1
1354	-1.6498673	0.15881228	wt1
1355	-1.1307248	-0.15530415	wt1
1356	-1.5517937	0.13152888	wt1
1357	-1.5526572	0.3062848	wt1
1358	-1.4702754	0.07156937	wt1
1359	-1.3526413	0.08058447	wt1
1360	-1.1451446	-0.15272616	wt1
1361	-1.2808994	-0.06541814	wt1
1362	-1.4332576	-0.007272733	wt1
1363	-1.2915952	-0.03666653	wt1
1364	-1.799739	0.2222243	wt1
1365	-1.6919196	0.30006042	wt1
1366	-1.5970569	0.08740628	wt1
1367	-1.5142494	0.127404	wt1
1368	-1.5408748	0.1428886	wt1
1369	-1.5991043	0.37573835	wt1
1370	-1.3390031	0.20968081	wt1
1371	-1.497357	0.25299114	wt1
1372	-1.1337926	-0.18063794	wt1
1373	-1.4590411	0.28406307	wt1
1374	-1.2557837	0.22372976	wt1
1375	-1.3075763	0.33358935	wt1
1376	-1.1455548	-0.07591688	wt1
1377	-1.4512895	0.34508795	wt1
1378	-1.7005861	0.09652811	wt1
1379	-1.5119765	0.362617	wt1
1380	-1.2570612	-0.014837061	wt1
1381	-1.245448	0.18118426	wt1
1382	-1.2508608	-0.05887843	wt1
1383	-1.4534386	0.33563596	wt1
1384	-1.1134096	0.17379612	wt1
1385	-1.0616331	-0.094591044	wt1
1386	-1.1772331	0.27156332	wt1
1387	-1.1397485	-0.15672556	wt1
1388	-1.032753	0.049820453	wt1
1389	-1.3443496	0.07169914	wt1
1390	-0.99686927	-0.15919682	wt1
1391	-1.1777524	0.058262236	wt1
1392	-1.3309724	0.15480372	wt1
1393	-1.4504689	0.34159148	wt1
1394	-1.4566647	0.19373861	wt1
1395	-1.2603567	-0.11173645	wt1
1396	-1.488122	0.16365792	wt1
1397	-1.4633188	0.024876626	wt1
1398	-1.4249526	0.36492708	wt1
1399	-1.6735274	0.44448274	wt1
1400	-1.5362791	0.14141579	wt1
1401	-1.7162385	0.15227304	wt1
1402	-1.66844	0.23325911	wt1
1403	-1.5025096	0.4867686	wt1
1404	-1.6037934	0.5195386	wt1
1405	-1.6534	0.35414192	wt1
1406	-1.43685	0.31896132	wt1
1407	-1.0940031	-0.13598949	wt1
1408	-1.3179843	0.091943815	wt1
1409	-1.164491	-0.034848996	wt1
1410	-1.9443476	0.48902673	wt1
1411	-1.6074152	0.45310438	wt1
1412	-1.5564505	0.32813805	wt1
1413	-1.5790056	0.19023703	wt1
1414	-1.4862826	0.0934779	wt1
1415	-1.5865258	-0.25878653	wt1
1416	-1.4545277	0.0026093004	wt1
1417	-1.8954512	0.44181085	wt1
1418	-1.5839715	0.23739077	wt1
1419	-1.9619629	0.29353413	wt1
1420	-1.6764853	0.16445683	wt1
1421	-1.8135341	0.3873954	wt1
1422	-1.4565424	0.30067688	wt1
1423	-1.7496306	0.30864733	wt1
1424	-1.4847696	0.29756403	wt1
1425	-1.6584376	0.38501558	wt1
1426	-1.5974244	0.37291408	wt1
1427	-1.3883182	0.09637686	wt1
1428	-1.3692619	0.1674318	wt1
1429	-1.6551461	0.416767	wt1
1430	-1.7056518	0.24693899	wt1
1431	-1.440508	0.05543095	wt1
1432	-1.1111407	0.028077552	wt1
1433	-1.2388637	-0.035995387	wt1
1434	-1.0403495	-0.24866831	wt1
1435	-1.1959718	-0.28293815	wt1
1436	-1.5944666	0.19596277	wt1
1437	-1.5347995	-0.039565098	wt1
1438	-1.7212125	0.11840597	wt1
1439	-1.7520583	0.099579625	wt1
1440	-1.4892954	0.35076112	wt1
1441	-1.7190117	0.40213287	wt1
1442	-1.2006042	-0.15647027	wt1
1443	-1.7371105	0.088212356	wt1
1444	-1.5146441	0.14474447	wt1
1445	-1.4368578	0.05065574	wt1
1446	-1.8281024	0.25959495	wt1
1447	-1.4930105	-0.004585494	wt1
1448	-1.4782267	0.07997442	wt1
1449	-1.4003003	0.2973312	wt1
1450	-1.609597	0.34613726	wt1
1451	-1.1799653	-0.03556007	wt1
1452	-0.8326132	-0.003332437	wt1
1453	-1.0191361	-0.07803843	wt1
1454	-0.9299758	-0.069038406	wt1
1455	-0.64984125	-0.13414626	wt1
1456	-0.835194	-0.0090788845	wt1
1457	-0.968102	0.029082997	wt1
1458	-0.97458106	0.22397245	wt1
1459	-1.0891273	0.1908832	wt1
1460	-1.4250287	-0.071040586	wt1
1461	-1.5823494	0.24116027	wt1
1462	-1.6334089	0.29966697	wt1
1463	-1.638002	0.16747032	wt1
1464	-1.9576969	0.1427813	wt1
1465	-1.624307	-0.09342031	wt1
1466	-1.6413339	-0.00063033006	wt1
1467	-1.4777459	0.037512865	wt1
1468	-1.6385381	0.4663958	wt1
1469	-1.7665007	0.13430817	wt1
1470	-1.8958488	0.27976748	wt1
1471	-1.8475186	0.42502302	wt1
1472	-1.5004278	0.08209205	wt1
1473	-1.4802423	-0.14039755	wt1
1474	-1.5476495	0.07507889	wt1
1475	-1.7153924	0.3518354	wt1
1476	-1.3487824	-0.26022905	wt1
1477	-1.2745019	-0.058008306	wt1
1478	-1.142848	-0.051103972	wt1
1479	-1.2693084	0.03807669	wt1
1480	-1.4855632	-0.06502702	wt1
1481	-1.8417189	0.19457893	wt1
1482	-1.4151424	0.03690036	wt1
1483	-1.5273585	0.24737318	wt1
1484	-1.7393471	0.2285207	wt1
1485	-1.2360216	-0.37627003	wt1
1486	-1.6550589	0.020434184	wt1
1487	-1.2309573	0.16454394	wt1
1488	-1.4197228	0.27786854	wt1
1489	-1.1995138	-0.110837296	wt1
1490	-1.476445	0.27820292	wt1
1491	-1.5018238	0.21828704	wt1
1492	-1.8401244	0.13632314	wt1
1493	-1.6483483	0.07867175	wt1
1494	-1.9757782	0.10775078	wt1
1495	-1.5659236	0.037366237	wt1
1496	-2.1554313	0.10743442	wt1
1497	-1.9792458	0.48678064	wt1
1498	-1.6386638	0.13539624	wt1
1499	-1.6661719	-0.13311888	wt1
1500	-1.446606	0.10621067	wt1
1501	-1.5786784	0.17824647	wt1
1502	-1.5682808	0.14448881	wt1
1503	-1.6442679	0.24500655	wt1
1504	-1.4994401	0.15715821	wt1
1505	-1.3532084	0.0594161	wt1
1506	-1.480951	0.034310874	wt1
1507	-1.6709273	0.19136728	wt1
1508	-1.9460875	0.37277785	wt1
1509	-1.8086632	0.102441594	wt1
1510	-1.4825903	0.37356752	wt1
1511	-1.7809054	0.32833135	wt1
1512	-1.7385114	0.3232643	wt1
1513	-1.365742	0.06105545	wt1
1514	-1.7067407	0.18784007	wt1
1515	-1.6441411	0.16788287	wt1
1516	-1.6428005	0.19858147	wt1
1517	-1.460014	0.19650003	wt1
1518	-1.7690306	0.2422329	wt1
1519	-1.6255332	0.22638461	wt1
1520	-1.8972124	0.15040608	wt1
1521	-1.804335	-0.124021426	wt1
1522	-1.8471636	0.23249765	wt1
1523	-1.5467674	-0.14590412	wt1
1524	-1.739072	0.26050696	wt1
1525	-1.9814084	0.13576156	wt1
1526	-1.7758279	0.09481091	wt1
1527	-1.7893851	-0.06842565	wt1
1528	-1.3347843	-0.124313556	wt1
1529	-1.389881	-0.12949203	wt1
1530	-1.6920869	0.106926136	wt1
1531	-1.029109	-0.35632962	wt1
1532	-1.2156315	-0.23421967	wt1
1533	-1.2724292	0.048680414	wt1
1534	-1.3663212	-0.1169864	wt1
1535	-1.2658101	-0.29048964	wt1
1536	-1.6547762	0.07891859	wt1
1537	-1.9307481	0.09797437	wt1
1538	-1.7621799	0.32442465	wt1
1539	-1.6024134	0.14795701	wt1
1540	-1.4148749	-0.14614187	wt1
1541	-1.5891739	0.15849668	wt1
1542	-1.7180787	0.14816421	wt1
1543	-1.4271891	-0.2123881	wt1
1544	-1.4305845	-0.0037401645	wt1
1545	-1.3590723	-0.25670937	wt1
1546	-1.2975224	-0.16518678	wt1
1547	-1.3693376	-0.22538118	wt1
1548	-1.2007407	-0.30389577	wt1
1549	-1.3466773	-0.23725875	wt1
1550	-1.7932444	0.015867896	wt1
1551	-1.9925047	0.3326504	wt1
1552	-1.9030598	0.31606466	wt1
1553	-1.8813927	0.28012258	wt1
1554	-1.75212	0.26478183	wt1
1555	-1.4235262	-0.04914126	wt1
1556	-1.6492679	-0.058012314	wt1
1557	-1.4894395	-0.08336366	wt1
1558	-1.6545094	-0.19719492	wt1
1559	-1.9684713	0.18652788	wt1
1560	-1.8644477	-0.21880311	wt1
1561	-1.9932618	0.08593175	wt1
1562	-1.6119131	-0.22901285	wt1
1563	-1.7254802	-0.047951244	wt1
1564	-1.6902202	-0.066940695	wt1
1565	-1.5771245	-0.17738123	wt1
1566	-1.6987908	0.13024727	wt1
1567	-1.7836232	0.22051524	wt1
1568	-1.7665079	0.107031226	wt1
1569	-1.5908802	-0.08074961	wt1
1570	-1.7044115	0.10052801	wt1
1571	-1.6887226	-0.031010503	wt1
1572	-1.4861354	0.086547695	wt1
1573	-1.7374722	-0.007106714	wt1
1574	-1.5327603	-0.08738236	wt1
1575	-1.5890296	-0.068836674	wt1
1576	-1.3030244	-0.16424392	wt1
1577	-1.3735263	-0.083603494	wt1
1578	-1.7772386	0.07865071	wt1
1579	-1.5642388	-0.023089072	wt1
1580	-1.5241615	0.13977805	wt1
1581	-1.6892935	0.14083366	wt1
1582	-1.4969431	-0.32563207	wt1
1583	-1.2958943	-0.20313683	wt1
1584	-1.2991879	-0.4092745	wt1
1585	-1.192192	-0.20041944	wt1
1586	-1.2530315	-0.4883574	wt1
1587	-1.7355614	-0.011267837	wt1
1588	-1.547162	0.05836264	wt1
1589	-1.627978	0.24137068	wt1
1590	-1.6653631	0.18512708	wt1
1591	-1.8211203	0.34773985	wt1
1592	-1.8077271	0.10786149	wt1
1593	-1.7533569	0.21675356	wt1
1594	-1.5294665	-0.015919616	wt1
1595	-1.5135736	-0.13222148	wt1
1596	-1.4068791	-0.16931202	wt1
1597	-1.3622384	0.16078617	wt1
1598	-1.4238962	-0.024993397	wt1
1599	-1.2381473	-0.2770676	wt1
1600	-1.331918	-0.15123418	wt1
1601	-1.3302448	-0.14021006	wt1
1602	-1.3865258	-0.1555506	wt1
1603	-1.2344072	-0.44135922	wt1
1604	-1.7889583	0.24952301	wt1
1605	-1.37471	-0.19041245	wt1
1606	-1.5606861	-0.22804043	wt1
1607	-1.4152191	-0.18914169	wt1
1608	-1.2844417	-0.25683445	wt1
1609	-1.2748778	-0.22165324	wt1
1610	-1.3696833	0.024100868	wt1
1611	-1.6363192	-0.14079039	wt1
1612	-1.0941355	-0.18826057	wt1
1613	-1.4909115	-0.058927473	wt1
1614	-1.5147561	0.07391424	wt1
1615	-1.4312681	-0.048639923	wt1
1616	-1.765479	0.074836306	wt1
1617	-1.4852217	0.1133471	wt1
1618	-1.4440491	0.0019641158	wt1
1619	-1.7583617	0.28625274	wt1
1620	-1.5139532	0.20011777	wt1
1621	-1.5101013	0.109358795	wt1
1622	-1.3363078	-0.28292465	wt1
1623	-1.9248754	0.12469982	wt1
1624	-1.9081556	0.32917902	wt1
1625	-2.137529	0.4804758	wt1
1626	-1.7098966	0.1931474	wt1
1627	-1.8655816	0.38490948	wt1
1628	-1.7765439	0.085748315	wt1
1629	-1.7690188	-0.013427268	wt1
1630	-1.2909062	-0.15241145	wt1
1631	-1.7387799	0.05149973	wt1
1632	-1.525591	-0.16809382	wt1
1633	-1.709463	0.19161019	wt1
1634	-1.6830399	-0.25483683	wt1
1635	-1.7523186	0.11999716	wt1
1636	-1.5480188	-0.22487687	wt1
1637	-1.8534704	0.022502366	wt1
1638	-1.5573779	-0.13239735	wt1
1639	-1.3611606	-0.29354048	wt1
1640	-1.3441868	-0.36590943	wt1
1641	-1.6324551	-0.22657312	wt1
1642	-1.4118679	0.02409802	wt1
1643	-1.3180311	-0.4222379	wt1
1644	-1.4284271	-0.26163954	wt1
1645	-1.3141903	-0.32237864	wt1
1646	-1.0831258	-0.31288233	wt1
1647	-0.9910248	-0.4250133	wt1
1648	-0.9610741	-0.66959745	wt1
1649	-1.1682855	-0.4790392	wt1
1650	-0.99787897	-0.31684375	wt1
1651	-1.1463006	-0.22050543	wt1
1652	-1.1153022	-0.16736832	wt1
1653	-1.3355225	0.05742799	wt1
1654	-1.4587901	0.008126216	wt1
1655	-1.7300963	0.1140567	wt1
1656	-1.6728209	-0.05914326	wt1
1657	-1.5384258	-0.22200575	wt1
1658	-1.6174878	0.078979194	wt1
1659	-1.8736945	0.06881951	wt1
1660	-1.5225192	-0.038552307	wt1
1661	-1.3832148	-0.32258442	wt1
1662	-1.5583199	-0.13983525	wt1
1663	-1.3533479	-0.16727404	wt1
1664	-1.7773166	0.2265021	wt1
1665	-1.5232999	-0.06636276	wt1
1666	-1.3857822	-0.053201158	wt1
1667	-1.4457693	-0.20618391	wt1
1668	-1.4616874	-0.0026591697	wt1
1669	-1.7016904	0.2597867	wt1
1670	-1.456991	-0.12820247	wt1
1671	-1.255267	-0.20364653	wt1
1672	-1.121719	-0.29638606	wt1
1673	-1.3818015	-0.25866508	wt1
1674	-1.2006441	-0.2908024	wt1
1675	-1.2638557	-0.20560093	wt1
1676	-0.9422221	-0.31886858	wt1
1677	-1.3897238	-0.044635043	wt1
1678	-1.2406996	-0.11159076	wt1
1679	-1.1543242	-0.43899763	wt1
1680	-1.2378116	-0.13687	wt1
1681	-1.2085133	-0.27252048	wt1
1682	-1.2511721	-0.040597014	wt1
1683	-1.2236875	-0.21080615	wt1
1684	-1.3598052	-0.16399455	wt1
1685	-1.3609542	-0.14885	wt1
1686	-1.4513161	-0.10809358	wt1
1687	-1.7405688	0.16103739	wt1
1688	-1.3745865	-0.07698023	wt1
1689	-1.5638438	-0.26894972	wt1
1690	-1.4504678	-0.009265845	wt1
1691	-1.3705872	-0.03548382	wt1
1692	-1.5969296	0.26996678	wt1
1693	-1.73384	0.1663614	wt1
1694	-1.718889	0.36968896	wt1
1695	-1.3299499	0.11146808	wt1
1696	-1.3783387	-0.18911155	wt1
1697	-1.2031665	0.0596763	wt1
1698	-1.1483275	-0.12894788	wt1
1699	-1.2934502	-0.30609336	wt1
1700	-1.405358	0.11322216	wt1
1701	-1.2584388	0.022916328	wt1
1702	-1.2382383	-0.14282168	wt1
1703	-1.620127	0.0169149	wt1
1704	-1.414345	-0.095374696	wt1
1705	-1.6941788	0.16747801	wt1
1706	-1.2836605	-0.25816157	wt1
1707	-1.1973494	0.045087844	wt1
1708	-1.3520546	-0.060652178	wt1
1709	-1.6515727	-0.22711788	wt1
1710	-1.34483	-0.42142153	wt1
1711	-1.4223661	-0.076153405	wt1
1712	-1.6419375	0.14394523	wt1
1713	-1.6350487	-0.1348539	wt1
1714	-1.2728993	-0.040503807	wt1
1715	-1.4762878	-0.10576759	wt1
1716	-1.6190898	-0.006500635	wt1
1717	-1.8753618	0.26499054	wt1
1718	-1.7200522	0.116887145	wt1
1719	-1.5580437	0.12084859	wt1
1720	-1.3427587	-0.23442346	wt1
1721	-1.3734567	-0.14494902	wt1
1722	-1.5186815	-0.068517216	wt1
1723	-1.4450585	-0.21823215	wt1
1724	-1.6578826	-0.05663172	wt1
1725	-1.5130552	-0.16057964	wt1
1726	-1.4825115	-0.2680504	wt1
1727	-1.8742952	0.123266995	wt1
1728	-1.6402075	0.110849544	wt1
1729	-1.7536008	0.14971502	wt1
1730	-1.4734491	-0.044992745	wt1
1731	-2.006675	0.14647506	wt1
1732	-1.8815547	0.1683925	wt1
1733	-1.7199985	-0.041489076	wt1
1734	-1.6102023	-0.33289823	wt1
1735	-1.53975	-0.28977555	wt1
1736	-1.5878522	-0.17736977	wt1
1737	-1.5633475	-0.17651391	wt1
1738	-1.8290699	0.030508514	wt1
1739	-1.5424942	0.0148362415	wt1
1740	-1.4049106	-0.33429873	wt1
1741	-1.5498284	0.028126817	wt1
1742	-1.8007854	0.2760681	wt1
1743	-1.4437875	-0.11722612	wt1
1744	-1.4514445	0.19690852	wt1
1745	-1.7442757	0.18275298	wt1
1746	-1.4365594	-0.29275942	wt1
1747	-1.3203079	-0.16611467	wt1
1748	-1.4142118	-0.068879925	wt1
1749	-1.3544202	-0.14084513	wt1
1750	-1.3323599	-0.28791577	wt1
1751	-1.5908471	-0.0859525	wt1
1752	-1.4809264	0.10348482	wt1
1753	-1.5980089	-0.24256852	wt1
1754	-1.4953946	-0.4055887	wt1
1755	-1.4050292	-0.25817227	wt1
1756	-1.4236141	-0.19008785	wt1
1757	-1.6143532	-0.1012719	wt1
1758	-1.5756379	-0.2126808	wt1
1759	-1.6558728	0.034526654	wt1
1760	-1.5429285	-0.24335189	wt1
1761	-1.1461383	-0.18071143	wt1
1762	-1.2344991	-0.16074163	wt1
1763	-0.6878815	-0.6474659	wt1
1764	-1.0002825	-0.5566343	wt1
1765	-0.9880429	-0.5081557	wt1
1766	-1.1950535	-0.47906417	wt1
1767	-0.97892416	-0.69236374	wt1
1768	-0.8804045	-0.75740224	wt1
1769	-0.9479793	-0.6385601	wt1
1770	-1.2887181	-0.27928698	wt1
1771	-1.3251127	-0.3696072	wt1
1772	-1.0083268	-0.87133425	wt1
1773	-0.7469457	-0.52564275	wt1
1774	-1.1677802	-0.3554978	wt1
1775	-1.2698379	-0.4628732	wt1
1776	-1.0762184	-0.6865525	wt1
1777	-1.2615349	-0.2276676	wt1
1778	-1.5638853	-0.20086588	wt1
1779	-1.1032865	-0.29022852	wt1
1780	-0.88117933	-0.46150234	wt1
1781	-0.88224775	-0.3648829	wt1
1782	-0.943384	-0.15284155	wt1
1783	-0.8206537	-0.108971655	wt1
1784	-0.9578175	-0.57899016	wt1
1785	-0.8410214	-0.33230308	wt1
1786	-0.930871	-0.71419007	wt1
1787	-1.1988261	-0.34905937	wt1
1788	-1.5271499	0.061545275	wt1
1789	-1.2729093	0.06445253	wt1
1790	-1.33	-0.101293065	wt1
1791	-1.1414695	-0.10008196	wt1
1792	-1.3321625	-0.079652295	wt1
1793	-0.8624924	-0.33463672	wt1
1794	-1.117294	-0.1021272	wt1
1795	-1.0221349	-0.15203592	wt1
1796	-1.4201056	-0.009611827	wt1
1797	-1.2368652	0.15410948	wt1
1798	-1.3050139	-0.16422819	wt1
1799	-1.594185	0.017410755	wt1
1800	-1.5212611	-0.037365377	wt1
1801	-1.4138675	-0.35926932	wt1
1802	-1.58543	-0.15849754	wt1
1803	-1.6163745	0.05376881	wt1
1804	-1.4407179	-0.03775192	wt1
1805	-1.222192	-0.3095777	wt1
1806	-1.4409356	-0.24466494	wt1
1807	-1.3666335	-0.107373156	wt1
1808	-1.1214046	-0.19031247	wt1
1809	-1.3911544	-0.23674954	wt1
1810	-1.7976619	-0.0985433	wt1
1811	-1.4323618	-0.44241652	wt1
1812	-1.2624844	-0.18969828	wt1
1813	-1.4014777	-0.07887872	wt1
1814	-1.0361203	-0.46537203	wt1
1815	-1.2337428	-0.32023036	wt1
1816	-1.5765722	-0.09122388	wt1
1817	-1.5892745	0.029069427	wt1
1818	-1.837887	0.18241866	wt1
1819	-1.6578892	0.10196869	wt1
1820	-2.0188797	0.33050758	wt1
1821	-1.8925886	0.399693	wt1
1822	-1.676609	0.42119625	wt1
1823	-1.7625942	0.2688956	wt1
1824	-1.7709424	0.13252397	wt1
1825	-1.7079375	0.054266248	wt1
1826	-1.8939884	0.4368422	wt1
1827	-1.8453345	0.06870957	wt1
1828	-2.0462625	0.6740528	wt1
1829	-1.6758542	0.23181729	wt1
1830	-1.5654156	0.27323544	wt1
1831	-1.6540515	0.04908805	wt1
1832	-1.6222416	0.019858545	wt1
1833	-1.4727792	-0.33367193	wt1
1834	-1.5093806	0.09863158	wt1
1835	-1.6087977	0.0055660093	wt1
1836	-1.2529448	-0.18268846	wt1
1837	-0.985133	-0.38665706	wt1
1838	-1.4679433	0.1295269	wt1
1839	-1.6224586	0.020157496	wt1
1840	-1.6313833	-0.11889572	wt1
1841	-1.3738405	-0.09458449	wt1
1842	-1.469823	-0.06922349	wt1
1843	-1.5123765	-0.10680308	wt1
1844	-1.3092934	-0.016959243	wt1
1845	-1.433962	-0.07726211	wt1
1846	-1.4537452	-0.2996943	wt1
1847	-1.5078757	0.33133155	wt1
1848	-1.7471764	-0.16922474	wt1
1849	-1.4887078	0.07960679	wt1
1850	-1.8980713	0.52548414	wt1
1851	-1.7118286	0.15814124	wt1
1852	-1.5769098	0.24264161	wt1
1853	-1.4208541	-0.20731215	wt1
1854	-1.3575357	-0.10497549	wt1
1855	-1.3947899	-0.030059632	wt1
1856	-1.7730271	0.14169836	wt1
1857	-1.7018723	-0.14956047	wt1
1858	-1.8949406	0.26063946	wt1
1859	-1.9588118	0.31532246	wt1
1860	-2.0072024	0.1611468	wt1
1861	-1.6163244	-0.29781497	wt1
1862	-1.6894318	0.21330498	wt1
1863	-1.4400153	0.0044033695	wt1
1864	-1.5853285	0.014182071	wt1
1865	-1.5622113	0.072364	wt1
1866	-1.3825564	-0.3382842	wt1
1867	-1.3139504	-0.03715647	wt1
1868	-1.3759838	-0.016696854	wt1
1869	-1.7118468	0.27589282	wt1
1870	-1.5762346	0.09558304	wt1
1871	-1.7981486	0.10247317	wt1
1872	-1.4490147	-0.10774144	wt1
1873	-1.2543932	-0.27319655	wt1
1874	-1.2958982	-0.3985026	wt1
1875	-1.7370902	-0.07642001	wt1
1876	-1.8020269	0.35210556	wt1
1877	-1.7553779	-0.12530239	wt1
1878	-1.7075219	-0.108312584	wt1
1879	-1.156708	-0.56194013	wt1
1880	-1.6204416	-0.005542367	wt1
1881	-1.5834574	-0.21337685	wt1
1882	-1.2821699	0.027040876	wt1
1883	-1.293124	-0.33206752	wt1
1884	-1.3788916	-0.33422998	wt1
1885	-1.7353804	0.11914535	wt1
1886	-1.41501	0.024394399	wt1
1887	-1.4902772	-0.39556795	wt1
1888	-1.5950152	-0.15067549	wt1
1889	-1.4848583	-0.0077088024	wt1
1890	-1.4204047	-0.1145894	wt1
1891	-1.5268483	0.10103283	wt1
1892	-1.643806	-0.19805296	wt1
1893	-1.1695714	-0.21393016	wt1
1894	-1.4713155	-0.04757782	wt1
1895	-1.3398526	-0.012481538	wt1
1896	-1.1457858	-0.091522634	wt1
1897	-1.3774759	0.0002705944	wt1
1898	-1.4104416	0.017423969	wt1
1899	-1.5098042	0.24732122	wt1
1900	-1.0436319	0.06583498	wt1
1901	-1.471137	0.2605748	wt1
1902	-0.99617535	0.19181469	wt1
1903	-1.1766397	-0.07248256	wt1
1904	-0.9710721	0.03298764	wt1
1905	-1.4737816	0.18664734	wt1
1906	-1.1221684	0.17421857	wt1
1907	-1.4035048	0.03940551	wt1
1908	-1.5577458	0.32115367	wt1
1909	-1.4697688	0.44931334	wt1
1910	-1.3597076	0.026425857	wt1
1911	-1.3842267	0.027061962	wt1
1912	-1.4017423	0.0634935	wt1
1913	-1.6772017	0.12543137	wt1
1914	-1.5510104	-0.048272353	wt1
1915	-1.0071151	-0.1753292	wt1
1916	-1.2418251	-0.14847705	wt1
1917	-1.50588	-0.028157862	wt1
1918	-1.437424	-0.005354648	wt1
1919	-1.2717785	-0.10586642	wt1
1920	-1.3864701	0.17360349	wt1
1921	-1.142508	0.10610148	wt1
1922	-1.2537247	0.14865407	wt1
1923	-1.4824483	0.13624044	wt1
1924	-1.7327539	0.21859522	wt1
1925	-1.0023775	-0.21577635	wt1
1926	-1.0784647	-0.07694006	wt1
1927	-1.2717617	-0.17568496	wt1
1928	-1.4453642	0.098676056	wt1
1929	-0.8710682	0.014842589	wt1
1930	-1.2315882	-0.15698552	wt1
1931	-1.3582058	-0.10180955	wt1
1932	-1.3769661	0.19636448	wt1
1933	-1.1963885	-0.1463234	wt1
1934	-0.89926016	-0.45278895	wt1
1935	-1.247939	0.11024632	wt1
1936	-1.2410876	-0.17888667	wt1
1937	-1.0221968	-0.12866005	wt1
1938	-0.90700775	-0.29970554	wt1
1939	-1.3723124	-0.00930709	wt1
1940	-1.1066861	-0.11589488	wt1
1941	-1.439458	-0.16158126	wt1
1942	-1.1565577	-0.12800008	wt1
1943	-1.3221267	0.019940058	wt1
1944	-1.308129	-0.058494397	wt1
1945	-1.5812606	-0.1382677	wt1
1946	-0.89918023	-0.3294689	wt1
1947	-1.0463138	-0.047217067	wt1
1948	-1.1968217	-0.048266344	wt1
1949	-1.2493562	0.1293777	wt1
1950	-1.5091403	-0.0054263845	wt1
1951	-1.6939445	-0.0033092974	wt1
1952	-1.228588	0.03791508	wt1
1953	-1.4770427	-0.07709215	wt1
1954	-1.3311545	-0.20398073	wt1
1955	-1.3213465	-0.002251757	wt1
1956	-1.0599706	-0.43672165	wt1
1957	-1.0868632	-0.12768875	wt1
1958	-1.0945183	-0.19718966	wt1
1959	-1.2906336	0.0060147103	wt1
1960	-1.3020946	0.15386155	wt1
1961	-1.6203107	-0.019345816	wt1
1962	-1.2924252	0.13571669	wt1
1963	-1.3394815	0.10801036	wt1
1964	-1.5079476	0.076694444	wt1
1965	-0.98530924	-0.12458987	wt1
1966	-1.2551938	0.06609155	wt1
1967	-1.4194126	0.17781119	wt1
1968	-1.2318927	-0.17751758	wt1
1969	-0.8986572	-0.28735837	wt1
1970	-0.85020405	-0.24876322	wt1
1971	-1.2232846	-0.029976808	wt1
1972	-1.0035038	-0.14072965	wt1
1973	-1.1585104	-0.1170933	wt1
1974	-1.2122467	0.003643518	wt1
1975	-1.0181746	-0.13163859	wt1
1976	-1.392452	0.1319899	wt1
1977	-1.2726655	-0.118411094	wt1
1978	-1.4400829	0.0020836166	wt1
1979	-1.5049367	0.1865276	wt1
1980	-1.4629638	-0.07643392	wt1
1981	-1.3919196	-0.061698504	wt1
1982	-1.2942677	-0.26658663	wt1
1983	-1.5035876	0.027731847	wt1
1984	-1.3743387	-0.20656444	wt1
1985	-1.3953652	0.17538022	wt1
1986	-1.4830551	0.22395837	wt1
1987	-1.309265	0.20834419	wt1
1988	-1.2378895	-0.106408626	wt1
1989	-1.3840595	0.15826434	wt1
1990	-1.1710006	-0.076323114	wt1
1991	-1.2609198	0.012485058	wt1
1992	-1.4650489	0.26869315	wt1
1993	-1.6246382	0.528387	wt1
1994	-1.7217962	0.23813993	wt1
1995	-1.7568228	0.39250827	wt1
1996	-1.5215466	0.41599786	wt1
1997	-1.5938193	0.3289134	wt1
1998	-1.3855965	0.16635413	wt1
[truncated: 518,001 more rows]
