# Supplementary material for: Assessing structure-function impacts on Vitellogenin by leveraging allelic variant found in honey bee subspecies Apis mellifera mellifera
Source: iScience. 2025 Jul 29;28(9):113241. doi: 10.1016/j.isci.2025.113241 (PMC12496180; doi:10.1016/j.isci.2025.113241)
Supplement: Data S1. Data and code for molecular dynamics [file mmc2.zip › MD_analysis/csv/rgdel1.csv]

	Gyration	Time_(ns)
0	2.0672249905040423	0.0
1	2.069242992915151	0.1
2	2.063821520022895	0.2
3	2.063252631206465	0.3
4	2.064824444884677	0.4
5	2.0592557765202577	0.5
6	2.0659552802696624	0.6
7	2.0648282325395853	0.7
8	2.0685899876698803	0.8
9	2.069937082585011	0.9
10	2.0527636230966912	1.0
11	2.0565211095375355	1.1
12	2.0545664007401307	1.2
13	2.0607429269447	1.3
14	2.048547440276682	1.4
15	2.0632968922577852	1.5
16	2.0431424971913414	1.6
17	2.0525469873286064	1.7
18	2.0550817681619673	1.8
19	2.0566756640061126	1.9
20	2.054492383571828	2.0
21	2.0561233201247373	2.1
22	2.0557972163057574	2.2
23	2.060057026170133	2.3
24	2.0617633309374215	2.4
25	2.0606857235245815	2.5
26	2.065644523954677	2.6
27	2.0520601773781006	2.7
28	2.0694012806332864	2.8
29	2.064429238150228	2.9
30	2.0599584268222078	3.0
31	2.06957753518993	3.1
32	2.0610875945690617	3.2
33	2.0649248730086383	3.3
34	2.0732442145892462	3.4
35	2.0574298055703704	3.5
36	2.0504744120645655	3.6
37	2.051780941817849	3.7
38	2.064462795824385	3.8
39	2.0551811527790145	3.9
40	2.0623021457397663	4.0
41	2.065064288091435	4.1
42	2.0510651241861817	4.2
43	2.052635812622327	4.3
44	2.05729218171914	4.4
45	2.0567017565593244	4.5
46	2.0590200550587365	4.6
47	2.0515198185629	4.7
48	2.0582510919786086	4.8
49	2.0553462456933485	4.9
50	2.0465892301792246	5.0
51	2.04406591519804	5.1
52	2.051993346910888	5.2
53	2.043054715141597	5.3
54	2.0453979199018355	5.4
55	2.0517246648794076	5.5
56	2.050069451878939	5.6
57	2.0309999714560565	5.7
58	2.038853659440141	5.8
59	2.049735054940351	5.9
60	2.0544964508250305	6.0
61	2.057660626672727	6.1
62	2.0487213913117466	6.2
63	2.0439543368332758	6.3
64	2.061439037068039	6.4
65	2.0583259686796453	6.5
66	2.051915085865567	6.6
67	2.0668156700731255	6.7
68	2.0589249007538832	6.8
69	2.0564301597074874	6.9
70	2.0599595395307064	7.0
71	2.059829702712347	7.1
72	2.0609275548845374	7.2
73	2.055564613576498	7.3
74	2.053751323125705	7.4
75	2.0648279443483033	7.5
76	2.04894671105119	7.6
77	2.053075196585316	7.7
78	2.0603282301367525	7.8
79	2.0514325750712534	7.9
80	2.050396743071727	8.0
81	2.051703260163458	8.1
82	2.0542371275383857	8.2
83	2.0713040422398197	8.3
84	2.0691892823426428	8.4
85	2.074953878610179	8.5
86	2.0579618520046417	8.6
87	2.0692967733121828	8.7
88	2.070714201625004	8.8
89	2.069756751959096	8.9
90	2.0598435577618774	9.0
91	2.0573910075519892	9.1
92	2.064502781968811	9.2
93	2.0675434255640126	9.3
94	2.056182776227183	9.4
95	2.0620212928500927	9.5
96	2.0560540307416786	9.6
97	2.063676721349481	9.7
98	2.053316643274174	9.8
99	2.056006511473992	9.9
100	2.052412554457997	10.0
101	2.0539647608403757	10.1
102	2.0577667692515202	10.2
103	2.0576826515339057	10.3
104	2.062682918344832	10.4
105	2.0651308352711486	10.5
106	2.064808292513866	10.6
107	2.05025394956437	10.7
108	2.052083331931464	10.8
109	2.0562159546199963	10.9
110	2.0563433057296345	11.0
111	2.067096390612216	11.1
112	2.0696090287312225	11.2
113	2.056580745897649	11.3
114	2.062548403364618	11.4
115	2.073228588937109	11.5
116	2.0724678776118255	11.6
117	2.078496714047545	11.7
118	2.076571185444497	11.8
119	2.0697922395571156	11.9
120	2.0576063878530793	12.0
121	2.056344494893676	12.1
122	2.0643373710399295	12.2
123	2.0629084498803087	12.3
124	2.0573384750187818	12.4
125	2.062670275915463	12.5
126	2.0694533111459563	12.6
127	2.062369934981732	12.7
128	2.0605886437881726	12.8
129	2.0617357918860253	12.9
130	2.057607312920305	13.0
131	2.059288261904304	13.1
132	2.0572962576336074	13.2
133	2.067055586510303	13.3
134	2.053299268958628	13.4
135	2.0657500692296216	13.5
136	2.0528932846123147	13.6
137	2.0557481877985535	13.7
138	2.058859179248847	13.8
139	2.057802992468454	13.9
140	2.0552690373376366	14.0
141	2.0561504010647513	14.1
142	2.0587252592670935	14.2
143	2.0460594358439916	14.3
144	2.0439302625130904	14.4
145	2.0431056386577358	14.5
146	2.03252049917139	14.6
147	2.048824609335861	14.7
148	2.0381176434377997	14.8
149	2.042608513186262	14.9
150	2.045999931961957	15.0
151	2.0453168758960425	15.1
152	2.0555950334546558	15.2
153	2.0547545506290956	15.3
154	2.0447427177708013	15.4
155	2.0458093401885997	15.5
156	2.0449653794896316	15.6
157	2.032487832511378	15.7
158	2.0343378266331054	15.8
159	2.0453997426645567	15.9
160	2.03544835059795	16.0
161	2.036933199529585	16.1
162	2.0424082587592407	16.2
163	2.0384885360223826	16.3
164	2.03961538268979	16.4
165	2.0387120572391666	16.5
166	2.039396854248563	16.6
167	2.051215466031474	16.7
168	2.0384981837120013	16.8
169	2.029511408959108	16.9
170	2.038139546165606	17.0
171	2.0277041116990318	17.1
172	2.0322960087478714	17.2
173	2.0432413361718784	17.3
174	2.0442073113520096	17.4
175	2.039000757964668	17.5
176	2.0438128099598876	17.6
177	2.0375645108714773	17.7
178	2.0399505694710687	17.8
179	2.046275603811528	17.9
180	2.0385937357564075	18.0
181	2.0312430575570044	18.1
182	2.0280538544093347	18.2
183	2.0299694959037136	18.3
184	2.0442699396572874	18.4
185	2.0262666311906217	18.5
186	2.040105404332824	18.6
187	2.0335476209682266	18.7
188	2.0273975869259893	18.8
189	2.039630150426101	18.9
190	2.047499749332736	19.0
191	2.0368176331212853	19.1
192	2.0385159992912154	19.2
193	2.0405860131148215	19.3
194	2.034982237670972	19.4
195	2.0363676090267724	19.5
196	2.0343177829145205	19.6
197	2.046301240755222	19.7
198	2.0313549261135897	19.8
199	2.038906313589006	19.9
200	2.039858601819344	20.0
201	2.037674153788271	20.1
202	2.0388669966920423	20.2
203	2.037705196562741	20.3
204	2.027980061875066	20.4
205	2.028745546661193	20.5
206	2.034138849196138	20.6
207	2.0394166101317523	20.7
208	2.0337638932857756	20.8
209	2.0387101369657423	20.9
210	2.041382724365085	21.0
211	2.030227241767319	21.1
212	2.033165950099387	21.2
213	2.03591515090154	21.3
214	2.0417903904361534	21.4
215	2.0407190414209038	21.5
216	2.0379894312218414	21.6
217	2.028187197451309	21.7
218	2.0328362589353466	21.8
219	2.035457446458675	21.9
220	2.033832310796442	22.0
221	2.0430099312355856	22.1
222	2.031903029453797	22.2
223	2.0411331671919366	22.3
224	2.0300622944339706	22.4
225	2.0345652611966307	22.5
226	2.0331487849068055	22.6
227	2.0256127301119835	22.7
228	2.0327840775516943	22.8
229	2.038529208078131	22.9
230	2.0308598686946997	23.0
231	2.0338065736972237	23.1
232	2.033743080035263	23.2
233	2.0259875495988076	23.3
234	2.036589668462548	23.4
235	2.0242828197233482	23.5
236	2.0427061476522312	23.6
237	2.037483549216183	23.7
238	2.0407022044937193	23.8
239	2.034661633404068	23.9
240	2.0325291794132614	24.0
241	2.0244556381389978	24.1
242	2.039874773606545	24.2
243	2.0305906031955367	24.3
244	2.040389991921359	24.4
245	2.0322971184853094	24.5
246	2.041363159719583	24.6
247	2.036462487588891	24.7
248	2.033466534605134	24.8
249	2.032988645727288	24.9
250	2.035164471070909	25.0
251	2.0358292832674563	25.1
252	2.051367446462104	25.2
253	2.036435550885843	25.3
254	2.0482740012473313	25.4
255	2.036922394750122	25.5
256	2.044135975967584	25.6
257	2.0373992606532525	25.7
258	2.03902464148209	25.8
259	2.039108423748728	25.9
260	2.0459571459593016	26.0
261	2.034148287378933	26.1
262	2.0365535971164173	26.2
263	2.040862314255251	26.3
264	2.029585046558627	26.4
265	2.0389132914145187	26.5
266	2.0372923204584654	26.6
267	2.054450735651995	26.7
268	2.043048075545457	26.8
269	2.0437358604108753	26.9
270	2.045803473721492	27.0
271	2.047748088050693	27.1
272	2.052490112146173	27.2
273	2.0599124704903593	27.3
274	2.048114447328109	27.4
275	2.0452912156671057	27.5
276	2.04329591934059	27.6
277	2.0422688842172865	27.7
278	2.0361351724331946	27.8
279	2.0278833252025334	27.9
280	2.0400351590328754	28.0
281	2.039676870793044	28.1
282	2.0345484756731413	28.2
283	2.040324696098411	28.3
284	2.0328662521660257	28.4
285	2.0325110417697974	28.5
286	2.0363478979710243	28.6
287	2.0429623693071144	28.7
288	2.045692473089974	28.8
289	2.040299709287231	28.9
290	2.0376728152934467	29.0
291	2.042515809369497	29.1
292	2.033300295201703	29.2
293	2.0449565864223236	29.3
294	2.037866676428222	29.4
295	2.033386751904154	29.5
296	2.037586918545173	29.6
297	2.043867894289264	29.7
298	2.035751696070349	29.8
299	2.039985925266358	29.9
300	2.0356630898277275	30.0
301	2.0409858592538357	30.1
302	2.0416530096662084	30.2
303	2.0364150468481212	30.3
304	2.0483416605574956	30.4
305	2.0432949448035878	30.5
306	2.0313825065540785	30.6
307	2.0360184656566918	30.7
308	2.037431123017654	30.8
309	2.033583376005323	30.9
310	2.028765631834819	31.0
311	2.030382563930591	31.1
312	2.0339262356711165	31.2
313	2.0296588421047246	31.3
314	2.034679255559888	31.4
315	2.040137187429448	31.5
316	2.046721135106357	31.6
317	2.045888402885404	31.7
318	2.0340978364108966	31.8
319	2.030266729933689	31.9
320	2.0455474333184505	32.0
321	2.0462377738769444	32.1
322	2.032436721325226	32.2
323	2.0291883170897997	32.3
324	2.0435039904328693	32.4
325	2.035456078879309	32.5
326	2.033488579101874	32.6
327	2.0283537746063613	32.7
328	2.027857789536523	32.8
329	2.0414925878965726	32.9
330	2.0358714880467605	33.0
331	2.0301370441028688	33.1
332	2.037871647542227	33.2
333	2.0384430665609723	33.3
334	2.0341217745165983	33.4
335	2.0393757785308906	33.5
336	2.0376489148737877	33.6
337	2.0382140465688607	33.7
338	2.047019314010107	33.8
339	2.043985525635703	33.9
340	2.0291612981924176	34.0
341	2.048426831974424	34.1
342	2.0327768540146436	34.2
343	2.055040887520532	34.3
344	2.039927901007005	34.4
345	2.040083132758275	34.5
346	2.0460739070904346	34.6
347	2.050480517586634	34.7
348	2.047012610396119	34.8
349	2.0566821107245548	34.9
350	2.0439010631062504	35.0
351	2.0534813081540557	35.1
352	2.0415243823522347	35.2
353	2.045135258019874	35.3
354	2.0484548524707913	35.4
355	2.0478746944728528	35.5
356	2.057322294916649	35.6
357	2.047663691156774	35.7
358	2.053707130508413	35.8
359	2.0556116546148075	35.9
360	2.0473022215532852	36.0
361	2.0549985554137318	36.1
362	2.047691512262083	36.2
363	2.0515631961046576	36.3
364	2.0504935513706477	36.4
365	2.0504141081523075	36.5
366	2.0388183067095507	36.6
367	2.0388013487599452	36.7
368	2.033756806212347	36.8
369	2.04320978042962	36.9
370	2.052114537176512	37.0
371	2.0637397544887346	37.1
372	2.058261846403455	37.2
373	2.0683380342822852	37.3
374	2.04380969006922	37.4
375	2.057554592495481	37.5
376	2.0532871084359736	37.6
377	2.0465206213356018	37.7
378	2.0515111426394195	37.8
379	2.066785485659172	37.9
380	2.0535919007180268	38.0
381	2.0561446971837185	38.1
382	2.050661380034767	38.2
383	2.0511785685502013	38.3
384	2.048872180012934	38.4
385	2.0635032332358105	38.5
386	2.0514212789737294	38.6
387	2.059975332515641	38.7
388	2.0567025353368455	38.8
389	2.0540453292707515	38.9
390	2.0581581659354486	39.0
391	2.051104016983508	39.1
392	2.0463914228157862	39.2
393	2.0328506646103293	39.3
394	2.0432611371953113	39.4
395	2.0421900557957082	39.5
396	2.0531926376319563	39.6
397	2.04891737966856	39.7
398	2.0410353842148443	39.8
399	2.047878563284066	39.9
400	2.0444549229319144	40.0
401	2.0494620427325523	40.1
402	2.0476650732937762	40.2
403	2.051790439244018	40.3
404	2.0470931043612652	40.4
405	2.0575844713315896	40.5
406	2.047583990751742	40.6
407	2.049225670732172	40.7
408	2.0515440042700166	40.8
409	2.046361066462823	40.9
410	2.052208213247801	41.0
411	2.048418689815277	41.1
412	2.038432983543486	41.2
413	2.041616422144834	41.3
414	2.0384287608198277	41.4
415	2.0366868863590413	41.5
416	2.043751840215111	41.6
417	2.0512179633165273	41.7
418	2.0499369554885583	41.8
419	2.0571015605592406	41.9
420	2.0500124554854176	42.0
421	2.048078714044785	42.1
422	2.050388705071682	42.2
423	2.0467351635518125	42.3
424	2.04268237155732	42.4
425	2.0418926656495175	42.5
426	2.0364940591558147	42.6
427	2.038741752218553	42.7
428	2.0362462962457224	42.8
429	2.0339527285847634	42.9
430	2.036936021684553	43.0
431	2.0488973085428026	43.1
432	2.0506011658694794	43.2
433	2.0444446825689906	43.3
434	2.0391173522399364	43.4
435	2.032423984196077	43.5
436	2.033016704572008	43.6
437	2.0256472925733133	43.7
438	2.040072843814593	43.8
439	2.0320473800482444	43.9
440	2.034618805591244	44.0
441	2.0340069514428807	44.1
442	2.043714600628565	44.2
443	2.0465020747838287	44.3
444	2.0336277141756143	44.4
445	2.045129458704195	44.5
446	2.0375383197826973	44.6
447	2.044463180936501	44.7
448	2.042279412124663	44.8
449	2.0446647960530573	44.9
450	2.037524037107218	45.0
451	2.0416996055657766	45.1
452	2.0413232019400525	45.2
453	2.0407061962313264	45.3
454	2.035087231755	45.4
455	2.0378309399870216	45.5
456	2.0297006108626765	45.6
457	2.03964319438188	45.7
458	2.0501133370919202	45.8
459	2.0422056885568214	45.9
460	2.0474103252035	46.0
461	2.0477288240389013	46.1
462	2.034525646654339	46.2
463	2.036003460423082	46.3
464	2.052957149858212	46.4
465	2.0408488236916225	46.5
466	2.048613401651898	46.6
467	2.0451694102367464	46.7
468	2.0360033672604856	46.8
469	2.0451846730115624	46.9
470	2.0485030135530096	47.0
471	2.0410132831456624	47.1
472	2.042384176310665	47.2
473	2.027934432634207	47.3
474	2.0430990361499797	47.4
475	2.033845592459133	47.5
476	2.0391839001374836	47.6
477	2.0264287678258714	47.7
478	2.0343220992530116	47.8
479	2.0369702622731007	47.9
480	2.042679056181178	48.0
481	2.0442104512163595	48.1
482	2.0439747545212037	48.2
483	2.0500079800408777	48.3
484	2.04106566412516	48.4
485	2.0479754266493995	48.5
486	2.045551048878645	48.6
487	2.0491339866517277	48.7
488	2.0335570865403154	48.8
489	2.0384139500767944	48.9
490	2.0445985290915814	49.0
491	2.0362419998752075	49.1
492	2.0341640415801687	49.2
493	2.0434093064569208	49.3
494	2.034094094276326	49.4
495	2.0413223309390696	49.5
496	2.038591723502836	49.6
497	2.0405384551049495	49.7
498	2.047634734039858	49.8
499	2.03718641468279	49.9
500	2.0373976898615607	50.0
501	2.0386551346426267	50.1
502	2.0426575454372333	50.2
503	2.0445800142567045	50.3
504	2.0342461313416917	50.4
505	2.045114086691474	50.5
506	2.0361845403514787	50.6
507	2.038685425121708	50.7
508	2.045032123282625	50.8
509	2.0366194403358224	50.9
510	2.0424074056095054	51.0
511	2.0427243759977625	51.1
512	2.037351333217774	51.2
513	2.0334083467361217	51.3
514	2.0295339763789566	51.4
515	2.044911591863175	51.5
516	2.0348923928065163	51.6
517	2.045373406115358	51.7
518	2.0438397220871503	51.8
519	2.040246482939547	51.9
520	2.0423432303064084	52.0
521	2.043232233399054	52.1
522	2.0461867761323633	52.2
523	2.035601224315865	52.3
524	2.03874402724064	52.4
525	2.038422869730884	52.5
526	2.039879705913791	52.6
527	2.0514311049899914	52.7
528	2.0374523966270695	52.8
529	2.0404510215037606	52.9
530	2.0434636149298475	53.0
531	2.036619274608379	53.1
532	2.0364855207683745	53.2
533	2.0308647442031504	53.3
534	2.0470197097145446	53.4
535	2.0415066272954987	53.5
536	2.04790363938637	53.6
537	2.0369142697802043	53.7
538	2.046261829190026	53.8
539	2.0476017886838926	53.9
540	2.0562076123329325	54.0
541	2.0472236536014763	54.1
542	2.050253702562776	54.2
543	2.0554560842828224	54.3
544	2.048994451565126	54.4
545	2.0521760816458783	54.5
546	2.052021185245287	54.6
547	2.048981375803894	54.7
548	2.0465856247473693	54.8
549	2.0606771129953	54.9
550	2.049763702484438	55.0
551	2.0462835746796655	55.1
552	2.0472691798007934	55.2
553	2.0397977414281945	55.3
554	2.0498091067708284	55.4
555	2.053509421064364	55.5
556	2.034458040662139	55.6
557	2.0420642933276207	55.7
558	2.0380987400432096	55.8
559	2.0372131147879426	55.9
560	2.0292725655645083	56.0
561	2.0308248487613123	56.1
562	2.039670521018345	56.2
563	2.0428169654468458	56.3
564	2.041691703038724	56.4
565	2.032400173560422	56.5
566	2.035018061274155	56.6
567	2.0358696954326687	56.7
568	2.040213330149549	56.8
569	2.0384402645909994	56.9
570	2.0411492327105933	57.0
571	2.0369793819952293	57.1
572	2.044778622088327	57.2
573	2.060086244607177	57.3
574	2.0530628059325857	57.4
575	2.0467072194800675	57.5
576	2.0529847814088025	57.6
577	2.0604476324893404	57.7
578	2.0592855260697327	57.8
579	2.058619832133634	57.9
580	2.0450826489395513	58.0
581	2.0414329755836382	58.1
582	2.0458740062605356	58.2
583	2.0457706942072664	58.3
584	2.0419293067721203	58.4
585	2.041789058784435	58.5
586	2.044255265053108	58.6
587	2.051743441553639	58.7
588	2.040222440792186	58.8
589	2.0390118209586987	58.9
590	2.039422379460272	59.0
591	2.044553890328854	59.1
592	2.0497508467663375	59.2
593	2.0417168802153194	59.3
594	2.033469522877807	59.4
595	2.041981323519777	59.5
596	2.0487805766287552	59.6
597	2.039135134135301	59.7
598	2.0462840621832292	59.8
599	2.053679481957167	59.9
600	2.0381154263892616	60.0
601	2.0346041009392213	60.1
602	2.030967687324598	60.2
603	2.0498486613523905	60.3
604	2.0551122001177573	60.4
605	2.0482879767294238	60.5
606	2.040492662444075	60.6
607	2.0519425778275555	60.7
608	2.0560396210514735	60.8
609	2.0628265545235305	60.9
610	2.074989437503435	61.0
611	2.077523716364862	61.1
612	2.0732553323456897	61.2
613	2.068187973381866	61.3
614	2.0775154918622096	61.4
615	2.06828604602116	61.5
616	2.059659255500715	61.6
617	2.063171785885708	61.7
618	2.0637037271213363	61.8
619	2.07489508550089	61.9
620	2.069725979933933	62.0
621	2.0665192682407225	62.1
622	2.0705044882362964	62.2
623	2.076136274292715	62.3
624	2.0729683572208533	62.4
625	2.056066891124967	62.5
626	2.0618446566785087	62.6
627	2.064340587623506	62.7
628	2.0590583366844157	62.8
629	2.0721742880728002	62.9
630	2.066265334076089	63.0
631	2.0707845500168114	63.1
632	2.062476786292575	63.2
633	2.062607804404635	63.3
634	2.06869777627212	63.4
635	2.069059789869522	63.5
636	2.0635759983876767	63.6
637	2.0605487818053767	63.7
638	2.064722220652046	63.8
639	2.065388891281628	63.9
640	2.065801221619807	64.0
641	2.0657357419324365	64.1
642	2.063732572249362	64.2
643	2.0616770325723976	64.3
644	2.060671773954944	64.4
645	2.0831293260804773	64.5
646	2.069101864302458	64.6
647	2.0642655336351883	64.7
648	2.0608965300321467	64.8
649	2.0666810506554367	64.9
650	2.0556730495205087	65.0
651	2.065434171577077	65.1
652	2.0513266189756503	65.2
653	2.053168895596697	65.3
654	2.056699285470643	65.4
655	2.066968967302873	65.5
656	2.061978541233835	65.6
657	2.068208771254592	65.7
658	2.064838443389176	65.8
659	2.0715029944347307	65.9
660	2.0631440195261246	66.0
661	2.0758196025897497	66.1
662	2.0655111894451825	66.2
663	2.0552191466528607	66.3
664	2.0629882462781794	66.4
665	2.053552552768536	66.5
666	2.05791105794337	66.6
667	2.065703157355652	66.7
668	2.0749095006054987	66.8
669	2.0703605680403654	66.9
670	2.064769280212097	67.0
671	2.0565478792377525	67.1
672	2.068720069380137	67.2
673	2.0740269512766187	67.3
674	2.0567763945906115	67.4
675	2.0546721137670976	67.5
676	2.0544355053236836	67.6
677	2.0571601492857914	67.7
678	2.063126914024813	67.8
679	2.0653070894955357	67.9
680	2.0717685322091284	68.0
681	2.078737531931114	68.1
682	2.075111587983664	68.2
683	2.0804995263132344	68.3
684	2.0609097374305905	68.4
685	2.0670808837245165	68.5
686	2.0611480603882653	68.6
687	2.071867195750479	68.7
688	2.080934413612933	68.8
689	2.076160367908091	68.9
690	2.0719535287550506	69.0
691	2.0661149831652663	69.1
692	2.067553342640301	69.2
693	2.06799045023421	69.3
694	2.064518957673349	69.4
695	2.0643292741307473	69.5
696	2.060223578457238	69.6
697	2.0618490828761087	69.7
698	2.061747798122386	69.8
699	2.061822126752183	69.9
700	2.0537884407275415	70.0
701	2.056532687409616	70.1
702	2.060519168107028	70.2
703	2.0635686622511002	70.3
704	2.072483682536095	70.4
705	2.075066198986368	70.5
706	2.0824231359033982	70.6
707	2.074202700958137	70.7
708	2.0747980215425255	70.8
709	2.077586814116657	70.9
710	2.0810046221318137	71.0
711	2.0803389024556105	71.1
712	2.0987320896688124	71.2
713	2.0789845416151977	71.3
714	2.0770452302652935	71.4
715	2.077407670541008	71.5
716	2.06395129501147	71.6
717	2.062238985268616	71.7
718	2.0727619699022504	71.8
719	2.059760947053062	71.9
720	2.0597754055733626	72.0
721	2.068303263464172	72.1
722	2.0646567793261927	72.2
723	2.0735163442017974	72.3
724	2.0780618718066965	72.4
725	2.0677323914136423	72.5
726	2.060010547323283	72.6
727	2.0687066242068344	72.7
728	2.065933574784968	72.8
729	2.075387977171442	72.9
730	2.071674106377356	73.0
731	2.074835857803714	73.1
732	2.063823931717773	73.2
733	2.067514112673069	73.3
734	2.0626700114130734	73.4
735	2.050834954657583	73.5
736	2.052982167037213	73.6
737	2.066817413568811	73.7
738	2.0568706635215297	73.8
739	2.0558221832014447	73.9
740	2.06706636320912	74.0
741	2.078239967445339	74.1
742	2.0680050183749756	74.2
743	2.0795564987949886	74.3
744	2.077935389470786	74.4
745	2.07323216639963	74.5
746	2.0814065997578726	74.6
747	2.0755001925674974	74.7
748	2.0752063128250877	74.8
749	2.0730682564464127	74.9
750	2.0727038354536007	75.0
751	2.0818901050192964	75.1
752	2.074036755309368	75.2
753	2.063768256386553	75.3
754	2.0698366921755373	75.4
755	2.0592342400780512	75.5
756	2.080414916710169	75.6
757	2.067100825634787	75.7
758	2.069324402164162	75.8
759	2.072302142680486	75.9
760	2.0686493909996897	76.0
761	2.076759806045795	76.1
762	2.0716125596985844	76.2
763	2.0700326560561275	76.3
764	2.053613863561608	76.4
765	2.0582961730512097	76.5
766	2.058024965883134	76.6
767	2.06959790907512	76.7
768	2.054289973727874	76.8
769	2.0517621512278637	76.9
770	2.0642155985035386	77.0
771	2.062053807225243	77.1
772	2.068341212950861	77.2
773	2.073955040312305	77.3
774	2.0611258394688554	77.4
775	2.0693124270337506	77.5
776	2.069832982630203	77.6
777	2.075545689116101	77.7
778	2.060736965511116	77.8
779	2.0645050584966977	77.9
780	2.0573967316614934	78.0
781	2.055263322116961	78.1
782	2.0780993846877784	78.2
783	2.0696700909628425	78.3
784	2.068245287262158	78.4
785	2.066715183961566	78.5
786	2.069490083777285	78.6
787	2.0721857670944686	78.7
788	2.0627750445372466	78.8
789	2.063328576703712	78.9
790	2.0626281769857706	79.0
791	2.0495026440752078	79.1
792	2.0593508922975268	79.2
793	2.075915398532465	79.3
794	2.0702227723512823	79.4
795	2.0796801178956654	79.5
796	2.064374148332761	79.6
797	2.074979125319082	79.7
798	2.068617903504313	79.8
799	2.0557060698916025	79.9
800	2.0761515021318937	80.0
801	2.0660503640815135	80.1
802	2.0743706109154805	80.2
803	2.06344540136338	80.3
804	2.063683155475945	80.4
805	2.0729453576600814	80.5
806	2.049197249282169	80.6
807	2.05209075046343	80.7
808	2.0597664113546332	80.8
809	2.058126385263849	80.9
810	2.070602977419967	81.0
811	2.0664096979834787	81.1
812	2.0648315233875802	81.2
813	2.0753832138382013	81.3
814	2.0822410837994676	81.4
815	2.0672261587215486	81.5
816	2.063984764237027	81.6
817	2.060797873807481	81.7
818	2.0800255817110997	81.8
819	2.075877412660682	81.9
820	2.072492946532993	82.0
821	2.08148467925226	82.1
822	2.078725711684344	82.2
823	2.074310609695575	82.3
824	2.068070567809068	82.4
825	2.069568532533741	82.5
826	2.070850884478236	82.6
827	2.0727341642903623	82.7
828	2.064395422091474	82.8
829	2.0832305462435254	82.9
830	2.068618614405502	83.0
831	2.0685495403716687	83.1
832	2.072979178041208	83.2
833	2.072413109933999	83.3
834	2.0787502776613316	83.4
835	2.052639147990274	83.5
836	2.064866199304017	83.6
837	2.072109212026906	83.7
838	2.066203408865052	83.8
839	2.079329091014272	83.9
840	2.0730344013444792	84.0
841	2.0755607985992746	84.1
842	2.0682078499505216	84.2
843	2.0731193579406373	84.3
844	2.080240632922155	84.4
845	2.0858664515774232	84.5
846	2.0728472680586796	84.6
847	2.069536094508652	84.7
848	2.0783566583495863	84.8
849	2.0635627495572715	84.9
850	2.0561115377703088	85.0
851	2.054644478152906	85.1
852	2.064197707013246	85.2
853	2.06695209828237	85.3
854	2.0693604393889107	85.4
855	2.0702124115124225	85.5
856	2.0588946373633186	85.6
857	2.0584413167023263	85.7
858	2.0726257562580925	85.8
859	2.070396136585817	85.9
860	2.062314604719626	86.0
861	2.0732065977940106	86.1
862	2.066151477585483	86.2
863	2.065562261620806	86.3
864	2.066448397347804	86.4
865	2.065656318044801	86.5
866	2.0543333748752395	86.6
867	2.0584026644533893	86.7
868	2.0671555214477477	86.8
869	2.072457993651223	86.9
870	2.0590214967442	87.0
871	2.0628278667855384	87.1
872	2.0597786031770284	87.2
873	2.0647298427894234	87.3
874	2.0566601178717807	87.4
875	2.0548789202977136	87.5
876	2.0612913942778373	87.6
877	2.067992883049526	87.7
878	2.056043812944754	87.8
879	2.0539245572488865	87.9
880	2.0646041867420046	88.0
881	2.0451804007915744	88.1
882	2.0563746894443207	88.2
883	2.062542763252252	88.3
884	2.0531133231840295	88.4
885	2.0626462332405224	88.5
886	2.058499912606067	88.6
887	2.0512321627974788	88.7
888	2.0713060024683254	88.8
889	2.064501473562315	88.9
890	2.059973338911948	89.0
891	2.0676552531954573	89.1
892	2.0448893864554822	89.2
893	2.0550156475485215	89.3
894	2.0632955315153536	89.4
895	2.0597219108159526	89.5
896	2.0585326394282535	89.6
897	2.0567982864205994	89.7
898	2.0679750600813906	89.8
899	2.0623975973283737	89.9
900	2.0631471111364093	90.0
901	2.059058201354727	90.1
902	2.0547283956859985	90.2
903	2.0640114108565206	90.3
904	2.0636836126221043	90.4
905	2.0571968698370298	90.5
906	2.0528170114997923	90.6
907	2.0587288868731943	90.7
908	2.055799759645475	90.8
909	2.0476148347609375	90.9
910	2.0727968469731604	91.0
911	2.0663805948839027	91.1
912	2.0676307192864334	91.2
913	2.0655746008596165	91.3
914	2.05397401964873	91.4
915	2.066232087422247	91.5
916	2.0667441242590048	91.6
917	2.0585890876794437	91.7
918	2.0535780344073453	91.8
919	2.0527005949788872	91.9
920	2.0684647877085207	92.0
921	2.0690334323629616	92.1
922	2.055478702249457	92.2
923	2.0679888107980253	92.3
924	2.0597802564425765	92.4
925	2.058111633170879	92.5
926	2.077482749394763	92.6
927	2.061307672924812	92.7
928	2.0678865597209226	92.8
929	2.0616329965251894	92.9
930	2.064838227425699	93.0
931	2.0673668455727534	93.1
932	2.063497188589597	93.2
933	2.074238260588089	93.3
934	2.069972052778544	93.4
935	2.069805970804069	93.5
936	2.0757176770798256	93.6
937	2.067523398480767	93.7
938	2.058786385406615	93.8
939	2.063378875906706	93.9
940	2.0705842150996943	94.0
941	2.06957662687936	94.1
942	2.0779219485516256	94.2
943	2.0647167405317424	94.3
944	2.050778153044769	94.4
945	2.0689607062508792	94.5
946	2.05827040564447	94.6
947	2.0661902766407683	94.7
948	2.074783690231806	94.8
949	2.071681863522249	94.9
950	2.0746937966891617	95.0
951	2.08595157373874	95.1
952	2.073819812113233	95.2
953	2.0769105373402565	95.3
954	2.061808905233047	95.4
955	2.076374187821892	95.5
956	2.0591170505063285	95.6
957	2.0579989630072135	95.7
958	2.0551621669137994	95.8
959	2.053980106394884	95.9
960	2.0648744017959646	96.0
961	2.0559403610115363	96.1
962	2.063853901773135	96.2
963	2.0620926802363395	96.3
964	2.0588309983259836	96.4
965	2.070941481736107	96.5
966	2.061386414297067	96.6
967	2.0676764804458934	96.7
968	2.068092778410854	96.8
969	2.0677122739823184	96.9
970	2.074545507232634	97.0
971	2.076530228864687	97.1
972	2.0720972363965338	97.2
973	2.056388664618714	97.3
974	2.065412682561711	97.4
975	2.0634427665149	97.5
976	2.0700082737202834	97.6
977	2.064631475926789	97.7
978	2.0763688983837825	97.8
979	2.061807702477562	97.9
980	2.0664845033910733	98.0
981	2.069611038073036	98.1
982	2.0627137099914115	98.2
983	2.0708300842740024	98.3
984	2.0588665461588227	98.4
985	2.050585796984652	98.5
986	2.066086040552305	98.6
987	2.051631776708225	98.7
988	2.0665811514915275	98.8
989	2.0638132234066124	98.9
990	2.0722523871492458	99.0
991	2.063233524121046	99.1
992	2.065247600257655	99.2
993	2.073046861863842	99.3
994	2.0674738420625274	99.4
995	2.06873854912372	99.5
996	2.056989300754427	99.6
997	2.072135480664441	99.7
998	2.0674674337274466	99.8
999	2.064213944597411	99.9
1000	2.073565856589424	100.0
1001	2.0701159007216043	100.1
1002	2.067861548980099	100.2
1003	2.0610035544807968	100.3
1004	2.061505803126609	100.4
1005	2.0715209108706163	100.5
1006	2.06705866108446	100.6
1007	2.0662062893383792	100.7
1008	2.0579271694736327	100.8
1009	2.064744218750477	100.9
1010	2.0619600246874175	101.0
1011	2.0564073658754576	101.1
1012	2.0628865333761666	101.2
1013	2.0618754504908563	101.3
1014	2.0462137498438104	101.4
1015	2.0635588542297705	101.5
1016	2.077641689690554	101.6
1017	2.078051172961189	101.7
1018	2.0712619176905744	101.8
1019	2.067772965446023	101.9
1020	2.0687935342222543	102.0
1021	2.048638476833301	102.1
1022	2.066498638285951	102.2
1023	2.0590639624535205	102.3
1024	2.065682359028661	102.4
1025	2.0666937918014137	102.5
1026	2.0608228586152504	102.6
1027	2.0610375975343054	102.7
1028	2.0686903563916847	102.8
1029	2.0592328770248907	102.9
1030	2.0539244173791045	103.0
1031	2.075336408095412	103.1
1032	2.0617070559887583	103.2
1033	2.054946342561604	103.3
1034	2.057758068686606	103.4
1035	2.0608921459607155	103.5
1036	2.056832127459963	103.6
1037	2.069643954482713	103.7
1038	2.0653487263256247	103.8
1039	2.0577717990900464	103.9
1040	2.0601455605501657	104.0
1041	2.055306864544605	104.1
1042	2.067712293115823	104.2
1043	2.0588330861183364	104.3
1044	2.062282310771719	104.4
1045	2.061447014764732	104.5
1046	2.064188691150572	104.6
1047	2.064865298675327	104.7
1048	2.0594052029745544	104.8
1049	2.062868019237298	104.9
1050	2.0713143787938186	105.0
1051	2.051697469244871	105.1
1052	2.066321033380423	105.2
1053	2.063773093983674	105.3
1054	2.06301215288244	105.4
1055	2.06497293142286	105.5
1056	2.0656442724392643	105.6
1057	2.0510547449516103	105.7
1058	2.057974639203573	105.8
1059	2.067129659564357	105.9
1060	2.0648747381147947	106.0
1061	2.0568210280688253	106.1
1062	2.070919970412105	106.2
1063	2.068511246883101	106.3
1064	2.061797851063202	106.4
1065	2.0693308014901213	106.5
1066	2.065246586901508	106.6
1067	2.064686555468154	106.7
1068	2.0615095674237014	106.8
1069	2.05795523104568	106.9
1070	2.0730049802707406	107.0
1071	2.0632512410827206	107.1
1072	2.055158207948825	107.2
1073	2.059147086439162	107.3
1074	2.073330032145502	107.4
1075	2.0735212589233516	107.5
1076	2.0584233638384593	107.6
1077	2.0684175624113212	107.7
1078	2.0708701867091794	107.8
1079	2.065812301992893	107.9
1080	2.062007157542539	108.0
1081	2.0624480387976973	108.1
1082	2.055558098303791	108.2
1083	2.054133275083372	108.3
1084	2.0646066781052843	108.4
1085	2.0610558756365482	108.5
1086	2.0553753831155612	108.6
1087	2.0577193170906534	108.7
1088	2.0631790195629307	108.8
1089	2.0585987612538448	108.9
1090	2.0663635257181383	109.0
1091	2.0654202957480887	109.1
1092	2.072802474065096	109.2
1093	2.062539221494239	109.3
1094	2.051658126670507	109.4
1095	2.065733193766022	109.5
1096	2.0702598269137837	109.6
1097	2.0651001603246812	109.7
1098	2.0645178759082587	109.8
1099	2.0513668873508952	109.9
1100	2.0657105370560696	110.0
1101	2.0663785139961486	110.1
1102	2.059881041269124	110.2
1103	2.0624633617951984	110.3
1104	2.064286258152737	110.4
1105	2.0681811619806236	110.5
1106	2.0598947504565595	110.6
1107	2.060692302983582	110.7
1108	2.05181674249271	110.8
1109	2.057771933496573	110.9
1110	2.0629361699311204	111.0
1111	2.0594148388768394	111.1
1112	2.067162094046591	111.2
1113	2.0564770233047915	111.3
1114	2.071752760453073	111.4
1115	2.060750878008736	111.5
1116	2.064761681344428	111.6
1117	2.055520409041574	111.7
1118	2.058987427587821	111.8
1119	2.0623314217227553	111.9
1120	2.06632782554718	112.0
1121	2.0802485066152823	112.1
1122	2.0713606814146206	112.2
1123	2.0656889123234	112.3
1124	2.0501092613489096	112.4
1125	2.056978184173334	112.5
1126	2.061609212360987	112.6
1127	2.0742897223838406	112.7
1128	2.0780358082888593	112.8
1129	2.063735155991921	112.9
1130	2.066335709773407	113.0
1131	2.0745921894399095	113.1
1132	2.063972800800287	113.2
1133	2.076778468207451	113.3
1134	2.081087053937231	113.4
1135	2.071744981486467	113.5
1136	2.0832626897676114	113.6
1137	2.070631636829767	113.7
1138	2.0799745892590082	113.8
1139	2.0963438543378032	113.9
1140	2.0774001872836805	114.0
1141	2.0814291271780645	114.1
1142	2.082174883993943	114.2
1143	2.0858548839510314	114.3
1144	2.069179031744667	114.4
1145	2.0704701461271022	114.5
1146	2.0755593007546262	114.6
1147	2.0595484659378687	114.7
1148	2.0634417116754884	114.8
1149	2.0690142671206355	114.9
1150	2.0649923205584058	115.0
1151	2.0678316474884335	115.1
1152	2.071228907537604	115.2
1153	2.068379803827709	115.3
1154	2.0712297987983983	115.4
1155	2.058686542953104	115.5
1156	2.0650067885787977	115.6
1157	2.080067192341426	115.7
1158	2.0847120660017198	115.8
1159	2.0734064690117955	115.9
1160	2.0691652550364763	116.0
1161	2.0518277426799	116.1
1162	2.069115367557849	116.2
1163	2.0665026551865946	116.3
1164	2.0881028862633055	116.4
1165	2.0839982966202633	116.5
1166	2.066990340178346	116.6
1167	2.065994770999991	116.7
1168	2.067277993254027	116.8
1169	2.0713486274369086	116.9
1170	2.072413485887989	117.0
1171	2.0639657179806017	117.1
1172	2.0656380948374475	117.2
1173	2.053552632140191	117.3
1174	2.0511416900322925	117.4
1175	2.0567156667987394	117.5
1176	2.0661344650350224	117.6
1177	2.061806647638791	117.7
1178	2.0650681054024203	117.8
1179	2.0654955920864135	117.9
1180	2.0561883079290255	118.0
1181	2.078129079355811	118.1
1182	2.073025365660017	118.2
1183	2.0661543550901373	118.3
1184	2.0642730516522154	118.4
1185	2.063158248990295	118.5
1186	2.060628003992603	118.6
1187	2.0746388507909375	118.7
1188	2.064251059691571	118.8
1189	2.070723115579496	118.9
1190	2.075949603826961	119.0
1191	2.066729659460306	119.1
1192	2.068041758310777	119.2
1193	2.0684073632508606	119.3
1194	2.0786760021947783	119.4
1195	2.064631063419297	119.5
1196	2.0612123887069513	119.6
1197	2.068141682881665	119.7
1198	2.0592453103432176	119.8
1199	2.051588729568216	119.9
1200	2.0589571146064163	120.0
1201	2.0582772378977245	120.1
1202	2.0626805873403407	120.2
1203	2.0586688246480067	120.3
1204	2.054947202150041	120.4
1205	2.056671464821047	120.5
1206	2.0597499153396126	120.6
1207	2.060917298436301	120.7
1208	2.061992173628812	120.8
1209	2.0579060997201366	120.9
1210	2.0614991569203513	121.0
1211	2.055758473044287	121.1
1212	2.0548170111516235	121.2
1213	2.058510262571625	121.3
1214	2.0581801086321847	121.4
1215	2.061218088601152	121.5
1216	2.0694325813095484	121.6
1217	2.0772655263652986	121.7
1218	2.0722924490932413	121.8
1219	2.0680982476037695	121.9
1220	2.0751656465571613	122.0
1221	2.073351481918907	122.1
1222	2.0727734895162238	122.2
1223	2.0673209082024138	122.3
1224	2.0774503720334407	122.4
1225	2.069902662173778	122.5
1226	2.07331588231413	122.6
1227	2.0706682664560994	122.7
1228	2.069798406626135	122.8
1229	2.061118865600785	122.9
1230	2.0823060479167643	123.0
1231	2.080011639495123	123.1
1232	2.069060768481434	123.2
1233	2.0613005421819373	123.3
1234	2.066651327098042	123.4
1235	2.0667521218055795	123.5
1236	2.0642388162320255	123.6
1237	2.068442286857921	123.7
1238	2.063794501694834	123.8
1239	2.065020670571833	123.9
1240	2.080551489217229	124.0
1241	2.0725377685282376	124.1
1242	2.070205987985465	124.2
1243	2.090650202396591	124.3
1244	2.0744847578731096	124.4
1245	2.0766241992522643	124.5
1246	2.064334212445058	124.6
1247	2.0627730713197554	124.7
1248	2.067275327321881	124.8
1249	2.0629265058368595	124.9
1250	2.065735900701314	125.0
1251	2.0604136681068814	125.1
1252	2.0650155917258117	125.2
1253	2.0711992297130535	125.3
1254	2.076140743104744	125.4
1255	2.075119252397482	125.5
1256	2.065213539398916	125.6
1257	2.0620511103908377	125.7
1258	2.0635323898362694	125.8
1259	2.0708589731219567	125.9
1260	2.0649358937570343	126.0
1261	2.068959130591208	126.1
1262	2.0576415218476773	126.2
1263	2.0599744009888057	126.3
1264	2.061698673654543	126.4
1265	2.075720431158653	126.5
1266	2.072984948906653	126.6
1267	2.053938493980975	126.7
1268	2.073161677053442	126.8
1269	2.0616116377989333	126.9
1270	2.068236861192215	127.0
1271	2.0580687235262927	127.1
1272	2.0749411080636975	127.2
1273	2.0636929407271487	127.3
1274	2.062858331202755	127.4
1275	2.06838588690404	127.5
1276	2.056342208159914	127.6
1277	2.051616660032937	127.7
1278	2.056032439291147	127.8
1279	2.064094003035804	127.9
1280	2.061794768716332	128.0
1281	2.0665620514461422	128.1
1282	2.0539148246411547	128.2
1283	2.056726949974601	128.3
1284	2.06547309687985	128.4
1285	2.061502269266951	128.5
1286	2.0647514324609064	128.6
1287	2.0715172803390844	128.7
1288	2.069070983313918	128.8
1289	2.069650415423271	128.9
1290	2.069357210133672	129.0
1291	2.0599631872370097	129.1
1292	2.057109994186415	129.2
1293	2.0629311614666856	129.3
1294	2.055859250513153	129.4
1295	2.0557668152270696	129.5
1296	2.0547705213650063	129.6
1297	2.056064039387668	129.7
1298	2.056077315097674	129.8
1299	2.0479043999536106	129.9
1300	2.0504461593675116	130.0
1301	2.0421823746204146	130.1
1302	2.0472512947179764	130.2
1303	2.0436622698256888	130.3
1304	2.0602549609917356	130.4
1305	2.0443070378266373	130.5
1306	2.0430582272717936	130.6
1307	2.050952194597545	130.7
1308	2.0495363748778663	130.8
1309	2.0576882936526553	130.9
1310	2.0541583243530157	131.0
1311	2.0512183873357537	131.1
1312	2.045686703033848	131.2
1313	2.0569818727596676	131.3
1314	2.0560966585437175	131.4
1315	2.0632314002948173	131.5
1316	2.0459768403658796	131.6
1317	2.042319737766673	131.7
1318	2.0449003546018703	131.8
1319	2.040582670721574	131.9
1320	2.0376504707698118	132.0
1321	2.0431355098086668	132.1
1322	2.039869509313581	132.2
1323	2.0427911736863353	132.3
1324	2.037936449934113	132.4
1325	2.037044134920998	132.5
1326	2.034042387681375	132.6
1327	2.043009787196585	132.7
1328	2.0403376952146135	132.8
1329	2.033794424170282	132.9
1330	2.0441317157221954	133.0
1331	2.0385331560640125	133.1
1332	2.0401815378128867	133.2
1333	2.0443752491135068	133.3
1334	2.032794602095648	133.4
1335	2.041402234794813	133.5
1336	2.044146583211176	133.6
1337	2.048968431403936	133.7
1338	2.0433804755658	133.8
1339	2.0483191275020753	133.9
1340	2.0387283893330954	134.0
1341	2.049141330967814	134.1
1342	2.0285439432793555	134.2
1343	2.0387825174051013	134.3
1344	2.042595318665773	134.4
1345	2.0355028215108106	134.5
1346	2.0277618183558697	134.6
1347	2.040740470074031	134.7
1348	2.036843735177038	134.8
1349	2.0231810206782788	134.9
1350	2.036883256992453	135.0
1351	2.0510144573523124	135.1
1352	2.0470501768460476	135.2
1353	2.038030951915384	135.3
1354	2.043096807403888	135.4
1355	2.0469777485123646	135.5
1356	2.0432415786608944	135.6
1357	2.0387086564923407	135.7
1358	2.0409263424061423	135.8
1359	2.042581549737836	135.9
1360	2.050105746464398	136.0
1361	2.0278387210771425	136.1
1362	2.0375442351252206	136.2
1363	2.040371153325302	136.3
1364	2.041505529571377	136.4
1365	2.0325779961508994	136.5
1366	2.031276111838426	136.6
1367	2.0299181409091203	136.7
1368	2.0363717723561465	136.8
1369	2.038603331946166	136.9
1370	2.024153330234214	137.0
1371	2.0321667230421823	137.1
1372	2.029443200140929	137.2
1373	2.0345179504524484	137.3
1374	2.036328506006239	137.4
1375	2.0293967370644683	137.5
1376	2.0281856151994773	137.6
1377	2.033786479985312	137.7
1378	2.0476316960623815	137.8
1379	2.0307236838166864	137.9
1380	2.019267001052879	138.0
1381	2.033775224391006	138.1
1382	2.032350911856649	138.2
1383	2.0357173478854205	138.3
1384	2.040532812649921	138.4
1385	2.0305094097609624	138.5
1386	2.0393825631074978	138.6
1387	2.046225065531822	138.7
1388	2.0452409916753753	138.8
1389	2.0448823335013255	138.9
1390	2.039574384180603	139.0
1391	2.0422153781166688	139.1
1392	2.043827240041613	139.2
1393	2.039401137049765	139.3
1394	2.03717913661481	139.4
1395	2.034827735742859	139.5
1396	2.0352402474793574	139.6
1397	2.0482088505503797	139.7
1398	2.039820356331058	139.8
1399	2.032011875169974	139.9
1400	2.029540405004134	140.0
1401	2.04058778297681	140.1
1402	2.035855180262302	140.2
1403	2.0295608054296443	140.3
1404	2.049792413988303	140.4
1405	2.0389335684249867	140.5
1406	2.0290126951083947	140.6
1407	2.0518517853031435	140.7
1408	2.0379779059075176	140.8
1409	2.0357685144015196	140.9
1410	2.047731239629645	141.0
1411	2.0420550064915406	141.1
1412	2.0439606050045924	141.2
1413	2.054919419423193	141.3
1414	2.0486636845298	141.4
1415	2.046863704363884	141.5
1416	2.0602760998620733	141.6
1417	2.0597112864057143	141.7
1418	2.0512932767388836	141.8
1419	2.054865601179312	141.9
1420	2.056830261099959	142.0
1421	2.053551380346156	142.1
1422	2.052346780034406	142.2
1423	2.0561380015072093	142.3
1424	2.050151500401552	142.4
1425	2.0538665507917475	142.5
1426	2.041303056631149	142.6
1427	2.0485764314393067	142.7
1428	2.0621477346796113	142.8
1429	2.0620989404806847	142.9
1430	2.0530408214680795	143.0
1431	2.0488436031635717	143.1
1432	2.055099607623772	143.2
1433	2.050613374917415	143.3
1434	2.0509152777335555	143.4
1435	2.0530584219778127	143.5
1436	2.0556394934556486	143.6
1437	2.0624253674572257	143.7
1438	2.0460391982400976	143.8
1439	2.041362208184383	143.9
1440	2.0551337091585524	144.0
1441	2.0473428628286814	144.1
1442	2.0420849116608792	144.2
1443	2.046131395901801	144.3
1444	2.0361925460506196	144.4
1445	2.0359521386712527	144.5
1446	2.0434647786530236	144.6
1447	2.046363472217517	144.7
1448	2.0483678023832783	144.8
1449	2.0546523641862584	144.9
1450	2.045770494756239	145.0
1451	2.04937397103198	145.1
1452	2.042926040577401	145.2
1453	2.054003756368103	145.3
1454	2.046924055496875	145.4
1455	2.058294417595619	145.5
1456	2.0435436970491994	145.6
1457	2.0504478666925228	145.7
1458	2.0491962744551273	145.8
1459	2.0444206441222095	145.9
1460	2.052424775709472	146.0
1461	2.0537096658008296	146.1
1462	2.0506666836299563	146.2
1463	2.0465456979792602	146.3
1464	2.0547112194476247	146.4
1465	2.048992150719653	146.5
1466	2.0476526633421277	146.6
1467	2.0383835581845173	146.7
1468	2.0430237427282343	146.8
1469	2.0454847994222263	146.9
1470	2.0521450530894687	147.0
1471	2.0389048830161705	147.1
1472	2.0402235753781888	147.2
1473	2.040291107881814	147.3
1474	2.0467444048781522	147.4
1475	2.0464590224151755	147.5
1476	2.035740294460634	147.6
1477	2.048508979752688	147.7
1478	2.049086591680424	147.8
1479	2.0364633161495225	147.9
1480	2.028940259220989	148.0
1481	2.038479319043629	148.1
1482	2.034908330329936	148.2
1483	2.055232041461146	148.3
1484	2.0291917496107783	148.4
1485	2.0358760824598394	148.5
1486	2.0310911482355514	148.6
1487	2.0350629391698507	148.7
1488	2.038073447542132	148.8
1489	2.0328852484716884	148.9
1490	2.0328064425952648	149.0
1491	2.0281408835500803	149.1
1492	2.0316187577530673	149.2
1493	2.035539239795777	149.3
1494	2.034158742482146	149.4
1495	2.0338886753253034	149.5
1496	2.0315684051380907	149.6
1497	2.0343759610354004	149.7
1498	2.035908165154602	149.8
1499	2.0352161318791504	149.9
1500	2.0335720960065293	150.0
1501	2.0528172906522677	150.1
1502	2.045340372733001	150.2
1503	2.0335071465898804	150.3
1504	2.0297092785424256	150.4
1505	2.03893949070643	150.5
1506	2.0369009421035713	150.6
1507	2.0446052690560736	150.7
1508	2.036672885802962	150.8
1509	2.0404787309230494	150.9
1510	2.0436477844218532	151.0
1511	2.029616329258487	151.1
1512	2.044351183798394	151.2
1513	2.0333599629284485	151.3
1514	2.0389190729348847	151.4
1515	2.0377868392905043	151.5
1516	2.0528803969137144	151.6
1517	2.0450133630204035	151.7
1518	2.0397303213912132	151.8
1519	2.0424704950356483	151.9
1520	2.044670026239698	152.0
1521	2.0455255062979885	152.1
1522	2.0497735562806993	152.2
1523	2.0511602718267485	152.3
1524	2.051043674499655	152.4
1525	2.048467968206876	152.5
1526	2.0495898255950573	152.6
1527	2.048015009309424	152.7
1528	2.0465067260986634	152.8
1529	2.0417584502238566	152.9
1530	2.0485412675155033	153.0
1531	2.035221147289607	153.1
1532	2.041866213456375	153.2
1533	2.04164327131624	153.3
1534	2.032829452345492	153.4
1535	2.03387629657303	153.5
1536	2.0400029764716634	153.6
1537	2.0371225243738666	153.7
1538	2.0376193584740183	153.8
1539	2.0453766692780566	153.9
1540	2.0446616141128864	154.0
1541	2.049519727883961	154.1
1542	2.0524366907182743	154.2
1543	2.046992749474575	154.3
1544	2.045353259341519	154.4
1545	2.043793694440289	154.5
1546	2.04809183426317	154.6
1547	2.0398860101243836	154.7
1548	2.048561631918272	154.8
1549	2.0418794561799576	154.9
1550	2.0422262842722194	155.0
1551	2.0477853847404717	155.1
1552	2.0352796381401563	155.2
1553	2.0389053048212467	155.3
1554	2.0356069664658514	155.4
1555	2.035343438391485	155.5
1556	2.0535149545192564	155.6
1557	2.0430514928279737	155.7
1558	2.039459177349321	155.8
1559	2.043005580290516	155.9
1560	2.048201611831342	156.0
1561	2.0448540670124866	156.1
1562	2.046547911629072	156.2
1563	2.047906774826518	156.3
1564	2.048047454947162	156.4
1565	2.056958600405854	156.5
1566	2.0495732752889633	156.6
1567	2.037443079615317	156.7
1568	2.0440849132892893	156.8
1569	2.0585954781283147	156.9
1570	2.054595856429838	157.0
1571	2.0421216754549447	157.1
1572	2.0449862973723536	157.2
1573	2.040960996569021	157.3
1574	2.0524176690590212	157.4
1575	2.0398969985012236	157.5
1576	2.051787882261792	157.6
1577	2.037112907438303	157.7
1578	2.0371026736484805	157.8
1579	2.043692785855056	157.9
1580	2.0376381123476612	158.0
1581	2.039738505933433	158.1
1582	2.0404725728348603	158.2
1583	2.0454573406302634	158.3
1584	2.051471309984895	158.4
1585	2.037735210157177	158.5
1586	2.0459925675023025	158.6
1587	2.0490692889802764	158.7
1588	2.0428329550042057	158.8
1589	2.045998291206961	158.9
1590	2.0449483513841145	159.0
1591	2.049263391767169	159.1
1592	2.055309274775429	159.2
1593	2.0420513908406215	159.3
1594	2.0473636683906364	159.4
1595	2.046499068685645	159.5
1596	2.038992687950999	159.6
1597	2.04047830147103	159.7
1598	2.045727285596103	159.8
1599	2.0427794719453365	159.9
1600	2.050741072524555	160.0
1601	2.045711737618203	160.1
1602	2.036946726097056	160.2
1603	2.0436130068616642	160.3
1604	2.0287908587118597	160.4
1605	2.03949997826239	160.5
1606	2.0480626706027114	160.6
1607	2.0397923097257022	160.7
1608	2.0405538371419247	160.8
1609	2.05175083509636	160.9
1610	2.0565653215396313	161.0
1611	2.0576478772076685	161.1
1612	2.0447248395088495	161.2
1613	2.0407145475788817	161.3
1614	2.0417243514357937	161.4
1615	2.04620876404723	161.5
1616	2.0417607007867464	161.6
1617	2.0493759078588236	161.7
1618	2.037924128879682	161.8
1619	2.0446986409893926	161.9
1620	2.048593898296557	162.0
1621	2.0577599800193274	162.1
1622	2.045352683032015	162.2
1623	2.041293112148583	162.3
1624	2.050111230764605	162.4
1625	2.038510664330286	162.5
1626	2.0494536765467224	162.6
1627	2.041047529497491	162.7
1628	2.0544319272734723	162.8
1629	2.043737986937145	162.9
1630	2.0402982244105607	163.0
1631	2.060171467914487	163.1
1632	2.048357214222405	163.2
1633	2.050880654647627	163.3
1634	2.0586297105366365	163.4
1635	2.0574427427862343	163.5
1636	2.0513846709945756	163.6
1637	2.059246579395684	163.7
1638	2.054405802011162	163.8
1639	2.0548406587926555	163.9
1640	2.051617890582537	164.0
1641	2.0478541295392185	164.1
1642	2.0528414326246796	164.2
1643	2.0575210008798988	164.3
1644	2.0470340184996485	164.4
1645	2.0447760263197226	164.5
1646	2.056868198099397	164.6
1647	2.0402598908718224	164.7
1648	2.0470103126006705	164.8
1649	2.048686171790931	164.9
1650	2.048967329586758	165.0
1651	2.0518048714045447	165.1
1652	2.045616596313248	165.2
1653	2.050974379186168	165.3
1654	2.046762227841755	165.4
1655	2.0421983134791653	165.5
1656	2.048915257645149	165.6
1657	2.0501942568530334	165.7
1658	2.039724621428638	165.8
1659	2.046352405252829	165.9
1660	2.0486911350475165	166.0
1661	2.0536608542253285	166.1
1662	2.04023564585934	166.2
1663	2.039419274778953	166.3
1664	2.0436477589929116	166.4
1665	2.0476437755126145	166.5
1666	2.051967175408549	166.6
1667	2.040741530866873	166.7
1668	2.042337314745485	166.8
1669	2.042910496323089	166.9
1670	2.0436951631673317	167.0
1671	2.048873139551476	167.1
1672	2.047109542087169	167.2
1673	2.044538015008943	167.3
1674	2.047546785826689	167.4
1675	2.0529162383828328	167.5
1676	2.047881560820668	167.6
1677	2.0438968604587866	167.7
1678	2.051336887206906	167.8
1679	2.0573039419958823	167.9
1680	2.0619244124073974	168.0
1681	2.0500887582747223	168.1
1682	2.048168439408332	168.2
1683	2.059578209764351	168.3
1684	2.0571599683537487	168.4
1685	2.0493864820434897	168.5
1686	2.0634614348379845	168.6
1687	2.061810993322443	168.7
1688	2.0550478199699795	168.8
1689	2.0535132767079314	168.9
1690	2.0533731043153587	169.0
1691	2.05227932007206	169.1
1692	2.0485116848981013	169.2
1693	2.045098812691178	169.3
1694	2.059034166130259	169.4
1695	2.0484934202447325	169.5
1696	2.052971803004946	169.6
1697	2.0494320220606292	169.7
1698	2.0460183791977253	169.8
1699	2.0495832584312526	169.9
1700	2.0534528771754372	170.0
1701	2.0430219228570414	170.1
1702	2.0553525858268267	170.2
1703	2.0384082127210927	170.3
1704	2.0374318324952454	170.4
1705	2.039170278353533	170.5
1706	2.032664618973153	170.6
1707	2.044122123506964	170.7
1708	2.0281363770283867	170.8
1709	2.0405202672841303	170.9
1710	2.03872658726854	171.0
1711	2.034059196349	171.1
1712	2.0453359412811505	171.2
1713	2.043618732090376	171.3
1714	2.049537871873971	171.4
1715	2.0430262699320516	171.5
1716	2.0357809514406524	171.6
1717	2.0461259820323705	171.7
1718	2.03658180949491	171.8
1719	2.0512888851764637	171.9
1720	2.053323159617572	172.0
1721	2.0510467818366576	172.1
1722	2.048268118753269	172.2
1723	2.0456883418899223	172.3
1724	2.0547194569124727	172.4
1725	2.040622633551228	172.5
1726	2.046365890815635	172.6
1727	2.049783265703255	172.7
1728	2.0555388003593973	172.8
1729	2.0459654033022585	172.9
1730	2.052438217574199	173.0
1731	2.053471581717996	173.1
1732	2.042052207957395	173.2
1733	2.0539625197260323	173.3
1734	2.056823124204341	173.4
1735	2.042450999084511	173.5
1736	2.0540150731943823	173.6
1737	2.046472588141295	173.7
1738	2.0483288024374393	173.8
1739	2.044165961051873	173.9
1740	2.0540975852773773	174.0
1741	2.0468745796097623	174.1
1742	2.05455630982934	174.2
1743	2.0646784981373116	174.3
1744	2.059526351590982	174.4
1745	2.066301729783504	174.5
1746	2.0493719779735704	174.6
1747	2.062624920423917	174.7
1748	2.065288106185582	174.8
1749	2.062991963327948	174.9
1750	2.049513880822644	175.0
1751	2.0552731663542634	175.1
1752	2.0503141267924407	175.2
1753	2.063035608011357	175.3
1754	2.0614060955904865	175.4
1755	2.062503019051317	175.5
1756	2.065474215118466	175.6
1757	2.0547724505729175	175.7
1758	2.060965510371532	175.8
1759	2.0571714420238516	175.9
1760	2.069768955998517	176.0
1761	2.04882297951604	176.1
1762	2.0500487288953195	176.2
1763	2.049724163044589	176.3
1764	2.0512605659199954	176.4
1765	2.066843721176933	176.5
1766	2.0603205001829927	176.6
1767	2.049138339085735	176.7
1768	2.049307277472179	176.8
1769	2.0439676121544634	176.9
1770	2.049893440559329	177.0
1771	2.065287792240605	177.1
1772	2.0519982647307633	177.2
1773	2.054427703314225	177.3
1774	2.0574062192910407	177.4
1775	2.05591884001305	177.5
1776	2.057729761513946	177.6
1777	2.061445282406783	177.7
1778	2.0524475822556068	177.8
1779	2.0544562579585115	177.9
1780	2.0603026433659073	178.0
1781	2.0596917834454667	178.1
1782	2.0522415204949818	178.2
1783	2.0617979621342295	178.3
1784	2.0591496224813537	178.4
1785	2.06862126427167	178.5
1786	2.064934899154589	178.6
1787	2.0640740911472104	178.7
1788	2.0661776950012003	178.8
1789	2.0699384925087903	178.9
1790	2.053092886308525	179.0
1791	2.0505553858189645	179.1
1792	2.061947781336875	179.2
1793	2.064465377041043	179.3
1794	2.058685223792833	179.4
1795	2.0589650735437117	179.5
1796	2.0702884830965154	179.6
1797	2.0467539770078504	179.7
1798	2.0605770645400847	179.8
1799	2.0574933337024044	179.9
1800	2.054333655925187	180.0
1801	2.055627084177468	180.1
1802	2.046666767360978	180.2
1803	2.055236851932905	180.3
1804	2.046492268528344	180.4
1805	2.0422093411897277	180.5
1806	2.0395012807832407	180.6
1807	2.03356463318286	180.7
1808	2.0413258345405914	180.8
1809	2.046076359486192	180.9
1810	2.0533030882695074	181.0
1811	2.0430921006390994	181.1
1812	2.0494021358619805	181.2
1813	2.0399066382268587	181.3
1814	2.05126684775113	181.4
1815	2.0452985529755563	181.5
1816	2.039692769787502	181.6
1817	2.0385302266382417	181.7
1818	2.0375640281439327	181.8
1819	2.0427926582706046	181.9
1820	2.038681908747432	182.0
1821	2.0455797570577787	182.1
1822	2.0352586064741165	182.2
1823	2.0263552340480495	182.3
1824	2.034435819487285	182.4
1825	2.0360800388367206	182.5
1826	2.0429863884980715	182.6
1827	2.043533520785046	182.7
1828	2.043556484377302	182.8
1829	2.0439914115182276	182.9
1830	2.0409008612483803	183.0
1831	2.0546074268683774	183.1
1832	2.0458099733465698	183.2
1833	2.050533549157357	183.3
1834	2.050443250831432	183.4
1835	2.0370367706419867	183.5
1836	2.0537824230175166	183.6
1837	2.0495168335558254	183.7
1838	2.0380852972936547	183.8
1839	2.0567492383972925	183.9
1840	2.0400564682191957	184.0
1841	2.040032258917951	184.1
1842	2.0371128766428135	184.2
1843	2.0479214834035018	184.3
1844	2.0471842605342165	184.4
1845	2.0422856031190046	184.5
1846	2.046951346211177	184.6
1847	2.0439390531669774	184.7
1848	2.046245045583107	184.8
1849	2.0465153341639013	184.9
1850	2.0523494470858727	185.0
1851	2.0408754751829656	185.1
1852	2.043396201130347	185.2
1853	2.0491108583200353	185.3
1854	2.049493401420209	185.4
1855	2.032907707435345	185.5
1856	2.034573867943422	185.6
1857	2.0375111534733894	185.7
1858	2.05013840403069	185.8
1859	2.0532646436658144	185.9
1860	2.0459761534977274	186.0
1861	2.0414847349629053	186.1
1862	2.029889722272964	186.2
1863	2.0261221441565764	186.3
1864	2.033686321354463	186.4
1865	2.03062745962946	186.5
1866	2.0362777303449033	186.6
1867	2.040998753637644	186.7
1868	2.0463436956001004	186.8
1869	2.0474827986953588	186.9
1870	2.0510312824235024	187.0
1871	2.0492583867039276	187.1
1872	2.0484401929642693	187.2
1873	2.045709918651089	187.3
1874	2.051954449099415	187.4
1875	2.0453167013293236	187.5
1876	2.0487163302283156	187.6
1877	2.043758849909585	187.7
1878	2.0430524630320206	187.8
1879	2.045168497910499	187.9
1880	2.0318077566242425	188.0
1881	2.0317124533209143	188.1
1882	2.046488410578991	188.2
1883	2.0533973739197666	188.3
1884	2.0478328518853313	188.4
1885	2.048216400440063	188.5
1886	2.0488309037632457	188.6
1887	2.0416881140832084	188.7
1888	2.0453773739839893	188.8
1889	2.0460742083103405	188.9
1890	2.0434659211859043	189.0
1891	2.044174844873457	189.1
1892	2.04047098115267	189.2
1893	2.0507695253551717	189.3
1894	2.042718516841043	189.4
1895	2.050120501942985	189.5
1896	2.0382688194625467	189.6
1897	2.034663808849047	189.7
1898	2.044053212492319	189.8
1899	2.027541153220786	189.9
1900	2.039152257589274	190.0
1901	2.0408584750940784	190.1
1902	2.0314754099854007	190.2
1903	2.041688494764309	190.3
1904	2.046143883572461	190.4
1905	2.041334894436658	190.5
1906	2.040733208332162	190.6
1907	2.042329445974329	190.7
1908	2.035321373760321	190.8
1909	2.0419757011972792	190.9
1910	2.0435181808832446	191.0
1911	2.0465125183502297	191.1
1912	2.0475740957802078	191.2
1913	2.043750513493039	191.3
1914	2.040118628411598	191.4
1915	2.046331758227582	191.5
1916	2.043632128841222	191.6
1917	2.055427867141376	191.7
1918	2.0500917754816315	191.8
1919	2.043602199810897	191.9
1920	2.046807164094592	192.0
1921	2.0453207712258785	192.1
1922	2.0489749100442354	192.2
1923	2.0344668017228553	192.3
1924	2.0456297259796266	192.4
1925	2.058485204946341	192.5
1926	2.0506245166710078	192.6
1927	2.045193212324605	192.7
1928	2.0584309104560883	192.8
1929	2.0594511714038144	192.9
1930	2.0441464299214855	193.0
1931	2.0567900460217605	193.1
1932	2.0653593293479386	193.2
1933	2.0616786177004385	193.3
1934	2.053184525627511	193.4
1935	2.0515229666712442	193.5
1936	2.0592836964433983	193.6
1937	2.04939969358088	193.7
1938	2.040562210046806	193.8
1939	2.0496543090106236	193.9
1940	2.061468697457687	194.0
1941	2.0457091340134634	194.1
1942	2.0451571147303484	194.2
1943	2.0543194971339913	194.3
1944	2.043379819467876	194.4
1945	2.0444457335742223	194.5
1946	2.0526827788953805	194.6
1947	2.054403037902722	194.7
1948	2.0457546178239516	194.8
1949	2.055786815774801	194.9
1950	2.056580075293119	195.0
1951	2.0506367811694237	195.1
1952	2.069688683143071	195.2
1953	2.067730780244645	195.3
1954	2.0690336730895136	195.4
1955	2.0651656635796045	195.5
1956	2.0591053489020315	195.6
1957	2.069603844577014	195.7
1958	2.0696897962361525	195.8
1959	2.0661401310486154	195.9
1960	2.050820562361287	196.0
1961	2.0663648928053333	196.1
1962	2.055078218174033	196.2
1963	2.064389440082929	196.3
1964	2.056774541112212	196.4
1965	2.065234094844246	196.5
1966	2.056330608617245	196.6
1967	2.074110891228254	196.7
1968	2.0572907185954716	196.8
1969	2.064517282657748	196.9
1970	2.063098639244746	197.0
1971	2.0663601357927845	197.1
1972	2.062692216931589	197.2
1973	2.0533661219142485	197.3
1974	2.0569218338611774	197.4
1975	2.042880993970794	197.5
1976	2.055529467086952	197.6
1977	2.0547467962382586	197.7
1978	2.0686048651620728	197.8
1979	2.0507171146718286	197.9
1980	2.0518743853805828	198.0
1981	2.04426978730015	198.1
1982	2.0404629595109838	198.2
1983	2.045781165204102	198.3
1984	2.0610854533551004	198.4
1985	2.050958113585406	198.5
1986	2.0564097289540078	198.6
1987	2.051197816684346	198.7
1988	2.059206804670269	198.8
1989	2.062813289911676	198.9
1990	2.057137531950884	199.0
1991	2.0506155346295225	199.1
1992	2.0604982050892446	199.2
1993	2.0581916234335846	199.3
1994	2.0634425432741126	199.4
1995	2.0565713189883272	199.5
1996	2.068328571234289	199.6
1997	2.062490320435843	199.7
1998	2.0632946322773984	199.8
[truncated: 24,001 more rows]
