# Supplementary material for: Assessing structure-function impacts on Vitellogenin by leveraging allelic variant found in honey bee subspecies Apis mellifera mellifera
Source: iScience. 2025 Jul 29;28(9):113241. doi: 10.1016/j.isci.2025.113241 (PMC12496180; doi:10.1016/j.isci.2025.113241)
Supplement: Data S1. Data and code for molecular dynamics [file mmc2.zip › MD_analysis/csv/rgdel3.csv]

	Gyration	Time_(ns)
0	1.956096609050131	0.0
1	1.9630680222225632	0.1
2	1.9538484094511914	0.2
3	1.9576493482933395	0.3
4	1.9655756230058	0.4
5	1.9635177007976183	0.5
6	1.9564158322597218	0.6
7	1.9620042009472105	0.7
8	1.9637439525413702	0.8
9	1.962431539587429	0.9
10	1.9686302959858186	1.0
11	1.9686422171525355	1.1
12	1.9587741413626485	1.2
13	1.9661484608485285	1.3
14	1.9677156951642303	1.4
15	1.9621163206973036	1.5
16	1.9624965490715298	1.6
17	1.9581726919057092	1.7
18	1.971263831490625	1.8
19	1.9650662118179847	1.9
20	1.9586962265985164	2.0
21	1.9641438608772714	2.1
22	1.9705792908313156	2.2
23	1.966995038849357	2.3
24	1.962794211358914	2.4
25	1.9663869334787576	2.5
26	1.9688576094040564	2.6
27	1.9626008219950521	2.7
28	1.9590966451693208	2.8
29	1.9625308158877506	2.9
30	1.9683981913888882	3.0
31	1.9570892932289405	3.1
32	1.9645097607912325	3.2
33	1.9581767733979918	3.3
34	1.9623548497735226	3.4
35	1.9651287915739517	3.5
36	1.954891378736039	3.6
37	1.9540116201503934	3.7
38	1.9524661130239798	3.8
39	1.9570888699826392	3.9
40	1.9560980225332114	4.0
41	1.9597534893918027	4.1
42	1.9617314175594682	4.2
43	1.9564603884997287	4.3
44	1.9645435572553	4.4
45	1.9566336676901082	4.5
46	1.9678330522819638	4.6
47	1.9596037524676135	4.7
48	1.9492804209191166	4.8
49	1.9552341699523266	4.9
50	1.9601694151718916	5.0
51	1.9564165222121563	5.1
52	1.9552397366810952	5.2
53	1.952501916727601	5.3
54	1.9568673732174497	5.4
55	1.962031572454852	5.5
56	1.955881519781444	5.6
57	1.957173924267562	5.7
58	1.960158459445615	5.8
59	1.9582849154908175	5.9
60	1.965721044334913	6.0
61	1.963291129485731	6.1
62	1.9584837036704634	6.2
63	1.9517746995944634	6.3
64	1.9657583679847133	6.4
65	1.9704271166565706	6.5
66	1.9610097380899136	6.6
67	1.96022876340191	6.7
68	1.957284809838676	6.8
69	1.9558161919648491	6.9
70	1.9550618841066425	7.0
71	1.9566865656122725	7.1
72	1.954852784925021	7.2
73	1.9609701620221276	7.3
74	1.959819265027791	7.4
75	1.9577606243010401	7.5
76	1.9532326473198427	7.6
77	1.966144686674369	7.7
78	1.9648611640474485	7.8
79	1.9576800455028274	7.9
80	1.9560300597762241	8.0
81	1.9564993110789042	8.1
82	1.9534103504746803	8.2
83	1.9469962655916557	8.3
84	1.945532513433483	8.4
85	1.9520640717132105	8.5
86	1.9528719321236556	8.6
87	1.9547435037346552	8.7
88	1.9508351970066913	8.8
89	1.9555181289346064	8.9
90	1.9575376567919645	9.0
91	1.947181796756877	9.1
92	1.9617247352688563	9.2
93	1.9603377144798773	9.3
94	1.9561903359769615	9.4
95	1.9585683110954615	9.5
96	1.9482854711366175	9.6
97	1.9526431290207389	9.7
98	1.949538069690917	9.8
99	1.966676201911332	9.9
100	1.9568275386055005	10.0
101	1.9592926507737964	10.1
102	1.9622004974238227	10.2
103	1.958796116276129	10.3
104	1.962027402667053	10.4
105	1.9646589858674546	10.5
106	1.9487368081242298	10.6
107	1.953539054669461	10.7
108	1.961949200379613	10.8
109	1.9575140118094918	10.9
110	1.9605239920190574	11.0
111	1.9520506070641226	11.1
112	1.9562726998465763	11.2
113	1.9612823041904441	11.3
114	1.9677045595468778	11.4
115	1.9613310230395544	11.5
116	1.957061074195252	11.6
117	1.9569389859263298	11.7
118	1.963368715321314	11.8
119	1.9554314983821357	11.9
120	1.9628013985030204	12.0
121	1.9573005750020132	12.1
122	1.9644584151767133	12.2
123	1.9644360306406228	12.3
124	1.9642298473622946	12.4
125	1.9536970476890263	12.5
126	1.9488521618984587	12.6
127	1.9526978221724742	12.7
128	1.9578508756344146	12.8
129	1.9645984285298208	12.9
130	1.9625601009170774	13.0
131	1.9553285714569069	13.1
132	1.9531307437748693	13.2
133	1.967941649019279	13.3
134	1.9594469375215313	13.4
135	1.9584888307786572	13.5
136	1.9509407362546247	13.6
137	1.9532280143305865	13.7
138	1.9526000813949116	13.8
139	1.9525603257950026	13.9
140	1.950373288334831	14.0
141	1.9560647966279514	14.1
142	1.9583759192941221	14.2
143	1.9588961659682302	14.3
144	1.9586310477478426	14.4
145	1.956844747118454	14.5
146	1.9584897431579968	14.6
147	1.9544537302437566	14.7
148	1.9528436574831303	14.8
149	1.9553892610335275	14.9
150	1.9561328546113312	15.0
151	1.9557475776140174	15.1
152	1.958278562552607	15.2
153	1.9572935386692836	15.3
154	1.9566554647621528	15.4
155	1.9451946410959549	15.5
156	1.9533322287995352	15.6
157	1.9499450110551535	15.7
158	1.9530558025372697	15.8
159	1.9499646813108666	15.9
160	1.9585085984608093	16.0
161	1.9551798196722348	16.1
162	1.9514576049859673	16.2
163	1.9600666909988766	16.3
164	1.9457808180757767	16.4
165	1.9490462698463817	16.5
166	1.95144446070475	16.6
167	1.9597633434828816	16.7
168	1.95473641364036	16.8
169	1.9559716060475754	16.9
170	1.9583294964507152	17.0
171	1.952970670111797	17.1
172	1.9548043456946693	17.2
173	1.964276715061522	17.3
174	1.952202151804544	17.4
175	1.9533203604904499	17.5
176	1.9499282893649217	17.6
177	1.9526694218436846	17.7
178	1.9595215629103673	17.8
179	1.9590869067170884	17.9
180	1.9533642466434176	18.0
181	1.964062972224894	18.1
182	1.9640385243966283	18.2
183	1.9754192880956438	18.3
184	1.9749592050846458	18.4
185	1.9612857970924138	18.5
186	1.9594420087977684	18.6
187	1.9655142902695084	18.7
188	1.9573292046923576	18.8
189	1.9695704480580192	18.9
190	1.9675374427238959	19.0
191	1.9654682926557836	19.1
192	1.9555952856349936	19.2
193	1.9564528656329743	19.3
194	1.956338063353651	19.4
195	1.9703920947090923	19.5
196	1.9690618644682656	19.6
197	1.967231276654779	19.7
198	1.968925008059564	19.8
199	1.958065600860762	19.9
200	1.9661519579613054	20.0
201	1.9588228666425422	20.1
202	1.9686350747970278	20.2
203	1.9687131591029259	20.3
204	1.972163167426459	20.4
205	1.9707851051150813	20.5
206	1.9599449704179854	20.6
207	1.9640774389093099	20.7
208	1.9728147974476258	20.8
209	1.9883884701238785	20.9
210	1.9704128006915815	21.0
211	1.9792339432705086	21.1
212	1.9710700846105789	21.2
213	1.9601885202259408	21.3
214	1.9758323184833828	21.4
215	1.962632722913532	21.5
216	1.970061804921195	21.6
217	1.9814032813788154	21.7
218	1.9743391258237097	21.8
219	1.9752148714935727	21.9
220	1.9639108028339365	22.0
221	1.9707620310856309	22.1
222	1.9688218247718872	22.2
223	1.9737329557098429	22.3
224	1.967427701175089	22.4
225	1.9762047776839056	22.5
226	1.9708747706915368	22.6
227	1.9764705287414877	22.7
228	1.9727262322441583	22.8
229	1.9646300275901851	22.9
230	1.9851243104608416	23.0
231	1.9731089251177814	23.1
232	1.9801932288212019	23.2
233	1.976509543024839	23.3
234	1.974857904306164	23.4
235	1.9591006022210546	23.5
236	1.9678946356511842	23.6
237	1.9673648520692901	23.7
238	1.9727258611804075	23.8
239	1.9739542700055526	23.9
240	1.9716502372534948	24.0
241	1.9771750852839103	24.1
242	1.972638891823569	24.2
243	1.9602868809610345	24.3
244	1.9699237790540725	24.4
245	1.9732245205231773	24.5
246	1.9732704641861087	24.6
247	1.9762985363241592	24.7
248	1.9702927189042478	24.8
249	1.9663548965944984	24.9
250	1.969595957006704	25.0
251	1.9743089091930088	25.1
252	1.9776999587424167	25.2
253	1.9702429125368777	25.3
254	1.965531157837065	25.4
255	1.9576804430620613	25.5
256	1.9649699128841327	25.6
257	1.9659005833859915	25.7
258	1.975876582795772	25.8
259	1.9581715885329143	25.9
260	1.9767909878005883	26.0
261	1.974731215149417	26.1
262	1.9625275608929755	26.2
263	1.965840640795972	26.3
264	1.9747251626625126	26.4
265	1.9638673441409609	26.5
266	1.9629047962518553	26.6
267	1.967060635772549	26.7
268	1.982453294661638	26.8
269	1.9736699185791233	26.9
270	1.973435129404343	27.0
271	1.9645934765881468	27.1
272	1.9671620569529238	27.2
273	1.9630508301677205	27.3
274	1.9664540742688408	27.4
275	1.9677845277024115	27.5
276	1.958218682981495	27.6
277	1.9572008308318243	27.7
278	1.9730274501577674	27.8
279	1.955195618712002	27.9
280	1.961395790605836	28.0
281	1.9639848007438307	28.1
282	1.9698574999610303	28.2
283	1.9651040245180882	28.3
284	1.9690669412542143	28.4
285	1.9647949627658292	28.5
286	1.9728759507123073	28.6
287	1.9738399849887718	28.7
288	1.9726938289298526	28.8
289	1.9612108883821093	28.9
290	1.9613347674573072	29.0
291	1.9640836815904514	29.1
292	1.9651649373832232	29.2
293	1.9626969233348825	29.3
294	1.9714004370807852	29.4
295	1.9618858565225017	29.5
296	1.972814452314476	29.6
297	1.9734824079723206	29.7
298	1.970324751380738	29.8
299	1.9781961368675747	29.9
300	1.9697606812451902	30.0
301	1.9616743381326305	30.1
302	1.9604476609910704	30.2
303	1.9597591489317745	30.3
304	1.9627613543175462	30.4
305	1.960892447717783	30.5
306	1.9628046638809313	30.6
307	1.958704502344495	30.7
308	1.9489512629757064	30.8
309	1.9611636141434492	30.9
310	1.9538778493521143	31.0
311	1.962453740498788	31.1
312	1.967667523905917	31.2
313	1.9653237308555958	31.3
314	1.966845908938013	31.4
315	1.958016303553764	31.5
316	1.9563665967754453	31.6
317	1.962706931424586	31.7
318	1.9595380542031071	31.8
319	1.9616920330555703	31.9
320	1.9625256740266028	32.0
321	1.9659383893292701	32.1
322	1.97749132486502	32.2
323	1.9859854163790365	32.3
324	1.9682887745181172	32.4
325	1.9690065554948564	32.5
326	1.9752141644191068	32.6
327	1.9729531613488813	32.7
328	1.9594202700127783	32.8
329	1.9746794721573326	32.9
330	1.9671334286437756	33.0
331	1.9753638595916136	33.1
332	1.9721888875044706	33.2
333	1.9770773741087042	33.3
334	1.9673958117679413	33.4
335	1.9711687321335656	33.5
336	1.9711923238969313	33.6
337	1.9729873733187113	33.7
338	1.9749131976465069	33.8
339	1.9854595614135084	33.9
340	1.975226757776599	34.0
341	1.9784408572782117	34.1
342	1.9760813511935824	34.2
343	1.9805732013249833	34.3
344	1.9715303925743772	34.4
345	1.973961619464149	34.5
346	1.9829245556951438	34.6
347	1.9730690766561085	34.7
348	1.968544096643356	34.8
349	1.9727858547213717	34.9
350	1.9712003002481089	35.0
351	1.9662240426043087	35.1
352	1.9641965639070007	35.2
353	1.9731064630801098	35.3
354	1.9685566740129754	35.4
355	1.9691496652101643	35.5
356	1.97196971866833	35.6
357	1.969371228855724	35.7
358	1.9681329841566402	35.8
359	1.9658231127504713	35.9
360	1.9618372278847471	36.0
361	1.961477980662605	36.1
362	1.9517327894575678	36.2
363	1.9612783266960794	36.3
364	1.9748096078346007	36.4
365	1.961221700922671	36.5
366	1.9661771958399226	36.6
367	1.9749848969552046	36.7
368	1.9577263770654354	36.8
369	1.9570254527936948	36.9
370	1.9636265379657167	37.0
371	1.963681510419536	37.1
372	1.9539281987298815	37.2
373	1.9576471605670158	37.3
374	1.9647254695518042	37.4
375	1.9595191223049686	37.5
376	1.962995328720223	37.6
377	1.9602772401820787	37.7
378	1.9526319633363023	37.8
379	1.9463963768647827	37.9
380	1.9512746606533478	38.0
381	1.965233384531917	38.1
382	1.954936766415858	38.2
383	1.9633251019448248	38.3
384	1.9641870605586487	38.4
385	1.9682007289942502	38.5
386	1.9538509946341882	38.6
387	1.9674931787493173	38.7
388	1.9635581929719697	38.8
389	1.9573812417973204	38.9
390	1.965957984556854	39.0
391	1.9759025600029787	39.1
392	1.9673358963651133	39.2
393	1.954400786558188	39.3
394	1.9615239452652737	39.4
395	1.9632461804864125	39.5
396	1.9566975059753218	39.6
397	1.949486984221883	39.7
398	1.9378333545468591	39.8
399	1.9508155541885088	39.9
400	1.9483194188208355	40.0
401	1.954791182498092	40.1
402	1.9651356976678365	40.2
403	1.9550121701726382	40.3
404	1.955159097494294	40.4
405	1.957256298621573	40.5
406	1.9596526387029252	40.6
407	1.9563695212700147	40.7
408	1.9489101126832449	40.8
409	1.952171651261052	40.9
410	1.9583633961847229	41.0
411	1.9576619805966535	41.1
412	1.9602680362446874	41.2
413	1.9743251412465064	41.3
414	1.9709549774506696	41.4
415	1.9631785534271518	41.5
416	1.9682810635768633	41.6
417	1.965012597494567	41.7
418	1.9610533101052867	41.8
419	1.9608651399813288	41.9
420	1.9697092456273917	42.0
421	1.9531791785609471	42.1
422	1.9661618134226035	42.2
423	1.9586727394591124	42.3
424	1.9588899672463065	42.4
425	1.9573243785093553	42.5
426	1.951128413741294	42.6
427	1.9555593581816766	42.7
428	1.9569052074805233	42.8
429	1.9533950300280594	42.9
430	1.9444675746508913	43.0
431	1.9426019915136064	43.1
432	1.9430539971614091	43.2
433	1.9466742867379911	43.3
434	1.9488922124787489	43.4
435	1.9533862203753938	43.5
436	1.960695219010931	43.6
437	1.963931735783362	43.7
438	1.9639753083396705	43.8
439	1.9582131728992478	43.9
440	1.954945987818017	44.0
441	1.9549268328384004	44.1
442	1.9672097146598153	44.2
443	1.9557714656356417	44.3
444	1.9475330959767094	44.4
445	1.951087287352322	44.5
446	1.9496995839557019	44.6
447	1.9562598323803444	44.7
448	1.9585076238850279	44.8
449	1.9605467048118483	44.9
450	1.9565927266463503	45.0
451	1.9666371993322957	45.1
452	1.9581086382666573	45.2
453	1.961315738996204	45.3
454	1.961353589122888	45.4
455	1.961086365341885	45.5
456	1.9555125157062143	45.6
457	1.9610783516120738	45.7
458	1.9588489990486133	45.8
459	1.9604565605130615	45.9
460	1.9601816598995738	46.0
461	1.957362964814244	46.1
462	1.9607102879761744	46.2
463	1.9628632303923188	46.3
464	1.9665487989926562	46.4
465	1.9523290596458012	46.5
466	1.9586476314804948	46.6
467	1.963812860179749	46.7
468	1.962805132511336	46.8
469	1.953710562754803	46.9
470	1.9532171080232845	47.0
471	1.9663868574215038	47.1
472	1.9591965456500229	47.2
473	1.9596498676709275	47.3
474	1.9478816188542396	47.4
475	1.9502398049187364	47.5
476	1.9577006304386966	47.6
477	1.9544174928364202	47.7
478	1.9583041933018839	47.8
479	1.9435212060010172	47.9
480	1.9582023407408005	48.0
481	1.9604952664507722	48.1
482	1.9593217226034758	48.2
483	1.9581142080038834	48.3
484	1.945953925908668	48.4
485	1.948641244363387	48.5
486	1.9578881900994904	48.6
487	1.9594942141298468	48.7
488	1.9664805174720748	48.8
489	1.954793537150703	48.9
490	1.956601006586625	49.0
491	1.9543282301544807	49.1
492	1.9616631297366018	49.2
493	1.9536312663445343	49.3
494	1.9575083679809608	49.4
495	1.9460236727418612	49.5
496	1.9463232200229603	49.6
497	1.9495167126536121	49.7
498	1.9560340000187986	49.8
499	1.951416997331423	49.9
500	1.9593551509253337	50.0
501	1.9519027569358975	50.1
502	1.952848386746111	50.2
503	1.9565640353426952	50.3
504	1.9473095517957575	50.4
505	1.9483065593541093	50.5
506	1.9363788668758866	50.6
507	1.9429752076720022	50.7
508	1.9547195696404398	50.8
509	1.9538724741113032	50.9
510	1.9603085419952242	51.0
511	1.9523946849510634	51.1
512	1.9547953058364804	51.2
513	1.9524684825581722	51.3
514	1.9699328251477044	51.4
515	1.9636869897470017	51.5
516	1.9735477235444172	51.6
517	1.9674234594063702	51.7
518	1.9703217569151894	51.8
519	1.9734767240095585	51.9
520	1.9715043198564448	52.0
521	1.9553951399882605	52.1
522	1.9736765967169416	52.2
523	1.9647746594354647	52.3
524	1.966285860053215	52.4
525	1.9634601405131258	52.5
526	1.959429365424967	52.6
527	1.952551390384567	52.7
528	1.9696360171040892	52.8
529	1.9636170601262442	52.9
530	1.9700119563266758	53.0
531	1.9704421475120886	53.1
532	1.9674267373542935	53.2
533	1.963376780805028	53.3
534	1.97244522797848	53.4
535	1.9740891286240494	53.5
536	1.9638448935282982	53.6
537	1.9621775885040433	53.7
538	1.952476288520709	53.8
539	1.9604655962505788	53.9
540	1.9648794265185214	54.0
541	1.9610209187651133	54.1
542	1.9728933365112777	54.2
543	1.9641445113074418	54.3
544	1.967147941617068	54.4
545	1.9621319139431421	54.5
546	1.9616355145453028	54.6
547	1.960153923116276	54.7
548	1.9565218895161514	54.8
549	1.9639296701343762	54.9
550	1.972251005975452	55.0
551	1.9734775463672454	55.1
552	1.9731510352493453	55.2
553	1.9653026046982498	55.3
554	1.9639600504514985	55.4
555	1.9659734379596254	55.5
556	1.9670838100119428	55.6
557	1.9606129999087913	55.7
558	1.9802489324615464	55.8
559	1.9739066763428765	55.9
560	1.965249669095052	56.0
561	1.966413634921895	56.1
562	1.971441243075083	56.2
563	1.9691590235763172	56.3
564	1.975229081630586	56.4
565	1.9739550428983763	56.5
566	1.9708113718691038	56.6
567	1.9653194323971113	56.7
568	1.974332175593042	56.8
569	1.9670876097939871	56.9
570	1.9740441442584764	57.0
571	1.9742932729451845	57.1
572	1.9753576022719523	57.2
573	1.9734817521567098	57.3
574	1.9673603239364394	57.4
575	1.9666523094801507	57.5
576	1.9607482127795508	57.6
577	1.9633759091536296	57.7
578	1.9700568335323128	57.8
579	1.9759304390089387	57.9
580	1.974824674888305	58.0
581	1.9629750943014952	58.1
582	1.9748782761483066	58.2
583	1.9619560413860195	58.3
584	1.971571674971914	58.4
585	1.9637908362284606	58.5
586	1.9638903687783151	58.6
587	1.9656690753686286	58.7
588	1.9646846433484464	58.8
589	1.9661755243590051	58.9
590	1.9555687944236522	59.0
591	1.9591198811836992	59.1
592	1.965821529706416	59.2
593	1.963822448881003	59.3
594	1.9557650053291569	59.4
595	1.9617016069772706	59.5
596	1.9614935023910243	59.6
597	1.9553632188663923	59.7
598	1.9516278780769358	59.8
599	1.9581941512903087	59.9
600	1.9611094035483385	60.0
601	1.9658827388684719	60.1
602	1.9614865243477102	60.2
603	1.9585168684151852	60.3
604	1.9621829580679055	60.4
605	1.9589098831636094	60.5
606	1.9658297759363812	60.6
607	1.967517617978278	60.7
608	1.9622464047591612	60.8
609	1.9523800301396044	60.9
610	1.9621454594791474	61.0
611	1.954461891312071	61.1
612	1.9674867306854193	61.2
613	1.9575493633762566	61.3
614	1.9530137305544506	61.4
615	1.9525325698181117	61.5
616	1.9505485756036094	61.6
617	1.9569170421916482	61.7
618	1.957520130845972	61.8
619	1.9541809967071149	61.9
620	1.963973758634851	62.0
621	1.9490431266546044	62.1
622	1.9548566999529404	62.2
623	1.9576690224334308	62.3
624	1.9578475552343453	62.4
625	1.9569471481917073	62.5
626	1.9534881475065	62.6
627	1.9529091311624027	62.7
628	1.9595495386358655	62.8
629	1.9627263847771708	62.9
630	1.9562248085440619	63.0
631	1.9580441266733004	63.1
632	1.956415075446305	63.2
633	1.9557518067247401	63.3
634	1.9500745818593692	63.4
635	1.9473078484709891	63.5
636	1.9581857516960537	63.6
637	1.9549240918094766	63.7
638	1.954005974317883	63.8
639	1.9578523667831242	63.9
640	1.9558939974583616	64.0
641	1.948305292667481	64.1
642	1.9454929903921865	64.2
643	1.951102631370923	64.3
644	1.9535758904201086	64.4
645	1.957816050381776	64.5
646	1.9568590897877418	64.6
647	1.961145951677523	64.7
648	1.9580302722559177	64.8
649	1.9550995913987028	64.9
650	1.961152546541496	65.0
651	1.9555335541821968	65.1
652	1.9642538979650543	65.2
653	1.9637900917516884	65.3
654	1.9570920887168788	65.4
655	1.9576803516081895	65.5
656	1.963208931483922	65.6
657	1.966710306116745	65.7
658	1.9662516647596764	65.8
659	1.9610362099503689	65.9
660	1.9674925887186334	66.0
661	1.9652095702597632	66.1
662	1.955339225742801	66.2
663	1.9558650041496275	66.3
664	1.9586419122622658	66.4
665	1.9539695884930395	66.5
666	1.9544260310022588	66.6
667	1.9435860118725472	66.7
668	1.953436470099866	66.8
669	1.9542757298565088	66.9
670	1.9621044413730941	67.0
671	1.9611599465326675	67.1
672	1.963220282978111	67.2
673	1.9523753100107737	67.3
674	1.959369954842162	67.4
675	1.953699344445021	67.5
676	1.9582420034852939	67.6
677	1.9539738109788276	67.7
678	1.9560436800486558	67.8
679	1.963228888179612	67.9
680	1.9443685305801575	68.0
681	1.950725726277765	68.1
682	1.9476584632270317	68.2
683	1.954476050060616	68.3
684	1.9596774052444235	68.4
685	1.9596947090561472	68.5
686	1.9628089996687381	68.6
687	1.9620110668786157	68.7
688	1.963893253678875	68.8
689	1.9709548864048365	68.9
690	1.9578336933117377	69.0
691	1.9551371374252668	69.1
692	1.9643132027612968	69.2
693	1.9574293862699061	69.3
694	1.961035587310174	69.4
695	1.9659123525661983	69.5
696	1.959951034100191	69.6
697	1.9566618237318378	69.7
698	1.9583697695187472	69.8
699	1.964256798142516	69.9
700	1.9717951866161163	70.0
701	1.9534430685072288	70.1
702	1.9671155782974195	70.2
703	1.9584828897204027	70.3
704	1.9647208274451553	70.4
705	1.9584038830770802	70.5
706	1.9594137053910388	70.6
707	1.9618705111584964	70.7
708	1.962528396814055	70.8
709	1.9649432297936344	70.9
710	1.9632728613165589	71.0
711	1.962124358068779	71.1
712	1.961139376280798	71.2
713	1.9679558770393624	71.3
714	1.9604744768712725	71.4
715	1.9750159087960055	71.5
716	1.9569466615937898	71.6
717	1.9519454347984333	71.7
718	1.9516709681747413	71.8
719	1.9567943894633013	71.9
720	1.9547842384825744	72.0
721	1.9522382222103523	72.1
722	1.9535862072695271	72.2
723	1.9620275454678482	72.3
724	1.9622767968288888	72.4
725	1.9607939842413107	72.5
726	1.9625553765495864	72.6
727	1.956855757218525	72.7
728	1.9738765519361336	72.8
729	1.9714016281816114	72.9
730	1.978166228005854	73.0
731	1.9677920739811414	73.1
732	1.9523256006932646	73.2
733	1.9584872521665548	73.3
734	1.9590692248213535	73.4
735	1.9646115774348953	73.5
736	1.964030385020376	73.6
737	1.956766621400502	73.7
738	1.9649001958385022	73.8
739	1.9716341941123394	73.9
740	1.9679479887022322	74.0
741	1.9653394131223683	74.1
742	1.9623169178374484	74.2
743	1.9672690523923988	74.3
744	1.9571862406501748	74.4
745	1.9664272649746175	74.5
746	1.95193121155836	74.6
747	1.9572715446907354	74.7
748	1.963313940921873	74.8
749	1.964009228784089	74.9
750	1.961675120063736	75.0
751	1.959592846237995	75.1
752	1.9599541202420905	75.2
753	1.9534917503616334	75.3
754	1.9615739172449311	75.4
755	1.959032101853223	75.5
756	1.9554442419913398	75.6
757	1.9589890012309306	75.7
758	1.9642026514097335	75.8
759	1.9647517807609896	75.9
760	1.9543559230113903	76.0
761	1.9624803047168844	76.1
762	1.9568541211992523	76.2
763	1.9567269628668664	76.3
764	1.959996454778412	76.4
765	1.9596371503053436	76.5
766	1.962425053795637	76.6
767	1.9588525148729783	76.7
768	1.953366221456846	76.8
769	1.96997909564597	76.9
770	1.9569298166776383	77.0
771	1.961990312142399	77.1
772	1.9654210175802505	77.2
773	1.9506537123656464	77.3
774	1.9551359943935918	77.4
775	1.954117281499599	77.5
776	1.9537569456852577	77.6
777	1.9550727675533155	77.7
778	1.9588283662678343	77.8
779	1.9663045118523361	77.9
780	1.9567953381951375	78.0
781	1.9584388309972303	78.1
782	1.9551606385269082	78.2
783	1.9622243363337155	78.3
784	1.956072935227797	78.4
785	1.9644433480123948	78.5
786	1.9603250034642885	78.6
787	1.971607125093133	78.7
788	1.9746703028342583	78.8
789	1.970348578110653	78.9
790	1.9603645517158923	79.0
791	1.9564542525820487	79.1
792	1.9606152403427146	79.2
793	1.9580343799199742	79.3
794	1.9622070613985056	79.4
795	1.958100510588526	79.5
796	1.9622898796198416	79.6
797	1.9622138918234922	79.7
798	1.9581692466871918	79.8
799	1.9634706734708394	79.9
800	1.9595286753353185	80.0
801	1.9565526180157915	80.1
802	1.957162822709124	80.2
803	1.952879550051299	80.3
804	1.9554457042764	80.4
805	1.9535835782873998	80.5
806	1.9516130250977826	80.6
807	1.958656864698855	80.7
808	1.9576931627678125	80.8
809	1.9583948263171373	80.9
810	1.9559292936896988	81.0
811	1.9567739123976031	81.1
812	1.9574526075654202	81.2
813	1.9597818976317176	81.3
814	1.9559742310677015	81.4
815	1.9585461150655816	81.5
816	1.964576135716918	81.6
817	1.9615689172764366	81.7
818	1.9632546466831868	81.8
819	1.9591231431807443	81.9
820	1.9780524359242873	82.0
821	1.9848826778913986	82.1
822	1.97067981345444	82.2
823	1.9689824795079076	82.3
824	1.962283568295352	82.4
825	1.9585655063783358	82.5
826	1.9729568738467405	82.6
827	1.9742357908197035	82.7
828	1.968354662233275	82.8
829	1.969361279315825	82.9
830	1.9687133148347946	83.0
831	1.969994721845563	83.1
832	1.9788825211757033	83.2
833	1.9700785520510542	83.3
834	1.9652727648342456	83.4
835	1.964572250866569	83.5
836	1.9711243572018355	83.6
837	1.9761062460175707	83.7
838	1.9609679202143029	83.8
839	1.9718481674594193	83.9
840	1.958471540212968	84.0
841	1.962911876462207	84.1
842	1.959276119299547	84.2
843	1.96975964486428	84.3
844	1.967630765243697	84.4
845	1.959279649489101	84.5
846	1.9706590169085763	84.6
847	1.9637392165981702	84.7
848	1.9685667805717046	84.8
849	1.9740608308538574	84.9
850	1.9653844667188525	85.0
851	1.9758597956485984	85.1
852	1.973356383084408	85.2
853	1.962372776785447	85.3
854	1.9715950533340014	85.4
855	1.9662572658026256	85.5
856	1.9696017879644443	85.6
857	1.9666574915036117	85.7
858	1.978554958832447	85.8
859	1.9669168734444373	85.9
860	1.9574482835373577	86.0
861	1.951876606649187	86.1
862	1.9571519538765019	86.2
863	1.9603951090894407	86.3
864	1.9567368105307423	86.4
865	1.956562993793083	86.5
866	1.9550632454327823	86.6
867	1.954086321787679	86.7
868	1.9593098196365655	86.8
869	1.9602949005869172	86.9
870	1.956516762667358	87.0
871	1.9654431629928852	87.1
872	1.9632236229314508	87.2
873	1.9628409846720514	87.3
874	1.9613863591942784	87.4
875	1.955437024939083	87.5
876	1.9578228473041053	87.6
877	1.9599400373331923	87.7
878	1.9716424167430078	87.8
879	1.9603615832854184	87.9
880	1.950296679304086	88.0
881	1.958309641144789	88.1
882	1.9549580431533151	88.2
883	1.958142650391322	88.3
884	1.958011591843456	88.4
885	1.9543345605237519	88.5
886	1.9636956409121304	88.6
887	1.96354379739612	88.7
888	1.9614376028254035	88.8
889	1.9596225360223143	88.9
890	1.9626941468481516	89.0
891	1.9661673412325547	89.1
892	1.9539423181750295	89.2
893	1.9478316148933577	89.3
894	1.964224646928925	89.4
895	1.9657631437715848	89.5
896	1.9662978815608394	89.6
897	1.9598000447465238	89.7
898	1.9612252391273193	89.8
899	1.9727550404805367	89.9
900	1.971498266114089	90.0
901	1.9661696422895318	90.1
902	1.962040809738587	90.2
903	1.9610602940022692	90.3
904	1.9580488923948796	90.4
905	1.9599021657999736	90.5
906	1.9617262571483134	90.6
907	1.952837192349072	90.7
908	1.9699901417001575	90.8
909	1.9593160141591992	90.9
910	1.9614246724582762	91.0
911	1.962208885704975	91.1
912	1.962627845407074	91.2
913	1.9663733905680831	91.3
914	1.959947939444592	91.4
915	1.9636216134753797	91.5
916	1.964834543494768	91.6
917	1.9579921895241814	91.7
918	1.9641317929659208	91.8
919	1.9705202007682552	91.9
920	1.9715155064227536	92.0
921	1.9623177574742285	92.1
922	1.958834264955559	92.2
923	1.9695230104724735	92.3
924	1.9641103606789694	92.4
925	1.973459350579994	92.5
926	1.9667973719207632	92.6
927	1.9694813923210246	92.7
928	1.9710815159169408	92.8
929	1.966894360282134	92.9
930	1.9516258326822302	93.0
931	1.960882203967655	93.1
932	1.9503300160021964	93.2
933	1.9553100998798056	93.3
934	1.961631786786809	93.4
935	1.9606894125423893	93.5
936	1.9640572853216414	93.6
937	1.958391668274334	93.7
938	1.95510333900821	93.8
939	1.9601538597184598	93.9
940	1.9605563813814038	94.0
941	1.9693672714911032	94.1
942	1.9634415703884662	94.2
943	1.9627103695320518	94.3
944	1.9622670542096206	94.4
945	1.9643759602018303	94.5
946	1.9615927285509387	94.6
947	1.9679322697957276	94.7
948	1.9717815317129577	94.8
949	1.9633929886210522	94.9
950	1.9614297126348867	95.0
951	1.9624436972776484	95.1
952	1.9587753907304486	95.2
953	1.9683055501839763	95.3
954	1.9602207292204419	95.4
955	1.96860162984512	95.5
956	1.9635723347360066	95.6
957	1.9542802473008094	95.7
958	1.9566494890295156	95.8
959	1.9623386225590487	95.9
960	1.968317884853396	96.0
961	1.9633013042238345	96.1
962	1.9606625117482765	96.2
963	1.9556241774580152	96.3
964	1.958611221442237	96.4
965	1.9566952691343054	96.5
966	1.9556687503724097	96.6
967	1.9602756971412072	96.7
968	1.9588917521889366	96.8
969	1.9607841446804724	96.9
970	1.9574168660814049	97.0
971	1.9619474315321457	97.1
972	1.9593760408153336	97.2
973	1.9651870722351719	97.3
974	1.9630250286945774	97.4
975	1.9550719781131765	97.5
976	1.9568782721796907	97.6
977	1.9531419670003793	97.7
978	1.960681256279972	97.8
979	1.9617787179803812	97.9
980	1.9657831846023046	98.0
981	1.9714534850573056	98.1
982	1.9731108774224124	98.2
983	1.9580479322209237	98.3
984	1.9523341780096257	98.4
985	1.9599903322304986	98.5
986	1.9530520855199722	98.6
987	1.9584794454375012	98.7
988	1.9493058980980846	98.8
989	1.9623745887503996	98.9
990	1.9642972595265953	99.0
991	1.9537341589518353	99.1
992	1.9535273748831534	99.2
993	1.961329130159683	99.3
994	1.9630867846199345	99.4
995	1.9613762827648147	99.5
996	1.9622510496503576	99.6
997	1.9607265060384933	99.7
998	1.96114167878593	99.8
999	1.9718592074515493	99.9
1000	1.9759190355351486	100.0
1001	1.974342856929933	100.1
1002	1.9651309362230784	100.2
1003	1.9641404564852871	100.3
1004	1.973099773566131	100.4
1005	1.9632434341342306	100.5
1006	1.962505416801898	100.6
1007	1.970011745820675	100.7
1008	1.9615684191577674	100.8
1009	1.9655865489234248	100.9
1010	1.9658123486290116	101.0
1011	1.9659268951706044	101.1
1012	1.9792855857939735	101.2
1013	1.9720985241260123	101.3
1014	1.9605700527971297	101.4
1015	1.9755196323038287	101.5
1016	1.9617693879017981	101.6
1017	1.9720922131496814	101.7
1018	1.9561892865474555	101.8
1019	1.9621816022065577	101.9
1020	1.9732880020121735	102.0
1021	1.9593138215980088	102.1
1022	1.9590295286226453	102.2
1023	1.9609231191148337	102.3
1024	1.952904116347451	102.4
1025	1.9575292033153755	102.5
1026	1.96289692178352	102.6
1027	1.9685861161749059	102.7
1028	1.968095515628083	102.8
1029	1.9613623327581986	102.9
1030	1.9571775131746358	103.0
1031	1.9529290920805653	103.1
1032	1.9581471382032265	103.2
1033	1.9588471481165726	103.3
1034	1.9605672553012057	103.4
1035	1.95205433086116	103.5
1036	1.9666949200398132	103.6
1037	1.9571947599202055	103.7
1038	1.9544946716959657	103.8
1039	1.955209360573759	103.9
1040	1.9618063601458895	104.0
1041	1.9562589615981183	104.1
1042	1.9601020018038247	104.2
1043	1.9489433879056681	104.3
1044	1.9560328830031246	104.4
1045	1.9527629348854907	104.5
1046	1.9497891782337213	104.6
1047	1.9461725399803864	104.7
1048	1.9539156087727245	104.8
1049	1.953301621442909	104.9
1050	1.9560715686401675	105.0
1051	1.94934430067779	105.1
1052	1.9549808806638347	105.2
1053	1.945820650000065	105.3
1054	1.9508443714608952	105.4
1055	1.9583355983296615	105.5
1056	1.9597471674277473	105.6
1057	1.9611425915013847	105.7
1058	1.9547627887550507	105.8
1059	1.9668283029423645	105.9
1060	1.9755775825033426	106.0
1061	1.9743756412429792	106.1
1062	1.972307433558307	106.2
1063	1.9752459834247724	106.3
1064	1.9724371522400517	106.4
1065	1.97036222653029	106.5
1066	1.9598159321730293	106.6
1067	1.9604469822434987	106.7
1068	1.9615540866799002	106.8
1069	1.9650574607102842	106.9
1070	1.9541833185024973	107.0
1071	1.9504491396529882	107.1
1072	1.9570633414233114	107.2
1073	1.9508875296771095	107.3
1074	1.9633074148842873	107.4
1075	1.9549915258464994	107.5
1076	1.9544443984072637	107.6
1077	1.9661569297342667	107.7
1078	1.9532613186439434	107.8
1079	1.9520544290735142	107.9
1080	1.9593314078530046	108.0
1081	1.9515409369915246	108.1
1082	1.9574868004234296	108.2
1083	1.9642457433985159	108.3
1084	1.9597790263562191	108.4
1085	1.9535298014320108	108.5
1086	1.9648134163119642	108.6
1087	1.953381078119668	108.7
1088	1.9567980610808127	108.8
1089	1.950494461324809	108.9
1090	1.9414993879298506	109.0
1091	1.949036157888077	109.1
1092	1.9539976917540234	109.2
1093	1.9643492825207078	109.3
1094	1.9567367461178946	109.4
1095	1.952418372399762	109.5
1096	1.9485432375616034	109.6
1097	1.9571297176764137	109.7
1098	1.9523401093255035	109.8
1099	1.9486563324436852	109.9
1100	1.9618148324422635	110.0
1101	1.9536783420325385	110.1
1102	1.9576827754705246	110.2
1103	1.9571685277198565	110.3
1104	1.9631175375586778	110.4
1105	1.9446619261051548	110.5
1106	1.9502534879559756	110.6
1107	1.9595626928621805	110.7
1108	1.955013649849444	110.8
1109	1.9527712010818619	110.9
1110	1.9517357887563374	111.0
1111	1.9639382176300448	111.1
1112	1.9651009695949848	111.2
1113	1.9612262458276508	111.3
1114	1.9692843243757217	111.4
1115	1.9672965208211206	111.5
1116	1.967483782600178	111.6
1117	1.9709572179038937	111.7
1118	1.9651398613088575	111.8
1119	1.9714380391360062	111.9
1120	1.958528841553766	112.0
1121	1.9567808014150678	112.1
1122	1.9543047883649174	112.2
1123	1.9617487740785877	112.3
1124	1.9616872747920169	112.4
1125	1.9639988834555326	112.5
1126	1.9618424421155665	112.6
1127	1.956195456228887	112.7
1128	1.9510870211202058	112.8
1129	1.9593344990776917	112.9
1130	1.96504091960947	113.0
1131	1.94870263821438	113.1
1132	1.9579177824521916	113.2
1133	1.9522457346635123	113.3
1134	1.9607209321036598	113.4
1135	1.951041893020039	113.5
1136	1.9634058117772146	113.6
1137	1.9604981322308803	113.7
1138	1.9673777199154792	113.8
1139	1.9618776339359028	113.9
1140	1.9632057196411377	114.0
1141	1.9617837863326646	114.1
1142	1.9611951877159821	114.2
1143	1.9540272876934999	114.3
1144	1.9588567304433835	114.4
1145	1.9666641030801684	114.5
1146	1.9613366228699678	114.6
1147	1.959809202305713	114.7
1148	1.9587252671377855	114.8
1149	1.9544627923814424	114.9
1150	1.9533312614947014	115.0
1151	1.9514439566355593	115.1
1152	1.9579616678687368	115.2
1153	1.9543000034292242	115.3
1154	1.9588711860046366	115.4
1155	1.9540577908083543	115.5
1156	1.970463683248359	115.6
1157	1.9595414592527765	115.7
1158	1.9562438801295459	115.8
1159	1.9576498924422812	115.9
1160	1.9633069945154178	116.0
1161	1.955393249528958	116.1
1162	1.9695825598218373	116.2
1163	1.9593539555054258	116.3
1164	1.9604973049513472	116.4
1165	1.9567601323353399	116.5
1166	1.9648322057163665	116.6
1167	1.968754785023531	116.7
1168	1.9616463985239396	116.8
1169	1.9698592070105243	116.9
1170	1.9702328351667482	117.0
1171	1.9687983106874527	117.1
1172	1.9651823604038912	117.2
1173	1.9540164660052162	117.3
1174	1.9568812134171572	117.4
1175	1.9490821553851807	117.5
1176	1.9621263129776374	117.6
1177	1.9629578732283812	117.7
1178	1.9577697555600329	117.8
1179	1.9588198888200807	117.9
1180	1.9534891098390337	118.0
1181	1.9645580459874799	118.1
1182	1.9610170771180817	118.2
1183	1.9668661699964551	118.3
1184	1.970692479231189	118.4
1185	1.961274352751901	118.5
1186	1.959316532427771	118.6
1187	1.9624946351064054	118.7
1188	1.9592289043105264	118.8
1189	1.9618760815582301	118.9
1190	1.9603176392911472	119.0
1191	1.9607826638992436	119.1
1192	1.9557676314488077	119.2
1193	1.956167889945987	119.3
1194	1.9541937758614727	119.4
1195	1.9600642537077462	119.5
1196	1.9544981850256677	119.6
1197	1.9571453462108852	119.7
1198	1.9690267775326367	119.8
1199	1.964473487380327	119.9
1200	1.9600148715720922	120.0
1201	1.957271709967638	120.1
1202	1.956149341193149	120.2
1203	1.9598201930905657	120.3
1204	1.9624902468019343	120.4
1205	1.9622018735072315	120.5
1206	1.9644497396966247	120.6
1207	1.9591644291966044	120.7
1208	1.955077918881848	120.8
1209	1.9608677767203735	120.9
1210	1.9591985709210433	121.0
1211	1.968903728152306	121.1
1212	1.9733385172485338	121.2
1213	1.9662049748744699	121.3
1214	1.9605793811031063	121.4
1215	1.9641453245645466	121.5
1216	1.9709300579780138	121.6
1217	1.9619570719902109	121.7
1218	1.9627046239227555	121.8
1219	1.9619059130124525	121.9
1220	1.95710571044619	122.0
1221	1.958105038468488	122.1
1222	1.9624454560946074	122.2
1223	1.9499652245061632	122.3
1224	1.9551879066820532	122.4
1225	1.9479635990301964	122.5
1226	1.954891359616266	122.6
1227	1.9678738407932819	122.7
1228	1.9575638153593578	122.8
1229	1.9660682324364833	122.9
1230	1.9632025650930194	123.0
1231	1.9615468143368047	123.1
1232	1.9608057531234293	123.2
1233	1.9727236588420574	123.3
1234	1.9722259244740428	123.4
1235	1.9632063952653829	123.5
1236	1.9686186151967566	123.6
1237	1.9771702602264531	123.7
1238	1.9598678002547816	123.8
1239	1.9642640136522753	123.9
1240	1.9504355782915106	124.0
1241	1.971749007404782	124.1
1242	1.9640858797772272	124.2
1243	1.9686205973433144	124.3
1244	1.968026788246187	124.4
1245	1.9776723328694663	124.5
1246	1.9699348821191054	124.6
1247	1.9637209575582815	124.7
1248	1.9766509444661928	124.8
1249	1.972168999514492	124.9
1250	1.9723026121437275	125.0
1251	1.9737686089242819	125.1
1252	1.977744871756244	125.2
1253	1.9854049426944669	125.3
1254	1.9737543503355193	125.4
1255	1.9649837659390896	125.5
1256	1.970674886472819	125.6
1257	1.962179536911137	125.7
1258	1.9571548079320422	125.8
1259	1.9589321610568637	125.9
1260	1.9563123433512561	126.0
1261	1.950673881000501	126.1
1262	1.9693481982852454	126.2
1263	1.948507197012236	126.3
1264	1.957226218856184	126.4
1265	1.950783562369218	126.5
1266	1.9516993138216379	126.6
1267	1.9521113709872517	126.7
1268	1.9523796644440037	126.8
1269	1.953238415623112	126.9
1270	1.9539264167584829	127.0
1271	1.945081522856228	127.1
1272	1.9441947294850033	127.2
1273	1.959169997944698	127.3
1274	1.9492231726675882	127.4
1275	1.9443896303246706	127.5
1276	1.9452869360430076	127.6
1277	1.9493485968360993	127.7
1278	1.9634955878926412	127.8
1279	1.9621978236127486	127.9
1280	1.957373724430029	128.0
1281	1.9500177507428078	128.1
1282	1.9566364267278438	128.2
1283	1.964398014557026	128.3
1284	1.95519056184246	128.4
1285	1.9577191118728001	128.5
1286	1.9527101993431475	128.6
1287	1.957540325860928	128.7
1288	1.9477665597130565	128.8
1289	1.947863831700263	128.9
1290	1.9493316474612894	129.0
1291	1.961323584338784	129.1
1292	1.9551983378999453	129.2
1293	1.9638686986456138	129.3
1294	1.9528116376756604	129.4
1295	1.955352775420483	129.5
1296	1.9560969702419413	129.6
1297	1.9560234678928647	129.7
1298	1.957528547236251	129.8
1299	1.9598111629993078	129.9
1300	1.964971751473314	130.0
1301	1.9536141028827978	130.1
1302	1.9493035783828643	130.2
1303	1.9627464680220128	130.3
1304	1.9692032367499122	130.4
1305	1.9532840682295396	130.5
1306	1.9681234597260358	130.6
1307	1.962089809421686	130.7
1308	1.962808329044792	130.8
1309	1.9616663273998183	130.9
1310	1.9709204544794807	131.0
1311	1.9541407328525442	131.1
1312	1.9536166530479286	131.2
1313	1.9635355054613652	131.3
1314	1.9503963657047385	131.4
1315	1.9565584262700288	131.5
1316	1.9536304025838114	131.6
1317	1.9561016198893852	131.7
1318	1.960889079185089	131.8
1319	1.9620689929545916	131.9
1320	1.9569392855515273	132.0
1321	1.9663785018599935	132.1
1322	1.9621865984811386	132.2
1323	1.9644002140672134	132.3
1324	1.9712279728157895	132.4
1325	1.9659382864542172	132.5
1326	1.9683513899281164	132.6
1327	1.9653091303089385	132.7
1328	1.9635520974665532	132.8
1329	1.9658131611519143	132.9
1330	1.964744050079405	133.0
1331	1.9625382073633015	133.1
1332	1.9693659845095575	133.2
1333	1.9801658780250615	133.3
1334	1.9635557032816184	133.4
1335	1.96233619584152	133.5
1336	1.9664106875927654	133.6
1337	1.9697802161072706	133.7
1338	1.9725757826202828	133.8
1339	1.9775182591227087	133.9
1340	1.9754392193733774	134.0
1341	1.9639277592161801	134.1
1342	1.968940401432207	134.2
1343	1.9564229145984984	134.3
1344	1.9656771684136174	134.4
1345	1.964410286597677	134.5
1346	1.9798664848986791	134.6
1347	1.9766339693228416	134.7
1348	1.9715888201989864	134.8
1349	1.9770266733845425	134.9
1350	1.9731092677449829	135.0
1351	1.9779103178374993	135.1
1352	1.970038431544297	135.2
1353	1.9724271476831163	135.3
1354	1.971934095397444	135.4
1355	1.9619932557384876	135.5
1356	1.9672884473523016	135.6
1357	1.962558710500494	135.7
1358	1.9619693049439626	135.8
1359	1.9627235696283074	135.9
1360	1.9637202504871243	136.0
1361	1.9691236583526395	136.1
1362	1.9684904127190297	136.2
1363	1.979831145338284	136.3
1364	1.9697012669041178	136.4
1365	1.9726032829664588	136.5
1366	1.9611545469411091	136.6
1367	1.96744496483311	136.7
1368	1.972783183499079	136.8
1369	1.9628323682550688	136.9
1370	1.967024778624423	137.0
1371	1.9647815208553487	137.1
1372	1.9696251871199766	137.2
1373	1.9707919236886664	137.3
1374	1.9685868471462475	137.4
1375	1.9723250602774596	137.5
1376	1.9626467247940778	137.6
1377	1.968608709076589	137.7
1378	1.9821470465557267	137.8
1379	1.9784890941612205	137.9
1380	1.9705064836257435	138.0
1381	1.9698558373205326	138.1
1382	1.9711357499414568	138.2
1383	1.9715290915767572	138.3
1384	1.962434175487383	138.4
1385	1.9652732805715274	138.5
1386	1.9622545483965017	138.6
1387	1.956449784516882	138.7
1388	1.9634041888115938	138.8
1389	1.95268813998221	138.9
1390	1.959315426314767	139.0
1391	1.9570928906728742	139.1
1392	1.963725995300114	139.2
1393	1.9655504085994155	139.3
1394	1.9568896252357106	139.4
1395	1.9765376755760053	139.5
1396	1.9684386769766768	139.6
1397	1.964667602098213	139.7
1398	1.9733836875197213	139.8
1399	1.9764200772802443	139.9
1400	1.9653371038841352	140.0
1401	1.9716791388120578	140.1
1402	1.9640869522368165	140.2
1403	1.971675724707632	140.3
1404	1.9788655458479139	140.4
1405	1.9796528420654946	140.5
1406	1.9838634514451592	140.6
1407	1.9739709320941223	140.7
1408	1.9861106074978803	140.8
1409	1.9748844300971267	140.9
1410	1.972710014617767	141.0
1411	1.9728084625276043	141.1
1412	1.9766208802900793	141.2
1413	1.9823175219551705	141.3
1414	1.9853041466915955	141.4
1415	1.9807383556806488	141.5
1416	1.987572108216235	141.6
1417	1.981074631813826	141.7
1418	1.9835909124130982	141.8
1419	1.974213820896504	141.9
1420	1.9814649286203163	142.0
1421	1.9771847978917825	142.1
1422	1.984992699427015	142.2
1423	1.9872169763265377	142.3
1424	1.981604812379174	142.4
1425	1.9719854788781368	142.5
1426	1.9809940625030567	142.6
1427	1.9869522240179884	142.7
1428	1.9805570100332852	142.8
1429	1.9840195046409337	142.9
1430	1.9833351200401919	143.0
1431	1.9676247664863382	143.1
1432	1.9808270253984208	143.2
1433	1.9721048083025365	143.3
1434	1.9834682081188468	143.4
1435	1.9828954528999916	143.5
1436	1.9850222007753509	143.6
1437	1.9905372014887333	143.7
1438	1.9880699358442722	143.8
1439	1.988901558051188	143.9
1440	1.992572568940403	144.0
1441	1.9836076892214272	144.1
1442	1.9866628344029196	144.2
1443	1.9916135226517162	144.3
1444	1.9693088948322157	144.4
1445	1.9732042253466047	144.5
1446	1.9774397386701523	144.6
1447	1.9783437871794038	144.7
1448	1.986003891292585	144.8
1449	1.9790556476391465	144.9
1450	1.976941563780302	145.0
1451	1.9846313189996607	145.1
1452	1.9749016635442584	145.2
1453	1.9813652033410136	145.3
1454	1.9781641148867708	145.4
1455	1.9770638406048537	145.5
1456	1.9704253316044298	145.6
1457	1.9669395790934672	145.7
1458	1.9698578675621692	145.8
1459	1.9587421300863752	145.9
1460	1.9695105554297208	146.0
1461	1.9684788530066275	146.1
1462	1.9715295499988914	146.2
1463	1.965621639255406	146.3
1464	1.9650184601451712	146.4
1465	1.9740316454795157	146.5
1466	1.9616591226485838	146.6
1467	1.9716662936033598	146.7
1468	1.9730849050228756	146.8
1469	1.9718096010896844	146.9
1470	1.9748628329024511	147.0
1471	1.9779115355424548	147.1
1472	1.9601196113579094	147.2
1473	1.9644458792615986	147.3
1474	1.978053362771062	147.4
1475	1.9658161609439693	147.5
1476	1.966204059784961	147.6
1477	1.9642967712978248	147.7
1478	1.961569585184207	147.8
1479	1.967157703789586	147.9
1480	1.9648111758556044	148.0
1481	1.965825441091322	148.1
1482	1.9641856238532753	148.2
1483	1.9655436820795718	148.3
1484	1.9657183444693322	148.4
1485	1.96882405571947	148.5
1486	1.9732976496297399	148.6
1487	1.9762991558898912	148.7
1488	1.9787111085984468	148.8
1489	1.9694294550314642	148.9
1490	1.966284561547158	149.0
1491	1.9786653336072562	149.1
1492	1.9729511207919204	149.2
1493	1.9696428214198272	149.3
1494	1.9695329642802224	149.4
1495	1.950320427831669	149.5
1496	1.9666913438787053	149.6
1497	1.959712186923335	149.7
1498	1.9598650638172352	149.8
1499	1.9636454861592074	149.9
1500	1.9531160071483848	150.0
1501	1.9655443427991703	150.1
1502	1.976789233172793	150.2
1503	1.9717733893031195	150.3
1504	1.980104378105852	150.4
1505	1.9757512650050333	150.5
1506	1.9912620301151644	150.6
1507	1.9756275419140235	150.7
1508	1.947425240811292	150.8
1509	1.9611282397588161	150.9
1510	1.9677756749369961	151.0
1511	1.9703820637168732	151.1
1512	1.9646405680104078	151.2
1513	1.9727916408004371	151.3
1514	1.9655411359477106	151.4
1515	1.9675744802453714	151.5
1516	1.9863310523060023	151.6
1517	1.9748212306005348	151.7
1518	1.9712858425496953	151.8
1519	1.9709484003092812	151.9
1520	1.9741677536546447	152.0
1521	1.9635581650196818	152.1
1522	1.9770564814615958	152.2
1523	1.9773185665828417	152.3
1524	1.9682055045834883	152.4
1525	1.9752885271979477	152.5
1526	1.9745915026033565	152.6
1527	1.9722342925738205	152.7
1528	1.97347695626326	152.8
1529	1.9788922721649254	152.9
1530	1.9830720332831062	153.0
1531	1.9673129535856353	153.1
1532	1.9642112324091627	153.2
1533	1.9554718263942017	153.3
1534	1.9586636224204403	153.4
1535	1.9570870866062557	153.5
1536	1.9580184839200434	153.6
1537	1.96879970707914	153.7
1538	1.9603550342375655	153.8
1539	1.9637648868962736	153.9
1540	1.974904645186474	154.0
1541	1.9679463746503905	154.1
1542	1.966067345496794	154.2
1543	1.9638813293468873	154.3
1544	1.9786798796549132	154.4
1545	1.9600873137378834	154.5
1546	1.95608273153886	154.6
1547	1.956477980670854	154.7
1548	1.9698291959865641	154.8
1549	1.9678923757686837	154.9
1550	1.9785014277667758	155.0
1551	1.9884553535793394	155.1
1552	1.9795967726327208	155.2
1553	1.9736403784590355	155.3
1554	1.9820288828288213	155.4
1555	1.973688565680564	155.5
1556	1.9694583217498265	155.6
1557	1.9735643393145983	155.7
1558	1.9798946820296204	155.8
1559	1.9727701438027967	155.9
1560	1.9865899472143007	156.0
1561	1.9891890801372543	156.1
1562	1.981937256325897	156.2
1563	1.9897742087595318	156.3
1564	1.9831598416265437	156.4
1565	1.9758438229032695	156.5
1566	1.986269387552324	156.6
1567	1.992213922175797	156.7
1568	1.9811008892271171	156.8
1569	1.9732183741567695	156.9
1570	1.9684681604248062	157.0
1571	1.9610331798605751	157.1
1572	1.9588632830615011	157.2
1573	1.9639837091845578	157.3
1574	1.9627128920993806	157.4
1575	1.967903652353752	157.5
1576	1.963106054595708	157.6
1577	1.971531202126614	157.7
1578	1.9644890780789441	157.8
1579	1.9700694059117563	157.9
1580	1.9724984045298224	158.0
1581	1.9659865329746828	158.1
1582	1.974392198114581	158.2
1583	1.9738843801622514	158.3
1584	1.9759622435833193	158.4
1585	1.9652932671303762	158.5
1586	1.9664172826648685	158.6
1587	1.9578881841186437	158.7
1588	1.9645013630397676	158.8
1589	1.9590139887058822	158.9
1590	1.9616720520716942	159.0
1591	1.9751403501884264	159.1
1592	1.9698169614504903	159.2
1593	1.9757970399025764	159.3
1594	1.9708141186197043	159.4
1595	1.9688578246565036	159.5
1596	1.9574472892437014	159.6
1597	1.9475026898723606	159.7
1598	1.9471817214959464	159.8
1599	1.950322391993596	159.9
1600	1.9527949008017873	160.0
1601	1.955969119778584	160.1
1602	1.953310881625834	160.2
1603	1.9491448547152461	160.3
1604	1.9634374633578633	160.4
1605	1.959466190506494	160.5
1606	1.9583821938966126	160.6
1607	1.9578877967588868	160.7
1608	1.9512229774447654	160.8
1609	1.9621600955025136	160.9
1610	1.9682893907536572	161.0
1611	1.9619090111368234	161.1
1612	1.9759880979570204	161.2
1613	1.9809124093330497	161.3
1614	1.9763564376948362	161.4
1615	1.9879662259736044	161.5
1616	1.998113359946728	161.6
1617	1.992247013468438	161.7
1618	1.9952824992740192	161.8
1619	1.9810742067593148	161.9
1620	1.984683801060123	162.0
1621	1.9849239825624412	162.1
1622	1.9827286668046438	162.2
1623	1.9810167987969596	162.3
1624	1.9719495527415627	162.4
1625	1.9709884189603148	162.5
1626	1.9739863278564553	162.6
1627	1.990520969747417	162.7
1628	1.9746232550410217	162.8
1629	1.9796930040304561	162.9
1630	1.9825364277445046	163.0
1631	1.9853802404914047	163.1
1632	1.9877383813224305	163.2
1633	1.9843386180426064	163.3
1634	1.9922350257428043	163.4
1635	2.0042865372441176	163.5
1636	1.993432054353992	163.6
1637	2.0030843348127134	163.7
1638	1.9843829217011737	163.8
1639	1.9942582272541058	163.9
1640	1.984632515411916	164.0
1641	1.9888386538555112	164.1
1642	1.9902418595479956	164.2
1643	1.9786034812827016	164.3
1644	1.9846043398197242	164.4
1645	1.9845098300181123	164.5
1646	1.987425964491519	164.6
1647	1.9883653821301501	164.7
1648	1.9892340663952692	164.8
1649	1.9878286350654675	164.9
1650	1.9918181309136584	165.0
1651	1.996016352634197	165.1
1652	1.9962059279745128	165.2
1653	1.9804016360925196	165.3
1654	1.9705684148028653	165.4
1655	1.9726587745851785	165.5
1656	1.9677006607859417	165.6
1657	1.9702221085841076	165.7
1658	1.9699711185860986	165.8
1659	1.96471216001927	165.9
1660	1.9648467979698228	166.0
1661	1.9672573939390927	166.1
1662	1.9680413945888888	166.2
1663	1.957478904343763	166.3
1664	1.9594605247590338	166.4
1665	1.9599017579173037	166.5
1666	1.9621768822215384	166.6
1667	1.9646434320197146	166.7
1668	1.9582877941915577	166.8
1669	1.9555327030155678	166.9
1670	1.9656509298899674	167.0
1671	1.9680220002474609	167.1
1672	1.9716673166631045	167.2
1673	1.9709219449386959	167.3
1674	1.9644977741561886	167.4
1675	1.9632158564345603	167.5
1676	1.9593976543903793	167.6
1677	1.9619011341211428	167.7
1678	1.9690107360380134	167.8
1679	1.9648105908054923	167.9
1680	1.9668010000080187	168.0
1681	1.9674155762654948	168.1
1682	1.9629378531548562	168.2
1683	1.9737307508713573	168.3
1684	1.966132462618166	168.4
1685	1.9711507113727698	168.5
1686	1.9856478971097804	168.6
1687	1.9658223417422918	168.7
1688	1.958377292168006	168.8
1689	1.97137224912644	168.9
1690	1.953623397026769	169.0
1691	1.9537564918703494	169.1
1692	1.9686423313000991	169.2
1693	1.9656915758961904	169.3
1694	1.9675165519801745	169.4
1695	1.963309975266064	169.5
1696	1.9693486187139522	169.6
1697	1.9602854664188858	169.7
1698	1.961752113226703	169.8
1699	1.9607169836735836	169.9
1700	1.9567589940434775	170.0
1701	1.9630145719563628	170.1
1702	1.9547928126400662	170.2
1703	1.9652547906770432	170.3
1704	1.966790619682055	170.4
1705	1.9580821061471494	170.5
1706	1.9603526069268655	170.6
1707	1.9662594247850995	170.7
1708	1.9625544379956779	170.8
1709	1.9640060445710776	170.9
1710	1.9693155308384072	171.0
1711	1.9804348253006798	171.1
1712	1.9679663422579776	171.2
1713	1.960625180959972	171.3
1714	1.9589888415439407	171.4
1715	1.9691780262216316	171.5
1716	1.9636691998408575	171.6
1717	1.9627374151292587	171.7
1718	1.9581378624995673	171.8
1719	1.966726484286024	171.9
1720	1.9667866555813083	172.0
1721	1.95966040703479	172.1
1722	1.9605465587363122	172.2
1723	1.9561999626509188	172.3
1724	1.9522422473154575	172.4
1725	1.9507225854101498	172.5
1726	1.9513485715727297	172.6
1727	1.9582236713833396	172.7
1728	1.9637724715436315	172.8
1729	1.9725340056610612	172.9
1730	1.9594070650401902	173.0
1731	1.9649706214962568	173.1
1732	1.962971901743438	173.2
1733	1.9493527795902257	173.3
1734	1.9572200350780569	173.4
1735	1.9602564286717301	173.5
1736	1.9590473354081468	173.6
1737	1.9595732324414274	173.7
1738	1.9600004512641287	173.8
1739	1.9574490966330138	173.9
1740	1.9583375037538648	174.0
1741	1.946362711777345	174.1
1742	1.9497868264983957	174.2
1743	1.9613946497748447	174.3
1744	1.9677767721231507	174.4
1745	1.9595776537031449	174.5
1746	1.9585443505436941	174.6
1747	1.9692465762111773	174.7
1748	1.963953956806632	174.8
1749	1.9601062434170387	174.9
1750	1.9677070663277092	175.0
1751	1.9596302662313883	175.1
1752	1.961184227734865	175.2
1753	1.9657520478598778	175.3
1754	1.9648773679770781	175.4
1755	1.9633800787907594	175.5
1756	1.961375683692408	175.6
1757	1.9592032558314145	175.7
1758	1.973919396895045	175.8
1759	1.9670280348164928	175.9
1760	1.9633860873609883	176.0
1761	1.9666673392350926	176.1
1762	1.9679488567920778	176.2
1763	1.958382679735206	176.3
1764	1.9679158204456837	176.4
1765	1.958755948709234	176.5
1766	1.972421044456408	176.6
1767	1.9604682622659988	176.7
1768	1.9605335714673346	176.8
1769	1.9672395119571893	176.9
1770	1.9624193070788958	177.0
1771	1.965901989750535	177.1
1772	1.970855824118809	177.2
1773	1.9588277035935393	177.3
1774	1.9849329856028792	177.4
1775	1.967990691845228	177.5
1776	1.9602114311986671	177.6
1777	1.9592916286741067	177.7
1778	1.95325800053114	177.8
1779	1.9618161777871745	177.9
1780	1.9571570714477105	178.0
1781	1.943957256410886	178.1
1782	1.9448663619858906	178.2
1783	1.9631515674767892	178.3
1784	1.9478262453089203	178.4
1785	1.964486890899498	178.5
1786	1.9605107606734933	178.6
1787	1.9585215801684768	178.7
1788	1.9616308712794348	178.8
1789	1.951334474914495	178.9
1790	1.9500977778093644	179.0
1791	1.936954198037235	179.1
1792	1.9586589400612802	179.2
1793	1.9569339166067308	179.3
1794	1.9592370136017272	179.4
1795	1.9565995604141373	179.5
1796	1.9431597290108327	179.6
1797	1.9569809763841253	179.7
1798	1.956944382878594	179.8
1799	1.9599185131786365	179.9
1800	1.9528494818493496	180.0
1801	1.955242610405518	180.1
1802	1.9570585532260343	180.2
1803	1.9590383760052417	180.3
1804	1.9529625765593566	180.4
1805	1.9468331972479729	180.5
1806	1.9501251055216926	180.6
1807	1.9550574818085642	180.7
1808	1.949695342210619	180.8
1809	1.957656239161904	180.9
1810	1.9537021770749317	181.0
1811	1.9485434522796152	181.1
1812	1.957552660475157	181.2
1813	1.9567378915366656	181.3
1814	1.9666161063852374	181.4
1815	1.9620988891871212	181.5
1816	1.9523505674428623	181.6
1817	1.9628798040341633	181.7
1818	1.9700903859084529	181.8
1819	1.9622486483021322	181.9
1820	1.9584118925394358	182.0
1821	1.9559670063465138	182.1
1822	1.9589762820821164	182.2
1823	1.95455196207633	182.3
1824	1.9637270359340289	182.4
1825	1.9557135848509524	182.5
1826	1.9662872512981526	182.6
1827	1.9587069597571514	182.7
1828	1.9510180148677523	182.8
1829	1.951567679453824	182.9
1830	1.9500339825852622	183.0
1831	1.9564604911432468	183.1
1832	1.946556480667562	183.2
1833	1.9573803302842767	183.3
1834	1.9476889089273268	183.4
1835	1.9661794537433948	183.5
1836	1.9592358100541416	183.6
1837	1.956862592809091	183.7
1838	1.9586172349229611	183.8
1839	1.954500404355378	183.9
1840	1.958955195112317	184.0
1841	1.969397856428655	184.1
1842	1.9590946384153143	184.2
1843	1.9724804912866714	184.3
1844	1.9620731874630302	184.4
1845	1.9637493867097178	184.5
1846	1.969363490326233	184.6
1847	1.96704648853614	184.7
1848	1.9696283364631249	184.8
1849	1.970329683986695	184.9
1850	1.9735679764300813	185.0
1851	1.9749694067988839	185.1
1852	1.9708162130807017	185.2
1853	1.9689360367585138	185.3
1854	1.9735853738256963	185.4
1855	1.9645980351421486	185.5
1856	1.9595977563418163	185.6
1857	1.9512082601202536	185.7
1858	1.9433247394127056	185.8
1859	1.9479354550969334	185.9
1860	1.9492594937135164	186.0
1861	1.9469008479805796	186.1
1862	1.9681495623508531	186.2
1863	1.9640093309382487	186.3
1864	1.9534956608706717	186.4
1865	1.956860795830737	186.5
1866	1.948727090097135	186.6
1867	1.954800081441436	186.7
1868	1.9632033511245457	186.8
1869	1.9519185419093652	186.9
1870	1.948213109971403	187.0
1871	1.9491354141054589	187.1
1872	1.9460805628204818	187.2
1873	1.9562319971244928	187.3
1874	1.948723119984554	187.4
1875	1.9464984574313453	187.5
1876	1.9429331133910108	187.6
1877	1.9501811303450978	187.7
1878	1.947838712701068	187.8
1879	1.955619081096535	187.9
1880	1.9483480752391173	188.0
1881	1.9581464884316886	188.1
1882	1.95305798001697	188.2
1883	1.9529094532474334	188.3
1884	1.945916287091023	188.4
1885	1.9489228122879267	188.5
1886	1.9549858681426853	188.6
1887	1.9535457621980967	188.7
1888	1.939630152660609	188.8
1889	1.9440830190274292	188.9
1890	1.951368939710715	189.0
1891	1.9450452987908216	189.1
1892	1.9387969318028542	189.2
1893	1.9405171490178879	189.3
1894	1.9362020830730837	189.4
1895	1.947592776163575	189.5
1896	1.9458587444228483	189.6
1897	1.9446966024138577	189.7
1898	1.9351789151739283	189.8
1899	1.9393736827698143	189.9
1900	1.9297644336257602	190.0
1901	1.9382152532107106	190.1
1902	1.9410781594186437	190.2
1903	1.9430459048233595	190.3
1904	1.9439413350489803	190.4
1905	1.9409635289249068	190.5
1906	1.9467707183038818	190.6
1907	1.9521902155830557	190.7
1908	1.9412804998816189	190.8
1909	1.9439155663659349	190.9
1910	1.9398168396181037	191.0
1911	1.942306609521719	191.1
1912	1.9529728078928443	191.2
1913	1.9332269956991002	191.3
1914	1.9326509635509221	191.4
1915	1.9466368993524046	191.5
1916	1.9359935313268324	191.6
1917	1.943644796245417	191.7
1918	1.9458062725619851	191.8
1919	1.9449546298711287	191.9
1920	1.9376125192399802	192.0
1921	1.939077823465916	192.1
1922	1.9322594979316978	192.2
1923	1.9337110778263678	192.3
1924	1.938256615960504	192.4
1925	1.9381078470961188	192.5
1926	1.9420249229894047	192.6
1927	1.9363555843986053	192.7
1928	1.9393327505218294	192.8
1929	1.9365463598154409	192.9
1930	1.9320018656234421	193.0
1931	1.9385365340583236	193.1
1932	1.9394034706820256	193.2
1933	1.9353104960211878	193.3
1934	1.942088386317831	193.4
1935	1.9367189998249543	193.5
1936	1.929242113274251	193.6
1937	1.936470113979728	193.7
1938	1.9551717061826812	193.8
1939	1.9455957846258602	193.9
1940	1.9555390167731215	194.0
1941	1.953964655393586	194.1
1942	1.9524995543474934	194.2
1943	1.9481660223965875	194.3
1944	1.944221990999515	194.4
1945	1.9528928706190847	194.5
1946	1.948570396630935	194.6
1947	1.9537207473897074	194.7
1948	1.9530165738209495	194.8
1949	1.957006669800659	194.9
1950	1.9591146506364812	195.0
1951	1.9464421188010943	195.1
1952	1.9632890028673347	195.2
1953	1.9673674872011124	195.3
1954	1.973403851760107	195.4
1955	1.9667277236583331	195.5
1956	1.9609636073888557	195.6
1957	1.9605144416217506	195.7
1958	1.9577928576038421	195.8
1959	1.959176530893464	195.9
1960	1.9633238371239985	196.0
1961	1.9616951697132639	196.1
1962	1.9668077113115994	196.2
1963	1.9611187741662632	196.3
1964	1.9670514362878746	196.4
1965	1.9611283587063986	196.5
1966	1.9671629496389025	196.6
1967	1.9721356503271448	196.7
1968	1.9675060989609707	196.8
1969	1.9704450422995916	196.9
1970	1.9717385347983287	197.0
1971	1.964931630810367	197.1
1972	1.9702035210846205	197.2
1973	1.956776400090399	197.3
1974	1.95323942285425	197.4
1975	1.9469606262007322	197.5
1976	1.9506163918796082	197.6
1977	1.9604844461128743	197.7
1978	1.9643048719880996	197.8
1979	1.9620948221063277	197.9
1980	1.9482026902531648	198.0
1981	1.9651008671184278	198.1
1982	1.956321602790382	198.2
1983	1.9664349820611002	198.3
1984	1.9587136617195176	198.4
1985	1.965160812324762	198.5
1986	1.9709395701753005	198.6
1987	1.9674624487750243	198.7
1988	1.9620563892812555	198.8
1989	1.9586467373734007	198.9
1990	1.9658777293995162	199.0
1991	1.9642892074566802	199.1
1992	1.9656606890736632	199.2
1993	1.975040548988252	199.3
1994	1.969811527800796	199.4
1995	1.9591082211334137	199.5
1996	1.959901717703693	199.6
1997	1.9660466229163855	199.7
1998	1.9672142729365212	199.8
[truncated: 24,001 more rows]
