# Supplementary material for: Assessing structure-function impacts on Vitellogenin by leveraging allelic variant found in honey bee subspecies Apis mellifera mellifera
Source: iScience. 2025 Jul 29;28(9):113241. doi: 10.1016/j.isci.2025.113241 (PMC12496180; doi:10.1016/j.isci.2025.113241)
Supplement: Data S1. Data and code for molecular dynamics [file mmc2.zip › MD_analysis/csv/rmsfdelg5.csv]

	Fluctuations	Atom_number
0	1.5384679	0
1	1.2084783	1
2	1.4183908	2
3	1.3912098	3
4	1.4251369	4
5	1.2176206	5
6	0.95809746	6
7	0.7040879	7
8	0.6055199	8
9	0.45534685	9
10	0.51558083	10
11	0.55116963	11
12	0.7236162	12
13	0.828236	13
14	0.91868514	14
15	0.92327505	15
16	0.9011471	16
17	0.8744952	17
18	0.9443227	18
19	1.1807594	19
20	1.2320186	20
21	1.2684231	21
22	2.3580384	22
23	1.9808407	23
24	2.6253572	24
25	2.0139184	25
26	1.3834982	26
27	1.2948264	27
28	1.185605	28
29	1.0088159	29
30	0.92266154	30
31	0.84629095	31
32	0.7448107	32
33	0.6067109	33
34	0.5154942	34
35	0.54322654	35
36	0.6091983	36
37	0.704793	37
38	1.0625477	38
39	1.3255115	39
40	1.37106	40
41	1.4493082	41
42	1.4963518	42
43	1.3866754	43
44	1.2045152	44
45	1.0226624	45
46	0.94571376	46
47	0.75580657	47
48	0.66639197	48
49	0.6164852	49
50	0.90914875	50
51	0.96058524	51
52	0.9404207	52
53	0.8145997	53
54	0.87652594	54
55	1.0407908	55
56	1.2730159	56
57	1.4479984	57
58	1.9896733	58
59	2.1042614	59
60	2.7976604	60
61	2.6663046	61
62	2.6482182	62
63	2.5569131	63
64	3.052572	64
65	2.0330217	65
66	2.1558397	66
67	2.180917	67
68	1.9930651	68
69	2.1534166	69
70	2.3374863	70
71	2.155618	71
72	2.6823478	72
73	2.564982	73
74	1.9324003	74
75	2.0516136	75
76	1.1774873	76
77	1.0222698	77
78	0.91749376	78
79	1.0027652	79
80	1.2388383	80
81	1.0252434	81
82	0.98153293	82
83	1.1296566	83
84	0.934633	84
85	0.91205204	85
86	0.94628644	86
87	1.0694195	87
88	1.0472797	88
89	1.2533199	89
90	1.2378923	90
91	1.8489442	91
92	1.8392823	92
93	1.5227319	93
94	1.0743684	94
95	0.9343456	95
96	1.2974375	96
97	1.396494	97
98	1.3235404	98
99	1.2569917	99
100	1.2957029	100
101	1.3381006	101
102	1.5452396	102
103	1.542382	103
104	1.2611288	104
105	1.4062167	105
106	1.4691026	106
107	1.3713188	107
108	1.0816511	108
109	1.097204	109
110	1.1309094	110
111	0.9453955	111
112	0.80521613	112
113	0.8595439	113
114	0.8038765	114
115	0.691735	115
116	0.85273767	116
117	0.858908	117
118	0.69847876	118
119	0.7015299	119
120	0.82638955	120
121	0.8504958	121
122	0.9728086	122
123	1.6635227	123
124	2.9522243	124
125	3.6851563	125
126	3.7673056	126
127	4.999566	127
128	5.511121	128
129	6.2030087	129
130	6.3218493	130
131	6.6079783	131
132	5.6150007	132
133	5.166767	133
134	5.325833	134
135	4.5539265	135
136	5.159998	136
137	4.2825637	137
138	4.7827215	138
139	4.431102	139
140	3.0114412	140
141	2.728133	141
142	1.74181	142
143	1.5497468	143
144	1.3555279	144
145	1.4545252	145
146	1.3402746	146
147	1.3198557	147
148	1.257868	148
149	1.295128	149
150	1.4454868	150
151	1.471677	151
152	1.2862502	152
153	1.1596844	153
154	1.0585989	154
155	1.0391417	155
156	0.96645916	156
157	0.9993064	157
158	0.9605874	158
159	0.9936064	159
160	0.90919524	160
161	1.1571122	161
162	1.03507	162
163	1.1413507	163
164	1.6468834	164
165	1.6958759	165
166	1.9073622	166
167	1.6806756	167
168	1.4543815	168
169	1.8153992	169
170	1.9403441	170
171	1.5541954	171
172	1.3989589	172
173	1.1557283	173
174	0.91946733	174
175	0.8450897	175
176	0.9089558	176
177	0.96572506	177
178	1.121618	178
179	1.318923	179
180	1.0466539	180
181	1.1654398	181
182	1.4303582	182
183	1.6188881	183
184	1.3287241	184
185	1.1708666	185
186	0.9244138	186
187	0.7542345	187
188	0.74446684	188
189	0.69916046	189
190	0.89341587	190
191	0.8861468	191
192	0.87690765	192
193	0.91013587	193
194	1.0409493	194
195	1.1680956	195
196	1.427599	196
197	1.5726743	197
198	1.756196	198
199	2.3065498	199
200	2.0558164	200
201	2.5855362	201
202	2.4270523	202
203	2.468585	203
204	2.5852587	204
205	1.9449319	205
206	2.0834448	206
207	2.9638166	207
208	3.382781	208
209	3.6646166	209
210	3.2202508	210
211	3.1162071	211
212	2.1966734	212
213	1.6905206	213
214	2.6646948	214
215	3.116695	215
216	4.3101616	216
217	5.423329	217
218	4.943207	218
219	4.742499	219
220	3.877378	220
221	2.8503344	221
222	2.205281	222
223	2.2377498	223
224	2.4020166	224
225	1.5055525	225
226	1.1930993	226
227	0.9430609	227
228	0.9426696	228
229	0.88059354	229
230	0.93575776	230
231	0.89032507	231
232	0.80185544	232
233	0.6052582	233
234	0.5760896	234
235	0.6316572	235
236	1.2094324	236
237	1.1717238	237
238	1.228149	238
239	1.6806254	239
240	1.6115441	240
241	1.2985469	241
242	0.88327706	242
243	0.6553131	243
244	0.5024893	244
245	0.5289217	245
246	0.53954124	246
247	0.5696342	247
248	0.73501825	248
249	0.88598305	249
250	0.88043445	250
251	0.8847972	251
252	0.8091802	252
253	0.78515995	253
254	0.6953919	254
255	1.0506173	255
256	1.1406697	256
257	1.5038514	257
258	1.8280375	258
259	2.2705078	259
260	2.3461618	260
261	1.8664908	261
262	1.850285	262
263	1.5027566	263
264	1.1793604	264
265	0.88216805	265
266	0.70614505	266
267	0.81563544	267
268	0.8604597	268
269	0.85178286	269
270	0.80063045	270
271	0.7829325	271
272	0.70530367	272
273	0.6056181	273
274	0.60596037	274
275	0.5269476	275
276	0.8161604	276
277	0.9503812	277
278	0.9051423	278
279	1.3046238	279
280	1.6495485	280
281	2.6886013	281
282	2.435566	282
283	2.5121236	283
284	1.6960107	284
285	1.4502561	285
286	1.8407092	286
287	2.2099946	287
288	2.2434022	288
289	4.042156	289
290	2.613466	290
291	3.1871703	291
292	2.073101	292
293	1.545696	293
294	1.6100163	294
295	2.2368267	295
296	2.4656508	296
297	2.609397	297
298	2.024592	298
299	3.3197117	299
