# Supplementary material for: Assessing structure-function impacts on Vitellogenin by leveraging allelic variant found in honey bee subspecies Apis mellifera mellifera
Source: iScience. 2025 Jul 29;28(9):113241. doi: 10.1016/j.isci.2025.113241 (PMC12496180; doi:10.1016/j.isci.2025.113241)
Supplement: Data S1. Data and code for molecular dynamics [file mmc2.zip › MD_analysis/csv/wtE_mean.csv]

	res	mean
21	21	0.0
22	22	0.14965384615384614
23	23	3.076923076923077e-05
24	24	0.07957692307692307
25	25	0.00011538461538461537
26	26	0.29336153846153845
27	27	0.9972692307692308
28	28	0.9999461538461538
29	29	1.0
30	30	1.0
31	31	1.0
32	32	0.9999769230769232
33	33	0.9999692307692307
34	34	0.9999153846153845
35	35	0.9997461538461538
36	36	0.9995615384615386
37	37	0.9998538461538461
38	38	0.9996923076923077
39	39	0.9453769230769231
40	40	0.13997692307692305
41	41	0.008507692307692308
42	42	0.0008923076923076922
43	43	0.0010076923076923077
44	44	0.010092307692307694
45	45	0.008907692307692307
46	46	0.7110846153846153
47	47	0.9942769230769232
48	48	0.999553846153846
49	49	0.9986307692307692
50	50	0.9992692307692307
51	51	0.9999923076923076
52	52	0.9999846153846154
53	53	0.999976923076923
54	54	0.9999923076923076
55	55	0.9999923076923076
56	56	0.9999923076923076
57	57	0.9999923076923076
58	58	0.9999923076923076
59	59	0.9979615384615383
60	60	0.808046153846154
61	61	0.6719999999999999
62	62	0.6701076923076923
63	63	0.0
64	64	0.0
65	65	0.9960615384615383
66	66	0.9990923076923076
67	67	0.9998846153846154
68	68	1.0
69	69	0.9996846153846153
70	70	0.9989846153846154
71	71	0.9938846153846155
72	72	0.9927923076923078
73	73	0.9929538461538462
74	74	0.9998461538461537
75	75	0.9997
76	76	0.9978076923076923
77	77	0.9731615384615384
78	78	0.9630307692307692
79	79	0.9788076923076924
80	80	0.982676923076923
81	81	0.7043230769230769
82	82	0.0
83	83	0.0
84	84	0.0003846153846153846
85	85	0.0010307692307692307
86	86	0.00032307692307692305
87	87	7.692307692307692e-06
88	88	0.0
89	89	0.0
90	90	0.0003153846153846154
91	91	0.0
92	92	0.0
93	93	0.0
94	94	0.0004923076923076923
95	95	0.017838461538461536
96	96	0.06323076923076923
97	97	0.07518461538461538
98	98	0.9736538461538462
99	99	0.9487307692307694
100	100	0.020415384615384616
101	101	7.692307692307692e-06
102	102	3.846153846153846e-05
103	103	0.0005153846153846154
104	104	0.0005153846153846154
105	105	0.0005230769230769231
106	106	0.022684615384615386
107	107	0.9996307692307692
108	108	0.9999923076923076
109	109	0.9999923076923076
110	110	0.9999307692307692
111	111	0.9894923076923077
112	112	0.8189384615384616
113	113	0.0
114	114	1.5384615384615384e-05
115	115	0.8189692307692308
116	116	0.9894923076923077
117	117	0.9851000000000001
118	118	0.9913923076923078
119	119	0.9954153846153846
120	120	0.9997615384615385
121	121	0.7578923076923078
122	122	0.5904307692307692
123	123	0.0
124	124	0.0
125	125	0.0
126	126	0.0
127	127	0.0
128	128	0.0
129	129	0.0
130	130	0.0
131	131	0.0
132	132	0.0
133	133	0.0
134	134	0.0
135	135	0.0
136	136	0.0
137	137	0.0
138	138	0.0
139	139	0.0
140	140	0.0
141	141	3.846153846153846e-05
142	142	1.5384615384615384e-05
143	143	6.923076923076922e-05
144	144	0.0
145	145	0.0
146	146	6.923076923076922e-05
147	147	0.0
148	148	0.001723076923076923
149	149	0.3511923076923077
150	150	0.1671846153846154
151	151	0.16996153846153847
152	152	0.16834615384615384
153	153	0.10370000000000001
154	154	0.08517692307692308
155	155	0.08486153846153846
156	156	0.09855384615384614
157	157	0.07293846153846154
158	158	0.0011076923076923078
159	159	0.010207692307692308
160	160	7.692307692307693e-05
161	161	1.5384615384615384e-05
162	162	0.009376923076923078
163	163	0.0001846153846153846
164	164	0.0006153846153846154
165	165	0.7307615384615385
166	166	0.906523076923077
167	167	0.9557923076923076
168	168	0.9708615384615383
169	169	0.9638
170	170	0.8029999999999999
171	171	0.7548230769230768
172	172	0.29700000000000004
173	173	0.30381538461538465
174	174	0.023592307692307694
175	175	0.0028153846153846154
176	176	0.3030538461538462
177	177	0.29706923076923075
178	178	0.7548615384615384
179	179	0.8306846153846154
180	180	0.9956692307692308
181	181	0.9995846153846154
182	182	0.9978230769230769
183	183	0.9957769230769232
184	184	0.9974692307692308
185	185	0.9953384615384616
186	186	0.9899615384615383
187	187	0.3028538461538462
188	188	3.076923076923077e-05
189	189	0.0
190	190	0.0
191	191	0.0
192	192	0.0
193	193	0.0
194	194	0.0
195	195	0.002292307692307692
196	196	1.5384615384615384e-05
197	197	0.0
198	198	0.0
199	199	0.002307692307692308
200	200	0.0
201	201	0.0
202	202	0.0
203	203	1.5384615384615384e-05
204	204	0.0
205	205	0.00013846153846153845
206	206	0.0008923076923076922
207	207	0.0005384615384615384
208	208	0.0026
209	209	0.16549230769230772
210	210	0.6433769230769231
211	211	0.9999692307692307
212	212	0.9999923076923076
213	213	0.9994923076923076
214	214	0.9994769230769232
215	215	0.9990307692307692
216	216	0.9986384615384616
217	217	0.9907230769230768
218	218	0.6469538461538461
219	219	0.28643846153846153
220	220	0.2561692307692308
221	221	0.2473923076923077
222	222	0.15258461538461537
223	223	0.006130769230769231
224	224	0.004376923076923077
225	225	6.153846153846154e-05
226	226	0.16657692307692307
227	227	0.0013307692307692306
228	228	0.0033692307692307693
229	229	0.026092307692307692
230	230	0.17720000000000002
231	231	0.0009923076923076923
232	232	0.006207692307692308
233	233	0.03634615384615385
234	234	0.02851538461538462
235	235	0.0009
236	236	0.0010692307692307691
237	237	0.00032307692307692305
238	238	6.153846153846154e-05
239	239	0.0008538461538461538
240	240	0.00793076923076923
241	241	0.010246153846153846
242	242	0.02643846153846154
243	243	0.005253846153846153
244	244	0.0032384615384615386
245	245	0.06011538461538461
246	246	0.035076923076923075
247	247	0.0018769230769230768
248	248	0.30547692307692303
249	249	0.46242307692307694
250	250	0.5609076923076922
251	251	0.7897076923076922
252	252	0.794976923076923
253	253	0.9910307692307694
254	254	0.9982692307692307
255	255	0.9997153846153847
256	256	0.9996923076923077
257	257	0.9998153846153846
258	258	0.9999923076923076
259	259	0.9994692307692308
260	260	0.6610230769230769
261	261	0.17944615384615387
262	262	0.007584615384615384
263	263	0.0
264	264	0.0
265	265	0.004838461538461538
266	266	0.16693076923076924
267	267	0.23011538461538464
268	268	0.7865615384615385
269	269	0.7855846153846153
270	270	0.9990846153846153
271	271	0.9998692307692307
272	272	0.9999538461538462
273	273	0.9999461538461538
274	274	0.9997538461538461
275	275	0.9995923076923077
276	276	0.9914999999999999
277	277	0.9909923076923077
278	278	0.7407846153846154
279	279	0.4382076923076924
280	280	0.2858
281	281	0.00022307692307692306
282	282	0.008307692307692308
283	283	3.846153846153846e-05
284	284	0.005238461538461538
285	285	0.007892307692307692
286	286	0.0006615384615384615
287	287	0.0018769230769230768
288	288	0.011323076923076922
289	289	0.5004923076923078
290	290	0.7706923076923077
291	291	0.9965384615384615
292	292	0.9997923076923078
293	293	0.9994153846153846
294	294	0.9993769230769229
295	295	0.9999153846153845
296	296	0.9999692307692307
297	297	0.999976923076923
298	298	1.0
299	299	0.999976923076923
300	300	0.9998461538461537
301	301	0.9998538461538462
302	302	0.9954846153846153
303	303	0.9931923076923077
304	304	0.27548461538461544
305	305	0.0001923076923076923
306	306	0.0
307	307	0.0
308	308	0.0
309	309	0.0
310	310	0.0
311	311	0.0
312	312	0.0
313	313	0.0
314	314	0.01436923076923077
315	315	0.6271846153846153
316	316	0.7560307692307692
317	317	0.7472076923076922
318	318	0.18480000000000002
319	319	0.18350769230769232
320	320	0.30474615384615383
321	321	0.0247
322	322	0.002923076923076923
323	323	0.0
