# Supplementary material for: Assessing structure-function impacts on Vitellogenin by leveraging allelic variant found in honey bee subspecies Apis mellifera mellifera
Source: iScience. 2025 Jul 29;28(9):113241. doi: 10.1016/j.isci.2025.113241 (PMC12496180; doi:10.1016/j.isci.2025.113241)
Supplement: Data S1. Data and code for molecular dynamics [file mmc2.zip › MD_analysis/csv/rmsfdelg4.csv]

	Fluctuations	Atom_number
0	0.9102651	0
1	0.83030856	1
2	1.0391877	2
3	1.0392805	3
4	1.0916725	4
5	0.8955496	5
6	0.73356813	6
7	0.5688835	7
8	0.5168208	8
9	0.43254805	9
10	0.45047814	10
11	0.49840122	11
12	0.5667649	12
13	0.6041137	13
14	0.6635296	14
15	0.8430362	15
16	1.1252232	16
17	1.3359582	17
18	1.3444622	18
19	1.8681067	19
20	1.6596065	20
21	1.6198239	21
22	1.8324398	22
23	2.050035	23
24	2.144142	24
25	2.2157724	25
26	1.8215797	26
27	1.7287201	27
28	1.4042562	28
29	0.99041784	29
30	0.7259116	30
31	0.6558417	31
32	0.6074225	32
33	0.56780094	33
34	0.5385088	34
35	0.54558	35
36	0.54045284	36
37	0.57637864	37
38	0.7407304	38
39	0.86961365	39
40	1.2688076	40
41	1.1322732	41
42	1.2653161	42
43	1.1323205	43
44	0.8875018	44
45	0.73277944	45
46	0.72756636	46
47	0.6302398	47
48	0.6406764	48
49	0.6980039	49
50	1.0745614	50
51	1.0101275	51
52	0.84710217	52
53	0.6678743	53
54	0.7703434	54
55	1.2928468	55
56	2.8366303	56
57	2.828636	57
58	2.741476	58
59	3.2892463	59
60	2.7659569	60
61	2.2774134	61
62	1.7503891	62
63	2.1917453	63
64	2.3066537	64
65	1.4618423	65
66	1.9448389	66
67	1.993711	67
68	1.780377	68
69	1.674924	69
70	2.0728626	70
71	2.315738	71
72	2.9286475	72
73	2.5147483	73
74	2.1067374	74
75	2.0241847	75
76	1.1007549	76
77	1.0083302	77
78	0.94341815	78
79	1.0076369	79
80	1.2055213	80
81	1.0758436	81
82	1.0887717	82
83	1.2262385	83
84	0.99871075	84
85	0.87998927	85
86	0.86620104	86
87	0.82853544	87
88	0.842572	88
89	0.92489743	89
90	1.0504594	90
91	1.3901172	91
92	2.0620427	92
93	2.1897898	93
94	1.9087137	94
95	1.5182703	95
96	1.6034777	96
97	1.4609971	97
98	1.156419	98
99	1.1435912	99
100	1.306569	100
101	1.4252264	101
102	1.624738	102
103	1.4797459	103
104	1.2771677	104
105	1.3541455	105
106	1.3902435	106
107	1.3463544	107
108	1.1088383	108
109	1.0473635	109
110	1.1174358	110
111	0.9782439	111
112	0.800745	112
113	0.85454637	113
114	0.88113904	114
115	0.7694738	115
116	0.8515911	116
117	0.92253065	117
118	0.7379967	118
119	0.62999713	119
120	0.7058337	120
121	0.759415	121
122	0.9323245	122
123	1.3124882	123
124	1.1903849	124
125	1.4647415	125
126	2.436606	126
127	3.3723655	127
128	3.7652574	128
129	3.4065487	129
130	2.8925138	130
131	2.625222	131
132	2.8246615	132
133	2.5000472	133
134	2.2649083	134
135	2.3209705	135
136	2.6525543	136
137	2.2894826	137
138	1.8422706	138
139	1.5050846	139
140	1.1040001	140
141	0.97553277	141
142	0.9057316	142
143	0.9439355	143
144	1.0032768	144
145	1.3074994	145
146	1.2840865	146
147	1.3265915	147
148	1.483023	148
149	1.8009398	149
150	1.9193861	150
151	1.806283	151
152	1.476462	152
153	1.2069839	153
154	0.9794852	154
155	0.90258175	155
156	0.814426	156
157	0.79691994	157
158	0.7176149	158
159	0.73427236	159
160	0.7000675	160
161	0.7446382	161
162	0.75545466	162
163	0.90428525	163
164	1.4661338	164
165	1.5959618	165
166	1.8049115	166
167	1.471421	167
168	1.2442489	168
169	1.6276278	169
170	1.6543338	170
171	1.1931852	171
172	1.035174	172
173	0.83244175	173
174	0.70374393	174
175	0.6206789	175
176	0.6555264	176
177	0.7078986	177
178	0.9893979	178
179	1.1554233	179
180	1.0744551	180
181	1.3314658	181
182	1.8755081	182
183	2.0164049	183
184	1.7774158	184
185	1.2611486	185
186	0.6903968	186
187	0.613322	187
188	0.61019844	188
189	0.5877296	189
190	0.64811146	190
191	0.69842404	191
192	0.80801135	192
193	0.881817	193
194	1.0487211	194
195	1.5177689	195
196	1.5974646	196
197	1.8572667	197
198	1.8357966	198
199	1.8944671	199
200	2.2708883	200
201	2.4158661	201
202	2.265661	202
203	2.6595445	203
204	2.1228473	204
205	2.1453202	205
206	2.103005	206
207	2.6561422	207
208	3.7344778	208
209	4.4985313	209
210	6.508422	210
211	7.857404	211
212	8.603316	212
213	7.6286945	213
214	8.920022	214
215	7.2487526	215
216	6.9600773	216
217	5.5497785	217
218	4.0047874	218
219	4.1337237	219
220	3.6603296	220
221	3.1861482	221
222	3.075603	222
223	2.495687	223
224	2.0145822	224
225	1.7096454	225
226	1.4207556	226
227	1.15819	227
228	0.9686161	228
229	0.86381847	229
230	0.82878375	230
231	0.7217911	231
232	0.61977035	232
233	0.5149954	233
234	0.4851123	234
235	0.52394146	235
236	0.75591826	236
237	1.2522798	237
238	0.9718346	238
239	1.1360937	239
240	1.2383924	240
241	1.1581148	241
242	0.68238795	242
243	0.5513866	243
244	0.44153416	244
245	0.4412995	245
246	0.4529178	246
247	0.5150037	247
248	0.56834203	248
249	0.67030305	249
250	0.74169326	250
251	0.820979	251
252	0.9158608	252
253	1.0589695	253
254	1.22837	254
255	1.4418699	255
256	1.8701102	256
257	2.496393	257
258	2.7657568	258
259	3.5398955	259
260	3.4735808	260
261	3.150113	261
262	2.9824796	262
263	2.439087	263
264	1.7511386	264
265	1.3930064	265
266	1.0997689	266
267	1.0180321	267
268	0.9511035	268
269	0.7908846	269
270	0.6647543	270
271	0.5934698	271
272	0.5849997	272
273	0.57003623	273
274	0.5137959	274
275	0.45743144	275
276	0.68702227	276
277	0.7979344	277
278	0.77214396	278
279	1.168019	279
280	1.3833641	280
281	1.8012403	281
282	2.1899471	282
283	1.8426099	283
284	1.343981	284
285	1.2662774	285
286	1.7140049	286
287	2.035626	287
288	2.2950277	288
289	2.4683013	289
290	2.216232	290
291	2.6126096	291
292	3.0106883	292
293	2.908006	293
294	2.688528	294
295	3.6669884	295
296	2.1675565	296
297	1.2686716	297
298	2.3520083	298
299	2.0804818	299
