# Supplementary material for: Assessing structure-function impacts on Vitellogenin by leveraging allelic variant found in honey bee subspecies Apis mellifera mellifera
Source: iScience. 2025 Jul 29;28(9):113241. doi: 10.1016/j.isci.2025.113241 (PMC12496180; doi:10.1016/j.isci.2025.113241)
Supplement: Data S1. Data and code for molecular dynamics [file mmc2.zip › MD_analysis/csv/rgdel2.csv]

	Gyration	Time_(ns)
0	2.1170493817644527	0.0
1	2.10065291808246	0.1
2	2.0986082418123795	0.2
3	2.112627736380629	0.3
4	2.1116298992612785	0.4
5	2.1062660295086846	0.5
6	2.0959082849010717	0.6
7	2.104231572641226	0.7
8	2.1020926847988686	0.8
9	2.0854274309955816	0.9
10	2.088202890288139	1.0
11	2.0861230515760414	1.1
12	2.090615355215648	1.2
13	2.1000306186709796	1.3
14	2.1098635232270957	1.4
15	2.0988248133294523	1.5
16	2.097376228421982	1.6
17	2.096711377569323	1.7
18	2.0937027281316474	1.8
19	2.09800325974655	1.9
20	2.095155656260546	2.0
21	2.094857777763634	2.1
22	2.0852318593639683	2.2
23	2.0882734160485055	2.3
24	2.085884231561109	2.4
25	2.0729724591780467	2.5
26	2.066513800799773	2.6
27	2.0860226596993536	2.7
28	2.0803337037699823	2.8
29	2.0901000717646427	2.9
30	2.082066358254771	3.0
31	2.0920071441511765	3.1
32	2.0815942501295766	3.2
33	2.076395405087901	3.3
34	2.075798724132895	3.4
35	2.09428256282654	3.5
36	2.1041677920217308	3.6
37	2.090333806629492	3.7
38	2.088749990601181	3.8
39	2.0920364013601995	3.9
40	2.0907650601651295	4.0
41	2.073251960732557	4.1
42	2.073349393677343	4.2
43	2.077851897736943	4.3
44	2.0663803748089418	4.4
45	2.0893295407482437	4.5
46	2.0991165383747887	4.6
47	2.095945049517998	4.7
48	2.0911739867458117	4.8
49	2.0866580161412633	4.9
50	2.0795019873948912	5.0
51	2.0806211929729543	5.1
52	2.0740689106309014	5.2
53	2.074833990737168	5.3
54	2.0609417978323394	5.4
55	2.0721507188061716	5.5
56	2.068020819661904	5.6
57	2.0585596442307845	5.7
58	2.0735717665164985	5.8
59	2.0678855390828565	5.9
60	2.057860571117068	6.0
61	2.0714179227182177	6.1
62	2.0764712645162278	6.2
63	2.072403709755849	6.3
64	2.0841239224528563	6.4
65	2.0744331419205957	6.5
66	2.07508771407681	6.6
67	2.0668801439005176	6.7
68	2.077481446766226	6.8
69	2.06337479636051	6.9
70	2.0690471503828154	7.0
71	2.075059561540059	7.1
72	2.0756557817913297	7.2
73	2.074974163032924	7.3
74	2.065500738354235	7.4
75	2.0842700476438965	7.5
76	2.0791606929906017	7.6
77	2.080493291527947	7.7
78	2.071193818092696	7.8
79	2.066987601964226	7.9
80	2.0741212395439086	8.0
81	2.0635551707984328	8.1
82	2.0687302885720333	8.2
83	2.0767647500975976	8.3
84	2.082354984557985	8.4
85	2.0817159241920544	8.5
86	2.0736756351276227	8.6
87	2.0754796380909024	8.7
88	2.0756780478134855	8.8
89	2.0675462923086463	8.9
90	2.087800844782147	9.0
91	2.075555721745172	9.1
92	2.081118385393865	9.2
93	2.0814842652285983	9.3
94	2.0724419458336554	9.4
95	2.0663277048760547	9.5
96	2.069401772150781	9.6
97	2.067502798155333	9.7
98	2.067601630178587	9.8
99	2.0614110685630638	9.9
100	2.0687476723202636	10.0
101	2.05329766424444	10.1
102	2.0625375921503357	10.2
103	2.0617371609395665	10.3
104	2.0627677598214214	10.4
105	2.0666479511520732	10.5
106	2.067436551990467	10.6
107	2.067151754252348	10.7
108	2.0682969898184913	10.8
109	2.0566318774542967	10.9
110	2.0628964566412784	11.0
111	2.0597857460130635	11.1
112	2.0565843437876894	11.2
113	2.0693906055842475	11.3
114	2.069141169526298	11.4
115	2.06625252497429	11.5
116	2.0542700903409057	11.6
117	2.0530616022145938	11.7
118	2.0494842264136386	11.8
119	2.057533013484332	11.9
120	2.0559319529913	12.0
121	2.0611711314941674	12.1
122	2.0691806370690133	12.2
123	2.0758469954169585	12.3
124	2.057573190118214	12.4
125	2.0631045879736956	12.5
126	2.0412068901427047	12.6
127	2.042954110785429	12.7
128	2.052171947305492	12.8
129	2.04971175890773	12.9
130	2.046898200071055	13.0
131	2.050482441740827	13.1
132	2.0441464154150344	13.2
133	2.037615323545076	13.3
134	2.035347596824079	13.4
135	2.03868298329898	13.5
136	2.0394008412284186	13.6
137	2.0445992216881588	13.7
138	2.031072984599507	13.8
139	2.0387000379525437	13.9
140	2.02851806739402	14.0
141	2.031147986919282	14.1
142	2.0450967942936593	14.2
143	2.043167420532104	14.3
144	2.020299605195409	14.4
145	2.027798462518013	14.5
146	2.0260050079237564	14.6
147	2.023441053961796	14.7
148	2.0262269173848195	14.8
149	2.0285292325076725	14.9
150	2.029739648527384	15.0
151	2.030537134109766	15.1
152	2.0329750966297553	15.2
153	2.0296637967232845	15.3
154	2.029825995093071	15.4
155	2.028619597787281	15.5
156	2.0307711343072326	15.6
157	2.0164476185584688	15.7
158	2.0294428175728227	15.8
159	2.025691233073142	15.9
160	2.0225082652990327	16.0
161	2.028305490409313	16.1
162	2.040801549170477	16.2
163	2.047185578661981	16.3
164	2.05262906809501	16.4
165	2.0524484279406154	16.5
166	2.049461460234963	16.6
167	2.0676948205008276	16.7
168	2.0517107909726087	16.8
169	2.059148974622126	16.9
170	2.0562901818582495	17.0
171	2.0529913613234347	17.1
172	2.0489705937407745	17.2
173	2.039990613394632	17.3
174	2.0579228652187314	17.4
175	2.0485544873164594	17.5
176	2.044441236201226	17.6
177	2.0475898577272362	17.7
178	2.037302797350944	17.8
179	2.028519656983351	17.9
180	2.038038595137459	18.0
181	2.03830843499535	18.1
182	2.0416973652688855	18.2
183	2.034726193971703	18.3
184	2.0446691467165548	18.4
185	2.037412852757056	18.5
186	2.0325356211454855	18.6
187	2.0341021990168104	18.7
188	2.0418988092259602	18.8
189	2.0339017283723044	18.9
190	2.0294004987951983	19.0
191	2.026244334039507	19.1
192	2.024562099826563	19.2
193	2.029815524720388	19.3
194	2.02584982291433	19.4
195	2.0380096986211202	19.5
196	2.0246972457449828	19.6
197	2.036707743305374	19.7
198	2.0458791058703607	19.8
199	2.046740244610749	19.9
200	2.0416526423713823	20.0
201	2.0580995377967604	20.1
202	2.0483006866434588	20.2
203	2.050938592754315	20.3
204	2.042209417147213	20.4
205	2.0482640890633057	20.5
206	2.0602871103331317	20.6
207	2.032947845263547	20.7
208	2.0388599981649036	20.8
209	2.0274744815118138	20.9
210	2.045461167614385	21.0
211	2.0330464544773346	21.1
212	2.0402541024694787	21.2
213	2.0458688489402483	21.3
214	2.0519081012504863	21.4
215	2.058362062688254	21.5
216	2.0455560373710244	21.6
217	2.0533187695058412	21.7
218	2.051411889552958	21.8
219	2.041496387191997	21.9
220	2.0381242113064113	22.0
221	2.0452519063592733	22.1
222	2.0470793176673796	22.2
223	2.0366389550762856	22.3
224	2.044027097888061	22.4
225	2.0412648486453664	22.5
226	2.0390138273532084	22.6
227	2.05072714808717	22.7
228	2.0537128636158712	22.8
229	2.034983821466484	22.9
230	2.036131712756939	23.0
231	2.0209210823776056	23.1
232	2.0274988548393753	23.2
233	2.025971533673687	23.3
234	2.0395136559531997	23.4
235	2.025430364534652	23.5
236	2.0258132137994287	23.6
237	2.028193718331858	23.7
238	2.033950914364487	23.8
239	2.0358144974019363	23.9
240	2.042108298098473	24.0
241	2.0322785385917794	24.1
242	2.0303387077864956	24.2
243	2.019779516525048	24.3
244	2.0244329313437635	24.4
245	2.0208333054809637	24.5
246	2.0426229739255066	24.6
247	2.037972080929726	24.7
248	2.0455833312088596	24.8
249	2.024400021359738	24.9
250	2.028133371732133	25.0
251	2.0527063395058396	25.1
252	2.0278786358253136	25.2
253	2.0380571000368657	25.3
254	2.0357040518207765	25.4
255	2.0438422564415863	25.5
256	2.0439157919248716	25.6
257	2.034224104583305	25.7
258	2.0395482467015817	25.8
259	2.045149764012	25.9
260	2.0371938536388323	26.0
261	2.026869835940121	26.1
262	2.0208924842482077	26.2
263	2.033032851306711	26.3
264	2.0376354979270643	26.4
265	2.0439712290086014	26.5
266	2.036893591151686	26.6
267	2.0311359454681397	26.7
268	2.0375126263821093	26.8
269	2.0380180828921795	26.9
270	2.027904851083453	27.0
271	2.0274846019583497	27.1
272	2.03234644229357	27.2
273	2.0365410078117634	27.3
274	2.0406562517021194	27.4
275	2.0485065009815915	27.5
276	2.0359316256358606	27.6
277	2.0296381351296082	27.7
278	2.029469223169097	27.8
279	2.0303444656392964	27.9
280	2.0284944053263363	28.0
281	2.041333511614841	28.1
282	2.0442391334230257	28.2
283	2.0609698927866433	28.3
284	2.042264191912641	28.4
285	2.0443833175416315	28.5
286	2.039158777178286	28.6
287	2.044714126843032	28.7
288	2.0450254454521977	28.8
289	2.048009186455575	28.9
290	2.038192270682763	29.0
291	2.040694310694136	29.1
292	2.0343159147453447	29.2
293	2.052691433593819	29.3
294	2.0494742001703976	29.4
295	2.0440150658348095	29.5
296	2.0320613900892033	29.6
297	2.036811820060699	29.7
298	2.0444118708454173	29.8
299	2.0566427333829433	29.9
300	2.0338521399632383	30.0
301	2.035857840909672	30.1
302	2.040650427298661	30.2
303	2.0377465602822094	30.3
304	2.031309199411975	30.4
305	2.0441186031266034	30.5
306	2.0381007097991746	30.6
307	2.0437206903814538	30.7
308	2.036985874681117	30.8
309	2.0414391245337944	30.9
310	2.056465255044497	31.0
311	2.0508934023147893	31.1
312	2.035871728333379	31.2
313	2.030745992340516	31.3
314	2.0472051835619904	31.4
315	2.0384613699921172	31.5
316	2.0411151161463628	31.6
317	2.0415846206194193	31.7
318	2.036666437328841	31.8
319	2.061834084377154	31.9
320	2.0467265099373666	32.0
321	2.0420747569566706	32.1
322	2.0524461930236644	32.2
323	2.051527484249727	32.3
324	2.042279032246862	32.4
325	2.051282322138554	32.5
326	2.040751666983529	32.6
327	2.0407543914659585	32.7
328	2.0481797419751264	32.8
329	2.0433812715561293	32.9
330	2.039852626128154	33.0
331	2.036712900045305	33.1
332	2.0410494546839666	33.2
333	2.0403305366530238	33.3
334	2.049608627497563	33.4
335	2.0432727316842936	33.5
336	2.0563734105700564	33.6
337	2.0518904324011342	33.7
338	2.047414521560897	33.8
339	2.0527800813396233	33.9
340	2.0541593459055627	34.0
341	2.065111286773209	34.1
342	2.0574296175461764	34.2
343	2.0506460389507737	34.3
344	2.047194039788493	34.4
345	2.044377899516759	34.5
346	2.0439113493587153	34.6
347	2.056706559759642	34.7
348	2.036095856847291	34.8
349	2.0360668353789007	34.9
350	2.0425628477089277	35.0
351	2.0642936414085913	35.1
352	2.0571767764101976	35.2
353	2.0530867032442597	35.3
354	2.0595829113568436	35.4
355	2.0477027980923554	35.5
356	2.0635928498030736	35.6
357	2.0610965999339395	35.7
358	2.062082512920178	35.8
359	2.0598872182684405	35.9
360	2.0542221067335444	36.0
361	2.055157377765309	36.1
362	2.035396764299871	36.2
363	2.045892096182647	36.3
364	2.0563042474826156	36.4
365	2.0433945568018914	36.5
366	2.0450754058463656	36.6
367	2.0508039234421758	36.7
368	2.039239316255474	36.8
369	2.053908012803401	36.9
370	2.050953263967589	37.0
371	2.0572474041092543	37.1
372	2.051754113396287	37.2
373	2.052130297524409	37.3
374	2.0564879272279155	37.4
375	2.054381995641811	37.5
376	2.0562973381282683	37.6
377	2.0586524706361002	37.7
378	2.0514412475014345	37.8
379	2.045944538722942	37.9
380	2.054100322188006	38.0
381	2.062452493310732	38.1
382	2.0630064330015356	38.2
383	2.0625343653436117	38.3
384	2.05430804475237	38.4
385	2.0754728918429834	38.5
386	2.0629329802615715	38.6
387	2.0660143815266023	38.7
388	2.0633522278348004	38.8
389	2.0550265256471305	38.9
390	2.0609341320471133	39.0
391	2.0634799400839943	39.1
392	2.0596663586942703	39.2
393	2.0569107845966155	39.3
394	2.08076944075094	39.4
395	2.0589078232076288	39.5
396	2.058400422053761	39.6
397	2.0686343817657473	39.7
398	2.0653740142581616	39.8
399	2.064012417112266	39.9
400	2.054097540348714	40.0
401	2.0506416986365528	40.1
402	2.0457126579574867	40.2
403	2.060308964823818	40.3
404	2.0542882067912207	40.4
405	2.060036866720785	40.5
406	2.071778033590041	40.6
407	2.059655164583843	40.7
408	2.0680229687665697	40.8
409	2.067451552634392	40.9
410	2.06492804926397	41.0
411	2.0590105589560697	41.1
412	2.0563805511399607	41.2
413	2.0750970105034616	41.3
414	2.068076657229006	41.4
415	2.067441499814404	41.5
416	2.0530137612803636	41.6
417	2.0556667078745683	41.7
418	2.0519024679472966	41.8
419	2.0529626870820072	41.9
420	2.0456725784336522	42.0
421	2.060280634874588	42.1
422	2.0597900550503265	42.2
423	2.0614237824409125	42.3
424	2.066333200849745	42.4
425	2.062424319557344	42.5
426	2.066148940389259	42.6
427	2.060857169870784	42.7
428	2.041245801148123	42.8
429	2.049107233969695	42.9
430	2.0410297663623123	43.0
431	2.0381069343239613	43.1
432	2.0626669517411695	43.2
433	2.0631326078412164	43.3
434	2.0536385505146284	43.4
435	2.0549345151924876	43.5
436	2.0672107977069674	43.6
437	2.0593265913062355	43.7
438	2.047772525031604	43.8
439	2.057048892947486	43.9
440	2.0492638822703078	44.0
441	2.047104915307879	44.1
442	2.0457659115594224	44.2
443	2.0578286648006547	44.3
444	2.0606077540776777	44.4
445	2.0601756748112603	44.5
446	2.054076871959021	44.6
447	2.0627913296738205	44.7
448	2.0538460098134683	44.8
449	2.045860810922421	44.9
450	2.0524185715681527	45.0
451	2.0537179106628574	45.1
452	2.062271184896308	45.2
453	2.0503590879524047	45.3
454	2.0572610126859368	45.4
455	2.0536685413308335	45.5
456	2.045276227900928	45.6
457	2.050932648559192	45.7
458	2.045640138949743	45.8
459	2.0430960858415013	45.9
460	2.0474785358313468	46.0
461	2.0409303123008002	46.1
462	2.0331742495398903	46.2
463	2.0487457797288435	46.3
464	2.030519417789481	46.4
465	2.0394763879691964	46.5
466	2.0459829601833563	46.6
467	2.0447565629724513	46.7
468	2.045974710382566	46.8
469	2.043536438025408	46.9
470	2.057601131985496	47.0
471	2.0520253623884335	47.1
472	2.05871296886673	47.2
473	2.042288630887266	47.3
474	2.0550329306186024	47.4
475	2.0442938126813353	47.5
476	2.044530100014946	47.6
477	2.0620881794266968	47.7
478	2.0605337678995634	47.8
479	2.0428348271862187	47.9
480	2.0389231054421186	48.0
481	2.0398607971828566	48.1
482	2.049513453342601	48.2
483	2.0496900454686786	48.3
484	2.038318645472495	48.4
485	2.0316285709621766	48.5
486	2.0283948181994944	48.6
487	2.0325957138580617	48.7
488	2.0371310870829133	48.8
489	2.0213431769552854	48.9
490	2.029335037792927	49.0
491	2.0464390773897017	49.1
492	2.041886393377149	49.2
493	2.0302973231992683	49.3
494	2.03933467935073	49.4
495	2.035335162334981	49.5
496	2.0423766927842357	49.6
497	2.037520883934378	49.7
498	2.04102534723476	49.8
499	2.043653894880993	49.9
500	2.046048608468625	50.0
501	2.031823917580589	50.1
502	2.0507849161872187	50.2
503	2.052174173517274	50.3
504	2.058878881492053	50.4
505	2.043363123137777	50.5
506	2.0537197526787017	50.6
507	2.062302065934133	50.7
508	2.050209387014133	50.8
509	2.0623919129467243	50.9
510	2.063538696465689	51.0
511	2.053124272599423	51.1
512	2.0598464975625927	51.2
513	2.066898736803015	51.3
514	2.053586457682736	51.4
515	2.0567636204935433	51.5
516	2.046336943302377	51.6
517	2.0600224572039947	51.7
518	2.0483776808810576	51.8
519	2.078785874418872	51.9
520	2.087670199121572	52.0
521	2.091297655002019	52.1
522	2.0699527956895625	52.2
523	2.066264434195467	52.3
524	2.0573137119576774	52.4
525	2.0548481574180593	52.5
526	2.0620039476288414	52.6
527	2.057105907061409	52.7
528	2.0641981505642257	52.8
529	2.042223151639305	52.9
530	2.0456014750328713	53.0
531	2.0594857265225226	53.1
532	2.065352911806555	53.2
533	2.0674852672159227	53.3
534	2.0608115044801396	53.4
535	2.0722996427480562	53.5
536	2.0632911633924174	53.6
537	2.0672602974675596	53.7
538	2.067461475094493	53.8
539	2.082450856002546	53.9
540	2.0778726851707003	54.0
541	2.0830366048776803	54.1
542	2.0723964775087964	54.2
543	2.071470419596758	54.3
544	2.086822950081645	54.4
545	2.081771172686592	54.5
546	2.0638717676586436	54.6
547	2.0646606125107407	54.7
548	2.0725471132702786	54.8
549	2.0746694233628715	54.9
550	2.088485600324612	55.0
551	2.09448072423991	55.1
552	2.080787104375699	55.2
553	2.0817666281510605	55.3
554	2.0697452470046978	55.4
555	2.075275895795817	55.5
556	2.080979415902292	55.6
557	2.0572634163779955	55.7
558	2.0820791714099425	55.8
559	2.0718404466505675	55.9
560	2.0646975674568284	56.0
561	2.0548551374542474	56.1
562	2.0621390742047896	56.2
563	2.065205766087554	56.3
564	2.0770234122564024	56.4
565	2.066122476109814	56.5
566	2.055497071352463	56.6
567	2.0695947936030152	56.7
568	2.063011626391021	56.8
569	2.0661212529307833	56.9
570	2.0675010690576774	57.0
571	2.072607888334407	57.1
572	2.074183473472646	57.2
573	2.0789993856493405	57.3
574	2.0683141793370337	57.4
575	2.0758695965756284	57.5
576	2.099651966970019	57.6
577	2.1003247165632084	57.7
578	2.074242147671715	57.8
579	2.0724249842805644	57.9
580	2.080890258505934	58.0
581	2.084101293204411	58.1
582	2.0796060943386565	58.2
583	2.0669554122007825	58.3
584	2.057393551468499	58.4
585	2.0719845954730953	58.5
586	2.0631989396926116	58.6
587	2.07160571602139	58.7
588	2.063021379410722	58.8
589	2.0735822720497787	58.9
590	2.0716889238156146	59.0
591	2.0748226868822677	59.1
592	2.0663667253441234	59.2
593	2.0698890251614475	59.3
594	2.061488392476453	59.4
595	2.070538754821683	59.5
596	2.0582295092290526	59.6
597	2.055716190320536	59.7
598	2.054377644144238	59.8
599	2.0644858629631777	59.9
600	2.058984562333398	60.0
601	2.0703102845474004	60.1
602	2.0626305513895606	60.2
603	2.0607158971589477	60.3
604	2.049756979336395	60.4
605	2.050547262872816	60.5
606	2.0478488506128794	60.6
607	2.0524409610053067	60.7
608	2.049740730052368	60.8
609	2.041099713249697	60.9
610	2.0404321701493817	61.0
611	2.0367518405594227	61.1
612	2.0341677789557773	61.2
613	2.038633335911668	61.3
614	2.0332611057883514	61.4
615	2.035797337620653	61.5
616	2.054155102591498	61.6
617	2.056777896278917	61.7
618	2.0447294350171297	61.8
619	2.0435983806840268	61.9
620	2.046302976794905	62.0
621	2.0361695808487785	62.1
622	2.0446723080751905	62.2
623	2.0418078828326016	62.3
624	2.0485875416525023	62.4
625	2.037236588304527	62.5
626	2.0466099987220567	62.6
627	2.0545357482046276	62.7
628	2.039257353927619	62.8
629	2.0431035682827674	62.9
630	2.0481086609104944	63.0
631	2.052872272690622	63.1
632	2.060833725318153	63.2
633	2.039732719418085	63.3
634	2.04138594398419	63.4
635	2.0611644231617725	63.5
636	2.0558021388976644	63.6
637	2.0523134914733507	63.7
638	2.064577450276342	63.8
639	2.0521393606642864	63.9
640	2.060138656399802	64.0
641	2.045987673273846	64.1
642	2.0555965634195514	64.2
643	2.0547125918641522	64.3
644	2.068800162528824	64.4
645	2.061805797595324	64.5
646	2.055611595106429	64.6
647	2.0529846207404736	64.7
648	2.058115885124832	64.8
649	2.0648981001810918	64.9
650	2.072356274270297	65.0
651	2.0808290772249074	65.1
652	2.0819398302640066	65.2
653	2.0758559390744016	65.3
654	2.088456120764531	65.4
655	2.0850627617014688	65.5
656	2.0719785812572975	65.6
657	2.0792018455042167	65.7
658	2.0616026025676195	65.8
659	2.0705662271260996	65.9
660	2.0861355346203827	66.0
661	2.0714544926295435	66.1
662	2.070004232896306	66.2
663	2.066451813869119	66.3
664	2.0653548174936525	66.4
665	2.066084114053102	66.5
666	2.051321930749143	66.6
667	2.0537321943052778	66.7
668	2.054683903713971	66.8
669	2.0490941733692782	66.9
670	2.044360360284897	67.0
671	2.0623301902981486	67.1
672	2.0639029723496685	67.2
673	2.0573059522680053	67.3
674	2.046275797648593	67.4
675	2.0507125578017664	67.5
676	2.055159545215591	67.6
677	2.049587966356866	67.7
678	2.0566695669129658	67.8
679	2.0528837966737634	67.9
680	2.054043992312358	68.0
681	2.034612348745473	68.1
682	2.0405711615024	68.2
683	2.0440308423288807	68.3
684	2.0398547048857747	68.4
685	2.038099277003645	68.5
686	2.056629894502716	68.6
687	2.0390155330452058	68.7
688	2.035996747514957	68.8
689	2.0556432827029885	68.9
690	2.048881403409398	69.0
691	2.041868120289315	69.1
692	2.0329527541422023	69.2
693	2.0321263065321813	69.3
694	2.0366412531896763	69.4
695	2.039287571391076	69.5
696	2.0358078567061675	69.6
697	2.031706517918666	69.7
698	2.034706301979928	69.8
699	2.0243790136733057	69.9
700	2.025658537674736	70.0
701	2.022146664111431	70.1
702	2.0215939152965046	70.2
703	2.032354831145752	70.3
704	2.042131724480057	70.4
705	2.034629020431043	70.5
706	2.0437577010514176	70.6
707	2.0432502973799127	70.7
708	2.045642954847306	70.8
709	2.0368008145396455	70.9
710	2.0295723005698263	71.0
711	2.0338158527718555	71.1
712	2.038070670014173	71.2
713	2.0417989084277317	71.3
714	2.0560172844885507	71.4
715	2.0375605388435454	71.5
716	2.035571486615223	71.6
717	2.034416532910444	71.7
718	2.0505123053872305	71.8
719	2.041203529688306	71.9
720	2.046067948923355	72.0
721	2.0435078971848806	72.1
722	2.0427784273348215	72.2
723	2.0502971622538926	72.3
724	2.061472502970239	72.4
725	2.0453569028443246	72.5
726	2.043340733082791	72.6
727	2.0448416863415972	72.7
728	2.0462590953461257	72.8
729	2.0429346823784584	72.9
730	2.0442853471682163	73.0
731	2.0355130187860793	73.1
732	2.0323322998333957	73.2
733	2.0282597835975933	73.3
734	2.0305437882391266	73.4
735	2.045826824042563	73.5
736	2.0355437192646564	73.6
737	2.0370209765494023	73.7
738	2.042493311675742	73.8
739	2.0440481104230313	73.9
740	2.042928026509476	74.0
741	2.0258692693707148	74.1
742	2.0312315211922742	74.2
743	2.0297997686383047	74.3
744	2.0361816877541337	74.4
745	2.0399695564482734	74.5
746	2.043676571640038	74.6
747	2.0482469490456436	74.7
748	2.0363709249461737	74.8
749	2.0462630070451793	74.9
750	2.0576522867727185	75.0
751	2.0523536822985418	75.1
752	2.057497009475639	75.2
753	2.0500469596539	75.3
754	2.0469390805723573	75.4
755	2.0618441867482065	75.5
756	2.059926405815238	75.6
757	2.05627608980809	75.7
758	2.05704608855864	75.8
759	2.068464712583104	75.9
760	2.0665518940111633	76.0
761	2.0676739624050993	76.1
762	2.0741566608856097	76.2
763	2.074391443854586	76.3
764	2.05515000226629	76.4
765	2.0658722081530114	76.5
766	2.0596330185604246	76.6
767	2.0590493981936535	76.7
768	2.0648070756828454	76.8
769	2.0699119427974138	76.9
770	2.0619151871072807	77.0
771	2.060682620008103	77.1
772	2.0644489239686337	77.2
773	2.057621346463305	77.3
774	2.0635529886978503	77.4
775	2.0461061974450643	77.5
776	2.0703024825207654	77.6
777	2.069731420326658	77.7
778	2.07487714953874	77.8
779	2.0487022909100197	77.9
780	2.05796493994147	78.0
781	2.0709472849204924	78.1
782	2.0735402931105793	78.2
783	2.0568124107667343	78.3
784	2.059850557655977	78.4
785	2.0548118582805155	78.5
786	2.0662309939334778	78.6
787	2.088710449304398	78.7
788	2.086797060556906	78.8
789	2.083286279425123	78.9
790	2.0821270547764392	79.0
791	2.0727342090427134	79.1
792	2.0768603217165595	79.2
793	2.0893814073655133	79.3
794	2.075102331434584	79.4
795	2.0522439097658265	79.5
796	2.043553716282634	79.6
797	2.0502420697545514	79.7
798	2.04334285368184	79.8
799	2.040005392025288	79.9
800	2.048835596677662	80.0
801	2.0513890180237624	80.1
802	2.0377036621408737	80.2
803	2.048928940204534	80.3
804	2.048871278287148	80.4
805	2.04125296999886	80.5
806	2.053477321004108	80.6
807	2.052090407722804	80.7
808	2.032340701794948	80.8
809	2.040721669549541	80.9
810	2.040000898339923	81.0
811	2.0354193128569755	81.1
812	2.0408083111547666	81.2
813	2.0357127226085168	81.3
814	2.0279739649128277	81.4
815	2.0520862607684935	81.5
816	2.030882489923446	81.6
817	2.0276365083472867	81.7
818	2.0267487375475857	81.8
819	2.0262280117299336	81.9
820	2.038919348557605	82.0
821	2.030981890584395	82.1
822	2.0368837278409693	82.2
823	2.0500729653325864	82.3
824	2.035418524630651	82.4
825	2.040677715979307	82.5
826	2.0388881053254106	82.6
827	2.0358196428878053	82.7
828	2.0327045281519815	82.8
829	2.0266204625328132	82.9
830	2.0418426022986997	83.0
831	2.0369661243869444	83.1
832	2.0299182829101845	83.2
833	2.0336139426619257	83.3
834	2.036717953064176	83.4
835	2.0412344271787455	83.5
836	2.035644507044805	83.6
837	2.042820659203137	83.7
838	2.029074858433659	83.8
839	2.0357191720297276	83.9
840	2.036983782016777	84.0
841	2.038826823152468	84.1
842	2.02823906513082	84.2
843	2.010762359532778	84.3
844	2.015332711999991	84.4
845	2.0144637373557868	84.5
846	2.0113786241839	84.6
847	2.02004057850737	84.7
848	2.0184488725664216	84.8
849	2.019048386639941	84.9
850	2.0192510468024616	85.0
851	2.0339406039365477	85.1
852	2.0372387893827515	85.2
853	2.0316830476493966	85.3
854	2.0337182926936217	85.4
855	2.02543247757197	85.5
856	2.023316866882335	85.6
857	2.0174954067271593	85.7
858	2.0237755082332023	85.8
859	2.0207738982428487	85.9
860	2.0241943102519055	86.0
861	2.022330635842916	86.1
862	2.013579765961071	86.2
863	2.0089277748898535	86.3
864	2.0120406194984044	86.4
865	2.0085819996297585	86.5
866	2.008212963496418	86.6
867	2.014123633621925	86.7
868	2.0218451653735507	86.8
869	2.015623731662046	86.9
870	2.019447159999444	87.0
871	2.030647467899813	87.1
872	2.0412462857120723	87.2
873	2.017883442681537	87.3
874	2.0278721176730232	87.4
875	2.0317257383839955	87.5
876	2.037462237084693	87.6
877	2.031703533941076	87.7
878	2.031010665964293	87.8
879	2.02706041539143	87.9
880	2.0334621204632537	88.0
881	2.0279601447552813	88.1
882	2.0361952706080033	88.2
883	2.0274118455207555	88.3
884	2.0193299858034335	88.4
885	2.026899151356996	88.5
886	2.0355101898021744	88.6
887	2.0171364016959243	88.7
888	2.022402065555507	88.8
889	2.0293896575145225	88.9
890	2.0136757370720284	89.0
891	2.0152589547349797	89.1
892	2.011397574202378	89.2
893	2.021861699534451	89.3
894	2.0332912432691463	89.4
895	2.0334256270178623	89.5
896	2.035524670768884	89.6
897	2.0282922074206335	89.7
898	2.0310911752645504	89.8
899	2.0293898648167574	89.9
900	2.0355973882989296	90.0
901	2.036426006257307	90.1
902	2.0471233668714954	90.2
903	2.0477959324465225	90.3
904	2.0387353694181964	90.4
905	2.040706388126906	90.5
906	2.034741948516602	90.6
907	2.0435791372857426	90.7
908	2.045685136745215	90.8
909	2.0557585128747826	90.9
910	2.0485927755232143	91.0
911	2.053078794769904	91.1
912	2.046934963990828	91.2
913	2.0476091456425913	91.3
914	2.0463241861046457	91.4
915	2.051345591743329	91.5
916	2.0489969004259607	91.6
917	2.048888108751519	91.7
918	2.040848532424484	91.8
919	2.0492140791538365	91.9
920	2.053253330462734	92.0
921	2.0532247523698905	92.1
922	2.05769279519704	92.2
923	2.055486901218948	92.3
924	2.040464069389227	92.4
925	2.0295561913300313	92.5
926	2.0398376041301747	92.6
927	2.0448055175327364	92.7
928	2.04305972476609	92.8
929	2.052767883000679	92.9
930	2.0547431598130133	93.0
931	2.049067755547653	93.1
932	2.061412303151076	93.2
933	2.0556238623620087	93.3
934	2.054888584537483	93.4
935	2.0565687789032814	93.5
936	2.0472461806632323	93.6
937	2.035584451928486	93.7
938	2.044320052281299	93.8
939	2.048883012043076	93.9
940	2.051050716982865	94.0
941	2.0697334163204673	94.1
942	2.070514844381027	94.2
943	2.0567951227804837	94.3
944	2.0621114760692443	94.4
945	2.061210655356584	94.5
946	2.0480727286813623	94.6
947	2.0564315362363126	94.7
948	2.0601394812608262	94.8
949	2.0711283351006364	94.9
950	2.066956287155052	95.0
951	2.053481974551891	95.1
952	2.050508351318681	95.2
953	2.0547861891302572	95.3
954	2.0589718840901736	95.4
955	2.064951431551958	95.5
956	2.055175641193477	95.6
957	2.0593927558667473	95.7
958	2.0587949658751845	95.8
959	2.063660393124021	95.9
960	2.05637329153096	96.0
961	2.044602673765823	96.1
962	2.046618599132736	96.2
963	2.0526382972235355	96.3
964	2.0556979263307196	96.4
965	2.0685594804605194	96.5
966	2.055379940619343	96.6
967	2.0718309011676057	96.7
968	2.056983772945242	96.8
969	2.0620095691854883	96.9
970	2.044484711925044	97.0
971	2.046356041460707	97.1
972	2.0514641456992027	97.2
973	2.0630505796276855	97.3
974	2.074109045469325	97.4
975	2.0702111737508933	97.5
976	2.075751303884028	97.6
977	2.081769205270423	97.7
978	2.0975392249121665	97.8
979	2.099617484108103	97.9
980	2.079015178698539	98.0
981	2.0752313916708935	98.1
982	2.0745065029295224	98.2
983	2.0690882849079286	98.3
984	2.0875874183271574	98.4
985	2.0809755405917625	98.5
986	2.072635366518181	98.6
987	2.069913599295653	98.7
988	2.052194387659034	98.8
989	2.0680003249776218	98.9
990	2.0684337090861273	99.0
991	2.0539844328774977	99.1
992	2.089927921358908	99.2
993	2.0859269220343517	99.3
994	2.0939892545808148	99.4
995	2.079664813342359	99.5
996	2.082067664127986	99.6
997	2.0548863941885727	99.7
998	2.058925126480802	99.8
999	2.0467384112262867	99.9
1000	2.0458869842657856	100.0
1001	2.049675544092108	100.1
1002	2.0553246058991603	100.2
1003	2.0618023148948024	100.3
1004	2.0646495887051377	100.4
1005	2.0646804831020735	100.5
1006	2.047160765304888	100.6
1007	2.047065037151351	100.7
1008	2.0641184793336875	100.8
1009	2.054687600685765	100.9
1010	2.054415636521935	101.0
1011	2.0645947897252706	101.1
1012	2.054378904120712	101.2
1013	2.0491512979923745	101.3
1014	2.0537933559510577	101.4
1015	2.037385780683913	101.5
1016	2.0469293105767994	101.6
1017	2.0534279434325398	101.7
1018	2.029624481895535	101.8
1019	2.0301092071250593	101.9
1020	2.0522363459394697	102.0
1021	2.0401570482771776	102.1
1022	2.035908317783721	102.2
1023	2.0440802763407624	102.3
1024	2.0356046309311915	102.4
1025	2.0197250243671934	102.5
1026	2.0327499203599633	102.6
1027	2.024983964790819	102.7
1028	2.0337845565815345	102.8
1029	2.0339326104427697	102.9
1030	2.0395456518988953	103.0
1031	2.0288446927124024	103.1
1032	2.0428294159959766	103.2
1033	2.039509583497693	103.3
1034	2.0355437288178853	103.4
1035	2.041624316198779	103.5
1036	2.0262784832333147	103.6
1037	2.0178633330424423	103.7
1038	2.02627864459747	103.8
1039	2.0337689778896735	103.9
1040	2.042272837706026	104.0
1041	2.0296143346940996	104.1
1042	2.037585678327433	104.2
1043	2.036886927497425	104.3
1044	2.039369203501495	104.4
1045	2.0367140502129204	104.5
1046	2.03432233687204	104.6
1047	2.039629224602533	104.7
1048	2.0401317043521896	104.8
1049	2.025526201657608	104.9
1050	2.030869475594724	105.0
1051	2.032902388255414	105.1
1052	2.0370748542391652	105.2
1053	2.0289948502482757	105.3
1054	2.037159597083168	105.4
1055	2.04094395435321	105.5
1056	2.0402050614373772	105.6
1057	2.0342981894471635	105.7
1058	2.0418743702561843	105.8
1059	2.0347293407344056	105.9
1060	2.0525338814770726	106.0
1061	2.0442802661912998	106.1
1062	2.0351125726814874	106.2
1063	2.0396983775332003	106.3
1064	2.029588558992789	106.4
1065	2.0359120871411176	106.5
1066	2.0294054778468205	106.6
1067	2.0315691821384467	106.7
1068	2.036396863628368	106.8
1069	2.054112624040407	106.9
1070	2.0545926616330323	107.0
1071	2.0519735841198945	107.1
1072	2.049815838295635	107.2
1073	2.050864376611651	107.3
1074	2.0195245245988183	107.4
1075	2.033849332578208	107.5
1076	2.040448877256468	107.6
1077	2.030438280696476	107.7
1078	2.033950961691834	107.8
1079	2.0387664950822453	107.9
1080	2.0423690828390417	108.0
1081	2.040843839543543	108.1
1082	2.0350462988942093	108.2
1083	2.0276335810673616	108.3
1084	2.030143407627485	108.4
1085	2.032303670214391	108.5
1086	2.03642273014846	108.6
1087	2.0342344465254967	108.7
1088	2.0313992214289125	108.8
1089	2.0323382103977123	108.9
1090	2.0326060431492485	109.0
1091	2.0216849451737144	109.1
1092	2.024802484330521	109.2
1093	2.030820016931442	109.3
1094	2.0323944036785275	109.4
1095	2.0334222876027273	109.5
1096	2.0218530624851385	109.6
1097	2.0174730461012746	109.7
1098	2.0085810182900627	109.8
1099	2.0245297711126464	109.9
1100	2.0228878443151324	110.0
1101	2.0411940610844552	110.1
1102	2.041581294641188	110.2
1103	2.0486165210339045	110.3
1104	2.0347182695972803	110.4
1105	2.029591960893948	110.5
1106	2.0390440416840376	110.6
1107	2.0391452940212953	110.7
1108	2.0302386299331214	110.8
1109	2.0316199969742117	110.9
1110	2.0294756801573777	111.0
1111	2.0322543900035948	111.1
1112	2.0281789158571786	111.2
1113	2.030222278162641	111.3
1114	2.0215608429136593	111.4
1115	2.0198969233864057	111.5
1116	2.018954160355458	111.6
1117	2.0111193743007307	111.7
1118	2.0000351303648634	111.8
1119	2.0145188915905523	111.9
1120	2.019969273047182	112.0
1121	2.014823873576427	112.1
1122	2.0124010678767945	112.2
1123	2.013831841293629	112.3
1124	2.0256676552667816	112.4
1125	2.0142060087899503	112.5
1126	2.0329876504600053	112.6
1127	2.0380217645568113	112.7
1128	2.023713230471426	112.8
1129	2.005770731071993	112.9
1130	2.019872823921408	113.0
1131	2.01820048138732	113.1
1132	2.020222427472684	113.2
1133	2.0209685274787725	113.3
1134	2.0214362168096534	113.4
1135	2.0275191644989916	113.5
1136	2.015164163049964	113.6
1137	2.0118247633471995	113.7
1138	2.011011781138162	113.8
1139	2.02329503446477	113.9
1140	2.0333988328810646	114.0
1141	2.026592609071065	114.1
1142	2.015322256073022	114.2
1143	2.03117699950428	114.3
1144	2.03209958410122	114.4
1145	2.0203023342831714	114.5
1146	2.0242453838945966	114.6
1147	2.0344747352250723	114.7
1148	2.018882815595016	114.8
1149	2.0259002723403827	114.9
1150	2.034390216615201	115.0
1151	2.023451875134812	115.1
1152	2.0227917438696266	115.2
1153	2.0199520224039906	115.3
1154	2.022833769009377	115.4
1155	2.030159457837455	115.5
1156	2.037135830978983	115.6
1157	2.038375402261838	115.7
1158	2.0381074126641012	115.8
1159	2.033143523933968	115.9
1160	2.032242418245967	116.0
1161	2.041112040114813	116.1
1162	2.0391505023204135	116.2
1163	2.038945071613587	116.3
1164	2.035116645478886	116.4
1165	2.0299553452764263	116.5
1166	2.020910265607646	116.6
1167	2.0364027861770073	116.7
1168	2.018272953485468	116.8
1169	2.0344774559915444	116.9
1170	2.03252782519224	117.0
1171	2.031393754909577	117.1
1172	2.036273085448386	117.2
1173	2.0359745993616656	117.3
1174	2.0329472422994623	117.4
1175	2.0282122587350457	117.5
1176	2.044341965310491	117.6
1177	2.0350841852243566	117.7
1178	2.0306198197483947	117.8
1179	2.0213084909643926	117.9
1180	2.0290458349034792	118.0
1181	2.0344587025609213	118.1
1182	2.0291328807123397	118.2
1183	2.0243611321688775	118.3
1184	2.0240217927708075	118.4
1185	2.0266718946556987	118.5
1186	2.0459095178150823	118.6
1187	2.0309372132412604	118.7
1188	2.0252628804076145	118.8
1189	2.039875504879527	118.9
1190	2.034823400463592	119.0
1191	2.032459464108358	119.1
1192	2.0301212042829677	119.2
1193	2.025679335266109	119.3
1194	2.0313214534883093	119.4
1195	2.028501777790207	119.5
1196	2.034987943624903	119.6
1197	2.0372126873660696	119.7
1198	2.0518645011740935	119.8
1199	2.0349754956981077	119.9
1200	2.043342970374644	120.0
1201	2.046286166575819	120.1
1202	2.0360741057741354	120.2
1203	2.0572115704159084	120.3
1204	2.0327472262491426	120.4
1205	2.046289105937375	120.5
1206	2.0382272610715813	120.6
1207	2.0434695600689943	120.7
1208	2.032645545161249	120.8
1209	2.038156970366887	120.9
1210	2.0367303168623536	121.0
1211	2.045522269349005	121.1
1212	2.0439091649742	121.2
1213	2.0372456848608733	121.3
1214	2.040054991608027	121.4
1215	2.0370952686420005	121.5
1216	2.062815339397057	121.6
1217	2.0470680614719052	121.7
1218	2.0424982762288115	121.8
1219	2.0542896101673778	121.9
1220	2.0442857646072885	122.0
1221	2.0416385568760527	122.1
1222	2.0310388172849128	122.2
1223	2.036305177627478	122.3
1224	2.0435000829684973	122.4
1225	2.034889706347006	122.5
1226	2.03743449012682	122.6
1227	2.029613644240212	122.7
1228	2.0314096265573625	122.8
1229	2.0407361825748853	122.9
1230	2.0416594080264785	123.0
1231	2.0366469741526827	123.1
1232	2.024197027610566	123.2
1233	2.0362838971796227	123.3
1234	2.0142918632092948	123.4
1235	2.032746104460423	123.5
1236	2.0182368642147486	123.6
1237	2.036618356068004	123.7
1238	2.033334260743124	123.8
1239	2.0387614677091768	123.9
1240	2.0343186567161435	124.0
1241	2.033512870562918	124.1
1242	2.030860570067235	124.2
1243	2.035034182030641	124.3
1244	2.0313924563656283	124.4
1245	2.0241044826724415	124.5
1246	2.0149802049078844	124.6
1247	2.0343153331176596	124.7
1248	2.035100763959361	124.8
1249	2.0291922493533803	124.9
1250	2.027907846235154	125.0
1251	2.0229078154209845	125.1
1252	2.0168242659178146	125.2
1253	2.030334920803907	125.3
1254	2.0247664066185678	125.4
1255	2.034840520821882	125.5
1256	2.023977856931271	125.6
1257	2.041202807900743	125.7
1258	2.0304999436436826	125.8
1259	2.0346781596938692	125.9
1260	2.029695902276702	126.0
1261	2.044701000018249	126.1
1262	2.040290906172727	126.2
1263	2.024217135721847	126.3
1264	2.0221457310323663	126.4
1265	2.0358786588533064	126.5
1266	2.0407973424097254	126.6
1267	2.0380360022146977	126.7
1268	2.0244837641674023	126.8
1269	2.041500761486941	126.9
1270	2.0462604570466287	127.0
1271	2.038775753964276	127.1
1272	2.0145653906609655	127.2
1273	2.0262151769282988	127.3
1274	2.0326716876391253	127.4
1275	2.0380257808103854	127.5
1276	2.0312523575121086	127.6
1277	2.0270129817753624	127.7
1278	2.0267609983474744	127.8
1279	2.024393511648063	127.9
1280	2.0154069056238244	128.0
1281	2.026374327332201	128.1
1282	2.014224641338702	128.2
1283	2.028070664927017	128.3
1284	2.027072676995395	128.4
1285	2.026122176381643	128.5
1286	2.0414330306999138	128.6
1287	2.0375652084613023	128.7
1288	2.034104943448977	128.8
1289	2.022054354243813	128.9
1290	2.0340858033934137	129.0
1291	2.0494383532731044	129.1
1292	2.0621937808021946	129.2
1293	2.050797451572907	129.3
1294	2.044646770131242	129.4
1295	2.0398821292713714	129.5
1296	2.032478920963693	129.6
1297	2.025307027574627	129.7
1298	2.037365884605057	129.8
1299	2.037836982194578	129.9
1300	2.0369140411629583	130.0
1301	2.0443799133274783	130.1
1302	2.0287723950011594	130.2
1303	2.0355633524343286	130.3
1304	2.0255056092066224	130.4
1305	2.0225793030056973	130.5
1306	2.043131347285906	130.6
1307	2.0325596979431553	130.7
1308	2.0278609423647365	130.8
1309	2.0234862579205526	130.9
1310	2.0264063497780533	131.0
1311	2.0343992059095757	131.1
1312	2.0459009572865603	131.2
1313	2.029793148396688	131.3
1314	2.0381965167309266	131.4
1315	2.037475541526022	131.5
1316	2.0507875754849203	131.6
1317	2.0518377424803442	131.7
1318	2.048905375042234	131.8
1319	2.036901185475421	131.9
1320	2.049480549090031	132.0
1321	2.055650411178433	132.1
1322	2.0483373260906936	132.2
1323	2.058290857462868	132.3
1324	2.0464258134439377	132.4
1325	2.0495617429674122	132.5
1326	2.0431441312750747	132.6
1327	2.026617242801186	132.7
1328	2.041236809641484	132.8
1329	2.0481743864238533	132.9
1330	2.05495075113158	133.0
1331	2.047995555777248	133.1
1332	2.0530992980259866	133.2
1333	2.055402418591374	133.3
1334	2.058787800439539	133.4
1335	2.062150487076258	133.5
1336	2.0573189875482694	133.6
1337	2.0659397272863402	133.7
1338	2.0411568623154217	133.8
1339	2.053099596161788	133.9
1340	2.054833020706627	134.0
1341	2.0510968986160236	134.1
1342	2.050095705786044	134.2
1343	2.0542766587035826	134.3
1344	2.0524646890150997	134.4
1345	2.032645788480567	134.5
1346	2.0469797196123896	134.6
1347	2.0578731212277295	134.7
1348	2.052811882583499	134.8
1349	2.067166713075222	134.9
1350	2.061612803192067	135.0
1351	2.0603683463522655	135.1
1352	2.0353998460403258	135.2
1353	2.032930175007839	135.3
1354	2.051434095047562	135.4
1355	2.052462278396301	135.5
1356	2.0627102514351545	135.6
1357	2.0525581456258393	135.7
1358	2.0654871793220027	135.8
1359	2.0769550546246505	135.9
1360	2.0616244753736863	136.0
1361	2.067020263151986	136.1
1362	2.070683380009547	136.2
1363	2.071341993898672	136.3
1364	2.0683087076471804	136.4
1365	2.075448861224397	136.5
1366	2.0694694073587225	136.6
1367	2.07147588282722	136.7
1368	2.0702279711207447	136.8
1369	2.070286687552086	136.9
1370	2.0724506214522496	137.0
1371	2.0644167510178293	137.1
1372	2.075420895559213	137.2
1373	2.0790663373336344	137.3
1374	2.079247424962407	137.4
1375	2.059901131483676	137.5
1376	2.050139281280169	137.6
1377	2.0662338030922243	137.7
1378	2.0653494896796354	137.8
1379	2.0716125803305783	137.9
1380	2.0724095642765916	138.0
1381	2.050825391058215	138.1
1382	2.0510340924027894	138.2
1383	2.061774253989494	138.3
1384	2.0517614595119644	138.4
1385	2.052355407428343	138.5
1386	2.061342321770721	138.6
1387	2.066253869033512	138.7
1388	2.0714060547800695	138.8
1389	2.060654064885751	138.9
1390	2.070137331365771	139.0
1391	2.071644761548837	139.1
1392	2.080930672477929	139.2
1393	2.0750104379918026	139.3
1394	2.07672373901779	139.4
1395	2.078988630716601	139.5
1396	2.0638518320499544	139.6
1397	2.069361326581867	139.7
1398	2.081202997680691	139.8
1399	2.0814626818582447	139.9
1400	2.0827871513779708	140.0
1401	2.0834479560652137	140.1
1402	2.0819999073859075	140.2
1403	2.080139093583079	140.3
1404	2.0663301136939425	140.4
1405	2.0776483471100855	140.5
1406	2.0706831987899017	140.6
1407	2.090823781632585	140.7
1408	2.089742179624618	140.8
1409	2.0767928923865124	140.9
1410	2.0857089171494874	141.0
1411	2.076046433557364	141.1
1412	2.070172129796709	141.2
1413	2.0749136238068617	141.3
1414	2.076257139065813	141.4
1415	2.077504424255605	141.5
1416	2.0757583474764743	141.6
1417	2.072458829367294	141.7
1418	2.062526547485062	141.8
1419	2.0554343247149727	141.9
1420	2.046281011168164	142.0
1421	2.055596412306663	142.1
1422	2.0524929379032133	142.2
1423	2.043062623294311	142.3
1424	2.053364653029815	142.4
1425	2.049539268796705	142.5
1426	2.0499774137251934	142.6
1427	2.0456442653120033	142.7
1428	2.0518393487720563	142.8
1429	2.059869888438061	142.9
1430	2.0402479600694496	143.0
1431	2.0385077592992347	143.1
1432	2.052783558199143	143.2
1433	2.0426938978904494	143.3
1434	2.037662345017216	143.4
1435	2.0300887618264247	143.5
1436	2.049574334448674	143.6
1437	2.037809424220319	143.7
1438	2.039210550431409	143.8
1439	2.042266995549546	143.9
1440	2.0407065357238996	144.0
1441	2.035897698431761	144.1
1442	2.023719077702648	144.2
1443	2.041009943855325	144.3
1444	2.0333756942998953	144.4
1445	2.0171192211190205	144.5
1446	2.0350638853946115	144.6
1447	2.0288435533359914	144.7
1448	2.0273409693973905	144.8
1449	2.0387555781115054	144.9
1450	2.0367992770526757	145.0
1451	2.0266588080945227	145.1
1452	2.0280082036896956	145.2
1453	2.036593343148905	145.3
1454	2.0389435708354195	145.4
1455	2.027220288806793	145.5
1456	2.0300767457776416	145.6
1457	2.0341343249877486	145.7
1458	2.0360176406171093	145.8
1459	2.0441000648453245	145.9
1460	2.0325897180362733	146.0
1461	2.038066638708326	146.1
1462	2.0367623538007877	146.2
1463	2.0297999281441697	146.3
1464	2.0446933100502833	146.4
1465	2.035029856472226	146.5
1466	2.028826040205937	146.6
1467	2.038698369236727	146.7
1468	2.0570950954220235	146.8
1469	2.057379867526109	146.9
1470	2.055509228545208	147.0
1471	2.0454765627527776	147.1
1472	2.0454480548115064	147.2
1473	2.0507964572282114	147.3
1474	2.0524999811007536	147.4
1475	2.028395826782601	147.5
1476	2.047955283632479	147.6
1477	2.0431790544556505	147.7
1478	2.0453775761021253	147.8
1479	2.044570696144964	147.9
1480	2.030945622618968	148.0
1481	2.037242561867879	148.1
1482	2.0285959438331798	148.2
1483	2.039737924664858	148.3
1484	2.0245697209452183	148.4
1485	2.0284253475033025	148.5
1486	2.0393411557880636	148.6
1487	2.0409376375183426	148.7
1488	2.027615914399353	148.8
1489	2.0379241489082807	148.9
1490	2.046396726090624	149.0
1491	2.030301639433796	149.1
1492	2.052455266638992	149.2
1493	2.0469493495017788	149.3
1494	2.038493633585601	149.4
1495	2.050944237096636	149.5
1496	2.04335560302712	149.6
1497	2.0535343241153163	149.7
1498	2.0453511926016072	149.8
1499	2.0406244730693146	149.9
1500	2.0472679574641743	150.0
1501	2.044800234397886	150.1
1502	2.040928624551513	150.2
1503	2.0305448683204004	150.3
1504	2.037811827664127	150.4
1505	2.0357553460708058	150.5
1506	2.044380020613149	150.6
1507	2.0560593440682955	150.7
1508	2.050721212773792	150.8
1509	2.045840835719392	150.9
1510	2.048373353389252	151.0
1511	2.0534340080498006	151.1
1512	2.0606153973700936	151.2
1513	2.0610512836532955	151.3
1514	2.0540502102366833	151.4
1515	2.0484963951135957	151.5
1516	2.0559816385244107	151.6
1517	2.0590240297387035	151.7
1518	2.04846480960231	151.8
1519	2.0415254429628034	151.9
1520	2.0437976559036857	152.0
1521	2.0488593324891284	152.1
1522	2.0505380139290423	152.2
1523	2.036551875429935	152.3
1524	2.0271720841849104	152.4
1525	2.041089403805426	152.5
1526	2.0290900058633263	152.6
1527	2.0442093715580403	152.7
1528	2.0394269001454712	152.8
1529	2.038142483366569	152.9
1530	2.0374268621914178	153.0
1531	2.0427992927093594	153.1
1532	2.0444912094745247	153.2
1533	2.0447159437505733	153.3
1534	2.039763230843707	153.4
1535	2.0378381491918214	153.5
1536	2.0423430215282052	153.6
1537	2.039204820827915	153.7
1538	2.0257003773492337	153.8
1539	2.0393245020557282	153.9
1540	2.0274217662243115	154.0
1541	2.038115265218952	154.1
1542	2.0326275911343203	154.2
1543	2.041274154923227	154.3
1544	2.047313212498109	154.4
1545	2.035146817602215	154.5
1546	2.03704535056058	154.6
1547	2.0288817579815497	154.7
1548	2.030934745557594	154.8
1549	2.0322817345798025	154.9
1550	2.0338176989837318	155.0
1551	2.018860575926898	155.1
1552	2.026209366831934	155.2
1553	2.0192780976172595	155.3
1554	2.035580398807173	155.4
1555	2.0338701545283944	155.5
1556	2.0256803445882396	155.6
1557	2.0333208224590456	155.7
1558	2.014488992821098	155.8
1559	2.0252404410050877	155.9
1560	2.0173579737522513	156.0
1561	2.029218128415542	156.1
1562	2.0246521667221207	156.2
1563	2.0310122448169334	156.3
1564	2.036484573460249	156.4
1565	2.0318564548548648	156.5
1566	2.0376924751988628	156.6
1567	2.030501177071274	156.7
1568	2.0249231133071546	156.8
1569	2.047562749480053	156.9
1570	2.037653422424016	157.0
1571	2.0346608411155866	157.1
1572	2.0389290324617337	157.2
1573	2.0335327340851252	157.3
1574	2.0397715305133937	157.4
1575	2.0297890765045437	157.5
1576	2.035312874417803	157.6
1577	2.0321133816126795	157.7
1578	2.0353195052097375	157.8
1579	2.035141881439291	157.9
1580	2.0386674993375107	158.0
1581	2.0270804211410027	158.1
1582	2.0327764518968734	158.2
1583	2.029238160293309	158.3
1584	2.035657824275174	158.4
1585	2.03380657869772	158.5
1586	2.026767821445156	158.6
1587	2.0367799697277227	158.7
1588	2.041651551829721	158.8
1589	2.042186357572762	158.9
1590	2.0346457804748703	159.0
1591	2.0310284322548178	159.1
1592	2.0396852129736422	159.2
1593	2.0384980335002134	159.3
1594	2.0234393733247904	159.4
1595	2.0430420910281333	159.5
1596	2.0336173220509215	159.6
1597	2.0378018475648343	159.7
1598	2.03063628064675	159.8
1599	2.0367893789000124	159.9
1600	2.046814230406269	160.0
1601	2.0314363777901363	160.1
1602	2.035136810223314	160.2
1603	2.028790488910953	160.3
1604	2.032386907630712	160.4
1605	2.0426657776498645	160.5
1606	2.044584389971293	160.6
1607	2.0287506910768713	160.7
1608	2.035492755468392	160.8
1609	2.0298893604474544	160.9
1610	2.034424021205224	161.0
1611	2.0415931837062704	161.1
1612	2.0497565395424644	161.2
1613	2.035498865493904	161.3
1614	2.0337576829812147	161.4
1615	2.026511820902366	161.5
1616	2.027156307519919	161.6
1617	2.0278490243798775	161.7
1618	2.0337594191957926	161.8
1619	2.0296741219755847	161.9
1620	2.040634791592663	162.0
1621	2.046603563962402	162.1
1622	2.039012913435931	162.2
1623	2.0368899487081196	162.3
1624	2.029944402611321	162.4
1625	2.039398348890468	162.5
1626	2.039823121078928	162.6
1627	2.03773955029579	162.7
1628	2.038707883077922	162.8
1629	2.0330003796660034	162.9
1630	2.047477238270066	163.0
1631	2.039259904986364	163.1
1632	2.0410192417009303	163.2
1633	2.0407305669715647	163.3
1634	2.041795447346434	163.4
1635	2.0433934138827214	163.5
1636	2.0487214529598345	163.6
1637	2.0380619694351907	163.7
1638	2.0396883077407026	163.8
1639	2.044154019108084	163.9
1640	2.034225995676234	164.0
1641	2.0269078178142683	164.1
1642	2.0295285146985917	164.2
1643	2.0349674444304795	164.3
1644	2.0354190001251475	164.4
1645	2.0384717463339324	164.5
1646	2.0431365437525275	164.6
1647	2.021996628865526	164.7
1648	2.0487773902376465	164.8
1649	2.035012310365848	164.9
1650	2.0345680130727706	165.0
1651	2.0481426602352935	165.1
1652	2.056721497310504	165.2
1653	2.0394314384415573	165.3
1654	2.047611888187611	165.4
1655	2.038314229355538	165.5
1656	2.0398030841937267	165.6
1657	2.0473248139957265	165.7
1658	2.0428575252370056	165.8
1659	2.0477227990304003	165.9
1660	2.035483016080774	166.0
1661	2.042976710642567	166.1
1662	2.0429578837244926	166.2
1663	2.0430353411780144	166.3
1664	2.0392808013439607	166.4
1665	2.0340429793197843	166.5
1666	2.039757614089816	166.6
1667	2.0305745315407537	166.7
1668	2.041126934879657	166.8
1669	2.028476194771887	166.9
1670	2.0348814993487663	167.0
1671	2.0446272474502885	167.1
1672	2.0258017902311254	167.2
1673	2.0236588169387373	167.3
1674	2.0303465833602337	167.4
1675	2.02524397621694	167.5
1676	2.0404598942843037	167.6
1677	2.041935663217809	167.7
1678	2.031268104912694	167.8
1679	2.047568850706042	167.9
1680	2.040546563599516	168.0
1681	2.0386398684105265	168.1
1682	2.0400143654087564	168.2
1683	2.0370921804812467	168.3
1684	2.028898431318306	168.4
1685	2.0397266542922545	168.5
1686	2.0384242215950468	168.6
1687	2.036588709142463	168.7
1688	2.035206185519634	168.8
1689	2.0363230093257476	168.9
1690	2.0346939042112693	169.0
1691	2.0500166541424707	169.1
1692	2.0296572469591103	169.2
1693	2.021561554987992	169.3
1694	2.0285030755523428	169.4
1695	2.0331441157484376	169.5
1696	2.0351867086775677	169.6
1697	2.0319415750812926	169.7
1698	2.027496225611119	169.8
1699	2.034375810348332	169.9
1700	2.0247313610699065	170.0
1701	2.0373735696282944	170.1
1702	2.029029621801532	170.2
1703	2.0166570963752344	170.3
1704	2.0270688017444027	170.4
1705	2.021568581908139	170.5
1706	2.0272151606602273	170.6
1707	2.030790907238895	170.7
1708	2.031955413058307	170.8
1709	2.044974696883825	170.9
1710	2.035837277768092	171.0
1711	2.037267647675527	171.1
1712	2.032186872701789	171.2
1713	2.02415659471777	171.3
1714	2.0229978610706643	171.4
1715	2.0262877938891415	171.5
1716	2.0198964247129645	171.6
1717	2.0265339227552186	171.7
1718	2.0302472592969343	171.8
1719	2.032275992193654	171.9
1720	2.0471412569359098	172.0
1721	2.0261881047975256	172.1
1722	2.030963374725006	172.2
1723	2.0328338812632856	172.3
1724	2.0471431506907405	172.4
1725	2.0451748559463283	172.5
1726	2.0410331563242288	172.6
1727	2.0242340293556924	172.7
1728	2.030761067294871	172.8
1729	2.0385417137859094	172.9
1730	2.0355519318162467	173.0
1731	2.0294656043449675	173.1
1732	2.0378322102429474	173.2
1733	2.0245565672441113	173.3
1734	2.0345122077862183	173.4
1735	2.0254866668065485	173.5
1736	2.0247402014450326	173.6
1737	2.0485352130543215	173.7
1738	2.037433931775385	173.8
1739	2.0281584043720158	173.9
1740	2.032895378631675	174.0
1741	2.027553572096159	174.1
1742	2.029940914662348	174.2
1743	2.040468205926746	174.3
1744	2.0310413856485283	174.4
1745	2.0322741499826513	174.5
1746	2.0300996935473465	174.6
1747	2.042402010949	174.7
1748	2.0291635028468	174.8
1749	2.0369445779109236	174.9
1750	2.02958167377521	175.0
1751	2.040801561352016	175.1
1752	2.0401589607247446	175.2
1753	2.03536840848019	175.3
1754	2.027918559156568	175.4
1755	2.0301389315895615	175.5
1756	2.0347721844525504	175.6
1757	2.0327751864657513	175.7
1758	2.033512995532316	175.8
1759	2.0311462631879205	175.9
1760	2.0250899654608525	176.0
1761	2.0339032073321883	176.1
1762	2.0260563097026667	176.2
1763	2.0230158853007967	176.3
1764	2.03543471092795	176.4
1765	2.032027844305532	176.5
1766	2.035842246908437	176.6
1767	2.032258725447228	176.7
1768	2.03412039101564	176.8
1769	2.045189918031392	176.9
1770	2.042271134454815	177.0
1771	2.0404313374188883	177.1
1772	2.0387014815453943	177.2
1773	2.039477771331735	177.3
1774	2.0460785513463042	177.4
1775	2.051025667648015	177.5
1776	2.035355798691098	177.6
1777	2.024215814342208	177.7
1778	2.0181751591911348	177.8
1779	2.0256808871944596	177.9
1780	2.025875593262246	178.0
1781	2.0363699145321776	178.1
1782	2.0297200062867358	178.2
1783	2.023958029139999	178.3
1784	2.0334199574548584	178.4
1785	2.028591736662723	178.5
1786	2.0315994436445437	178.6
1787	2.0368588941794643	178.7
1788	2.0293247697483787	178.8
1789	2.041653041907671	178.9
1790	2.030951607990662	179.0
1791	2.0287226495575803	179.1
1792	2.0318910020598353	179.2
1793	2.022170974670997	179.3
1794	2.0269538330848307	179.4
1795	2.024629743820613	179.5
1796	2.0389169980286033	179.6
1797	2.0329100858212477	179.7
1798	2.036014066885152	179.8
1799	2.033274892700184	179.9
1800	2.035789716945839	180.0
1801	2.0284738368859903	180.1
1802	2.0282340238592615	180.2
1803	2.0261826941154313	180.3
1804	2.0204844598049014	180.4
1805	2.0199370906863887	180.5
1806	2.023548263497045	180.6
1807	2.0156464259908815	180.7
1808	2.0228664867313073	180.8
1809	2.034965282920911	180.9
1810	2.016780747169301	181.0
1811	2.0230620968296273	181.1
1812	2.0246877084364847	181.2
1813	2.0175433866077386	181.3
1814	2.0203411912810774	181.4
1815	2.0309319644175963	181.5
1816	2.028494671101768	181.6
1817	2.0330109285361337	181.7
1818	2.021125593574774	181.8
1819	2.028952010672646	181.9
1820	2.019603998200829	182.0
1821	2.0218675947864417	182.1
1822	2.0299465798175187	182.2
1823	2.0267163353455806	182.3
1824	2.0187507123030595	182.4
1825	2.0264983375912253	182.5
1826	2.021452107440721	182.6
1827	2.0167035902320536	182.7
1828	2.0203337369541683	182.8
1829	2.01981663806933	182.9
1830	2.0187394091064568	183.0
1831	2.0187374983453092	183.1
1832	2.0182833252787575	183.2
1833	2.0357177997889817	183.3
1834	2.026462066298226	183.4
1835	2.025817449230092	183.5
1836	2.0335695144864214	183.6
1837	2.014135916078144	183.7
1838	2.0238878243648513	183.8
1839	2.0211080668728387	183.9
1840	2.039651224580769	184.0
1841	2.03984986285693	184.1
1842	2.028751800170628	184.2
1843	2.0303681001403686	184.3
1844	2.0392078375023206	184.4
1845	2.027854779516434	184.5
1846	2.030326982690866	184.6
1847	2.0376196643046987	184.7
1848	2.0245190551147934	184.8
1849	2.027977958895087	184.9
1850	2.0290965707200836	185.0
1851	2.0425414723657958	185.1
1852	2.0220558953763805	185.2
1853	2.037881667327254	185.3
1854	2.030367321383789	185.4
1855	2.022915337116389	185.5
1856	2.037227726281372	185.6
1857	2.030198549470835	185.7
1858	2.0400967975248334	185.8
1859	2.0416292673248853	185.9
1860	2.03626715747317	186.0
1861	2.0396507353031375	186.1
1862	2.029051608658795	186.2
1863	2.0279618909482586	186.3
1864	2.0346777984452493	186.4
1865	2.0368280538248573	186.5
1866	2.0349185182393827	186.6
1867	2.045073808031405	186.7
1868	2.0322876802780443	186.8
1869	2.0246976917549264	186.9
1870	2.0241852285548454	187.0
1871	2.0397162211782365	187.1
1872	2.030999700475251	187.2
1873	2.0229498981827954	187.3
1874	2.0146905837933575	187.4
1875	2.0426090710381497	187.5
1876	2.0343787589529208	187.6
1877	2.031428298210214	187.7
1878	2.0312242739955666	187.8
1879	2.034681386272491	187.9
1880	2.04060180581753	188.0
1881	2.049572197552894	188.1
1882	2.0463056080438036	188.2
1883	2.026843776480765	188.3
1884	2.026575066329713	188.4
1885	2.021285096302025	188.5
1886	2.0265896366994176	188.6
1887	2.024265481440591	188.7
1888	2.0270327771417618	188.8
1889	2.041883446376304	188.9
1890	2.029060054749477	189.0
1891	2.0272169844919343	189.1
1892	2.045316113383067	189.2
1893	2.0224613603892023	189.3
1894	2.039446117688893	189.4
1895	2.0423409159242336	189.5
1896	2.035947300852472	189.6
1897	2.0466572675700436	189.7
1898	2.0478293196683404	189.8
1899	2.051188132791255	189.9
1900	2.043692595947267	190.0
1901	2.0366675559461482	190.1
1902	2.0368759824013605	190.2
1903	2.0358467348598515	190.3
1904	2.042718614372112	190.4
1905	2.0424809931104555	190.5
1906	2.045468545971043	190.6
1907	2.03990207894562	190.7
1908	2.0445715146053236	190.8
1909	2.0464990178440097	190.9
1910	2.032237186755459	191.0
1911	2.0361119250256094	191.1
1912	2.039296407291435	191.2
1913	2.050904356001449	191.3
1914	2.039440828646869	191.4
1915	2.033519820089389	191.5
1916	2.0330369720214865	191.6
1917	2.0297953581031707	191.7
1918	2.0422315049130644	191.8
1919	2.0528684772517596	191.9
1920	2.037232476559762	192.0
1921	2.038662954139037	192.1
1922	2.046181119995741	192.2
1923	2.035858424493763	192.3
1924	2.031411623258996	192.4
1925	2.044262164472111	192.5
1926	2.0420022585556783	192.6
1927	2.0529259825476984	192.7
1928	2.0374242452690585	192.8
1929	2.0461756478162543	192.9
1930	2.0383150428957335	193.0
1931	2.04009934575655	193.1
1932	2.0380625527293463	193.2
1933	2.041439627525268	193.3
1934	2.0502060882313278	193.4
1935	2.044410890474879	193.5
1936	2.048901174532165	193.6
1937	2.0484755096672407	193.7
1938	2.040354809854288	193.8
1939	2.023734796241429	193.9
1940	2.027890038509132	194.0
1941	2.0381043491893625	194.1
1942	2.032332729968039	194.2
1943	2.031319674904703	194.3
1944	2.0365544652485235	194.4
1945	2.023229071058478	194.5
1946	2.0304960078520593	194.6
1947	2.0292850035343735	194.7
1948	2.039715574579883	194.8
1949	2.0187637348564054	194.9
1950	2.0350241640174094	195.0
1951	2.0349271162059828	195.1
1952	2.037648198341683	195.2
1953	2.039490595964514	195.3
1954	2.0405786757909343	195.4
1955	2.0385504064330355	195.5
1956	2.03531834961724	195.6
1957	2.0437371277987064	195.7
1958	2.0335309099030394	195.8
1959	2.036209460516576	195.9
1960	2.0272551547827318	196.0
1961	2.0249809425638547	196.1
1962	2.0433936247899265	196.2
1963	2.057940352121847	196.3
1964	2.056432330810061	196.4
1965	2.055674529471068	196.5
1966	2.0537696277106545	196.6
1967	2.054798790138146	196.7
1968	2.0466550622111397	196.8
1969	2.0576174596041907	196.9
1970	2.045885889432144	197.0
1971	2.051865040759495	197.1
1972	2.0504803128526796	197.2
1973	2.0449200393173013	197.3
1974	2.0517975048551342	197.4
1975	2.035992753576285	197.5
1976	2.0468073906058026	197.6
1977	2.039660970085664	197.7
1978	2.0432869911195843	197.8
1979	2.036639850182242	197.9
1980	2.0318543501605175	198.0
1981	2.0338661367908317	198.1
1982	2.0240728871961107	198.2
1983	2.0305350243786435	198.3
1984	2.0335805416472046	198.4
1985	2.043590732723124	198.5
1986	2.053070792818503	198.6
1987	2.0555170366107536	198.7
1988	2.042534821453075	198.8
1989	2.0480576416267153	198.9
1990	2.069619334967091	199.0
1991	2.0772870001513977	199.1
1992	2.067686602784961	199.2
1993	2.0628252953666735	199.3
1994	2.05755827995796	199.4
1995	2.051512812119019	199.5
1996	2.045212165694642	199.6
1997	2.050981672538725	199.7
1998	2.05451197785875	199.8
[truncated: 24,001 more rows]
