# Supplementary material for: Assessing structure-function impacts on Vitellogenin by leveraging allelic variant found in honey bee subspecies Apis mellifera mellifera
Source: iScience. 2025 Jul 29;28(9):113241. doi: 10.1016/j.isci.2025.113241 (PMC12496180; doi:10.1016/j.isci.2025.113241)
Supplement: Data S1. Data and code for molecular dynamics [file mmc2.zip › MD_analysis/csv/rmsfdelg1.csv]

	Fluctuations	Atom_number
0	1.1745818	0
1	1.1825209	1
2	1.3808265	2
3	1.247435	3
4	1.0965333	4
5	0.6872802	5
6	0.58399904	6
7	0.49865034	7
8	0.5017544	8
9	0.49167287	9
10	0.5565812	10
11	0.60698456	11
12	0.7025944	12
13	0.7003915	13
14	0.6859266	14
15	0.7951889	15
16	1.0000209	16
17	1.3409382	17
18	1.7960752	18
19	2.8823867	19
20	3.300886	20
21	4.050709	21
22	4.405635	22
23	3.7551644	23
24	3.495159	24
25	2.7938843	25
26	1.8861121	26
27	1.518072	27
28	1.1271535	28
29	0.8739477	29
30	0.7323884	30
31	0.80052817	31
32	0.7852321	32
33	0.7042667	33
34	0.6197458	34
35	0.59095067	35
36	0.49926943	36
37	0.5020889	37
38	0.62811327	38
39	0.84827995	39
40	1.0580184	40
41	0.99680233	41
42	1.2210641	42
43	1.0360907	43
44	0.75401753	44
45	0.6207624	45
46	0.6034259	46
47	0.5310512	47
48	0.590741	48
49	0.6864896	49
50	0.9569484	50
51	1.0755913	51
52	1.048859	52
53	0.91293967	53
54	0.83794296	54
55	0.898281	55
56	1.12384	56
57	1.3461676	57
58	1.8321277	58
59	2.0748904	59
60	2.5423417	60
61	2.803296	61
62	2.4622138	62
63	2.5655518	63
64	2.736392	64
65	1.7937348	65
66	2.0388103	66
67	2.2773564	67
68	1.8884788	68
69	2.0017345	69
70	2.0947597	70
71	2.0665135	71
72	2.435653	72
73	2.2220938	73
74	1.6248363	74
75	1.8615751	75
76	1.0611389	76
77	1.0840977	77
78	1.0564926	78
79	1.1506776	79
80	1.3367492	80
81	1.0919259	81
82	1.0095264	82
83	1.0451982	83
84	0.86193347	84
85	0.75640213	85
86	0.7248061	86
87	0.65631497	87
88	0.6684834	88
89	0.76101196	89
90	0.8539231	90
91	1.1596991	91
92	1.221594	92
93	1.0471917	93
94	0.7715415	94
95	0.7902838	95
96	1.0086136	96
97	0.8631256	97
98	0.76853997	98
99	0.8085811	99
100	0.8889464	100
101	1.0366211	101
102	1.2865076	102
103	1.3638685	103
104	1.185906	104
105	1.3282578	105
106	1.3278407	106
107	1.2920374	107
108	1.0636551	108
109	0.988534	109
110	1.0640178	110
111	0.9991789	111
112	0.81171644	112
113	0.8445149	113
114	0.95877224	114
115	0.8888292	115
116	0.85464704	116
117	0.87593603	117
118	0.771979	118
119	0.70585364	119
120	0.70895785	120
121	0.65809333	121
122	0.71049976	122
123	0.8627883	123
124	0.94188344	124
125	0.9464809	125
126	1.003461	126
127	0.9935356	127
128	1.0137391	128
129	1.9020717	129
130	2.4941633	130
131	1.8482294	131
132	3.3393707	132
133	2.66536	133
134	2.6058447	134
135	2.7084332	135
136	3.1305192	136
137	2.9571896	137
138	1.9820604	138
139	1.3514048	139
140	1.0384417	140
141	0.8633223	141
142	0.8416617	142
143	0.889363	143
144	0.934709	144
145	1.0048769	145
146	1.0780035	146
147	1.0177015	147
148	1.0952537	148
149	1.2730144	149
150	1.2557803	150
151	1.8885357	151
152	1.5520852	152
153	1.2269218	153
154	1.1242809	154
155	1.0533534	155
156	0.8728981	156
157	0.8128048	157
158	0.7000982	158
159	0.68306327	159
160	0.66318524	160
161	0.77991015	161
162	0.8250382	162
163	0.98186374	163
164	1.5775762	164
165	1.7463924	165
166	2.047149	166
167	1.7712979	167
168	1.6659632	168
169	2.1955914	169
170	2.3190842	170
171	1.811496	171
172	1.524776	172
173	1.2721664	173
174	0.93177617	174
175	0.7060638	175
176	0.77321917	176
177	0.7872302	177
178	0.9147899	178
179	1.0852458	179
180	0.8665683	180
181	1.0384141	181
182	1.3800191	182
183	1.7180485	183
184	1.4414328	184
185	1.2445029	185
186	0.7500435	186
187	0.6504389	187
188	0.6220902	188
189	0.5634563	189
190	0.66416216	190
191	0.71665496	191
192	0.85299516	192
193	0.9551233	193
194	1.1429354	194
195	1.4238626	195
196	1.7910268	196
197	1.518116	197
198	1.6569247	198
199	2.319294	199
200	2.1108298	200
201	2.8695014	201
202	2.5390065	202
203	2.7711031	203
204	2.8431592	204
205	3.4783044	205
206	4.181878	206
207	4.9940743	207
208	6.320635	208
209	6.2538414	209
210	6.6013837	210
211	5.592392	211
212	4.49527	212
213	4.312187	213
214	3.2539744	214
215	2.2951188	215
216	3.1575952	216
217	3.8391912	217
218	3.1619384	218
219	3.2768486	219
220	2.7544765	220
221	2.952662	221
222	2.3969493	222
223	1.6724105	223
224	1.5960877	224
225	1.2968541	225
226	1.4116467	226
227	1.2302448	227
228	1.1141421	228
229	1.106051	229
230	1.0132074	230
231	0.7843732	231
232	0.6502869	232
233	0.51150954	233
234	0.5055275	234
235	0.5440896	235
236	0.65450495	236
237	0.88478684	237
238	0.85428524	238
239	0.8470461	239
240	0.9720897	240
241	0.9467843	241
242	0.817503	242
243	0.5934992	243
244	0.48534572	244
245	0.5002658	245
246	0.54480666	246
247	0.65713584	247
248	0.80670863	248
249	0.8730482	249
250	0.8479714	250
251	0.86919725	251
252	0.91517276	252
253	1.1247249	253
254	1.5442767	254
255	2.0539408	255
256	2.876103	256
257	4.780236	257
258	4.802879	258
259	6.205513	259
260	6.0778017	260
261	4.5343966	261
262	3.8542204	262
263	3.6423004	263
264	2.6010494	264
265	1.8420707	265
266	1.2792689	266
267	1.0862021	267
268	0.91209185	268
269	0.8179449	269
270	0.8394998	270
271	0.89806384	271
272	0.71731335	272
273	0.7304326	273
274	0.63643026	274
275	0.5247035	275
276	0.74848443	276
277	0.8294105	277
278	0.7352115	278
279	0.9220039	279
280	1.2863386	280
281	2.4188128	281
282	1.8582119	282
283	1.9199033	283
284	1.3229877	284
285	1.3638006	285
286	1.5535896	286
287	1.7210884	287
288	1.699966	288
289	1.9298677	289
290	1.9034975	290
291	1.4290197	291
292	1.3347547	292
293	0.94340265	293
294	1.1172898	294
295	1.1180584	295
296	1.0826234	296
297	1.1122192	297
298	1.7078431	298
299	1.7017848	299
