# Supplementary material for: Assessing structure-function impacts on Vitellogenin by leveraging allelic variant found in honey bee subspecies Apis mellifera mellifera
Source: iScience. 2025 Jul 29;28(9):113241. doi: 10.1016/j.isci.2025.113241 (PMC12496180; doi:10.1016/j.isci.2025.113241)
Supplement: Data S1. Data and code for molecular dynamics [file mmc2.zip › MD_analysis/csv/rmsdwt2_30loop.csv]

	CA_Backbone	Time_(ns)
0	35.54285977995333	0.0
1	35.14830829192325	0.1
2	35.33479650892866	0.2
3	35.31810650207223	0.3
4	35.71494978291574	0.4
5	35.59540658109676	0.5
6	35.292533657001776	0.6
7	35.38636356008011	0.7
8	35.57234477359317	0.8
9	35.44402493023763	0.9
10	35.38434239750924	1.0
11	35.199320379792525	1.1
12	35.231018375162506	1.2
13	35.15745833468054	1.3
14	35.09775182205723	1.4
15	34.881758057216345	1.5
16	35.07718392362415	1.6
17	35.095730659486364	1.7
18	35.01906008406482	1.8
19	35.38693565185865	1.9
20	35.19917650042307	2.0
21	35.07467973745583	2.1
22	35.12430784281895	2.2
23	34.779435845641075	2.3
24	35.366042311994654	2.4
25	35.48028595703881	2.5
26	34.71088760319502	2.6
27	35.52093530460827	2.7
28	35.81059530660858	2.8
29	35.48972375853501	2.9
30	35.45843684707774	3.0
31	35.02300306392765	3.1
32	35.372530586417085	3.2
33	35.070013935046454	3.3
34	34.70420063821477	3.4
35	35.23249142584975	3.5
36	35.456415684506865	3.6
37	34.91685092056554	3.7
38	35.33110360511273	3.8
39	35.56839836803106	3.9
40	35.43912275457845	4.0
41	35.22710280089385	4.1
42	35.45984823517808	4.2
43	35.3483143182586	4.3
44	35.385133734041226	4.4
45	35.03202635581186	4.5
46	35.27361009421957	4.6
47	35.34249748089362	4.7
48	35.15987345266777	4.8
49	35.696659974498964	4.9
50	35.30921338676039	5.0
51	35.693768684312836	5.1
52	35.68302569139375	5.2
53	35.84489683342579	5.3
54	35.14705448598945	5.4
55	35.59106622011829	5.5
56	35.53756364887779	5.6
57	35.61903020328107	5.7
58	35.5648836005773	5.8
59	35.55717577721381	5.9
60	35.54233564796461	6.0
61	35.56026918365702	6.1
62	35.92690464831415	6.2
63	35.39000507840696	6.3
64	35.80402824110288	6.4
65	35.81821063609172	6.5
66	35.825336090578865	6.6
67	35.94918539638358	6.7
68	35.968132939060695	6.8
69	35.6063927986642	6.9
70	35.78528624038212	7.0
71	35.592439925526634	7.1
72	35.654695158408806	7.2
73	36.05841039199327	7.3
74	35.274305511171924	7.4
75	35.625737722456954	7.5
76	35.841320403385126	7.6
77	35.8453593028276	7.7
78	35.31517067779556	7.8
79	35.78520059790031	7.9
80	35.10258548373097	8.0
81	35.172716399241	8.1
82	35.10432573896148	8.2
83	35.2732675242923	8.3
84	35.31555778181337	8.4
85	35.2132355702381	8.5
86	35.272599512934136	8.6
87	35.61933851621561	8.7
88	35.237359344516214	8.8
89	35.45654586107923	8.9
90	35.083963382484754	9.0
91	35.4101276359346	9.1
92	35.17693000934638	9.2
93	35.26426821230301	9.3
94	35.6206060249465	9.4
95	35.649392175934715	9.5
96	35.4841604229162	9.6
97	35.20733994178983	9.7
98	35.4231247389751	9.8
99	34.95910349539461	9.9
100	35.29330101363885	10.0
101	35.31363939022067	10.1
102	35.678205732517114	10.2
103	35.776067683639376	10.3
104	35.505293561729275	10.4
105	35.63533995751824	10.5
106	35.70468296219555	10.6
107	35.818131845008445	10.7
108	35.94480050131456	10.8
109	35.44627904035905	10.9
110	35.76930192757586	11.0
111	35.780195651262936	11.1
112	35.744431350856296	11.2
113	35.8346437155027	11.3
114	35.70703641759587	11.4
115	35.69907166678692	11.5
116	35.91235227780386	11.6
117	35.63135244356485	11.7
118	35.42186065594348	11.8
119	35.72152027412071	11.9
120	35.61529276537459	12.0
121	35.65953567148108	12.1
122	35.81184226114383	12.2
123	35.59713313353019	12.3
124	35.709739294322006	12.4
125	35.28213665970923	12.5
126	35.43460768293707	12.6
127	36.03305336597699	12.7
128	35.915229865192906	12.8
129	35.74453069613521	12.9
130	35.52827315245032	13.0
131	35.56666496419909	13.1
132	35.55836449486142	13.2
133	35.56631211717401	13.3
134	35.47272886444331	13.4
135	35.84041944447642	13.5
136	35.619636552052334	13.6
137	35.59835268247126	13.7
138	35.39947028549734	13.8
139	35.43845816891955	13.9
140	35.94119323998044	14.0
141	35.49694513260179	14.1
142	35.76855855083369	14.2
143	35.86822584547265	14.3
144	35.75933999409094	14.4
145	35.792185598717275	14.5
146	35.055324536565266	14.6
147	35.14916471674142	14.7
148	35.11620948973836	14.8
149	35.48219749723295	14.9
150	35.473910730692374	15.0
151	35.428917596445174	15.1
152	35.50514968235982	15.2
153	35.29348942709885	15.3
154	35.30793217523241	15.4
155	35.42680051429467	15.5
156	35.298425859750765	15.6
157	35.5522633244568	15.7
158	35.192157242613376	15.8
159	35.208741052792355	15.9
160	35.15858538974125	16.0
161	35.18705295069711	16.1
162	35.204976209291694	16.2
163	35.39333485809999	16.3
164	35.592885266432084	16.4
165	34.95739407145755	16.5
166	34.912877109409244	16.6
167	34.989013275744256	16.7
168	35.21826449677037	16.8
169	35.52988665680775	16.9
170	35.538533121771955	17.0
171	35.63210952310411	17.1
172	35.4800735636839	17.2
173	35.34397738297941	17.3
174	35.46269156557439	17.4
175	35.197751409525644	17.5
176	35.4275233368412	17.6
177	35.63935145136653	17.7
178	35.80195569304291	17.8
179	35.76840782006569	17.9
180	35.76270745647597	18.0
181	35.735202517015736	18.1
182	35.680730472881066	18.2
183	35.4596324161239	18.3
184	35.781631019258185	18.4
185	35.54745364267798	18.5
186	35.60784186945654	18.6
187	35.772748181044165	18.7
188	35.51667716041234	18.8
189	35.284472986613196	18.9
190	35.793566155524154	19.0
191	35.702291824103234	19.1
192	35.20460965946952	19.2
193	35.446981308709944	19.3
194	35.22131336912304	19.4
195	35.516958067752704	19.5
196	35.69671135998806	19.6
197	35.9231637847084	19.7
198	35.61311402063718	19.8
199	35.962288696101524	19.9
200	35.55599733666401	20.0
201	35.36133882689328	20.1
202	35.38207458459073	20.2
203	35.10826871882432	20.3
204	35.26543980145426	20.4
205	35.341428662720546	20.5
206	35.282619683306685	20.6
207	35.1771149971071	20.7
208	35.15122698770356	20.8
209	34.77450969008697	20.9
210	35.21631527388422	21.0
211	35.44231893199984	21.1
212	35.45442535322945	21.2
213	35.66332106917738	21.3
214	35.78804050259735	21.4
215	35.54164365671154	21.5
216	35.2951885739381	21.6
217	35.185446297738224	21.7
218	35.1832058904139	21.8
219	35.51304591918332	21.9
220	35.05059707156898	22.0
221	35.32960657453057	22.1
222	35.18047218239431	22.2
223	35.077115409638694	22.3
224	35.118737655801596	22.4
225	35.277433174607864	22.5
226	35.29848752233767	22.6
227	35.26035606373362	22.7
228	35.38625393770339	22.8
229	35.223769595501544	22.9
230	34.77201920671575	23.0
231	35.22382783238918	23.1
232	35.5088871202663	23.2
233	35.561886113713726	23.3
234	35.64012908510143	23.4
235	35.84022417961788	23.5
236	35.419418132362075	23.6
237	35.34279551673034	23.7
238	35.42156604580603	23.8
239	35.59205282150883	23.9
240	35.11443155181585	24.0
241	35.93505096118455	24.1
242	35.69761574459604	24.2
243	35.41406376439889	24.3
244	35.64944698712308	24.4
245	35.80912225592134	24.5
246	35.29659311063989	24.6
247	35.4768157236756	24.7
248	35.02426372126	24.8
249	35.16151436261937	24.9
250	35.43831086385082	25.0
251	35.22471851420007	25.1
252	35.15831475949871	25.2
253	35.28618241055025	25.3
254	35.434840630487614	25.4
255	35.37968687219768	25.5
256	35.42605028615395	25.6
257	35.32326903087614	25.7
258	35.2793961002911	25.8
259	35.356590807701366	25.9
260	35.59266259597936	26.0
261	35.51192571552116	26.1
262	35.44264779913002	26.2
263	35.64603841634678	26.3
264	35.35479231558322	26.4
265	35.440612933762054	26.5
266	35.167440822361094	26.6
267	35.09725166996343	26.7
268	35.29740500136751	26.8
269	35.142858004380436	26.9
270	35.53434006586221	27.0
271	35.083110383365856	27.1
272	35.036801780597955	27.2
273	35.08164760977643	27.3
274	35.11836425458087	27.4
275	35.24960964511527	27.5
276	35.01850512078264	27.6
277	34.93204047114054	27.7
278	35.06568042546653	27.8
279	35.21305400817664	27.9
280	35.14270727361244	28.0
281	35.12000516453248	28.1
282	35.269807568026906	28.2
283	35.15373459957115	28.3
284	35.10400714892913	28.4
285	35.162915473621894	28.5
286	35.1074945107887	28.6
287	35.31986046009984	28.7
288	35.50670152413034	28.8
289	35.36723102964227	28.9
290	34.90022257629602	29.0
291	34.96784587993845	29.1
292	35.06400868422147	29.2
293	35.333878421523586	29.3
294	35.179749359847776	29.4
295	35.59736608108073	29.5
296	35.41935304407589	29.6
297	35.8057547935363	29.7
298	35.74470540679811	29.8
299	35.590151558412494	29.9
300	35.518163913896686	30.0
301	35.57443787584877	30.1
302	35.74112897675745	30.2
303	35.63202730632157	30.3
304	35.521277874535535	30.4
305	35.372424389739635	30.5
306	35.86441989358072	30.6
307	35.54388063833659	30.7
308	35.46793288546157	30.8
309	35.5034608126184	30.9
310	35.76436549492395	31.0
311	35.76145022484291	31.1
312	35.91725102776378	31.2
313	35.85445110869726	31.3
314	35.84812384214064	31.4
315	35.57141640909028	31.5
316	35.63166418219866	31.6
317	35.675437767504796	31.7
318	35.50785598478522	31.8
319	35.51946225392102	31.9
320	35.08621406690689	32.0
321	34.9973925361652	32.1
322	35.298710192790395	32.2
323	34.978157234749176	32.3
324	34.99752613843683	32.4
325	35.23076144771706	32.5
326	34.73850901643053	32.6
327	35.30878174865204	32.7
328	35.576558383698554	32.8
329	35.12467096694185	32.9
330	34.94631878570901	33.0
331	35.37143436264983	33.1
332	35.303999472467396	33.2
333	35.35883121502569	33.3
334	35.25022969668362	33.4
335	35.14991494488213	33.5
336	35.09292843748132	33.6
337	35.25588895188206	33.7
338	35.4069691412052	33.8
339	35.276789143144605	33.9
340	35.223838109487	34.0
341	35.28753213606369	34.1
342	35.588267423812525	34.2
343	35.13319068103297	34.3
344	35.33496436819303	34.4
345	35.11696656927762	34.5
346	35.13026170815484	34.6
347	35.021177166215324	34.7
348	35.349177594475314	34.8
349	34.91571016270774	34.9
350	35.19430515605734	35.0
351	34.94219081808546	35.1
352	34.745213109907134	35.2
353	34.831640076857234	35.3
354	35.02811763294174	35.4
355	34.86109423920362	35.5
356	34.898968770362224	35.6
357	34.723202992080246	35.7
358	35.207422158572385	35.8
359	35.155074047986766	35.9
360	34.97215883532274	36.0
361	34.83629560216879	36.1
362	34.81910201751927	36.2
363	34.90770772920679	36.3
364	34.67632229753381	36.4
365	35.05693118952414	36.5
366	34.88612239808972	36.6
367	34.919485283306216	36.7
368	34.93134505418819	36.8
369	35.16016463710595	36.9
370	35.20587374250113	37.0
371	35.27033855141417	37.1
372	35.19618586495803	37.2
373	35.15441288802714	37.3
374	35.17288083280609	37.4
375	35.63401078620044	37.5
376	34.96916134845915	37.6
377	35.092349494304244	37.7
378	35.00525451599597	37.8
379	35.1320088147839	37.9
380	35.17274380483518	38.0
381	35.25579988370098	38.1
382	35.42121319878095	38.2
383	35.369985291857496	38.3
384	35.33479993462794	38.4
385	35.38117019998275	38.5
386	35.68114498249306	38.6
387	35.39585959846394	38.7
388	35.3328746916367	38.8
389	35.24470404375681	38.9
390	35.2943732575112	39.0
391	35.0670883878676	39.1
392	35.15488906022604	39.2
393	35.409750809014604	39.3
394	35.10380845837131	39.4
395	34.98022978280914	39.5
396	35.00142115850986	39.6
397	35.27303115104249	39.7
398	35.33774603600243	39.8
399	35.10776171533197	39.9
400	34.69686279037272	40.0
401	35.396602975206115	40.1
402	34.99294940420855	40.2
403	34.94205036441527	40.3
404	34.99162365859003	40.4
405	35.08187370592842	40.5
406	35.1564854360871	40.6
407	35.29281799004141	40.7
408	35.10803577127378	40.8
409	35.61630334666003	40.9
410	35.12246139091098	41.0
411	35.47049188281826	41.1
412	35.16195970352483	41.2
413	35.01097200808205	41.3
414	35.2673273617535	41.4
415	35.35222304112872	41.5
416	35.574931176544034	41.6
417	35.32862339883932	41.7
418	35.76907583142386	41.8
419	35.137760563862706	41.9
420	35.70671097616497	42.0
421	35.22841484371528	42.1
422	35.753492325432504	42.2
423	35.591031963125566	42.3
424	35.4580531687592	42.4
425	35.17676215008202	42.5
426	34.98921881770062	42.6
427	35.26416201562555	42.7
428	34.90487125020903	42.8
429	35.64610693033223	42.9
430	35.655853044762964	43.0
431	35.54660406925836	43.1
432	35.12682915748363	43.2
433	35.49659913697524	43.3
434	35.195490448005685	43.4
435	35.41592049340468	43.5
436	35.16752646484291	43.6
437	35.29712066832788	43.7
438	35.32011053614674	43.8
439	35.38450340537506	43.9
440	35.07086693416535	44.0
441	35.25163423338541	44.1
442	34.94771989671153	44.2
443	35.24649225877714	44.3
444	35.28591863170626	44.4
445	35.201954742533204	44.5
446	35.455727118953064	44.6
447	35.36820050253644	44.7
448	35.34974626055458	44.8
449	35.24380651054737	44.9
450	35.284699082765194	45.0
451	35.30278677492487	45.1
452	35.19270878019628	45.2
453	35.60325143243117	45.3
454	35.35068147645602	45.4
455	35.30880572854694	45.5
456	35.527471538820514	45.6
457	35.03465044145472	45.7
458	34.908855338463134	45.8
459	35.12630159979564	45.9
460	35.43635821526541	46.0
461	34.99340844791109	46.1
462	35.262541659869584	46.2
463	35.27295578565849	46.3
464	35.213095116567914	46.4
465	35.173065820566805	46.5
466	35.10906348105558	46.6
467	35.33728014090135	46.7
468	35.42096654843331	46.8
469	35.61442606345861	46.9
470	35.45808742575193	47.0
471	35.207079588645115	47.1
472	35.273887575860655	47.2
473	35.38100234071839	47.3
474	35.670758262298335	47.4
475	35.33007246963165	47.5
476	35.58232383557445	47.6
477	36.03411533275152	47.7
478	36.289747863876435	47.8
479	36.19332470644869	47.9
480	35.58538298502494	48.0
481	35.60156256268974	48.1
482	35.33983913825803	48.2
483	35.36955707944841	48.3
484	35.44090411820024	48.4
485	35.54456577819112	48.5
486	35.28337676284594	48.6
487	35.57352321414297	48.7
488	35.49816468154285	48.8
489	35.438338269445005	48.9
490	35.23652689959295	49.0
491	35.587280822422	49.1
492	35.16973946657305	49.2
493	35.453678550788005	49.3
494	35.48754843949686	49.4
495	35.34537164258339	49.5
496	35.161939149329186	49.6
497	35.220597397975055	49.7
498	35.41823284041373	49.8
499	35.42360433687327	49.9
500	35.317863277423875	50.0
501	35.130645386473375	50.1
502	34.96871600755371	50.2
503	34.97726312723901	50.3
504	35.02041666097679	50.4
505	35.15007595274795	50.5
506	35.16390207501243	50.6
507	35.15067545012066	50.7
508	35.175960536452216	50.8
509	35.138466257912874	50.9
510	35.374640817169045	51.0
511	34.888845829011494	51.1
512	34.849001520771104	51.2
513	35.1380620253987	51.3
514	35.13216297125117	51.4
515	35.10975204660939	51.5
516	34.986409744297035	51.6
517	34.78278617952974	51.7
518	35.50473517274783	51.8
519	34.99745419875211	51.9
520	34.789846545730704	52.0
521	34.93247553494817	52.1
522	35.16694409596656	52.2
523	35.23232356658539	52.3
524	34.89358357110559	52.4
525	35.15939042907033	52.5
526	34.84346216504721	52.6
527	35.058198698255026	52.7
528	35.16270993166554	52.8
529	34.96631801806284	52.9
530	34.94217368958909	53.0
531	34.998389414653545	53.1
532	35.259893594331814	53.2
533	35.483598608235475	53.3
534	35.28999863954	53.4
535	35.175796102887126	53.5
536	35.43705705791703	53.6
537	35.060045150163	53.7
538	35.31041923290437	53.8
539	35.723931966408664	53.9
540	35.63698429316912	54.0
541	35.60254916408027	54.1
542	35.780058623292035	54.2
543	35.648689907583815	54.3
544	35.57447555854077	54.4
545	35.577962920400346	54.5
546	35.481474674686424	54.6
547	35.362483010450354	54.7
548	35.47170115466151	54.8
549	35.59447821659387	54.9
550	35.4799981982999	55.0
551	35.64322934294319	55.1
552	35.752533129636156	55.2
553	35.44368578600964	55.3
554	35.40654435449539	55.4
555	35.517225272295974	55.5
556	35.01749111379793	55.6
557	35.538892820195585	55.7
558	35.97289808674897	55.8
559	35.954063592147854	55.9
560	35.594471365195325	56.0
561	35.89008865823081	56.1
562	35.81879300496807	56.2
563	36.066954085979305	56.3
564	35.59850341323926	56.4
565	35.84658227746794	56.5
566	35.99591193446274	56.6
567	36.01971369300923	56.7
568	36.03281699272718	56.8
569	36.55754505311859	56.9
570	36.2754901035036	57.0
571	35.80720729002791	57.1
572	36.065474183893514	57.2
573	35.50511199966782	57.3
574	35.75031327650747	57.4
575	35.513998263581115	57.5
576	35.14406042482514	57.6
577	34.94326648765707	57.7
578	34.812003968626314	57.8
579	34.90272676246433	57.9
580	34.64817675230958	58.0
581	34.504417282332135	58.1
582	34.737231230601815	58.2
583	34.601590667900595	58.3
584	34.61130937673715	58.4
585	34.511460520036735	58.5
586	34.03582958162118	58.6
587	34.40265003403903	58.7
588	34.29348327531697	58.8
589	34.59543468630761	58.9
590	34.25452622318821	59.0
591	34.505270281451025	59.1
592	34.24546182291273	59.2
593	34.77488309130769	59.3
594	34.77243029062846	59.4
595	35.46946074733718	59.5
596	35.54548729129547	59.6
597	35.42366942515945	59.7
598	35.455857295525426	59.8
599	35.36883425690188	59.9
600	35.11898430614922	60.0
601	35.42040815945187	60.1
602	35.307322400761876	60.2
603	35.24198746423358	60.3
604	35.409880985586966	60.4
605	35.97188065406499	60.5
606	35.67432441524118	60.6
607	35.54176698188535	60.7
608	35.69927720874328	60.8
609	35.73393500828485	60.9
610	35.856660684728126	61.0
611	35.39896328200498	61.1
612	35.39903864738898	61.2
613	35.56657932171728	61.3
614	35.8562496008154	61.4
615	35.641167071981045	61.5
616	35.53374056848949	61.6
617	35.97155521263409	61.7
618	36.07315117596356	61.8
619	35.61439865786443	61.9
620	35.98321629295824	62.0
621	35.84832595839772	62.1
622	35.682169266575585	62.2
623	35.49301242983677	62.3
624	36.03588984497476	62.4
625	35.67286164165176	62.5
626	36.22308033033108	62.6
627	35.92714102156397	62.7
628	35.835383666545596	62.8
629	36.00761754887745	62.9
630	36.66336490365126	63.0
631	35.930508483949	63.1
632	35.832543761848555	63.2
633	36.339824735844275	63.3
634	36.208541662617876	63.4
635	35.692186011248864	63.5
636	36.40049044426392	63.6
637	36.40121326681046	63.7
638	36.16352454847577	63.8
639	36.669466074055876	63.9
640	36.68444665697525	64.0
641	36.530557394248525	64.1
642	36.19242374753998	64.2
643	36.14082929079436	64.3
644	36.048640297667625	64.4
645	35.69276152872667	64.5
646	35.869058290395905	64.6
647	35.870706051746055	64.7
648	36.01335902085844	64.8
649	35.64400012527954	64.9
650	36.0505107294705	65.0
651	36.34631986166525	65.1
652	35.99802559091398	65.2
653	35.82338686769272	65.3
654	36.107579453653855	65.4
655	35.64090329313705	65.5
656	35.64355135867482	65.6
657	35.79765301475645	65.7
658	35.67577348603352	65.8
659	36.25190758971056	65.9
660	36.215567771826116	66.0
661	36.53691891779787	66.1
662	36.46804865962018	66.2
663	36.13707129869224	66.3
664	36.30551293192924	66.4
665	36.33084255235134	66.5
666	36.52615879638242	66.6
667	36.15546045238791	66.7
668	36.50598142766641	66.8
669	36.32577594312707	66.9
670	35.83826467963391	67.0
671	35.90688828746396	67.1
672	35.96114451254445	67.2
673	35.96953062436394	67.3
674	36.00230771500481	67.4
675	36.021618381804835	67.5
676	36.2227514632009	67.6
677	36.40638607271218	67.7
678	35.85656133944922	67.8
679	36.17851198279369	67.9
680	36.208342972060066	68.0
681	35.88833812590247	68.1
682	35.87443663825399	68.2
683	35.98549095727529	68.3
684	35.731913845713976	68.4
685	36.10200241523795	68.5
686	35.93508521817728	68.6
687	36.190460821856746	68.7
688	36.25313741574945	68.8
689	36.148547391255676	68.9
690	36.14595071120699	69.0
691	35.86291943729929	69.1
692	36.18631572573682	69.2
693	35.75710643816517	69.3
694	35.984822945917124	69.4
695	35.725860635099174	69.5
696	35.43098671880586	69.6
697	35.750878516887454	69.7
698	35.67046365216088	69.8
699	35.67504038638917	69.9
700	35.83314668492054	70.0
701	36.00891246320251	70.1
702	36.09192058227849	70.2
703	36.25366497343744	70.3
704	36.582621171794514	70.4
705	36.09073186463088	70.5
706	35.88244934885276	70.6
707	36.064220377959714	70.7
708	36.524983781531894	70.8
709	36.130699498045075	70.9
710	36.388822512541225	71.0
711	36.32694068087978	71.1
712	36.62047857445675	71.2
713	36.791537441938075	71.3
714	36.25230154512692	71.4
715	36.61317498360742	71.5
716	36.83135434458428	71.6
717	36.25629248477958	71.7
718	36.22654371229574	71.8
719	36.774929651864184	71.9
720	36.621920793850535	72.0
721	36.830861043889016	72.1
722	36.42713553320672	72.2
723	36.815791392788555	72.3
724	36.718076746735015	72.4
725	36.73588010585506	72.5
726	36.749552071652275	72.6
727	36.72761389351012	72.7
728	36.677845334476814	72.8
729	36.55931956534183	72.9
730	36.36506186238601	73.0
731	36.61831695821569	73.1
732	36.71989921874807	73.2
733	36.588766876289675	73.3
734	36.809885487242475	73.4
735	37.002594774127054	73.5
736	36.547185738518046	73.6
737	36.83425248616895	73.7
738	36.56600995602135	73.8
739	36.8454887797833	73.9
740	36.35663464217525	74.0
741	36.76684842727997	74.1
742	36.438913087306155	74.2
743	36.309366843611	74.3
744	36.2136767858276	74.4
745	36.227454948302274	74.5
746	35.934208239163475	74.6
747	35.77173759975872	74.7
748	35.79999619305895	74.8
749	36.29959674928535	74.9
750	36.19895655605296	75.0
751	35.91562039490999	75.1
752	36.16400757207322	75.2
753	36.16414117434485	75.3
754	36.20214588207581	75.4
755	36.42921493266523	75.5
756	36.4843138797668	75.6
757	36.12750674632296	75.7
758	36.22627650775247	75.8
759	35.95555034563219	75.9
760	36.34104428478535	76.0
761	36.45961801371015	76.1
762	36.004918097850585	76.2
763	36.358063158771955	76.3
764	36.29864783058682	76.4
765	36.1180141336384	76.5
766	36.549340503360554	76.6
767	36.09868291264274	76.7
768	36.69571720758232	76.8
769	36.5714807977598	76.9
770	36.4009700421621	77.0
771	36.370837591359724	77.1
772	36.383711369226404	77.2
773	36.7021746507113	77.3
774	36.41133963386046	77.4
775	36.2227891458929	77.5
776	36.04091192010849	77.6
777	36.162698954951054	77.7
778	36.21127879633674	77.8
779	35.68594096147479	77.9
780	35.8386415065539	78.0
781	35.96894482978831	78.1
782	36.450933866053944	78.2
783	37.053339657453066	78.3
784	36.43733726564073	78.4
785	36.27306813411782	78.5
786	35.92591462122435	78.6
787	36.18409244690886	78.7
788	35.793754568984156	78.8
789	35.54957415052776	78.9
790	35.70966735463728	79.0
791	35.61404238514007	79.1
792	35.780267590947666	79.2
793	35.966217973167275	79.3
794	35.91527439928345	79.4
795	35.90275346844186	79.5
796	35.98840280165706	79.6
797	36.26189692878966	79.7
798	36.32036333827626	79.8
799	36.097007745698406	79.9
800	36.03576309410167	80.0
801	35.92570222786945	80.1
802	35.91761757758596	80.2
803	35.777417409152804	80.3
804	35.85091578704787	80.4
805	35.90431216161092	80.5
806	35.62455928190716	80.6
807	35.65468145561171	80.7
808	35.643633575457365	80.8
809	35.69907166678692	80.9
810	35.889475458061	81.0
811	35.98516894154366	81.1
812	36.214176937921415	81.2
813	36.373149938368776	81.3
814	35.62078416130868	81.4
815	35.77519070462557	81.5
816	36.15077067008363	81.6
817	36.02280709945245	81.7
818	36.076868059674396	81.8
819	36.305536911824156	81.9
820	36.3555761011	82.0
821	36.52745371070749	82.1
822	36.38606139892745	82.2
823	36.17115700645527	82.3
824	35.92610646038362	82.4
825	36.1838492222605	82.5
826	36.095082502707164	82.6
827	36.693959823855444	82.7
828	36.34454534944201	82.8
829	36.064127884079355	82.9
830	36.25550114824759	83.0
831	36.4435823154148	83.1
832	36.313731184484375	83.2
833	36.71942989794772	83.3
834	36.878683805735434	83.4
835	36.86302836005935	83.5
836	36.38438965768239	83.6
837	36.47677734136693	83.7
838	36.46888453024271	83.8
839	36.53723065643168	83.9
840	36.52645340651987	84.0
841	36.478747118448716	84.1
842	36.88341812213026	84.2
843	36.432452218477906	84.3
844	36.30502648263253	84.4
845	36.48396103274172	84.5
846	36.285828863908506	84.6
847	36.3110214563597	84.7
848	36.24560430304886	84.8
849	36.40163120212173	84.9
850	36.86551199203203	85.0
851	36.32772174031394	85.1
852	36.606635323695905	85.2
853	36.603528214455594	85.3
854	36.75926735478956	85.4
855	36.78954025926211	85.5
856	36.94158992147941	85.6
857	36.659408220991324	85.7
858	36.91771964894747	85.8
859	36.480227020534514	85.9
860	36.524319195873	86.0
861	36.86793396141781	86.1
862	36.6665679324712	86.2
863	36.80299298030587	86.3
864	36.96179127009032	86.4
865	37.0380952956897	86.5
866	36.95411085232101	86.6
867	36.8500381084174	86.7
868	36.88969742889706	86.8
869	37.13315159910764	86.9
870	37.06772416869899	87.0
871	36.729474048215174	87.1
872	36.97146544483633	87.2
873	37.318618957729804	87.3
874	37.08460601471469	87.4
875	36.776957665833606	87.5
876	36.69815630546446	87.6
877	36.6954945371296	87.7
878	36.82145407368627	87.8
879	36.43597726302948	87.9
880	36.74863740994647	88.0
881	36.146916758401886	88.1
882	36.461491871212296	88.2
883	36.72732270907194	88.3
884	36.609759561432575	88.4
885	36.65942534948769	88.5
886	36.303173179326016	88.6
887	36.19269437778252	88.7
888	36.040970156996124	88.8
889	36.714414674212534	88.9
890	36.56728431615078	89.0
891	36.21148776399237	89.1
892	36.71916269340445	89.2
893	36.73797320811066	89.3
894	36.25433298479561	89.4
895	36.50558062085152	89.5
896	36.45752148575528	89.6
897	36.60591592684864	89.7
898	36.392426348176066	89.8
899	36.55541426817099	89.9
900	36.24981106175569	90.0
901	36.099131679247456	90.1
902	36.105578845278615	90.2
903	36.11955912401037	90.3
904	36.14573146645354	90.4
905	36.25694679334066	90.5
906	36.290539200408425	90.6
907	35.99719314599072	90.7
908	36.101450877655054	90.8
909	36.30692089433032	90.9
910	35.947482823845064	91.0
911	36.155964030180996	91.1
912	36.400154725735206	91.2
913	36.203845028915055	91.3
914	36.31314538990875	91.4
915	36.60382282459304	91.5
916	36.25440835017961	91.6
917	36.68261733356364	91.7
918	36.39244690237171	91.8
919	36.239547666734786	91.9
920	36.307184673174305	92.0
921	36.55880913615021	92.1
922	36.633146810367066	92.2
923	36.8617814055241	92.3
924	36.78350417714367	92.4
925	37.10273481526564	92.5
926	36.895113459447145	92.6
927	37.102070229606745	92.7
928	36.77312430834749	92.8
929	36.77961943416847	92.9
930	36.887830422793456	93.0
931	37.01025463770073	93.1
932	36.87462435209733	93.2
933	36.95219588642758	93.3
934	36.725181647026524	93.4
935	36.7384322518132	93.5
936	36.54243429362686	93.6
937	36.87988965187942	93.7
938	36.85937313893541	93.8
939	36.82133074851245	93.9
940	36.936352027291505	94.0
941	36.78233943939097	94.1
942	37.215498558224	94.2
943	36.85492658127949	94.3
944	37.10313904777982	94.4
945	36.82505790932111	94.5
946	36.6700895513235	94.6
947	36.788176830951585	94.7
948	36.851768086550095	94.8
949	36.90948084219671	94.9
950	36.66846576986826	95.0
951	36.656712195663744	95.1
952	36.81591471796237	95.2
953	36.8909957689214	95.3
954	36.714171449564176	95.4
955	36.93725641189949	95.5
956	36.74851751047193	95.6
957	36.837249973032534	95.7
958	36.43286330239063	95.8
959	36.37856254321959	95.9
960	36.7786876439663	96.0
961	36.64665434259919	96.1
962	36.48748265159402	96.2
963	36.46907294370271	96.3
964	36.320609988623886	96.4
965	36.43561413890657	96.5
966	36.58786249168169	96.6
967	35.963573333328775	96.7
968	36.17046158950292	96.8
969	36.166045863140454	96.9
970	36.21705109961118	97.0
971	36.48495448553079	97.1
972	36.30655777020741	97.2
973	36.39380005358441	97.3
974	36.275483252105055	97.4
975	36.43111962146084	97.5
976	36.362838583558045	97.6
977	36.34901246129357	97.7
978	36.86802988099744	97.8
979	36.72206768638767	97.9
980	37.01363580288286	98.0
981	36.62313691709234	98.1
982	36.42503215385331	98.2
983	36.578674766232396	98.3
984	36.51199352988995	98.4
985	36.38681505276744	98.5
986	35.717680065236046	98.6
987	36.297123394410484	98.7
988	36.5318386057765	98.8
989	36.58310762109123	98.9
990	36.416831029794544	99.0
991	36.72078647485969	99.1
992	36.79906370324012	99.2
993	36.33747128044395	99.3
994	36.57612262027426	99.4
995	36.59946190941894	99.5
996	36.844125351472776	99.6
997	36.93495434198825	99.7
998	36.29288923010947	99.8
999	36.671274843271846	99.9
1000	36.71937508675936	100.0
1001	36.49766382983238	100.1
1002	36.60739240323516	100.2
1003	36.76394685999602	100.3
1004	36.59887611484331	100.4
1005	36.7054324907196	100.5
1006	36.4428800470639	100.6
1007	36.30069982445115	100.7
1008	36.425080113643126	100.8
1009	36.56410869292502	100.9
1010	36.714099509879446	101.0
1011	36.53553493529171	101.1
1012	36.653752391492155	101.2
1013	36.67494376719287	101.3
1014	36.59064758519037	101.4
1015	36.5292076687351	101.5
1016	36.07434674500971	101.6
1017	36.613034529937245	101.7
1018	36.406392924110726	101.8
1019	36.237084588957735	101.9
1020	36.448590687751434	102.0
1021	36.41655012245418	102.1
1022	36.34527159768781	102.2
1023	36.19760683053953	102.3
1024	36.32382672024092	102.4
1025	36.35189690008115	102.5
1026	36.39563965409383	102.6
1027	36.2444087340027	102.7
1028	36.00551416952403	102.8
1029	36.1546725415552	102.9
1030	35.88017125883644	103.0
1031	35.72833056427476	103.1
1032	36.12164537486742	103.2
1033	35.87162071345186	103.3
1034	35.71485728903537	103.4
1035	35.87245658407439	103.5
1036	36.07122935867159	103.6
1037	36.05052100656832	103.7
1038	36.219486771794045	103.8
1039	36.203245531542336	103.9
1040	36.21978480763077	104.0
1041	36.06440879141971	104.1
1042	36.09003644767853	104.2
1043	35.83470537808961	104.3
1044	35.858531116531005	104.4
1045	35.88643343710687	104.5
1046	36.33048970532626	104.6
1047	35.8747483768878	104.7
1048	36.079307157556535	104.8
1049	35.89530942392235	104.9
1050	36.069167087709445	105.0
1051	36.02316679787608	105.1
1052	36.097651777161666	105.2
1053	36.13942132839328	105.3
1054	35.84820948462246	105.4
1055	36.11729473679114	105.5
1056	36.037318361571465	105.6
1057	36.17404144524286	105.7
1058	36.46603092274858	105.8
1059	36.065412521306605	105.9
1060	35.93370808706967	106.0
1061	35.891520600526775	106.1
1062	36.3510884350528	106.2
1063	36.30417005781436	106.3
1064	36.180505739770375	106.4
1065	36.42383658480715	106.5
1066	36.28325273805546	106.6
1067	36.298062036011196	106.7
1068	36.50198706231449	106.8
1069	36.06621070923713	106.9
1070	36.03922647606634	107.0
1071	35.983654782465145	107.1
1072	36.34349708546458	107.2
1073	36.55981629173637	107.3
1074	36.42089048343265	107.4
1075	36.01870653742307	107.5
1076	35.93303322431295	107.6
1077	36.555527316246994	107.7
1078	35.89444272200637	107.8
1079	36.3991030360585	107.9
1080	36.51765621078766	108.0
1081	36.65662655318192	108.1
1082	36.493772235458636	108.2
1083	36.446792195633286	108.3
1084	36.59644729405899	108.4
1085	36.813711993330045	108.5
1086	36.090622242254156	108.6
1087	36.080858999327056	108.7
1088	36.10235868796231	108.8
1089	36.21274499562544	108.9
1090	35.929720573116285	109.0
1091	36.26202710536202	109.1
1092	36.441037020855205	109.2
1093	36.51915324136982	109.3
1094	36.05842752048964	109.4
1095	36.3380673521174	109.5
1096	36.42986581552704	109.6
1097	36.14475514216083	109.7
1098	36.06662179314985	109.8
1099	35.94008673911537	109.9
1100	36.53837141428948	110.0
1101	36.644705119713045	110.1
1102	36.47326257391318	110.2
1103	36.34971130394519	110.3
1104	36.54046109084581	110.4
1105	36.49385445224118	110.5
1106	36.25190758971056	110.6
1107	35.82417477852543	110.7
1108	36.346011548730715	110.8
1109	35.87872561374337	110.9
1110	36.24322344205436	111.0
1111	36.18217062961689	111.1
1112	36.741806565596775	111.2
1113	36.779129559172475	111.3
1114	36.61135251159436	111.4
1115	36.096606938883504	111.5
1116	36.29126202295496	111.6
1117	36.22705756718664	111.7
1118	36.121011620501974	111.8
1119	36.29716792850103	111.9
1120	36.19103976503383	112.0
1121	36.26677512455394	112.1
1122	35.90704244393123	112.2
1123	36.62793974747261	112.3
1124	36.33146945531824	112.4
1125	36.52775859794276	112.5
1126	35.96304234994151	112.6
1127	36.119634489394365	112.7
1128	35.80585756451448	112.8
1129	36.22660880058192	112.9
1130	36.584299764438114	113.0
1131	36.081876432011036	113.1
1132	36.02212881099646	113.2
1133	36.133775775991936	113.3
1134	36.039726628160146	113.4
1135	35.82625760368321	113.5
1136	36.353400782061854	113.6
1137	36.53444898862227	113.7
1138	36.30894890829973	113.8
1139	36.26692585532193	113.9
1140	36.37618510792436	114.0
1141	36.68566963161559	114.1
1142	36.29097768991532	114.2
1143	36.68771477408137	114.3
1144	36.31896222727374	114.4
1145	36.44833718600526	114.5
1146	36.152928860625416	114.6
1147	36.41715304552618	114.7
1148	36.49565294435932	114.8
1149	36.43857736877743	114.9
1150	36.46081358275631	115.0
1151	36.1413123143918	115.1
1152	36.41094225274483	115.2
1153	36.22046309608676	115.3
1154	36.13982898660674	115.4
1155	36.50077779047124	115.5
1156	36.48476264637152	115.6
1157	36.93501600457516	115.7
1158	36.34452479524637	115.8
1159	36.2097920428524	115.9
1160	36.86388478487751	116.0
1161	36.81297546798642	116.1
1162	36.85661887672019	116.2
1163	37.190549190421166	116.3
1164	37.322459166614465	116.4
1165	36.94210377637031	116.5
1166	36.742868532371304	116.6
1167	36.7061347590705	116.7
1168	36.84958934181268	116.8
1169	36.643715092623246	116.9
1170	36.717720474010655	117.0
1171	36.31651627799305	117.1
1172	36.86598473853166	117.2
1173	36.66207341502546	117.3
1174	36.74312203411748	117.4
1175	36.75557445097362	117.5
1176	36.75977093258264	117.6
1177	36.144648945483375	117.7
1178	36.694172217210344	117.8
1179	36.3698133072772	117.9
1180	36.844560415280405	118.0
1181	36.52863900265584	118.1
1182	36.600729418149825	118.2
1183	36.57604040349172	118.3
1184	36.6442460760105	118.4
1185	36.63892253934078	118.5
1186	36.01127619570065	118.6
1187	36.67485469901178	118.7
1188	36.454640472666966	118.8
1189	36.153487249606854	118.9
1190	36.6047683175923	119.0
1191	36.49819823891892	119.1
1192	36.65447521403869	119.2
1193	36.692822491696916	119.3
1194	36.91519833428279	119.4
1195	36.29697951504104	119.5
1196	36.630125343608576	119.6
1197	36.5216368733425	119.7
1198	36.478596387680724	119.8
1199	36.407156855048534	119.9
1200	36.6120753341409	120.0
1201	36.536555793674964	120.1
1202	36.44804257586781	120.2
1203	36.69793020931246	120.3
1204	36.42957805678813	120.4
1205	36.42661482691728	120.5
1206	36.807432686563246	120.6
1207	36.54071459259198	120.7
1208	36.424648475534774	120.8
1209	36.37209824869207	120.9
1210	36.3020598270624	121.0
1211	36.506995434651124	121.1
1212	36.55470172272228	121.2
1213	36.42631679108056	121.3
1214	35.873227366410745	121.4
1215	36.1821569268198	121.5
1216	36.39534846965566	121.6
1217	36.105743278843704	121.7
1218	36.4470662515751	121.8
1219	36.458453275957446	121.9
1220	36.40285075106279	122.0
1221	36.44192427696683	122.1
1222	36.4190680114196	122.2
1223	36.63367779375433	122.3
1224	36.436460286626925	122.4
1225	36.423045248275166	122.5
1226	36.653286496391075	122.6
1227	36.39047712528992	122.7
1228	36.44949164666015	122.8
1229	36.37619538502217	122.9
1230	36.16648435264735	123.0
1231	36.44521979966713	123.1
1232	36.44818988093653	123.2
1233	36.35714849706615	123.3
1234	36.61774829213643	123.4
1235	36.670003908841686	123.5
1236	36.162431750407784	123.6
1237	36.42361048865515	123.7
1238	36.55546222796081	123.8
1239	36.47637653455203	123.9
1240	36.95972899912818	124.0
1241	36.742464299857126	124.1
1242	36.61481246785976	124.2
1243	36.67073015708749	124.3
1244	36.8303608917952	124.4
1245	36.48896255367981	124.5
1246	36.2672684252492	124.6
1247	36.259632541570426	124.7
1248	36.482426319467564	124.8
1249	36.38348527307441	124.9
1250	36.37122812107681	125.0
1251	36.4212227762621	125.1
1252	36.23680710731665	125.2
1253	36.58205593141452	125.3
1254	36.561912819691244	125.4
1255	36.45737075498728	125.5
1256	36.67734518238301	125.6
1257	36.57564987377464	125.7
1258	36.55533547708772	125.8
1259	36.04404300924371	125.9
1260	36.2189420856097	126.0
1261	36.129932141408	126.1
1262	36.28089928265514	126.2
1263	36.021889012047374	126.3
1264	36.06995499854216	126.4
1265	36.04507071902551	126.5
1266	36.336638835520695	126.6
1267	36.61700834109354	126.7
1268	36.57539637202846	126.8
1269	36.397869784320335	126.9
1270	36.20826075527752	127.0
1271	36.51442920207281	127.1
1272	36.18745990929389	127.2
1273	36.57593420681427	127.3
1274	36.21595145014466	127.4
1275	35.98796773784943	127.5
1276	35.756537772085906	127.6
1277	36.153408458523586	127.7
1278	35.74133451871381	127.8
1279	35.798615636252066	127.9
1280	36.237276428117006	128.0
1281	36.05881119880817	128.1
1282	36.04084340612304	128.2
1283	36.623219133874876	128.3
1284	36.16211316037543	128.4
1285	35.939048752235756	128.5
1286	36.141401382572894	128.6
1287	35.2001254191216	128.7
1288	35.85367347496236	128.8
1289	35.96381655797713	128.9
1290	35.63730288320147	129.0
1291	35.35121245984328	129.1
1292	35.545713387447464	129.2
1293	35.71932097518766	129.3
1294	35.77256661898271	129.4
1295	35.615553118519315	129.5
1296	35.843639601792724	129.6
1297	36.12569112570844	129.7
1298	35.77074072127038	129.8
1299	35.84356081070945	129.9
1300	35.48164938534933	130.0
1301	35.573327949284426	130.1
1302	35.89376785924965	130.2
1303	35.69852698060257	130.3
1304	35.65406140404336	130.4
1305	35.8210950748793	130.5
1306	35.79032886971149	130.6
1307	35.71717306174369	130.7
1308	35.94261147947933	130.8
1309	36.197668493126436	130.9
1310	35.92503764221055	131.0
1311	36.40877721080451	131.1
1312	36.34918032055793	131.2
1313	35.826805715566834	131.3
1314	36.29070705967278	131.4
1315	35.667500422290026	131.5
1316	35.89055112763261	131.6
1317	35.77810940040588	131.7
1318	35.813106344175445	131.8
1319	36.139791303914734	131.9
1320	36.01150571755192	132.0
1321	36.167837503860056	132.1
1322	35.84455426349852	132.2
1323	35.69193250950269	132.3
1324	35.95348807467004	132.4
1325	35.47581884518725	132.5
1326	35.80216808639782	132.6
1327	35.75890835598259	132.7
1328	35.90779609777122	132.8
1329	35.930196745315186	132.9
1330	36.065145316763335	133.0
1331	35.92082745780444	133.1
1332	35.557494367246164	133.2
1333	35.61289477588373	133.3
1334	35.58740414759582	133.4
1335	36.327129094339774	133.5
1336	35.710157229633275	133.6
1337	36.11869584779365	133.7
1338	35.86217606055712	133.8
1339	35.94044301183973	133.9
1340	36.068529907644724	134.0
1341	36.01052254186067	134.1
1342	35.974083378697316	134.2
1343	35.78741017393118	134.3
1344	35.871929026386404	134.4
1345	35.94967184568029	134.5
1346	36.01538018342931	134.6
1347	36.18609990668264	134.7
1348	36.34203773757442	134.8
1349	36.13946586248383	134.9
1350	36.03126857665594	135.0
1351	35.675245928345525	135.1
1352	35.71889618847785	135.2
1353	35.91107791767443	135.3
1354	35.623747391179535	135.4
1355	36.03298142629227	135.5
1356	35.990845325238475	135.6
1357	35.6764277945946	135.7
1358	35.517286934882875	135.8
1359	35.79279879888708	135.9
1360	35.50129577067807	136.0
1361	35.708814355518385	136.1
1362	35.7096776317351	136.2
1363	35.514070203265845	136.3
1364	35.91467490191073	136.4
1365	35.827117454200646	136.5
1366	36.17248275207379	136.6
1367	36.18980993899494	136.7
1368	36.06943086655344	136.8
1369	36.39265587002734	136.9
1370	35.88436431474618	137.0
1371	35.86292286299856	137.1
1372	35.94444080289093	137.2
1373	35.73268462805033	137.3
1374	35.87118564964423	137.4
1375	35.93401640000421	137.5
1376	35.972630882205706	137.6
1377	36.212789529715984	137.7
1378	36.259796975135515	137.8
1379	36.06951650903526	137.9
1380	35.82455160544542	138.0
1381	35.52679325036453	138.1
1382	35.852176444380206	138.2
1383	35.924232602881474	138.3
1384	36.07268870656175	138.4
1385	35.73397611667612	138.5
1386	36.289179197797175	138.6
1387	36.228516915076796	138.7
1388	36.30734225534085	138.8
1389	36.08859765398401	138.9
1390	36.210350431833845	139.0
1391	36.09453439082354	139.1
1392	36.12125484515034	139.2
1393	36.25154789128693	139.3
1394	35.88611142137524	139.4
1395	35.67124813729433	139.5
1396	35.743516689150496	139.6
1397	35.98996834622467	139.7
1398	35.95253230457297	139.8
1399	36.21631114856829	139.9
1400	35.76895593194932	140.0
1401	35.93428703024675	140.1
1402	35.98722093540799	140.2
1403	35.30852482120658	140.3
1404	35.796330694837195	140.4
1405	35.585335025235125	140.5
1406	35.98376440484187	140.6
1407	35.8518510029493	140.7
1408	35.9838226417295	140.8
1409	35.85267317077474	140.9
1410	35.842142571210566	141.0
1411	36.1771314259868	141.1
1412	36.159958395532925	141.2
1413	36.160855928742365	141.3
1414	36.00823074904725	141.4
1415	35.994449160873316	141.5
1416	35.75140607457545	141.6
1417	36.145728040754264	141.7
1418	36.23982857407514	141.8
1419	35.99477460230422	141.9
1420	36.135598248004996	142.0
1421	36.0734971715901	142.1
1422	36.07781697837292	142.2
1423	36.075312792204606	142.3
1424	36.14119584061653	142.4
1425	35.73302377227832	142.5
1426	36.164100065953576	142.6
1427	35.841248463700396	142.7
1428	35.58163527002065	142.8
1429	35.911745929032605	142.9
1430	35.43059961478805	143.0
1431	35.83658951268957	143.1
1432	36.05533068834714	143.2
1433	36.05581028624532	143.3
1434	35.98034213126847	143.4
1435	35.43142520831277	143.5
1436	35.71789245859095	143.6
1437	35.72132158356289	143.7
1438	36.050075665662874	143.8
1439	35.66903170986491	143.9
1440	35.64297926689628	144.0
1441	35.736819447072435	144.1
1442	35.47234176042549	144.2
1443	35.46516834614853	144.3
1444	35.84225561928656	144.4
1445	35.70528931096681	144.5
1446	36.12153575249069	144.6
1447	35.64907358590236	144.7
1448	35.55695995815963	144.8
1449	35.323546512517225	144.9
1450	35.31359485613013	145.0
1451	35.54857384634014	145.1
1452	35.657791990551296	145.2
1453	35.223060475752106	145.3
1454	35.42906832721317	145.4
1455	35.80029422889567	145.5
1456	35.83442104504997	145.6
1457	35.70100033547743	145.7
1458	35.70477203037664	145.8
1459	35.57581158125711	145.9
1460	35.112369280853706	146.0
1461	35.559498401320674	146.1
1462	35.36793672369244	146.2
1463	35.299535786315104	146.3
1464	35.60090482842939	146.4
1465	35.61589226274731	146.5
1466	35.751337560589995	146.6
1467	35.54712477554781	146.7
1468	35.86349838047637	146.8
1469	35.85147760172858	146.9
1470	35.80979369297878	147.0
1471	35.628892791487075	147.1
1472	35.74786047582824	147.2
1473	36.02065576030921	147.3
1474	36.06865323281855	147.4
1475	35.618050453289094	147.5
1476	36.08556248442842	147.6
1477	35.80193171314801	147.7
1478	35.98398364959532	147.8
1479	35.772974277196155	147.9
1480	35.89808766603248	148.0
1481	35.72532622601264	148.1
1482	36.09945712067836	148.2
1483	36.09120118543124	148.3
1484	35.93943243055429	148.4
1485	35.80702572796646	148.5
1486	36.00606570710693	148.6
1487	35.81459652335906	148.7
1488	35.90846410912939	148.8
1489	35.96319308070951	148.9
1490	36.150301349283275	149.0
1491	36.267734320350286	149.1
1492	36.57632473653135	149.2
1493	36.518385884732744	149.3
1494	36.23256266591782	149.4
1495	35.9341431508773	149.5
1496	36.15928010707694	149.6
1497	35.80659408985811	149.7
1498	36.407499424975796	149.8
1499	35.904764353914906	149.9
1500	35.995439187963115	150.0
1501	36.295852459980324	150.1
1502	36.201930063021635	150.2
1503	36.08244167239103	150.3
1504	35.833098725130725	150.4
1505	36.14055523485254	150.5
1506	36.14961278372947	150.6
1507	36.25462759493306	150.7
1508	36.57752715697605	150.8
1509	36.06500486309316	150.9
1510	36.18456861910776	151.0
1511	36.33971168776828	151.1
1512	36.087340422350934	151.2
1513	36.81878202825359	151.3
1514	36.39505385951821	151.4
1515	36.226588246386285	151.5
1516	36.09668915566605	151.6
1517	36.60082876342874	151.7
1518	36.654005893238335	151.8
1519	36.61126686911255	151.9
1520	36.71476752123762	152.0
1521	36.403313220464604	152.1
1522	36.22605041160048	152.2
1523	36.48573897066423	152.3
1524	36.382813836016965	152.4
1525	36.654591687813955	152.5
1526	37.06251710580454	152.6
1527	36.48440979934644	152.7
1528	36.69135286670895	152.8
1529	35.94359465517058	152.9
1530	36.189744850708756	153.0
1531	36.30992523259244	153.1
1532	36.519369060424	153.2
1533	36.793363339650405	153.3
1534	36.36826831690522	153.4
1535	36.54269122107231	153.5
1536	36.54284195184031	153.6
1537	36.64856588279334	153.7
1538	36.48836990770564	153.8
1539	36.5760301263939	153.9
1540	36.4978625203902	154.0
1541	36.21503678843885	154.1
1542	36.550536072406715	154.2
1543	36.70554211309633	154.3
1544	36.80388366211676	154.4
1545	36.559028380903655	154.5
1546	36.43244879277863	154.6
1547	36.40402576591332	154.7
1548	36.199377917063494	154.8
1549	36.36209520681588	154.9
1550	36.06301795751501	155.0
1551	36.27247206244438	155.1
1552	36.265569278409956	155.2
1553	36.58529321722719	155.3
1554	36.64128284613965	155.4
1555	36.70866977653227	155.5
1556	36.5149944424528	155.6
1557	36.88642588609166	155.7
1558	36.30047372829915	155.8
1559	36.4850538308097	155.9
1560	36.601322064124	156.0
1561	36.15747133786097	156.1
1562	36.26407909922635	156.2
1563	35.86374160512473	156.3
1564	36.183599146213595	156.4
1565	36.119956505126	156.5
1566	36.50487835250062	156.6
1567	36.75859249203284	156.7
1568	36.53810763544548	156.8
1569	37.247292473173616	156.9
1570	36.43678572805783	157.0
1571	36.3671309847467	157.1
1572	36.73346498786783	157.2
1573	36.37097119363136	157.3
1574	36.71270525027548	157.4
1575	36.436552780507284	157.5
1576	36.14770124353532	157.6
1577	36.180776370012914	157.7
1578	36.80570270843055	157.8
1579	36.58773916650787	157.9
1580	36.48499216822279	158.0
1581	36.411178625994644	158.1
1582	36.5659037593439	158.2
1583	36.738802227334645	158.3
1584	36.648634396778796	158.4
1585	36.69476143748525	158.5
1586	36.981540426397245	158.6
1587	36.910011825583965	158.7
1588	36.894681821338786	158.8
1589	36.640042743002944	158.9
1590	36.820203693451745	159.0
1591	36.6760434166594	159.1
1592	36.32318611447693	159.2
1593	36.09833006561765	159.3
1594	36.45658626985384	159.4
1595	36.787258743546516	159.5
1596	36.5000926506167	159.6
1597	36.74539327273526	159.7
1598	36.64999097369077	159.8
1599	36.371505602717896	159.9
1600	36.27960436833007	160.0
1601	36.09738799831767	160.1
1602	36.216242634582834	160.2
1603	36.248536701626264	160.3
1604	36.67266225147728	160.4
1605	36.42499789686058	160.5
1606	36.47947336669452	160.6
1607	36.324152161671826	160.7
1608	36.497602167245475	160.8
1609	36.784018032034574	160.9
1610	36.80929626696758	161.0
1611	36.827127031681805	161.1
1612	36.46230718763919	161.2
1613	36.47255002846447	161.3
1614	36.51255191887139	161.4
1615	36.630111640811485	161.5
1616	36.41367938646369	161.6
1617	37.01547540339228	161.7
1618	36.52283586808794	161.8
1619	36.51098980000305	161.9
1620	36.59588890507755	162.0
1621	36.97011914502218	162.1
1622	36.76089798764335	162.2
1623	36.6790134979288	162.3
1624	36.76744107325413	162.4
1625	36.70945768736499	162.5
1626	36.99219435113524	162.6
1627	36.228441549692796	162.7
1628	36.291405902324406	162.8
1629	36.63480142311577	162.9
1630	36.50872198708455	163.0
1631	36.66695161078974	163.1
1632	36.630368568256934	163.2
1633	36.742601327828034	163.3
1634	36.849346117164316	163.4
1635	36.604439450462124	163.5
1636	36.565592020710085	163.6
1637	36.03045326022904	163.7
1638	36.42007859270503	163.8
1639	36.195215692447206	163.9
1640	36.01840850158635	164.0
1641	35.957170701388165	164.1
1642	36.14741348479642	164.2
1643	36.21311154544762	164.3
1644	35.81462050325396	164.4
1645	36.033296590625355	164.5
1646	36.354966326629466	164.6
1647	36.39851724148287	164.7
1648	36.39300186565387	164.8
1649	36.1529048807305	164.9
1650	35.922793809186956	165.0
1651	36.41452210848477	165.1
1652	36.608385856024235	165.2
1653	36.34709406970087	165.3
1654	36.336477827654875	165.4
1655	36.6017845335258	165.5
1656	37.01650996457262	165.6
1657	36.52285984798284	165.7
1658	36.78011958626227	165.8
1659	37.15166065227786	165.9
1660	36.81049526171301	166.0
1661	36.924872509028795	166.1
1662	37.096438380002475	166.2
1663	37.361035966123964	166.3
1664	37.33876892085163	166.4
1665	37.185033814592174	166.5
1666	36.95871499214347	166.6
1667	36.838520907462694	166.7
1668	36.78671405736216	166.8
1669	36.86446715375387	166.9
1670	36.806072683951996	167.0
1671	37.50948864410496	167.1
1672	37.299236351245064	167.2
1673	37.114707634223606	167.3
1674	36.72883344245119	167.4
1675	36.21798288981335	167.5
1676	36.51034576853979	167.6
1677	35.861556008988764	167.7
1678	36.25410346294434	167.8
1679	36.294622633941444	167.9
1680	36.30476612948781	168.0
1681	35.83726094974701	168.1
1682	35.825414881662134	168.2
1683	36.392022115661895	168.3
1684	36.59557716644373	168.4
1685	36.58261774609524	168.5
1686	36.600832189128006	168.6
1687	36.3179516459883	168.7
1688	36.5869204243817	168.8
1689	37.06059871421184	168.9
1690	36.75100799384316	169.0
1691	36.16001663242056	169.1
1692	36.21871941515697	169.2
1693	36.660148172034226	169.3
1694	36.69348707735581	169.4
1695	36.410743562187015	169.5
1696	36.368292296800135	169.6
1697	36.272821483770194	169.7
1698	35.98998890042031	169.8
1699	35.965906234533456	169.9
1700	36.01259508992063	170.0
1701	36.09339363296574	170.1
1702	35.71450101631101	170.2
1703	35.67483484443281	170.3
1704	35.63460685787389	170.4
1705	35.611336082714665	170.5
1706	36.117839422975486	170.6
1707	35.98758063383162	170.7
1708	35.713271190272124	170.8
1709	36.34034544213372	170.9
1710	35.78407696853887	171.0
1711	35.617080980394924	171.1
1712	35.84893915856754	171.2
1713	35.99236633571553	171.3
1714	36.178097473181694	171.4
1715	36.48540667783478	171.5
1716	35.75592114621682	171.6
1717	35.71945115176001	171.7
1718	35.42724928089938	171.8
1719	35.68773602789367	171.9
1720	35.555414967787655	172.0
1721	35.49934654779192	172.1
1722	35.97320639968351	172.2
1723	35.76312196608797	172.3
1724	36.10259506121212	172.4
1725	35.82736067884901	172.5
1726	36.27208495842657	172.6
1727	35.99577833219111	172.7
1728	35.87891745290264	172.8
1729	35.899893009549174	172.9
1730	35.514429901689475	173.0
1731	35.84443436402398	173.1
1732	35.73011192789656	173.2
1733	36.134409530357374	173.3
1734	35.86902060770391	173.4
1735	35.36272623509871	173.5
1736	34.822263937947945	173.6
1737	35.32712294255789	173.7
1738	35.74352696624832	173.8
1739	36.12031620354963	173.9
1740	35.40279663949109	174.0
1741	35.72584008090354	174.1
1742	35.53393240764876	174.2
1743	35.507595631640505	174.3
1744	35.51856472071159	174.4
1745	35.48392062396711	174.5
1746	35.05025450164172	174.6
1747	35.076128808248164	174.7
1748	35.175802954285665	174.8
1749	35.24983574126726	174.9
1750	34.92775834704971	175.0
1751	35.06757826286359	175.1
1752	35.33108990231564	175.2
1753	35.655969518538235	175.3
1754	35.337735758904614	175.4
1755	35.362092480733274	175.5
1756	35.76724308231299	175.6
1757	36.04712956428838	175.7
1758	36.02806897353526	175.8
1759	35.59319357936662	175.9
1760	35.607331440264915	176.0
1761	35.45055773875061	176.1
1762	34.926960159119176	176.2
1763	35.202711822072466	176.3
1764	35.86190200461531	176.4
1765	35.96213111393498	176.5
1766	35.84225561928656	176.6
1767	35.71955734843747	176.7
1768	35.91896387740011	176.8
1769	36.94874620726001	176.9
1770	36.398948879591224	177.0
1771	36.443215765592626	177.1
1772	36.62946418364895	177.2
1773	36.98343141239576	177.3
1774	36.902057351872834	177.4
1775	36.44862837044344	177.5
1776	36.18877537781459	177.6
1777	36.913379287969	177.7
1778	36.58208676270797	177.8
1779	36.585687172643546	177.9
1780	36.786337230442165	178.0
1781	37.04907808755786	178.1
1782	36.75475228314818	178.2
1783	36.82707564619272	178.3
1784	36.40974668369867	178.4
1785	36.55945316761346	178.5
1786	36.470090376386686	178.6
1787	36.8070250283498	178.7
1788	37.227495357076876	178.8
1789	36.60513829311375	178.9
1790	36.47440675747025	179.0
1791	36.74135437329278	179.1
1792	36.779872935914646	179.2
1793	36.7559786834878	179.3
1794	36.822957955666965	179.4
1795	36.882321898363	179.5
1796	37.015961852688996	179.6
1797	36.876378310124935	179.7
1798	37.14199675462967	179.8
1799	36.71012912442243	179.9
1800	36.69973897852843	180.0
1801	36.447857588107084	180.1
1802	36.72111534198987	180.2
1803	36.57682831432443	180.3
1804	36.724911016783985	180.4
1805	36.953953270154464	180.5
1806	36.499650735410526	180.6
1807	36.326844761300144	180.7
1808	36.97112630060834	180.8
1809	36.39334100988187	180.9
1810	36.52190407788577	181.0
1811	36.26720333696302	181.1
1812	36.122008498990326	181.2
1813	36.17565494960028	181.3
1814	35.93975102058665	181.4
1815	36.137338503235505	181.5
1816	36.00912143085815	181.6
1817	35.77483785760049	181.7
1818	35.67351937591211	181.8
1819	36.178498279996596	181.9
1820	35.79702611178955	182.0
1821	36.048551229486534	182.1
1822	36.04006577238814	182.2
1823	36.56034727512363	182.3
1824	36.385112480228926	182.4
1825	36.374571603566935	182.5
1826	36.884901449915326	182.6
1827	36.68489542357997	182.7
1828	36.3488959875183	182.8
1829	35.95306671365951	182.9
1830	36.048170976867276	183.0
1831	35.803983707012335	183.1
1832	35.68984968434491	183.2
1833	36.0362735232933	183.3
1834	35.82822052936645	183.4
1835	36.466113139531124	183.5
1836	36.18476045826703	183.6
1837	36.01663056366383	183.7
1838	36.14401176541866	183.8
1839	36.11956940110819	183.9
1840	36.87260318952645	184.0
1841	36.226557415092834	184.1
1842	36.25891314472317	184.2
1843	36.072263919851935	184.3
1844	36.04149771468412	184.4
1845	35.60829406176054	184.5
1846	36.15916020760239	184.6
1847	35.6604606102847	184.7
1848	35.4330626925651	184.8
1849	35.866605489716676	184.9
1850	36.008819969322154	185.0
1851	36.01540416332422	185.1
1852	36.04891435360944	185.2
1853	35.71825215701458	185.3
1854	36.09197881916613	185.4
1855	35.96402895133204	185.5
1856	35.84249541823565	185.6
1857	35.31963778964712	185.7
1858	35.61861569366908	185.8
1859	35.63162307380739	185.9
1860	35.99948493880413	186.0
1861	35.89659748684887	186.1
1862	35.416115758263224	186.2
1863	36.23066482852076	186.3
1864	36.22366269920743	186.4
1865	35.89946137144082	186.5
1866	36.26574398907287	186.6
1867	36.03145699011593	186.7
1868	36.22819147364589	186.8
1869	36.17164345575199	186.9
1870	35.96192214627935	187.0
1871	36.27871711221845	187.1
1872	35.96726966284398	187.2
1873	35.530516985473916	187.3
1874	35.887214496541034	187.4
1875	36.10627768793024	187.5
1876	35.90318510655021	187.6
1877	35.617646220774915	187.7
1878	35.41130950218367	187.8
1879	36.02206029701101	187.9
1880	35.78388170368033	188.0
1881	36.131850533000694	188.1
1882	35.84188221806584	188.2
1883	35.89406589508637	188.3
1884	36.08223955613394	188.4
1885	36.25989632041442	188.5
1886	36.22919177783351	188.6
1887	36.14906124614657	188.7
1888	36.31218276841313	188.8
1889	36.47288917269246	188.9
1890	36.03535201018895	189.0
1891	36.24793377855427	189.1
1892	37.0347483875003	189.2
1893	36.36638418230526	189.3
1894	36.04711928719056	189.4
1895	35.844150030984345	189.5
1896	36.05243939816101	189.6
1897	35.78349459966252	189.7
1898	35.97315501419442	189.8
1899	36.242243692062374	189.9
1900	36.24274726985546	190.0
1901	35.94830156597123	190.1
1902	36.20171424396745	190.2
1903	36.45386969033061	190.3
1904	35.66526686636425	190.4
1905	36.02635269819966	190.5
1906	36.180851735396914	190.6
1907	36.0772311837973	190.7
1908	35.80664204964792	190.8
1909	35.93921318580084	190.9
1910	36.35070133103499	191.0
1911	36.4331921695208	191.1
1912	36.38664719350308	191.2
1913	36.359354647397744	191.3
1914	36.64119035225929	191.4
1915	36.03029910376177	191.5
1916	35.961583002051356	191.6
1917	36.11108394400979	191.7
1918	35.908909450034834	191.8
1919	35.91156436697115	191.9
1920	35.99164693886828	192.0
1921	35.70899591757984	192.1
1922	36.01702109338091	192.2
1923	36.03660581612275	192.3
1924	35.37798429965917	192.4
1925	35.27440485645083	192.5
1926	35.73103001530163	192.6
1927	35.57350951134588	192.7
1928	35.39519843850432	192.8
1929	34.87048065521073	192.9
1930	34.443576863249575	193.0
1931	34.250312613082826	193.1
1932	34.47753582013952	193.2
1933	34.27372384191223	193.3
1934	35.16318952956371	193.4
1935	35.11461996527585	193.5
1936	35.179793893938324	193.6
1937	35.55488398440039	193.7
1938	35.654493042151714	193.8
1939	35.265665897606254	193.9
1940	35.73150276180126	194.0
1941	35.760878133064374	194.1
1942	35.56744259793399	194.2
1943	35.572444118872085	194.3
1944	35.676845729905864	194.4
1945	35.57889128490324	194.5
1946	35.72091392534944	194.6
1947	35.59583821920512	194.7
1948	35.73190699431543	194.8
1949	35.60644075845402	194.9
1950	34.95071395787585	195.0
1951	35.39447561595779	195.1
1952	35.47718912489631	195.2
1953	35.13894243011178	195.3
1954	35.21328353002791	195.4
1955	34.87467371112047	195.5
1956	35.45452469850836	195.6
1957	35.58833593779798	195.7
1958	35.92082745780444	195.8
1959	35.56398949306714	195.9
1960	35.57636997023855	196.0
1961	35.397233303872284	196.1
1962	35.88134284798769	196.2
1963	36.21707507950609	196.3
1964	35.831752425316566	196.4
1965	36.2029372186078	196.5
1966	36.09849792488201	196.6
1967	35.797139159865544	196.7
1968	36.290330232752794	196.8
1969	36.01588376122239	196.9
1970	35.77487896599176	197.0
1971	35.977029480071806	197.1
1972	36.16327104672959	197.2
1973	35.933485416616946	197.3
1974	35.6676545787573	197.4
1975	35.98596370377492	197.5
1976	35.798680724538244	197.6
1977	35.939757871985194	197.7
1978	35.667962891691836	197.8
1979	36.21975055063804	197.9
1980	36.07575813311006	198.0
1981	36.48941817168308	198.1
1982	36.040877663115765	198.2
1983	36.25200008359093	198.3
1984	36.34672066848015	198.4
1985	35.907460379242494	198.5
1986	36.404974684611844	198.6
1987	36.104962219409536	198.7
1988	35.98688864257854	198.8
1989	35.33429978253413	198.9
1990	35.89994439503827	199.0
1991	35.71483330914046	199.1
1992	35.67561590386698	199.2
1993	35.699314891435286	199.3
1994	35.70896508628638	199.4
1995	35.66285174837702	199.5
1996	35.32290933245251	199.6
1997	35.74729523544825	199.7
1998	35.19387351794899	199.8
[truncated: 24,001 more rows]
