# Supplementary material for: Assessing structure-function impacts on Vitellogenin by leveraging allelic variant found in honey bee subspecies Apis mellifera mellifera
Source: iScience. 2025 Jul 29;28(9):113241. doi: 10.1016/j.isci.2025.113241 (PMC12496180; doi:10.1016/j.isci.2025.113241)
Supplement: Data S1. Data and code for molecular dynamics [file mmc2.zip › MD_analysis/csv/rmsdwt3_delloop.csv]

	CA_Backbone	Time_(ns)
0	27.57434626203663	0.0
1	27.556952677781695	0.1
2	27.469100119215604	0.2
3	27.469648887991823	0.3
4	27.51999062298481	0.4
5	27.55182655339381	0.5
6	27.48229810005102	0.6
7	27.59193255773472	0.7
8	27.594314838241512	0.8
9	27.587617656755153	0.9
10	27.652086058204848	1.0
11	27.561586929152778	1.1
12	27.690358550815176	1.2
13	27.86875245141613	1.3
14	27.44948025895548	1.4
15	27.693796155891626	1.5
16	27.565630198764847	1.6
17	27.51324572247443	1.7
18	27.12787422588514	1.8
19	27.323861763572488	1.9
20	27.532540726301814	2.0
21	27.92249508454401	2.1
22	28.103843893939985	2.2
23	27.964748444965775	2.3
24	27.59114886453256	2.4
25	28.46883386123192	2.5
26	27.925427969174102	2.6
27	27.752341892321727	2.7
28	27.651961254603567	2.8
29	27.774938685541812	2.9
30	27.527533899473973	3.0
31	27.543567491544362	3.1
32	27.429137271946754	3.2
33	27.67414142403702	3.3
34	27.618761661315872	3.4
35	27.52291066018536	3.5
36	27.40647807692603	3.6
37	27.859026947251635	3.7
38	27.865375412793245	3.8
39	27.65590174477929	3.9
40	27.514714000136557	4.0
41	27.661609674190796	4.1
42	27.65612932781692	4.2
43	27.483724164730358	4.3
44	27.72684708606603	4.4
45	27.37504592287412	4.5
46	27.826500926341442	4.6
47	27.718725675247406	4.7
48	27.449889541353794	4.8
49	27.497601223984503	4.9
50	27.86737410576081	5.0
51	27.306938028169434	5.1
52	27.55729588768522	5.2
53	27.225903783996827	5.3
54	27.16350381870365	5.4
55	27.172357533006256	5.5
56	27.577170861189142	5.6
57	27.614004441690593	5.7
58	27.712351514846713	5.8
59	27.41883179810572	5.9
60	27.406894700712655	6.0
61	27.652421926720056	6.1
62	27.533269359091644	6.2
63	27.41050666376148	6.3
64	27.36241873497985	6.4
65	27.699081955475272	6.5
66	27.657522356248858	6.6
67	27.682084806189113	6.7
68	27.167020343704436	6.8
69	27.252714534107206	6.9
70	27.585607951705118	7.0
71	27.10367884536042	7.1
72	27.17191337901346	7.2
73	27.159884514266516	7.3
74	27.187313776342062	7.4
75	26.874629365416205	7.5
76	26.892564377059042	7.6
77	27.16971463321443	7.7
78	27.064317991933038	7.8
79	27.05258645341267	7.9
80	27.15727281537501	8.0
81	27.487602253105443	8.1
82	27.538958935032372	8.2
83	27.741757445724893	8.3
84	27.70507619903089	8.4
85	27.478834800115486	8.5
86	27.107527568182263	8.6
87	27.511267218324722	8.7
88	27.07224852665558	8.8
89	27.364090736167597	8.9
90	27.477333486205964	9.0
91	27.641095999903854	9.1
92	27.309825029122585	9.2
93	27.3433513141901	9.3
94	27.331570221298634	9.4
95	27.40509422522948	9.5
96	27.27306669785132	9.6
97	27.470234363709597	9.7
98	27.26863433465878	9.8
99	27.501978526764713	9.9
100	27.480088342169523	10.0
101	27.571400529976998	10.1
102	27.501721578173836	10.2
103	27.02729720602967	10.3
104	27.285126763498585	10.4
105	27.47772992117474	10.5
106	27.661866622781666	10.6
107	27.169911015351744	10.7
108	27.373979586222	10.8
109	27.154242657349805	10.9
110	27.400740781961282	11.0
111	27.28837165713188	11.1
112	27.229723141265424	11.2
113	27.27638133467356	11.3
114	27.130783251003223	11.4
115	27.3781274706175	11.5
116	27.182152780359697	11.6
117	27.261469139667618	11.7
118	27.148580611615238	11.8
119	27.485141052674305	11.9
120	27.533713513084436	12.0
121	27.017595561377185	12.1
122	27.074704221045486	12.2
123	27.437838652441915	12.3
124	27.40208976206336	12.4
125	27.559256038364154	12.5
126	27.20305921892126	12.6
127	27.24864740498312	12.7
128	27.234496879014408	12.8
129	27.798566943819537	12.9
130	27.14896236380739	13.0
131	27.28221957372758	13.1
132	27.408045463330346	13.2
133	27.34599788467608	13.3
134	27.41355884595162	13.4
135	27.16845742046624	13.5
136	27.08560434733968	13.6
137	27.39121349528118	13.7
138	27.316814030794294	13.8
139	27.300059147322383	13.9
140	27.232641343118896	14.0
141	27.440804573319404	14.1
142	27.531149533216954	14.2
143	27.78104488526917	14.3
144	27.370211618671576	14.4
145	27.621766124481994	14.5
146	27.523954972672545	14.6
147	27.255072955101994	14.7
148	27.323707594417964	14.8
149	27.50813795155732	14.9
150	27.55531554818843	15.0
151	27.59160953664905	15.1
152	27.88631672294928	15.2
153	27.533816292520786	15.3
154	27.527168665405522	15.4
155	27.486574458741956	15.5
156	27.367537517979432	15.6
157	27.368073439326107	15.7
158	27.360320933270096	15.8
159	27.066158845051923	15.9
160	26.917787551947253	16.0
161	27.27354939413274	16.1
162	27.40963303855252	16.2
163	27.49292292428356	16.3
164	27.59118006543288	16.4
165	27.297045507420876	16.5
166	27.314128918019684	16.6
167	27.59076527699333	16.7
168	27.55699122007033	16.8
169	27.67806539608905	16.9
170	27.430102664509597	17.0
171	27.61262242534112	17.1
172	27.62170555802843	17.2
173	27.6287881624011	17.3
174	27.29875421555017	17.4
175	27.74097191717566	17.5
176	27.745813562766514	17.6
177	27.677046778460948	17.7
178	27.52456247255525	17.8
179	27.460639169187615	17.9
180	27.743768986122003	18.0
181	27.489340326787982	18.1
182	27.64150528230217	18.2
183	27.814769387821073	18.3
184	27.805638536109743	18.4
185	27.730464555156086	18.5
186	27.973804047446926	18.6
187	28.275568143260735	18.7
188	28.26564992765309	18.8
189	28.171001078858442	18.9
190	28.463915131063807	19.0
191	28.392066799014863	19.1
192	28.180387043813568	19.2
193	28.1664787836591	19.3
194	27.914771944041238	19.4
195	28.52222043702674	19.5
196	28.611901001282174	19.6
197	28.105236922371923	19.7
198	28.453611492569856	19.8
199	28.39550623943839	19.9
200	28.335042565312136	20.0
201	28.221687859102033	20.1
202	28.208203564122503	20.2
203	28.102726167569692	20.3
204	28.22217606142469	20.4
205	27.87044097072757	20.5
206	27.992241944189043	20.6
207	28.505377456895104	20.7
208	28.63859612452666	20.8
209	27.938124900257314	20.9
210	28.303560856889124	21.0
211	28.116197615119674	21.1
212	28.096970519134167	21.2
213	28.241353603039098	21.3
214	28.169151049004167	21.4
215	28.03637837071248	21.5
216	28.076165024661876	21.6
217	28.186328062303936	21.7
218	28.187576098316743	21.8
219	28.146888288952216	21.9
220	28.149356830771662	22.0
221	28.356002228938948	22.1
222	28.211659522669727	22.2
223	28.29430887227067	22.3
224	28.390471882404384	22.4
225	28.31074257000399	22.5
226	28.321128799116437	22.6
227	28.044294222658404	22.7
228	28.132983699491906	22.8
229	28.20193034781108	22.9
230	28.250466101279656	23.0
231	28.46636899010663	23.1
232	28.379100071911232	23.2
233	28.513317168353037	23.3
234	28.668374630861607	23.4
235	28.93879283393616	23.5
236	28.923867791500673	23.6
237	28.79682506678542	23.7
238	28.68554063207891	23.8
239	28.538430222416586	23.9
240	28.544587811862115	24.0
241	28.372329476541765	24.1
242	28.32434983323772	24.2
243	28.173566894073005	24.3
244	27.403413047306348	24.4
245	27.57229985004505	24.5
246	27.239048539766987	24.6
247	27.57992755249978	24.7
248	27.222119298322703	24.8
249	27.21909281099165	24.9
250	28.09740549639157	25.0
251	27.85217009056952	25.1
252	28.461044648234356	25.2
253	28.075687834421682	25.3
254	28.16936761995933	25.4
255	27.617298889694982	25.5
256	28.411236999240966	25.6
257	28.373705986850005	25.7
258	27.96727204719755	25.8
259	28.177824899293164	25.9
260	27.919690674209356	26.0
261	28.012192166923143	26.1
262	27.657338821541092	26.2
263	28.211037340010403	26.3
264	28.019511531068837	26.4
265	28.039113037858186	26.5
266	27.9354159279707	26.6
267	27.872806733110668	26.7
268	27.832917299724926	26.8
269	28.20903497634868	26.9
270	28.19789992562855	27.0
271	27.752833765338544	27.1
272	27.5398435723238	27.2
273	28.07404886948134	27.3
274	27.932027877265348	27.4
275	28.04345363369684	27.5
276	27.987292013120605	27.6
277	27.82222823834466	27.7
278	27.972166917853656	27.8
279	27.82400485431583	27.9
280	27.47928996619074	28.0
281	27.85961058762233	28.1
282	27.78743189309941	28.2
283	27.37564424602143	28.3
284	27.892303625116593	28.4
285	27.60635471507093	28.5
286	27.90779211910492	28.6
287	27.750089921457448	28.7
288	27.631403531986756	28.8
289	27.654881291804116	28.9
290	27.698268896719867	29.0
291	27.877180365196715	29.1
292	27.60340164162298	29.2
293	28.055142959234416	29.3
294	27.79057767799051	29.4
295	27.66685876683289	29.5
296	28.08285119406577	29.6
297	28.205813942227394	29.7
298	28.387961127602146	29.8
299	28.17206007412225	29.9
300	27.970498587360066	30.0
301	27.62781175775579	30.1
302	28.44372998390376	30.2
303	27.952530539469826	30.3
304	27.642529405971498	30.4
305	27.83001378064807	30.5
306	27.59376974015945	30.6
307	27.930247590600025	30.7
308	27.731081231774176	30.8
309	27.886090975258732	30.9
310	27.25199140735861	31.0
311	27.21072362831755	31.1
312	27.28377227735528	31.2
313	27.83181242078417	31.3
314	27.425894213660538	31.4
315	27.362866559666802	31.5
316	27.438550767108044	31.6
317	27.4513100999919	31.7
318	26.819635025581363	31.8
319	26.978640319653966	31.9
320	27.0465555029155	32.0
321	27.093841385024188	32.1
322	27.171660101116743	32.2
323	27.244739951054797	32.3
324	26.743528688312253	32.4
325	27.19964180266267	32.5
326	27.13667838581665	32.6
327	27.06632035559476	32.7
328	27.045599287088038	32.8
329	27.132708530087683	32.9
330	27.247153432461914	33.0
331	27.08941269252581	33.1
332	26.92811872064737	33.2
333	26.965381772364992	33.3
334	27.00821510246329	33.4
335	27.21539825732433	33.5
336	26.934201060862716	33.6
337	27.238274023300217	33.7
338	27.17546844630288	33.8
339	26.87054021212719	33.9
340	27.432743728954346	34.0
341	27.272908858002637	34.1
342	27.181954562875312	34.2
343	27.15594953013202	34.3
344	27.166524799993468	34.4
345	27.1302510003507	34.5
346	26.654685042324232	34.6
347	27.173414692922982	34.7
348	26.90908800679917	34.8
349	27.016969708023705	34.9
350	26.961725760986297	35.0
351	27.03334283930346	35.1
352	27.036545519953968	35.2
353	27.12407138674024	35.3
354	27.289034217426913	35.4
355	27.59987410453973	35.5
356	27.257745220447056	35.6
357	27.314831855950427	35.7
358	27.130482254082487	35.8
359	27.320767368399558	35.9
360	27.07207783937736	36.0
361	27.345083881831407	36.1
362	27.255775893032734	36.2
363	27.188708640121078	36.3
364	27.10440013676194	36.4
365	26.900496747128667	36.5
366	27.49020661060863	36.6
367	27.698419395180238	36.7
368	27.401581370922848	36.8
369	27.306927016086966	36.9
370	27.090772684710352	37.0
371	26.93380646124102	37.1
372	26.778121310031892	37.2
373	26.95774305782779	37.3
374	26.924325058237855	37.4
375	26.88614983902264	37.5
376	26.688504982924172	37.6
377	26.845915360386297	37.7
378	27.175220674447395	37.8
379	27.275311327327287	37.9
380	27.14645895039347	38.0
381	26.981184110703595	38.1
382	27.186882469778816	38.2
383	27.077308578548678	38.3
384	27.191968216530995	38.4
385	27.103146594707898	38.5
386	27.138897320433536	38.6
387	26.950069471696118	38.7
388	26.96724281430173	38.8
389	27.141571421125676	38.9
390	26.80251307269392	39.0
391	26.993244176350863	39.1
392	27.731710755821815	39.2
393	27.092031732805623	39.3
394	27.182183981260017	39.4
395	27.130205116673764	39.5
396	27.08341844897019	39.6
397	27.075330074398963	39.7
398	27.084147081760015	39.8
399	26.880619938277665	39.9
400	26.830070809064903	40.0
401	26.93062213406129	40.1
402	27.142916730533596	40.2
403	26.998150059089436	40.3
404	27.299429623274747	40.4
405	26.9678613262669	40.5
406	26.921447234020093	40.6
407	27.058722018693267	40.7
408	27.080808585425764	40.8
409	27.36432198989938	40.9
410	27.337144170373474	41.0
411	27.28498360642653	41.1
412	27.154517959411454	41.2
413	27.081238056641936	41.3
414	27.881142879537375	41.4
415	27.549829695773322	41.5
416	27.46515962903988	41.6
417	27.882871776484524	41.7
418	26.995826509689124	41.8
419	27.32222279863214	41.9
420	26.72123289201291	42.0
421	26.99829688685565	42.1
422	26.731975178458423	42.2
423	26.76627230929855	42.3
424	26.876055430095537	42.4
425	26.72621585932874	42.5
426	27.272262815831304	42.6
427	26.757209365429095	42.7
428	26.825519148312324	42.8
429	26.7395826920953	42.9
430	26.82934584696923	43.0
431	26.715223965680668	43.1
432	26.54313448229146	43.2
433	26.843927679501192	43.3
434	26.639431472761842	43.4
435	26.93380646124102	43.5
436	26.843512891061646	43.6
437	26.69630153731005	43.7
438	26.91466012052693	43.8
439	26.50918239670193	43.9
440	26.8742109062825	44.0
441	27.076655194989034	44.1
442	27.820222203988788	44.2
443	27.547054650991907	44.3
444	27.57176576404545	44.4
445	27.44563704217487	44.5
446	28.02615732283702	44.6
447	28.08523163922549	44.7
448	28.029352662099217	44.8
449	28.49019546586874	44.9
450	28.555480596767996	45.0
451	28.528748766581955	45.1
452	28.154073672761232	45.2
453	27.71704082663012	45.3
454	28.016958563283815	45.4
455	27.824283827071635	45.5
456	28.423849504358607	45.6
457	27.741474802274936	45.7
458	28.10240681717818	45.8
459	27.96566795385168	45.9
460	28.152726528006234	46.0
461	27.715701023263435	46.1
462	27.82848310118531	46.2
463	27.656665249163595	46.3
464	27.996299896577735	46.4
465	27.942103932721672	46.5
466	28.235858573888603	46.6
467	28.151880433003438	46.7
468	28.470248913828794	46.8
469	28.194945016833522	46.9
470	28.480614954123386	47.0
471	28.350780666503024	47.1
472	28.220102119226937	47.2
473	28.00882246968857	47.3
474	27.897571071229457	47.4
475	28.066742352765196	47.5
476	27.998878559221836	47.6
477	27.931660807849816	47.7
478	28.171224991201917	47.8
479	28.08890967476911	47.9
480	27.78726487651534	48.0
481	27.634417171888266	48.1
482	27.960774918542654	48.2
483	27.975070436930505	48.3
484	28.236974464911814	48.4
485	28.599479372260607	48.5
486	28.5024041946293	48.6
487	28.155191399131528	48.7
488	27.55152005043184	48.8
489	28.160686428282023	48.9
490	27.970168224886088	49.0
491	28.38950465449446	49.1
492	27.711347579995234	49.2
493	28.359845445719557	49.3
494	28.135538502624	49.4
495	27.991504134663824	49.5
496	28.350231897726804	49.6
497	28.273418951832806	49.7
498	28.33266028480534	49.8
499	28.079371376006538	49.9
500	28.60498724884065	50.0
501	28.50300802381785	50.1
502	28.32302471264765	50.2
503	28.19768702536754	50.3
504	28.274415545295966	50.4
505	28.319482492787778	50.5
506	28.069139316048613	50.6
507	28.4662974115706	50.7
508	28.37633236851813	50.8
509	28.562886222226332	50.9
510	28.482804523187028	51.0
511	28.674668035990884	51.1
512	28.42210225394068	51.2
513	27.998493136335533	51.3
514	28.49503160541836	51.4
515	28.23978071059355	51.5
516	28.61977464024531	51.6
517	28.419132662369037	51.7
518	28.20800901733227	51.8
519	28.178199310097007	51.9
520	28.387315085430814	52.0
521	28.82073963920726	52.1
522	28.441191698895366	52.2
523	29.071103004764282	52.3
524	28.932310388057886	52.4
525	28.087200966639813	52.5
526	28.492392376320694	52.6
527	28.612378191522367	52.7
528	28.46143007112066	52.8
529	28.1992507410777	52.9
530	28.264018304101057	53.0
531	28.02343366777378	53.1
532	28.6583462944293	53.2
533	28.46130710286646	53.3
534	28.585115946030886	53.4
535	27.80538892890718	53.5
536	28.280123474707473	53.6
537	28.249807211678775	53.7
538	28.310147917550825	53.8
539	28.298370495353517	53.9
540	28.473791133688668	54.0
541	28.161648150150715	54.1
542	28.37602035951493	54.2
543	28.14604769999065	54.3
544	27.9279166998114	54.4
545	28.631120755879373	54.5
546	28.472743150507327	54.6
547	28.16920243872234	54.7
548	28.584071633543697	54.8
549	28.185691196867992	54.9
550	29.0464194219169	55.0
551	28.478550188661025	55.1
552	28.118673498327432	55.2
553	28.507934095374274	55.3
554	28.483377151475256	55.4
555	28.37615066915744	55.5
556	28.289445202514884	55.6
557	28.409073125036407	55.7
558	29.143439539135883	55.8
559	28.672408723738293	55.9
560	28.32525833004116	56.0
561	28.49999254856926	56.1
562	28.297918999972413	56.2
563	28.55235316534767	56.3
564	28.716183586887432	56.4
565	28.482602635008483	56.5
566	28.1983477503155	56.6
567	28.66722019754976	56.7
568	28.52277654719127	56.8
569	28.338810532862556	56.9
570	28.284976132380795	57.0
571	28.22728933838303	57.1
572	28.79121257542195	57.2
573	28.613462881645262	57.3
574	28.238290408766495	57.4
575	28.441433964709617	57.5
576	28.5800797536498	57.6
577	28.995875798745374	57.7
578	28.923814566435418	57.8
579	28.383983930484874	57.9
580	28.339555683776084	58.0
581	28.816283416502714	58.1
582	28.30078030606648	58.2
583	28.626558083044323	58.3
584	28.08482235682717	58.4
585	28.065828349920526	58.5
586	28.14961561470961	58.6
587	28.313089978916306	58.7
588	28.019111425405903	58.8
589	28.032766407663658	58.9
590	27.937680746264526	59.0
591	28.117853098183723	59.1
592	27.837903937734907	59.2
593	27.62780441636748	59.3
594	28.111414700635308	59.4
595	27.97569078424275	59.5
596	27.626429741406312	59.6
597	27.657437930283287	59.7
598	27.57305601304104	59.8
599	27.930456820166878	59.9
600	27.85155708464558	60.0
601	27.87168533604622	60.1
602	28.05727012649742	60.2
603	28.02360068435785	60.3
604	28.013998148447556	60.4
605	27.93004753776856	60.5
606	27.790652927220695	60.6
607	27.919931104676525	60.7
608	27.66026987082411	60.8
609	27.892503677948056	60.9
610	27.768191949684354	61.0
611	27.838649088648438	61.1
612	27.946556484732064	61.2
613	27.860366750618326	61.3
614	27.809125695557285	61.4
615	28.15701389877964	61.5
616	27.865346047240003	61.6
617	27.944956062080347	61.7
618	27.790454709736302	61.8
619	28.050193028165985	61.9
620	27.97805471127877	62.0
621	27.6734531688829	62.1
622	27.745929189632403	62.2
623	27.704397120612157	62.3
624	28.034739405772132	62.4
625	27.77430549080002	62.5
626	28.135690836431447	62.6
627	28.018546138505982	62.7
628	28.71361960701995	62.8
629	28.25758174189972	62.9
630	28.443328042893757	63.0
631	28.51997947824492	63.1
632	28.181972783688664	63.2
633	28.135158585778925	63.3
634	28.43461381496905	63.4
635	28.30986710944795	63.5
636	28.03138989735541	63.6
637	28.066171559824046	63.7
638	28.3604088972724	63.8
639	28.272982139228322	63.9
640	28.088603171807137	64.0
641	28.140198448854168	64.1
642	28.00900233370218	64.2
643	28.08892435754573	64.3
644	28.296206621148965	64.4
645	28.08384595218186	64.5
646	27.904275594104135	64.6
647	27.93808268727453	64.7
648	28.05988182538892	64.8
649	28.069240260137885	64.9
650	28.05145758230249	65.0
651	28.481697808899202	65.1
652	28.610304249324617	65.2
653	28.230275448078377	65.3
654	28.275692946862016	65.4
655	28.405070233060044	65.5
656	27.91284850030386	65.6
657	27.979234839449703	65.7
658	27.699770210629392	65.8
659	27.952501173916584	65.9
660	27.891989780766316	66.0
661	28.015534333951557	66.1
662	27.657707726303702	66.2
663	27.771145023132302	66.3
664	27.934909372177266	66.4
665	27.740388276804964	66.5
666	27.875668039204733	66.6
667	28.043677546040307	66.7
668	27.665662120538258	66.8
669	28.021684582008778	66.9
670	27.673699105391307	67.0
671	27.933887083855012	67.1
672	27.823975488762585	67.2
673	27.658041759471836	67.3
674	27.831241627843024	67.4
675	27.8078923423211	67.5
676	27.971375883263185	67.6
677	27.976026652757962	67.7
678	27.821795096434336	67.8
679	27.949496710750466	67.9
680	27.867878826207164	68.0
681	27.973600323921303	68.1
682	27.82345057949838	68.2
683	28.138489740724868	68.3
684	28.155945726780445	68.4
685	27.93481393412923	68.5
686	27.726788354959545	68.6
687	27.821446380489583	68.7
688	28.107239286033643	68.8
689	27.988841046054148	68.9
690	27.88857603520188	69.0
691	27.948729535672005	69.1
692	28.061074800989402	69.2
693	27.855258979701212	69.3
694	27.95383730658912	69.4
695	27.764280825061874	69.5
696	27.725121859813036	69.6
697	27.67589234514911	69.7
698	27.61403013654968	69.8
699	27.950175789169197	69.9
700	27.805051225044892	70.0
701	27.689095832025753	70.1
702	27.73874013512923	70.2
703	27.836305350430273	70.3
704	27.56553659606389	70.4
705	27.992383265914018	70.5
706	27.70771542812856	70.6
707	27.543692295145643	70.7
708	27.61892867789994	70.8
709	27.8082373875717	70.9
710	27.93008057401596	71.0
711	27.92496546171053	71.1
712	27.9392352852393	71.2
713	27.862618721482608	71.3
714	27.961532916885723	71.4
715	27.93154885167808	71.5
716	28.139772648332148	71.6
717	27.800862963013685	71.7
718	27.775206646215153	71.8
719	27.880922637888055	71.9
720	27.671032346087475	72.0
721	27.951662420302096	72.1
722	27.790361107035345	72.2
723	27.53131471445394	72.3
724	28.113061006963967	72.4
725	28.080217471009338	72.5
726	27.942215888893408	72.6
727	28.04578819517961	72.7
728	27.90077191653289	72.8
729	27.92903442618169	72.9
730	27.662832015344513	73.0
731	27.905795261484432	73.1
732	28.008664629839895	73.2
733	28.00932351944077	73.3
734	27.798544919654606	73.4
735	27.819220104484387	73.5
736	27.840106354228094	73.6
737	27.54354546737943	73.7
738	27.949599490186813	73.8
739	27.963248966403327	73.9
740	27.633237043717337	74.0
741	27.616267424637343	74.1
742	27.844951670513105	74.2
743	27.382849818648303	74.3
744	27.818071177213774	74.4
745	27.94674552548106	74.5
746	27.894063722964063	74.6
747	27.71892756342595	74.7
748	27.84990527227569	74.8
749	27.852320589029887	74.9
750	28.043582107992272	75.0
751	27.825517180307816	75.1
752	27.706214114219037	75.2
753	27.893382809198254	75.3
754	27.84343567382696	75.4
755	27.745330866485087	75.5
756	27.906947859449197	75.6
757	28.070859036260373	75.7
758	27.840533990097185	75.8
759	27.857048443101924	75.9
760	27.728999948188118	76.0
761	27.60921602116499	76.1
762	27.779804190644676	76.2
763	27.836092450169264	76.3
764	27.72387932984146	76.4
765	28.0363930534891	76.5
766	27.65009470662559	76.6
767	27.531233959182522	76.7
768	27.573175310601087	76.8
769	27.748362859857373	76.9
770	27.61597376910491	77.0
771	27.75688804703308	77.1
772	27.494009449753534	77.2
773	27.577341548467366	77.3
774	27.64342872603955	77.4
775	27.536897840264167	77.5
776	27.423565158218995	77.6
777	27.616115090829894	77.7
778	27.469235934899352	77.8
779	27.652407243943436	77.9
780	27.551553086679238	78.0
781	27.32491341744798	78.1
782	27.596221763855198	78.2
783	27.698395535668226	78.3
784	27.9509723298009	78.4
785	27.624065814370297	78.5
786	27.104745182012536	78.6
787	27.968041057623086	78.7
788	27.963817923997404	78.8
789	27.576161420296433	78.9
790	27.888977976211883	79.0
791	27.57252376238852	79.1
792	27.559511151607946	79.2
793	27.666559605259234	79.3
794	27.60296299367142	79.4
795	27.751714203621173	79.5
796	27.72191734381545	79.6
797	27.94904888606352	79.7
798	27.740241449038756	79.8
799	27.66542536076524	79.9
800	27.66177118473363	80.0
801	27.607217328197425	80.1
802	27.808132772788273	80.2
803	27.658023406001057	80.3
804	27.644742834547152	80.4
805	27.794422730118193	80.5
806	27.630856598557617	80.6
807	27.81619728784749	80.7
808	27.80404361949926	80.8
809	27.645568740732095	80.9
810	27.48510618107983	81.0
811	27.468830323195192	81.1
812	27.861851546404147	81.2
813	27.713006733753435	81.3
814	27.725716512266196	81.4
815	27.775324108428123	81.5
816	27.521693825072873	81.6
817	27.560773870397377	81.7
818	27.595430729264727	81.8
819	27.3463906489507	81.9
820	27.599721770732284	82.0
821	27.419019003507646	82.1
822	27.416603686753447	82.2
823	27.51616943036914	82.3
824	27.287868772032603	82.4
825	27.514407497174588	82.5
826	27.537319970092028	82.6
827	27.803404918716236	82.7
828	27.544830210333792	82.8
829	27.714041869505234	82.9
830	27.905611726776666	83.0
831	27.947863251851352	83.1
832	27.616058195070487	83.2
833	27.716323205922755	83.3
834	27.58649075364947	83.4
835	27.365149731431405	83.5
836	27.81246052119738	83.6
837	27.667602082399338	83.7
838	27.901373910374364	83.8
839	27.582419953831234	83.9
840	27.61940403279305	84.0
841	27.743919484582374	84.1
842	27.891020717509313	84.2
843	27.525647162678144	84.3
844	27.940154794125203	84.4
845	27.624787105771812	84.5
846	27.49376167789805	84.6
847	27.731373051959526	84.7
848	27.751971152212043	84.8
849	27.588961130815996	84.9
850	27.26707061894862	85.0
851	27.64524571964643	85.1
852	27.605095666975657	85.2
853	27.673473357700757	85.3
854	27.515204037806292	85.4
855	27.581634425281997	85.5
856	27.63662692976976	85.6
857	27.6799502975378	85.7
858	27.541058572089206	85.8
859	27.591310375075395	85.9
860	28.083981767865605	86.0
861	27.664847226435782	86.1
862	27.70513860083153	86.2
863	28.29418957471062	86.3
864	28.17796071497691	86.4
865	28.48118207637038	86.5
866	28.179395956391637	86.6
867	28.147899565192006	86.7
868	28.023070269052404	86.8
869	27.880129767950507	86.9
870	27.517085268560884	87.0
871	27.952304791779277	87.1
872	28.188097336886795	87.2
873	28.301960434237408	87.3
874	28.171059809964927	87.4
875	28.35060263783649	87.5
876	27.957353831589906	87.6
877	27.613716292199403	87.7
878	28.218545744905086	87.8
879	28.11412183757485	87.9
880	28.047843783906586	88.0
881	27.748166477720066	88.1
882	28.022811485114456	88.2
883	27.746171455446653	88.3
884	27.818150097138115	88.4
885	27.91555196654924	88.5
886	27.871856023324444	88.6
887	27.954061218932594	88.7
888	27.833879021593614	88.8
889	27.60500022892762	88.9
890	28.24196477361596	89.0
891	28.00021469189437	89.1
892	27.905180420213416	89.2
893	27.836503567914658	89.3
894	28.028539603343816	89.4
895	27.876671974056208	89.5
896	27.435177399179317	89.6
897	28.072018975613453	89.7
898	27.460086729717244	89.8
899	27.785458894990928	89.9
900	27.488310697077416	90.0
901	27.66900061687251	90.1
902	27.78477063983681	90.2
903	27.459047923271292	90.3
904	27.718608213034436	90.4
905	27.64730864976171	90.5
906	27.740593835677664	90.6
907	27.789975684149034	90.7
908	27.695304811189455	90.8
909	27.801108899522088	90.9
910	27.780173095407285	91.0
911	27.553770185949045	91.1
912	27.780866856602636	91.2
913	27.493624026867227	91.3
914	27.50404329222707	91.4
915	27.941841478089565	91.5
916	27.607760590932408	91.6
917	27.750464332261288	91.7
918	27.75547299443621	91.8
919	27.66326515725484	91.9
920	27.56032237501627	92.0
921	27.568421761669963	92.1
922	27.662850368815292	92.2
923	27.57506755343815	92.3
924	27.495329064302368	92.4
925	27.550727180494295	92.5
926	27.71127783680629	92.6
927	27.822714605320243	92.7
928	27.594467172048958	92.8
929	27.552096349414224	92.9
930	27.69945820162619	93.0
931	27.595744573615004	93.1
932	27.519252813459595	93.2
933	27.658350097780882	93.3
934	27.783443683899666	93.4
935	27.64018933844749	93.5
936	27.45210847597068	93.6
937	27.85453952364677	93.7
938	27.678616000212344	93.8
939	27.491990567968113	93.9
940	27.750051379168816	94.0
941	27.87353903659465	94.1
942	27.475259544008214	94.2
943	27.420294569726614	94.3
944	27.65373419988058	94.4
945	27.847493626215652	94.5
946	27.80043532714459	94.6
947	27.558866944783695	94.7
948	27.722891913113685	94.8
949	27.8540770161832	94.9
950	27.754103825516275	95.0
951	27.414950039036484	95.1
952	27.20769897633357	95.2
953	27.51132778477828	95.3
954	27.44540028240185	95.4
955	27.919096021756197	95.5
956	28.045419290417005	95.6
957	27.92130761498477	95.7
958	27.749396160262094	95.8
959	27.591894015446087	95.9
960	27.98732688471508	96.0
961	27.693012462689467	96.1
962	27.872034051990973	96.2
963	27.93321534682459	96.3
964	27.973022189591845	96.4
965	28.114934896330254	96.5
966	28.28962873722265	96.6
967	27.841668234591175	96.7
968	28.064842768539823	96.8
969	28.08714040018625	96.9
970	27.949206725912195	97.0
971	27.8496666771556	97.1
972	27.568632826583894	97.2
973	27.80751976686434	97.3
974	28.185828847898815	97.4
975	28.379542390556946	97.5
976	27.99080119673308	97.6
977	27.755882276834527	97.7
978	27.77948116955901	97.8
979	27.951901015422195	97.9
980	27.99675506265299	98.0
981	27.97896504342929	98.1
982	27.890336133049345	98.2
983	28.126622386520754	98.3
984	27.95468156624484	98.4
985	28.033704270020333	98.5
986	27.904035163636962	98.6
987	27.581428866409297	98.7
988	27.675394966091062	98.8
989	27.732900060728134	98.9
990	27.583062325308415	99.0
991	27.86669135664792	99.1
992	27.960787765972196	99.2
993	27.917899375461563	99.3
994	27.831248969231336	99.4
995	27.769384925284832	99.5
996	27.8201304366349	99.6
997	28.216600277002772	99.7
998	27.646438695246903	99.8
999	27.72283134666012	99.9
1000	27.916902781998395	100.0
1001	27.667416712344494	100.1
1002	27.755575773872557	100.2
1003	28.00464705508691	100.3
1004	27.94647205876649	100.4
1005	27.654093927907798	100.5
1006	27.72528153500879	100.6
1007	27.985994422736702	100.7
1008	28.01449736285268	100.8
1009	27.711857806482826	100.9
1010	27.589781530959705	101.0
1011	27.613101450928387	101.1
1012	27.619191132532045	101.2
1013	27.775307590304422	101.3
1014	27.617122696375528	101.4
1015	28.094683676675412	101.5
1016	28.11745482786787	101.6
1017	27.913722125512823	101.7
1018	27.853508058589128	101.8
1019	28.20981683420376	101.9
1020	27.694686299224287	102.0
1021	27.642490863682866	102.1
1022	27.79150085757057	102.2
1023	27.758378348860138	102.3
1024	27.39639651542847	102.4
1025	27.60624275889919	102.5
1026	27.594259777829183	102.6
1027	27.764255130202784	102.7
1028	27.44858460958158	102.8
1029	27.58043594364029	102.9
1030	27.619976661081278	103.0
1031	27.48291477666911	103.1
1032	27.530795311230968	103.2
1033	27.4966486788512	103.3
1034	27.351274507524334	103.4
1035	27.417594774175384	103.5
1036	27.465211018758055	103.6
1037	27.730903203107644	103.7
1038	27.726303823331044	103.8
1039	27.547572218867806	103.9
1040	28.008653617757425	104.0
1041	27.73497950896712	104.1
1042	27.888392500494106	104.2
1043	27.742735685717285	104.3
1044	27.674218508614285	104.4
1045	27.6748663861327	104.5
1046	27.73584579278777	104.6
1047	27.86919660540892	104.7
1048	27.579646744396896	104.8
1049	27.539048867039178	104.9
1050	27.87618560708063	105.0
1051	27.321141779203405	105.1
1052	27.49747274968907	105.2
1053	27.586751372934497	105.3
1054	27.35879025380733	105.4
1055	27.540684161285366	105.5
1056	27.346832967596413	105.6
1057	27.65377274216921	105.7
1058	27.761353446473013	105.8
1059	27.387841962699525	105.9
1060	27.94201033002071	106.0
1061	27.838533461782546	106.1
1062	27.834567276747734	106.2
1063	27.754742526299303	106.3
1064	27.390499545267968	106.4
1065	27.993895591906007	106.5
1066	28.122059713685704	106.6
1067	28.012129765122506	106.7
1068	28.08115166267186	106.8
1069	27.84068999459879	106.9
1070	28.2036207024696	107.0
1071	27.933551215339804	107.1
1072	27.721058401383107	107.2
1073	27.914285577065662	107.3
1074	27.535359819413088	107.4
1075	28.060731591085876	107.5
1076	27.74181801217846	107.6
1077	27.89978817049927	107.7
1078	28.33710549542742	107.8
1079	27.958271505128735	107.9
1080	28.184914845054145	108.0
1081	27.834543417235725	108.1
1082	28.170437627305603	108.2
1083	27.98414255753535	108.3
1084	28.2130415390192	108.4
1085	28.005118739285866	108.5
1086	28.17025042190368	108.6
1087	28.08511050631836	108.7
1088	28.10942334905605	108.8
1089	28.251842611587893	108.9
1090	28.011832438895926	109.0
1091	28.14327999659755	109.1
1092	28.412596991425506	109.2
1093	28.12683895747592	109.3
1094	28.555542998568633	109.4
1095	28.39642024228306	109.5
1096	28.222853304496343	109.6
1097	27.934999304184068	109.7
1098	28.257313781226383	109.8
1099	28.281611941187453	109.9
1100	28.000225703976838	110.0
1101	28.23169050067525	110.1
1102	28.186720826578554	110.2
1103	28.073560667158684	110.3
1104	28.235678709874993	110.4
1105	28.028412964395457	110.5
1106	28.227950063330987	110.6
1107	28.174699303219917	110.7
1108	28.34242800195262	110.8
1109	28.274009933591806	110.9
1110	28.493950585989623	111.0
1111	28.457858485707547	111.1
1112	28.40454715914291	111.2
1113	28.57503989057456	111.3
1114	28.227329716018737	111.4
1115	28.644700488906942	111.5
1116	28.024971688624856	111.6
1117	28.294663094256656	111.7
1118	28.419830094258543	111.8
1119	28.398442794762634	111.9
1120	28.399894554301063	112.0
1121	28.528701047557938	112.1
1122	28.602843563453952	112.2
1123	28.501102933551245	112.3
1124	28.41638698314086	112.4
1125	28.260276031409717	112.5
1126	28.62256436780335	112.6
1127	28.5558990559017	112.7
1128	28.19869646626025	112.8
1129	28.659320863727537	112.9
1130	28.266178507611457	113.0
1131	28.67078260622749	113.1
1132	28.497283576282648	113.2
1133	28.562420044068606	113.3
1134	28.526674824384205	113.4
1135	28.28592133612579	113.5
1136	28.166994516187923	113.6
1137	27.822854091698144	113.7
1138	28.08900327747007	113.8
1139	28.27537176112343	113.9
1140	27.969457945567036	114.0
1141	28.34805334074563	114.1
1142	28.47469779514503	114.2
1143	27.970379289800018	114.3
1144	28.651276537486176	114.4
1145	28.719444998644423	114.5
1146	28.798904515024404	114.6
1147	28.619376369929462	114.7
1148	28.675392998086558	114.8
1149	28.821400364155213	114.9
1150	28.580734972556524	115.0
1151	28.41378629633183	115.1
1152	28.45486686997097	115.2
1153	28.539401121020664	115.3
1154	28.655540048747568	115.4
1155	28.885121779344306	115.5
1156	28.79195222029425	115.6
1157	28.617761264501127	115.7
1158	28.988916162626907	115.8
1159	28.849782171364065	115.9
1160	28.81628525184979	116.0
1161	28.625194420165627	116.1
1162	28.74726151895336	116.2
1163	28.735329927601526	116.3
1164	28.347616528141145	116.4
1165	28.346489625035467	116.5
1166	28.435825144040304	116.6
1167	28.607486991560414	116.7
1168	28.665709706904853	116.8
1169	29.188513828016	116.9
1170	28.489387913154577	117.0
1171	28.832377575026666	117.1
1172	28.79954872184866	117.2
1173	28.957377558444488	117.3
1174	28.937412652933766	117.4
1175	28.606468373932316	117.5
1176	28.54706369506987	117.6
1177	28.52593701485899	117.7
1178	28.43232330181614	117.8
1179	28.5934924700933	117.9
1180	28.23590629291262	118.0
1181	28.968887019968463	118.1
1182	28.68368876687756	118.2
1183	28.766578546945674	118.3
1184	28.407630542233374	118.4
1185	28.21678931775177	118.5
1186	28.30665525206205	118.6
1187	28.40915020961367	118.7
1188	28.36229012802699	118.8
1189	28.627358294370183	118.9
1190	28.199169985806286	119.0
1191	28.60613984680542	119.1
1192	28.293850035501254	119.2
1193	28.408023306507992	119.3
1194	28.70730417772574	119.4
1195	28.50984836237627	119.5
1196	28.76874792719146	119.6
1197	28.790944614748618	119.7
1198	28.670885385663837	119.8
1199	28.539173537983036	119.9
1200	28.663525643882444	120.0
1201	29.13286793996859	120.1
1202	28.345935350218014	120.2
1203	28.2473662000655	120.3
1204	28.365874560869653	120.4
1205	28.051310754536274	120.5
1206	28.635096117649574	120.6
1207	28.745661096301642	120.7
1208	27.99087277526911	120.8
1209	27.815910973703375	120.9
1210	27.807679442060092	121.0
1211	28.104038440730218	121.1
1212	28.142692685532698	121.2
1213	27.77875987815749	121.3
1214	28.001058951550096	121.4
1215	28.051187786282075	121.5
1216	28.135228328967877	121.6
1217	27.98862263975191	121.7
1218	27.92727799902838	121.8
1219	27.754702148663593	121.9
1220	27.728269480051214	122.0
1221	27.76728161753384	122.1
1222	27.845990476959056	122.2
1223	27.81162543827705	122.3
1224	27.885657833348404	122.4
1225	27.820367196407922	122.5
1226	27.646405658999505	122.6
1227	27.774560604043813	122.7
1228	27.52472765379224	122.8
1229	27.52890490374098	122.9
1230	27.518155275907155	123.0
1231	27.66062042211594	123.1
1232	27.508622483185817	123.2
1233	27.633749105552	123.3
1234	27.896471698329947	123.4
1235	28.03560936028694	123.5
1236	27.711129173692996	123.6
1237	27.442305887228926	123.7
1238	27.577682923023804	123.8
1239	27.492442063349216	123.9
1240	27.524929541970778	124.0
1241	27.28935723851258	124.1
1242	27.543888677282954	124.2
1243	27.517929528216605	124.3
1244	27.64445284970888	124.4
1245	27.784721085465712	124.5
1246	27.69866533168864	124.6
1247	27.66715425771239	124.7
1248	27.310988639169818	124.8
1249	27.778847974817218	124.9
1250	27.876493945389672	125.0
1251	27.68760920089285	125.1
1252	27.52448355263091	125.2
1253	27.778379961312414	125.3
1254	27.696521646301942	125.4
1255	27.594924173471295	125.5
1256	27.855822431254055	125.6
1257	27.59433135636521	125.7
1258	27.62742633486948	125.8
1259	27.801600772538904	125.9
1260	27.56938348353865	126.0
1261	27.436834717590436	126.1
1262	27.556073546531504	126.2
1263	27.473216802710784	126.3
1264	27.531991957525594	126.4
1265	27.850164056213643	126.5
1266	27.999361255503263	126.6
1267	27.778701147051006	126.7
1268	27.847225665542318	126.8
1269	27.884740159809578	126.9
1270	27.94891307037977	127.0
1271	27.86976005696176	127.1
1272	28.141011507609566	127.2
1273	27.98288350944008	127.3
1274	28.18666393081915	127.4
1275	27.861625798713593	127.5
1276	27.8866599328528	127.6
1277	28.129659885934274	127.7
1278	27.888686156026537	127.8
1279	27.71154029143839	127.9
1280	27.67016055622559	128.0
1281	27.838515108311768	128.1
1282	27.73763892688264	128.2
1283	27.633222360940714	128.3
1284	27.86033922041216	128.4
1285	27.8923440027523	128.5
1286	27.525012132589275	128.6
1287	27.729188988937118	128.7
1288	28.078637237175474	128.8
1289	27.959418597052267	128.9
1290	27.886775559718696	129.0
1291	28.045593648389385	129.1
1292	28.156907448649132	129.2
1293	27.868132104103882	129.3
1294	27.818146426443956	129.4
1295	27.78254986987285	129.5
1296	27.84514805265041	129.6
1297	27.591582006442884	129.7
1298	27.423427507188173	129.8
1299	27.359590465133188	129.9
1300	27.431097422625687	130.0
1301	27.61007129290318	130.1
1302	27.37221765302745	130.2
1303	27.238523630502783	130.3
1304	27.14927437281059	130.4
1305	27.607098030637374	130.5
1306	27.376738112879714	130.6
1307	27.336633943885886	130.7
1308	27.354943366332563	130.8
1309	27.366937359485043	130.9
1310	27.43270151597156	131.0
1311	27.460556578569122	131.1
1312	27.52634826526181	131.2
1313	27.52124416503885	131.3
1314	27.768625091594682	131.4
1315	27.482279746580247	131.5
1316	27.498175687619806	131.6
1317	27.756530154352937	131.7
1318	27.538746034771364	131.8
1319	27.450185032233296	131.9
1320	27.637157345075206	132.0
1321	27.859394016667167	132.1
1322	27.717661173942368	132.2
1323	27.55231292036939	132.3
1324	27.489107237709117	132.4
1325	27.500556132779526	132.5
1326	27.318071243542484	132.6
1327	27.766657599527434	132.7
1328	27.251394919558372	132.8
1329	27.34193442624615	132.9
1330	27.652937659248877	133.0
1331	27.719087238621704	133.1
1332	27.66125545220481	133.2
1333	27.671351696478986	133.3
1334	27.673398108470572	133.4
1335	27.494165454255132	133.5
1336	27.75708442917039	133.6
1337	27.39309472603577	133.7
1338	27.258449993724877	133.8
1339	27.10998509791924	133.9
1340	27.445418635872628	134.0
1341	27.314027973930415	134.1
1342	27.225044841564486	134.2
1343	27.654996918670008	134.3
1344	27.290557555501366	134.4
1345	27.235772445233376	134.5
1346	27.55193483887139	134.6
1347	27.61477345211613	134.7
1348	27.617445717461194	134.8
1349	27.421373753808275	134.9
1350	27.652265922218454	135.0
1351	27.70672801140078	135.1
1352	27.610559495225836	135.2
1353	27.670270677050247	135.3
1354	27.544639334237715	135.4
1355	27.123845639049687	135.5
1356	27.27886455926963	135.6
1357	27.18424874672238	135.7
1358	27.214440206149796	135.8
1359	27.27612438608269	135.9
1360	27.272400466862127	136.0
1361	27.12255355470702	136.1
1362	27.38478794516231	136.2
1363	27.428129666401123	136.3
1364	27.020005372090147	136.4
1365	27.294017184742746	136.5
1366	27.367906422742042	136.6
1367	27.239066893237766	136.7
1368	27.411462879588942	136.8
1369	27.5660284690807	136.9
1370	27.669114408391327	137.0
1371	27.37344733556948	137.1
1372	27.269678647145966	137.2
1373	27.48883010030039	137.3
1374	27.75108835026769	137.4
1375	27.59603822914743	137.5
1376	27.528016595755396	137.6
1377	27.769131647388114	137.7
1378	27.820809515053636	137.8
1379	27.1913845761603	137.9
1380	27.49385711594609	138.0
1381	27.309535044284313	138.1
1382	27.43868107675056	138.2
1383	27.453952999783723	138.3
1384	27.512757520151773	138.4
1385	27.528961799500387	138.5
1386	27.92716787820372	138.6
1387	27.593980805073382	138.7
1388	27.748298622709658	138.8
1389	27.61036861912976	138.9
1390	27.679585063469347	139.0
1391	27.87993705650735	139.1
1392	27.724024322260597	139.2
1393	28.013750376592075	139.3
1394	27.803133287348743	139.4
1395	27.485385153835633	139.5
1396	27.619824327273832	139.6
1397	27.681104730849647	139.7
1398	27.403183628921642	139.8
1399	27.688165311057382	139.9
1400	27.343503647997544	140.0
1401	27.683699911617445	140.1
1402	27.316487339014472	140.2
1403	27.55204312434897	140.3
1404	27.619090188442776	140.4
1405	27.623438125669736	140.5
1406	27.820394726614083	140.6
1407	27.680414640348445	140.7
1408	27.399070616120618	140.8
1409	27.605738038452834	140.9
1410	27.497570023084187	141.0
1411	27.677707503408904	141.1
1412	28.031600962269344	141.2
1413	27.540006918213713	141.3
1414	27.30817505209977	141.4
1415	27.419175008009248	141.5
1416	27.155197037830185	141.6
1417	27.383035188703147	141.7
1418	27.81618994645918	141.8
1419	27.48831620311865	141.9
1420	27.30797132857415	142.0
1421	27.362817005295703	142.1
1422	27.67703209568433	142.2
1423	27.835551022781356	142.3
1424	27.34944650183499	142.4
1425	27.13866239600759	142.5
1426	27.500572650903226	142.6
1427	27.43120570810327	142.7
1428	27.378006337710374	142.8
1429	27.270354054870545	142.9
1430	27.595397693017325	143.0
1431	27.412760469972845	143.1
1432	27.405112578700255	143.2
1433	27.22601757551564	143.3
1434	27.33421862713169	143.4
1435	27.361376257839748	143.5
1436	27.248818092261345	143.6
1437	27.38085112568074	143.7
1438	27.34235839142109	143.8
1439	27.1923536394173	143.9
1440	27.339625559622462	144.0
1441	27.314611614301107	144.1
1442	27.280079559035038	144.2
1443	26.9920585421387	144.3
1444	27.127593417782258	144.4
1445	27.26330632209235	144.5
1446	27.424112091648137	144.6
1447	27.342103278177294	144.7
1448	27.30224504569187	144.8
1449	27.520882601664553	144.9
1450	27.258941866741687	145.0
1451	27.384999010076243	145.1
1452	27.372900402140342	145.2
1453	27.2304315852374	145.3
1454	27.109293172070963	145.4
1455	27.06049679931736	145.5
1456	27.305651449867998	145.6
1457	27.352087566279735	145.7
1458	26.934817737480806	145.8
1459	27.174372744097518	145.9
1460	27.253254126148036	146.0
1461	27.19315201539608	146.1
1462	27.40198514727993	146.2
1463	27.438622345644074	146.3
1464	27.547746576840183	146.4
1465	27.691540514333187	146.5
1466	27.690055718547363	146.6
1467	27.647738120977884	146.7
1468	27.83331006399954	146.8
1469	27.68517736601496	146.9
1470	27.626811493598463	147.0
1471	27.160376387283325	147.1
1472	27.631899075697724	147.2
1473	27.469305678088304	147.3
1474	27.32420313812893	147.4
1475	27.769076586975782	147.5
1476	27.786185692433683	147.6
1477	28.113384028049634	147.7
1478	27.639176226860624	147.8
1479	27.517832254821492	147.9
1480	27.64016731428256	148.0
1481	27.43356229375098	148.1
1482	27.667956304385328	148.2
1483	27.879759027840826	148.3
1484	27.523033628439563	148.4
1485	27.655169441295307	148.5
1486	27.542266230466307	148.6
1487	27.56694981331368	148.7
1488	27.56431609025725	148.8
1489	27.59685495859699	148.9
1490	27.62558731709767	149.0
1491	27.347684568640442	149.1
1492	27.6370508949447	149.2
1493	27.960672139106304	149.3
1494	27.81669650225261	149.4
1495	27.590508328402457	149.5
1496	27.77970691724956	149.6
1497	27.416836775832316	149.7
1498	27.43919680927938	149.8
1499	27.53525703997674	149.9
1500	27.62419612401281	150.0
1501	27.825548381208137	150.1
1502	27.61290873948523	150.2
1503	27.79237081208538	150.3
1504	27.654872115068727	150.4
1505	27.613523580756247	150.5
1506	27.61781645757088	150.6
1507	27.33229334804723	150.7
1508	27.48892737369551	150.8
1509	27.88246983547452	150.9
1510	28.03378502529175	151.0
1511	27.568271263209596	151.1
1512	27.484634496880872	151.2
1513	27.640895947072387	151.3
1514	27.430365119141705	151.4
1515	27.45166982801912	151.5
1516	27.587123948391262	151.6
1517	27.824887656260184	151.7
1518	27.873050834271996	151.8
1519	27.861524854624324	151.9
1520	27.89060225837561	152.0
1521	27.832687881340217	152.1
1522	27.627083124965957	152.2
1523	27.712738773080098	152.3
1524	27.54146418379337	152.4
1525	27.84799284062078	152.5
1526	27.659800021972227	152.6
1527	27.343597250698508	152.7
1528	27.35221787592225	152.8
1529	27.84876552174047	152.9
1530	27.731123444756967	153.0
1531	27.680594504362055	153.1
1532	27.941749710735685	153.2
1533	27.852689493792493	153.3
1534	27.776871306014584	153.4
1535	27.93109001490867	153.5
1536	27.64981389852271	153.6
1537	27.846122621948645	153.7
1538	27.568616308460193	153.8
1539	27.75746801670962	153.9
1540	27.63301313137386	154.0
1541	27.91527849983467	154.1
1542	27.59670262478954	154.2
1543	27.730730680482345	154.3
1544	27.893755384655016	154.4
1545	27.508532551179016	154.5
1546	27.601995765761494	154.6
1547	27.61236180605609	154.7
1548	27.437682647940314	154.8
1549	27.62281594301041	154.9
1550	27.65829870806271	155.0
1551	27.73510064187424	155.1
1552	27.661336207476225	155.2
1553	27.345788655109224	155.3
1554	27.50737811786717	155.4
1555	27.437574362462733	155.5
1556	27.538766223589217	155.6
1557	27.392191735273567	155.7
1558	27.796085554570553	155.8
1559	27.541383428521954	155.9
1560	27.71442912773862	156.0
1561	27.916150289696557	156.1
1562	27.53979952399394	156.2
1563	27.69971882091122	156.3
1564	27.978755813862435	156.4
1565	28.09624739238557	156.5
1566	27.572143845543447	156.6
1567	27.91061488291035	156.7
1568	28.09984834335193	156.8
1569	27.386021298398493	156.9
1570	27.88926796105015	157.0
1571	27.567160878227615	157.1
1572	27.7647304850959	157.2
1573	27.643619602135626	157.3
1574	27.640585773416262	157.4
1575	27.625097279427937	157.5
1576	27.76698245596018	157.6
1577	27.505763012438834	157.7
1578	27.519924550490018	157.8
1579	27.89173283217544	157.9
1580	27.893694818201453	158.0
1581	27.880775810121847	158.1
1582	28.00032481271903	158.2
1583	28.14135288216601	158.3
1584	28.23092883163802	158.4
1585	28.12020234244312	158.5
1586	28.066569830139898	158.6
1587	27.76146723799183	158.7
1588	27.70007487824428	158.8
1589	27.618069735467596	158.9
1590	27.64218986676213	159.0
1591	27.68815980501615	159.1
1592	27.418112342051284	159.2
1593	27.601089104305135	159.3
1594	27.478051106913327	159.4
1595	27.305012749084973	159.5
1596	27.54160367017127	159.6
1597	27.317329763323116	159.7
1598	27.552501961118384	159.8
1599	27.290173967962133	159.9
1600	27.585094054523374	160.0
1601	27.453819019447053	160.1
1602	27.286912556205145	160.2
1603	27.32642390809289	160.3
1604	27.20637752643766	160.4
1605	27.272273827913768	160.5
1606	27.635775328725728	160.6
1607	27.348027778543965	160.7
1608	27.391674167397667	160.8
1609	27.646016565419043	160.9
1610	27.693930136228296	161.0
1611	27.756412692139968	161.1
1612	27.733599327964722	161.2
1613	27.804572199457624	161.3
1614	27.496272432700284	161.4
1615	27.56927519806107	161.5
1616	27.343035634492743	161.6
1617	27.35416701451872	161.7
1618	27.716998613647338	161.8
1619	27.467422611986628	161.9
1620	27.554568561927827	162.0
1621	27.42974293648238	162.1
1622	27.448307472172857	162.2
1623	27.7594079785707	162.3
1624	27.65198144342142	162.4
1625	27.523971490796242	162.5
1626	27.559692850968638	162.6
1627	27.454621066119987	162.7
1628	28.128408179227314	162.8
1629	27.722300931354678	162.9
1630	27.50367071677031	163.0
1631	28.108959006245406	163.1
1632	27.902612769651782	163.2
1633	27.849138097197233	163.3
1634	27.76371370281488	163.4
1635	28.034776112713686	163.5
1636	27.254325968841385	163.6
1637	27.4802627001419	163.7
1638	27.690777009948885	163.8
1639	27.815338345415146	163.9
1640	27.873990531975753	164.0
1641	27.859113208564285	164.1
1642	27.708673479303094	164.2
1643	27.775538844036205	164.3
1644	27.58435624499816	164.4
1645	27.50642373738679	164.5
1646	27.697248443744694	164.6
1647	27.76921974404784	164.7
1648	27.289803227852452	164.8
1649	27.89242475802372	164.9
1650	27.741003118075977	165.0
1651	27.712125767156163	165.1
1652	27.80926885262934	165.2
1653	27.46985811755868	165.3
1654	27.422665838150944	165.4
1655	27.319846024166576	165.5
1656	27.481352896306028	165.6
1657	27.380284003433744	165.7
1658	27.563058877509054	165.8
1659	27.925049887676106	165.9
1660	27.681567238313214	166.0
1661	27.49443525027555	166.1
1662	27.706559159469638	166.2
1663	27.65975964433652	166.3
1664	27.667301085478606	166.4
1665	27.512827263340725	166.5
1666	27.351773721929455	166.6
1667	27.619892235115707	166.7
1668	27.533302395339042	166.8
1669	27.548831266963077	166.9
1670	27.554618116298922	167.0
1671	27.468006252357323	167.1
1672	27.573276254690356	167.2
1673	27.485401671959334	167.3
1674	27.627292354532813	167.4
1675	27.54378039180537	167.5
1676	27.577961895779612	167.6
1677	27.622256162151725	167.7
1678	27.32484367425903	167.8
1679	27.391740239892464	167.9
1680	27.335108770464352	168.0
1681	27.301677923444878	168.1
1682	27.347464326991123	168.2
1683	27.459110325071933	168.3
1684	27.39283227140367	168.4
1685	27.499047477481696	168.5
1686	27.068498912575937	168.6
1687	27.41105726788478	168.7
1688	27.488461195537784	168.8
1689	27.3458730810748	168.9
1690	27.398382360966494	169.0
1691	27.39733254243808	169.1
1692	27.445884814030354	169.2
1693	27.422414395601304	169.3
1694	27.232454137716978	169.4
1695	27.598174573145823	169.5
1696	27.573296443508212	169.6
1697	27.428289341596876	169.7
1698	27.364949678599938	169.8
1699	27.365713182984244	169.9
1700	27.535692017234147	170.0
1701	27.669119914432557	170.1
1702	27.414801375923194	170.2
1703	27.297577758073395	170.3
1704	27.192131562420904	170.4
1705	27.594491031560967	170.5
1706	27.481097783062232	170.6
1707	27.52650059906925	170.7
1708	27.74882720266802	170.8
1709	27.69475053637201	170.9
1710	27.829610004290988	171.0
1711	27.648015258386607	171.1
1712	27.66950350197179	171.2
1713	27.640969360955495	171.3
1714	27.720221483115694	171.4
1715	27.675813425224764	171.5
1716	27.35556554899189	171.6
1717	27.353667800113598	171.7
1718	27.37477796220078	171.8
1719	27.743394575318163	171.9
1720	27.277456848061064	172.0
1721	27.530993528715353	172.1
1722	27.49552911713383	172.2
1723	27.57375160958347	172.3
1724	27.543657423551167	172.4
1725	27.56721043259871	172.5
1726	27.704340224852753	172.6
1727	27.402662390351587	172.7
1728	27.501791321362788	172.8
1729	27.351593857915848	172.9
1730	27.528442396277413	173.0
1731	27.382156057452953	173.1
1732	27.304816366947662	173.2
1733	27.75015048791101	173.3
1734	27.576229328138307	173.4
1735	27.536844615198916	173.5
1736	27.43348337382664	173.6
1737	27.64369668671289	173.7
1738	27.35767252743704	173.8
1739	27.599251921880406	173.9
1740	27.881884359756747	174.0
1741	27.498359222327572	174.1
1742	27.576812968508996	174.2
1743	27.66241906225204	174.3
1744	27.36653174778088	174.4
1745	27.19785050391488	174.5
1746	27.47304978612672	174.6
1747	27.74323122942825	174.7
1748	27.473906893211982	174.8
1749	27.457711790598758	174.9
1750	27.323549754569285	175.0
1751	27.374695371582284	175.1
1752	27.412452131663798	175.2
1753	27.51975569855887	175.3
1754	27.404402299381204	175.4
1755	27.296014042363232	175.5
1756	27.36474411972724	175.6
1757	27.21576716208694	175.7
1758	27.115553540952845	175.8
1759	27.215420281489262	175.9
1760	27.269328095854135	176.0
1761	27.23379761177782	176.1
1762	27.38830814085725	176.2
1763	27.194313790096235	176.3
1764	27.254867396229297	176.4
1765	27.28683180093373	176.5
1766	27.19433397891409	176.6
1767	27.157526093271727	176.7
1768	27.511678336070116	176.8
1769	27.110827522227883	176.9
1770	27.14542014394752	177.0
1771	27.144195967446723	177.1
1772	27.175622615457403	177.2
1773	27.05086673320091	177.3
1774	27.116458367062126	177.4
1775	27.2584646765015	177.5
1776	27.25882073383456	177.6
1777	27.382038595239983	177.7
1778	27.42673663796918	177.8
1779	27.39032885798975	177.9
1780	27.52061647633829	178.0
1781	27.277717467346093	178.1
1782	27.362416899632777	178.2
1783	27.088566597523013	178.3
1784	27.511661817946415	178.4
1785	27.38674442514709	178.5
1786	27.645805500505112	178.6
1787	27.45599023503992	178.7
1788	27.854137582636763	178.8
1789	27.71214962666817	178.9
1790	27.435652754072425	179.0
1791	27.726397426032005	179.1
1792	27.481762178704344	179.2
1793	27.882759820312792	179.3
1794	27.743456977118804	179.4
1795	27.746044816498298	179.5
1796	27.696070150920843	179.6
1797	27.68369073488206	179.7
1798	27.49582644336041	179.8
1799	27.58435073895693	179.9
1800	27.372131391714802	180.0
1801	27.612569200275864	180.1
1802	27.549354340880207	180.2
1803	27.62655821570175	180.3
1804	27.537006125741748	180.4
1805	27.540832824398656	180.5
1806	27.58973931797692	180.6
1807	27.761256173077896	180.7
1808	27.618326684058466	180.8
1809	27.794343810193855	180.9
1810	27.75138751184135	181.0
1811	27.611317493568905	181.1
1812	27.622680127326667	181.2
1813	27.564295901439394	181.3
1814	27.700023488526107	181.4
1815	27.48664236658383	181.5
1816	27.438559943843433	181.6
1817	27.66191984784692	181.7
1818	27.710738244765455	181.8
1819	27.36866075039096	181.9
1820	27.717429920210584	182.0
1821	27.645555893302554	182.1
1822	27.742867830706878	182.2
1823	27.653455227124777	182.3
1824	27.831999626186096	182.4
1825	27.576183444461364	182.5
1826	27.899549575379172	182.6
1827	27.393579257664275	182.7
1828	27.828732708387868	182.8
1829	27.537615460971526	182.9
1830	27.740232272303366	183.0
1831	27.57467662451061	183.1
1832	27.44810191330016	183.2
1833	27.46024824026008	183.3
1834	27.584969250922097	183.4
1835	27.5468582688546	183.5
1836	27.65371951710396	183.6
1837	27.380766699715167	183.7
1838	27.74638619105474	183.8
1839	27.615700302390344	183.9
1840	27.76730547704585	184.0
1841	27.560705962555502	184.1
1842	27.658080301760467	184.2
1843	27.430946924165323	184.3
1844	27.659983556679997	184.4
1845	27.872614021667516	184.5
1846	27.535317606430304	184.6
1847	27.58323851862787	184.7
1848	27.71432084226104	184.8
1849	27.577965566473765	184.9
1850	27.402888138042137	185.0
1851	27.391877890923286	185.1
1852	27.53497806722094	185.2
1853	27.35737520121046	185.3
1854	27.623847408068052	185.4
1855	27.72072803890913	185.5
1856	27.751453584336147	185.6
1857	27.690345703385635	185.7
1858	27.443731951908266	185.8
1859	27.968538436681133	185.9
1860	27.590556047426475	186.0
1861	27.377127206460177	186.1
1862	27.696295898611393	186.2
1863	27.69450643521068	186.3
1864	27.49131148954938	186.4
1865	27.652570589833346	186.5
1866	27.626352656829056	186.6
1867	27.724187668150506	186.7
1868	27.72205683019335	186.8
1869	27.502376797080565	186.9
1870	27.540843836481127	187.0
1871	27.440505411745747	187.1
1872	27.68701454843969	187.2
1873	27.82200799669534	187.3
1874	27.724545560830652	187.4
1875	27.33530882329582	187.5
1876	27.675233455548227	187.6
1877	27.638227352421477	187.7
1878	27.593923909313972	187.8
1879	27.76109099184091	187.9
1880	27.384413534358465	188.0
1881	27.800811573295512	188.1
1882	27.655727386806916	188.2
1883	27.67190413594936	188.3
1884	27.810691246614525	188.4
1885	27.76068538013675	188.5
1886	27.65217966090581	188.6
1887	27.61507077834271	188.7
1888	27.654438973158403	188.8
1889	27.60940322656691	188.9
1890	27.61531671485112	189.0
1891	27.545140383989914	189.1
1892	27.815327333332682	189.2
1893	27.506570565153005	189.3
1894	27.942733456769307	189.4
1895	27.646822282786133	189.5
1896	27.75734688380249	189.6
1897	27.65729477321123	189.7
1898	27.870545585510996	189.8
1899	27.83842334095789	189.9
1900	27.640993220467504	190.0
1901	27.82220621417973	190.1
1902	28.09073951580553	190.2
1903	27.696009584467276	190.3
1904	27.614000770996437	190.4
1905	27.547610761156438	190.5
1906	27.74009462127254	190.6
1907	27.649769850192847	190.7
1908	27.42516741621779	190.8
1909	27.533012410500774	190.9
1910	27.610821949857936	191.0
1911	27.68760920089285	191.1
1912	27.312939613113365	191.2
1913	27.538501933610036	191.3
1914	27.33230252478262	191.4
1915	27.312853351800715	191.5
1916	27.370635583846514	191.6
1917	27.29853580924793	191.7
1918	27.414581134273877	191.8
1919	27.3606329422733	191.9
1920	27.446648318414656	192.0
1921	27.894063722964063	192.1
1922	27.73457756795711	192.2
1923	27.779951018410888	192.3
1924	27.89658548984876	192.4
1925	27.4408706458142	192.5
1926	27.500288172106192	192.6
1927	27.54544138091065	192.7
1928	27.578740082940534	192.8
1929	27.898492415462442	192.9
1930	27.695209373141417	193.0
1931	27.625923185612884	193.1
1932	27.846381405886596	193.2
1933	27.727516987749375	193.3
1934	27.572132833460977	193.4
1935	27.894473005362382	193.5
1936	27.376741783573873	193.6
1937	27.861923124940176	193.7
1938	27.54108059625414	193.8
1939	27.589783366306783	193.9
1940	27.885665174736715	194.0
1941	27.46194410095983	194.1
1942	27.369130599242837	194.2
1943	27.635911144409476	194.3
1944	27.50419929672867	194.4
1945	27.575695242138707	194.5
1946	27.664735270264043	194.6
1947	27.72258173945756	194.7
1948	27.71941393040153	194.8
1949	27.598031416073763	194.9
1950	27.873606944436524	195.0
1951	27.62050707638672	195.1
1952	27.391182294380858	195.2
1953	27.892567915095775	195.3
1954	28.05711412199582	195.4
1955	27.724418921882293	195.5
1956	27.418246322387954	195.6
1957	27.52623997978423	195.7
1958	27.49315234266827	195.8
1959	27.584367257080626	195.9
1960	27.57448758376161	196.0
1961	27.480835328430132	196.1
1962	27.663088963935387	196.2
1963	27.61240952508011	196.3
1964	27.49857579328274	196.4
1965	27.807171050919585	196.5
1966	28.06677171831844	196.6
1967	27.420584554564883	196.7
1968	27.535945295130865	196.8
1969	27.79272319872429	196.9
1970	27.453481315584764	197.0
1971	27.54200561118128	197.1
1972	27.368835108363335	197.2
1973	27.293095840509764	197.3
1974	27.302301941451276	197.4
1975	27.46906341227405	197.5
1976	27.62765024721295	197.6
1977	27.431297475457153	197.7
1978	27.6332480557998	197.8
1979	27.690307161097003	197.9
1980	27.668099461457384	198.0
1981	27.730402153355445	198.1
1982	27.57451144327362	198.2
1983	27.62571212069895	198.3
1984	27.4211168052174	198.4
1985	27.35530492970686	198.5
1986	27.436574098305407	198.6
1987	27.520559580578883	198.7
1988	27.750317504495076	198.8
1989	27.630559272331038	198.9
1990	27.647038853741293	199.0
1991	27.688288279311585	199.1
1992	27.588961130815996	199.2
1993	27.61186259165097	199.3
1994	27.531960756625278	199.4
1995	27.67517655978882	199.5
1996	27.535381843578023	199.6
1997	27.734661993922685	199.7
1998	27.797050947133396	199.8
[truncated: 24,001 more rows]
