# Supplementary material for: Assessing structure-function impacts on Vitellogenin by leveraging allelic variant found in honey bee subspecies Apis mellifera mellifera
Source: iScience. 2025 Jul 29;28(9):113241. doi: 10.1016/j.isci.2025.113241 (PMC12496180; doi:10.1016/j.isci.2025.113241)
Supplement: Data S1. Data and code for molecular dynamics [file mmc2.zip › MD_analysis/csv/rgdel5.csv]

	Gyration	Time_(ns)
0	1.998568393223683	0.0
1	2.005177956243683	0.1
2	2.0028701671583184	0.2
3	1.9978752006855036	0.3
4	2.0017099569868644	0.4
5	2.004565245488786	0.5
6	2.006882677287304	0.6
7	1.993895906314616	0.7
8	2.000022714487123	0.8
9	1.9929904431875018	0.9
10	1.991083036209202	1.0
11	1.9927063598567372	1.1
12	2.000040787340541	1.2
13	1.9807515027714144	1.3
14	1.994618414755925	1.4
15	1.9913188084794702	1.5
16	2.0025870318210925	1.6
17	1.9990380178832021	1.7
18	1.9970776697783434	1.8
19	1.985235297593274	1.9
20	1.986426736027432	2.0
21	1.9968751227041017	2.1
22	1.9928223645636742	2.2
23	2.003421365628271	2.3
24	2.004717335388535	2.4
25	1.99879140689695	2.5
26	1.9905262399647414	2.6
27	1.9904843998293347	2.7
28	1.9964964635581668	2.8
29	1.9947648572095449	2.9
30	1.98892195463642	3.0
31	2.002741170641865	3.1
32	1.990760483290755	3.2
33	2.007802452688151	3.3
34	1.9999783901882469	3.4
35	2.0041920249140834	3.5
36	2.003822719048815	3.6
37	1.9893605837260664	3.7
38	1.987794903003286	3.8
39	2.004339792870974	3.9
40	1.9940993532785054	4.0
41	1.9936415196471469	4.1
42	1.9952396332654951	4.2
43	1.9975779039507464	4.3
44	2.000510218199511	4.4
45	2.000592877669771	4.5
46	2.0067178485341315	4.6
47	2.003031021845576	4.7
48	1.988960409978135	4.8
49	2.0085911587750735	4.9
50	2.000456218374084	5.0
51	2.0000458697743735	5.1
52	1.99763007435901	5.2
53	1.999547906966555	5.3
54	1.9993409289653556	5.4
55	1.999203131264272	5.5
56	1.993940756953852	5.6
57	1.988081219853035	5.7
58	1.9938610882725563	5.8
59	2.00150757617349	5.9
60	1.984334350304752	6.0
61	1.994449972935229	6.1
62	2.0020921216395395	6.2
63	1.998201920045791	6.3
64	1.9913631676303365	6.4
65	1.9964510583060002	6.5
66	1.9887753549939005	6.6
67	1.9885846458647132	6.7
68	1.9910507510891624	6.8
69	1.993978630601134	6.9
70	1.996014302079203	7.0
71	1.9834288609392539	7.1
72	1.9922065712009698	7.2
73	1.988203141102802	7.3
74	1.9973923769406616	7.4
75	1.9821366021116122	7.5
76	1.9849351804816857	7.6
77	1.9977589394734936	7.7
78	1.9906017675521233	7.8
79	1.982616672109317	7.9
80	1.9918922211409102	8.0
81	1.9949820741962605	8.1
82	1.9792617637391414	8.2
83	1.9927489292871383	8.3
84	1.991315312115669	8.4
85	1.9946720671760196	8.5
86	2.002696851423837	8.6
87	2.013673815111175	8.7
88	2.0061032684488196	8.8
89	1.999701780434745	8.9
90	2.0042583574075734	9.0
91	1.9918475432583775	9.1
92	1.9960765091984476	9.2
93	2.005998220222504	9.3
94	2.001173361624377	9.4
95	1.993238324357038	9.5
96	1.9931228522601359	9.6
97	1.99131622137763	9.7
98	1.9872121117701396	9.8
99	1.98426551708937	9.9
100	1.9860368056458568	10.0
101	1.9926901401076282	10.1
102	2.002620503353176	10.2
103	1.9855935722091675	10.3
104	1.9862389661970812	10.4
105	1.9946508120046353	10.5
106	1.9933910035705165	10.6
107	1.9838322014672194	10.7
108	2.006789251850309	10.8
109	1.9971604303610015	10.9
110	1.9946254987870444	11.0
111	2.0052094777132874	11.1
112	2.003974011120161	11.2
113	1.9906087496052791	11.3
114	1.99042467026778	11.4
115	1.992787122799402	11.5
116	1.9988013610703026	11.6
117	2.0015529866418076	11.7
118	1.9835231934790087	11.8
119	1.998973240131256	11.9
120	2.008106484611002	12.0
121	2.0003386288930662	12.1
122	1.9953648811251756	12.2
123	1.9931855333234973	12.3
124	1.987286192305696	12.4
125	2.0026900466408937	12.5
126	1.9879834155827234	12.6
127	1.9889165597200862	12.7
128	2.000236079251247	12.8
129	2.0012756164519816	12.9
130	2.0024310100179816	13.0
131	1.9905652946259635	13.1
132	1.9910542155677102	13.2
133	1.9924632282119144	13.3
134	2.0026053624817184	13.4
135	1.9886484818552235	13.5
136	1.9939942355946467	13.6
137	1.9866659535433009	13.7
138	1.986209462621469	13.8
139	1.9941675318535115	13.9
140	2.000039065235303	14.0
141	1.9929493268568257	14.1
142	1.9855305845260396	14.2
143	1.9836860802709364	14.3
144	1.9868443497250312	14.4
145	1.9817623626091008	14.5
146	1.990735886122583	14.6
147	1.9909315212109888	14.7
148	1.9994595598180056	14.8
149	1.9852096086619844	14.9
150	1.983778834838482	15.0
151	1.9865422427633446	15.1
152	2.0032563308937483	15.2
153	1.9988135687868536	15.3
154	1.9973695148904227	15.4
155	1.983971687636091	15.5
156	1.9976590576184468	15.6
157	2.0033513091889854	15.7
158	2.009730354657002	15.8
159	1.9971093329400385	15.9
160	1.9992812789389776	16.0
161	2.0007379336200706	16.1
162	2.015279793472443	16.2
163	1.9967083017721317	16.3
164	2.008403919408733	16.4
165	1.9990698262832727	16.5
166	2.007143283051887	16.6
167	1.992909322437315	16.7
168	1.9919849555330031	16.8
169	2.001324915781533	16.9
170	2.0014655365376184	17.0
171	2.0003097074094156	17.1
172	2.008652306820524	17.2
173	1.9992807238884915	17.3
174	2.0040113020385357	17.4
175	2.005665608524746	17.5
176	2.01082752858776	17.6
177	2.0135090125312107	17.7
178	2.0169571980337255	17.8
179	2.01209588837811	17.9
180	2.0081188232688207	18.0
181	2.011609044808926	18.1
182	1.9980557727646677	18.2
183	2.0031275649446103	18.3
184	2.011447914410327	18.4
185	2.000818466666832	18.5
186	2.0021266043885473	18.6
187	2.002206116224063	18.7
188	2.006303152539418	18.8
189	2.0121412918249204	18.9
190	1.9979383562710307	19.0
191	1.9941394680740934	19.1
192	1.9981116790305573	19.2
193	2.005144523024349	19.3
194	1.9928088106797508	19.4
195	2.00977720134331	19.5
196	1.9923305665424325	19.6
197	2.001235521488227	19.7
198	2.003758724060638	19.8
199	2.0132045788734847	19.9
200	2.001910154994892	20.0
201	2.007643293952053	20.1
202	1.99286236313934	20.2
203	2.0014658415085296	20.3
204	2.001657542550064	20.4
205	1.9925979810010948	20.5
206	1.9987764258088594	20.6
207	2.003909285947695	20.7
208	1.9934248183415102	20.8
209	2.0071256937327218	20.9
210	2.004903861943516	21.0
211	2.006709091762827	21.1
212	2.009332466781523	21.2
213	1.9893114896413555	21.3
214	1.9917482843922842	21.4
215	1.9952317488373363	21.5
216	2.0003769497489934	21.6
217	1.993646796781927	21.7
218	2.004709880355315	21.8
219	1.9987479197473617	21.9
220	2.0032355431087474	22.0
221	2.0004893067208087	22.1
222	1.9972746439819116	22.2
223	2.0063023740539085	22.3
224	1.9968618593868088	22.4
225	2.013686658661302	22.5
226	2.0082508107096113	22.6
227	1.9966329320966942	22.7
228	2.0097053942353056	22.8
229	1.989723037923153	22.9
230	1.9982688078394901	23.0
231	1.996744006794934	23.1
232	1.9933005286198444	23.2
233	2.004309409492725	23.3
234	1.9997155321616176	23.4
235	2.0030430115287907	23.5
236	1.9944741565715103	23.6
237	1.990852351532609	23.7
238	1.9946855661911844	23.8
239	2.0074192073886197	23.9
240	2.0047487620588997	24.0
241	1.9873194770668818	24.1
242	1.9933216830724352	24.2
243	1.9837596889132845	24.3
244	1.9977548679517878	24.4
245	2.002373472480093	24.5
246	1.9958001732975021	24.6
247	1.9950592600111572	24.7
248	1.9926503113416085	24.8
249	1.9973669099122768	24.9
250	2.006972107647577	25.0
251	2.006509807926129	25.1
252	2.0151919130987297	25.2
253	2.0137785620413133	25.3
254	2.0152726388638253	25.4
255	2.0136458043539216	25.5
256	2.007849316030616	25.6
257	2.0164025238925936	25.7
258	2.0107703784648043	25.8
259	2.006360323034986	25.9
260	2.0068297509053976	26.0
261	2.019021231931374	26.1
262	2.0067537753695888	26.2
263	2.015941977884991	26.3
264	2.01742001487911	26.4
265	2.0145303315654894	26.5
266	2.0184478625935016	26.6
267	2.0067189739016977	26.7
268	2.01640269198985	26.8
269	2.012927235100693	26.9
270	2.0070582056889625	27.0
271	2.020341502738942	27.1
272	2.0175026457898513	27.2
273	2.019385278002259	27.3
274	2.0178059989579693	27.4
275	2.00491851865273	27.5
276	2.0119087066593915	27.6
277	2.01802294698113	27.7
278	2.0100161303320547	27.8
279	1.9973273587001297	27.9
280	2.006067461303613	28.0
281	2.0141729088643494	28.1
282	2.016890378779763	28.2
283	2.0089789387029025	28.3
284	2.002069064000817	28.4
285	1.9970200403192533	28.5
286	2.0049759149340973	28.6
287	2.0012868513240365	28.7
288	2.0066321538281375	28.8
289	2.0088477666743185	28.9
290	2.0070944943096105	29.0
291	1.999336634670094	29.1
292	1.9919607217933362	29.2
293	2.0082235088301994	29.3
294	2.0009762838229097	29.4
295	2.0068814651572136	29.5
296	2.005035091463274	29.6
297	2.0049651412114153	29.7
298	2.002726534338332	29.8
299	2.0014369099573877	29.9
300	1.9969266489923125	30.0
301	1.9974659473720289	30.1
302	1.9946782634827445	30.2
303	2.005974786156544	30.3
304	2.006963238857513	30.4
305	2.00309779722248	30.5
306	2.00573085496997	30.6
307	2.0022013979660116	30.7
308	2.0007688700327586	30.8
309	2.002794825382706	30.9
310	1.9980307846875742	31.0
311	1.9960303762469824	31.1
312	1.9874761384930133	31.2
313	1.9989440973411714	31.3
314	1.9913014322421219	31.4
315	1.985701100505395	31.5
316	1.981125900302177	31.6
317	1.9837389162803984	31.7
318	1.9987117617662928	31.8
319	1.9936670302087494	31.9
320	1.9883252495479518	32.0
321	1.995253802561071	32.1
322	1.994363421579906	32.2
323	1.9985420974336274	32.3
324	1.9939140252664065	32.4
325	1.9999771462006468	32.5
326	2.006217154210973	32.6
327	1.9976697927074853	32.7
328	1.993506157422242	32.8
329	1.9905423737838903	32.9
330	1.9827733434794355	33.0
331	1.9938944592229533	33.1
332	2.0015045517333374	33.2
333	1.9876081003237596	33.3
334	1.9995100027161603	33.4
335	1.9889239184655452	33.5
336	1.995648421561172	33.6
337	2.0057833788663526	33.7
338	1.9973297500910518	33.8
339	2.0022135478148693	33.9
340	1.995584643729525	34.0
341	1.9925766577070545	34.1
342	1.9953035310662157	34.2
343	1.9899966597856014	34.3
344	1.9888879545403082	34.4
345	1.9899913345575362	34.5
346	2.001625931520374	34.6
347	1.998015655299775	34.7
348	2.006883921331891	34.8
349	1.9994366214795343	34.9
350	1.989459270450576	35.0
351	1.994111686917524	35.1
352	1.9938175712269164	35.2
353	1.9858245527861995	35.3
354	2.0053409808715195	35.4
355	2.003669781492591	35.5
356	2.0139755243807613	35.6
357	2.011992794531037	35.7
358	1.9970566399937122	35.8
359	1.9913307963453921	35.9
360	1.990501425336884	36.0
361	1.9958649122796681	36.1
362	1.9962656663989744	36.2
363	1.9986807011764796	36.3
364	1.9948096366629848	36.4
365	1.9880034848008317	36.5
366	2.0002820540201784	36.6
367	1.9935375318215418	36.7
368	1.9972910456584987	36.8
369	1.998059123465644	36.9
370	1.9902557414639046	37.0
371	1.9876311279046517	37.1
372	2.0008809526760607	37.2
373	2.0017904618587834	37.3
374	1.9899287362927862	37.4
375	1.9862799193135137	37.5
376	1.9943556678353136	37.6
377	1.9996585387316415	37.7
378	1.989054768062336	37.8
379	1.9886484097715071	37.9
380	1.985481388596386	38.0
381	1.990802110800676	38.1
382	1.9853171523815405	38.2
383	1.9819504719263237	38.3
384	1.990138201450401	38.4
385	1.9867453870863971	38.5
386	1.991583416075396	38.6
387	1.994756677146812	38.7
388	1.9949039408002944	38.8
389	2.0068681291719295	38.9
390	1.9970079440860715	39.0
391	1.9971135765743002	39.1
392	1.995909611998281	39.2
393	1.99296128700162	39.3
394	1.9976683102575492	39.4
395	1.9873798281923902	39.5
396	1.9974269310139767	39.6
397	1.9945044235176612	39.7
398	1.988450358880448	39.8
399	1.9978036474407395	39.9
400	1.987667488698556	40.0
401	1.9982532308894325	40.1
402	1.9908605347636361	40.2
403	1.9988197305113033	40.3
404	1.9904786174625513	40.4
405	1.9779819625260324	40.5
406	1.989955969989624	40.6
407	1.9858136324578775	40.7
408	1.980783592581928	40.8
409	1.9861269331033609	40.9
410	1.9733705702708177	41.0
411	1.9827991119155228	41.1
412	1.9817072331469516	41.2
413	1.9795511487621151	41.3
414	1.987287466938412	41.4
415	1.9800033896891642	41.5
416	1.9858883510368392	41.6
417	1.9912734760256339	41.7
418	1.9830108081102797	41.8
419	1.9940326683495415	41.9
420	1.9892405790138994	42.0
421	1.9944478900377551	42.1
422	1.9875535646104217	42.2
423	1.9885263519753134	42.3
424	1.992073888481192	42.4
425	1.986619158260086	42.5
426	1.9782620991209563	42.6
427	1.9876735306729232	42.7
428	1.9809060020290057	42.8
429	1.9779711019894406	42.9
430	1.9809446371278594	43.0
431	1.981834049304782	43.1
432	1.9807324786342009	43.2
433	1.9820565857042969	43.3
434	1.9869239458649322	43.4
435	1.9866290489739695	43.5
436	1.995787685616562	43.6
437	1.9882904928063763	43.7
438	1.9840280421128735	43.8
439	1.9849091929200764	43.9
440	1.983153142969833	44.0
441	1.982321202557903	44.1
442	1.9822251527641983	44.2
443	1.9881776954973982	44.3
444	1.984080867056951	44.4
445	1.9945577178167158	44.5
446	1.9829296922257569	44.6
447	1.9803924508605362	44.7
448	1.98668722522594	44.8
449	1.981639622635967	44.9
450	1.9825108277106154	45.0
451	1.986550984491522	45.1
452	1.9886407342831773	45.2
453	1.9906361413276608	45.3
454	1.9929291790889712	45.4
455	1.9950078964485443	45.5
456	1.9942221450769293	45.6
457	1.9991252401768365	45.7
458	1.9932851562647123	45.8
459	1.9951013528895996	45.9
460	1.9864548942850873	46.0
461	1.977430062173003	46.1
462	1.9803079464015645	46.2
463	1.9792298315074333	46.3
464	1.991897574539604	46.4
465	1.9773981068991158	46.5
466	1.9741810071321553	46.6
467	1.9848444213283973	46.7
468	1.9825992776453056	46.8
469	1.9924026444518257	46.9
470	1.9817235000779203	47.0
471	1.9997722643222542	47.1
472	1.9982910215594916	47.2
473	1.9877637626534495	47.3
474	1.9773001867185678	47.4
475	1.986530898536516	47.5
476	1.9821333137111499	47.6
477	1.9819093107051802	47.7
478	1.9786332754017948	47.8
479	1.9891643550469598	47.9
480	1.9790781261168628	48.0
481	1.9785435923639152	48.1
482	1.9756220721455227	48.2
483	1.9746522979271979	48.3
484	1.9811211771442552	48.4
485	1.9826812592112886	48.5
486	1.9844574698322062	48.6
487	1.9731159628216177	48.7
488	1.980846670654526	48.8
489	1.9847596600688215	48.9
490	1.976757820364837	49.0
491	1.9797096241106398	49.1
492	1.9792229023941526	49.2
493	1.9845425240197654	49.3
494	1.9770884727376725	49.4
495	1.985200908741048	49.5
496	1.9779527981196716	49.6
497	1.9705938696844822	49.7
498	1.983618418942173	49.8
499	1.9754388110654357	49.9
500	1.974081447214842	50.0
501	1.9705958960213186	50.1
502	1.9677601888130152	50.2
503	1.971175676682616	50.3
504	1.9652665996329566	50.4
505	1.9717388383779304	50.5
506	1.9818047681042676	50.6
507	1.977858055797518	50.7
508	1.9749137821245726	50.8
509	1.9729033168636803	50.9
510	1.97504631561082	51.0
511	1.974786096400541	51.1
512	1.970159045091457	51.2
513	1.9813281173102388	51.3
514	1.9918217362558468	51.4
515	1.9898187137012724	51.5
516	1.9878416571529973	51.6
517	1.990929684422304	51.7
518	1.9831919754633582	51.8
519	1.9851107392967366	51.9
520	1.991018902197961	52.0
521	1.9883761120695649	52.1
522	1.9800881647625697	52.2
523	1.995596731247833	52.3
524	1.9873542224980907	52.4
525	1.9848601017011926	52.5
526	1.9969438138598241	52.6
527	1.982360424774326	52.7
528	1.984363467428282	52.8
529	1.9840654600447507	52.9
530	1.9870679437587377	53.0
531	1.982780898571071	53.1
532	1.9867129649549216	53.2
533	1.9703414945110183	53.3
534	1.9766126865554337	53.4
535	1.9882799539518097	53.5
536	1.990484428931931	53.6
537	1.9786514364590646	53.7
538	1.984446146508114	53.8
539	1.9870750423967705	53.9
540	1.9960779487422398	54.0
541	1.9922626086269393	54.1
542	1.9982896448999488	54.2
543	1.9914529027097256	54.3
544	1.997438832039445	54.4
545	1.9938846789846998	54.5
546	1.991169882003903	54.6
547	1.9929821886003072	54.7
548	1.9960619998268083	54.8
549	2.004696477297313	54.9
550	1.990371736572447	55.0
551	1.9951667932961785	55.1
552	1.9973803251009263	55.2
553	1.9847767377991627	55.3
554	2.0026647781100606	55.4
555	1.9973274724362156	55.5
556	1.9910582847757554	55.6
557	1.9951048552284	55.7
558	1.995532746097159	55.8
559	2.0073068092350272	55.9
560	2.0104428422579397	56.0
561	2.007035469166068	56.1
562	1.989024978205377	56.2
563	2.0059380618766296	56.3
564	1.9899875637075992	56.4
565	1.987767093283573	56.5
566	1.994171571170754	56.6
567	1.984986816659694	56.7
568	1.9806144436423214	56.8
569	1.9916994020125747	56.9
570	1.9924041742040317	57.0
571	1.9948263287998016	57.1
572	1.994341081849171	57.2
573	1.9985511704334602	57.3
574	2.005453604019446	57.4
575	1.9947889720327507	57.5
576	1.995195807925876	57.6
577	1.9881453504128448	57.7
578	1.985000244470112	57.8
579	2.002124357253913	57.9
580	1.9966161704928853	58.0
581	1.980367505923552	58.1
582	1.9880658922185184	58.2
583	1.9974099826974718	58.3
584	1.993082201614728	58.4
585	1.9886897732939492	58.5
586	1.992859641518731	58.6
587	1.9850553646196814	58.7
588	1.9863484604331267	58.8
589	1.9887116108517862	58.9
590	1.9879509950094956	59.0
591	1.9944242727334591	59.1
592	1.995310589128006	59.2
593	1.9918084314393478	59.3
594	2.005336542580351	59.4
595	1.997354334897914	59.5
596	1.9920181850464007	59.6
597	2.008051991026963	59.7
598	2.0013692370502554	59.8
599	1.9992894833827004	59.9
600	1.9951562782723966	60.0
601	1.9983377441957961	60.1
602	1.9849363880277775	60.2
603	1.991445698951595	60.3
604	1.9952652140465788	60.4
605	1.9869334629888735	60.5
606	2.003331409927053	60.6
607	1.9895701432206951	60.7
608	1.9875159339071138	60.8
609	1.9910041520734474	60.9
610	1.9932547688781597	61.0
611	2.001381060207009	61.1
612	2.0016852402630994	61.2
613	2.001250509918354	61.3
614	2.003954695995303	61.4
615	1.9939909748512756	61.5
616	1.9900830499211253	61.6
617	2.0017189838351817	61.7
618	1.9892134700421717	61.8
619	1.9950043112114981	61.9
620	1.9939597329800174	62.0
621	1.9928071005450327	62.1
622	1.9920525761709802	62.2
623	1.9783239632549376	62.3
624	1.9806195098507549	62.4
625	1.9916617568048973	62.5
626	1.9804015671886246	62.6
627	1.9814900123513892	62.7
628	1.994662246344531	62.8
629	1.9858439812649553	62.9
630	1.987554534540301	63.0
631	1.9979545022202339	63.1
632	2.0005485441668416	63.2
633	1.987264535115583	63.3
634	1.9921096687945505	63.4
635	1.9910600079379555	63.5
636	1.9893315288510256	63.6
637	1.9773347707333782	63.7
638	1.9922899478488054	63.8
639	1.9963394509321406	63.9
640	1.9787475030053523	64.0
641	1.9730296823289621	64.1
642	1.9818521708620025	64.2
643	1.9812504778837858	64.3
644	1.9926733052566203	64.4
645	1.9951343161951967	64.5
646	1.9883089249614065	64.6
647	1.9863002130353398	64.7
648	1.9875975933370762	64.8
649	1.979687918452475	64.9
650	1.9846676192211135	65.0
651	1.9841447181635408	65.1
652	1.9819563594393095	65.2
653	1.9820856560221927	65.3
654	1.9855120290645047	65.4
655	1.9846239302534343	65.5
656	1.9868517247577475	65.6
657	1.9909770812223704	65.7
658	1.9960771875322658	65.8
659	1.990843775687756	65.9
660	1.9809796576320022	66.0
661	1.976621739394402	66.1
662	1.98082064710038	66.2
663	1.9803075979027742	66.3
664	1.9739158987820384	66.4
665	1.9792722297465646	66.5
666	1.982050404370259	66.6
667	1.986353049126576	66.7
668	1.9861423161589666	66.8
669	1.986621971294569	66.9
670	1.9942284252616296	67.0
671	1.9780798043983265	67.1
672	1.9766166133723102	67.2
673	1.9841908177558245	67.3
674	1.989717192083042	67.4
675	1.9926024113092191	67.5
676	1.9952238029440772	67.6
677	1.9873447338196488	67.7
678	1.9941029273021518	67.8
679	1.990974173109033	67.9
680	1.983985869639986	68.0
681	1.9895089670562347	68.1
682	1.9789889624190096	68.2
683	1.9954087267539344	68.3
684	1.9916129512111458	68.4
685	1.9801870311416176	68.5
686	1.988378949178849	68.6
687	1.9959559574767416	68.7
688	1.9880516906063639	68.8
689	1.992151403748361	68.9
690	1.9867190228515912	69.0
691	1.9850947937903674	69.1
692	1.9952523203263013	69.2
693	1.9920874667577748	69.3
694	1.9985567298667324	69.4
695	1.9841450073719098	69.5
696	1.9864133721647557	69.6
697	1.9850903773972781	69.7
698	1.9751738261155598	69.8
699	1.98681237276683	69.9
700	1.9910489863823315	70.0
701	1.9893892455342501	70.1
702	1.9776123781655797	70.2
703	1.995244701080506	70.3
704	2.004637927599287	70.4
705	2.004621794380287	70.5
706	2.009503873456623	70.6
707	1.9923282427470115	70.7
708	1.9859757619178775	70.8
709	1.9977105823657613	70.9
710	1.9876970499226079	71.0
711	1.9932822479428853	71.1
712	1.9931816594968281	71.2
713	1.9922247960333181	71.3
714	1.9932960691197945	71.4
715	2.0067238211023772	71.5
716	1.9905105677325707	71.6
717	1.987408876979256	71.7
718	1.992350223303276	71.8
719	1.9982881796569525	71.9
720	1.9928903495690882	72.0
721	1.9963538772137601	72.1
722	1.9994725232876387	72.2
723	1.9877983235994767	72.3
724	1.9973192296182603	72.4
725	1.9988621603718466	72.5
726	1.9975027037399535	72.6
727	1.9990607761609982	72.7
728	1.9981460730127847	72.8
729	1.9945052344006056	72.9
730	2.0003759251517335	73.0
731	2.003569517094436	73.1
732	1.996415178344619	73.2
733	1.9944911476416498	73.3
734	1.9745006616123921	73.4
735	1.99018856583605	73.5
736	1.9959210156405107	73.6
737	2.004323250088937	73.7
738	1.9914672952825718	73.8
739	2.004725876754513	73.9
740	1.9973996328411412	74.0
741	2.004559228620908	74.1
742	2.000619514002573	74.2
743	2.0033421224303396	74.3
744	2.0008355189990463	74.4
745	1.9887095986587722	74.5
746	2.0000109686650065	74.6
747	2.0001173992705823	74.7
748	1.9926306525307018	74.8
749	2.000054338078397	74.9
750	1.9963600765857026	75.0
751	1.9919833576724701	75.1
752	1.9960601839153504	75.2
753	2.005864293638128	75.3
754	1.9961877811054904	75.4
755	1.9912117486577596	75.5
756	1.9962514187664542	75.6
757	2.0048901867998	75.7
758	2.006255621917073	75.8
759	1.99742315230572	75.9
760	1.978948157436894	76.0
761	1.993279522111138	76.1
762	1.9877115249409922	76.2
763	1.9973609626756685	76.3
764	2.002672065659416	76.4
765	1.995860822354082	76.5
766	2.0018246038912055	76.6
767	1.9899856289023385	76.7
768	1.9957261779259101	76.8
769	1.9963590670446782	76.9
770	1.992761686567659	77.0
771	1.9870539877658653	77.1
772	1.9971259258209066	77.2
773	1.9926702401070833	77.3
774	1.9956670571805841	77.4
775	1.995503572121773	77.5
776	1.998301440597618	77.6
777	2.0051659347502233	77.7
778	1.993972774693523	77.8
779	1.9987902511905962	77.9
780	1.9920351286630016	78.0
781	1.998008743206911	78.1
782	2.010221659812719	78.2
783	1.9945373418515477	78.3
784	2.0020337498378646	78.4
785	2.0051370843061402	78.5
786	1.9974918383106135	78.6
787	1.9929604793223943	78.7
788	1.9973068725830032	78.8
789	1.983979807560092	78.9
790	1.9907908675448478	79.0
791	2.0018553534226613	79.1
792	1.9976403807267225	79.2
793	1.9992293436513353	79.3
794	1.9973077408754312	79.4
795	1.9857882817927006	79.5
796	1.995647213478003	79.6
797	2.0022101360679994	79.7
798	1.9893938793651185	79.8
799	1.9867233996662528	79.9
800	1.9927040743811388	80.0
801	1.9907882271057993	80.1
802	1.9932857349632163	80.2
803	1.9964569351389498	80.3
804	1.9887861791573123	80.4
805	1.9855722162769815	80.5
806	1.990985012473972	80.6
807	1.995695997312417	80.7
808	1.9860629604096693	80.8
809	1.9941964847177363	80.9
810	1.9953165802457111	81.0
811	1.9911810407441188	81.1
812	1.9937902882283738	81.2
813	1.9903340029589356	81.3
814	1.9832937696253046	81.4
815	1.9872089186953485	81.5
816	1.9812900496169443	81.6
817	1.999064430098531	81.7
818	1.9949023941539952	81.8
819	2.0009428303936168	81.9
820	2.004014375804696	82.0
821	1.9990751783504532	82.1
822	1.9989040268897302	82.2
823	2.0039140237505007	82.3
824	1.9927440790575297	82.4
825	1.999702909614111	82.5
826	2.0003124125428537	82.6
827	1.985962954549884	82.7
828	1.9798693747752927	82.8
829	1.9807646809073243	82.9
830	1.9840370017898845	83.0
831	1.9857466232046652	83.1
832	1.9806429706841404	83.2
833	1.987126253295211	83.3
834	1.9880939142449592	83.4
835	1.99684340963041	83.5
836	1.9844129306504665	83.6
837	1.9944579436653043	83.7
838	1.9957585405670288	83.8
839	2.005892084121832	83.9
840	1.9827082674650538	84.0
841	1.9869516173453146	84.1
842	1.9918792485881158	84.2
843	1.9882932307114094	84.3
844	1.9911612251627955	84.4
845	1.99121298172643	84.5
846	1.9967568029538485	84.6
847	1.988858910985775	84.7
848	1.9940781188917696	84.8
849	1.98828359782362	84.9
850	1.9811393442525191	85.0
851	1.9833948054578574	85.1
852	1.988283521573481	85.2
853	1.987854184799735	85.3
854	1.9946183747815467	85.4
855	2.0023607870977864	85.5
856	1.998165437568393	85.6
857	1.9935611069346275	85.7
858	1.9973321370649626	85.8
859	1.9925478755522175	85.9
860	1.997620341564162	86.0
861	2.0020774163965194	86.1
862	1.9914393133658965	86.2
863	1.9892074762616732	86.3
864	1.9983580403740004	86.4
865	1.9895513444762187	86.5
866	1.9927035120709473	86.6
867	1.9905579938071087	86.7
868	1.9942337988464705	86.8
869	1.9965934301685178	86.9
870	1.9945525288396215	87.0
871	1.9958712371680922	87.1
872	1.994422595531988	87.2
873	1.992734844364093	87.3
874	1.994473944793457	87.4
875	2.006013357733144	87.5
876	1.9963603382419925	87.6
877	2.0110254453431606	87.7
878	1.99823972479217	87.8
879	2.0006769584957484	87.9
880	1.9996987971539504	88.0
881	1.995350623133782	88.1
882	2.000712973760236	88.2
883	1.9954406427722258	88.3
884	1.9972439975091052	88.4
885	2.0006045691847127	88.5
886	2.0002856215224245	88.6
887	1.9950998781287062	88.7
888	1.9965945735321948	88.8
889	1.991799712405067	88.9
890	2.0125317868875157	89.0
891	1.9994613841222395	89.1
892	1.989697244855063	89.2
893	2.0042611413790117	89.3
894	2.0069930451549434	89.4
895	1.997065455747138	89.5
896	1.9951082606402986	89.6
897	2.0023769274952237	89.7
898	1.9841293404486786	89.8
899	1.9891141702598727	89.9
900	1.9909154105354414	90.0
901	1.9926372173316391	90.1
902	1.9824911415326407	90.2
903	1.9935558083262843	90.3
904	1.9896254652032797	90.4
905	1.994042759622602	90.5
906	2.007283602877166	90.6
907	1.9910122950017557	90.7
908	2.0007264235637217	90.8
909	2.001821389691286	90.9
910	2.0072489118914	91.0
911	2.0108124510938845	91.1
912	2.004404754538258	91.2
913	1.996045837810239	91.3
914	1.9997976942983597	91.4
915	1.991370157072128	91.5
916	2.0002418906119543	91.6
917	2.003861519002603	91.7
918	1.9888444523412678	91.8
919	1.994076111914748	91.9
920	1.992327673717823	92.0
921	1.9947862157091476	92.1
922	1.9979717337958791	92.2
923	2.001054290377616	92.3
924	1.9996053431898089	92.4
925	1.9968966810858277	92.5
926	1.9963705638469533	92.6
927	1.9954738092949529	92.7
928	1.9925973222537288	92.8
929	2.006589225677354	92.9
930	2.011732270235473	93.0
931	1.9972428556301172	93.1
932	2.004301311529148	93.2
933	1.9968109625287525	93.3
934	2.005505911499255	93.4
935	2.005665725069369	93.5
936	2.0070906590214266	93.6
937	1.9980994081971284	93.7
938	1.999410498311799	93.8
939	2.0001839630388036	93.9
940	2.0030827120821786	94.0
941	1.9775203521910873	94.1
942	1.9907965862115689	94.2
943	2.001353860281293	94.3
944	1.9995457937266081	94.4
945	2.0034258489091967	94.5
946	1.9933975109491813	94.6
947	2.0084950317787063	94.7
948	2.002690740368784	94.8
949	2.000365310637394	94.9
950	2.002331098054408	95.0
951	2.0025379509121133	95.1
952	1.9980934461558804	95.2
953	1.9918869711516483	95.3
954	1.9926007828966326	95.4
955	1.9863055654824437	95.5
956	1.9845386260197702	95.6
957	1.985520864574368	95.7
958	1.9992714979846282	95.8
959	1.9948074807361083	95.9
960	1.9853070030584645	96.0
961	1.9765195210311237	96.1
962	1.9838038264226572	96.2
963	1.992469004806672	96.3
964	1.9901379378654003	96.4
965	1.9860377036315595	96.5
966	1.9936844305426922	96.6
967	1.9832391874866413	96.7
968	1.9859870064600238	96.8
969	1.9853649035441971	96.9
970	1.9937308876946171	97.0
971	1.987758978566591	97.1
972	1.994556737159925	97.2
973	1.9938055544856768	97.3
974	1.9929036575682433	97.4
975	1.9833917099666274	97.5
976	1.9870386690243893	97.6
977	1.9950714726811494	97.7
978	1.9863803638727067	97.8
979	1.9966850100335662	97.9
980	1.995402140347601	98.0
981	1.9941647212496516	98.1
982	2.0020932491854477	98.2
983	2.012144477888331	98.3
984	2.0054926789278693	98.4
985	1.9895275051754084	98.5
986	2.0079832251333785	98.6
987	2.009040590091033	98.7
988	2.005911356460736	98.8
989	1.9954923735697736	98.9
990	1.994697682894896	99.0
991	1.9952392867150455	99.1
992	2.003885667297369	99.2
993	2.0030099525283753	99.3
994	1.9984778769683953	99.4
995	2.004912552090392	99.5
996	1.9951165411486445	99.6
997	1.9922407035704481	99.7
998	1.9973385740268443	99.8
999	1.9954251668801049	99.9
1000	2.0036308887792176	100.0
1001	2.005815565942651	100.1
1002	2.001034352647288	100.2
1003	1.9979837798805276	100.3
1004	1.9979953116223546	100.4
1005	1.9935696006170511	100.5
1006	2.006386044035141	100.6
1007	1.9998047778471106	100.7
1008	2.001015511737659	100.8
1009	1.9965073474783186	100.9
1010	1.990289472429374	101.0
1011	1.9839736114508406	101.1
1012	2.001274716350019	101.2
1013	1.9938058971996913	101.3
1014	1.995545962281611	101.4
1015	2.004678668253942	101.5
1016	1.9966505211781433	101.6
1017	1.994751292395722	101.7
1018	1.9941145959164772	101.8
1019	1.9978523216167803	101.9
1020	2.0025296602890665	102.0
1021	2.011911734135969	102.1
1022	1.9968826815408167	102.2
1023	1.9952728453685906	102.3
1024	2.0158962386256025	102.4
1025	1.99998484229513	102.5
1026	2.0035216445681194	102.6
1027	1.994881709152411	102.7
1028	1.994366566171868	102.8
1029	1.994032752780597	102.9
1030	1.9902927522205696	103.0
1031	1.9998788243082801	103.1
1032	2.0107187934627446	103.2
1033	2.011386041794568	103.3
1034	2.0008211882665488	103.4
1035	2.00567641444973	103.5
1036	1.9956506857506793	103.6
1037	1.994225421501222	103.7
1038	1.9972578200566964	103.8
1039	2.000206949155274	103.9
1040	2.003744438757212	104.0
1041	1.997617777368274	104.1
1042	1.9869833773613776	104.2
1043	1.9961419319190419	104.3
1044	2.0008599970115815	104.4
1045	1.9970179234343017	104.5
1046	2.0122042443931045	104.6
1047	2.0003324716238753	104.7
1048	2.000953660054763	104.8
1049	2.0140473277600943	104.9
1050	2.005130084688807	105.0
1051	1.9926671724414702	105.1
1052	1.98694061279807	105.2
1053	1.9939407049277735	105.3
1054	2.011634122407948	105.4
1055	2.002146604086414	105.5
1056	2.0174342178360396	105.6
1057	2.0076300356882104	105.7
1058	2.003986858267337	105.8
1059	2.021310911982931	105.9
1060	2.023734109205796	106.0
1061	2.0055238761626812	106.1
1062	2.0074422207469547	106.2
1063	2.015561843216515	106.3
1064	1.9947009784528575	106.4
1065	2.001959887634268	106.5
1066	2.0018560858305494	106.6
1067	2.0076730500738864	106.7
1068	2.000337030765123	106.8
1069	2.0017003123491053	106.9
1070	2.009000930900874	107.0
1071	1.9995280440785406	107.1
1072	2.0067263613608026	107.2
1073	2.0101193255818606	107.3
1074	2.0033374365942844	107.4
1075	2.0107048805262653	107.5
1076	1.9995740831995077	107.6
1077	2.0016801559060293	107.7
1078	1.998915395539346	107.8
1079	2.0011742679460762	107.9
1080	1.9970985548762956	108.0
1081	2.0047219633044944	108.1
1082	1.9921376738269994	108.2
1083	2.0068509912413517	108.3
1084	1.9899138399961642	108.4
1085	1.993814331774919	108.5
1086	2.013803187737548	108.6
1087	2.005914269153986	108.7
1088	2.001865029494794	108.8
1089	1.9899347816041637	108.9
1090	2.0075570404749294	109.0
1091	2.007717569676128	109.1
1092	2.0033644031637645	109.2
1093	2.0039952947985733	109.3
1094	2.0019081254072995	109.4
1095	1.9953861903680548	109.5
1096	2.003799092579972	109.6
1097	2.0031502505814673	109.7
1098	2.01175208967168	109.8
1099	2.0052153890204876	109.9
1100	2.0133605767469582	110.0
1101	2.0030148979523084	110.1
1102	2.00667066505818	110.2
1103	1.9928455558608968	110.3
1104	2.0006708685184944	110.4
1105	1.9978519796590493	110.5
1106	2.0023000041004653	110.6
1107	2.012419467922957	110.7
1108	2.00257054712221	110.8
1109	1.9969606425073687	110.9
1110	1.9992600587520297	111.0
1111	2.005619831992398	111.1
1112	2.0046746905446096	111.2
1113	2.0025709526451863	111.3
1114	2.0049961662548155	111.4
1115	1.9927535013728739	111.5
1116	1.9992825650605155	111.6
1117	2.0024069030748413	111.7
1118	2.014261079815951	111.8
1119	1.9967988748049241	111.9
1120	1.9951488877309813	112.0
1121	2.008127771170946	112.1
1122	1.9986205288239183	112.2
1123	2.016029514726119	112.3
1124	2.0064166324530937	112.4
1125	2.004942145239986	112.5
1126	2.013441156680487	112.6
1127	2.002879973355201	112.7
1128	2.0023084813210805	112.8
1129	2.0066800524087194	112.9
1130	2.010827290909525	113.0
1131	2.0042516768144734	113.1
1132	2.0069342871680798	113.2
1133	2.0017846385053946	113.3
1134	2.0099249933224317	113.4
1135	2.0189449622443103	113.5
1136	2.008070707107639	113.6
1137	2.0136299480374027	113.7
1138	2.011386902904095	113.8
1139	2.0048015426636745	113.9
1140	2.0121231053577002	114.0
1141	2.0118617396538845	114.1
1142	2.010716869929144	114.2
1143	2.01299173292533	114.3
1144	2.0070044502982465	114.4
1145	2.0105619094733176	114.5
1146	2.0129170591991383	114.6
1147	2.001269016741407	114.7
1148	2.011389292013292	114.8
1149	1.9967468925496532	114.9
1150	2.006030297232448	115.0
1151	2.0085065044381123	115.1
1152	2.004054013097029	115.2
1153	2.015598149853908	115.3
1154	2.0031524642496294	115.4
1155	2.007997762856939	115.5
1156	2.0054553798031214	115.6
1157	2.0091598071132104	115.7
1158	1.9945797332965336	115.8
1159	2.0024905528756713	115.9
1160	2.004726894848376	116.0
1161	2.0105118021398938	116.1
1162	2.0013383541324026	116.2
1163	1.9997749367258304	116.3
1164	1.997306295055799	116.4
1165	2.0044259327803453	116.5
1166	1.999494481696735	116.6
1167	2.0093514881382526	116.7
1168	2.002923795957067	116.8
1169	2.003376233847488	116.9
1170	2.0009776658638003	117.0
1171	1.9959060531178754	117.1
1172	1.997317787164208	117.2
1173	1.9999886345416231	117.3
1174	2.0023547220741893	117.4
1175	1.9955913547620032	117.5
1176	2.011569450282555	117.6
1177	2.006449786189617	117.7
1178	2.0060768726157003	117.8
1179	1.9978195128687477	117.9
1180	1.9914957806956708	118.0
1181	2.0040871341174666	118.1
1182	2.0056075385316174	118.2
1183	2.004001433563975	118.3
1184	1.9984986835466176	118.4
1185	2.003689879385377	118.5
1186	1.9960759104188441	118.6
1187	1.9996605717761535	118.7
1188	2.000735049978582	118.8
1189	2.004272616502362	118.9
1190	2.008534013477356	119.0
1191	2.0177051742498127	119.1
1192	2.0018566184252498	119.2
1193	2.015115735112915	119.3
1194	2.0164440610031207	119.4
1195	2.0000491395951023	119.5
1196	2.004125675038639	119.6
1197	2.000224348439258	119.7
1198	1.9980984397566102	119.8
1199	2.007625159746221	119.9
1200	1.9950038140776554	120.0
1201	1.9941352838437858	120.1
1202	2.003907407942469	120.2
1203	2.0068697702320293	120.3
1204	2.009011876407998	120.4
1205	2.0027695523146263	120.5
1206	2.001079941166251	120.6
1207	2.0032591945041145	120.7
1208	2.004426643427207	120.8
1209	2.0080172102406806	120.9
1210	2.0086795927085443	121.0
1211	2.001631304012214	121.1
1212	1.9956996516363443	121.2
1213	1.9888570529090515	121.3
1214	1.9921216807244715	121.4
1215	1.9881893048389518	121.5
1216	1.9900816863278759	121.6
1217	1.9916049346591012	121.7
1218	1.9905467175816605	121.8
1219	1.993567131134202	121.9
1220	1.9887170007793875	122.0
1221	1.9983607092192157	122.1
1222	1.9946319716393812	122.2
1223	2.002143817993408	122.3
1224	2.0089360312585733	122.4
1225	2.0009436394245133	122.5
1226	2.0044310694596197	122.6
1227	1.99711607774746	122.7
1228	1.9931330952161463	122.8
1229	1.9902669369121222	122.9
1230	1.9895747903112841	123.0
1231	1.9946902749975934	123.1
1232	2.000411881134827	123.2
1233	1.9997174840557899	123.3
1234	2.000774333248772	123.4
1235	2.003982099494338	123.5
1236	1.9919060707272342	123.6
1237	2.005292966974259	123.7
1238	1.992999860524967	123.8
1239	1.9862437812029827	123.9
1240	2.002680628323029	124.0
1241	1.9979887146127682	124.1
1242	1.9953102768497535	124.2
1243	1.995638030623224	124.3
1244	1.9947470835520964	124.4
1245	1.9952383261470616	124.5
1246	1.990511195454435	124.6
1247	1.9892426830260115	124.7
1248	1.9965419592116438	124.8
1249	1.9916784914158165	124.9
1250	1.9894595336011902	125.0
1251	1.983307584124515	125.1
1252	1.9957566512520784	125.2
1253	1.9893467158441058	125.3
1254	1.9877178715377835	125.4
1255	1.994889169361033	125.5
1256	1.9863241724645748	125.6
1257	1.997036655829498	125.7
1258	1.980260478886969	125.8
1259	1.9789282461706683	125.9
1260	1.9873842631286365	126.0
1261	1.9834316299593626	126.1
1262	1.9894377421968994	126.2
1263	1.9806371208025983	126.3
1264	1.9980951734679662	126.4
1265	1.987852240734253	126.5
1266	1.9865059657396347	126.6
1267	1.9840895912469616	126.7
1268	1.9954287409622877	126.8
1269	1.9881939536580686	126.9
1270	1.9831696677239405	127.0
1271	1.975126382148117	127.1
1272	1.9825934874696063	127.2
1273	1.9749390016388089	127.3
1274	1.9755606071380696	127.4
1275	1.968105220605947	127.5
1276	1.9835387302293874	127.6
1277	1.9807875858320505	127.7
1278	1.975480214004002	127.8
1279	1.970082685832118	127.9
1280	1.9769336205775137	128.0
1281	1.9806462670949254	128.1
1282	1.9728482884577927	128.2
1283	1.9748333025588884	128.3
1284	1.9713148052959046	128.4
1285	1.974508982105152	128.5
1286	1.985982832364975	128.6
1287	1.976917485154116	128.7
1288	1.9751816016968984	128.8
1289	1.9809450301465876	128.9
1290	1.986839885590123	129.0
1291	1.9819197073574748	129.1
1292	1.9751879440060032	129.2
1293	1.9824016754800013	129.3
1294	1.9767339414571101	129.4
1295	1.9835922179542345	129.5
1296	1.980688391857276	129.6
1297	1.9838702438713218	129.7
1298	1.9795705010270466	129.8
1299	1.985194774102758	129.9
1300	1.9844671918449222	130.0
1301	1.9816531299061408	130.1
1302	1.9782227007111748	130.2
1303	1.979520248335893	130.3
1304	1.9779667717014988	130.4
1305	1.9795991441235565	130.5
1306	1.985456359381617	130.6
1307	1.97752736566797	130.7
1308	1.9753596437187297	130.8
1309	1.9722734908235893	130.9
1310	1.977914916250459	131.0
1311	1.9764133641681438	131.1
1312	1.987247891288537	131.2
1313	1.974603217782251	131.3
1314	1.9742722311387972	131.4
1315	1.978348473106081	131.5
1316	1.9727804110641676	131.6
1317	1.9661469542119114	131.7
1318	1.9744450745741535	131.8
1319	1.968675482900148	131.9
1320	1.978188031130486	132.0
1321	1.9820251356739025	132.1
1322	1.9843837511565514	132.2
1323	1.9812796028675361	132.3
1324	1.9874512008345717	132.4
1325	1.9816262148027315	132.5
1326	1.984843258495931	132.6
1327	1.97005910994232	132.7
1328	1.9871157421984658	132.8
1329	1.9930308888696304	132.9
1330	1.9790821890725254	133.0
1331	1.9815704763972648	133.1
1332	1.9836951402478713	133.2
1333	1.990026774986092	133.3
1334	1.9854961701677665	133.4
1335	1.9775714091854022	133.5
1336	1.9813506740933338	133.6
1337	1.9822232050636568	133.7
1338	1.9743699585120777	133.8
1339	1.987762145307334	133.9
1340	1.9938583685009885	134.0
1341	1.9928789997366163	134.1
1342	1.9914725874445631	134.2
1343	1.9972608649850376	134.3
1344	2.000439034233598	134.4
1345	1.9810499757935534	134.5
1346	1.9891476134681167	134.6
1347	1.9950275583062314	134.7
1348	1.9945900327520047	134.8
1349	1.9961387044693093	134.9
1350	2.003035973931447	135.0
1351	1.9963124871267555	135.1
1352	1.9997617665102954	135.2
1353	1.9991643063870155	135.3
1354	2.011179498939016	135.4
1355	1.9902497302265694	135.5
1356	2.0042505192319906	135.6
1357	1.9964199745856617	135.7
1358	1.9880985592772078	135.8
1359	1.9913025175508914	135.9
1360	1.9916674440603022	136.0
1361	1.9897977759890515	136.1
1362	1.9878416505001635	136.2
1363	1.9855793705938514	136.3
1364	1.9974882127660138	136.4
1365	1.9913758424852073	136.5
1366	1.992405412318473	136.6
1367	1.9846105903725684	136.7
1368	1.9880113693757757	136.8
1369	1.9850222205495085	136.9
1370	1.9923445606402064	137.0
1371	1.9935210104437022	137.1
1372	1.9922394613520575	137.2
1373	1.9786021503961122	137.3
1374	1.9819175061756114	137.4
1375	1.988167733816012	137.5
1376	1.9940560056284924	137.6
1377	1.9898723226499537	137.7
1378	1.9911411685017524	137.8
1379	1.991442374586073	137.9
1380	1.986899229985711	138.0
1381	1.9948812098155777	138.1
1382	1.9940907035255535	138.2
1383	1.9840956310050148	138.3
1384	1.979854249511426	138.4
1385	1.9889757161163173	138.5
1386	1.9897165467172777	138.6
1387	1.9821059740927036	138.7
1388	1.9788439905658968	138.8
1389	1.983642936435765	138.9
1390	1.9822731848955342	139.0
1391	1.9919082445441672	139.1
1392	1.9986589295357047	139.2
1393	1.9879163214999824	139.3
1394	1.9947010111793184	139.4
1395	1.9933453605294262	139.5
1396	1.9975426462065735	139.6
1397	1.9939949433020838	139.7
1398	1.9956132006761818	139.8
1399	1.9955506532148903	139.9
1400	1.9906460166926583	140.0
1401	1.9823907680044033	140.1
1402	1.9907467087892676	140.2
1403	1.9811994173798595	140.3
1404	1.9853150373352382	140.4
1405	1.9793041203016595	140.5
1406	1.9796861796147622	140.6
1407	1.9800404090761126	140.7
1408	1.9692431128345118	140.8
1409	1.9741974400569196	140.9
1410	1.9714267041018867	141.0
1411	1.964426619059562	141.1
1412	1.972112444059559	141.2
1413	1.9767826229905832	141.3
1414	1.9746416736694288	141.4
1415	1.9739885368443701	141.5
1416	1.9832115714333054	141.6
1417	1.9829738053701835	141.7
1418	1.9756049280892833	141.8
1419	1.9863940121373669	141.9
1420	1.9806529829570971	142.0
1421	1.9826226860278042	142.1
1422	1.9947446340655357	142.2
1423	1.985270167250756	142.3
1424	1.9834763875882684	142.4
1425	1.986826812961887	142.5
1426	1.9965279611598958	142.6
1427	1.9974120374210445	142.7
1428	1.9916700493354549	142.8
1429	1.9798867983284179	142.9
1430	1.9750877260666586	143.0
1431	1.9935009958441772	143.1
1432	1.9867261005915164	143.2
1433	1.987070813038252	143.3
1434	1.9801188924233402	143.4
1435	1.9825053764571914	143.5
1436	1.9851934829389426	143.6
1437	1.990224253454355	143.7
1438	1.9849878322347394	143.8
1439	1.992883558912423	143.9
1440	1.9951329136006308	144.0
1441	1.985622694844465	144.1
1442	1.9873835390273575	144.2
1443	1.9872814352688795	144.3
1444	1.9756005307090876	144.4
1445	1.9938425988596875	144.5
1446	1.9916065536605576	144.6
1447	2.002410025150348	144.7
1448	1.9900883898292296	144.8
1449	1.997400597032406	144.9
1450	1.9939935335789116	145.0
1451	1.9970134370721393	145.1
1452	2.0063511413335995	145.2
1453	2.0017319211930236	145.3
1454	1.9981074880788747	145.4
1455	2.0070448063783224	145.5
1456	2.0019490350138747	145.6
1457	1.9938217739611284	145.7
1458	1.99478980280106	145.8
1459	2.000005097867012	145.9
1460	1.9948723938836272	146.0
1461	1.9974442441541218	146.1
1462	2.004118823797575	146.2
1463	2.010755299937183	146.3
1464	2.0018620373294493	146.4
1465	2.007279441697207	146.5
1466	1.9998406619809552	146.6
1467	2.0072062938845114	146.7
1468	2.007725079590116	146.8
1469	2.008334888972739	146.9
1470	2.0032130203891834	147.0
1471	1.9837415770818807	147.1
1472	2.0004587735870816	147.2
1473	1.9894491157314074	147.3
1474	2.0086148430804696	147.4
1475	1.9961485775200445	147.5
1476	1.9926561577561432	147.6
1477	1.995635901146654	147.7
1478	1.9960151729495883	147.8
1479	2.002995249572462	147.9
1480	1.9912556656108609	148.0
1481	1.9947132782229335	148.1
1482	2.004093189071444	148.2
1483	2.0089842443140404	148.3
1484	2.003653872946216	148.4
1485	2.0012305601630453	148.5
1486	2.0064332206629323	148.6
1487	2.001950872565762	148.7
1488	1.98983353143022	148.8
1489	1.9863294158013625	148.9
1490	1.9969931328867663	149.0
1491	1.9967361197559532	149.1
1492	1.9891733025821172	149.2
1493	2.001301638074307	149.3
1494	2.0027279024172704	149.4
1495	2.0077373380916357	149.5
1496	1.9992031853956806	149.6
1497	1.9984467540742445	149.7
1498	1.9970023981809863	149.8
1499	2.0100747197683386	149.9
1500	2.0132632112885327	150.0
1501	2.007048835345728	150.1
1502	2.015629606814628	150.2
1503	2.0272279839854	150.3
1504	2.036091934909821	150.4
1505	2.045741147412801	150.5
1506	2.036695931034515	150.6
1507	2.0381478737225853	150.7
1508	2.0388393955898803	150.8
1509	2.0336508454685367	150.9
1510	2.0217018134461235	151.0
1511	2.0327266583606	151.1
1512	2.0386343903880126	151.2
1513	2.008139777772015	151.3
1514	2.0150860503247463	151.4
1515	2.013395661391987	151.5
1516	2.014524627668153	151.6
1517	2.0073529305922047	151.7
1518	2.012915087526013	151.8
1519	2.006326131029818	151.9
1520	2.0228678512813674	152.0
1521	2.008408082116992	152.1
1522	2.0217977926571393	152.2
1523	2.0327289087030533	152.3
1524	2.0398417931343626	152.4
1525	2.0267711515203044	152.5
1526	2.0305274855198596	152.6
1527	2.0276658633812783	152.7
1528	2.037532425521978	152.8
1529	2.0231316072100567	152.9
1530	2.0189797073718396	153.0
1531	2.0186216931601817	153.1
1532	2.01687413635394	153.2
1533	2.022902040415596	153.3
1534	2.012046455222064	153.4
1535	2.0207154848492714	153.5
1536	2.009308956047428	153.6
1537	2.023128373676795	153.7
1538	2.009921734489681	153.8
1539	2.009812103984593	153.9
1540	2.015278525564212	154.0
1541	2.0170476506946184	154.1
1542	2.0129239243987387	154.2
1543	2.012651670261335	154.3
1544	2.021946181887276	154.4
1545	2.0221324516605437	154.5
1546	2.031451675795797	154.6
1547	2.0232914770796184	154.7
1548	2.0328647495267527	154.8
1549	2.030373514732449	154.9
1550	2.0193949094825134	155.0
1551	2.02965428874826	155.1
1552	2.0307028524188047	155.2
1553	2.0291256420231654	155.3
1554	2.041482144945145	155.4
1555	2.0347093721575487	155.5
1556	2.0411835694764955	155.6
1557	2.026531374230788	155.7
1558	2.016813455725681	155.8
1559	2.024273419019226	155.9
1560	2.0317103026074945	156.0
1561	2.020246339057873	156.1
1562	2.0139731712399125	156.2
1563	2.015450442047369	156.3
1564	2.0051730355999617	156.4
1565	2.0207999480495	156.5
1566	2.0103377095753894	156.6
1567	2.005997300808937	156.7
1568	2.0092174692792852	156.8
1569	1.9772625596823552	156.9
1570	1.9821020742705457	157.0
1571	1.9908434297879933	157.1
1572	1.9851677804307033	157.2
1573	1.9912854096182677	157.3
1574	1.986020455171027	157.4
1575	1.990099832705947	157.5
1576	1.988789456544984	157.6
1577	1.9970004871662723	157.7
1578	1.98926267739102	157.8
1579	2.000653484047962	157.9
1580	1.9957402446060135	158.0
1581	1.9985722286371987	158.1
1582	1.9948277214633194	158.2
1583	2.0012458573639416	158.3
1584	2.0017080156956943	158.4
1585	1.9951759861245226	158.5
1586	1.999871612118487	158.6
1587	1.993058293333695	158.7
1588	1.9998298023617829	158.8
1589	1.9947658761791662	158.9
1590	1.9935596618236484	159.0
1591	2.0126792892516647	159.1
1592	2.0065178859174773	159.2
1593	1.9895259815999047	159.3
1594	1.9944379908734529	159.4
1595	1.9877251004132361	159.5
1596	1.9960403680724172	159.6
1597	1.9880090723063772	159.7
1598	1.9955283584923447	159.8
1599	2.0052519655847587	159.9
1600	1.9940108518378707	160.0
1601	1.9901067348863162	160.1
1602	1.9840506051393882	160.2
1603	2.0021142302283184	160.3
1604	1.990212234184241	160.4
1605	1.994468576064429	160.5
1606	1.992224972478455	160.6
1607	1.9837763389584242	160.7
1608	1.9942368064797584	160.8
1609	1.9986370478669409	160.9
1610	1.9929762619561864	161.0
1611	1.9954897823392252	161.1
1612	1.9912488981653687	161.2
1613	1.9818440840630667	161.3
1614	1.9860512408132769	161.4
1615	1.9888304027404922	161.5
1616	1.9851597006141153	161.6
1617	1.978160637770037	161.7
1618	1.9899905814089922	161.8
1619	1.9747617949808207	161.9
1620	1.9823917265856124	162.0
1621	1.9775136221799492	162.1
1622	1.986156396772398	162.2
1623	1.990088344553675	162.3
1624	1.9831079498389208	162.4
1625	1.984524171208548	162.5
1626	1.9838675512323187	162.6
1627	1.9808405179486703	162.7
1628	1.9849174786027017	162.8
1629	1.98542492324584	162.9
1630	1.9872613419188199	163.0
1631	1.9810646036133013	163.1
1632	1.99506608230034	163.2
1633	1.9840376314222021	163.3
1634	1.9861790789733738	163.4
1635	1.9947834104154625	163.5
1636	1.9819470647827278	163.6
1637	1.9888166720826068	163.7
1638	1.9888353760494173	163.8
1639	1.9856168772132365	163.9
1640	1.9853115122405505	164.0
1641	1.9851169098503114	164.1
1642	1.9835651480781302	164.2
1643	1.9758256574014317	164.3
1644	1.9880535571060398	164.4
1645	1.9721687233780099	164.5
1646	1.9801246801524826	164.6
1647	1.9851128317598508	164.7
1648	1.9870151002483645	164.8
1649	1.980991056440125	164.9
1650	1.979846577361217	165.0
1651	1.9896090460325757	165.1
1652	1.9810407821657177	165.2
1653	1.9845087412760651	165.3
1654	1.984367348613656	165.4
1655	1.988023567133283	165.5
1656	1.9752513701135976	165.6
1657	1.9852494191171213	165.7
1658	1.9913584130369222	165.8
1659	1.9807309890497615	165.9
1660	1.9872734298684762	166.0
1661	1.9905172994344287	166.1
1662	1.9931400950671532	166.2
1663	1.9900080820486892	166.3
1664	1.9865427650866891	166.4
1665	1.985399337796671	166.5
1666	1.9909397985895372	166.6
1667	1.9898557164486763	166.7
1668	1.99264465809996	166.8
1669	1.982103001121936	166.9
1670	1.9885775747365948	167.0
1671	1.9848183370321337	167.1
1672	2.0014502728500996	167.2
1673	1.9984704042146209	167.3
1674	1.996446323411562	167.4
1675	1.9955343060444306	167.5
1676	1.9915819059941164	167.6
1677	1.9964604960788503	167.7
1678	1.9939941831963126	167.8
1679	1.9938302044521126	167.9
1680	1.9898291218602737	168.0
1681	1.9867966103007026	168.1
1682	1.9964187682569092	168.2
1683	1.9980859419656816	168.3
1684	1.995202069971916	168.4
1685	1.997688380870528	168.5
1686	1.9969161364199088	168.6
1687	1.9924119294727098	168.7
1688	1.9916148158384979	168.8
1689	1.9818268538605495	168.9
1690	1.9980893692937047	169.0
1691	1.9876561871848906	169.1
1692	1.9931831244816127	169.2
1693	1.9926271890107317	169.3
1694	1.9944419479749274	169.4
1695	1.9961541742136202	169.5
1696	1.9944505768351892	169.6
1697	1.9933635655560364	169.7
1698	1.9882255523789556	169.8
1699	1.9833301398574807	169.9
1700	1.9715366375116148	170.0
1701	1.9807477027394544	170.1
1702	1.9899188782730535	170.2
1703	1.993837546065272	170.3
1704	1.9868672265926406	170.4
1705	1.9827473827523432	170.5
1706	1.9883818449317765	170.6
1707	1.9910937222411897	170.7
1708	1.988644004635973	170.8
1709	1.9909122276413609	170.9
1710	1.9938524055489788	171.0
1711	1.9911170670685405	171.1
1712	1.9849302062340988	171.2
1713	2.0001661702131996	171.3
1714	1.9919713923105702	171.4
1715	2.0029143722471905	171.5
1716	1.9924811504582036	171.6
1717	1.997007949253329	171.7
1718	2.008332057480255	171.8
1719	1.999301494472658	171.9
1720	2.0000526595136976	172.0
1721	1.9934011331507997	172.1
1722	1.9930581911793632	172.2
1723	1.9986447470154662	172.3
1724	1.9864653177185243	172.4
1725	1.9984766272437002	172.5
1726	2.000913147697961	172.6
1727	1.9934834419436613	172.7
1728	2.0005001666952995	172.8
1729	1.9920765162202174	172.9
1730	1.990347758586433	173.0
1731	1.9979116267136408	173.1
1732	2.0002791413201106	173.2
1733	2.0009955084670046	173.3
1734	2.0042539769220307	173.4
1735	1.999622718248351	173.5
1736	1.9891504768137203	173.6
1737	1.996225083715571	173.7
1738	1.9933181112425127	173.8
1739	1.9898024420437639	173.9
1740	1.9815322511970412	174.0
1741	1.9867673627316436	174.1
1742	1.9912352324271636	174.2
1743	1.993860383463422	174.3
1744	1.9976802798996434	174.4
1745	1.998303153008738	174.5
1746	1.9858559608602708	174.6
1747	1.992669561897212	174.7
1748	1.9878593022707314	174.8
1749	1.9861284808563267	174.9
1750	1.9852162817708392	175.0
1751	1.9937065554886044	175.1
1752	1.9847196836559506	175.2
1753	1.9817504303082838	175.3
1754	1.9877970717645534	175.4
1755	1.9871726698456273	175.5
1756	1.9941488414648685	175.6
1757	1.992450891859906	175.7
1758	1.9986775586999828	175.8
1759	1.9858125909105062	175.9
1760	1.991409961107841	176.0
1761	1.9880924246358924	176.1
1762	1.9947532598983035	176.2
1763	1.9851455082115468	176.3
1764	1.9955473652081275	176.4
1765	1.9871550318786566	176.5
1766	1.987194474546924	176.6
1767	1.9928589105463446	176.7
1768	1.9892844511934868	176.8
1769	1.989227059597436	176.9
1770	1.9843979279627817	177.0
1771	1.995384181302625	177.1
1772	1.9920849439490056	177.2
1773	1.9858192215914803	177.3
1774	1.988344796407451	177.4
1775	1.9896531382809424	177.5
1776	1.9944758601901815	177.6
1777	1.997101042457439	177.7
1778	2.0075788989898573	177.8
1779	1.9911568939997062	177.9
1780	1.9929426453841066	178.0
1781	1.9910360044998452	178.1
1782	1.994216832327878	178.2
1783	1.999119383437113	178.3
1784	1.9884881424074135	178.4
1785	1.9878613247132857	178.5
1786	1.9912427555689505	178.6
1787	1.9978470373169257	178.7
1788	1.9869838044890296	178.8
1789	1.9927602223323866	178.9
1790	1.9963735501108626	179.0
1791	1.9885804717489146	179.1
1792	1.9883928431388818	179.2
1793	1.9901765615310227	179.3
1794	1.9992588636337503	179.4
1795	1.99552816537613	179.5
1796	1.9899978776202394	179.6
1797	1.9979914969473	179.7
1798	1.9880769009554513	179.8
1799	1.991504996542669	179.9
1800	1.9911598751423807	180.0
1801	1.9814579286858336	180.1
1802	1.997615671833525	180.2
1803	1.998314019084959	180.3
1804	1.9955050058062926	180.4
1805	1.9909850872048673	180.5
1806	1.9875133218246317	180.6
1807	1.9816991587525683	180.7
1808	1.9869731125712293	180.8
1809	1.989925181910901	180.9
1810	1.991877204615308	181.0
1811	1.9988671470512323	181.1
1812	1.990775050793916	181.2
1813	1.987087570839692	181.3
1814	1.9891946267137073	181.4
1815	1.9882617787355163	181.5
1816	1.9869519863336136	181.6
1817	1.9873621296746908	181.7
1818	1.990782711229466	181.8
1819	1.9947672321194232	181.9
1820	1.9919861912586458	182.0
1821	1.9891894726507284	182.1
1822	2.003469560705603	182.2
1823	1.9932304692486316	182.3
1824	1.9859756635197399	182.4
1825	1.9972217665978087	182.5
1826	1.9930996794755496	182.6
1827	1.996099273091717	182.7
1828	1.9956505639295339	182.8
1829	1.9999876249447073	182.9
1830	1.998325942877456	183.0
1831	1.9927857173127692	183.1
1832	1.9920952770852784	183.2
1833	2.007874866882545	183.3
1834	2.004698272625588	183.4
1835	1.9877349090780363	183.5
1836	1.9953605949014357	183.6
1837	1.992962123441627	183.7
1838	2.0004137120289296	183.8
1839	2.0021268418778284	183.9
1840	1.9916997847104638	184.0
1841	1.997677313858053	184.1
1842	1.9981088940791945	184.2
1843	1.9969762983632022	184.3
1844	2.0007484510181914	184.4
1845	1.9958379538783888	184.5
1846	1.9890421441558124	184.6
1847	1.9882937631294493	184.7
1848	1.998524517630911	184.8
1849	2.0059277443530465	184.9
1850	1.9894928142584096	185.0
1851	1.9976245511980875	185.1
1852	1.9883427268556066	185.2
1853	2.0066349299763844	185.3
1854	1.9870763112281924	185.4
1855	1.9931447760125307	185.5
1856	1.9902641464492408	185.6
1857	1.995579807212018	185.7
1858	1.9911808036518401	185.8
1859	1.994917189758966	185.9
1860	1.9914485356722749	186.0
1861	2.0038265013860155	186.1
1862	1.997740872301082	186.2
1863	2.001092415417972	186.3
1864	1.9935381269410244	186.4
1865	1.9975278403209398	186.5
1866	1.9995273953212578	186.6
1867	1.9947127215838625	186.7
1868	1.976297956317767	186.8
1869	1.9841249450067229	186.9
1870	1.9929403858068018	187.0
1871	1.9980893295565656	187.1
1872	1.9969596852422546	187.2
1873	1.9965963098654946	187.3
1874	2.0005530700421823	187.4
1875	1.9960902808620222	187.5
1876	1.9964635172569005	187.6
1877	1.9884214688429775	187.7
1878	1.9924446527403405	187.8
1879	1.985926483818052	187.9
1880	1.972926762354303	188.0
1881	1.9795810753277778	188.1
1882	1.9835148696933536	188.2
1883	1.9858442190944525	188.3
1884	1.9838787752381002	188.4
1885	1.9814560381939188	188.5
1886	1.9864932645319604	188.6
1887	1.9851657993307656	188.7
1888	1.9840651374221963	188.8
1889	1.9953350929979108	188.9
1890	1.9859112533112488	189.0
1891	1.9803629827377967	189.1
1892	1.9888696549141893	189.2
1893	1.9867466676850376	189.3
1894	1.9875969924404604	189.4
1895	1.985083209032309	189.5
1896	1.987614378415764	189.6
1897	1.9876584391500287	189.7
1898	1.9890971952942416	189.8
1899	1.9951259648071948	189.9
1900	2.003043360901288	190.0
1901	1.9823211569921928	190.1
1902	1.9830661729776022	190.2
1903	1.9878778486902564	190.3
1904	1.984407120367095	190.4
1905	1.9941316267651812	190.5
1906	1.9871627401634187	190.6
1907	1.9986095452834551	190.7
1908	1.9841867092241259	190.8
1909	1.9860552926799744	190.9
1910	1.983332062397444	191.0
1911	1.9850001726104898	191.1
1912	1.987279104494579	191.2
1913	1.978720839691563	191.3
1914	1.977273868942172	191.4
1915	1.9859070781315518	191.5
1916	1.9819629305566488	191.6
1917	1.983069063382445	191.7
1918	1.9916545495250904	191.8
1919	1.9840213069193458	191.9
1920	1.9826041609543748	192.0
1921	1.9800210487544065	192.1
1922	1.9838498912976192	192.2
1923	1.986995423630837	192.3
1924	1.9885515352813237	192.4
1925	1.981327137839352	192.5
1926	1.9804815716237516	192.6
1927	1.9836300783860978	192.7
1928	1.9842921852242534	192.8
1929	1.9879115276795623	192.9
1930	1.9840834565772527	193.0
1931	1.9897491615068934	193.1
1932	1.9916194599725745	193.2
1933	1.9754992801971616	193.3
1934	1.9843484214444536	193.4
1935	1.9830055559047108	193.5
1936	1.984263748150405	193.6
1937	1.9770637084998066	193.7
1938	1.983880437299114	193.8
1939	1.9899625543160555	193.9
1940	1.9916973907370041	194.0
1941	1.9815535411101792	194.1
1942	1.98040479343583	194.2
1943	1.979551818920552	194.3
1944	1.990994665771378	194.4
1945	1.9857127867047624	194.5
1946	1.9801913367142658	194.6
1947	1.9885873185504848	194.7
1948	1.983882914927657	194.8
1949	1.9778936231706736	194.9
1950	1.988781703890181	195.0
1951	1.9899861190342127	195.1
1952	1.9909055622038787	195.2
1953	1.9959770450578642	195.3
1954	1.9877051694778713	195.4
1955	1.989518502098278	195.5
1956	1.9844030425200379	195.6
1957	1.9808915386573918	195.7
1958	1.978167558608211	195.8
1959	1.9871493817628907	195.9
1960	1.9915795639355456	196.0
1961	1.9891781139810156	196.1
1962	1.992728545495103	196.2
1963	1.9808398572220598	196.3
1964	1.9838663885909014	196.4
1965	1.9856353809709504	196.5
1966	1.9824010568349377	196.6
1967	1.9823062137631937	196.7
1968	1.9899047173988997	196.8
1969	1.987887446745215	196.9
1970	1.9857869188959834	197.0
1971	1.9887060888161276	197.1
1972	1.9945343468678518	197.2
1973	1.9935131573523817	197.3
1974	1.9823171801553074	197.4
1975	1.9969887951642367	197.5
1976	2.0021081288195233	197.6
1977	2.0097152999988146	197.7
1978	1.9974092983942533	197.8
1979	1.9916391848660933	197.9
1980	1.9923829032709208	198.0
1981	1.9911295942199276	198.1
1982	1.99648353131557	198.2
1983	2.005853735727953	198.3
1984	1.9905443321902592	198.4
1985	1.9829117176857913	198.5
1986	1.9866244979154415	198.6
1987	1.9800200608665928	198.7
1988	1.9918515801920686	198.8
1989	1.9871310457418123	198.9
1990	1.9951379515067957	199.0
1991	1.9857492373546992	199.1
1992	1.9983562396044154	199.2
1993	1.9895985188807583	199.3
1994	1.9854900884953888	199.4
1995	1.9881575024160654	199.5
1996	1.9800766167679156	199.6
1997	1.9698535383253668	199.7
1998	1.963080280422189	199.8
[truncated: 24,001 more rows]
