# Supplementary material for: Assessing structure-function impacts on Vitellogenin by leveraging allelic variant found in honey bee subspecies Apis mellifera mellifera
Source: iScience. 2025 Jul 29;28(9):113241. doi: 10.1016/j.isci.2025.113241 (PMC12496180; doi:10.1016/j.isci.2025.113241)
Supplement: Data S1. Data and code for molecular dynamics [file mmc2.zip › MD_analysis/csv/rmsfdelg3.csv]

	Fluctuations	Atom_number
0	1.926021	0
1	1.3552363	1
2	1.7284951	2
3	1.7979732	3
4	1.5390979	4
5	1.2382183	5
6	0.95203114	6
7	0.71783936	7
8	0.6802121	8
9	0.67203116	9
10	0.7373077	10
11	0.7549405	11
12	0.8410717	12
13	0.88088655	13
14	0.863914	14
15	0.8591405	15
16	0.80366224	16
17	0.90246683	17
18	1.2012686	18
19	1.6399219	19
20	2.3123763	20
21	2.9479413	21
22	3.53832	22
23	2.4780898	23
24	2.1552484	24
25	1.575722	25
26	1.0565548	26
27	0.9371102	27
28	1.0504326	28
29	0.9571848	29
30	0.8775199	30
31	0.90940183	31
32	0.8879918	32
33	0.81719846	33
34	0.7164913	34
35	0.66291755	35
36	0.5846047	36
37	0.62722975	37
38	0.68954235	38
39	1.2107544	39
40	1.7592657	40
41	1.6592478	41
42	1.470701	42
43	1.1896945	43
44	0.914571	44
45	0.7567271	45
46	0.7045877	46
47	0.6281444	47
48	0.6403697	48
49	0.6896306	49
50	1.0276637	50
51	1.2747263	51
52	0.94055283	52
53	0.92678535	53
54	0.971744	54
55	1.0865884	55
56	1.2148	56
57	1.3147384	57
58	1.6046907	58
59	1.8920422	59
60	2.2248504	60
61	3.183281	61
62	3.6638036	62
63	2.9242766	63
64	2.7423377	64
65	1.6863742	65
66	1.9016738	66
67	1.960448	67
68	1.639719	68
69	1.6889678	69
70	1.4678763	70
71	1.6831142	71
72	1.893167	72
73	2.0426607	73
74	1.572916	74
75	1.6992718	75
76	1.1826466	76
77	1.1956904	77
78	1.0647498	78
79	1.0893201	79
80	1.2043383	80
81	1.0244825	81
82	0.95797	82
83	1.1600541	83
84	0.8909058	84
85	0.8180401	85
86	0.7713276	86
87	0.75773025	87
88	0.7541381	88
89	0.83354604	89
90	0.95048934	90
91	1.1279331	91
92	1.2650098	92
93	1.1643152	93
94	0.9537331	94
95	0.8713249	95
96	1.0115507	96
97	0.9800527	97
98	0.85414064	98
99	0.8792882	99
100	0.90378046	100
101	1.0495144	101
102	1.3335825	102
103	1.3707116	103
104	1.0661285	104
105	1.1117249	105
106	1.0955774	106
107	1.0594984	107
108	0.90425634	108
109	0.8611205	109
110	0.89060456	110
111	0.84139353	111
112	0.7599318	112
113	0.7531983	113
114	0.7674363	114
115	0.7716691	115
116	0.8636495	116
117	0.8310086	117
118	0.7420481	118
119	0.71415573	119
120	0.77956486	120
121	0.7614803	121
122	0.7465058	122
123	1.2239718	123
124	1.5010946	124
125	1.8179443	125
126	2.7972875	126
127	4.4752827	127
128	4.34205	128
129	3.3678823	129
130	2.5067463	130
131	2.6580727	131
132	1.7420778	132
133	1.445749	133
134	1.6270049	134
135	2.1199446	135
136	2.5421977	136
137	1.9280313	137
138	1.4034486	138
139	1.0652962	139
140	1.0388194	140
141	0.9557688	141
142	0.93406373	142
143	1.0457072	143
144	1.1784239	144
145	1.2443124	145
146	1.3414669	146
147	1.1761861	147
148	1.089337	148
149	1.0862646	149
150	1.1290361	150
151	1.3977362	151
152	1.2923317	152
153	1.2793206	153
154	1.4244533	154
155	1.3155502	155
156	1.0676063	156
157	1.0181438	157
158	0.81308055	158
159	0.8035736	159
160	0.7867908	160
161	0.89742327	161
162	0.92863536	162
163	1.0115223	163
164	1.4340973	164
165	1.5012555	165
166	1.6561878	166
167	1.5359706	167
168	1.4574553	168
169	1.8188642	169
170	1.9562559	170
171	1.4362721	171
172	1.3102854	172
173	1.1034994	173
174	0.9325396	174
175	0.8126819	175
176	0.87305725	176
177	0.9062523	177
178	1.1109236	178
179	1.5721494	179
180	2.6262023	180
181	4.2262974	181
182	4.6685066	182
183	3.616592	183
184	1.8391687	184
185	1.240852	185
186	0.91276944	186
187	0.8456291	187
188	0.78307164	188
189	0.7443791	189
190	0.82909435	190
191	0.87294865	191
192	1.1581221	192
193	1.2664053	193
194	1.306787	194
195	1.9067852	195
196	2.4880054	196
197	3.2860186	197
198	3.7516055	198
199	4.0791445	199
200	4.123257	200
201	5.197454	201
202	6.560009	202
203	5.953206	203
204	5.9868627	204
205	8.22234	205
206	9.466592	206
207	10.061886	207
208	8.61606	208
209	6.3806953	209
210	5.494442	210
211	5.2343683	211
212	5.5395584	212
213	4.55183	213
214	3.5780387	214
215	4.2384934	215
216	5.455547	216
217	6.1457853	217
218	6.1217456	218
219	5.19455	219
220	5.830514	220
221	4.9927807	221
222	3.5294948	222
223	3.1925507	223
224	2.5223603	224
225	1.6137606	225
226	1.1965419	226
227	1.2232219	227
228	1.351882	228
229	1.2828184	229
230	1.1701511	230
231	0.9891391	231
232	0.8539665	232
233	0.7026713	233
234	0.7088748	234
235	0.83505106	235
236	1.1123813	236
237	2.198779	237
238	1.4238805	238
239	1.7727691	239
240	2.036469	240
241	1.699265	241
242	1.3480504	242
243	0.77152014	243
244	0.6552667	244
245	0.65944946	245
246	0.6913079	246
247	0.7054567	247
248	0.9081582	248
249	1.0558456	249
250	0.91840476	250
251	1.0234172	251
252	1.1116623	252
253	1.1865999	253
254	1.2908809	254
255	1.8195925	255
256	2.4080713	256
257	3.2851431	257
258	3.7721915	258
259	3.5103574	259
260	3.8012097	260
261	2.9540217	261
262	3.2340863	262
263	1.9319117	263
264	2.2371957	264
265	1.4195424	265
266	1.1036309	266
267	1.000882	267
268	0.93174946	268
269	0.85882545	269
270	0.80582714	270
271	0.8847908	271
272	0.83542526	272
273	0.80853707	273
274	0.7895684	274
275	0.69592345	275
276	0.96679616	276
277	1.0021076	277
278	0.92700666	278
279	1.2725257	279
280	1.4901756	280
281	2.225816	281
282	2.53134	282
283	1.8182905	283
284	1.6273859	284
285	1.5306387	285
286	1.6560662	286
287	1.935936	287
288	2.004901	288
289	2.1617684	289
290	1.8160743	290
291	1.8500769	291
292	1.4790391	292
293	1.070303	293
294	1.0205377	294
295	1.3375614	295
296	1.1683385	296
297	0.961025	297
298	1.0348308	298
299	1.1305543	299
