# Supplementary material for: Assessing structure-function impacts on Vitellogenin by leveraging allelic variant found in honey bee subspecies Apis mellifera mellifera
Source: iScience. 2025 Jul 29;28(9):113241. doi: 10.1016/j.isci.2025.113241 (PMC12496180; doi:10.1016/j.isci.2025.113241)
Supplement: Data S1. Data and code for molecular dynamics [file mmc2.zip › MD_analysis/csv/rmsfdelg2.csv]

	Fluctuations	Atom_number
0	1.0950904	0
1	0.8960369	1
2	1.0177748	2
3	0.92648554	3
4	0.84028953	4
5	0.660336	5
6	0.55297863	6
7	0.49918655	7
8	0.47208175	8
9	0.44460768	9
10	0.48646814	10
11	0.55582774	11
12	0.71704733	12
13	0.7807789	13
14	0.6591659	14
15	0.61718297	15
16	0.6563517	16
17	0.86408675	17
18	1.2236891	18
19	1.4868519	19
20	1.6703966	20
21	1.5854955	21
22	2.5400126	22
23	2.2993734	23
24	1.7489928	24
25	1.4904613	25
26	1.1175205	26
27	0.9270979	27
28	0.801291	28
29	0.67254233	29
30	0.65751487	30
31	0.70434004	31
32	0.65812856	32
33	0.5780523	33
34	0.49423534	34
35	0.5022083	35
36	0.45341432	36
37	0.49344224	37
38	0.54277194	38
39	0.65589005	39
40	0.75371015	40
41	0.8093997	41
42	0.97588414	42
43	0.85788286	43
44	0.6499987	44
45	0.56075406	45
46	0.55813545	46
47	0.49100548	47
48	0.4802503	48
49	0.5005188	49
50	0.6856071	50
51	0.86130804	51
52	0.7474443	52
53	0.6514697	53
54	0.68121946	54
55	0.80325717	55
56	0.96714365	56
57	1.1488223	57
58	1.3525925	58
59	1.4550425	59
60	1.6419871	60
61	1.8373734	61
62	2.0044086	62
63	2.2458098	63
64	2.3338625	64
65	1.5140587	65
66	1.4298306	66
67	1.5585837	67
68	1.3581951	68
69	1.7777396	69
70	1.7174742	70
71	1.5646744	71
72	1.880958	72
73	2.0757928	73
74	1.5120289	74
75	1.941585	75
76	0.94575137	76
77	0.9316387	77
78	0.82929105	78
79	0.8610896	79
80	1.0012599	80
81	0.86254925	81
82	0.7725641	82
83	0.8932095	83
84	0.6664549	84
85	0.6129674	85
86	0.5737711	86
87	0.55304575	87
88	0.5591147	88
89	0.624143	89
90	0.6747612	90
91	0.8929998	91
92	0.99286413	92
93	1.0801507	93
94	0.78956544	94
95	0.6502071	95
96	0.7730981	96
97	0.7348519	97
98	0.6376612	98
99	0.63554615	99
100	0.67225146	100
101	0.8035556	101
102	1.066228	102
103	1.1551435	103
104	0.8411341	104
105	0.8762654	105
106	0.8660585	106
107	0.8286602	107
108	0.6772209	108
109	0.6453952	109
110	0.67689246	110
111	0.67034894	111
112	0.5759639	112
113	0.5748198	113
114	0.6438967	114
115	0.6812695	115
116	0.6815568	116
117	0.63807666	117
118	0.5967423	118
119	0.57652223	119
120	0.62464976	120
121	0.5626781	121
122	0.5458521	122
123	0.6393865	123
124	0.7466275	124
125	0.68845546	125
126	0.7707942	126
127	0.90072244	127
128	0.7995146	128
129	1.1034557	129
130	1.0244333	130
131	0.9276581	131
132	1.0323756	132
133	0.9405405	133
134	1.018383	134
135	1.1092151	135
136	1.9234276	136
137	2.1029465	137
138	1.3953673	138
139	1.1575228	139
140	0.8904776	140
141	0.7302854	141
142	0.7462816	142
143	0.7286715	143
144	0.8062929	144
145	0.8959996	145
146	0.92972934	146
147	0.84760344	147
148	0.7923302	148
149	0.7718846	149
150	0.8008635	150
151	0.9124057	151
152	0.91477925	152
153	0.90561557	153
154	0.9043629	154
155	0.86772686	155
156	0.7480694	156
157	0.725126	157
158	0.6228877	158
159	0.6392858	159
160	0.60947406	160
161	0.7406485	161
162	0.7818748	162
163	0.8534974	163
164	1.2497475	164
165	1.3324854	165
166	1.4929061	166
167	1.2613238	167
168	1.1238592	168
169	1.3867257	169
170	1.4461125	170
171	1.1692895	171
172	1.0938352	172
173	0.9897376	173
174	0.77568746	174
175	0.71024764	175
176	0.7351157	176
177	0.75952476	177
178	0.92794824	178
179	1.1286036	179
180	1.1793334	180
181	1.2765752	181
182	1.7193081	182
183	1.8774635	183
184	1.4747646	184
185	1.0905013	185
186	0.70491904	186
187	0.63024515	187
188	0.61993945	188
189	0.54510266	189
190	0.6349664	190
191	0.6475396	191
192	0.7452321	192
193	0.81153977	193
194	0.99050874	194
195	1.1255084	195
196	1.3844734	196
197	1.1817734	197
198	1.3027443	198
199	1.6438168	199
200	2.901684	200
201	1.5397019	201
202	1.3104582	202
203	0.9539788	203
204	0.9675751	204
205	1.1605346	205
206	1.4409518	206
207	1.8331859	207
208	1.8717194	208
209	1.3910327	209
210	1.5307547	210
211	2.4227872	211
212	2.496999	212
213	3.1459773	213
214	4.5025735	214
215	5.149996	215
216	5.9115963	216
217	6.119632	217
218	4.9880705	218
219	5.3056545	219
220	4.7524033	220
221	4.0123425	221
222	3.8040395	222
223	3.6142876	223
224	2.9492607	224
225	1.9389305	225
226	1.4093126	226
227	1.0525252	227
228	0.9561562	228
229	0.8597126	229
230	0.84123164	230
231	0.7415506	231
232	0.64961183	232
233	0.5226575	233
234	0.5071406	234
235	0.53519166	235
236	0.5880776	236
237	0.76228076	237
238	0.6937447	238
239	0.6986506	239
240	0.8664856	240
241	0.856949	241
242	0.82727957	242
243	0.5780899	243
244	0.45282573	244
245	0.49819362	245
246	0.55101234	246
247	0.642676	247
248	0.6724668	248
249	0.72358286	249
250	0.74780774	250
251	0.80546653	251
252	0.8746896	252
253	0.8756784	253
254	0.93849367	254
255	1.2547491	255
256	2.3516767	256
257	4.5308113	257
258	4.7870984	258
259	4.255425	259
260	5.9551125	260
261	4.999213	261
262	3.0691397	262
263	1.9381464	263
264	1.3524945	264
265	1.3744459	265
266	1.0223609	266
267	0.80756176	267
268	0.72905624	268
269	0.6804625	269
270	0.6770004	270
271	0.6920591	271
272	0.66926986	272
273	0.6043836	273
274	0.5921769	274
275	0.47062472	275
276	0.6996918	276
277	0.7426784	277
278	0.728907	278
279	0.9372356	279
280	0.99847025	280
281	1.3920822	281
282	1.2800958	282
283	1.2911099	283
284	1.0485603	284
285	1.0325359	285
286	1.3064421	286
287	1.6648219	287
288	1.9966729	288
289	1.8616791	289
290	1.556967	290
291	1.2920285	291
292	1.0477598	292
293	0.78942806	293
294	0.8072526	294
295	1.0461054	295
296	0.8613945	296
297	0.7786303	297
298	0.84957665	298
299	0.9547388	299
