# Supplementary material for: Assessing structure-function impacts on Vitellogenin by leveraging allelic variant found in honey bee subspecies Apis mellifera mellifera
Source: iScience. 2025 Jul 29;28(9):113241. doi: 10.1016/j.isci.2025.113241 (PMC12496180; doi:10.1016/j.isci.2025.113241)
Supplement: Data S1. Data and code for molecular dynamics [file mmc2.zip › MD_analysis/csv/rgdel4.csv]

	Gyration	Time_(ns)
0	1.969297460998421	0.0
1	1.9693492728604105	0.1
2	1.9687968338398814	0.2
3	1.971388257616707	0.3
4	1.9636919775308792	0.4
5	1.968580273295652	0.5
6	1.957360071919293	0.6
7	1.9617431808747094	0.7
8	1.963612943075732	0.8
9	1.962781886225066	0.9
10	1.9663960045860955	1.0
11	1.9576272834371093	1.1
12	1.9726452109528423	1.2
13	1.9760642945298286	1.3
14	1.971154893498056	1.4
15	1.9651429472512432	1.5
16	1.9682892591258931	1.6
17	1.9596999472747618	1.7
18	1.973761698154109	1.8
19	1.97334354614428	1.9
20	1.96389556460853	2.0
21	1.9723420698741536	2.1
22	1.9662374092190216	2.2
23	1.9691373665564542	2.3
24	1.9725336219013594	2.4
25	1.9645302250687342	2.5
26	1.9607898772603116	2.6
27	1.9734418690958535	2.7
28	1.9659869981401223	2.8
29	1.973235248820424	2.9
30	1.9777789193517332	3.0
31	1.9728124692516948	3.1
32	1.969172469001874	3.2
33	1.9743363392901332	3.3
34	1.9743383759310569	3.4
35	1.979575546741444	3.5
36	1.9758595522054583	3.6
37	1.982234989771913	3.7
38	1.9634672127507442	3.8
39	1.9683468250740876	3.9
40	1.9741174387703384	4.0
41	1.9820790371404886	4.1
42	1.9658114217969933	4.2
43	1.9738662131667464	4.3
44	1.9687060759768622	4.4
45	1.9678046786571004	4.5
46	1.971194795094241	4.6
47	1.96957207823676	4.7
48	1.9683544865251197	4.8
49	1.9650980602305683	4.9
50	1.9728804912711466	5.0
51	1.968022457435868	5.1
52	1.9678926305144662	5.2
53	1.9570415276506896	5.3
54	1.9660519384717485	5.4
55	1.9598051994423273	5.5
56	1.9608199179556287	5.6
57	1.9760615702843969	5.7
58	1.9637383376459565	5.8
59	1.9671987241554065	5.9
60	1.9627992001335315	6.0
61	1.9500399384856064	6.1
62	1.9599778660155776	6.2
63	1.9659652723535068	6.3
64	1.9641390312901197	6.4
65	1.9613995435291065	6.5
66	1.9649036906890878	6.6
67	1.9657185826112573	6.7
68	1.9644793855144889	6.8
69	1.97203320725896	6.9
70	1.96247328210571	7.0
71	1.9628791771739948	7.1
72	1.965918027354078	7.2
73	1.9657355331847388	7.3
74	1.9647261262424442	7.4
75	1.952186590091902	7.5
76	1.971249552087989	7.6
77	1.960083624993375	7.7
78	1.975437844622109	7.8
79	1.9616266009190664	7.9
80	1.9718886119913779	8.0
81	1.9672408850397252	8.1
82	1.9728497427036398	8.2
83	1.9644715761946634	8.3
84	1.966341056015817	8.4
85	1.9642129308177745	8.5
86	1.9640320947319816	8.6
87	1.970874401446601	8.7
88	1.9671809677430165	8.8
89	1.9590856543565243	8.9
90	1.9628380971684054	9.0
91	1.9550720921416036	9.1
92	1.9599873926303015	9.2
93	1.9666362281406373	9.3
94	1.9621014630249745	9.4
95	1.9656415402477625	9.5
96	1.9617428067713694	9.6
97	1.9582137809292017	9.7
98	1.9634799551098898	9.8
99	1.953002048640618	9.9
100	1.9665068876296259	10.0
101	1.9627743298065845	10.1
102	1.9590230221674478	10.2
103	1.9520118946019775	10.3
104	1.9523756027358232	10.4
105	1.9581182929537597	10.5
106	1.9583294450796533	10.6
107	1.9534802781652316	10.7
108	1.9653080779011871	10.8
109	1.9651376662852114	10.9
110	1.9508184851587598	11.0
111	1.9576361205125437	11.1
112	1.9547525684992997	11.2
113	1.9570323141873043	11.3
114	1.9515826435744608	11.4
115	1.9585824189253314	11.5
116	1.9614436620040179	11.6
117	1.9592341036866416	11.7
118	1.9568935253948176	11.8
119	1.9663330035119015	11.9
120	1.9605464683345322	12.0
121	1.9561627630454244	12.1
122	1.9603739742029056	12.2
123	1.9584398450361098	12.3
124	1.9648279328464835	12.4
125	1.9591546548169465	12.5
126	1.9680566750410478	12.6
127	1.9578810149602957	12.7
128	1.9819233179746256	12.8
129	1.9638790542646158	12.9
130	1.968089277637147	13.0
131	1.9654936131114444	13.1
132	1.9525101765594042	13.2
133	1.9569083404206076	13.3
134	1.9589972335809245	13.4
135	1.9533574301765126	13.5
136	1.9553916815187509	13.6
137	1.953590556295952	13.7
138	1.9631459124287842	13.8
139	1.9583475734166749	13.9
140	1.9614777922277067	14.0
141	1.9649870531482823	14.1
142	1.9559247870948093	14.2
143	1.956498792336977	14.3
144	1.9508719089467417	14.4
145	1.95999143360376	14.5
146	1.9661723259389394	14.6
147	1.9590735656690765	14.7
148	1.9631198923703275	14.8
149	1.9428133096256588	14.9
150	1.954800254753431	15.0
151	1.9592454344465575	15.1
152	1.9577981551152996	15.2
153	1.961181701073839	15.3
154	1.956302728516165	15.4
155	1.9567568073936836	15.5
156	1.9571461625730557	15.6
157	1.963848112416147	15.7
158	1.9518783240929236	15.8
159	1.9584693847841137	15.9
160	1.9599118861896798	16.0
161	1.9405991329282843	16.1
162	1.956307563173505	16.2
163	1.9510723240594607	16.3
164	1.9521949307844935	16.4
165	1.9543552148457646	16.5
166	1.9534317034235809	16.6
167	1.9487784312695862	16.7
168	1.942997843712829	16.8
169	1.9547573861479999	16.9
170	1.9541894970588294	17.0
171	1.9460101776665002	17.1
172	1.9520375287722862	17.2
173	1.9579531446389626	17.3
174	1.9568095193405834	17.4
175	1.9519285393490369	17.5
176	1.9524863792949505	17.6
177	1.9567959482648187	17.7
178	1.9615655328194797	17.8
179	1.9499461181977606	17.9
180	1.947187852591367	18.0
181	1.955669985183479	18.1
182	1.9568916614227363	18.2
183	1.9592110971470746	18.3
184	1.9600835760851871	18.4
185	1.9583024349822964	18.5
186	1.960769211588288	18.6
187	1.9524092009628857	18.7
188	1.9676174455250124	18.8
189	1.95973586286128	18.9
190	1.953726145109194	19.0
191	1.9650948247330253	19.1
192	1.9628012752978774	19.2
193	1.9640008599080503	19.3
194	1.952200948515615	19.4
195	1.9627387140429022	19.5
196	1.9664655867434508	19.6
197	1.9619794216000566	19.7
198	1.9554392774948977	19.8
199	1.9581182314908163	19.9
200	1.9610507820661462	20.0
201	1.9587503685329102	20.1
202	1.967212095894643	20.2
203	1.955819652020156	20.3
204	1.9592420506406951	20.4
205	1.9622603521448203	20.5
206	1.9552417654695307	20.6
207	1.9571094503914475	20.7
208	1.9590901417449706	20.8
209	1.9571895053148136	20.9
210	1.955685182460735	21.0
211	1.961356586213581	21.1
212	1.960476078278584	21.2
213	1.9615606982009302	21.3
214	1.9653693902929192	21.4
215	1.9677405197128996	21.5
216	1.9664382483041498	21.6
217	1.960058555326173	21.7
218	1.9678450555381641	21.8
219	1.9668626575397883	21.9
220	1.962064911230134	22.0
221	1.9697147272069946	22.1
222	1.973764679580664	22.2
223	1.9630709373187705	22.3
224	1.9569021054509783	22.4
225	1.9572046448649323	22.5
226	1.963059403060488	22.6
227	1.9606838420677624	22.7
228	1.957631861203448	22.8
229	1.9763938539162855	22.9
230	1.9640194220764153	23.0
231	1.974330085292775	23.1
232	1.9652163587060427	23.2
233	1.9700657787065472	23.3
234	1.961814086364289	23.4
235	1.9612709990195356	23.5
236	1.9577275383269186	23.6
237	1.9581772671287236	23.7
238	1.955291102016505	23.8
239	1.9598612949034906	23.9
240	1.963471553115225	24.0
241	1.954664000928451	24.1
242	1.9672061361710773	24.2
243	1.953480165054598	24.3
244	1.959748041735456	24.4
245	1.9535169050894794	24.5
246	1.9690826372919918	24.6
247	1.966356010683108	24.7
248	1.9545231100140548	24.8
249	1.9537282538975778	24.9
250	1.950400157810688	25.0
251	1.9590977958573672	25.1
252	1.948778099772145	25.2
253	1.9506213457331418	25.3
254	1.9566875015008025	25.4
255	1.9572942819500887	25.5
256	1.9382894702566908	25.6
257	1.9527940126598926	25.7
258	1.9569405922224492	25.8
259	1.9532968357980356	25.9
260	1.9604087806227013	26.0
261	1.9572601595014714	26.1
262	1.953271695814158	26.2
263	1.9620348679518629	26.3
264	1.9473524850203925	26.4
265	1.9521641233487335	26.5
266	1.9594728409296287	26.6
267	1.9590073365792486	26.7
268	1.9581823135838672	26.8
269	1.9444805762949198	26.9
270	1.94998022269649	27.0
271	1.9437948041609432	27.1
272	1.9495411073985252	27.2
273	1.9560880301076748	27.3
274	1.9437028746486018	27.4
275	1.9564647241046855	27.5
276	1.9567768202852462	27.6
277	1.9640597632929517	27.7
278	1.9552202671142753	27.8
279	1.9505772679856488	27.9
280	1.9565156240308064	28.0
281	1.9644167726303297	28.1
282	1.958523938103055	28.2
283	1.9611190161973076	28.3
284	1.9655721228428373	28.4
285	1.9632526564814998	28.5
286	1.9665014788063007	28.6
287	1.9628152228718994	28.7
288	1.9661875887956894	28.8
289	1.9705616615404675	28.9
290	1.96701227927266	29.0
291	1.9663623972521775	29.1
292	1.9588672822584867	29.2
293	1.9575940424686882	29.3
294	1.961233121605527	29.4
295	1.9668359278249279	29.5
296	1.9555255749551717	29.6
297	1.9615130482054473	29.7
298	1.960089567227758	29.8
299	1.9650595748491002	29.9
300	1.9593138100823233	30.0
301	1.9737661780463296	30.1
302	1.9648839188445584	30.2
303	1.9588460584488077	30.3
304	1.9661669162015678	30.4
305	1.9610043016456364	30.5
306	1.969497659174342	30.6
307	1.9604237115767524	30.7
308	1.9653610000023365	30.8
309	1.9576167765531973	30.9
310	1.955426844258209	31.0
311	1.9595478731331462	31.1
312	1.959111174792975	31.2
313	1.971998204121955	31.3
314	1.956879365881224	31.4
315	1.962736797036698	31.5
316	1.9725250852620586	31.6
317	1.9610214241846025	31.7
318	1.958147905019989	31.8
319	1.964789237744438	31.9
320	1.97130495631495	32.0
321	1.9645768553175134	32.1
322	1.976585971538366	32.2
323	1.964741480543968	32.3
324	1.9730978286201681	32.4
325	1.9652171111948793	32.5
326	1.9676357400011981	32.6
327	1.9679895558405183	32.7
328	1.9595109507087722	32.8
329	1.9643993840882281	32.9
330	1.964997265407267	33.0
331	1.9710709098276817	33.1
332	1.971669795304515	33.2
333	1.9659689867220491	33.3
334	1.9651462558617976	33.4
335	1.9692520531449378	33.5
336	1.962965530705977	33.6
337	1.9663076384050808	33.7
338	1.9655965013818486	33.8
339	1.9696126298762906	33.9
340	1.9686308506075685	34.0
341	1.9697793935014827	34.1
342	1.9667451077530067	34.2
343	1.9688079351839567	34.3
344	1.9723332952451325	34.4
345	1.9664241727689908	34.5
346	1.964194730155561	34.6
347	1.9544454658519759	34.7
348	1.96897797198751	34.8
349	1.963317605634665	34.9
350	1.9570865643527369	35.0
351	1.9741988021045083	35.1
352	1.9712879202322329	35.2
353	1.9700312475088884	35.3
354	1.9643200455797631	35.4
355	1.9749653995967291	35.5
356	1.968312474609505	35.6
357	1.9735845744249623	35.7
358	1.972913349173411	35.8
359	1.9714314309595877	35.9
360	1.9570060177786193	36.0
361	1.9708658432866653	36.1
362	1.968084000721906	36.2
363	1.965077644625067	36.3
364	1.95959171241784	36.4
365	1.9558764417785055	36.5
366	1.96542724431813	36.6
367	1.9649539571282602	36.7
368	1.958983041275397	36.8
369	1.9668296739633409	36.9
370	1.9704045755323991	37.0
371	1.9602795049763004	37.1
372	1.9566865129764224	37.2
373	1.9658734219321135	37.3
374	1.95783219612339	37.4
375	1.9618504990945325	37.5
376	1.9484647530095451	37.6
377	1.959037913874135	37.7
378	1.9500675349494785	37.8
379	1.9581895637790907	37.9
380	1.9594982363801403	38.0
381	1.9596551364759822	38.1
382	1.953765874266532	38.2
383	1.9506325069544501	38.3
384	1.96684009193259	38.4
385	1.9583724074363087	38.5
386	1.9607948841043796	38.6
387	1.9580440001596067	38.7
388	1.9584882122709584	38.8
389	1.9491652016046737	38.9
390	1.9614293614149796	39.0
391	1.9564744815846147	39.1
392	1.9571905807665981	39.2
393	1.9543512949247024	39.3
394	1.9484314453313385	39.4
395	1.9476431669317855	39.5
396	1.948551248044787	39.6
397	1.9435999028670994	39.7
398	1.9514124924444858	39.8
399	1.947847928882396	39.9
400	1.95443096903661	40.0
401	1.9551020855662797	40.1
402	1.9492539654661407	40.2
403	1.9566437735443056	40.3
404	1.9492638114187666	40.4
405	1.9554325760010034	40.5
406	1.9638533355917385	40.6
407	1.9576412009665187	40.7
408	1.9579936589199578	40.8
409	1.9548110829461716	40.9
410	1.9532503128732106	41.0
411	1.9616878061703797	41.1
412	1.9520234167519497	41.2
413	1.9582937614817184	41.3
414	1.9563396873191854	41.4
415	1.9574571703185857	41.5
416	1.970693598170673	41.6
417	1.9507308250059716	41.7
418	1.9560203999145436	41.8
419	1.949944584468682	41.9
420	1.9543669340436687	42.0
421	1.9571079424781954	42.1
422	1.9567842221840643	42.2
423	1.968868188710131	42.3
424	1.9648708469931557	42.4
425	1.9611682320868564	42.5
426	1.959051877485015	42.6
427	1.9602662285785324	42.7
428	1.964291682461346	42.8
429	1.9711433796122397	42.9
430	1.9616478125151757	43.0
431	1.957988407942588	43.1
432	1.9586479093742362	43.2
433	1.960187632285567	43.3
434	1.9650015430845285	43.4
435	1.9652822485010977	43.5
436	1.9552537668592875	43.6
437	1.9530371313865393	43.7
438	1.9583956532166709	43.8
439	1.9556772256185528	43.9
440	1.9522057961616208	44.0
441	1.9427545438035487	44.1
442	1.9497834569045271	44.2
443	1.9505898453676598	44.3
444	1.9552427305844082	44.4
445	1.9519939678016816	44.5
446	1.9634809522049421	44.6
447	1.956585550919825	44.7
448	1.953830259046048	44.8
449	1.9552128039390908	44.9
450	1.9590559737336701	45.0
451	1.962036386862983	45.1
452	1.9537111274912113	45.2
453	1.962661686333154	45.3
454	1.9629888753894995	45.4
455	1.9588633812874676	45.5
456	1.9596203877874991	45.6
457	1.9568783020993572	45.7
458	1.9496736145404006	45.8
459	1.9544928921661118	45.9
460	1.9555208454896795	46.0
461	1.9603866989915728	46.1
462	1.9482715163481197	46.2
463	1.9568014741728472	46.3
464	1.9552137593575292	46.4
465	1.9542852866757983	46.5
466	1.961005443070988	46.6
467	1.9596171436070406	46.7
468	1.9559674023144364	46.8
469	1.952272636644417	46.9
470	1.9501325182864866	47.0
471	1.9597449319702636	47.1
472	1.9611914608174215	47.2
473	1.9533819550669727	47.3
474	1.9574611170581904	47.4
475	1.9599856018557127	47.5
476	1.9604200948196406	47.6
477	1.9611063215198112	47.7
478	1.9585342604244482	47.8
479	1.9549534121791368	47.9
480	1.9623616562740225	48.0
481	1.9616781806320929	48.1
482	1.9701330397907182	48.2
483	1.959931411286343	48.3
484	1.9622297491123761	48.4
485	1.9622862740669635	48.5
486	1.9574648741629825	48.6
487	1.9461572361982142	48.7
488	1.9512099118323043	48.8
489	1.949807725174349	48.9
490	1.9538517309847407	49.0
491	1.948922772210957	49.1
492	1.96284000617405	49.2
493	1.9485811903249552	49.3
494	1.949459455684151	49.4
495	1.9449232618847057	49.5
496	1.9485623811729067	49.6
497	1.9554291075959236	49.7
498	1.9539347851494941	49.8
499	1.9540642042209542	49.9
500	1.9496992016883559	50.0
501	1.9473313872999294	50.1
502	1.9615286669164005	50.2
503	1.9544629454112825	50.3
504	1.9473086686129448	50.4
505	1.9478356658423046	50.5
506	1.9561201719450305	50.6
507	1.9456962092119117	50.7
508	1.9580581686151348	50.8
509	1.9556999370055894	50.9
510	1.9593317781705115	51.0
511	1.9502421386425262	51.1
512	1.945328377323135	51.2
513	1.9375522292375598	51.3
514	1.9434690009144142	51.4
515	1.9560300595349855	51.5
516	1.9608938882355096	51.6
517	1.958624407079821	51.7
518	1.9565794600747497	51.8
519	1.9571171165583132	51.9
520	1.9626702747563127	52.0
521	1.9582164143579937	52.1
522	1.9519666243210994	52.2
523	1.9534768018759447	52.3
524	1.9593921698016206	52.4
525	1.9523760561975205	52.5
526	1.9500919472877336	52.6
527	1.9529117892811239	52.7
528	1.9564546322918737	52.8
529	1.9560105039507658	52.9
530	1.9491388655571813	53.0
531	1.948456393972153	53.1
532	1.9543217782393398	53.2
533	1.948420685904872	53.3
534	1.951187709537898	53.4
535	1.9609616981776277	53.5
536	1.9590293328339128	53.6
537	1.9596357145509884	53.7
538	1.955456691907465	53.8
539	1.958275687173718	53.9
540	1.9601825507725619	54.0
541	1.9605328903869959	54.1
542	1.9487617241718516	54.2
543	1.9564806645393769	54.3
544	1.9605517457317687	54.4
545	1.9492703168389247	54.5
546	1.9579494783395603	54.6
547	1.9514308355570384	54.7
548	1.9586206389613934	54.8
549	1.9541244044598043	54.9
550	1.9589639805511516	55.0
551	1.9597159076943858	55.1
552	1.9413259711320077	55.2
553	1.9495624222257835	55.3
554	1.9611347724844732	55.4
555	1.956793659963132	55.5
556	1.9412841488942278	55.6
557	1.9548525226899167	55.7
558	1.9591884059266447	55.8
559	1.9558384476063901	55.9
560	1.9566372547703235	56.0
561	1.9555097274662692	56.1
562	1.9647137937803274	56.2
563	1.9612582002488197	56.3
564	1.9644237693489097	56.4
565	1.9576796034724804	56.5
566	1.9580856817399053	56.6
567	1.9656783783143597	56.7
568	1.9622188036492765	56.8
569	1.9594088685430948	56.9
570	1.967848521312282	57.0
571	1.9605329535983755	57.1
572	1.9567113564959882	57.2
573	1.9597825350978184	57.3
574	1.962679557833229	57.4
575	1.9639955383462118	57.5
576	1.9630909410245356	57.6
577	1.9526144727473254	57.7
578	1.9532790858904663	57.8
579	1.948098647085774	57.9
580	1.9473293661004996	58.0
581	1.9602480349496099	58.1
582	1.9538572748735406	58.2
583	1.9596118924935197	58.3
584	1.9592752508782798	58.4
585	1.9595376284249388	58.5
586	1.9566716361398204	58.6
587	1.9564818495351397	58.7
588	1.9478072401516147	58.8
589	1.9519848345247883	58.9
590	1.9607971713653143	59.0
591	1.954727041928079	59.1
592	1.952904065370972	59.2
593	1.9489898819683193	59.3
594	1.958733237711011	59.4
595	1.9608765436034872	59.5
596	1.9634912019074648	59.6
597	1.9661202819166024	59.7
598	1.9677287439677271	59.8
599	1.949352865230277	59.9
600	1.9570339615105725	60.0
601	1.9601361017748815	60.1
602	1.9475612809007532	60.2
603	1.9572905266368328	60.3
604	1.9518145730313405	60.4
605	1.9451106255699577	60.5
606	1.9519196050543435	60.6
607	1.960022982901579	60.7
608	1.9506614138759035	60.8
609	1.9413647831198753	60.9
610	1.9381953248968449	61.0
611	1.9465910314880928	61.1
612	1.9424384405635704	61.2
613	1.9410440590773668	61.3
614	1.9494569308660215	61.4
615	1.9424426982259932	61.5
616	1.9476628886980742	61.6
617	1.9499802804804667	61.7
618	1.9470773594092543	61.8
619	1.9421367174830455	61.9
620	1.9505359519369174	62.0
621	1.9534766346315868	62.1
622	1.9459745268811037	62.2
623	1.953865411403581	62.3
624	1.9464573235201068	62.4
625	1.9361380954104548	62.5
626	1.9465878709323288	62.6
627	1.9425829098323761	62.7
628	1.9443589253186722	62.8
629	1.950348430704046	62.9
630	1.9413668567043114	63.0
631	1.9454914989999554	63.1
632	1.9441491009943452	63.2
633	1.9473829237842548	63.3
634	1.9537133246303025	63.4
635	1.9487659997583506	63.5
636	1.9504078434281462	63.6
637	1.9477443945324044	63.7
638	1.946507583998835	63.8
639	1.9512677851357092	63.9
640	1.941957792671746	64.0
641	1.9502416872124495	64.1
642	1.9464913088359683	64.2
643	1.945818358612759	64.3
644	1.9437403275858869	64.4
645	1.9499003882748676	64.5
646	1.9487725169718362	64.6
647	1.9404079873635163	64.7
648	1.941132447055248	64.8
649	1.9436656197123565	64.9
650	1.9425405246310512	65.0
651	1.9404026931039482	65.1
652	1.9542103404674993	65.2
653	1.9467228384738167	65.3
654	1.9534604557223123	65.4
655	1.9498940002624112	65.5
656	1.9571516162534415	65.6
657	1.9550317952004743	65.7
658	1.9480357733413292	65.8
659	1.9594931076735405	65.9
660	1.9551561408303404	66.0
661	1.9463241902429012	66.1
662	1.948396403500786	66.2
663	1.94368868685887	66.3
664	1.9454328597546113	66.4
665	1.938663729205323	66.5
666	1.948919056384148	66.6
667	1.9545223082298415	66.7
668	1.9463290680102485	66.8
669	1.9526864057436955	66.9
670	1.9559601897954544	67.0
671	1.957022832184871	67.1
672	1.9551754897571365	67.2
673	1.9529313844335843	67.3
674	1.9662259830702413	67.4
675	1.9616333965516395	67.5
676	1.9513830971332564	67.6
677	1.961690232955714	67.7
678	1.950620039609978	67.8
679	1.9547414248885566	67.9
680	1.9390286567092767	68.0
681	1.9434894502005815	68.1
682	1.945249794960532	68.2
683	1.953181270405487	68.3
684	1.9417978253167514	68.4
685	1.9442971025360178	68.5
686	1.9470629524813543	68.6
687	1.9454143238739483	68.7
688	1.9446197946583048	68.8
689	1.943238850822659	68.9
690	1.948982678128733	69.0
691	1.9486214410978282	69.1
692	1.9443149200266596	69.2
693	1.953383548351124	69.3
694	1.9465701713896693	69.4
695	1.9445342126207887	69.5
696	1.952494962500207	69.6
697	1.9466579797472816	69.7
698	1.9475612681997778	69.8
699	1.9632465631267257	69.9
700	1.951153273145347	70.0
701	1.9610311075173876	70.1
702	1.9512688903504622	70.2
703	1.959286997618468	70.3
704	1.949906607244753	70.4
705	1.9584198649840847	70.5
706	1.9517406403889264	70.6
707	1.9462123295354128	70.7
708	1.9484743026415208	70.8
709	1.9432142292113341	70.9
710	1.9454640608719715	71.0
711	1.9432056913071476	71.1
712	1.9486320405943067	71.2
713	1.947404512224262	71.3
714	1.951057114470393	71.4
715	1.9483518311218764	71.5
716	1.950099104658946	71.6
717	1.9377988554887815	71.7
718	1.953611770517429	71.8
719	1.9446112480786482	71.9
720	1.9531790817911174	72.0
721	1.949265869350864	72.1
722	1.9563238885562053	72.2
723	1.9474388253675656	72.3
724	1.9611386658664398	72.4
725	1.9539914621959746	72.5
726	1.9552016822904712	72.6
727	1.9518027703125782	72.7
728	1.9564965738968445	72.8
729	1.9517708278412782	72.9
730	1.954997555637905	73.0
731	1.9480131554845364	73.1
732	1.9573392427337293	73.2
733	1.956080147648472	73.3
734	1.9568899667874777	73.4
735	1.9572217987541096	73.5
736	1.9478332079489875	73.6
737	1.957093008834663	73.7
738	1.9568830916831788	73.8
739	1.961798862532833	73.9
740	1.9590506542247461	74.0
741	1.9533861848525973	74.1
742	1.9531994098921313	74.2
743	1.9570123790293064	74.3
744	1.9649368360208517	74.4
745	1.954688446584422	74.5
746	1.9569901784900512	74.6
747	1.9575085021288954	74.7
748	1.9460577873532454	74.8
749	1.9496612709943077	74.9
750	1.945517781819329	75.0
751	1.9572801462212202	75.1
752	1.9476446332583806	75.2
753	1.9474562879137112	75.3
754	1.9505751585790685	75.4
755	1.9503738316455317	75.5
756	1.9566237655431673	75.6
757	1.961329596125812	75.7
758	1.9536101323726631	75.8
759	1.9523752606677975	75.9
760	1.951768946468759	76.0
761	1.9497011251700076	76.1
762	1.9532752763919103	76.2
763	1.9559927711393967	76.3
764	1.96223537822839	76.4
765	1.9574520167507523	76.5
766	1.954679964020786	76.6
767	1.9566350430620745	76.7
768	1.9495166299061857	76.8
769	1.9552695027805473	76.9
770	1.951892500895216	77.0
771	1.9572687627886254	77.1
772	1.9532685645046293	77.2
773	1.9574090440829868	77.3
774	1.9550873879407917	77.4
775	1.9599252359293498	77.5
776	1.9577821132179698	77.6
777	1.9532453086928843	77.7
778	1.9450602540178112	77.8
779	1.9514207993408224	77.9
780	1.9481182740210317	78.0
781	1.953306518187866	78.1
782	1.9464476273214457	78.2
783	1.9548508188802711	78.3
784	1.9546372585309468	78.4
785	1.953958670929674	78.5
786	1.9472468765016882	78.6
787	1.9549456873601079	78.7
788	1.9554879612930869	78.8
789	1.969653168053067	78.9
790	1.954276501261352	79.0
791	1.9628605040711138	79.1
792	1.9583348675076753	79.2
793	1.9688590736802973	79.3
794	1.9693670455058103	79.4
795	1.972257515540614	79.5
796	1.9726649007639034	79.6
797	1.9643786451954428	79.7
798	1.9592351175896159	79.8
799	1.9668028847300474	79.9
800	1.9623286247470364	80.0
801	1.9633972460511526	80.1
802	1.968698575790095	80.2
803	1.963658633458441	80.3
804	1.9624130813103648	80.4
805	1.9646970276120959	80.5
806	1.9632371894991756	80.6
807	1.9672200473512311	80.7
808	1.9607164875171061	80.8
809	1.9637627207607136	80.9
810	1.9594142210544405	81.0
811	1.960305243171648	81.1
812	1.9587580987225883	81.2
813	1.950075902267815	81.3
814	1.9537630375437085	81.4
815	1.9565715244558604	81.5
816	1.9558121085495015	81.6
817	1.9558969610699208	81.7
818	1.9633263676186834	81.8
819	1.967942234469959	81.9
820	1.957936730785513	82.0
821	1.9686966544132063	82.1
822	1.9595515165565331	82.2
823	1.9534724917980237	82.3
824	1.955153780644267	82.4
825	1.9441072924332263	82.5
826	1.9597523210112082	82.6
827	1.9523810870991702	82.7
828	1.9518359540657022	82.8
829	1.9643985556133714	82.9
830	1.956346528927577	83.0
831	1.949794304850739	83.1
832	1.951336287342051	83.2
833	1.947463058077999	83.3
834	1.9558873459769022	83.4
835	1.9512412458312929	83.5
836	1.9580709020989249	83.6
837	1.9395735096712559	83.7
838	1.9495809173557974	83.8
839	1.9438586111749403	83.9
840	1.956256744104761	84.0
841	1.9489477826540034	84.1
842	1.9409193742982906	84.2
843	1.941758928744812	84.3
844	1.953439331354252	84.4
845	1.9512064796932889	84.5
846	1.9445061648446773	84.6
847	1.9505559417563898	84.7
848	1.9542218526482262	84.8
849	1.9555039817825524	84.9
850	1.95611647940139	85.0
851	1.9516115986758955	85.1
852	1.9505730797595422	85.2
853	1.9559783088879898	85.3
854	1.9615091288765543	85.4
855	1.9636638525912846	85.5
856	1.9570246849787505	85.6
857	1.9553592293444202	85.7
858	1.955178171386955	85.8
859	1.9572858314065975	85.9
860	1.9614782974661646	86.0
861	1.9555905058126293	86.1
862	1.943528351253755	86.2
863	1.9545908035738466	86.3
864	1.9445649022980707	86.4
865	1.9487002309366328	86.5
866	1.9501811002717437	86.6
867	1.947731930103583	86.7
868	1.9562890557789647	86.8
869	1.9554157475710414	86.9
870	1.9567213607406553	87.0
871	1.9578078307958457	87.1
872	1.9509616496397408	87.2
873	1.9604542146953996	87.3
874	1.9550933427056458	87.4
875	1.9469918313410146	87.5
876	1.9428445256926807	87.6
877	1.953005926673253	87.7
878	1.9536363597175077	87.8
879	1.9499048996292452	87.9
880	1.9542662250370493	88.0
881	1.9508585574381965	88.1
882	1.9580940967456812	88.2
883	1.9476271749257585	88.3
884	1.9549679238900655	88.4
885	1.9483481701265442	88.5
886	1.9535316879737428	88.6
887	1.9511720082152826	88.7
888	1.956261236065344	88.8
889	1.9620676227840677	88.9
890	1.95502657686124	89.0
891	1.9590732917307376	89.1
892	1.943643380375883	89.2
893	1.956100636356942	89.3
894	1.9587232214867054	89.4
895	1.9479944930916901	89.5
896	1.9501268628186328	89.6
897	1.9454692859292502	89.7
898	1.9519396857098705	89.8
899	1.958706117393347	89.9
900	1.9505380400907546	90.0
901	1.9583505617285994	90.1
902	1.961786459226886	90.2
903	1.9520892144221127	90.3
904	1.959868419702003	90.4
905	1.9586178066831466	90.5
906	1.954872076994918	90.6
907	1.9547054793082141	90.7
908	1.9516082868251952	90.8
909	1.954796280846477	90.9
910	1.9588377817731109	91.0
911	1.9565454144324121	91.1
912	1.9529093443703125	91.2
913	1.9521210022232982	91.3
914	1.9518815507324883	91.4
915	1.9523734034870759	91.5
916	1.9502148370492913	91.6
917	1.9533881450514172	91.7
918	1.9461820168285988	91.8
919	1.9550411553496703	91.9
920	1.9658448365866266	92.0
921	1.966451291196274	92.1
922	1.954500915311156	92.2
923	1.9484754824562562	92.3
924	1.9538060910639528	92.4
925	1.952596042963303	92.5
926	1.9545156801683	92.6
927	1.9600875317273336	92.7
928	1.9559245403959238	92.8
929	1.9596688268016487	92.9
930	1.9669072993803045	93.0
931	1.9601338797732475	93.1
932	1.953714385724472	93.2
933	1.9538517682595369	93.3
934	1.953395423192657	93.4
935	1.952403994236641	93.5
936	1.9502078481305374	93.6
937	1.954906613349886	93.7
938	1.9521293924053698	93.8
939	1.9540032794720132	93.9
940	1.9610227958523068	94.0
941	1.9460811958382789	94.1
942	1.9443245337570325	94.2
943	1.94880944369414	94.3
944	1.9382001739688195	94.4
945	1.9396807318643567	94.5
946	1.9552717139821048	94.6
947	1.9479468064135377	94.7
948	1.9517065588962517	94.8
949	1.954104731346051	94.9
950	1.9524107279412315	95.0
951	1.9528112090955494	95.1
952	1.9499474073362313	95.2
953	1.9506532185480843	95.3
954	1.9504626907910623	95.4
955	1.9458725299825246	95.5
956	1.9508201979866413	95.6
957	1.9454703700811764	95.7
958	1.950811740846763	95.8
959	1.9543720176778938	95.9
960	1.953958067409619	96.0
961	1.948854459027879	96.1
962	1.9497378130536158	96.2
963	1.9535685966534395	96.3
964	1.9605137487157696	96.4
965	1.9544389053540365	96.5
966	1.956082553014341	96.6
967	1.9486351330838179	96.7
968	1.9589568574708927	96.8
969	1.9555751258252483	96.9
970	1.9425797427106961	97.0
971	1.9545291841096395	97.1
972	1.955319213845754	97.2
973	1.9544162506040084	97.3
974	1.9534885756011937	97.4
975	1.9512726930620956	97.5
976	1.9484647167278557	97.6
977	1.9586107681814742	97.7
978	1.9477923912784896	97.8
979	1.9509848452203933	97.9
980	1.9557934690136278	98.0
981	1.9425428197569794	98.1
982	1.9513559749267007	98.2
983	1.9527087776463448	98.3
984	1.9507940175643501	98.4
985	1.9455364591043478	98.5
986	1.9408556881874846	98.6
987	1.9435565053296049	98.7
988	1.9488991488920144	98.8
989	1.9503078026659713	98.9
990	1.9453639565534633	99.0
991	1.951389578898673	99.1
992	1.9530742587619143	99.2
993	1.9488841240953032	99.3
994	1.9497519920738562	99.4
995	1.9446645752356402	99.5
996	1.9476480498053932	99.6
997	1.9446457486028412	99.7
998	1.9530105556082678	99.8
999	1.9450284921959031	99.9
1000	1.9344537247649312	100.0
1001	1.943231101385718	100.1
1002	1.9473057450816966	100.2
1003	1.9513099516736212	100.3
1004	1.9508019381047284	100.4
1005	1.9466048844307418	100.5
1006	1.9496248058358605	100.6
1007	1.9472732691995815	100.7
1008	1.9560724764716666	100.8
1009	1.9524961989877514	100.9
1010	1.953770271387237	101.0
1011	1.953688589626283	101.1
1012	1.9540692823388313	101.2
1013	1.950325798014444	101.3
1014	1.945911168345214	101.4
1015	1.9481787827451247	101.5
1016	1.9568147564491831	101.6
1017	1.9534428880759918	101.7
1018	1.955186367379384	101.8
1019	1.9478571576490387	101.9
1020	1.945588798300268	102.0
1021	1.9581429928216143	102.1
1022	1.9481705927429431	102.2
1023	1.9413689905783291	102.3
1024	1.9419653292123584	102.4
1025	1.955806493085521	102.5
1026	1.9506819397907782	102.6
1027	1.9527542310825552	102.7
1028	1.9514082903951493	102.8
1029	1.959934267237363	102.9
1030	1.9532684953047483	103.0
1031	1.9597417853478525	103.1
1032	1.9553353406304095	103.2
1033	1.9551011406715297	103.3
1034	1.9508932718412362	103.4
1035	1.949349134947702	103.5
1036	1.9445015202243667	103.6
1037	1.9566838548705041	103.7
1038	1.9438181680044306	103.8
1039	1.948355800397675	103.9
1040	1.9434504445269485	104.0
1041	1.9512958192200822	104.1
1042	1.9513177190387792	104.2
1043	1.9470826720250658	104.3
1044	1.9512951690125888	104.4
1045	1.954625807440896	104.5
1046	1.9581756930532295	104.6
1047	1.9463470221051395	104.7
1048	1.9524680578554567	104.8
1049	1.9513424259511476	104.9
1050	1.9606015290934968	105.0
1051	1.9481190972064872	105.1
1052	1.956288739442648	105.2
1053	1.956514340254635	105.3
1054	1.956495860501897	105.4
1055	1.958217990195341	105.5
1056	1.9630958245788472	105.6
1057	1.9510848087401635	105.7
1058	1.9517128735344065	105.8
1059	1.9521160848524652	105.9
1060	1.9401097698813479	106.0
1061	1.9458372868807292	106.1
1062	1.9444048191427177	106.2
1063	1.9412560272750108	106.3
1064	1.9454463749770943	106.4
1065	1.9488035059526085	106.5
1066	1.9433983515564046	106.6
1067	1.9410556143970306	106.7
1068	1.9483632409420322	106.8
1069	1.9585055584814755	106.9
1070	1.9463011409718414	107.0
1071	1.9483937526185058	107.1
1072	1.9481511027078222	107.2
1073	1.9505340664766535	107.3
1074	1.9478285969155202	107.4
1075	1.9533852293221843	107.5
1076	1.9465494514124335	107.6
1077	1.953871743679089	107.7
1078	1.9481288063627924	107.8
1079	1.9520817156570909	107.9
1080	1.9567915184398088	108.0
1081	1.9526406159568332	108.1
1082	1.9565971147835397	108.2
1083	1.9596866746495292	108.3
1084	1.9529319200923598	108.4
1085	1.9480172173898251	108.5
1086	1.9524474128673108	108.6
1087	1.959420383053018	108.7
1088	1.96183258962513	108.8
1089	1.9479900218745574	108.9
1090	1.9612902126986214	109.0
1091	1.9539666787600005	109.1
1092	1.9458009045232705	109.2
1093	1.9457170206227408	109.3
1094	1.9588271509189235	109.4
1095	1.9463804928463417	109.5
1096	1.9551576191787543	109.6
1097	1.9479126273916987	109.7
1098	1.9597444767825016	109.8
1099	1.955736291110899	109.9
1100	1.957006742948333	110.0
1101	1.9478065689399935	110.1
1102	1.9535977322684979	110.2
1103	1.9469232847062001	110.3
1104	1.945384404457035	110.4
1105	1.9548485841821674	110.5
1106	1.9479236387518601	110.6
1107	1.9517634294965338	110.7
1108	1.9486848557793388	110.8
1109	1.9536377157539115	110.9
1110	1.948054344420962	111.0
1111	1.9446458054917128	111.1
1112	1.9555266204672932	111.2
1113	1.9502107901190608	111.3
1114	1.9443430299372495	111.4
1115	1.9540729722373755	111.5
1116	1.952786848721888	111.6
1117	1.9573649742952273	111.7
1118	1.9503460550223146	111.8
1119	1.9515759084188489	111.9
1120	1.9539084514065066	112.0
1121	1.9599743320151213	112.1
1122	1.953449797892658	112.2
1123	1.95390541602733	112.3
1124	1.9486651474466294	112.4
1125	1.9636673198386836	112.5
1126	1.9667733137177292	112.6
1127	1.9483360504765594	112.7
1128	1.9510775688286845	112.8
1129	1.9491380816517514	112.9
1130	1.9446211710305903	113.0
1131	1.9523208772716973	113.1
1132	1.9507329470073014	113.2
1133	1.9529190761156936	113.3
1134	1.955184151756183	113.4
1135	1.9419045338458192	113.5
1136	1.9442266553493859	113.6
1137	1.9513098007129128	113.7
1138	1.9460614990592664	113.8
1139	1.9463916258035314	113.9
1140	1.9472535840321903	114.0
1141	1.9524864111453712	114.1
1142	1.9443785164317535	114.2
1143	1.956685692443374	114.3
1144	1.9584934388165456	114.4
1145	1.958146123971547	114.5
1146	1.9587847696612861	114.6
1147	1.9540091717859578	114.7
1148	1.9618277759289948	114.8
1149	1.9556952894635944	114.9
1150	1.9526127690770778	115.0
1151	1.9564198536952488	115.1
1152	1.9619339442634218	115.2
1153	1.9659430928111066	115.3
1154	1.9629377262638668	115.4
1155	1.9716216319220219	115.5
1156	1.9621857277534158	115.6
1157	1.9604641501054842	115.7
1158	1.9681215302984516	115.8
1159	1.9549540579749216	115.9
1160	1.9571455515148966	116.0
1161	1.960620349197133	116.1
1162	1.9670566703631442	116.2
1163	1.9664700657655567	116.3
1164	1.9700383021954078	116.4
1165	1.9764352307414128	116.5
1166	1.979594935175287	116.6
1167	1.9708003396957334	116.7
1168	1.9780679120257496	116.8
1169	1.973128952837124	116.9
1170	1.970495257793088	117.0
1171	1.9805052762296742	117.1
1172	1.966254302371725	117.2
1173	1.9737037149849908	117.3
1174	1.964665678390891	117.4
1175	1.9659045443149852	117.5
1176	1.973830689312122	117.6
1177	1.9660679479334484	117.7
1178	1.9786475604227924	117.8
1179	1.971662755121661	117.9
1180	1.966201189573434	118.0
1181	1.9740287927635631	118.1
1182	1.978007394512233	118.2
1183	1.9800707699856144	118.3
1184	1.9634545305834166	118.4
1185	1.970610014023629	118.5
1186	1.9737570422758395	118.6
1187	1.9714683779223743	118.7
1188	1.9713615778979414	118.8
1189	1.9772357742262094	118.9
1190	1.9641500327321457	119.0
1191	1.974991333025514	119.1
1192	1.9719592748468264	119.2
1193	1.9644858447389413	119.3
1194	1.9742611653889384	119.4
1195	1.9756462665409562	119.5
1196	1.9765155435658803	119.6
1197	1.9790309973235907	119.7
1198	1.9773292254918404	119.8
1199	1.9689442562462067	119.9
1200	1.9727099273982853	120.0
1201	1.9721793124817217	120.1
1202	1.9616096295450172	120.2
1203	1.9716571249921846	120.3
1204	1.9668344952578776	120.4
1205	1.9751048585361963	120.5
1206	1.9661830297176839	120.6
1207	1.9713794543904908	120.7
1208	1.9777600065782128	120.8
1209	1.97241320461163	120.9
1210	1.9722366019591853	121.0
1211	1.9721988440200806	121.1
1212	1.9786795258236993	121.2
1213	1.9750250263919622	121.3
1214	1.9731487985332123	121.4
1215	1.9724141662161347	121.5
1216	1.9683985960600117	121.6
1217	1.9671090006220995	121.7
1218	1.9658642748752295	121.8
1219	1.971061544625206	121.9
1220	1.978753481435083	122.0
1221	1.962763869145175	122.1
1222	1.9661838581921878	122.2
1223	1.9707590024025021	122.3
1224	1.9648626592040952	122.4
1225	1.96052164027443	122.5
1226	1.9603951554624903	122.6
1227	1.9724847554800586	122.7
1228	1.9660808162275916	122.8
1229	1.9655304845155377	122.9
1230	1.9598434700426233	123.0
1231	1.9660337076341499	123.1
1232	1.9718262266383195	123.2
1233	1.9597559917251968	123.3
1234	1.957195299985888	123.4
1235	1.9536366808881238	123.5
1236	1.9599117419612377	123.6
1237	1.9593538798279435	123.7
1238	1.9585065773139894	123.8
1239	1.9679887404933953	123.9
1240	1.9606050802737853	124.0
1241	1.9651194736506519	124.1
1242	1.9603583149053982	124.2
1243	1.9576352151949439	124.3
1244	1.9631120693686634	124.4
1245	1.9591510295625865	124.5
1246	1.9582735486598095	124.6
1247	1.9515251984046145	124.7
1248	1.9465811778915918	124.8
1249	1.9477319572756782	124.9
1250	1.9550667791643928	125.0
1251	1.9570306433221787	125.1
1252	1.9583215767278397	125.2
1253	1.9530009639455184	125.3
1254	1.9671846191603817	125.4
1255	1.954840123345712	125.5
1256	1.9556096065605644	125.6
1257	1.9652767770838708	125.7
1258	1.9595629322274608	125.8
1259	1.9508780755979183	125.9
1260	1.9532844265402702	126.0
1261	1.960947410411539	126.1
1262	1.9502910816668093	126.2
1263	1.9633097822823367	126.3
1264	1.9634684899760988	126.4
1265	1.9596832333346312	126.5
1266	1.9581205189611819	126.6
1267	1.9545253195123615	126.7
1268	1.9698900968832784	126.8
1269	1.9705176951021646	126.9
1270	1.9647118871136096	127.0
1271	1.9739836441109948	127.1
1272	1.9716459102801371	127.2
1273	1.9629718736499566	127.3
1274	1.9606801277442194	127.4
1275	1.9653757410342219	127.5
1276	1.9663687718272496	127.6
1277	1.9660983972363903	127.7
1278	1.9647894916032622	127.8
1279	1.965463125180803	127.9
1280	1.9642992638545347	128.0
1281	1.9608265373097282	128.1
1282	1.9607988417756816	128.2
1283	1.9542049380869373	128.3
1284	1.9669788621313418	128.4
1285	1.9658884821563973	128.5
1286	1.9613059106698387	128.6
1287	1.9629750336991274	128.7
1288	1.9582026083074437	128.8
1289	1.9582288940502617	128.9
1290	1.953998460529632	129.0
1291	1.9581401787566401	129.1
1292	1.9496111119819965	129.2
1293	1.961099167621207	129.3
1294	1.953981112444559	129.4
1295	1.9656529174802273	129.5
1296	1.962207379153853	129.6
1297	1.9610530005466764	129.7
1298	1.9546100913873297	129.8
1299	1.9559173638623324	129.9
1300	1.9579962939449174	130.0
1301	1.9556271530984077	130.1
1302	1.9613169248821205	130.2
1303	1.9504065362897705	130.3
1304	1.957299243051587	130.4
1305	1.9531562350191505	130.5
1306	1.9470727006161166	130.6
1307	1.9555265494804115	130.7
1308	1.9589469222383478	130.8
1309	1.958618281596541	130.9
1310	1.9522680972473674	131.0
1311	1.9600976337020932	131.1
1312	1.9544250763550954	131.2
1313	1.9646248026429043	131.3
1314	1.9608650253303705	131.4
1315	1.9524871202813658	131.5
1316	1.9561707439264702	131.6
1317	1.9696146565574897	131.7
1318	1.9647614361051962	131.8
1319	1.9642369238521709	131.9
1320	1.9491054526958016	132.0
1321	1.9416173442988014	132.1
1322	1.9504974029446902	132.2
1323	1.9483011445866267	132.3
1324	1.949995138757558	132.4
1325	1.9454545521097433	132.5
1326	1.9595155657282586	132.6
1327	1.9570981980292022	132.7
1328	1.9524485491635941	132.8
1329	1.9538489196368645	132.9
1330	1.966127671964189	133.0
1331	1.9559973395960757	133.1
1332	1.9497128031500561	133.2
1333	1.9495383968361384	133.3
1334	1.9508574261736513	133.4
1335	1.9566458333609258	133.5
1336	1.9566617459701752	133.6
1337	1.9550016305537388	133.7
1338	1.954593270272053	133.8
1339	1.9640331401099844	133.9
1340	1.9562419093858976	134.0
1341	1.9505921404825144	134.1
1342	1.9588797171575494	134.2
1343	1.9481846231992774	134.3
1344	1.9607972385326018	134.4
1345	1.9682823804336944	134.5
1346	1.9614944908636978	134.6
1347	1.949058434245807	134.7
1348	1.9624334271517678	134.8
1349	1.9704682414779913	134.9
1350	1.952003654516581	135.0
1351	1.9572873171299867	135.1
1352	1.9712424548121021	135.2
1353	1.9673128311648354	135.3
1354	1.9645524283242282	135.4
1355	1.9577250309143743	135.5
1356	1.9635764521246217	135.6
1357	1.9636898444854582	135.7
1358	1.9578917316391375	135.8
1359	1.9669587884326902	135.9
1360	1.970684447362257	136.0
1361	1.9611165729386388	136.1
1362	1.9533034154019175	136.2
1363	1.9622435131341625	136.3
1364	1.958901712366655	136.4
1365	1.9587632968189468	136.5
1366	1.9583679789643047	136.6
1367	1.9584153061477565	136.7
1368	1.9578400154988733	136.8
1369	1.9591368154898503	136.9
1370	1.9553867241093537	137.0
1371	1.9644094213121286	137.1
1372	1.9601508350431824	137.2
1373	1.9455394722702053	137.3
1374	1.9525056153533957	137.4
1375	1.964219539439267	137.5
1376	1.9641296674094673	137.6
1377	1.9614565508550412	137.7
1378	1.9717881206355043	137.8
1379	1.9556206346439042	137.9
1380	1.9482610952086044	138.0
1381	1.958476247009286	138.1
1382	1.957420491952889	138.2
1383	1.953216380264094	138.3
1384	1.9562899429117608	138.4
1385	1.96009252381785	138.5
1386	1.9549654577820912	138.6
1387	1.950006460597878	138.7
1388	1.9499933415066408	138.8
1389	1.9553676738619248	138.9
1390	1.9629515371851112	139.0
1391	1.9576254859681697	139.1
1392	1.963168643298081	139.2
1393	1.9590682220644176	139.3
1394	1.9729529160994863	139.4
1395	1.9554443348134989	139.5
1396	1.956951185023924	139.6
1397	1.961935869899231	139.7
1398	1.9590598078898267	139.8
1399	1.961380113933118	139.9
1400	1.9567109530060869	140.0
1401	1.960527738690716	140.1
1402	1.9554139078347372	140.2
1403	1.9551532709896267	140.3
1404	1.9637102003122016	140.4
1405	1.952857132236716	140.5
1406	1.9604324160022462	140.6
1407	1.9533341222452325	140.7
1408	1.9570927870473334	140.8
1409	1.9546298802411475	140.9
1410	1.9639734369259125	141.0
1411	1.951854303953559	141.1
1412	1.9628681198019295	141.2
1413	1.9656567687030704	141.3
1414	1.968351954867385	141.4
1415	1.9702654713519594	141.5
1416	1.9766161828359063	141.6
1417	1.9689986591259676	141.7
1418	1.9665957765200182	141.8
1419	1.971083245499519	141.9
1420	1.9657106553275054	142.0
1421	1.960652641374235	142.1
1422	1.962971361002367	142.2
1423	1.9691736672140343	142.3
1424	1.9608160584930119	142.4
1425	1.9735295347057265	142.5
1426	1.9661607554650515	142.6
1427	1.9728855132338345	142.7
1428	1.9752739658951348	142.8
1429	1.9609488629775602	142.9
1430	1.97702584802167	143.0
1431	1.9568597764332545	143.1
1432	1.9615694588662391	143.2
1433	1.9678565703848645	143.3
1434	1.9733167228276183	143.4
1435	1.9576975445120937	143.5
1436	1.9650403699714758	143.6
1437	1.9600109028842425	143.7
1438	1.9676880286765144	143.8
1439	1.9602071642962564	143.9
1440	1.9652795938892775	144.0
1441	1.9628163876831828	144.1
1442	1.9715517793229285	144.2
1443	1.9582341622206816	144.3
1444	1.9664638360308182	144.4
1445	1.9526072625401674	144.5
1446	1.9603764178360061	144.6
1447	1.9573833699620722	144.7
1448	1.9647815041133785	144.8
1449	1.9656035831479406	144.9
1450	1.9564970428037296	145.0
1451	1.957011212590901	145.1
1452	1.9680251440986398	145.2
1453	1.9540917941498577	145.3
1454	1.962665599830034	145.4
1455	1.9539630622146802	145.5
1456	1.960282206527033	145.6
1457	1.9595257804824588	145.7
1458	1.954275926877616	145.8
1459	1.95678997443345	145.9
1460	1.9577659472517188	146.0
1461	1.947422623039846	146.1
1462	1.9580120877657645	146.2
1463	1.965373300590574	146.3
1464	1.948060517161019	146.4
1465	1.9593481330902969	146.5
1466	1.9558426773999609	146.6
1467	1.9647480093392704	146.7
1468	1.9663313857851807	146.8
1469	1.9555599541781918	146.9
1470	1.9559656119034212	147.0
1471	1.9605991710987833	147.1
1472	1.962357799995486	147.2
1473	1.958641595114049	147.3
1474	1.9604458434510144	147.4
1475	1.9603378513258667	147.5
1476	1.9559002065069337	147.6
1477	1.964980189216837	147.7
1478	1.9624429718833623	147.8
1479	1.9579307676332027	147.9
1480	1.9604806111927222	148.0
1481	1.9651697952914753	148.1
1482	1.9739608229019217	148.2
1483	1.9636148084080107	148.3
1484	1.9657685029412715	148.4
1485	1.9658152775353355	148.5
1486	1.9752785909709718	148.6
1487	1.9600771950766631	148.7
1488	1.9589126884399473	148.8
1489	1.9521887767657404	148.9
1490	1.9609464029348134	149.0
1491	1.9621454175964703	149.1
1492	1.9532347522035107	149.2
1493	1.9576684925522057	149.3
1494	1.9566383304050663	149.4
1495	1.9608521706036772	149.5
1496	1.9572203913739423	149.6
1497	1.9595158833940804	149.7
1498	1.9686648110976837	149.8
1499	1.9755048795166172	149.9
1500	1.9642868224762449	150.0
1501	1.9549358066062477	150.1
1502	1.9517097004326713	150.2
1503	1.960658492424809	150.3
1504	1.9594089607528313	150.4
1505	1.958230204445391	150.5
1506	1.960685516571001	150.6
1507	1.9544589232435645	150.7
1508	1.9568157085629954	150.8
1509	1.9610417871936334	150.9
1510	1.96448703220673	151.0
1511	1.9663949293821872	151.1
1512	1.9632910313294927	151.2
1513	1.9625598562797575	151.3
1514	1.9634869900387995	151.4
1515	1.961247796924224	151.5
1516	1.9665624999441809	151.6
1517	1.9662501433704485	151.7
1518	1.9722455343602165	151.8
1519	1.9711589882507659	151.9
1520	1.9726269803724148	152.0
1521	1.9648070462718938	152.1
1522	1.9674043085910913	152.2
1523	1.9663118015285561	152.3
1524	1.9582207034171961	152.4
1525	1.963510735870636	152.5
1526	1.9548691589626184	152.6
1527	1.9656417248910922	152.7
1528	1.9667688972607131	152.8
1529	1.9721408195229342	152.9
1530	1.96524174615631	153.0
1531	1.9607347135822215	153.1
1532	1.9700224024538464	153.2
1533	1.9637856389861181	153.3
1534	1.9631709422719836	153.4
1535	1.9703439466995618	153.5
1536	1.9610252601431208	153.6
1537	1.960833055860731	153.7
1538	1.9580615091737774	153.8
1539	1.9573233359495894	153.9
1540	1.9684492335280437	154.0
1541	1.9643860923598242	154.1
1542	1.9587732998138332	154.2
1543	1.9584861606310182	154.3
1544	1.9653728622586322	154.4
1545	1.9628313013794465	154.5
1546	1.966070542243381	154.6
1547	1.9704405673029755	154.7
1548	1.971054316237238	154.8
1549	1.9672014514142047	154.9
1550	1.9648605560521868	155.0
1551	1.9661963669849114	155.1
1552	1.9644575818784287	155.2
1553	1.9675450682474418	155.3
1554	1.9620591812870147	155.4
1555	1.9581080625623195	155.5
1556	1.9705949784022694	155.6
1557	1.9644256964663964	155.7
1558	1.9707799403402684	155.8
1559	1.9682794221684237	155.9
1560	1.9624905981546803	156.0
1561	1.9631009590575665	156.1
1562	1.9593556618857948	156.2
1563	1.95199053648462	156.3
1564	1.9676782768658152	156.4
1565	1.9578597887043614	156.5
1566	1.9521407865775426	156.6
1567	1.970734206383964	156.7
1568	1.957725443868178	156.8
1569	1.9556660297495279	156.9
1570	1.9636136644837958	157.0
1571	1.9651053258073672	157.1
1572	1.9605922868337051	157.2
1573	1.9648230280266925	157.3
1574	1.9621041857682255	157.4
1575	1.9596592826572818	157.5
1576	1.9588327812739743	157.6
1577	1.9523728632705717	157.7
1578	1.9619354270871834	157.8
1579	1.9613618693133048	157.9
1580	1.9621445965743078	158.0
1581	1.9683553627063102	158.1
1582	1.9657417780574518	158.2
1583	1.953533430411814	158.3
1584	1.9568282789189688	158.4
1585	1.9567204552155917	158.5
1586	1.9614913547713946	158.6
1587	1.9654235551835675	158.7
1588	1.9610162714667907	158.8
1589	1.9600355595725656	158.9
1590	1.9655765734439847	159.0
1591	1.9682869962739253	159.1
1592	1.9643661761515552	159.2
1593	1.9650957704495797	159.3
1594	1.9607982414185865	159.4
1595	1.9686995680785686	159.5
1596	1.9747555902342855	159.6
1597	1.9694364224789358	159.7
1598	1.9713379411311012	159.8
1599	1.9673440768464523	159.9
1600	1.9624301552872139	160.0
1601	1.963660879580521	160.1
1602	1.9628749347584749	160.2
1603	1.969049827139821	160.3
1604	1.9787094732722252	160.4
1605	1.9691869970268487	160.5
1606	1.9714133098533129	160.6
1607	1.9725130207009633	160.7
1608	1.9714590724616117	160.8
1609	1.970433315720722	160.9
1610	1.963359991053804	161.0
1611	1.9687198894490239	161.1
1612	1.9747765017630208	161.2
1613	1.9732850924222467	161.3
1614	1.967220903977288	161.4
1615	1.962534329311276	161.5
1616	1.9735437464699737	161.6
1617	1.9659710801801467	161.7
1618	1.9682655165924374	161.8
1619	1.9607381258064742	161.9
1620	1.9691934952867867	162.0
1621	1.9650328725015822	162.1
1622	1.9636460459957974	162.2
1623	1.9670693163875526	162.3
1624	1.9645366827354334	162.4
1625	1.9707380309162563	162.5
1626	1.9659157234444238	162.6
1627	1.9626420383471816	162.7
1628	1.9625555507743544	162.8
1629	1.9648345970246504	162.9
1630	1.977031116156972	163.0
1631	1.9741691599732587	163.1
1632	1.961394196961046	163.2
1633	1.9634787542516274	163.3
1634	1.9577727489528198	163.4
1635	1.9756226476959824	163.5
1636	1.9590614778451407	163.6
1637	1.9660366047187552	163.7
1638	1.9584889385276871	163.8
1639	1.9559185968340287	163.9
1640	1.9587828379227943	164.0
1641	1.9651241507391584	164.1
1642	1.9643628575161318	164.2
1643	1.9629295420861226	164.3
1644	1.9720963195632901	164.4
1645	1.9665416705631116	164.5
1646	1.9643774686297795	164.6
1647	1.9715891062105249	164.7
1648	1.9646150981194073	164.8
1649	1.9660961886931991	164.9
1650	1.9656259627521808	165.0
1651	1.9702119981886221	165.1
1652	1.9717347559765552	165.2
1653	1.9697312922272001	165.3
1654	1.9700562579473593	165.4
1655	1.9744750635945856	165.5
1656	1.976789676969903	165.6
1657	1.9713146536750328	165.7
1658	1.962529353840497	165.8
1659	1.9593571167345996	165.9
1660	1.9642790506941923	166.0
1661	1.9639098718671857	166.1
1662	1.959904095472176	166.2
1663	1.960927027874476	166.3
1664	1.9565178326054464	166.4
1665	1.959262365582353	166.5
1666	1.958322844348288	166.6
1667	1.9621126443869978	166.7
1668	1.9656706738168916	166.8
1669	1.9589459085792245	166.9
1670	1.960626784299412	167.0
1671	1.9685276949633173	167.1
1672	1.9648362906474293	167.2
1673	1.9620714698042352	167.3
1674	1.9729189296424607	167.4
1675	1.960719374351606	167.5
1676	1.970979736821726	167.6
1677	1.9628130710267748	167.7
1678	1.9695819415572828	167.8
1679	1.968425689090445	167.9
1680	1.975767153243034	168.0
1681	1.9762408099542919	168.1
1682	1.9678483500265975	168.2
1683	1.9676463493786323	168.3
1684	1.9669202927219205	168.4
1685	1.9652640590183752	168.5
1686	1.9697444762772478	168.6
1687	1.9778958376829472	168.7
1688	1.9778863323550722	168.8
1689	1.9824196985480227	168.9
1690	1.9680064246145514	169.0
1691	1.9716742279911772	169.1
1692	1.9611206072163567	169.2
1693	1.9799252319470546	169.3
1694	1.9694594406086592	169.4
1695	1.9655476032443087	169.5
1696	1.9629621756815347	169.6
1697	1.9700569724104011	169.7
1698	1.9620951643341908	169.8
1699	1.9647354147175102	169.9
1700	1.9640755769910836	170.0
1701	1.9602945352973031	170.1
1702	1.9596544852527717	170.2
1703	1.959205576374768	170.3
1704	1.9628358797312055	170.4
1705	1.9621235464137305	170.5
1706	1.9756236800207279	170.6
1707	1.958253989081281	170.7
1708	1.9544084245925002	170.8
1709	1.9668540535008332	170.9
1710	1.964901156784473	171.0
1711	1.975980641334856	171.1
1712	1.9723314417596263	171.2
1713	1.9752969704407648	171.3
1714	1.9721106888078674	171.4
1715	1.9752762648366418	171.5
1716	1.9643778237981382	171.6
1717	1.9680641753458332	171.7
1718	1.9625634958831446	171.8
1719	1.9658262884835935	171.9
1720	1.968029800678058	172.0
1721	1.9673346464752735	172.1
1722	1.9710544985024143	172.2
1723	1.9686594491525067	172.3
1724	1.9690208184267228	172.4
1725	1.9692787882331355	172.5
1726	1.9713537695836854	172.6
1727	1.9751661048096907	172.7
1728	1.9774143359814824	172.8
1729	1.966375082353998	172.9
1730	1.9697205902296544	173.0
1731	1.9716810745390572	173.1
1732	1.977155708649572	173.2
1733	1.9733963263178875	173.3
1734	1.9698125595336007	173.4
1735	1.9618076266983	173.5
1736	1.9640913962140563	173.6
1737	1.9622351523519979	173.7
1738	1.9671260045496284	173.8
1739	1.9555749981612467	173.9
1740	1.9655551025540072	174.0
1741	1.963838302504844	174.1
1742	1.95951911003004	174.2
1743	1.975269433264793	174.3
1744	1.970288751853835	174.4
1745	1.9787898022997652	174.5
1746	1.9696535612317747	174.6
1747	1.975015597241617	174.7
1748	1.9733736003322375	174.8
1749	1.9723602942486789	174.9
1750	1.9709367504459174	175.0
1751	1.9596684264870048	175.1
1752	1.9505864041290535	175.2
1753	1.9662115358128371	175.3
1754	1.9564685985932073	175.4
1755	1.9554189281121512	175.5
1756	1.9656251537843998	175.6
1757	1.9489352993204612	175.7
1758	1.9536688498790642	175.8
1759	1.9621135923763182	175.9
1760	1.9579323390960015	176.0
1761	1.9657253723919192	176.1
1762	1.9829329400662457	176.2
1763	1.9830806798505376	176.3
1764	1.9702235401817225	176.4
1765	1.9710216586962759	176.5
1766	1.9639854841425044	176.6
1767	1.9645696470247245	176.7
1768	1.9613436450494883	176.8
1769	1.9788292879524425	176.9
1770	1.9727603241374023	177.0
1771	1.9717005848387272	177.1
1772	1.9613530782365691	177.2
1773	1.9726731362013523	177.3
1774	1.9705311914317998	177.4
1775	1.9742964525987021	177.5
1776	1.97101943874125	177.6
1777	1.960877067716306	177.7
1778	1.9699358181242823	177.8
1779	1.9711313192819349	177.9
1780	1.9744596736745375	178.0
1781	1.95984488745404	178.1
1782	1.960427021520103	178.2
1783	1.9736227307887153	178.3
1784	1.965658175406305	178.4
1785	1.970685336792295	178.5
1786	1.975308861174041	178.6
1787	1.9694921398352616	178.7
1788	1.9697799513677914	178.8
1789	1.973311427879886	178.9
1790	1.9768819649863907	179.0
1791	1.9734295482241215	179.1
1792	1.968783852485477	179.2
1793	1.9697349712890222	179.3
1794	1.9703677132257051	179.4
1795	1.9714659041233626	179.5
1796	1.9744312980338061	179.6
1797	1.9769819140151788	179.7
1798	1.9666368233564384	179.8
1799	1.970263147038536	179.9
1800	1.9683397359297907	180.0
1801	1.9770897036485142	180.1
1802	1.971955763804728	180.2
1803	1.9672933107789226	180.3
1804	1.9649244798111631	180.4
1805	1.9626987407706393	180.5
1806	1.9705329494893975	180.6
1807	1.9750658604750722	180.7
1808	1.963129241471302	180.8
1809	1.961183054872175	180.9
1810	1.9680716156813691	181.0
1811	1.9573721085926628	181.1
1812	1.9701836820688314	181.2
1813	1.9623634539039	181.3
1814	1.9650871554453218	181.4
1815	1.9665988519124364	181.5
1816	1.9698919492776175	181.6
1817	1.9678422917703213	181.7
1818	1.9658884264317862	181.8
1819	1.9756369750576526	181.9
1820	1.9810323478893124	182.0
1821	1.968805196154856	182.1
1822	1.9702061816296508	182.2
1823	1.9651163386451898	182.3
1824	1.9701141043445682	182.4
1825	1.9666903716593507	182.5
1826	1.957784212512648	182.6
1827	1.9605369134262127	182.7
1828	1.9662760957341034	182.8
1829	1.9626849140533702	182.9
1830	1.959298550760473	183.0
1831	1.9720561473804041	183.1
1832	1.9614379933586181	183.2
1833	1.9571871432410597	183.3
1834	1.9589174689926838	183.4
1835	1.9598523163581012	183.5
1836	1.9558648753776129	183.6
1837	1.962814233112638	183.7
1838	1.9537201491541731	183.8
1839	1.9517841715378217	183.9
1840	1.9540128750671275	184.0
1841	1.9607562893434072	184.1
1842	1.9575293912866822	184.2
1843	1.9528993462480257	184.3
1844	1.9681681490269547	184.4
1845	1.9627977849029858	184.5
1846	1.9615114935039317	184.6
1847	1.962722359070223	184.7
1848	1.9680576133086778	184.8
1849	1.9730206975205429	184.9
1850	1.9580033328987305	185.0
1851	1.9513511508275945	185.1
1852	1.95354092617555	185.2
1853	1.9674922249452351	185.3
1854	1.969124682008202	185.4
1855	1.9648735072130579	185.5
1856	1.957274380281129	185.6
1857	1.9547399516822428	185.7
1858	1.9646428147796247	185.8
1859	1.9642866787144329	185.9
1860	1.9582652287401203	186.0
1861	1.9617872834055656	186.1
1862	1.9629099081620032	186.2
1863	1.9579963907240054	186.3
1864	1.9636611909286688	186.4
1865	1.9674261852459507	186.5
1866	1.9630702152937693	186.6
1867	1.9647848237228298	186.7
1868	1.970192273949385	186.8
1869	1.9667328845274594	186.9
1870	1.9728156363049756	187.0
1871	1.97050522785091	187.1
1872	1.9625332378184264	187.2
1873	1.956453303818099	187.3
1874	1.9669560872389082	187.4
1875	1.9594564958342147	187.5
1876	1.9653563034359518	187.6
1877	1.963076349806272	187.7
1878	1.9624372322681045	187.8
1879	1.9567808277507628	187.9
1880	1.9502794592832633	188.0
1881	1.949742179781156	188.1
1882	1.9510937997014999	188.2
1883	1.9592030713355315	188.3
1884	1.9614493789943697	188.4
1885	1.9620127567615537	188.5
1886	1.96030740769585	188.6
1887	1.9674994209022914	188.7
1888	1.9516785083219987	188.8
1889	1.948211929978656	188.9
1890	1.9612947548268276	189.0
1891	1.9661830992524878	189.1
1892	1.9597600270866102	189.2
1893	1.9603445297671984	189.3
1894	1.9535107852192128	189.4
1895	1.9525063517343444	189.5
1896	1.9563579142734178	189.6
1897	1.9588016117259561	189.7
1898	1.9555131539766846	189.8
1899	1.9586671189525864	189.9
1900	1.9651550181597992	190.0
1901	1.956093327506768	190.1
1902	1.9714873415352285	190.2
1903	1.9627367567546394	190.3
1904	1.9696088390887523	190.4
1905	1.9625911825479203	190.5
1906	1.9603000298689806	190.6
1907	1.9665765060544549	190.7
1908	1.9723704463466398	190.8
1909	1.9701446267512048	190.9
1910	1.9692891492578708	191.0
1911	1.9773111367384077	191.1
1912	1.9722244806544451	191.2
1913	1.9693195411064885	191.3
1914	1.9637196563222907	191.4
1915	1.9620359159952188	191.5
1916	1.9636408687486164	191.6
1917	1.9694927239045148	191.7
1918	1.9677529209099172	191.8
1919	1.9738044518229407	191.9
1920	1.968104911632832	192.0
1921	1.9723116033146901	192.1
1922	1.972560738766131	192.2
1923	1.9660646052707658	192.3
1924	1.967721073990531	192.4
1925	1.9751471658166875	192.5
1926	1.9734694104107735	192.6
1927	1.9724782292327374	192.7
1928	1.973925944937427	192.8
1929	1.9656509056757023	192.9
1930	1.9717046604839108	193.0
1931	1.969090119215953	193.1
1932	1.9743378374225578	193.2
1933	1.9618669218770717	193.3
1934	1.9784550872696978	193.4
1935	1.9754495068072766	193.5
1936	1.9651013338078849	193.6
1937	1.9805350722482051	193.7
1938	1.9727378656606898	193.8
1939	1.9719493037779818	193.9
1940	1.9651325526063235	194.0
1941	1.9736270754524867	194.1
1942	1.970009931046981	194.2
1943	1.974670838733564	194.3
1944	1.9772882964897762	194.4
1945	1.9667123727787756	194.5
1946	1.9697313548943731	194.6
1947	1.9641578156142419	194.7
1948	1.9724065623626605	194.8
1949	1.9767427714066796	194.9
1950	1.9632524752946474	195.0
1951	1.9660294174545783	195.1
1952	1.9615606367382314	195.2
1953	1.9606969532177445	195.3
1954	1.9718439122896614	195.4
1955	1.9650351538437747	195.5
1956	1.9688692627084474	195.6
1957	1.9649927337112143	195.7
1958	1.9676870178164854	195.8
1959	1.9642504079577447	195.9
1960	1.9723496840307466	196.0
1961	1.9577966101205326	196.1
1962	1.9558746828318618	196.2
1963	1.9635465617818721	196.3
1964	1.9656869748270809	196.4
1965	1.9656509381972354	196.5
1966	1.9734326410686815	196.6
1967	1.9659019471393762	196.7
1968	1.9612542383633116	196.8
1969	1.9617497919356874	196.9
1970	1.9673359956576648	197.0
1971	1.963627956671503	197.1
1972	1.963545246043008	197.2
1973	1.9747035993714726	197.3
1974	1.9616560558880631	197.4
1975	1.9581846806654215	197.5
1976	1.9578146555590097	197.6
1977	1.9637161177366111	197.7
1978	1.9613428646165147	197.8
1979	1.967668723880166	197.9
1980	1.966605393964209	198.0
1981	1.965998273615394	198.1
1982	1.9687317800372572	198.2
1983	1.9609116157214	198.3
1984	1.9637074731686435	198.4
1985	1.972142684414287	198.5
1986	1.9615725639790662	198.6
1987	1.9552903017665653	198.7
1988	1.9700355135936674	198.8
1989	1.9692585586057516	198.9
1990	1.966986620821939	199.0
1991	1.9567175461082225	199.1
1992	1.9694247447182158	199.2
1993	1.9552618667953183	199.3
1994	1.964564150160022	199.4
1995	1.9579757866844487	199.5
1996	1.9605889983046667	199.6
1997	1.9629275234417194	199.7
1998	1.966024217972728	199.8
[truncated: 24,001 more rows]
