# Supplementary material for: Assessing structure-function impacts on Vitellogenin by leveraging allelic variant found in honey bee subspecies Apis mellifera mellifera
Source: iScience. 2025 Jul 29;28(9):113241. doi: 10.1016/j.isci.2025.113241 (PMC12496180; doi:10.1016/j.isci.2025.113241)
Supplement: Data S1. Data and code for molecular dynamics [file mmc2.zip › MD_analysis/inputfiles/del/summary.EKTOT]

0 9199.1041
1 5915.5093
2 6416.5308
3 6510.5005
4 6471.2061
5 6469.4233
6 6396.2896
7 6383.2842
8 6334.4019
9 6286.8721
10 6304.6367
11 6287.9971
12 6249.0322
13 6261.3057
14 6249.7017
15 6275.7695
16 6289.4302
17 6276.6846
18 6243.2651
19 6229.3857
20 6263.8062
21 6248.6133
22 6226.3213
23 6274.7627
24 6258.1699
25 6297.0693
26 6268.5557
27 6253.8843
28 6206.3994
29 6251.1670
30 6260.6143
31 6283.0215
32 6262.6772
33 6252.5703
34 6261.1274
35 6252.1479
36 6215.6675
37 6293.4326
38 6259.8545
39 6223.4321
40 6264.6392
41 6220.9097
42 6285.6157
43 6255.8638
44 6253.6899
45 6196.0171
46 6281.6475
47 6288.4604
48 6193.0562
49 6284.3892
50 6288.0776
51 6207.4546
52 6301.8857
53 6232.6074
54 6275.0796
55 6248.6621
56 6242.3154
57 6274.8291
58 6238.0146
59 6224.7217
60 6275.3516
61 6215.5054
62 6253.2676
63 6182.4619
64 6219.1641
65 6227.3286
66 6239.0146
67 6287.9741
68 6278.4927
69 6262.5044
70 6247.1094
71 6250.7964
72 6247.6411
73 6243.0825
74 6226.0454
75 6270.6743
76 6227.4839
77 6205.1011
78 6250.9790
79 6227.0962
80 6253.1895
81 6247.1138
82 6277.9663
83 6224.5234
84 6257.7104
85 6231.4531
86 6244.4019
87 6216.5039
88 6208.2607
89 6223.9111
90 6217.9355
91 6257.5605
92 6253.5723
93 6255.5698
94 6263.2041
95 6278.2598
96 6207.3394
97 6229.7207
98 6215.4590
99 6237.7876
100 6233.0269
101 6244.4619
102 6274.1494
103 6240.9141
104 6259.9966
105 6263.5703
106 6214.8423
107 6185.7671
108 6228.1963
109 6220.5435
110 6230.2041
111 6271.2104
112 6240.2041
113 6271.7515
114 6249.1611
115 6229.9087
116 6234.5703
117 6217.6924
118 6213.4268
119 6206.9536
120 6238.7964
121 6285.4072
122 6286.7661
123 6232.5854
124 6193.9858
125 6232.8203
126 8886.7949
127 11123.3486
128 11940.1465
129 12317.4131
130 12509.6514
131 12523.6289
132 12557.6768
133 12545.1670
134 12610.5176
135 12447.9287
136 12574.7295
137 12657.5586
138 12579.1426
139 12627.5176
140 12588.4785
141 12520.4521
142 12560.3008
143 12491.6562
144 12574.5518
145 12535.4111
146 12473.9746
147 12484.2793
148 12559.5859
149 12489.6348
150 12489.8223
151 12526.0996
152 12522.4092
153 12551.3096
154 12513.9922
155 12652.2461
156 12501.2773
157 12535.2861
158 12451.1191
159 12438.9521
160 12578.9590
161 12628.6426
162 12522.9434
163 12561.2949
164 12524.4355
165 12486.4746
166 12511.1680
167 12431.0264
168 12473.2988
169 12504.9248
170 12488.2559
171 12537.0332
172 12465.7861
173 12434.5371
174 12366.4893
175 12536.1797
176 12544.0195
177 12583.5410
178 12531.0098
179 12525.9873
180 12506.3945
181 12487.6660
182 12488.7285
183 12458.6309
184 12474.3994
185 12429.1426
186 12502.0264
187 12445.9404
188 12386.3906
189 12373.9854
190 12447.2793
191 12484.0225
192 12519.3604
193 12523.0010
194 12435.2783
195 12519.1230
196 12448.4082
197 12469.9609
198 12361.6699
199 12467.1670
200 12495.7109
201 12503.6172
202 12409.8896
203 12439.0361
204 12570.1045
205 12547.1191
206 12426.7061
207 12540.6465
208 12469.2676
209 12452.3926
210 12463.8125
211 12372.2236
212 12418.0361
213 12553.5557
214 12583.9502
215 12485.3408
216 12463.8027
217 12492.2510
218 12466.4316
219 12422.5166
220 12476.1455
221 12428.4395
222 12489.0791
223 12461.3926
224 12442.4199
225 12477.7988
226 12459.9463
227 12471.1396
228 12498.1934
229 12604.9844
230 12508.5117
231 12478.7598
232 12528.5732
233 12454.1377
234 12546.8193
235 12477.7686
236 12503.0928
237 12526.7715
238 12519.0254
239 12442.5049
240 12537.8721
241 12501.3145
242 12546.6895
243 12439.5312
244 12429.7969
245 12575.5596
246 12546.7031
247 12466.7334
248 12562.3027
249 12424.7588
250 12519.6875
251 17795.4688
252 21952.7344
253 23592.4980
254 24303.8945
255 24542.0371
256 24743.1445
257 24974.5312
258 25041.0977
259 24905.5527
260 25096.5195
261 24966.6230
262 24916.2324
263 25189.2617
264 24895.8711
265 24897.4219
266 24872.3809
267 25072.2285
268 24915.8848
269 25200.1113
270 24915.0996
271 24919.0137
272 25094.0840
273 24964.4453
274 24951.0371
275 24889.3457
276 24884.2852
277 24979.5156
278 24974.6211
279 24758.2109
280 24820.7148
281 24864.8125
282 25047.8984
283 24868.5488
284 25026.8477
285 25047.5352
286 24968.1230
287 24847.0176
288 24915.5605
289 25015.3086
290 24881.5586
291 24885.4277
292 25052.5586
293 24838.1426
294 24852.8672
295 24986.7578
296 25015.2773
297 25035.1055
298 24930.3359
299 24970.1973
300 24770.4375
301 24844.9297
302 24919.7793
303 24832.4863
304 25020.7500
305 24782.4043
306 24968.5664
307 24944.7480
308 25045.2617
309 25074.9180
310 25072.6133
311 24900.3027
312 24896.6992
313 25063.6387
314 24919.8848
315 25015.1328
316 24940.4922
317 25168.2871
318 24990.4492
319 24915.1875
320 25050.4004
321 24963.7188
322 24977.7754
323 24934.5957
324 25018.8750
325 25035.7500
326 25184.2207
327 24966.9102
328 24831.7754
329 24902.7285
330 25065.4277
331 25026.4043
332 25103.4590
333 24888.6719
334 24874.9668
335 24814.7949
336 24893.9961
337 24869.5293
338 24862.0762
339 24911.2402
340 24875.0078
341 24910.9785
342 24841.2930
343 24852.1855
344 24865.5996
345 24865.1426
346 24874.8262
347 24964.5352
348 24858.7578
349 25083.7520
350 24971.3516
351 24862.6562
352 24965.9355
353 24979.8906
354 24942.1621
355 25003.4922
356 24958.6543
357 24972.8340
358 24812.6777
359 25021.9570
360 24960.6953
361 24946.4395
362 24994.1152
363 24982.9062
364 24988.1328
365 24985.2910
366 25125.8223
367 24985.7812
368 24866.8027
369 24944.4414
370 24889.1562
371 25014.5508
372 24967.0156
373 24974.7949
374 25131.2988
375 25129.7441
376 27666.1719
377 32487.6719
378 34189.7578
379 35294.5469
380 36189.2734
381 36726.5742
382 37115.7539
383 37255.8320
384 37175.6406
385 37206.2891
386 37444.6055
387 37329.8633
388 37471.1328
389 37357.5156
390 37470.2266
391 37288.2305
392 37282.9453
393 37197.4336
394 37223.2734
395 37522.8711
396 37157.4805
397 37173.6758
398 37264.9844
399 37457.8828
400 37432.0117
401 37345.4180
402 37406.5938
403 37496.2500
404 37358.6875
405 37648.6406
406 37564.8789
407 37337.8750
408 37390.2422
409 37480.9414
410 37411.2227
411 37389.6602
412 37494.0000
413 37519.6914
414 37425.6211
415 37496.8203
416 37303.3984
417 37359.6328
418 37345.2891
419 37490.8867
420 37420.5820
421 37433.4805
422 37355.1602
423 37418.1133
424 37619.7461
425 37343.5469
426 37333.7617
427 37286.0391
428 37239.5898
429 37340.1914
430 37186.4102
431 37270.7617
432 37429.5430
433 37384.0156
434 37504.7852
435 37299.8633
436 37524.5000
437 37447.6094
438 37570.1602
439 37161.7930
440 37324.8438
441 37479.6797
442 37603.2109
443 37387.7188
444 37242.3398
445 37309.7344
446 37390.3672
447 37638.0820
448 37564.0469
449 37492.3477
450 37454.9648
451 37281.6602
452 37468.9688
453 37499.7461
454 37164.9102
455 37540.3125
456 37532.8750
457 37438.7812
458 37668.0312
459 37356.5625
460 37600.2578
461 37531.5156
462 37591.0469
463 37555.0508
464 37858.1445
465 37329.9336
466 37315.6641
467 37369.6367
468 37433.7422
469 37204.6016
470 37424.2461
471 37368.6094
472 37273.4922
473 37478.6914
474 37226.9766
475 37134.5117
476 37056.0000
477 37540.6289
478 37585.5117
479 37674.9492
480 37571.8945
481 37520.9414
482 37648.0547
483 37818.9805
484 37411.4102
485 37541.1523
486 37536.4023
487 37422.4219
488 37451.3711
489 37422.3984
490 37508.7344
491 37583.9141
492 37568.0234
493 37434.0234
494 37360.2305
495 37306.0625
496 37471.4844
497 37515.2383
498 37405.3359
499 37077.8477
500 37167.6562
