# Supplementary material for: Assessing structure-function impacts on Vitellogenin by leveraging allelic variant found in honey bee subspecies Apis mellifera mellifera
Source: iScience. 2025 Jul 29;28(9):113241. doi: 10.1016/j.isci.2025.113241 (PMC12496180; doi:10.1016/j.isci.2025.113241)
Supplement: Data S1. Data and code for molecular dynamics [file mmc2.zip › MD_analysis/inputfiles/del/summary.ETOT]

0 -271619.1901
1 -234153.0577
2 -234149.3229
3 -234630.5746
4 -235096.2569
5 -235375.0415
6 -235711.3787
7 -235959.8711
8 -236210.0191
9 -236461.3412
10 -236586.1406
11 -236679.7626
12 -236883.3427
13 -236963.5083
14 -237019.4583
15 -237039.0817
16 -237043.4680
17 -237119.7367
18 -237209.3236
19 -237267.9081
20 -237301.1496
21 -237346.0479
22 -237378.8246
23 -237345.0421
24 -237362.8621
25 -237416.1105
26 -237483.0582
27 -237484.9946
28 -237524.5853
29 -237500.8004
30 -237519.7264
31 -237562.8080
32 -237549.2625
33 -237613.0200
34 -237591.6529
35 -237630.6869
36 -237658.3995
37 -237673.6256
38 -237655.1928
39 -237716.8633
40 -237777.0473
41 -237796.3923
42 -237809.4650
43 -237869.2943
44 -237886.8298
45 -237917.0350
46 -237895.6717
47 -237845.2276
48 -237964.0606
49 -237905.2929
50 -237940.1431
51 -238005.2105
52 -237906.2035
53 -237990.8419
54 -238012.9415
55 -238014.1008
56 -238042.5588
57 -238036.1507
58 -238060.6185
59 -238096.3300
60 -238093.8954
61 -238143.3154
62 -238090.2889
63 -238195.3729
64 -238197.0897
65 -238188.9194
66 -238178.5569
67 -238134.8292
68 -238142.2176
69 -238170.5795
70 -238191.9819
71 -238182.6282
72 -238203.5894
73 -238206.3909
74 -238241.4742
75 -238179.4205
76 -238199.5363
77 -238255.3656
78 -238264.4174
79 -238253.0261
80 -238247.4257
81 -238343.9496
82 -238266.9174
83 -238350.8981
84 -238300.9337
85 -238340.4482
86 -238402.4951
87 -238394.0937
88 -238389.9435
89 -238387.2787
90 -238398.1519
91 -238367.4459
92 -238401.9224
93 -238419.5283
94 -238373.3131
95 -238376.3395
96 -238478.6887
97 -238440.2225
98 -238472.3284
99 -238406.2645
100 -238453.1522
101 -238429.5494
102 -238440.9268
103 -238462.5686
104 -238468.3230
105 -238463.0513
106 -238515.7461
107 -238577.4892
108 -238583.5831
109 -238553.7295
110 -238503.7470
111 -238470.5632
112 -238486.9309
113 -238491.2557
114 -238548.2072
115 -238570.4698
116 -238596.7401
117 -238575.1105
118 -238590.7775
119 -238637.9638
120 -238606.9082
121 -238559.6251
122 -238587.3313
123 -238645.8627
124 -238657.9924
125 -238620.0771
126 -233061.9379
127 -228410.5736
128 -226675.8244
129 -226028.3800
130 -225688.7840
131 -225645.2522
132 -225716.7221
133 -225801.5329
134 -225918.9123
135 -226045.2644
136 -225897.5198
137 -225931.9290
138 -226002.8194
139 -226046.7737
140 -226262.8086
141 -226442.0728
142 -226367.4874
143 -226556.4888
144 -226537.5543
145 -226523.5746
146 -226751.2757
147 -226750.3963
148 -226650.5145
149 -226772.6078
150 -226786.5842
151 -226819.5689
152 -226945.5227
153 -226894.2129
154 -226930.3984
155 -226843.6195
156 -227025.0482
157 -226931.3260
158 -227116.6904
159 -227194.1989
160 -227073.1441
161 -227052.1717
162 -227164.5232
163 -227142.4262
164 -227258.1790
165 -227287.8572
166 -227361.9407
167 -227339.9877
168 -227325.9893
169 -227398.6720
170 -227292.9469
171 -227267.5881
172 -227397.8383
173 -227468.6830
174 -227631.0210
175 -227495.4356
176 -227484.1837
177 -227453.5952
178 -227476.0043
179 -227519.9662
180 -227507.1147
181 -227624.2734
182 -227589.5364
183 -227582.9133
184 -227663.0942
185 -227735.4598
186 -227700.7521
187 -227741.3057
188 -227746.3056
189 -227846.7203
190 -227681.3430
191 -227675.3443
192 -227662.0789
193 -227766.2704
194 -227721.9152
195 -227709.6842
196 -227772.8029
197 -227796.6967
198 -227989.9349
199 -227846.8079
200 -227840.1545
201 -227866.0009
202 -227932.6792
203 -227942.7214
204 -227668.4189
205 -227805.8869
206 -227969.1242
207 -227935.3750
208 -227907.5190
209 -227976.2884
210 -227941.6727
211 -227968.8370
212 -228001.7746
213 -227814.5032
214 -227845.7775
215 -227920.1299
216 -227998.5482
217 -227932.5570
218 -227951.3888
219 -227973.9373
220 -227990.4519
221 -228083.4224
222 -228079.8290
223 -227980.4824
224 -228031.2660
225 -228018.0747
226 -228086.5285
227 -228070.7177
228 -228057.8911
229 -228010.3365
230 -228045.3867
231 -228100.4377
232 -228132.4567
233 -228233.9569
234 -228119.0251
235 -228224.1955
236 -228160.8748
237 -228172.8730
238 -228107.7680
239 -228230.8856
240 -228240.9259
241 -228155.0923
242 -228059.0337
243 -228252.6246
244 -228246.3514
245 -228112.7571
246 -228126.1926
247 -228262.4645
248 -228299.8126
249 -228265.5847
250 -228244.1442
251 -217000.4983
252 -207346.3294
253 -202971.0026
254 -201103.5747
255 -199937.6362
256 -199418.0717
257 -198947.5585
258 -198687.6532
259 -198730.5451
260 -198603.7316
261 -198796.8597
262 -198894.1231
263 -198493.1492
264 -198940.8000
265 -198866.6022
266 -198985.0045
267 -198840.9066
268 -199020.6961
269 -198842.9977
270 -199076.3800
271 -199171.5579
272 -199245.7440
273 -199330.8439
274 -199303.9453
275 -199357.4114
276 -199404.2685
277 -199440.7943
278 -199516.7092
279 -199753.8266
280 -199862.6014
281 -199704.9289
282 -199967.4004
283 -199998.6705
284 -199619.7588
285 -199815.8204
286 -199862.7775
287 -200107.0179
288 -200015.1722
289 -199935.5485
290 -199964.5308
291 -199759.5999
292 -199885.8595
293 -200061.9499
294 -199826.3817
295 -199618.7680
296 -199605.0232
297 -199855.7785
298 -199953.2617
299 -199846.6058
300 -199977.6552
301 -199999.5192
302 -200110.1834
303 -200015.4440
304 -199904.4484
305 -200104.8207
306 -199960.8912
307 -199893.9868
308 -199672.5155
309 -199820.1639
310 -199838.7494
311 -199708.5769
312 -199826.6882
313 -199687.5386
314 -199897.8918
315 -199943.8709
316 -199903.4522
317 -199836.9646
318 -199940.1682
319 -199897.2907
320 -199833.7626
321 -199879.5786
322 -199926.0581
323 -199944.6234
324 -199946.9281
325 -199592.6293
326 -199816.0067
327 -200123.6209
328 -200115.8359
329 -200099.4027
330 -200139.4316
331 -200009.3866
332 -200232.5340
333 -200389.0153
334 -200300.0683
335 -200430.0142
336 -200335.8671
337 -200363.1392
338 -200335.9981
339 -200256.7358
340 -200461.8691
341 -200267.0302
342 -200164.6765
343 -200246.3434
344 -200117.7780
345 -200399.6311
346 -200443.3701
347 -200394.8901
348 -200275.3990
349 -200114.7740
350 -200191.8366
351 -200199.6430
352 -200240.0802
353 -200341.5852
354 -200341.0834
355 -200119.5467
356 -200293.5856
357 -200379.1813
358 -200406.8497
359 -200436.7490
360 -200270.4525
361 -200437.4494
362 -200248.8265
363 -200303.3626
364 -200574.2971
365 -200324.1035
366 -200194.5136
367 -200184.8191
368 -200423.1268
369 -200657.7575
370 -200466.5382
371 -200417.2638
372 -200280.4575
373 -200232.6502
374 -200083.3549
375 -200057.6189
376 -194222.8103
377 -180444.7583
378 -172420.3942
379 -167234.7013
380 -163688.3378
381 -161516.8482
382 -159857.9390
383 -159248.9073
384 -159225.6839
385 -159293.2119
386 -158930.3388
387 -159045.4293
388 -158826.2761
389 -158902.6188
390 -159002.2136
391 -158987.5720
392 -159055.0859
393 -158980.7488
394 -158827.4559
395 -158833.3476
396 -158853.0324
397 -159161.5985
398 -159025.0327
399 -158728.6629
400 -158904.0672
401 -158695.5511
402 -158673.4215
403 -158565.0482
404 -158655.6122
405 -158522.6013
406 -158772.0390
407 -158828.6112
408 -158805.7918
409 -158739.9841
410 -158685.8497
411 -159007.5009
412 -158682.5778
413 -158808.2289
414 -158912.0391
415 -158946.8918
416 -159021.0717
417 -159128.6318
418 -158929.5330
419 -158796.6154
420 -158971.0932
421 -158713.7580
422 -159011.3120
423 -158670.5824
424 -158844.7110
425 -159424.8788
426 -159355.1391
427 -159429.8032
428 -159084.7897
429 -159102.1468
430 -158925.1224
431 -158981.1678
432 -158661.7245
433 -158760.6113
434 -158740.1758
435 -158685.7636
436 -158596.1968
437 -158526.2651
438 -158556.0841
439 -158817.1780
440 -159035.2569
441 -159097.5303
442 -158772.9777
443 -159003.2326
444 -159415.1847
445 -159386.8041
446 -159055.0157
447 -158646.5898
448 -158879.0197
449 -158644.1164
450 -158450.8357
451 -159088.4320
452 -159106.5937
453 -159091.2927
454 -159376.2663
455 -159064.6259
456 -158836.4766
457 -158690.5668
458 -158763.1222
459 -158573.0305
460 -158675.4687
461 -158552.3574
462 -158477.5832
463 -158383.0449
464 -158560.6692
465 -158949.7316
466 -159074.3957
467 -159030.8337
468 -158785.9008
469 -159090.5429
470 -158855.0003
471 -158906.9870
472 -158925.3613
473 -158981.2573
474 -159172.5484
475 -159434.5166
476 -159721.6728
477 -159160.7583
478 -158823.6288
479 -158730.4249
480 -158702.2188
481 -158578.4449
482 -158615.9061
483 -158268.6846
484 -158692.3318
485 -158749.5380
486 -158613.6880
487 -158540.3954
488 -158904.6889
489 -158862.1033
490 -158833.1682
491 -158609.3696
492 -158605.5211
493 -158615.2414
494 -159026.9283
495 -159318.8790
496 -158847.8531
497 -158531.1925
498 -159126.3913
499 -159474.7367
500 -159502.7632
