# Supplementary material for: Assessing structure-function impacts on Vitellogenin by leveraging allelic variant found in honey bee subspecies Apis mellifera mellifera
Source: iScience. 2025 Jul 29;28(9):113241. doi: 10.1016/j.isci.2025.113241 (PMC12496180; doi:10.1016/j.isci.2025.113241)
Supplement: Data S1. Data and code for molecular dynamics [file mmc2.zip › MD_analysis/inputfiles/del/step4.0_minimization.mdout]

          -------------------------------------------------------
          Amber 22 PMEMD                              2022
          -------------------------------------------------------

| PMEMD implementation of SANDER, Release 22

|  Compiled date/time: Thu Apr 14 19:06:37 2022
| Run on 01/31/2024 at 11:03:59

|   Executable path: pmemd.cuda_SPFP
| Working directory: /home/vleipart/Documents/MDsim/Amberbb/del2
|          Hostname: Unknown
  [-O]verwriting output

File Assignments:
|   MDIN: step4.0_minimization.mdin                                             
|  MDOUT: step4.0_minimization.mdout                                            
| INPCRD: step3_input.rst7                                                      
|   PARM: step3_input.parm7                                                     
| RESTRT: step4.0_minimization.rst7                                             
|   REFC: step3_input.rst7                                                      
|  MDVEL: mdvel                                                                 
|   MDEN: mden                                                                  
|  MDCRD: mdcrd                                                                 
| MDINFO: step4.0_minimization.mdinfo                                           
|  MDFRC: mdfrc                                                                 


 Here is the input file:

Minimization input file in explicit solvent                                    
 &cntrl                                                                        
    ! Minimization options                                                     
    imin=1,        ! Turn on minimization                                      
    maxcyc=5000,   ! Maximum number of minimization cycles                     
    ncyc=2500,     ! 100 steepest-descent steps, better for strained systems   
                                                                               
    ! Potential energy function options                                        
    cut=9.0,       ! nonbonded cutoff, in Angstroms                            
                                                                               
    ! Control how often information is printed to the output file              
    ntpr=100,      ! Print energies every 100 steps                            
    ntxo=2,        ! Write NetCDF format                                       
                                                                               
    ! Restraint options                                                        
    ntr=1,         ! Positional restraints for proteins, sugars, and ligands   
                                                                               
    ! Set water atom/residue names for SETTLE recognition                      
    watnam='WAT',  ! Water residues are named WAT                              
    owtnm='O',     ! Water oxygens are named O                                 
 /                                                                             
Protein posres                                                                 
1.0                                                                            
RES 1 300                                                                      
END                                                                            
END                                                                            
                                                                               


Note: ig = -1. Setting random seed to    16098 based on wallclock time in 
      microseconds.
| irandom = 1, using AMBER's internal random number generator (default).
 
|--------------------- INFORMATION ----------------------
| GPU (CUDA) Version of PMEMD in use: NVIDIA GPU IN USE.
|                    Version 18.0.0
| 
|                      03/25/2018
| 
| Implementation by:
|                    Ross C. Walker     (SDSC)
|                    Scott Le Grand     (nVIDIA)
| 
| Version 18 performance extensions by:
|                    David Cerutti     (Rutgers)
| 
| Precision model in use:
|      [SPFP] - Single Precision Forces, 64-bit Fixed Point
|               Accumulation. (Default)
| 
|--------------------------------------------------------
 
|----------------- CITATION INFORMATION -----------------
|
|    When publishing work that utilized the CUDA version
|    of AMBER, please cite the following in addition to
|    the regular AMBER citations:
|
|  - Romelia Salomon-Ferrer; Andreas W. Goetz; Duncan
|    Poole; Scott Le Grand; Ross C. Walker "Routine
|    microsecond molecular dynamics simulations with
|    AMBER - Part II: Particle Mesh Ewald", J. Chem.
|    Theory Comput., 2013, 9 (9), pp3878-3888,
|    DOI: 10.1021/ct400314y.
|
|  - Andreas W. Goetz; Mark J. Williamson; Dong Xu;
|    Duncan Poole; Scott Le Grand; Ross C. Walker
|    "Routine microsecond molecular dynamics simulations
|    with AMBER - Part I: Generalized Born", J. Chem.
|    Theory Comput., 2012, 8 (5), pp1542-1555.
|
|  - Scott Le Grand; Andreas W. Goetz; Ross C. Walker
|    "SPFP: Speed without compromise - a mixed precision
|    model for GPU accelerated molecular dynamics
|    simulations.", Comp. Phys. Comm., 2013, 184
|    pp374-380, DOI: 10.1016/j.cpc.2012.09.022
|
|--------------------------------------------------------
 
|------------------- GPU DEVICE INFO --------------------
|
|            CUDA_VISIBLE_DEVICES: not set
|   CUDA Capable Devices Detected:      2
|           CUDA Device ID in use:      0
|                CUDA Device Name: NVIDIA RTX A4000
|     CUDA Device Global Mem Size:  16108 MB
| CUDA Device Num Multiprocessors:     48
|           CUDA Device Core Freq:   1.56 GHz
|
|--------------------------------------------------------
 
 
| Conditional Compilation Defines Used:
| PUBFFT
| BINTRAJ
| CUDA
| EMIL

| Largest sphere to fit in unit cell has radius =    43.500

| New format PARM file being parsed.
| Version =    1.000 Date = 01/31/24 Time = 04:16:14

| Note: 1-4 EEL scale factors are being read from the topology file.

| Note: 1-4 VDW scale factors are being read from the topology file.
| Duplicated    0 dihedrals

| Duplicated    0 dihedrals

--------------------------------------------------------------------------------
   1.  RESOURCE   USE: 
--------------------------------------------------------------------------------

 getting new box info from bottom of inpcrd
 NATOM  =   61574 NTYPES =      18 NBONH =   59096 MBONA  =    2415
 NTHETH =    5428 MTHETA =    3270 NPHIH =   10941 MPHIA  =   10542
 NHPARM =       0 NPARM  =       0 NNB   =  102014 NRES   =   19311
 NBONA  =    2415 NTHETA =    3270 NPHIA =   10542 NUMBND =      74
 NUMANG =     169 NPTRA  =     377 NATYP =       0 NPHB   =       0
 IFBOX  =       1 NMXRS  =      24 IFCAP =       0 NEXTRA =       0
 NCOPY  =       0


| Coordinate Index Table dimensions:    17   17   17
| Direct force subcell size =     5.1176    5.1176    5.1176

     BOX TYPE: RECTILINEAR

--------------------------------------------------------------------------------
   2.  CONTROL  DATA  FOR  THE  RUN
--------------------------------------------------------------------------------

                                                                                

General flags:
     imin    =       1, nmropt  =       0

Nature and format of input:
     ntx     =       1, irest   =       0, ntrx    =       1

Nature and format of output:
     ntxo    =       2, ntpr    =     100, ntrx    =       1, ntwr    =       1
     iwrap   =       0, ntwx    =       0, ntwv    =       0, ntwe    =       0
     ioutfm  =       1, ntwprt  =       0, idecomp =       0, rbornstat=      0

Potential function:
     ntf     =       1, ntb     =       1, igb     =       0, nsnb    =      25
     ipol    =       0, gbsa    =       0, iesp    =       0
     dielc   =   1.00000, cut     =   9.00000, intdiel =   1.00000

Frozen or restrained atoms:
     ibelly  =       0, ntr     =       1
     restraint_wt =   0.00000

Energy minimization:
     maxcyc  =    5000, ncyc    =    2500, ntmin   =       1
     dx0     =   0.01000, drms    =   0.00010

| Intermolecular bonds treatment:
|     no_intermolecular_bonds =       1

| Energy averages sample interval:
|     ene_avg_sampling =       1

Ewald parameters:
     verbose =       0, ew_type =       0, nbflag  =       1, use_pme =       1
     vdwmeth =       1, eedmeth =       1, netfrc  =       0
     Box X =   87.000   Box Y =   87.000   Box Z =   87.000
     Alpha =   90.000   Beta  =   90.000   Gamma =   90.000
     NFFT1 =   96       NFFT2 =   96       NFFT3 =   96
     Cutoff=    9.000   Tol   =0.100E-04
     Ewald Coefficient =  0.30768
     Interpolation order =    4

    LOADING THE CONSTRAINED ATOMS AS GROUPS


   5.  REFERENCE ATOM COORDINATES

                                                                                  
    ----- READING GROUP     1; TITLE:
 Protein posres                                                              

     GROUP    1 HAS HARMONIC CONSTRAINTS     1.00000
 GRP    1 RES    1 TO   300
      Number of atoms in this group  =  4755
    ----- END OF GROUP READ -----

--------------------------------------------------------------------------------
   3.  ATOMIC COORDINATES AND VELOCITIES
--------------------------------------------------------------------------------

                                                                                
 begin time read from input coords =     0.000 ps

 
 Number of triangulated 3-point waters found:    18904

     Sum of charges from parm topology file =  -0.00000014
     Forcing neutrality...

| Dynamic Memory, Types Used:
| Reals             1770175
| Integers          2255630

| Nonbonded Pairs Initial Allocation:    14038872

| GPU memory information (estimate):
| KB of GPU memory in use:    191670
| KB of CPU memory in use:    105654

--------------------------------------------------------------------------------
   4.  RESULTS
--------------------------------------------------------------------------------


   NSTEP       ENERGY          RMS            GMAX         NAME    NUMBER
      1      -2.1678E+05     7.9164E+01     9.5765E+03     HD23     1265

 BOND    =    12202.3668  ANGLE   =      735.5319  DIHED      =     1295.8390
 UB      =        0.0000  IMP     =        0.0000  CMAP       =      262.2150
 VDWAALS =    41368.6180  EEL     =  -286853.7908  HBOND      =        0.0000
 1-4 VDW =     1670.4930  1-4 EEL =    12543.4121  RESTRAINT  =        0.0000


   NSTEP       ENERGY          RMS            GMAX         NAME    NUMBER
    100      -2.3933E+05     5.2057E-01     1.1204E+01     HG       3630

 BOND    =    15051.0586  ANGLE   =      615.5610  DIHED      =     1394.5600
 UB      =        0.0000  IMP     =        0.0000  CMAP       =      261.5453
 VDWAALS =    29480.9899  EEL     =  -299048.8703  HBOND      =        0.0000
 1-4 VDW =     1102.3584  1-4 EEL =    11682.9211  RESTRAINT  =      131.8815
 EAMBER  =  -239459.8759


   NSTEP       ENERGY          RMS            GMAX         NAME    NUMBER
    200      -2.4220E+05     4.1848E-01     1.1133E+01     CG        421

 BOND    =    15536.4011  ANGLE   =      614.7321  DIHED      =     1390.5229
 UB      =        0.0000  IMP     =        0.0000  CMAP       =      261.2514
 VDWAALS =    31864.2006  EEL     =  -304692.4831  HBOND      =        0.0000
 1-4 VDW =     1021.4331  1-4 EEL =    11554.4567  RESTRAINT  =      246.3609
 EAMBER  =  -242449.4852


   NSTEP       ENERGY          RMS            GMAX         NAME    NUMBER
    300      -2.4425E+05     3.8755E-01     1.6318E+01     ND1       422

 BOND    =    15918.4163  ANGLE   =      612.3961  DIHED      =     1386.1392
 UB      =        0.0000  IMP     =        0.0000  CMAP       =      260.0776
 VDWAALS =    33566.3030  EEL     =  -308813.2452  HBOND      =        0.0000
 1-4 VDW =      993.5949  1-4 EEL =    11496.8266  RESTRAINT  =      327.3093
 EAMBER  =  -244579.4915


   NSTEP       ENERGY          RMS            GMAX         NAME    NUMBER
    400      -2.4578E+05     3.2421E-01     1.0929E+01     ND1       422

 BOND    =    16182.5530  ANGLE   =      609.5928  DIHED      =     1384.0193
 UB      =        0.0000  IMP     =        0.0000  CMAP       =      258.5695
 VDWAALS =    34789.2690  EEL     =  -311831.9739  HBOND      =        0.0000
 1-4 VDW =      981.1748  1-4 EEL =    11469.0703  RESTRAINT  =      382.7151
 EAMBER  =  -246157.7253


   NSTEP       ENERGY          RMS            GMAX         NAME    NUMBER
    500      -2.4702E+05     1.2097E+00     1.4592E+02     CG       4605

 BOND    =    16436.8747  ANGLE   =      614.6878  DIHED      =     1382.2527
 UB      =        0.0000  IMP     =        0.0000  CMAP       =      256.9347
 VDWAALS =    35799.5985  EEL     =  -314366.2092  HBOND      =        0.0000
 1-4 VDW =      974.1273  1-4 EEL =    11452.6919  RESTRAINT  =      424.9656
 EAMBER  =  -247449.0416


   NSTEP       ENERGY          RMS            GMAX         NAME    NUMBER
    600      -2.4809E+05     1.1573E+00     2.1944E+02     CG       4605

 BOND    =    16613.6090  ANGLE   =      610.2647  DIHED      =     1379.8695
 UB      =        0.0000  IMP     =        0.0000  CMAP       =      255.6438
 VDWAALS =    36629.2537  EEL     =  -316443.0959  HBOND      =        0.0000
 1-4 VDW =      969.6741  1-4 EEL =    11443.0910  RESTRAINT  =      455.8797
 EAMBER  =  -248541.6901


   NSTEP       ENERGY          RMS            GMAX         NAME    NUMBER
    700      -2.4899E+05     8.9176E-01     9.9162E+01     ND1       422

 BOND    =    16759.6424  ANGLE   =      607.8758  DIHED      =     1378.6471
 UB      =        0.0000  IMP     =        0.0000  CMAP       =      254.7154
 VDWAALS =    37331.2731  EEL     =  -318207.8628  HBOND      =        0.0000
 1-4 VDW =      967.2397  1-4 EEL =    11436.5714  RESTRAINT  =      479.5499
 EAMBER  =  -249471.8979


   NSTEP       ENERGY          RMS            GMAX         NAME    NUMBER
    800      -2.4979E+05     2.4220E-01     1.2027E+01     ND1       422

 BOND    =    16876.0867  ANGLE   =      602.8642  DIHED      =     1377.3702
 UB      =        0.0000  IMP     =        0.0000  CMAP       =      254.0498
 VDWAALS =    37933.6696  EEL     =  -319727.8160  HBOND      =        0.0000
 1-4 VDW =      965.2687  1-4 EEL =    11431.9937  RESTRAINT  =      497.9066
 EAMBER  =  -250286.5130


   NSTEP       ENERGY          RMS            GMAX         NAME    NUMBER
    900      -2.5047E+05     6.2261E-01     7.4583E+01     ND1       422

 BOND    =    17005.3265  ANGLE   =      603.5795  DIHED      =     1376.6284
 UB      =        0.0000  IMP     =        0.0000  CMAP       =      253.5255
 VDWAALS =    38469.4957  EEL     =  -321085.3440  HBOND      =        0.0000
 1-4 VDW =      964.0804  1-4 EEL =    11427.9721  RESTRAINT  =      512.7629
 EAMBER  =  -250984.7360


   NSTEP       ENERGY          RMS            GMAX         NAME    NUMBER
   1000      -2.5108E+05     5.7866E-01     6.9268E+01     ND1       422

 BOND    =    17110.1827  ANGLE   =      602.3411  DIHED      =     1376.2593
 UB      =        0.0000  IMP     =        0.0000  CMAP       =      253.1480
 VDWAALS =    38943.3092  EEL     =  -322280.6981  HBOND      =        0.0000
 1-4 VDW =      963.1234  1-4 EEL =    11425.9184  RESTRAINT  =      524.5994
 EAMBER  =  -251606.4160


   NSTEP       ENERGY          RMS            GMAX         NAME    NUMBER
   1100      -2.5162E+05     4.7239E-01     5.5511E+01     ND1       422

 BOND    =    17201.7993  ANGLE   =      601.2407  DIHED      =     1376.2333
 UB      =        0.0000  IMP     =        0.0000  CMAP       =      252.9940
 VDWAALS =    39360.0318  EEL     =  -323325.9432  HBOND      =        0.0000
 1-4 VDW =      962.2952  1-4 EEL =    11422.4095  RESTRAINT  =      533.8635
 EAMBER  =  -252148.9395


   NSTEP       ENERGY          RMS            GMAX         NAME    NUMBER
   1200      -2.5209E+05     2.8171E-01     2.6445E+01     ND1       422

 BOND    =    17280.3640  ANGLE   =      600.1914  DIHED      =     1375.9949
 UB      =        0.0000  IMP     =        0.0000  CMAP       =      252.9456
 VDWAALS =    39727.5902  EEL     =  -324251.7263  HBOND      =        0.0000
 1-4 VDW =      961.5075  1-4 EEL =    11421.0263  RESTRAINT  =      541.2958
 EAMBER  =  -252632.1064


   NSTEP       ENERGY          RMS            GMAX         NAME    NUMBER
   1300      -2.5253E+05     3.1742E-01     3.5112E+01     ND1       422

 BOND    =    17357.7818  ANGLE   =      600.1986  DIHED      =     1375.1878
 UB      =        0.0000  IMP     =        0.0000  CMAP       =      252.9594
 VDWAALS =    40068.3742  EEL     =  -325110.6939  HBOND      =        0.0000
 1-4 VDW =      960.7688  1-4 EEL =    11419.0002  RESTRAINT  =      547.6581
 EAMBER  =  -253076.4232


   NSTEP       ENERGY          RMS            GMAX         NAME    NUMBER
   1400      -2.5292E+05     1.7774E-01     9.9854E+00     ND1       422

 BOND    =    17423.7942  ANGLE   =      599.3691  DIHED      =     1373.9607
 UB      =        0.0000  IMP     =        0.0000  CMAP       =      252.9528
 VDWAALS =    40369.0861  EEL     =  -325868.4477  HBOND      =        0.0000
 1-4 VDW =      960.0628  1-4 EEL =    11417.6880  RESTRAINT  =      552.8794
 EAMBER  =  -253471.5339


   NSTEP       ENERGY          RMS            GMAX         NAME    NUMBER
   1500      -2.5328E+05     1.9263E-01     1.5483E+01     ND1       422

 BOND    =    17486.4889  ANGLE   =      598.9203  DIHED      =     1373.1956
 UB      =        0.0000  IMP     =        0.0000  CMAP       =      252.8959
 VDWAALS =    40645.7246  EEL     =  -326565.7269  HBOND      =        0.0000
 1-4 VDW =      959.5723  1-4 EEL =    11415.7729  RESTRAINT  =      557.1976
 EAMBER  =  -253833.1565


   NSTEP       ENERGY          RMS            GMAX         NAME    NUMBER
   1600      -2.5360E+05     5.2870E-01     6.6116E+01     ND1       422

 BOND    =    17549.9029  ANGLE   =      599.9138  DIHED      =     1372.6522
 UB      =        0.0000  IMP     =        0.0000  CMAP       =      252.7916
 VDWAALS =    40901.3695  EEL     =  -327209.5271  HBOND      =        0.0000
 1-4 VDW =      959.2925  1-4 EEL =    11413.8511  RESTRAINT  =      560.6990
 EAMBER  =  -254159.7535


   NSTEP       ENERGY          RMS            GMAX         NAME    NUMBER
   1700      -2.5391E+05     4.5806E-01     6.4368E+01     CG       1633

 BOND    =    17600.7803  ANGLE   =      598.6534  DIHED      =     1372.0823
 UB      =        0.0000  IMP     =        0.0000  CMAP       =      252.6415
 VDWAALS =    41140.5048  EEL     =  -327810.0433  HBOND      =        0.0000
 1-4 VDW =      959.0314  1-4 EEL =    11413.1422  RESTRAINT  =      563.6912
 EAMBER  =  -254473.2073


   NSTEP       ENERGY          RMS            GMAX         NAME    NUMBER
   1800      -2.5419E+05     4.2014E-01     4.9040E+01     ND1       422

 BOND    =    17648.6164  ANGLE   =      598.4565  DIHED      =     1371.8074
 UB      =        0.0000  IMP     =        0.0000  CMAP       =      252.5115
 VDWAALS =    41355.7091  EEL     =  -328355.3794  HBOND      =        0.0000
 1-4 VDW =      958.9422  1-4 EEL =    11411.5486  RESTRAINT  =      566.3000
 EAMBER  =  -254757.7877


   NSTEP       ENERGY          RMS            GMAX         NAME    NUMBER
   1900      -2.5446E+05     2.4836E-01     2.4630E+01     ND1       422

 BOND    =    17690.5394  ANGLE   =      597.4250  DIHED      =     1371.5715
 UB      =        0.0000  IMP     =        0.0000  CMAP       =      252.3933
 VDWAALS =    41552.1594  EEL     =  -328861.5227  HBOND      =        0.0000
 1-4 VDW =      958.7840  1-4 EEL =    11410.9782  RESTRAINT  =      568.5722
 EAMBER  =  -255027.6718


   NSTEP       ENERGY          RMS            GMAX         NAME    NUMBER
   2000      -2.5471E+05     1.8734E-01     1.5879E+01     ND1       422

 BOND    =    17731.9425  ANGLE   =      597.3274  DIHED      =     1371.3937
 UB      =        0.0000  IMP     =        0.0000  CMAP       =      252.3157
 VDWAALS =    41730.8718  EEL     =  -329332.5813  HBOND      =        0.0000
 1-4 VDW =      958.6739  1-4 EEL =    11409.7653  RESTRAINT  =      570.6991
 EAMBER  =  -255280.2909


   NSTEP       ENERGY          RMS            GMAX         NAME    NUMBER
   2100      -2.5495E+05     1.4441E-01     9.0446E+00     ND1       422

 BOND    =    17771.4730  ANGLE   =      597.2053  DIHED      =     1370.7684
 UB      =        0.0000  IMP     =        0.0000  CMAP       =      252.2687
 VDWAALS =    41898.0749  EEL     =  -329778.4276  HBOND      =        0.0000
 1-4 VDW =      958.4914  1-4 EEL =    11408.7697  RESTRAINT  =      572.8737
 EAMBER  =  -255521.3762


   NSTEP       ENERGY          RMS            GMAX         NAME    NUMBER
   2200      -2.5518E+05     1.6162E-01     1.3602E+01     ND1       422

 BOND    =    17809.9931  ANGLE   =      596.9546  DIHED      =     1370.3828
 UB      =        0.0000  IMP     =        0.0000  CMAP       =      252.2204
 VDWAALS =    42058.7013  EEL     =  -330205.7899  HBOND      =        0.0000
 1-4 VDW =      958.4641  1-4 EEL =    11408.0520  RESTRAINT  =      574.8964
 EAMBER  =  -255751.0215


   NSTEP       ENERGY          RMS            GMAX         NAME    NUMBER
   2300      -2.5539E+05     1.3895E-01     9.0758E+00     ND1       422

 BOND    =    17845.6202  ANGLE   =      596.4910  DIHED      =     1370.4852
 UB      =        0.0000  IMP     =        0.0000  CMAP       =      252.1558
 VDWAALS =    42208.7457  EEL     =  -330605.0447  HBOND      =        0.0000
 1-4 VDW =      958.4995  1-4 EEL =    11408.0372  RESTRAINT  =      576.4692
 EAMBER  =  -255965.0100


   NSTEP       ENERGY          RMS            GMAX         NAME    NUMBER
   2400      -2.5559E+05     4.4333E-01     7.2871E+01     CG       4605

 BOND    =    17884.3158  ANGLE   =      597.0064  DIHED      =     1370.6089
 UB      =        0.0000  IMP     =        0.0000  CMAP       =      252.1006
 VDWAALS =    42353.5543  EEL     =  -330991.6464  HBOND      =        0.0000
 1-4 VDW =      958.4555  1-4 EEL =    11407.9223  RESTRAINT  =      577.7743
 EAMBER  =  -256167.6824


   NSTEP       ENERGY          RMS            GMAX         NAME    NUMBER
   2500      -2.5579E+05     3.2329E-01     3.6844E+01     ND1       422

 BOND    =    17915.4687  ANGLE   =      596.6874  DIHED      =     1370.7604
 UB      =        0.0000  IMP     =        0.0000  CMAP       =      252.0784
 VDWAALS =    42489.9889  EEL     =  -331358.7964  HBOND      =        0.0000
 1-4 VDW =      958.5374  1-4 EEL =    11407.5728  RESTRAINT  =      578.9610
 EAMBER  =  -256367.7023


   NSTEP       ENERGY          RMS            GMAX         NAME    NUMBER
   2600      -2.5708E+05     4.6818E-01     6.1659E+01     CG       3152

 BOND    =    18206.4578  ANGLE   =      599.7978  DIHED      =     1370.1119
 UB      =        0.0000  IMP     =        0.0000  CMAP       =      251.6802
 VDWAALS =    43613.5191  EEL     =  -334071.9836  HBOND      =        0.0000
 1-4 VDW =      959.4029  1-4 EEL =    11407.2854  RESTRAINT  =      588.7159
 EAMBER  =  -257663.7285


   NSTEP       ENERGY          RMS            GMAX         NAME    NUMBER
   2700      -2.5762E+05     3.8918E-01     2.8580E+01     CG       3152

 BOND    =    18250.6933  ANGLE   =      598.4348  DIHED      =     1369.3839
 UB      =        0.0000  IMP     =        0.0000  CMAP       =      251.8067
 VDWAALS =    43927.4514  EEL     =  -334976.3767  HBOND      =        0.0000
 1-4 VDW =      957.2749  1-4 EEL =    11406.2101  RESTRAINT  =      592.4131
 EAMBER  =  -258215.1217


   NSTEP       ENERGY          RMS            GMAX         NAME    NUMBER
   2800      -2.5822E+05     3.9585E-01     2.7876E+01     OD1      3153

 BOND    =    18328.2663  ANGLE   =      602.5652  DIHED      =     1368.8283
 UB      =        0.0000  IMP     =        0.0000  CMAP       =      252.0922
 VDWAALS =    44256.0618  EEL     =  -335987.2428  HBOND      =        0.0000
 1-4 VDW =      956.2912  1-4 EEL =    11405.1611  RESTRAINT  =      600.3620
 EAMBER  =  -258817.9768


   NSTEP       ENERGY          RMS            GMAX         NAME    NUMBER
   2900      -2.5852E+05     3.2183E-01     2.2705E+01     OD1      3153

 BOND    =    18356.5183  ANGLE   =      598.8443  DIHED      =     1366.8365
 UB      =        0.0000  IMP     =        0.0000  CMAP       =      252.0310
 VDWAALS =    44411.1921  EEL     =  -336473.9387  HBOND      =        0.0000
 1-4 VDW =      956.0314  1-4 EEL =    11405.0681  RESTRAINT  =      604.8436
 EAMBER  =  -259127.4170


   NSTEP       ENERGY          RMS            GMAX         NAME    NUMBER
   3000      -2.5877E+05     3.0855E-01     2.2282E+01     CG       4605

 BOND    =    18410.6469  ANGLE   =      598.2313  DIHED      =     1365.7252
 UB      =        0.0000  IMP     =        0.0000  CMAP       =      251.8839
 VDWAALS =    44562.6982  EEL     =  -336930.2671  HBOND      =        0.0000
 1-4 VDW =      955.9753  1-4 EEL =    11404.4253  RESTRAINT  =      608.7822
 EAMBER  =  -259380.6810


   NSTEP       ENERGY          RMS            GMAX         NAME    NUMBER
   3100      -2.5904E+05     2.9963E-01     2.1342E+01     N        3198

 BOND    =    18474.8182  ANGLE   =      598.1818  DIHED      =     1365.6367
 UB      =        0.0000  IMP     =        0.0000  CMAP       =      250.4890
 VDWAALS =    44715.1559  EEL     =  -337419.0072  HBOND      =        0.0000
 1-4 VDW =      955.8317  1-4 EEL =    11405.5839  RESTRAINT  =      614.3732
 EAMBER  =  -259653.3101


   NSTEP       ENERGY          RMS            GMAX         NAME    NUMBER
   3200      -2.5933E+05     2.0177E-01     1.3714E+01     CG       4605

 BOND    =    18523.5441  ANGLE   =      600.3135  DIHED      =     1365.1113
 UB      =        0.0000  IMP     =        0.0000  CMAP       =      249.4397
 VDWAALS =    44848.9122  EEL     =  -337894.1758  HBOND      =        0.0000
 1-4 VDW =      955.5765  1-4 EEL =    11405.5936  RESTRAINT  =      618.6039
 EAMBER  =  -259945.6849


   NSTEP       ENERGY          RMS            GMAX         NAME    NUMBER
   3300      -2.5955E+05     2.4851E-01     1.4955E+01     CG       4605

 BOND    =    18553.9727  ANGLE   =      600.7014  DIHED      =     1366.6074
 UB      =        0.0000  IMP     =        0.0000  CMAP       =      248.9265
 VDWAALS =    44977.2652  EEL     =  -338282.4923  HBOND      =        0.0000
 1-4 VDW =      955.6795  1-4 EEL =    11405.8720  RESTRAINT  =      620.8728
 EAMBER  =  -260173.4675


   NSTEP       ENERGY          RMS            GMAX         NAME    NUMBER
   3400      -2.5973E+05     2.4066E-01     1.1500E+01     CG       4605

 BOND    =    18590.9003  ANGLE   =      600.8585  DIHED      =     1366.3206
 UB      =        0.0000  IMP     =        0.0000  CMAP       =      248.6120
 VDWAALS =    45064.6153  EEL     =  -338588.9756  HBOND      =        0.0000
 1-4 VDW =      955.6546  1-4 EEL =    11406.3952  RESTRAINT  =      622.4768
 EAMBER  =  -260355.6191


   NSTEP       ENERGY          RMS            GMAX         NAME    NUMBER
   3500      -2.5993E+05     2.4172E-01     1.3152E+01     O       44385

 BOND    =    18623.0640  ANGLE   =      600.1038  DIHED      =     1366.2069
 UB      =        0.0000  IMP     =        0.0000  CMAP       =      248.2478
 VDWAALS =    45180.3945  EEL     =  -338931.5168  HBOND      =        0.0000
 1-4 VDW =      955.8472  1-4 EEL =    11406.8803  RESTRAINT  =      623.6431
 EAMBER  =  -260550.7724


   NSTEP       ENERGY          RMS            GMAX         NAME    NUMBER
   3600      -2.6012E+05     2.7037E-01     1.7828E+01     CD       1752

 BOND    =    18652.3131  ANGLE   =      601.7469  DIHED      =     1366.3919
 UB      =        0.0000  IMP     =        0.0000  CMAP       =      247.9665
 VDWAALS =    45274.8101  EEL     =  -339248.5474  HBOND      =        0.0000
 1-4 VDW =      955.8999  1-4 EEL =    11408.6210  RESTRAINT  =      624.3949
 EAMBER  =  -260740.7981


   NSTEP       ENERGY          RMS            GMAX         NAME    NUMBER
   3700      -2.6027E+05     1.3491E-01     5.9614E+00     CG       3152

 BOND    =    18672.5807  ANGLE   =      599.5092  DIHED      =     1365.8780
 UB      =        0.0000  IMP     =        0.0000  CMAP       =      247.6645
 VDWAALS =    45361.8638  EEL     =  -339504.3381  HBOND      =        0.0000
 1-4 VDW =      956.1494  1-4 EEL =    11407.5858  RESTRAINT  =      624.9057
 EAMBER  =  -260893.1066


   NSTEP       ENERGY          RMS            GMAX         NAME    NUMBER
   3800      -2.6044E+05     2.1712E-01     9.9332E+00     OD1      3153

 BOND    =    18702.0868  ANGLE   =      601.3123  DIHED      =     1366.7762
 UB      =        0.0000  IMP     =        0.0000  CMAP       =      247.6444
 VDWAALS =    45469.1591  EEL     =  -339813.7844  HBOND      =        0.0000
 1-4 VDW =      955.9731  1-4 EEL =    11409.8107  RESTRAINT  =      625.2555
 EAMBER  =  -261061.0217


   NSTEP       ENERGY          RMS            GMAX         NAME    NUMBER
   3900      -2.6069E+05     2.3417E-01     1.5504E+01     Cl-      4840

 BOND    =    18747.6611  ANGLE   =      600.3968  DIHED      =     1364.8648
 UB      =        0.0000  IMP     =        0.0000  CMAP       =      247.4455
 VDWAALS =    45634.3793  EEL     =  -340271.4916  HBOND      =        0.0000
 1-4 VDW =      956.2668  1-4 EEL =    11407.1847  RESTRAINT  =      625.6142
 EAMBER  =  -261313.2926


   NSTEP       ENERGY          RMS            GMAX         NAME    NUMBER
   4000      -2.6088E+05     2.6891E-01     1.8500E+01     CD       1752

 BOND    =    18761.6427  ANGLE   =      599.3135  DIHED      =     1365.2699
 UB      =        0.0000  IMP     =        0.0000  CMAP       =      247.5347
 VDWAALS =    45704.1653  EEL     =  -340543.3637  HBOND      =        0.0000
 1-4 VDW =      956.4707  1-4 EEL =    11407.9778  RESTRAINT  =      625.7509
 EAMBER  =  -261500.9891


   NSTEP       ENERGY          RMS            GMAX         NAME    NUMBER
   4100      -2.6102E+05     2.1182E-01     1.2463E+01     OD1      3153

 BOND    =    18792.8176  ANGLE   =      599.5438  DIHED      =     1365.1336
 UB      =        0.0000  IMP     =        0.0000  CMAP       =      247.3780
 VDWAALS =    45786.0553  EEL     =  -340799.5378  HBOND      =        0.0000
 1-4 VDW =      956.6176  1-4 EEL =    11408.5436  RESTRAINT  =      626.0404
 EAMBER  =  -261643.4484


   NSTEP       ENERGY          RMS            GMAX         NAME    NUMBER
   4200      -2.6116E+05     2.1627E-01     8.9345E+00     OD1      3153

 BOND    =    18825.8872  ANGLE   =      599.4564  DIHED      =     1365.3379
 UB      =        0.0000  IMP     =        0.0000  CMAP       =      247.2894
 VDWAALS =    45907.5237  EEL     =  -341098.2142  HBOND      =        0.0000
 1-4 VDW =      956.5911  1-4 EEL =    11408.7916  RESTRAINT  =      626.7208
 EAMBER  =  -261787.3370


   NSTEP       ENERGY          RMS            GMAX         NAME    NUMBER
   4300      -2.6131E+05     2.2247E-01     1.5768E+01     ND1       422

 BOND    =    18845.2603  ANGLE   =      599.7518  DIHED      =     1364.3999
 UB      =        0.0000  IMP     =        0.0000  CMAP       =      247.5734
 VDWAALS =    45975.6337  EEL     =  -341331.4074  HBOND      =        0.0000
 1-4 VDW =      956.0906  1-4 EEL =    11407.5409  RESTRAINT  =      627.7796
 EAMBER  =  -261935.1570


   NSTEP       ENERGY          RMS            GMAX         NAME    NUMBER
   4400      -2.6143E+05     1.8122E-01     1.0490E+01     OD1      3153

 BOND    =    18862.8226  ANGLE   =      599.1661  DIHED      =     1363.5028
 UB      =        0.0000  IMP     =        0.0000  CMAP       =      247.6936
 VDWAALS =    46041.1055  EEL     =  -341531.3723  HBOND      =        0.0000
 1-4 VDW =      955.9710  1-4 EEL =    11407.4517  RESTRAINT  =      625.7101
 EAMBER  =  -262053.6590


   NSTEP       ENERGY          RMS            GMAX         NAME    NUMBER
   4500      -2.6157E+05     1.7003E-01     1.2821E+01     O       26226

 BOND    =    18882.8848  ANGLE   =      600.1803  DIHED      =     1363.1360
 UB      =        0.0000  IMP     =        0.0000  CMAP       =      247.7728
 VDWAALS =    46128.9666  EEL     =  -341775.7502  HBOND      =        0.0000
 1-4 VDW =      955.4201  1-4 EEL =    11406.4844  RESTRAINT  =      624.7948
 EAMBER  =  -262190.9054


   NSTEP       ENERGY          RMS            GMAX         NAME    NUMBER
   4600      -2.6169E+05     1.6512E-01     1.1482E+01     CA       3147

 BOND    =    18901.6884  ANGLE   =      601.4612  DIHED      =     1362.8153
 UB      =        0.0000  IMP     =        0.0000  CMAP       =      247.9308
 VDWAALS =    46170.2047  EEL     =  -341957.4387  HBOND      =        0.0000
 1-4 VDW =      954.8997  1-4 EEL =    11405.3267  RESTRAINT  =      625.4150
 EAMBER  =  -262313.1118


   NSTEP       ENERGY          RMS            GMAX         NAME    NUMBER
   4700      -2.6176E+05     1.2794E-01     9.5226E+00     CB       3178

 BOND    =    18910.1804  ANGLE   =      600.4559  DIHED      =     1361.8881
 UB      =        0.0000  IMP     =        0.0000  CMAP       =      247.9563
 VDWAALS =    46201.6873  EEL     =  -342062.9186  HBOND      =        0.0000
 1-4 VDW =      955.1208  1-4 EEL =    11405.2265  RESTRAINT  =      625.0034
 EAMBER  =  -262380.4033


   NSTEP       ENERGY          RMS            GMAX         NAME    NUMBER
   4800      -2.6184E+05     1.1299E-01     6.4607E+00     CD2      3248

 BOND    =    18920.5558  ANGLE   =      599.7438  DIHED      =     1361.1556
 UB      =        0.0000  IMP     =        0.0000  CMAP       =      248.0579
 VDWAALS =    46245.5291  EEL     =  -342200.1365  HBOND      =        0.0000
 1-4 VDW =      955.4027  1-4 EEL =    11405.0480  RESTRAINT  =      624.0488
 EAMBER  =  -262464.6435


   NSTEP       ENERGY          RMS            GMAX         NAME    NUMBER
   4900      -2.6192E+05     7.9751E-02     4.1266E+00     CA       3176

 BOND    =    18933.5350  ANGLE   =      599.4876  DIHED      =     1360.6284
 UB      =        0.0000  IMP     =        0.0000  CMAP       =      248.0706
 VDWAALS =    46291.9329  EEL     =  -342332.4183  HBOND      =        0.0000
 1-4 VDW =      955.5350  1-4 EEL =    11405.0833  RESTRAINT  =      623.0799
 EAMBER  =  -262538.1455


   NSTEP       ENERGY          RMS            GMAX         NAME    NUMBER
   5000      -2.6200E+05     8.1148E-02     4.2020E+00     O       33912

 BOND    =    18949.3903  ANGLE   =      599.7886  DIHED      =     1360.4785
 UB      =        0.0000  IMP     =        0.0000  CMAP       =      248.1033
 VDWAALS =    46354.9793  EEL     =  -342492.2758  HBOND      =        0.0000
 1-4 VDW =      955.4598  1-4 EEL =    11404.4925  RESTRAINT  =      622.9034
 EAMBER  =  -262619.5836


  Maximum number of minimization cycles reached.


                    FINAL RESULTS


   NSTEP       ENERGY          RMS            GMAX         NAME    NUMBER
   5000      -2.6200E+05     8.1148E-02     4.2020E+00     O       33912

 BOND    =    18949.3903  ANGLE   =      599.7886  DIHED      =     1360.4785
 UB      =        0.0000  IMP     =        0.0000  CMAP       =      248.1033
 VDWAALS =    46354.9793  EEL     =  -342492.2758  HBOND      =        0.0000
 1-4 VDW =      955.4598  1-4 EEL =    11404.4925  RESTRAINT  =      622.9034
 EAMBER  =  -262619.5836
--------------------------------------------------------------------------------
   5.  TIMINGS
--------------------------------------------------------------------------------

|  NonSetup CPU Time in Major Routines:
|
|     Routine           Sec        %
|     ------------------------------
|     Nonbond           3.94   23.08
|     Bond              0.00    0.00
|     Angle             0.00    0.00
|     Dihedral          0.00    0.00
|     Shake             0.00    0.00
|     Other            13.12   76.92
|     ------------------------------
|     Total            17.05

|  PME Nonbond Pairlist CPU Time:
|
|     Routine              Sec        %
|     ---------------------------------
|     Set Up Cit           0.00    0.00
|     Build List           0.00    0.00
|     ---------------------------------
|     Total                0.00    0.00

|  PME Direct Force CPU Time:
|
|     Routine              Sec        %
|     ---------------------------------
|     NonBonded Calc       0.00    0.00
|     Exclude Masked       0.00    0.00
|     Other                0.01    0.05
|     ---------------------------------
|     Total                0.01    0.05

|  PME Reciprocal Force CPU Time:
|
|     Routine              Sec        %
|     ---------------------------------
|     1D bspline           0.00    0.00
|     Grid Charges         0.00    0.00
|     Scalar Sum           0.00    0.00
|     Gradient Sum         0.00    0.00
|     FFT                  0.00    0.00
|     ---------------------------------
|     Total                0.00    0.00

|  Setup CPU time:            0.63 seconds
|  NonSetup CPU time:        17.05 seconds
|  Total CPU time:           17.68 seconds     0.00 hours

|  Setup wall time:           1    seconds
|  NonSetup wall time:       17    seconds
|  Total wall time:          18    seconds     0.01 hours
