# Supplementary material for: Assessing structure-function impacts on Vitellogenin by leveraging allelic variant found in honey bee subspecies Apis mellifera mellifera
Source: iScience. 2025 Jul 29;28(9):113241. doi: 10.1016/j.isci.2025.113241 (PMC12496180; doi:10.1016/j.isci.2025.113241)
Supplement: Data S1. Data and code for molecular dynamics [file mmc2.zip › MD_analysis/inputfiles/del/summary.TEMP]

0 73.70
1 47.39
2 51.41
3 52.16
4 51.84
5 51.83
6 51.24
7 51.14
8 50.75
9 50.37
10 50.51
11 50.38
12 50.06
13 50.16
14 50.07
15 50.28
16 50.39
17 50.29
18 50.02
19 49.91
20 50.18
21 50.06
22 49.88
23 50.27
24 50.14
25 50.45
26 50.22
27 50.10
28 49.72
29 50.08
30 50.16
31 50.34
32 50.17
33 50.09
34 50.16
35 50.09
36 49.80
37 50.42
38 50.15
39 49.86
40 50.19
41 49.84
42 50.36
43 50.12
44 50.10
45 49.64
46 50.33
47 50.38
48 49.62
49 50.35
50 50.38
51 49.73
52 50.49
53 49.93
54 50.27
55 50.06
56 50.01
57 50.27
58 49.98
59 49.87
60 50.27
61 49.80
62 50.10
63 49.53
64 49.82
65 49.89
66 49.98
67 50.38
68 50.30
69 50.17
70 50.05
71 50.08
72 50.05
73 50.02
74 49.88
75 50.24
76 49.89
77 49.71
78 50.08
79 49.89
80 50.10
81 50.05
82 50.30
83 49.87
84 50.13
85 49.92
86 50.03
87 49.80
88 49.74
89 49.86
90 49.81
91 50.13
92 50.10
93 50.12
94 50.18
95 50.30
96 49.73
97 49.91
98 49.79
99 49.97
100 49.94
101 50.03
102 50.26
103 50.00
104 50.15
105 50.18
106 49.79
107 49.56
108 49.90
109 49.84
110 49.91
111 50.24
112 49.99
113 50.25
114 50.06
115 49.91
116 49.95
117 49.81
118 49.78
119 49.73
120 49.98
121 50.36
122 50.37
123 49.93
124 49.62
125 49.93
126 71.20
127 89.11
128 95.66
129 98.68
130 100.22
131 100.33
132 100.61
133 100.50
134 101.03
135 99.73
136 100.74
137 101.41
138 100.78
139 101.16
140 100.85
141 100.31
142 100.63
143 100.08
144 100.74
145 100.43
146 99.93
147 100.02
148 100.62
149 100.06
150 100.06
151 100.35
152 100.32
153 100.55
154 100.26
155 101.36
156 100.15
157 100.43
158 99.75
159 99.65
160 100.78
161 101.17
162 100.33
163 100.63
164 100.34
165 100.03
166 100.23
167 99.59
168 99.93
169 100.18
170 100.05
171 100.44
172 99.87
173 99.62
174 99.07
175 100.43
176 100.50
177 100.81
178 100.39
179 100.35
180 100.19
181 100.04
182 100.05
183 99.81
184 99.94
185 99.58
186 100.16
187 99.71
188 99.23
189 99.13
190 99.72
191 100.02
192 100.30
193 100.33
194 99.62
195 100.30
196 99.73
197 99.90
198 99.03
199 99.88
200 100.11
201 100.17
202 99.42
203 99.65
204 100.70
205 100.52
206 99.56
207 100.47
208 99.90
209 99.76
210 99.85
211 99.12
212 99.49
213 100.57
214 100.82
215 100.03
216 99.85
217 100.08
218 99.87
219 99.52
220 99.95
221 99.57
222 100.06
223 99.83
224 99.68
225 99.97
226 99.82
227 99.91
228 100.13
229 100.98
230 100.21
231 99.97
232 100.37
233 99.78
234 100.52
235 99.96
236 100.17
237 100.36
238 100.30
239 99.68
240 100.45
241 100.15
242 100.52
243 99.66
244 99.58
245 100.75
246 100.52
247 99.88
248 100.64
249 99.54
250 100.30
251 142.57
252 175.87
253 189.01
254 194.71
255 196.62
256 198.23
257 200.08
258 200.62
259 199.53
260 201.06
261 200.02
262 199.61
263 201.80
264 199.45
265 199.46
266 199.26
267 200.86
268 199.61
269 201.89
270 199.61
271 199.64
272 201.04
273 200.00
274 199.89
275 199.40
276 199.36
277 200.12
278 200.08
279 198.35
280 198.85
281 199.20
282 200.67
283 199.23
284 200.50
285 200.67
286 200.03
287 199.06
288 199.61
289 200.41
290 199.34
291 199.37
292 200.71
293 198.99
294 199.11
295 200.18
296 200.41
297 200.57
298 199.73
299 200.05
300 198.45
301 199.04
302 199.64
303 198.94
304 200.45
305 198.54
306 200.03
307 199.84
308 200.65
309 200.89
310 200.87
311 199.49
312 199.46
313 200.80
314 199.64
315 200.41
316 199.81
317 201.63
318 200.21
319 199.61
320 200.69
321 200.00
322 200.11
323 199.76
324 200.44
325 200.57
326 201.76
327 200.02
328 198.94
329 199.51
330 200.81
331 200.50
332 201.11
333 199.39
334 199.28
335 198.80
336 199.44
337 199.24
338 199.18
339 199.57
340 199.28
341 199.57
342 199.01
343 199.10
344 199.21
345 199.21
346 199.28
347 200.00
348 199.15
349 200.96
350 200.06
351 199.19
352 200.01
353 200.12
354 199.82
355 200.31
356 199.95
357 200.07
358 198.79
359 200.46
360 199.97
361 199.86
362 200.24
363 200.15
364 200.19
365 200.17
366 201.29
367 200.17
368 199.22
369 199.84
370 199.40
371 200.40
372 200.02
373 200.08
374 201.34
375 201.33
376 221.65
377 260.27
378 273.91
379 282.76
380 289.93
381 294.23
382 297.35
383 298.47
384 297.83
385 298.08
386 299.99
387 299.07
388 300.20
389 299.29
390 300.19
391 298.73
392 298.69
393 298.01
394 298.21
395 300.61
396 297.69
397 297.81
398 298.55
399 300.09
400 299.88
401 299.19
402 299.68
403 300.40
404 299.30
405 301.62
406 300.95
407 299.13
408 299.55
409 300.28
410 299.72
411 299.55
412 300.38
413 300.59
414 299.83
415 300.40
416 298.85
417 299.30
418 299.19
419 300.36
420 299.79
421 299.90
422 299.27
423 299.77
424 301.39
425 299.18
426 299.10
427 298.71
428 298.34
429 299.15
430 297.92
431 298.59
432 299.86
433 299.50
434 300.47
435 298.83
436 300.63
437 300.01
438 300.99
439 297.72
440 299.03
441 300.27
442 301.26
443 299.53
444 298.36
445 298.90
446 299.55
447 301.54
448 300.94
449 300.37
450 300.07
451 298.68
452 300.18
453 300.43
454 297.74
455 300.75
456 300.69
457 299.94
458 301.78
459 299.28
460 301.23
461 300.68
462 301.16
463 300.87
464 303.30
465 299.07
466 298.95
467 299.38
468 299.90
469 298.06
470 299.82
471 299.38
472 298.61
473 300.26
474 298.24
475 297.50
476 296.87
477 300.75
478 301.11
479 301.83
480 301.01
481 300.60
482 301.62
483 302.98
484 299.72
485 300.76
486 300.72
487 299.81
488 300.04
489 299.81
490 300.50
491 301.10
492 300.97
493 299.90
494 299.31
495 298.88
496 300.20
497 300.55
498 299.67
499 297.05
500 297.77
