# Supplementary material for: Assessing structure-function impacts on Vitellogenin by leveraging allelic variant found in honey bee subspecies Apis mellifera mellifera
Source: iScience. 2025 Jul 29;28(9):113241. doi: 10.1016/j.isci.2025.113241 (PMC12496180; doi:10.1016/j.isci.2025.113241)
Supplement: Data S1. Data and code for molecular dynamics [file mmc2.zip › MD_analysis/inputfiles/del/step4.0_minimization.mdin]

Minimization input file in explicit solvent
 &cntrl
    ! Minimization options
    imin=1,        ! Turn on minimization
    maxcyc=5000,   ! Maximum number of minimization cycles
    ncyc=2500,     ! 100 steepest-descent steps, better for strained systems

    ! Potential energy function options
    cut=9.0,       ! nonbonded cutoff, in Angstroms

    ! Control how often information is printed to the output file
    ntpr=100,      ! Print energies every 100 steps
    ntxo=2,        ! Write NetCDF format

    ! Restraint options
    ntr=1,         ! Positional restraints for proteins, sugars, and ligands

    ! Set water atom/residue names for SETTLE recognition
    watnam='WAT',  ! Water residues are named WAT
    owtnm='O',     ! Water oxygens are named O
 /
Protein posres
1.0
RES 1 300
END
END
