# Supplementary material for: Assessing structure-function impacts on Vitellogenin by leveraging allelic variant found in honey bee subspecies Apis mellifera mellifera
Source: iScience. 2025 Jul 29;28(9):113241. doi: 10.1016/j.isci.2025.113241 (PMC12496180; doi:10.1016/j.isci.2025.113241)
Supplement: Data S1. Data and code for molecular dynamics [file mmc2.zip › MD_analysis/inputfiles/del/step4.0_minimization.mdinfo]

   NSTEP       ENERGY          RMS            GMAX         NAME    NUMBER
      1      -2.1678E+05     7.9164E+01     9.5765E+03     HD23     1265

 BOND    =    12202.3668  ANGLE   =      735.5319  DIHED      =     1295.8390
 UB      =        0.0000  IMP     =        0.0000  CMAP       =      262.2150
 VDWAALS =    41368.6180  EEL     =  -286853.7908  HBOND      =        0.0000
 1-4 VDW =     1670.4930  1-4 EEL =    12543.4121  RESTRAINT  =        0.0000
