# Supplementary material for: Assessing structure-function impacts on Vitellogenin by leveraging allelic variant found in honey bee subspecies Apis mellifera mellifera
Source: iScience. 2025 Jul 29;28(9):113241. doi: 10.1016/j.isci.2025.113241 (PMC12496180; doi:10.1016/j.isci.2025.113241)
Supplement: Data S1. Data and code for molecular dynamics [file mmc2.zip › MD_analysis/inputfiles/del/step3_input.pdb]

ATOM      1  N   ASN    21     -16.808   6.319   1.002  1.00  0.00      PROA N
ATOM      2  H1  ASN    21     -17.621   5.739   1.153  1.00  0.00      PROA H
ATOM      3  H2  ASN    21     -17.069   7.095   0.410  1.00  0.00      PROA H
ATOM      4  H3  ASN    21     -16.362   6.491   1.892  1.00  0.00      PROA H
ATOM      5  CA  ASN    21     -15.826   5.541   0.216  1.00  0.00      PROA C
ATOM      6  HA  ASN    21     -15.620   6.056  -0.722  1.00  0.00      PROA H
ATOM      7  CB  ASN    21     -14.524   5.402   1.023  1.00  0.00      PROA C
ATOM      8  HB2 ASN    21     -14.749   4.999   2.010  1.00  0.00      PROA H
ATOM      9  HB3 ASN    21     -13.844   4.729   0.502  1.00  0.00      PROA H
ATOM     10  CG  ASN    21     -13.919   6.796   1.136  1.00  0.00      PROA C
ATOM     11  OD1 ASN    21     -13.652   7.289   2.230  1.00  0.00      PROA O
ATOM     12  ND2 ASN    21     -13.703   7.456  -0.034  1.00  0.00      PROA N
ATOM     13 HD21 ASN    21     -13.304   8.384  -0.021  1.00  0.00      PROA H
ATOM     14 HD22 ASN    21     -13.942   7.015  -0.911  1.00  0.00      PROA H
ATOM     15  C   ASN    21     -16.368   4.184  -0.087  1.00  0.00      PROA C
ATOM     16  O   ASN    21     -15.998   3.568  -1.085  1.00  0.00      PROA O
ATOM     17  N   TRP    22     -17.303   3.700   0.754  1.00  0.00      PROA N
ATOM     18  H   TRP    22     -17.657   4.278   1.502  1.00  0.00      PROA H
ATOM     19  CA  TRP    22     -17.788   2.365   0.578  1.00  0.00      PROA C
ATOM     20  HA  TRP    22     -17.436   1.972  -0.375  1.00  0.00      PROA H
ATOM     21  CB  TRP    22     -17.291   1.447   1.702  1.00  0.00      PROA C
ATOM     22  HB2 TRP    22     -17.766   1.731   2.641  1.00  0.00      PROA H
ATOM     23  HB3 TRP    22     -17.544   0.413   1.467  1.00  0.00      PROA H
ATOM     24  CG  TRP    22     -15.797   1.537   1.883  1.00  0.00      PROA C
ATOM     25  CD1 TRP    22     -15.094   2.271   2.795  1.00  0.00      PROA C
ATOM     26  HD1 TRP    22     -15.622   2.867   3.539  1.00  0.00      PROA H
ATOM     27  NE1 TRP    22     -13.745   2.111   2.590  1.00  0.00      PROA N
ATOM     28  HE1 TRP    22     -13.014   2.548   3.133  1.00  0.00      PROA H
ATOM     29  CE2 TRP    22     -13.564   1.256   1.523  1.00  0.00      PROA C
ATOM     30  CZ2 TRP    22     -12.425   0.794   0.928  1.00  0.00      PROA C
ATOM     31  HZ2 TRP    22     -11.450   1.107   1.300  1.00  0.00      PROA H
ATOM     32  CH2 TRP    22     -12.573  -0.066  -0.139  1.00  0.00      PROA C
ATOM     33  HH2 TRP    22     -11.692  -0.467  -0.642  1.00  0.00      PROA H
ATOM     34  CZ3 TRP    22     -13.819  -0.439  -0.596  1.00  0.00      PROA C
ATOM     35  HZ3 TRP    22     -13.908  -1.120  -1.442  1.00  0.00      PROA H
ATOM     36  CE3 TRP    22     -14.971   0.033  -0.005  1.00  0.00      PROA C
ATOM     37  HE3 TRP    22     -15.944  -0.271  -0.390  1.00  0.00      PROA H
ATOM     38  CD2 TRP    22     -14.824   0.879   1.059  1.00  0.00      PROA C
ATOM     39  C   TRP    22     -19.284   2.400   0.679  1.00  0.00      PROA C
ATOM     40  O   TRP    22     -19.860   3.382   1.144  1.00  0.00      PROA O
ATOM     41  N   GLN    23     -19.954   1.319   0.215  1.00  0.00      PROA N
ATOM     42  H   GLN    23     -19.449   0.563  -0.225  1.00  0.00      PROA H
ATOM     43  CA  GLN    23     -21.385   1.208   0.328  1.00  0.00      PROA C
ATOM     44  HA  GLN    23     -21.806   2.181   0.583  1.00  0.00      PROA H
ATOM     45  CB  GLN    23     -22.118   0.739  -0.943  1.00  0.00      PROA C
ATOM     46  HB2 GLN    23     -21.599  -0.121  -1.367  1.00  0.00      PROA H
ATOM     47  HB3 GLN    23     -23.140   0.458  -0.691  1.00  0.00      PROA H
ATOM     48  CG  GLN    23     -22.215   1.784  -2.059  1.00  0.00      PROA C
ATOM     49  HG2 GLN    23     -23.203   1.737  -2.517  1.00  0.00      PROA H
ATOM     50  HG3 GLN    23     -22.056   2.778  -1.641  1.00  0.00      PROA H
ATOM     51  CD  GLN    23     -21.154   1.502  -3.111  1.00  0.00      PROA C
ATOM     52  OE1 GLN    23     -21.476   1.126  -4.239  1.00  0.00      PROA O
ATOM     53  NE2 GLN    23     -19.859   1.688  -2.745  1.00  0.00      PROA N
ATOM     54 HE21 GLN    23     -19.119   1.513  -3.411  1.00  0.00      PROA H
ATOM     55 HE22 GLN    23     -19.641   2.000  -1.810  1.00  0.00      PROA H
ATOM     56  C   GLN    23     -21.679   0.185   1.382  1.00  0.00      PROA C
ATOM     57  O   GLN    23     -20.924  -0.766   1.576  1.00  0.00      PROA O
ATOM     58  N   VAL    24     -22.809   0.378   2.089  1.00  0.00      PROA N
ATOM     59  H   VAL    24     -23.429   1.140   1.852  1.00  0.00      PROA H
ATOM     60  CA  VAL    24     -23.241  -0.428   3.198  1.00  0.00      PROA C
ATOM     61  HA  VAL    24     -22.443  -0.488   3.938  1.00  0.00      PROA H
ATOM     62  CB  VAL    24     -24.457   0.135   3.872  1.00  0.00      PROA C
ATOM     63  HB  VAL    24     -24.764  -0.527   4.681  1.00  0.00      PROA H
ATOM     64  CG1 VAL    24     -24.100   1.519   4.432  1.00  0.00      PROA C
ATOM     65 HG11 VAL    24     -23.788   2.172   3.617  1.00  0.00      PROA H
ATOM     66 HG12 VAL    24     -24.971   1.947   4.927  1.00  0.00      PROA H
ATOM     67 HG13 VAL    24     -23.286   1.422   5.151  1.00  0.00      PROA H
ATOM     68  CG2 VAL    24     -25.622   0.150   2.868  1.00  0.00      PROA C
ATOM     69 HG21 VAL    24     -25.826  -0.866   2.531  1.00  0.00      PROA H
ATOM     70 HG22 VAL    24     -26.511   0.559   3.348  1.00  0.00      PROA H
ATOM     71 HG23 VAL    24     -25.356   0.770   2.011  1.00  0.00      PROA H
ATOM     72  C   VAL    24     -23.586  -1.830   2.788  1.00  0.00      PROA C
ATOM     73  O   VAL    24     -23.391  -2.776   3.545  1.00  0.00      PROA O
ATOM     74  N   GLY    25     -24.197  -2.008   1.615  1.00  0.00      PROA N
ATOM     75  H   GLY    25     -24.348  -1.222   0.999  1.00  0.00      PROA H
ATOM     76  CA  GLY    25     -24.650  -3.305   1.204  1.00  0.00      PROA C
ATOM     77  HA2 GLY    25     -25.190  -3.778   2.024  1.00  0.00      PROA H
ATOM     78  HA3 GLY    25     -25.312  -3.203   0.344  1.00  0.00      PROA H
ATOM     79  C   GLY    25     -23.581  -4.278   0.794  1.00  0.00      PROA C
ATOM     80  O   GLY    25     -23.745  -5.482   0.980  1.00  0.00      PROA O
ATOM     81  N   ASN    26     -22.460  -3.805   0.215  1.00  0.00      PROA N
ATOM     82  H   ASN    26     -22.207  -2.834   0.323  1.00  0.00      PROA H
ATOM     83  CA  ASN    26     -21.694  -4.762  -0.533  1.00  0.00      PROA C
ATOM     84  HA  ASN    26     -22.255  -5.693  -0.615  1.00  0.00      PROA H
ATOM     85  CB  ASN    26     -21.384  -4.261  -1.950  1.00  0.00      PROA C
ATOM     86  HB2 ASN    26     -20.850  -3.313  -1.892  1.00  0.00      PROA H
ATOM     87  HB3 ASN    26     -20.767  -4.994  -2.468  1.00  0.00      PROA H
ATOM     88  CG  ASN    26     -22.721  -4.086  -2.654  1.00  0.00      PROA C
ATOM     89  OD1 ASN    26     -23.469  -5.045  -2.844  1.00  0.00      PROA O
ATOM     90  ND2 ASN    26     -23.042  -2.818  -3.034  1.00  0.00      PROA N
ATOM     91 HD21 ASN    26     -23.917  -2.642  -3.506  1.00  0.00      PROA H
ATOM     92 HD22 ASN    26     -22.402  -2.060  -2.843  1.00  0.00      PROA H
ATOM     93  C   ASN    26     -20.411  -5.223   0.076  1.00  0.00      PROA C
ATOM     94  O   ASN    26     -19.942  -4.741   1.105  1.00  0.00      PROA O
ATOM     95  N   GLU    27     -19.851  -6.256  -0.596  1.00  0.00      PROA N
ATOM     96  H   GLU    27     -20.309  -6.636  -1.411  1.00  0.00      PROA H
ATOM     97  CA  GLU    27     -18.615  -6.886  -0.242  1.00  0.00      PROA C
ATOM     98  HA  GLU    27     -18.280  -6.513   0.725  1.00  0.00      PROA H
ATOM     99  CB  GLU    27     -18.721  -8.414  -0.136  1.00  0.00      PROA C
ATOM    100  HB2 GLU    27     -19.091  -8.820  -1.077  1.00  0.00      PROA H
ATOM    101  HB3 GLU    27     -17.738  -8.833   0.079  1.00  0.00      PROA H
ATOM    102  CG  GLU    27     -19.662  -8.899   0.959  1.00  0.00      PROA C
ATOM    103  HG2 GLU    27     -19.236  -8.664   1.935  1.00  0.00      PROA H
ATOM    104  HG3 GLU    27     -20.627  -8.404   0.855  1.00  0.00      PROA H
ATOM    105  CD  GLU    27     -19.818 -10.403   0.797  1.00  0.00      PROA C
ATOM    106  OE1 GLU    27     -20.601 -10.822  -0.097  1.00  0.00      PROA O
ATOM    107  OE2 GLU    27     -19.147 -11.151   1.557  1.00  0.00      PROA O
ATOM    108  C   GLU    27     -17.655  -6.624  -1.356  1.00  0.00      PROA C
ATOM    109  O   GLU    27     -18.013  -6.668  -2.533  1.00  0.00      PROA O
ATOM    110  N   TYR    28     -16.387  -6.353  -1.005  1.00  0.00      PROA N
ATOM    111  H   TYR    28     -16.122  -6.350  -0.030  1.00  0.00      PROA H
ATOM    112  CA  TYR    28     -15.416  -6.068  -2.014  1.00  0.00      PROA C
ATOM    113  HA  TYR    28     -15.907  -6.019  -2.986  1.00  0.00      PROA H
ATOM    114  CB  TYR    28     -14.678  -4.735  -1.808  1.00  0.00      PROA C
ATOM    115  HB2 TYR    28     -14.202  -4.731  -0.827  1.00  0.00      PROA H
ATOM    116  HB3 TYR    28     -13.919  -4.616  -2.580  1.00  0.00      PROA H
ATOM    117  CG  TYR    28     -15.672  -3.630  -1.896  1.00  0.00      PROA C
ATOM    118  CD1 TYR    28     -16.441  -3.300  -0.804  1.00  0.00      PROA C
ATOM    119  HD1 TYR    28     -16.326  -3.850   0.130  1.00  0.00      PROA H
ATOM    120  CE1 TYR    28     -17.358  -2.281  -0.875  1.00  0.00      PROA C
ATOM    121  HE1 TYR    28     -17.961  -2.028  -0.003  1.00  0.00      PROA H
ATOM    122  CZ  TYR    28     -17.511  -1.581  -2.048  1.00  0.00      PROA C
ATOM    123  OH  TYR    28     -18.452  -0.535  -2.125  1.00  0.00      PROA O
ATOM    124  HH  TYR    28     -18.928  -0.398  -1.302  1.00  0.00      PROA H
ATOM    125  CE2 TYR    28     -16.747  -1.904  -3.144  1.00  0.00      PROA C
ATOM    126  HE2 TYR    28     -16.868  -1.350  -4.075  1.00  0.00      PROA H
ATOM    127  CD2 TYR    28     -15.832  -2.925  -3.066  1.00  0.00      PROA C
ATOM    128  HD2 TYR    28     -15.229  -3.174  -3.939  1.00  0.00      PROA H
ATOM    129  C   TYR    28     -14.378  -7.128  -1.915  1.00  0.00      PROA C
ATOM    130  O   TYR    28     -13.996  -7.536  -0.819  1.00  0.00      PROA O
ATOM    131  N   THR    29     -13.914  -7.624  -3.075  1.00  0.00      PROA N
ATOM    132  H   THR    29     -14.295  -7.298  -3.952  1.00  0.00      PROA H
ATOM    133  CA  THR    29     -12.886  -8.609  -3.027  1.00  0.00      PROA C
ATOM    134  HA  THR    29     -12.631  -8.820  -1.988  1.00  0.00      PROA H
ATOM    135  CB  THR    29     -13.273  -9.911  -3.668  1.00  0.00      PROA C
ATOM    136  HB  THR    29     -14.283 -10.183  -3.359  1.00  0.00      PROA H
ATOM    137  CG2 THR    29     -13.232  -9.771  -5.198  1.00  0.00      PROA C
ATOM    138 HG21 THR    29     -12.223  -9.501  -5.511  1.00  0.00      PROA H
ATOM    139 HG22 THR    29     -13.514 -10.718  -5.658  1.00  0.00      PROA H
ATOM    140 HG23 THR    29     -13.929  -8.994  -5.511  1.00  0.00      PROA H
ATOM    141  OG1 THR    29     -12.385 -10.932  -3.250  1.00  0.00      PROA O
ATOM    142  HG1 THR    29     -12.636 -11.763  -3.662  1.00  0.00      PROA H
ATOM    143  C   THR    29     -11.716  -8.025  -3.749  1.00  0.00      PROA C
ATOM    144  O   THR    29     -11.857  -7.435  -4.819  1.00  0.00      PROA O
ATOM    145  N   TYR    30     -10.517  -8.156  -3.155  1.00  0.00      PROA N
ATOM    146  H   TYR    30     -10.440  -8.649  -2.277  1.00  0.00      PROA H
ATOM    147  CA  TYR    30      -9.347  -7.598  -3.763  1.00  0.00      PROA C
ATOM    148  HA  TYR    30      -9.612  -7.153  -4.722  1.00  0.00      PROA H
ATOM    149  CB  TYR    30      -8.666  -6.497  -2.928  1.00  0.00      PROA C
ATOM    150  HB2 TYR    30      -8.515  -6.854  -1.909  1.00  0.00      PROA H
ATOM    151  HB3 TYR    30      -7.702  -6.247  -3.371  1.00  0.00      PROA H
ATOM    152  CG  TYR    30      -9.527  -5.278  -2.901  1.00  0.00      PROA C
ATOM    153  CD1 TYR    30     -10.541  -5.143  -1.980  1.00  0.00      PROA C
ATOM    154  HD1 TYR    30     -10.728  -5.935  -1.255  1.00  0.00      PROA H
ATOM    155  CE1 TYR    30     -11.323  -4.010  -1.965  1.00  0.00      PROA C
ATOM    156  HE1 TYR    30     -12.124  -3.910  -1.233  1.00  0.00      PROA H
ATOM    157  CZ  TYR    30     -11.097  -3.003  -2.873  1.00  0.00      PROA C
ATOM    158  OH  TYR    30     -11.897  -1.840  -2.862  1.00  0.00      PROA O
ATOM    159  HH  TYR    30     -12.570  -1.855  -2.178  1.00  0.00      PROA H
ATOM    160  CE2 TYR    30     -10.086  -3.130  -3.794  1.00  0.00      PROA C
ATOM    161  HE2 TYR    30      -9.902  -2.334  -4.515  1.00  0.00      PROA H
ATOM    162  CD2 TYR    30      -9.307  -4.264  -3.804  1.00  0.00      PROA C
ATOM    163  HD2 TYR    30      -8.508  -4.353  -4.540  1.00  0.00      PROA H
ATOM    164  C   TYR    30      -8.335  -8.686  -3.891  1.00  0.00      PROA C
ATOM    165  O   TYR    30      -8.300  -9.620  -3.090  1.00  0.00      PROA O
ATOM    166  N   LEU    31      -7.490  -8.596  -4.935  1.00  0.00      PROA N
ATOM    167  H   LEU    31      -7.594  -7.849  -5.606  1.00  0.00      PROA H
ATOM    168  CA  LEU    31      -6.448  -9.564  -5.086  1.00  0.00      PROA C
ATOM    169  HA  LEU    31      -6.717 -10.475  -4.550  1.00  0.00      PROA H
ATOM    170  CB  LEU    31      -6.165  -9.967  -6.543  1.00  0.00      PROA C
ATOM    171  HB2 LEU    31      -5.991  -9.072  -7.141  1.00  0.00      PROA H
ATOM    172  HB3 LEU    31      -5.283 -10.605  -6.580  1.00  0.00      PROA H
ATOM    173  CG  LEU    31      -7.318 -10.742  -7.207  1.00  0.00      PROA C
ATOM    174  HG  LEU    31      -7.563 -11.617  -6.604  1.00  0.00      PROA H
ATOM    175  CD1 LEU    31      -8.578  -9.873  -7.338  1.00  0.00      PROA C
ATOM    176 HD11 LEU    31      -8.355  -8.998  -7.948  1.00  0.00      PROA H
ATOM    177 HD12 LEU    31      -9.372 -10.452  -7.811  1.00  0.00      PROA H
ATOM    178 HD13 LEU    31      -8.903  -9.552  -6.348  1.00  0.00      PROA H
ATOM    179  CD2 LEU    31      -6.870 -11.360  -8.542  1.00  0.00      PROA C
ATOM    180 HD21 LEU    31      -6.043 -12.047  -8.365  1.00  0.00      PROA H
ATOM    181 HD22 LEU    31      -7.704 -11.902  -8.989  1.00  0.00      PROA H
ATOM    182 HD23 LEU    31      -6.547 -10.569  -9.218  1.00  0.00      PROA H
ATOM    183  C   LEU    31      -5.205  -8.928  -4.560  1.00  0.00      PROA C
ATOM    184  O   LEU    31      -4.897  -7.787  -4.900  1.00  0.00      PROA O
ATOM    185  N   VAL    32      -4.464  -9.641  -3.689  1.00  0.00      PROA N
ATOM    186  H   VAL    32      -4.760 -10.567  -3.413  1.00  0.00      PROA H
ATOM    187  CA  VAL    32      -3.268  -9.040  -3.188  1.00  0.00      PROA C
ATOM    188  HA  VAL    32      -3.208  -8.007  -3.533  1.00  0.00      PROA H
ATOM    189  CB  VAL    32      -3.125  -8.984  -1.691  1.00  0.00      PROA C
ATOM    190  HB  VAL    32      -2.108  -8.687  -1.433  1.00  0.00      PROA H
ATOM    191  CG1 VAL    32      -4.119  -7.959  -1.136  1.00  0.00      PROA C
ATOM    192 HG11 VAL    32      -5.134  -8.257  -1.398  1.00  0.00      PROA H
ATOM    193 HG12 VAL    32      -4.024  -7.910  -0.051  1.00  0.00      PROA H
ATOM    194 HG13 VAL    32      -3.908  -6.978  -1.563  1.00  0.00      PROA H
ATOM    195  CG2 VAL    32      -3.331 -10.389  -1.122  1.00  0.00      PROA C
ATOM    196 HG21 VAL    32      -2.583 -11.063  -1.539  1.00  0.00      PROA H
ATOM    197 HG22 VAL    32      -3.230 -10.361  -0.037  1.00  0.00      PROA H
ATOM    198 HG23 VAL    32      -4.327 -10.745  -1.384  1.00  0.00      PROA H
ATOM    199  C   VAL    32      -2.081  -9.739  -3.738  1.00  0.00      PROA C
ATOM    200  O   VAL    32      -2.015 -10.966  -3.795  1.00  0.00      PROA O
ATOM    201  N   ARG    33      -1.113  -8.928  -4.197  1.00  0.00      PROA N
ATOM    202  H   ARG    33      -1.243  -7.927  -4.180  1.00  0.00      PROA H
ATOM    203  CA  ARG    33       0.110  -9.447  -4.716  1.00  0.00      PROA C
ATOM    204  HA  ARG    33       0.191 -10.505  -4.469  1.00  0.00      PROA H
ATOM    205  CB  ARG    33       0.240  -9.325  -6.244  1.00  0.00      PROA C
ATOM    206  HB2 ARG    33       0.080  -8.288  -6.541  1.00  0.00      PROA H
ATOM    207  HB3 ARG    33       1.237  -9.640  -6.551  1.00  0.00      PROA H
ATOM    208  CG  ARG    33      -0.764 -10.179  -7.020  1.00  0.00      PROA C
ATOM    209  HG2 ARG    33      -1.749 -10.092  -6.560  1.00  0.00      PROA H
ATOM    210  HG3 ARG    33      -0.815  -9.834  -8.053  1.00  0.00      PROA H
ATOM    211  CD  ARG    33      -0.410 -11.668  -7.056  1.00  0.00      PROA C
ATOM    212  HD2 ARG    33       0.563 -11.799  -7.530  1.00  0.00      PROA H
ATOM    213  HD3 ARG    33      -0.373 -12.057  -6.039  1.00  0.00      PROA H
ATOM    214  NE  ARG    33      -1.468 -12.367  -7.841  1.00  0.00      PROA N
ATOM    215  HE  ARG    33      -1.350 -12.453  -8.840  1.00  0.00      PROA H
ATOM    216  CZ  ARG    33      -2.571 -12.880  -7.220  1.00  0.00      PROA C
ATOM    217  NH1 ARG    33      -2.722 -12.750  -5.870  1.00  0.00      PROA N
ATOM    218 HH11 ARG    33      -2.014 -12.274  -5.330  1.00  0.00      PROA H
ATOM    219 HH12 ARG    33      -3.540 -13.132  -5.418  1.00  0.00      PROA H
ATOM    220  NH2 ARG    33      -3.525 -13.530  -7.951  1.00  0.00      PROA N
ATOM    221 HH21 ARG    33      -3.410 -13.631  -8.949  1.00  0.00      PROA H
ATOM    222 HH22 ARG    33      -4.339 -13.908  -7.489  1.00  0.00      PROA H
ATOM    223  C   ARG    33       1.193  -8.614  -4.115  1.00  0.00      PROA C
ATOM    224  O   ARG    33       1.039  -7.404  -3.957  1.00  0.00      PROA O
ATOM    225  N   SER    34       2.318  -9.255  -3.740  1.00  0.00      PROA N
ATOM    226  H   SER    34       2.396 -10.254  -3.869  1.00  0.00      PROA H
ATOM    227  CA  SER    34       3.404  -8.526  -3.160  1.00  0.00      PROA C
ATOM    228  HA  SER    34       3.368  -7.490  -3.497  1.00  0.00      PROA H
ATOM    229  CB  SER    34       3.390  -8.504  -1.620  1.00  0.00      PROA C
ATOM    230  HB2 SER    34       3.459  -9.524  -1.241  1.00  0.00      PROA H
ATOM    231  HB3 SER    34       4.238  -7.924  -1.257  1.00  0.00      PROA H
ATOM    232  OG  SER    34       2.195  -7.917  -1.133  1.00  0.00      PROA O
ATOM    233  HG  SER    34       2.208  -7.914  -0.173  1.00  0.00      PROA H
ATOM    234  C   SER    34       4.648  -9.266  -3.502  1.00  0.00      PROA C
ATOM    235  O   SER    34       4.606 -10.449  -3.840  1.00  0.00      PROA O
ATOM    236  N   ARG    35       5.797  -8.569  -3.448  1.00  0.00      PROA N
ATOM    237  H   ARG    35       5.778  -7.580  -3.243  1.00  0.00      PROA H
ATOM    238  CA  ARG    35       7.033  -9.245  -3.686  1.00  0.00      PROA C
ATOM    239  HA  ARG    35       7.013 -10.221  -3.201  1.00  0.00      PROA H
ATOM    240  CB  ARG    35       7.328  -9.477  -5.176  1.00  0.00      PROA C
ATOM    241  HB2 ARG    35       8.289  -9.981  -5.283  1.00  0.00      PROA H
ATOM    242  HB3 ARG    35       6.544 -10.097  -5.610  1.00  0.00      PROA H
ATOM    243  CG  ARG    35       7.400  -8.199  -6.011  1.00  0.00      PROA C
ATOM    244  HG2 ARG    35       6.507  -7.599  -5.835  1.00  0.00      PROA H
ATOM    245  HG3 ARG    35       8.283  -7.627  -5.727  1.00  0.00      PROA H
ATOM    246  CD  ARG    35       7.487  -8.477  -7.513  1.00  0.00      PROA C
ATOM    247  HD2 ARG    35       6.608  -9.039  -7.831  1.00  0.00      PROA H
ATOM    248  HD3 ARG    35       7.529  -7.533  -8.056  1.00  0.00      PROA H
ATOM    249  NE  ARG    35       8.727  -9.269  -7.739  1.00  0.00      PROA N
ATOM    250  HE  ARG    35       9.518  -9.111  -7.130  1.00  0.00      PROA H
ATOM    251  CZ  ARG    35       8.794 -10.188  -8.748  1.00  0.00      PROA C
ATOM    252  NH1 ARG    35       7.723 -10.383  -9.571  1.00  0.00      PROA N
ATOM    253 HH11 ARG    35       6.879  -9.846  -9.433  1.00  0.00      PROA H
ATOM    254 HH12 ARG    35       7.779 -11.065 -10.314  1.00  0.00      PROA H
ATOM    255  NH2 ARG    35       9.932 -10.917  -8.925  1.00  0.00      PROA N
ATOM    256 HH21 ARG    35      10.721 -10.773  -8.310  1.00  0.00      PROA H
ATOM    257 HH22 ARG    35       9.982 -11.597  -9.670  1.00  0.00      PROA H
ATOM    258  C   ARG    35       8.127  -8.410  -3.111  1.00  0.00      PROA C
ATOM    259  O   ARG    35       8.049  -7.182  -3.107  1.00  0.00      PROA O
ATOM    260  N   THR    36       9.168  -9.077  -2.570  1.00  0.00      PROA N
ATOM    261  H   THR    36       9.152 -10.085  -2.521  1.00  0.00      PROA H
ATOM    262  CA  THR    36      10.313  -8.383  -2.057  1.00  0.00      PROA C
ATOM    263  HA  THR    36      10.255  -7.331  -2.334  1.00  0.00      PROA H
ATOM    264  CB  THR    36      10.432  -8.448  -0.564  1.00  0.00      PROA C
ATOM    265  HB  THR    36      10.516  -9.488  -0.250  1.00  0.00      PROA H
ATOM    266  CG2 THR    36      11.687  -7.672  -0.128  1.00  0.00      PROA C
ATOM    267 HG21 THR    36      11.600  -6.632  -0.445  1.00  0.00      PROA H
ATOM    268 HG22 THR    36      11.782  -7.713   0.957  1.00  0.00      PROA H
ATOM    269 HG23 THR    36      12.569  -8.119  -0.587  1.00  0.00      PROA H
ATOM    270  OG1 THR    36       9.275  -7.887   0.041  1.00  0.00      PROA O
ATOM    271  HG1 THR    36       9.360  -7.932   0.996  1.00  0.00      PROA H
ATOM    272  C   THR    36      11.504  -9.084  -2.624  1.00  0.00      PROA C
ATOM    273  O   THR    36      11.627 -10.301  -2.502  1.00  0.00      PROA O
ATOM    274  N   LEU    37      12.421  -8.337  -3.270  1.00  0.00      PROA N
ATOM    275  H   LEU    37      12.292  -7.339  -3.351  1.00  0.00      PROA H
ATOM    276  CA  LEU    37      13.560  -9.005  -3.823  1.00  0.00      PROA C
ATOM    277  HA  LEU    37      13.622 -10.015  -3.420  1.00  0.00      PROA H
ATOM    278  CB  LEU    37      13.540  -9.136  -5.356  1.00  0.00      PROA C
ATOM    279  HB2 LEU    37      13.447  -8.147  -5.805  1.00  0.00      PROA H
ATOM    280  HB3 LEU    37      14.466  -9.602  -5.694  1.00  0.00      PROA H
ATOM    281  CG  LEU    37      12.381  -9.989  -5.903  1.00  0.00      PROA C
ATOM    282  HG  LEU    37      12.359 -10.947  -5.384  1.00  0.00      PROA H
ATOM    283  CD1 LEU    37      11.029  -9.289  -5.697  1.00  0.00      PROA C
ATOM    284 HD11 LEU    37      11.031  -8.332  -6.219  1.00  0.00      PROA H
ATOM    285 HD12 LEU    37      10.230  -9.916  -6.094  1.00  0.00      PROA H
ATOM    286 HD13 LEU    37      10.864  -9.121  -4.633  1.00  0.00      PROA H
ATOM    287  CD2 LEU    37      12.628 -10.412  -7.360  1.00  0.00      PROA C
ATOM    288 HD21 LEU    37      13.544 -10.999  -7.419  1.00  0.00      PROA H
ATOM    289 HD22 LEU    37      11.789 -11.013  -7.712  1.00  0.00      PROA H
ATOM    290 HD23 LEU    37      12.725  -9.524  -7.985  1.00  0.00      PROA H
ATOM    291  C   LEU    37      14.788  -8.229  -3.486  1.00  0.00      PROA C
ATOM    292  O   LEU    37      14.726  -7.041  -3.173  1.00  0.00      PROA O
ATOM    293  N   THR    38      15.946  -8.917  -3.523  1.00  0.00      PROA N
ATOM    294  H   THR    38      15.940  -9.906  -3.727  1.00  0.00      PROA H
ATOM    295  CA  THR    38      17.204  -8.280  -3.279  1.00  0.00      PROA C
ATOM    296  HA  THR    38      17.050  -7.207  -3.156  1.00  0.00      PROA H
ATOM    297  CB  THR    38      17.897  -8.778  -2.046  1.00  0.00      PROA C
ATOM    298  HB  THR    38      18.099  -9.844  -2.148  1.00  0.00      PROA H
ATOM    299  CG2 THR    38      19.217  -8.006  -1.885  1.00  0.00      PROA C
ATOM    300 HG21 THR    38      19.006  -6.941  -1.789  1.00  0.00      PROA H
ATOM    301 HG22 THR    38      19.736  -8.355  -0.992  1.00  0.00      PROA H
ATOM    302 HG23 THR    38      19.845  -8.174  -2.759  1.00  0.00      PROA H
ATOM    303  OG1 THR    38      17.075  -8.581  -0.905  1.00  0.00      PROA O
ATOM    304  HG1 THR    38      17.529  -8.903  -0.123  1.00  0.00      PROA H
ATOM    305  C   THR    38      18.086  -8.613  -4.443  1.00  0.00      PROA C
ATOM    306  O   THR    38      17.952  -9.680  -5.042  1.00  0.00      PROA O
ATOM    307  N   SER    39      19.002  -7.693  -4.813  1.00  0.00      PROA N
ATOM    308  H   SER    39      19.076  -6.821  -4.308  1.00  0.00      PROA H
ATOM    309  CA  SER    39      19.865  -7.968  -5.927  1.00  0.00      PROA C
ATOM    310  HA  SER    39      20.053  -9.040  -5.985  1.00  0.00      PROA H
ATOM    311  CB  SER    39      19.280  -7.531  -7.279  1.00  0.00      PROA C
ATOM    312  HB2 SER    39      19.936  -7.863  -8.084  1.00  0.00      PROA H
ATOM    313  HB3 SER    39      18.293  -7.976  -7.410  1.00  0.00      PROA H
ATOM    314  OG  SER    39      19.162  -6.117  -7.329  1.00  0.00      PROA O
ATOM    315  HG  SER    39      18.796  -5.856  -8.177  1.00  0.00      PROA H
ATOM    316  C   SER    39      21.145  -7.210  -5.747  1.00  0.00      PROA C
ATOM    317  O   SER    39      21.234  -6.294  -4.931  1.00  0.00      PROA O
ATOM    318  N   LEU    40      22.180  -7.629  -6.503  1.00  0.00      PROA N
ATOM    319  H   LEU    40      22.067  -8.423  -7.117  1.00  0.00      PROA H
ATOM    320  CA  LEU    40      23.494  -7.049  -6.539  1.00  0.00      PROA C
ATOM    321  HA  LEU    40      23.853  -6.896  -5.522  1.00  0.00      PROA H
ATOM    322  CB  LEU    40      24.531  -7.920  -7.266  1.00  0.00      PROA C
ATOM    323  HB2 LEU    40      24.150  -8.196  -8.249  1.00  0.00      PROA H
ATOM    324  HB3 LEU    40      25.459  -7.360  -7.381  1.00  0.00      PROA H
ATOM    325  CG  LEU    40      24.866  -9.223  -6.517  1.00  0.00      PROA C
ATOM    326  HG  LEU    40      25.168  -8.989  -5.496  1.00  0.00      PROA H
ATOM    327  CD1 LEU    40      23.654 -10.168  -6.463  1.00  0.00      PROA C
ATOM    328 HD11 LEU    40      23.345 -10.422  -7.477  1.00  0.00      PROA H
ATOM    329 HD12 LEU    40      23.926 -11.078  -5.928  1.00  0.00      PROA H
ATOM    330 HD13 LEU    40      22.832  -9.675  -5.945  1.00  0.00      PROA H
ATOM    331  CD2 LEU    40      26.128  -9.888  -7.089  1.00  0.00      PROA C
ATOM    332 HD21 LEU    40      26.973  -9.207  -6.993  1.00  0.00      PROA H
ATOM    333 HD22 LEU    40      26.337 -10.805  -6.538  1.00  0.00      PROA H
ATOM    334 HD23 LEU    40      25.969 -10.124  -8.141  1.00  0.00      PROA H
ATOM    335  C   LEU    40      23.457  -5.716  -7.219  1.00  0.00      PROA C
ATOM    336  O   LEU    40      24.290  -4.854  -6.945  1.00  0.00      PROA O
ATOM    337  N   GLY    41      22.525  -5.516  -8.170  1.00  0.00      PROA N
ATOM    338  H   GLY    41      21.863  -6.247  -8.389  1.00  0.00      PROA H
ATOM    339  CA  GLY    41      22.493  -4.259  -8.854  1.00  0.00      PROA C
ATOM    340  HA2 GLY    41      21.465  -3.902  -8.911  1.00  0.00      PROA H
ATOM    341  HA3 GLY    41      23.100  -3.534  -8.312  1.00  0.00      PROA H
ATOM    342  C   GLY    41      23.044  -4.476 -10.224  1.00  0.00      PROA C
ATOM    343  O   GLY    41      22.716  -5.453 -10.897  1.00  0.00      PROA O
ATOM    344  N   ASP    42      23.905  -3.544 -10.667  1.00  0.00      PROA N
ATOM    345  H   ASP    42      24.174  -2.779 -10.066  1.00  0.00      PROA H
ATOM    346  CA  ASP    42      24.472  -3.585 -11.979  1.00  0.00      PROA C
ATOM    347  HA  ASP    42      23.673  -3.608 -12.720  1.00  0.00      PROA H
ATOM    348  CB  ASP    42      25.357  -2.364 -12.273  1.00  0.00      PROA C
ATOM    349  HB2 ASP    42      26.068  -2.225 -11.459  1.00  0.00      PROA H
ATOM    350  HB3 ASP    42      25.899  -2.523 -13.205  1.00  0.00      PROA H
ATOM    351  CG  ASP    42      24.439  -1.153 -12.391  1.00  0.00      PROA C
ATOM    352  OD1 ASP    42      23.201  -1.361 -12.502  1.00  0.00      PROA O
ATOM    353  OD2 ASP    42      24.964  -0.008 -12.374  1.00  0.00      PROA O
ATOM    354  C   ASP    42      25.313  -4.815 -12.101  1.00  0.00      PROA C
ATOM    355  O   ASP    42      25.440  -5.385 -13.185  1.00  0.00      PROA O
ATOM    356  N   LEU    43      25.909  -5.267 -10.983  1.00  0.00      PROA N
ATOM    357  H   LEU    43      25.721  -4.821 -10.096  1.00  0.00      PROA H
ATOM    358  CA  LEU    43      26.811  -6.379 -11.041  1.00  0.00      PROA C
ATOM    359  HA  LEU    43      27.664  -6.123 -11.670  1.00  0.00      PROA H
ATOM    360  CB  LEU    43      27.347  -6.775  -9.658  1.00  0.00      PROA C
ATOM    361  HB2 LEU    43      26.512  -6.996  -8.994  1.00  0.00      PROA H
ATOM    362  HB3 LEU    43      27.979  -7.658  -9.753  1.00  0.00      PROA H
ATOM    363  CG  LEU    43      28.190  -5.679  -8.985  1.00  0.00      PROA C
ATOM    364  HG  LEU    43      27.581  -4.786  -8.846  1.00  0.00      PROA H
ATOM    365  CD1 LEU    43      28.705  -6.141  -7.611  1.00  0.00      PROA C
ATOM    366 HD11 LEU    43      29.324  -7.029  -7.734  1.00  0.00      PROA H
ATOM    367 HD12 LEU    43      29.298  -5.346  -7.159  1.00  0.00      PROA H
ATOM    368 HD13 LEU    43      27.859  -6.375  -6.965  1.00  0.00      PROA H
ATOM    369  CD2 LEU    43      29.311  -5.191  -9.916  1.00  0.00      PROA C
ATOM    370 HD21 LEU    43      28.875  -4.783 -10.828  1.00  0.00      PROA H
ATOM    371 HD22 LEU    43      29.890  -4.417  -9.413  1.00  0.00      PROA H
ATOM    372 HD23 LEU    43      29.965  -6.026 -10.168  1.00  0.00      PROA H
ATOM    373  C   LEU    43      26.129  -7.596 -11.590  1.00  0.00      PROA C
ATOM    374  O   LEU    43      26.656  -8.227 -12.506  1.00  0.00      PROA O
ATOM    375  N   SER    44      24.933  -7.959 -11.075  1.00  0.00      PROA N
ATOM    376  H   SER    44      24.487  -7.381 -10.377  1.00  0.00      PROA H
ATOM    377  CA  SER    44      24.323  -9.176 -11.546  1.00  0.00      PROA C
ATOM    378  HA  SER    44      24.798  -9.485 -12.477  1.00  0.00      PROA H
ATOM    379  CB  SER    44      24.430 -10.366 -10.576  1.00  0.00      PROA C
ATOM    380  HB2 SER    44      24.125 -10.050  -9.578  1.00  0.00      PROA H
ATOM    381  HB3 SER    44      23.779 -11.172 -10.916  1.00  0.00      PROA H
ATOM    382  OG  SER    44      25.755 -10.855 -10.509  1.00  0.00      PROA O
ATOM    383  HG  SER    44      25.792 -11.595  -9.899  1.00  0.00      PROA H
ATOM    384  C   SER    44      22.847  -9.008 -11.713  1.00  0.00      PROA C
ATOM    385  O   SER    44      22.213  -8.137 -11.120  1.00  0.00      PROA O
ATOM    386  N   ASP    45      22.302  -9.868 -12.599  1.00  0.00      PROA N
ATOM    387  H   ASP    45      22.895 -10.499 -13.120  1.00  0.00      PROA H
ATOM    388  CA  ASP    45      20.924 -10.051 -12.951  1.00  0.00      PROA C
ATOM    389  HA  ASP    45      20.431  -9.081 -13.008  1.00  0.00      PROA H
ATOM    390  CB  ASP    45      20.751 -10.753 -14.314  1.00  0.00      PROA C
ATOM    391  HB2 ASP    45      19.690 -10.856 -14.538  1.00  0.00      PROA H
ATOM    392  HB3 ASP    45      21.231 -10.159 -15.092  1.00  0.00      PROA H
ATOM    393  CG  ASP    45      21.396 -12.133 -14.259  1.00  0.00      PROA C
ATOM    394  OD1 ASP    45      22.204 -12.384 -13.327  1.00  0.00      PROA O
ATOM    395  OD2 ASP    45      21.090 -12.956 -15.162  1.00  0.00      PROA O
ATOM    396  C   ASP    45      20.177 -10.849 -11.914  1.00  0.00      PROA C
ATOM    397  O   ASP    45      18.948 -10.804 -11.875  1.00  0.00      PROA O
ATOM    398  N   VAL    46      20.884 -11.643 -11.081  1.00  0.00      PROA N
ATOM    399  H   VAL    46      21.893 -11.602 -11.080  1.00  0.00      PROA H
ATOM    400  CA  VAL    46      20.226 -12.561 -10.181  1.00  0.00      PROA C
ATOM    401  HA  VAL    46      19.483 -13.140 -10.730  1.00  0.00      PROA H
ATOM    402  CB  VAL    46      21.169 -13.533  -9.534  1.00  0.00      PROA C
ATOM    403  HB  VAL    46      21.756 -14.037 -10.302  1.00  0.00      PROA H
ATOM    404  CG1 VAL    46      22.104 -12.763  -8.587  1.00  0.00      PROA C
ATOM    405 HG11 VAL    46      21.513 -12.260  -7.822  1.00  0.00      PROA H
ATOM    406 HG12 VAL    46      22.794 -13.460  -8.111  1.00  0.00      PROA H
ATOM    407 HG13 VAL    46      22.669 -12.024  -9.155  1.00  0.00      PROA H
ATOM    408  CG2 VAL    46      20.341 -14.627  -8.839  1.00  0.00      PROA C
ATOM    409 HG21 VAL    46      19.725 -15.141  -9.577  1.00  0.00      PROA H
ATOM    410 HG22 VAL    46      21.010 -15.343  -8.363  1.00  0.00      PROA H
ATOM    411 HG23 VAL    46      19.699 -14.173  -8.084  1.00  0.00      PROA H
ATOM    412  C   VAL    46      19.481 -11.857  -9.086  1.00  0.00      PROA C
ATOM    413  O   VAL    46      19.940 -10.858  -8.535  1.00  0.00      PROA O
ATOM    414  N   HID    47      18.285 -12.390  -8.742  1.00  0.00      PROA N
ATOM    415  H   HID    47      17.938 -13.206  -9.225  1.00  0.00      PROA H
ATOM    416  CA  HID    47      17.480 -11.825  -7.695  1.00  0.00      PROA C
ATOM    417  HA  HID    47      18.056 -11.068  -7.162  1.00  0.00      PROA H
ATOM    418  CB  HID    47      16.193 -11.148  -8.199  1.00  0.00      PROA C
ATOM    419  HB2 HID    47      15.638 -11.844  -8.827  1.00  0.00      PROA H
ATOM    420  HB3 HID    47      15.578 -10.858  -7.347  1.00  0.00      PROA H
ATOM    421  CG  HID    47      16.434  -9.912  -9.012  1.00  0.00      PROA C
ATOM    422  ND1 HID    47      16.651  -8.666  -8.471  1.00  0.00      PROA N
ATOM    423  HD1 HID    47      16.682  -8.444  -7.486  1.00  0.00      PROA H
ATOM    424  CE1 HID    47      16.812  -7.809  -9.511  1.00  0.00      PROA C
ATOM    425  HE1 HID    47      16.999  -6.751  -9.322  1.00  0.00      PROA H
ATOM    426  NE2 HID    47      16.713  -8.417 -10.678  1.00  0.00      PROA N
ATOM    427  CD2 HID    47      16.475  -9.743 -10.363  1.00  0.00      PROA C
ATOM    428  HD2 HID    47      16.362 -10.420 -11.209  1.00  0.00      PROA H
ATOM    429  C   HID    47      17.036 -12.927  -6.786  1.00  0.00      PROA C
ATOM    430  O   HID    47      16.802 -14.053  -7.226  1.00  0.00      PROA O
ATOM    431  N   THR    48      16.933 -12.626  -5.476  1.00  0.00      PROA N
ATOM    432  H   THR    48      17.197 -11.709  -5.147  1.00  0.00      PROA H
ATOM    433  CA  THR    48      16.452 -13.594  -4.534  1.00  0.00      PROA C
ATOM    434  HA  THR    48      16.062 -14.460  -5.069  1.00  0.00      PROA H
ATOM    435  CB  THR    48      17.508 -14.090  -3.589  1.00  0.00      PROA C
ATOM    436  HB  THR    48      18.365 -14.451  -4.158  1.00  0.00      PROA H
ATOM    437  CG2 THR    48      17.942 -12.932  -2.675  1.00  0.00      PROA C
ATOM    438 HG21 THR    48      17.082 -12.572  -2.110  1.00  0.00      PROA H
ATOM    439 HG22 THR    48      18.710 -13.281  -1.984  1.00  0.00      PROA H
ATOM    440 HG23 THR    48      18.343 -12.120  -3.282  1.00  0.00      PROA H
ATOM    441  OG1 THR    48      17.012 -15.173  -2.815  1.00  0.00      PROA O
ATOM    442  HG1 THR    48      17.697 -15.479  -2.216  1.00  0.00      PROA H
ATOM    443  C   THR    48      15.383 -12.920  -3.732  1.00  0.00      PROA C
ATOM    444  O   THR    48      15.489 -11.734  -3.420  1.00  0.00      PROA O
ATOM    445  N   GLY    49      14.310 -13.654  -3.381  1.00  0.00      PROA N
ATOM    446  H   GLY    49      14.254 -14.626  -3.648  1.00  0.00      PROA H
ATOM    447  CA  GLY    49      13.265 -13.023  -2.628  1.00  0.00      PROA C
ATOM    448  HA2 GLY    49      13.620 -12.812  -1.619  1.00  0.00      PROA H
ATOM    449  HA3 GLY    49      12.979 -12.090  -3.113  1.00  0.00      PROA H
ATOM    450  C   GLY    49      12.094 -13.948  -2.573  1.00  0.00      PROA C
ATOM    451  O   GLY    49      12.192 -15.115  -2.954  1.00  0.00      PROA O
ATOM    452  N   ILE    50      10.947 -13.429  -2.086  1.00  0.00      PROA N
ATOM    453  H   ILE    50      10.910 -12.458  -1.812  1.00  0.00      PROA H
ATOM    454  CA  ILE    50       9.760 -14.223  -1.944  1.00  0.00      PROA C
ATOM    455  HA  ILE    50       9.905 -15.185  -2.435  1.00  0.00      PROA H
ATOM    456  CB  ILE    50       9.407 -14.490  -0.512  1.00  0.00      PROA C
ATOM    457  HB  ILE    50       8.472 -15.050  -0.466  1.00  0.00      PROA H
ATOM    458  CG2 ILE    50      10.547 -15.310   0.117  1.00  0.00      PROA C
ATOM    459 HG21 ILE    50      11.477 -14.745   0.059  1.00  0.00      PROA H
ATOM    460 HG22 ILE    50      10.313 -15.518   1.161  1.00  0.00      PROA H
ATOM    461 HG23 ILE    50      10.660 -16.250  -0.424  1.00  0.00      PROA H
ATOM    462  CG1 ILE    50       9.101 -13.169   0.220  1.00  0.00      PROA C
ATOM    463 HG12 ILE    50      10.025 -12.610   0.364  1.00  0.00      PROA H
ATOM    464 HG13 ILE    50       8.407 -12.576  -0.375  1.00  0.00      PROA H
ATOM    465  CD1 ILE    50       8.468 -13.361   1.598  1.00  0.00      PROA C
ATOM    466 HD11 ILE    50       9.144 -13.933   2.232  1.00  0.00      PROA H
ATOM    467 HD12 ILE    50       8.281 -12.387   2.051  1.00  0.00      PROA H
ATOM    468 HD13 ILE    50       7.526 -13.899   1.493  1.00  0.00      PROA H
ATOM    469  C   ILE    50       8.610 -13.475  -2.545  1.00  0.00      PROA C
ATOM    470  O   ILE    50       8.640 -12.251  -2.657  1.00  0.00      PROA O
ATOM    471  N   LEU    51       7.569 -14.223  -2.976  1.00  0.00      PROA N
ATOM    472  H   LEU    51       7.601 -15.229  -2.890  1.00  0.00      PROA H
ATOM    473  CA  LEU    51       6.394 -13.642  -3.565  1.00  0.00      PROA C
ATOM    474  HA  LEU    51       6.527 -12.563  -3.652  1.00  0.00      PROA H
ATOM    475  CB  LEU    51       6.095 -14.193  -4.971  1.00  0.00      PROA C
ATOM    476  HB2 LEU    51       5.907 -15.265  -4.909  1.00  0.00      PROA H
ATOM    477  HB3 LEU    51       5.216 -13.694  -5.378  1.00  0.00      PROA H
ATOM    478  CG  LEU    51       7.258 -13.976  -5.960  1.00  0.00      PROA C
ATOM    479  HG  LEU    51       8.149 -14.486  -5.592  1.00  0.00      PROA H
ATOM    480  CD1 LEU    51       6.926 -14.529  -7.357  1.00  0.00      PROA C
ATOM    481 HD11 LEU    51       6.043 -14.022  -7.748  1.00  0.00      PROA H
ATOM    482 HD12 LEU    51       7.769 -14.358  -8.026  1.00  0.00      PROA H
ATOM    483 HD13 LEU    51       6.728 -15.599  -7.287  1.00  0.00      PROA H
ATOM    484  CD2 LEU    51       7.706 -12.508  -5.983  1.00  0.00      PROA C
ATOM    485 HD21 LEU    51       8.039 -12.213  -4.988  1.00  0.00      PROA H
ATOM    486 HD22 LEU    51       8.528 -12.390  -6.690  1.00  0.00      PROA H
ATOM    487 HD23 LEU    51       6.871 -11.878  -6.288  1.00  0.00      PROA H
ATOM    488  C   LEU    51       5.235 -14.001  -2.683  1.00  0.00      PROA C
ATOM    489  O   LEU    51       5.264 -15.026  -2.005  1.00  0.00      PROA O
ATOM    490  N   ILE    52       4.193 -13.142  -2.640  1.00  0.00      PROA N
ATOM    491  H   ILE    52       4.213 -12.296  -3.190  1.00  0.00      PROA H
ATOM    492  CA  ILE    52       3.055 -13.431  -1.811  1.00  0.00      PROA C
ATOM    493  HA  ILE    52       3.128 -14.451  -1.435  1.00  0.00      PROA H
ATOM    494  CB  ILE    52       2.936 -12.520  -0.622  1.00  0.00      PROA C
ATOM    495  HB  ILE    52       3.036 -11.484  -0.946  1.00  0.00      PROA H
ATOM    496  CG2 ILE    52       1.554 -12.748   0.012  1.00  0.00      PROA C
ATOM    497 HG21 ILE    52       1.464 -13.789   0.324  1.00  0.00      PROA H
ATOM    498 HG22 ILE    52       1.440 -12.098   0.879  1.00  0.00      PROA H
ATOM    499 HG23 ILE    52       0.777 -12.520  -0.717  1.00  0.00      PROA H
ATOM    500  CG1 ILE    52       4.107 -12.739   0.349  1.00  0.00      PROA C
ATOM    501 HG12 ILE    52       5.049 -12.574  -0.173  1.00  0.00      PROA H
ATOM    502 HG13 ILE    52       4.025 -12.038   1.180  1.00  0.00      PROA H
ATOM    503  CD1 ILE    52       4.151 -14.149   0.942  1.00  0.00      PROA C
ATOM    504 HD11 ILE    52       4.253 -14.879   0.139  1.00  0.00      PROA H
ATOM    505 HD12 ILE    52       5.001 -14.234   1.619  1.00  0.00      PROA H
ATOM    506 HD13 ILE    52       3.229 -14.342   1.492  1.00  0.00      PROA H
ATOM    507  C   ILE    52       1.802 -13.245  -2.611  1.00  0.00      PROA C
ATOM    508  O   ILE    52       1.682 -12.315  -3.406  1.00  0.00      PROA O
ATOM    509  N   LYS    53       0.828 -14.159  -2.420  1.00  0.00      PROA N
ATOM    510  H   LYS    53       0.984 -14.942  -1.801  1.00  0.00      PROA H
ATOM    511  CA  LYS    53      -0.440 -14.044  -3.082  1.00  0.00      PROA C
ATOM    512  HA  LYS    53      -0.523 -13.060  -3.542  1.00  0.00      PROA H
ATOM    513  CB  LYS    53      -0.642 -15.094  -4.189  1.00  0.00      PROA C
ATOM    514  HB2 LYS    53      -0.457 -16.089  -3.785  1.00  0.00      PROA H
ATOM    515  HB3 LYS    53      -1.665 -15.037  -4.562  1.00  0.00      PROA H
ATOM    516  CG  LYS    53       0.308 -14.874  -5.369  1.00  0.00      PROA C
ATOM    517  HG2 LYS    53      -0.034 -14.023  -5.958  1.00  0.00      PROA H
ATOM    518  HG3 LYS    53       1.313 -14.677  -4.995  1.00  0.00      PROA H
ATOM    519  CD  LYS    53       0.413 -16.064  -6.325  1.00  0.00      PROA C
ATOM    520  HD2 LYS    53       0.778 -16.936  -5.782  1.00  0.00      PROA H
ATOM    521  HD3 LYS    53      -0.569 -16.282  -6.744  1.00  0.00      PROA H
ATOM    522  CE  LYS    53       1.370 -15.811  -7.492  1.00  0.00      PROA C
ATOM    523  HE2 LYS    53       0.921 -15.098  -8.183  1.00  0.00      PROA H
ATOM    524  HE3 LYS    53       2.308 -15.405  -7.112  1.00  0.00      PROA H
ATOM    525  NZ  LYS    53       1.643 -17.075  -8.208  1.00  0.00      PROA N
ATOM    526  HZ1 LYS    53       0.777 -17.453  -8.565  1.00  0.00      PROA H
ATOM    527  HZ2 LYS    53       2.275 -16.897  -8.976  1.00  0.00      PROA H
ATOM    528  HZ3 LYS    53       2.063 -17.738  -7.573  1.00  0.00      PROA H
ATOM    529  C   LYS    53      -1.491 -14.253  -2.039  1.00  0.00      PROA C
ATOM    530  O   LYS    53      -1.349 -15.111  -1.168  1.00  0.00      PROA O
ATOM    531  N   ALA    54      -2.572 -13.448  -2.081  1.00  0.00      PROA N
ATOM    532  H   ALA    54      -2.650 -12.744  -2.802  1.00  0.00      PROA H
ATOM    533  CA  ALA    54      -3.603 -13.602  -1.096  1.00  0.00      PROA C
ATOM    534  HA  ALA    54      -3.804 -14.662  -0.943  1.00  0.00      PROA H
ATOM    535  CB  ALA    54      -3.247 -13.003   0.276  1.00  0.00      PROA C
ATOM    536  HB1 ALA    54      -3.060 -11.934   0.169  1.00  0.00      PROA H
ATOM    537  HB2 ALA    54      -4.075 -13.159   0.968  1.00  0.00      PROA H
ATOM    538  HB3 ALA    54      -2.353 -13.490   0.665  1.00  0.00      PROA H
ATOM    539  C   ALA    54      -4.815 -12.884  -1.587  1.00  0.00      PROA C
ATOM    540  O   ALA    54      -4.770 -12.202  -2.608  1.00  0.00      PROA O
ATOM    541  N   LEU    55      -5.948 -13.048  -0.874  1.00  0.00      PROA N
ATOM    542  H   LEU    55      -5.953 -13.651  -0.064  1.00  0.00      PROA H
ATOM    543  CA  LEU    55      -7.151 -12.368  -1.260  1.00  0.00      PROA C
ATOM    544  HA  LEU    55      -6.941 -11.708  -2.103  1.00  0.00      PROA H
ATOM    545  CB  LEU    55      -8.279 -13.325  -1.689  1.00  0.00      PROA C
ATOM    546  HB2 LEU    55      -8.448 -14.062  -0.903  1.00  0.00      PROA H
ATOM    547  HB3 LEU    55      -9.193 -12.757  -1.857  1.00  0.00      PROA H
ATOM    548  CG  LEU    55      -7.958 -14.092  -2.988  1.00  0.00      PROA C
ATOM    549  HG  LEU    55      -7.056 -14.687  -2.846  1.00  0.00      PROA H
ATOM    550  CD1 LEU    55      -9.104 -15.036  -3.384  1.00  0.00      PROA C
ATOM    551 HD11 LEU    55     -10.014 -14.457  -3.542  1.00  0.00      PROA H
ATOM    552 HD12 LEU    55      -8.843 -15.559  -4.304  1.00  0.00      PROA H
ATOM    553 HD13 LEU    55      -9.269 -15.762  -2.588  1.00  0.00      PROA H
ATOM    554  CD2 LEU    55      -7.576 -13.123  -4.121  1.00  0.00      PROA C
ATOM    555 HD21 LEU    55      -6.696 -12.550  -3.828  1.00  0.00      PROA H
ATOM    556 HD22 LEU    55      -7.355 -13.691  -5.025  1.00  0.00      PROA H
ATOM    557 HD23 LEU    55      -8.405 -12.443  -4.313  1.00  0.00      PROA H
ATOM    558  C   LEU    55      -7.634 -11.574  -0.088  1.00  0.00      PROA C
ATOM    559  O   LEU    55      -7.476 -11.986   1.061  1.00  0.00      PROA O
ATOM    560  N   LEU    56      -8.215 -10.382  -0.344  1.00  0.00      PROA N
ATOM    561  H   LEU    56      -8.297 -10.055  -1.296  1.00  0.00      PROA H
ATOM    562  CA  LEU    56      -8.709  -9.596   0.748  1.00  0.00      PROA C
ATOM    563  HA  LEU    56      -8.590 -10.150   1.679  1.00  0.00      PROA H
ATOM    564  CB  LEU    56      -7.984  -8.252   0.920  1.00  0.00      PROA C
ATOM    565  HB2 LEU    56      -6.915  -8.428   1.039  1.00  0.00      PROA H
ATOM    566  HB3 LEU    56      -8.154  -7.631   0.040  1.00  0.00      PROA H
ATOM    567  CG  LEU    56      -8.464  -7.458   2.148  1.00  0.00      PROA C
ATOM    568  HG  LEU    56      -9.537  -7.283   2.072  1.00  0.00      PROA H
ATOM    569  CD1 LEU    56      -8.182  -8.232   3.448  1.00  0.00      PROA C
ATOM    570 HD11 LEU    56      -7.111  -8.408   3.542  1.00  0.00      PROA H
ATOM    571 HD12 LEU    56      -8.531  -7.650   4.301  1.00  0.00      PROA H
ATOM    572 HD13 LEU    56      -8.706  -9.188   3.423  1.00  0.00      PROA H
ATOM    573  CD2 LEU    56      -7.870  -6.042   2.165  1.00  0.00      PROA C
ATOM    574 HD21 LEU    56      -8.178  -5.508   1.267  1.00  0.00      PROA H
ATOM    575 HD22 LEU    56      -8.229  -5.508   3.045  1.00  0.00      PROA H
ATOM    576 HD23 LEU    56      -6.782  -6.103   2.196  1.00  0.00      PROA H
ATOM    577  C   LEU    56     -10.161  -9.330   0.511  1.00  0.00      PROA C
ATOM    578  O   LEU    56     -10.568  -8.997  -0.602  1.00  0.00      PROA O
ATOM    579  N   THR    57     -10.994  -9.500   1.561  1.00  0.00      PROA N
ATOM    580  H   THR    57     -10.628  -9.804   2.452  1.00  0.00      PROA H
ATOM    581  CA  THR    57     -12.397  -9.249   1.411  1.00  0.00      PROA C
ATOM    582  HA  THR    57     -12.597  -8.890   0.401  1.00  0.00      PROA H
ATOM    583  CB  THR    57     -13.254 -10.462   1.633  1.00  0.00      PROA C
ATOM    584  HB  THR    57     -13.106 -10.833   2.647  1.00  0.00      PROA H
ATOM    585  CG2 THR    57     -14.729 -10.073   1.432  1.00  0.00      PROA C
ATOM    586 HG21 THR    57     -14.873  -9.701   0.418  1.00  0.00      PROA H
ATOM    587 HG22 THR    57     -15.361 -10.947   1.591  1.00  0.00      PROA H
ATOM    588 HG23 THR    57     -15.001  -9.295   2.146  1.00  0.00      PROA H
ATOM    589  OG1 THR    57     -12.894 -11.490   0.719  1.00  0.00      PROA O
ATOM    590  HG1 THR    57     -13.447 -12.260   0.869  1.00  0.00      PROA H
ATOM    591  C   THR    57     -12.787  -8.238   2.442  1.00  0.00      PROA C
ATOM    592  O   THR    57     -12.420  -8.351   3.610  1.00  0.00      PROA O
ATOM    593  N   VAL    58     -13.545  -7.208   2.024  1.00  0.00      PROA N
ATOM    594  H   VAL    58     -13.820  -7.144   1.054  1.00  0.00      PROA H
ATOM    595  CA  VAL    58     -13.960  -6.203   2.957  1.00  0.00      PROA C
ATOM    596  HA  VAL    58     -13.661  -6.495   3.963  1.00  0.00      PROA H
ATOM    597  CB  VAL    58     -13.360  -4.857   2.676  1.00  0.00      PROA C
ATOM    598  HB  VAL    58     -13.586  -4.564   1.651  1.00  0.00      PROA H
ATOM    599  CG1 VAL    58     -13.963  -3.836   3.656  1.00  0.00      PROA C
ATOM    600 HG11 VAL    58     -13.737  -4.137   4.679  1.00  0.00      PROA H
ATOM    601 HG12 VAL    58     -13.536  -2.852   3.465  1.00  0.00      PROA H
ATOM    602 HG13 VAL    58     -15.043  -3.796   3.520  1.00  0.00      PROA H
ATOM    603  CG2 VAL    58     -11.827  -4.976   2.750  1.00  0.00      PROA C
ATOM    604 HG21 VAL    58     -11.482  -5.696   2.008  1.00  0.00      PROA H
ATOM    605 HG22 VAL    58     -11.377  -4.004   2.548  1.00  0.00      PROA H
ATOM    606 HG23 VAL    58     -11.535  -5.311   3.745  1.00  0.00      PROA H
ATOM    607  C   VAL    58     -15.440  -6.051   2.826  1.00  0.00      PROA C
ATOM    608  O   VAL    58     -15.978  -6.054   1.719  1.00  0.00      PROA O
ATOM    609  N   GLN    59     -16.146  -5.926   3.967  1.00  0.00      PROA N
ATOM    610  H   GLN    59     -15.676  -5.974   4.859  1.00  0.00      PROA H
ATOM    611  CA  GLN    59     -17.566  -5.725   3.902  1.00  0.00      PROA C
ATOM    612  HA  GLN    59     -17.871  -5.619   2.861  1.00  0.00      PROA H
ATOM    613  CB  GLN    59     -18.389  -6.874   4.500  1.00  0.00      PROA C
ATOM    614  HB2 GLN    59     -18.066  -7.060   5.524  1.00  0.00      PROA H
ATOM    615  HB3 GLN    59     -19.446  -6.606   4.495  1.00  0.00      PROA H
ATOM    616  CG  GLN    59     -18.263  -8.196   3.748  1.00  0.00      PROA C
ATOM    617  HG2 GLN    59     -18.600  -8.063   2.720  1.00  0.00      PROA H
ATOM    618  HG3 GLN    59     -17.222  -8.518   3.749  1.00  0.00      PROA H
ATOM    619  CD  GLN    59     -19.140  -9.200   4.478  1.00  0.00      PROA C
ATOM    620  OE1 GLN    59     -19.941  -8.835   5.337  1.00  0.00      PROA O
ATOM    621  NE2 GLN    59     -18.980 -10.506   4.138  1.00  0.00      PROA N
ATOM    622 HE21 GLN    59     -19.537 -11.215   4.592  1.00  0.00      PROA H
ATOM    623 HE22 GLN    59     -18.304 -10.761   3.432  1.00  0.00      PROA H
ATOM    624  C   GLN    59     -17.871  -4.533   4.749  1.00  0.00      PROA C
ATOM    625  O   GLN    59     -17.331  -4.394   5.845  1.00  0.00      PROA O
ATOM    626  N   ALA    60     -18.746  -3.628   4.270  1.00  0.00      PROA N
ATOM    627  H   ALA    60     -19.161  -3.760   3.359  1.00  0.00      PROA H
ATOM    628  CA  ALA    60     -19.037  -2.501   5.113  1.00  0.00      PROA C
ATOM    629  HA  ALA    60     -18.273  -2.418   5.886  1.00  0.00      PROA H
ATOM    630  CB  ALA    60     -19.072  -1.163   4.350  1.00  0.00      PROA C
ATOM    631  HB1 ALA    60     -19.841  -1.204   3.579  1.00  0.00      PROA H
ATOM    632  HB2 ALA    60     -19.297  -0.354   5.045  1.00  0.00      PROA H
ATOM    633  HB3 ALA    60     -18.102  -0.984   3.886  1.00  0.00      PROA H
ATOM    634  C   ALA    60     -20.390  -2.705   5.706  1.00  0.00      PROA C
ATOM    635  O   ALA    60     -21.397  -2.480   5.041  1.00  0.00      PROA O
ATOM    636  N   LYS    61     -20.459  -3.186   6.966  1.00  0.00      PROA N
ATOM    637  H   LYS    61     -19.612  -3.426   7.461  1.00  0.00      PROA H
ATOM    638  CA  LYS    61     -21.733  -3.359   7.611  1.00  0.00      PROA C
ATOM    639  HA  LYS    61     -22.442  -3.791   6.905  1.00  0.00      PROA H
ATOM    640  CB  LYS    61     -21.669  -4.292   8.835  1.00  0.00      PROA C
ATOM    641  HB2 LYS    61     -22.648  -4.332   9.313  1.00  0.00      PROA H
ATOM    642  HB3 LYS    61     -21.380  -5.293   8.516  1.00  0.00      PROA H
ATOM    643  CG  LYS    61     -20.665  -3.854   9.904  1.00  0.00      PROA C
ATOM    644  HG2 LYS    61     -20.868  -2.823  10.193  1.00  0.00      PROA H
ATOM    645  HG3 LYS    61     -20.757  -4.501  10.776  1.00  0.00      PROA H
ATOM    646  CD  LYS    61     -19.207  -3.920   9.440  1.00  0.00      PROA C
ATOM    647  HD2 LYS    61     -19.127  -3.507   8.434  1.00  0.00      PROA H
ATOM    648  HD3 LYS    61     -18.583  -3.341  10.120  1.00  0.00      PROA H
ATOM    649  CE  LYS    61     -18.642  -5.341   9.398  1.00  0.00      PROA C
ATOM    650  HE2 LYS    61     -19.245  -5.952   8.726  1.00  0.00      PROA H
ATOM    651  HE3 LYS    61     -17.613  -5.314   9.039  1.00  0.00      PROA H
ATOM    652  NZ  LYS    61     -18.667  -5.943  10.751  1.00  0.00      PROA N
ATOM    653  HZ1 LYS    61     -19.618  -5.976  11.088  1.00  0.00      PROA H
ATOM    654  HZ2 LYS    61     -18.292  -6.880  10.709  1.00  0.00      PROA H
ATOM    655  HZ3 LYS    61     -18.107  -5.384  11.378  1.00  0.00      PROA H
ATOM    656  C   LYS    61     -22.318  -2.056   8.069  1.00  0.00      PROA C
ATOM    657  O   LYS    61     -23.476  -1.753   7.787  1.00  0.00      PROA O
ATOM    658  N   ASP    62     -21.527  -1.251   8.806  1.00  0.00      PROA N
ATOM    659  H   ASP    62     -20.562  -1.502   8.969  1.00  0.00      PROA H
ATOM    660  CA  ASP    62     -22.036  -0.032   9.371  1.00  0.00      PROA C
ATOM    661  HA  ASP    62     -23.117   0.006   9.241  1.00  0.00      PROA H
ATOM    662  CB  ASP    62     -21.742   0.100  10.873  1.00  0.00      PROA C
ATOM    663  HB2 ASP    62     -20.683  -0.080  11.053  1.00  0.00      PROA H
ATOM    664  HB3 ASP    62     -22.002   1.105  11.207  1.00  0.00      PROA H
ATOM    665  CG  ASP    62     -22.588  -0.936  11.595  1.00  0.00      PROA C
ATOM    666  OD1 ASP    62     -23.756  -1.147  11.169  1.00  0.00      PROA O
ATOM    667  OD2 ASP    62     -22.074  -1.539  12.574  1.00  0.00      PROA O
ATOM    668  C   ASP    62     -21.411   1.141   8.698  1.00  0.00      PROA C
ATOM    669  O   ASP    62     -20.705   1.007   7.700  1.00  0.00      PROA O
ATOM    670  N   SER    63     -21.695   2.349   9.230  1.00  0.00      PROA N
ATOM    671  H   SER    63     -22.327   2.419  10.015  1.00  0.00      PROA H
ATOM    672  CA  SER    63     -21.107   3.535   8.690  1.00  0.00      PROA C
ATOM    673  HA  SER    63     -21.302   3.582   7.618  1.00  0.00      PROA H
ATOM    674  CB  SER    63     -21.654   4.827   9.316  1.00  0.00      PROA C
ATOM    675  HB2 SER    63     -21.525   4.790  10.398  1.00  0.00      PROA H
ATOM    676  HB3 SER    63     -21.112   5.684   8.916  1.00  0.00      PROA H
ATOM    677  OG  SER    63     -23.034   4.971   9.019  1.00  0.00      PROA O
ATOM    678  HG  SER    63     -23.363   5.781   9.415  1.00  0.00      PROA H
ATOM    679  C   SER    63     -19.632   3.502   8.955  1.00  0.00      PROA C
ATOM    680  O   SER    63     -18.822   3.620   8.040  1.00  0.00      PROA O
ATOM    681  N   ASN    64     -19.268   3.403  10.250  1.00  0.00      PROA N
ATOM    682  H   ASN    64     -19.973   3.335  10.970  1.00  0.00      PROA H
ATOM    683  CA  ASN    64     -17.920   3.382  10.753  1.00  0.00      PROA C
ATOM    684  HA  ASN    64     -17.289   4.017  10.131  1.00  0.00      PROA H
ATOM    685  CB  ASN    64     -17.814   3.892  12.200  1.00  0.00      PROA C
ATOM    686  HB2 ASN    64     -18.560   3.393  12.817  1.00  0.00      PROA H
ATOM    687  HB3 ASN    64     -16.818   3.679  12.589  1.00  0.00      PROA H
ATOM    688  CG  ASN    64     -18.066   5.389  12.150  1.00  0.00      PROA C
ATOM    689  OD1 ASN    64     -18.945   5.857  11.428  1.00  0.00      PROA O
ATOM    690  ND2 ASN    64     -17.260   6.169  12.919  1.00  0.00      PROA N
ATOM    691 HD21 ASN    64     -17.385   7.171  12.922  1.00  0.00      PROA H
ATOM    692 HD22 ASN    64     -16.538   5.742  13.482  1.00  0.00      PROA H
ATOM    693  C   ASN    64     -17.259   2.037  10.724  1.00  0.00      PROA C
ATOM    694  O   ASN    64     -16.032   1.969  10.717  1.00  0.00      PROA O
ATOM    695  N   VAL    65     -18.024   0.928  10.760  1.00  0.00      PROA N
ATOM    696  H   VAL    65     -19.024   0.999  10.638  1.00  0.00      PROA H
ATOM    697  CA  VAL    65     -17.366  -0.334  10.977  1.00  0.00      PROA C
ATOM    698  HA  VAL    65     -16.369  -0.160  11.381  1.00  0.00      PROA H
ATOM    699  CB  VAL    65     -18.109  -1.210  11.941  1.00  0.00      PROA C
ATOM    700  HB  VAL    65     -19.110  -1.406  11.557  1.00  0.00      PROA H
ATOM    701  CG1 VAL    65     -17.342  -2.534  12.099  1.00  0.00      PROA C
ATOM    702 HG11 VAL    65     -16.341  -2.332  12.480  1.00  0.00      PROA H
ATOM    703 HG12 VAL    65     -17.873  -3.181  12.798  1.00  0.00      PROA H
ATOM    704 HG13 VAL    65     -17.269  -3.030  11.131  1.00  0.00      PROA H
ATOM    705  CG2 VAL    65     -18.286  -0.431  13.255  1.00  0.00      PROA C
ATOM    706 HG21 VAL    65     -18.852   0.481  13.064  1.00  0.00      PROA H
ATOM    707 HG22 VAL    65     -18.825  -1.049  13.974  1.00  0.00      PROA H
ATOM    708 HG23 VAL    65     -17.307  -0.173  13.660  1.00  0.00      PROA H
ATOM    709  C   VAL    65     -17.174  -1.110   9.711  1.00  0.00      PROA C
ATOM    710  O   VAL    65     -18.041  -1.151   8.841  1.00  0.00      PROA O
ATOM    711  N   LEU    66     -15.986  -1.749   9.590  1.00  0.00      PROA N
ATOM    712  H   LEU    66     -15.292  -1.667  10.319  1.00  0.00      PROA H
ATOM    713  CA  LEU    66     -15.673  -2.552   8.443  1.00  0.00      PROA C
ATOM    714  HA  LEU    66     -16.539  -2.597   7.783  1.00  0.00      PROA H
ATOM    715  CB  LEU    66     -14.493  -2.022   7.608  1.00  0.00      PROA C
ATOM    716  HB2 LEU    66     -13.625  -1.880   8.252  1.00  0.00      PROA H
ATOM    717  HB3 LEU    66     -14.250  -2.740   6.825  1.00  0.00      PROA H
ATOM    718  CG  LEU    66     -14.757  -0.676   6.913  1.00  0.00      PROA C
ATOM    719  HG  LEU    66     -14.976   0.084   7.662  1.00  0.00      PROA H
ATOM    720  CD1 LEU    66     -13.534  -0.223   6.097  1.00  0.00      PROA C
ATOM    721 HD11 LEU    66     -13.308  -0.969   5.335  1.00  0.00      PROA H
ATOM    722 HD12 LEU    66     -13.750   0.731   5.617  1.00  0.00      PROA H
ATOM    723 HD13 LEU    66     -12.676  -0.110   6.760  1.00  0.00      PROA H
ATOM    724  CD2 LEU    66     -16.044  -0.721   6.076  1.00  0.00      PROA C
ATOM    725 HD21 LEU    66     -16.890  -0.948   6.724  1.00  0.00      PROA H
ATOM    726 HD22 LEU    66     -16.201   0.246   5.599  1.00  0.00      PROA H
ATOM    727 HD23 LEU    66     -15.954  -1.493   5.312  1.00  0.00      PROA H
ATOM    728  C   LEU    66     -15.254  -3.905   8.925  1.00  0.00      PROA C
ATOM    729  O   LEU    66     -14.660  -4.041   9.994  1.00  0.00      PROA O
ATOM    730  N   ALA    67     -15.576  -4.950   8.137  1.00  0.00      PROA N
ATOM    731  H   ALA    67     -16.123  -4.802   7.301  1.00  0.00      PROA H
ATOM    732  CA  ALA    67     -15.153  -6.278   8.466  1.00  0.00      PROA C
ATOM    733  HA  ALA    67     -14.686  -6.277   9.450  1.00  0.00      PROA H
ATOM    734  CB  ALA    67     -16.304  -7.297   8.503  1.00  0.00      PROA C
ATOM    735  HB1 ALA    67     -16.784  -7.340   7.525  1.00  0.00      PROA H
ATOM    736  HB2 ALA    67     -15.911  -8.281   8.759  1.00  0.00      PROA H
ATOM    737  HB3 ALA    67     -17.035  -6.992   9.253  1.00  0.00      PROA H
ATOM    738  C   ALA    67     -14.226  -6.682   7.365  1.00  0.00      PROA C
ATOM    739  O   ALA    67     -14.522  -6.468   6.191  1.00  0.00      PROA O
ATOM    740  N   ALA    68     -13.065  -7.272   7.715  1.00  0.00      PROA N
ATOM    741  H   ALA    68     -12.864  -7.453   8.689  1.00  0.00      PROA H
ATOM    742  CA  ALA    68     -12.130  -7.636   6.693  1.00  0.00      PROA C
ATOM    743  HA  ALA    68     -12.643  -7.695   5.734  1.00  0.00      PROA H
ATOM    744  CB  ALA    68     -10.972  -6.636   6.533  1.00  0.00      PROA C
ATOM    745  HB1 ALA    68     -10.419  -6.566   7.469  1.00  0.00      PROA H
ATOM    746  HB2 ALA    68     -10.304  -6.977   5.742  1.00  0.00      PROA H
ATOM    747  HB3 ALA    68     -11.371  -5.656   6.273  1.00  0.00      PROA H
ATOM    748  C   ALA    68     -11.526  -8.954   7.056  1.00  0.00      PROA C
ATOM    749  O   ALA    68     -11.522  -9.342   8.222  1.00  0.00      PROA O
ATOM    750  N   LYS    69     -11.024  -9.693   6.042  1.00  0.00      PROA N
ATOM    751  H   LYS    69     -11.079  -9.352   5.093  1.00  0.00      PROA H
ATOM    752  CA  LYS    69     -10.410 -10.962   6.290  1.00  0.00      PROA C
ATOM    753  HA  LYS    69      -9.898 -10.937   7.251  1.00  0.00      PROA H
ATOM    754  CB  LYS    69     -11.420 -12.119   6.329  1.00  0.00      PROA C
ATOM    755  HB2 LYS    69     -12.144 -11.944   7.125  1.00  0.00      PROA H
ATOM    756  HB3 LYS    69     -11.940 -12.182   5.373  1.00  0.00      PROA H
ATOM    757  CG  LYS    69     -10.778 -13.481   6.589  1.00  0.00      PROA C
ATOM    758  HG2 LYS    69     -10.201 -13.784   5.715  1.00  0.00      PROA H
ATOM    759  HG3 LYS    69     -10.117 -13.413   7.453  1.00  0.00      PROA H
ATOM    760  CD  LYS    69     -11.794 -14.588   6.873  1.00  0.00      PROA C
ATOM    761  HD2 LYS    69     -11.285 -15.551   6.899  1.00  0.00      PROA H
ATOM    762  HD3 LYS    69     -12.272 -14.404   7.835  1.00  0.00      PROA H
ATOM    763  CE  LYS    69     -12.898 -14.677   5.817  1.00  0.00      PROA C
ATOM    764  HE2 LYS    69     -13.547 -15.524   6.040  1.00  0.00      PROA H
ATOM    765  HE3 LYS    69     -13.486 -13.758   5.827  1.00  0.00      PROA H
ATOM    766  NZ  LYS    69     -12.308 -14.859   4.472  1.00  0.00      PROA N
ATOM    767  HZ1 LYS    69     -11.765 -15.711   4.455  1.00  0.00      PROA H
ATOM    768  HZ2 LYS    69     -13.046 -14.916   3.785  1.00  0.00      PROA H
ATOM    769  HZ3 LYS    69     -11.709 -14.074   4.258  1.00  0.00      PROA H
ATOM    770  C   LYS    69      -9.466 -11.265   5.168  1.00  0.00      PROA C
ATOM    771  O   LYS    69      -9.738 -10.933   4.014  1.00  0.00      PROA O
ATOM    772  N   VAL    70      -8.306 -11.880   5.493  1.00  0.00      PROA N
ATOM    773  H   VAL    70      -8.073 -12.039   6.463  1.00  0.00      PROA H
ATOM    774  CA  VAL    70      -7.420 -12.299   4.446  1.00  0.00      PROA C
ATOM    775  HA  VAL    70      -7.900 -12.144   3.479  1.00  0.00      PROA H
ATOM    776  CB  VAL    70      -6.119 -11.527   4.452  1.00  0.00      PROA C
ATOM    777  HB  VAL    70      -6.325 -10.466   4.307  1.00  0.00      PROA H
ATOM    778  CG1 VAL    70      -5.374 -11.704   5.785  1.00  0.00      PROA C
ATOM    779 HG11 VAL    70      -5.151 -12.759   5.940  1.00  0.00      PROA H
ATOM    780 HG12 VAL    70      -4.443 -11.137   5.759  1.00  0.00      PROA H
ATOM    781 HG13 VAL    70      -5.997 -11.340   6.602  1.00  0.00      PROA H
ATOM    782  CG2 VAL    70      -5.311 -11.930   3.217  1.00  0.00      PROA C
ATOM    783 HG21 VAL    70      -5.879 -11.695   2.317  1.00  0.00      PROA H
ATOM    784 HG22 VAL    70      -4.368 -11.383   3.205  1.00  0.00      PROA H
ATOM    785 HG23 VAL    70      -5.108 -13.001   3.249  1.00  0.00      PROA H
ATOM    786  C   VAL    70      -7.206 -13.778   4.647  1.00  0.00      PROA C
ATOM    787  O   VAL    70      -6.361 -14.212   5.427  1.00  0.00      PROA O
ATOM    788  N   TRP    71      -8.053 -14.609   4.002  1.00  0.00      PROA N
ATOM    789  H   TRP    71      -8.768 -14.230   3.397  1.00  0.00      PROA H
ATOM    790  CA  TRP    71      -7.969 -16.036   4.152  1.00  0.00      PROA C
ATOM    791  HA  TRP    71      -7.709 -16.279   5.182  1.00  0.00      PROA H
ATOM    792  CB  TRP    71      -9.295 -16.746   3.818  1.00  0.00      PROA C
ATOM    793  HB2 TRP    71      -9.180 -17.820   3.964  1.00  0.00      PROA H
ATOM    794  HB3 TRP    71     -10.083 -16.372   4.472  1.00  0.00      PROA H
ATOM    795  CG  TRP    71      -9.795 -16.561   2.405  1.00  0.00      PROA C
ATOM    796  CD1 TRP    71     -10.571 -15.570   1.880  1.00  0.00      PROA C
ATOM    797  HD1 TRP    71     -10.895 -14.741   2.508  1.00  0.00      PROA H
ATOM    798  NE1 TRP    71     -10.819 -15.821   0.551  1.00  0.00      PROA N
ATOM    799  HE1 TRP    71     -11.369 -15.237  -0.063  1.00  0.00      PROA H
ATOM    800  CE2 TRP    71     -10.192 -17.000   0.204  1.00  0.00      PROA C
ATOM    801  CZ2 TRP    71     -10.142 -17.675  -0.983  1.00  0.00      PROA C
ATOM    802  HZ2 TRP    71     -10.662 -17.281  -1.856  1.00  0.00      PROA H
ATOM    803  CH2 TRP    71      -9.421 -18.848  -1.015  1.00  0.00      PROA C
ATOM    804  HH2 TRP    71      -9.348 -19.417  -1.942  1.00  0.00      PROA H
ATOM    805  CZ3 TRP    71      -8.778 -19.329   0.107  1.00  0.00      PROA C
ATOM    806  HZ3 TRP    71      -8.213 -20.259   0.054  1.00  0.00      PROA H
ATOM    807  CE3 TRP    71      -8.834 -18.656   1.306  1.00  0.00      PROA C
ATOM    808  HE3 TRP    71      -8.324 -19.058   2.181  1.00  0.00      PROA H
ATOM    809  CD2 TRP    71      -9.543 -17.489   1.337  1.00  0.00      PROA C
ATOM    810  C   TRP    71      -6.863 -16.693   3.375  1.00  0.00      PROA C
ATOM    811  O   TRP    71      -6.048 -17.423   3.939  1.00  0.00      PROA O
ATOM    812  N   ASN    72      -6.788 -16.430   2.059  1.00  0.00      PROA N
ATOM    813  H   ASN    72      -7.358 -15.700   1.657  1.00  0.00      PROA H
ATOM    814  CA  ASN    72      -5.905 -17.175   1.204  1.00  0.00      PROA C
ATOM    815  HA  ASN    72      -5.964 -18.234   1.454  1.00  0.00      PROA H
ATOM    816  CB  ASN    72      -6.259 -17.018  -0.284  1.00  0.00      PROA C
ATOM    817  HB2 ASN    72      -7.328 -17.184  -0.423  1.00  0.00      PROA H
ATOM    818  HB3 ASN    72      -6.002 -16.012  -0.615  1.00  0.00      PROA H
ATOM    819  CG  ASN    72      -5.470 -18.042  -1.078  1.00  0.00      PROA C
ATOM    820  OD1 ASN    72      -5.841 -19.213  -1.156  1.00  0.00      PROA O
ATOM    821  ND2 ASN    72      -4.348 -17.584  -1.691  1.00  0.00      PROA N
ATOM    822 HD21 ASN    72      -3.779 -18.218  -2.234  1.00  0.00      PROA H
ATOM    823 HD22 ASN    72      -4.087 -16.613  -1.600  1.00  0.00      PROA H
ATOM    824  C   ASN    72      -4.497 -16.725   1.401  1.00  0.00      PROA C
ATOM    825  O   ASN    72      -4.218 -15.529   1.475  1.00  0.00      PROA O
ATOM    826  N   GLY    73      -3.565 -17.696   1.482  1.00  0.00      PROA N
ATOM    827  H   GLY    73      -3.840 -18.666   1.428  1.00  0.00      PROA H
ATOM    828  CA  GLY    73      -2.192 -17.325   1.644  1.00  0.00      PROA C
ATOM    829  HA2 GLY    73      -2.032 -16.333   1.222  1.00  0.00      PROA H
ATOM    830  HA3 GLY    73      -1.942 -17.312   2.705  1.00  0.00      PROA H
ATOM    831  C   GLY    73      -1.336 -18.323   0.933  1.00  0.00      PROA C
ATOM    832  O   GLY    73      -1.481 -19.531   1.113  1.00  0.00      PROA O
ATOM    833  N   GLN    74      -0.405 -17.818   0.101  1.00  0.00      PROA N
ATOM    834  H   GLN    74      -0.337 -16.820  -0.035  1.00  0.00      PROA H
ATOM    835  CA  GLN    74       0.504 -18.670  -0.607  1.00  0.00      PROA C
ATOM    836  HA  GLN    74       0.644 -19.596  -0.049  1.00  0.00      PROA H
ATOM    837  CB  GLN    74       0.013 -19.047  -2.013  1.00  0.00      PROA C
ATOM    838  HB2 GLN    74      -0.149 -18.141  -2.596  1.00  0.00      PROA H
ATOM    839  HB3 GLN    74       0.761 -19.667  -2.505  1.00  0.00      PROA H
ATOM    840  CG  GLN    74      -1.300 -19.831  -2.025  1.00  0.00      PROA C
ATOM    841  HG2 GLN    74      -1.158 -20.786  -1.519  1.00  0.00      PROA H
ATOM    842  HG3 GLN    74      -2.070 -19.258  -1.508  1.00  0.00      PROA H
ATOM    843  CD  GLN    74      -1.692 -20.054  -3.481  1.00  0.00      PROA C
ATOM    844  OE1 GLN    74      -0.897 -19.832  -4.392  1.00  0.00      PROA O
ATOM    845  NE2 GLN    74      -2.955 -20.500  -3.712  1.00  0.00      PROA N
ATOM    846 HE21 GLN    74      -3.265 -20.664  -4.659  1.00  0.00      PROA H
ATOM    847 HE22 GLN    74      -3.579 -20.665  -2.934  1.00  0.00      PROA H
ATOM    848  C   GLN    74       1.746 -17.863  -0.813  1.00  0.00      PROA C
ATOM    849  O   GLN    74       1.661 -16.663  -1.069  1.00  0.00      PROA O
ATOM    850  N   TYR    75       2.935 -18.483  -0.676  1.00  0.00      PROA N
ATOM    851  H   TYR    75       2.970 -19.452  -0.393  1.00  0.00      PROA H
ATOM    852  CA  TYR    75       4.138 -17.744  -0.939  1.00  0.00      PROA C
ATOM    853  HA  TYR    75       3.929 -16.954  -1.660  1.00  0.00      PROA H
ATOM    854  CB  TYR    75       4.756 -17.065   0.303  1.00  0.00      PROA C
ATOM    855  HB2 TYR    75       5.562 -16.401  -0.009  1.00  0.00      PROA H
ATOM    856  HB3 TYR    75       3.991 -16.488   0.821  1.00  0.00      PROA H
ATOM    857  CG  TYR    75       5.302 -18.097   1.228  1.00  0.00      PROA C
ATOM    858  CD1 TYR    75       4.467 -18.842   2.027  1.00  0.00      PROA C
ATOM    859  HD1 TYR    75       3.390 -18.684   1.985  1.00  0.00      PROA H
ATOM    860  CE1 TYR    75       4.980 -19.789   2.882  1.00  0.00      PROA C
ATOM    861  HE1 TYR    75       4.309 -20.381   3.505  1.00  0.00      PROA H
ATOM    862  CZ  TYR    75       6.337 -19.991   2.952  1.00  0.00      PROA C
ATOM    863  OH  TYR    75       6.866 -20.962   3.829  1.00  0.00      PROA O
ATOM    864  HH  TYR    75       6.189 -21.424   4.329  1.00  0.00      PROA H
ATOM    865  CE2 TYR    75       7.179 -19.245   2.164  1.00  0.00      PROA C
ATOM    866  HE2 TYR    75       8.256 -19.402   2.217  1.00  0.00      PROA H
ATOM    867  CD2 TYR    75       6.661 -18.300   1.310  1.00  0.00      PROA C
ATOM    868  HD2 TYR    75       7.338 -17.709   0.694  1.00  0.00      PROA H
ATOM    869  C   TYR    75       5.142 -18.687  -1.523  1.00  0.00      PROA C
ATOM    870  O   TYR    75       5.002 -19.904  -1.405  1.00  0.00      PROA O
ATOM    871  N   ALA    76       6.176 -18.145  -2.202  1.00  0.00      PROA N
ATOM    872  H   ALA    76       6.243 -17.142  -2.304  1.00  0.00      PROA H
ATOM    873  CA  ALA    76       7.186 -18.985  -2.782  1.00  0.00      PROA C
ATOM    874  HA  ALA    76       7.237 -19.925  -2.232  1.00  0.00      PROA H
ATOM    875  CB  ALA    76       6.928 -19.332  -4.257  1.00  0.00      PROA C
ATOM    876  HB1 ALA    76       6.892 -18.415  -4.845  1.00  0.00      PROA H
ATOM    877  HB2 ALA    76       7.731 -19.969  -4.627  1.00  0.00      PROA H
ATOM    878  HB3 ALA    76       5.977 -19.858  -4.346  1.00  0.00      PROA H
ATOM    879  C   ALA    76       8.488 -18.247  -2.724  1.00  0.00      PROA C
ATOM    880  O   ALA    76       8.517 -17.022  -2.623  1.00  0.00      PROA O
ATOM    881  N   ARG    77       9.610 -18.995  -2.777  1.00  0.00      PROA N
ATOM    882  H   ARG    77       9.544 -20.000  -2.859  1.00  0.00      PROA H
ATOM    883  CA  ARG    77      10.919 -18.404  -2.720  1.00  0.00      PROA C
ATOM    884  HA  ARG    77      10.839 -17.378  -2.362  1.00  0.00      PROA H
ATOM    885  CB  ARG    77      11.881 -19.152  -1.779  1.00  0.00      PROA C
ATOM    886  HB2 ARG    77      11.826 -20.222  -1.977  1.00  0.00      PROA H
ATOM    887  HB3 ARG    77      12.900 -18.804  -1.950  1.00  0.00      PROA H
ATOM    888  CG  ARG    77      11.584 -18.956  -0.290  1.00  0.00      PROA C
ATOM    889  HG2 ARG    77      11.790 -17.922  -0.011  1.00  0.00      PROA H
ATOM    890  HG3 ARG    77      10.536 -19.182  -0.095  1.00  0.00      PROA H
ATOM    891  CD  ARG    77      12.418 -19.849   0.635  1.00  0.00      PROA C
ATOM    892  HD2 ARG    77      13.411 -19.989   0.207  1.00  0.00      PROA H
ATOM    893  HD3 ARG    77      12.508 -19.377   1.613  1.00  0.00      PROA H
ATOM    894  NE  ARG    77      11.720 -21.162   0.758  1.00  0.00      PROA N
ATOM    895  HE  ARG    77      10.716 -21.165   0.868  1.00  0.00      PROA H
ATOM    896  CZ  ARG    77      12.418 -22.337   0.724  1.00  0.00      PROA C
ATOM    897  NH1 ARG    77      13.758 -22.335   0.461  1.00  0.00      PROA N
ATOM    898 HH11 ARG    77      14.235 -21.461   0.291  1.00  0.00      PROA H
ATOM    899 HH12 ARG    77      14.266 -23.207   0.437  1.00  0.00      PROA H
ATOM    900  NH2 ARG    77      11.773 -23.518   0.952  1.00  0.00      PROA N
ATOM    901 HH21 ARG    77      10.781 -23.518   1.145  1.00  0.00      PROA H
ATOM    902 HH22 ARG    77      12.289 -24.385   0.927  1.00  0.00      PROA H
ATOM    903  C   ARG    77      11.501 -18.492  -4.091  1.00  0.00      PROA C
ATOM    904  O   ARG    77      11.355 -19.508  -4.768  1.00  0.00      PROA O
ATOM    905  N   VAL    78      12.169 -17.415  -4.547  1.00  0.00      PROA N
ATOM    906  H   VAL    78      12.291 -16.607  -3.953  1.00  0.00      PROA H
ATOM    907  CA  VAL    78      12.682 -17.478  -5.881  1.00  0.00      PROA C
ATOM    908  HA  VAL    78      12.640 -18.507  -6.239  1.00  0.00      PROA H
ATOM    909  CB  VAL    78      11.892 -16.620  -6.823  1.00  0.00      PROA C
ATOM    910  HB  VAL    78      11.932 -15.583  -6.490  1.00  0.00      PROA H
ATOM    911  CG1 VAL    78      12.497 -16.741  -8.220  1.00  0.00      PROA C
ATOM    912 HG11 VAL    78      12.457 -17.781  -8.545  1.00  0.00      PROA H
ATOM    913 HG12 VAL    78      11.931 -16.122  -8.916  1.00  0.00      PROA H
ATOM    914 HG13 VAL    78      13.534 -16.407  -8.197  1.00  0.00      PROA H
ATOM    915  CG2 VAL    78      10.413 -17.015  -6.754  1.00  0.00      PROA C
ATOM    916 HG21 VAL    78      10.045 -16.873  -5.738  1.00  0.00      PROA H
ATOM    917 HG22 VAL    78       9.838 -16.391  -7.439  1.00  0.00      PROA H
ATOM    918 HG23 VAL    78      10.303 -18.061  -7.037  1.00  0.00      PROA H
ATOM    919  C   VAL    78      14.082 -16.949  -5.896  1.00  0.00      PROA C
ATOM    920  O   VAL    78      14.378 -15.912  -5.302  1.00  0.00      PROA O
ATOM    921  N   GLN    79      14.993 -17.684  -6.562  1.00  0.00      PROA N
ATOM    922  H   GLN    79      14.746 -18.600  -6.911  1.00  0.00      PROA H
ATOM    923  CA  GLN    79      16.320 -17.200  -6.794  1.00  0.00      PROA C
ATOM    924  HA  GLN    79      16.371 -16.141  -6.541  1.00  0.00      PROA H
ATOM    925  CB  GLN    79      17.424 -17.895  -5.982  1.00  0.00      PROA C
ATOM    926  HB2 GLN    79      17.229 -17.764  -4.917  1.00  0.00      PROA H
ATOM    927  HB3 GLN    79      17.436 -18.959  -6.220  1.00  0.00      PROA H
ATOM    928  CG  GLN    79      18.811 -17.324  -6.285  1.00  0.00      PROA C
ATOM    929  HG2 GLN    79      19.035 -17.456  -7.344  1.00  0.00      PROA H
ATOM    930  HG3 GLN    79      18.828 -16.262  -6.041  1.00  0.00      PROA H
ATOM    931  CD  GLN    79      19.834 -18.066  -5.443  1.00  0.00      PROA C
ATOM    932  OE1 GLN    79      19.485 -18.939  -4.650  1.00  0.00      PROA O
ATOM    933  NE2 GLN    79      21.135 -17.706  -5.610  1.00  0.00      PROA N
ATOM    934 HE21 GLN    79      21.857 -18.168  -5.075  1.00  0.00      PROA H
ATOM    935 HE22 GLN    79      21.374 -16.979  -6.270  1.00  0.00      PROA H
ATOM    936  C   GLN    79      16.588 -17.518  -8.223  1.00  0.00      PROA C
ATOM    937  O   GLN    79      16.850 -18.671  -8.567  1.00  0.00      PROA O
ATOM    938  N   GLN    80      16.533 -16.502  -9.100  1.00  0.00      PROA N
ATOM    939  H   GLN    80      16.367 -15.561  -8.773  1.00  0.00      PROA H
ATOM    940  CA  GLN    80      16.713 -16.781 -10.491  1.00  0.00      PROA C
ATOM    941  HA  GLN    80      17.359 -17.651 -10.608  1.00  0.00      PROA H
ATOM    942  CB  GLN    80      15.383 -17.077 -11.202  1.00  0.00      PROA C
ATOM    943  HB2 GLN    80      14.717 -16.220 -11.099  1.00  0.00      PROA H
ATOM    944  HB3 GLN    80      15.569 -17.267 -12.259  1.00  0.00      PROA H
ATOM    945  CG  GLN    80      14.667 -18.301 -10.622  1.00  0.00      PROA C
ATOM    946  HG2 GLN    80      15.239 -19.200 -10.852  1.00  0.00      PROA H
ATOM    947  HG3 GLN    80      14.580 -18.193  -9.540  1.00  0.00      PROA H
ATOM    948  CD  GLN    80      13.282 -18.397 -11.244  1.00  0.00      PROA C
ATOM    949  OE1 GLN    80      12.980 -17.735 -12.238  1.00  0.00      PROA O
ATOM    950  NE2 GLN    80      12.409 -19.244 -10.637  1.00  0.00      PROA N
ATOM    951 HE21 GLN    80      11.474 -19.350 -11.005  1.00  0.00      PROA H
ATOM    952 HE22 GLN    80      12.699 -19.764  -9.821  1.00  0.00      PROA H
ATOM    953  C   GLN    80      17.293 -15.555 -11.109  1.00  0.00      PROA C
ATOM    954  O   GLN    80      17.639 -14.604 -10.413  1.00  0.00      PROA O
ATOM    955  N   SER    81      17.448 -15.570 -12.444  1.00  0.00      PROA N
ATOM    956  H   SER    81      17.212 -16.399 -12.971  1.00  0.00      PROA H
ATOM    957  CA  SER    81      17.947 -14.409 -13.115  1.00  0.00      PROA C
ATOM    958  HA  SER    81      18.392 -13.732 -12.386  1.00  0.00      PROA H
ATOM    959  CB  SER    81      19.022 -14.721 -14.167  1.00  0.00      PROA C
ATOM    960  HB2 SER    81      19.386 -13.790 -14.602  1.00  0.00      PROA H
ATOM    961  HB3 SER    81      19.850 -15.250 -13.695  1.00  0.00      PROA H
ATOM    962  OG  SER    81      18.473 -15.533 -15.194  1.00  0.00      PROA O
ATOM    963  HG  SER    81      19.151 -15.723 -15.847  1.00  0.00      PROA H
ATOM    964  C   SER    81      16.779 -13.809 -13.820  1.00  0.00      PROA C
ATOM    965  O   SER    81      15.959 -14.522 -14.397  1.00  0.00      PROA O
ATOM    966  N   MET    82      16.647 -12.469 -13.756  1.00  0.00      PROA N
ATOM    967  H   MET    82      17.324 -11.918 -13.247  1.00  0.00      PROA H
ATOM    968  CA  MET    82      15.539 -11.853 -14.422  1.00  0.00      PROA C
ATOM    969  HA  MET    82      14.944 -12.618 -14.921  1.00  0.00      PROA H
ATOM    970  CB  MET    82      14.611 -11.092 -13.458  1.00  0.00      PROA C
ATOM    971  HB2 MET    82      15.183 -10.329 -12.930  1.00  0.00      PROA H
ATOM    972  HB3 MET    82      13.810 -10.617 -14.024  1.00  0.00      PROA H
ATOM    973  CG  MET    82      13.959 -11.988 -12.404  1.00  0.00      PROA C
ATOM    974  HG2 MET    82      13.358 -12.752 -12.897  1.00  0.00      PROA H
ATOM    975  HG3 MET    82      14.733 -12.467 -11.804  1.00  0.00      PROA H
ATOM    976  SD  MET    82      12.860 -11.112 -11.251  1.00  0.00      PROA S
ATOM    977  CE  MET    82      12.565 -12.548 -10.177  1.00  0.00      PROA C
ATOM    978  HE1 MET    82      13.512 -12.895  -9.764  1.00  0.00      PROA H
ATOM    979  HE2 MET    82      11.897 -12.263  -9.363  1.00  0.00      PROA H
ATOM    980  HE3 MET    82      12.107 -13.349 -10.758  1.00  0.00      PROA H
ATOM    981  C   MET    82      16.094 -10.840 -15.362  1.00  0.00      PROA C
ATOM    982  O   MET    82      16.360  -9.700 -14.983  1.00  0.00      PROA O
ATOM    983  N   PRO    83      16.290 -11.233 -16.582  1.00  0.00      PROA N
ATOM    984  CD  PRO    83      16.692 -12.598 -16.880  1.00  0.00      PROA C
ATOM    985  HD2 PRO    83      15.806 -13.208 -17.057  1.00  0.00      PROA H
ATOM    986  HD3 PRO    83      17.250 -13.005 -16.036  1.00  0.00      PROA H
ATOM    987  CG  PRO    83      17.572 -12.498 -18.140  1.00  0.00      PROA C
ATOM    988  HG2 PRO    83      17.339 -13.323 -18.813  1.00  0.00      PROA H
ATOM    989  HG3 PRO    83      18.623 -12.548 -17.855  1.00  0.00      PROA H
ATOM    990  CB  PRO    83      17.212 -11.130 -18.751  1.00  0.00      PROA C
ATOM    991  HB2 PRO    83      16.400 -11.253 -19.467  1.00  0.00      PROA H
ATOM    992  HB3 PRO    83      18.084 -10.718 -19.259  1.00  0.00      PROA H
ATOM    993  CA  PRO    83      16.797 -10.298 -17.541  1.00  0.00      PROA C
ATOM    994  HA  PRO    83      17.749  -9.898 -17.191  1.00  0.00      PROA H
ATOM    995  C   PRO    83      15.807  -9.221 -17.853  1.00  0.00      PROA C
ATOM    996  O   PRO    83      16.217  -8.081 -18.068  1.00  0.00      PROA O
ATOM    997  N   ASP    84      14.501  -9.562 -17.900  1.00  0.00      PROA N
ATOM    998  H   ASP    84      14.218 -10.507 -17.686  1.00  0.00      PROA H
ATOM    999  CA  ASP    84      13.496  -8.599 -18.253  1.00  0.00      PROA C
ATOM   1000  HA  ASP    84      13.726  -8.174 -19.230  1.00  0.00      PROA H
ATOM   1001  CB  ASP    84      12.082  -9.205 -18.329  1.00  0.00      PROA C
ATOM   1002  HB2 ASP    84      11.897  -9.811 -17.441  1.00  0.00      PROA H
ATOM   1003  HB3 ASP    84      11.345  -8.404 -18.380  1.00  0.00      PROA H
ATOM   1004  CG  ASP    84      11.978 -10.073 -19.570  1.00  0.00      PROA C
ATOM   1005  OD1 ASP    84      12.852  -9.934 -20.466  1.00  0.00      PROA O
ATOM   1006  OD2 ASP    84      11.017 -10.886 -19.640  1.00  0.00      PROA O
ATOM   1007  C   ASP    84      13.421  -7.542 -17.205  1.00  0.00      PROA C
ATOM   1008  O   ASP    84      13.514  -6.352 -17.499  1.00  0.00      PROA O
ATOM   1009  N   GLY    85      13.280  -7.964 -15.936  1.00  0.00      PROA N
ATOM   1010  H   GLY    85      13.273  -8.953 -15.730  1.00  0.00      PROA H
ATOM   1011  CA  GLY    85      13.139  -7.019 -14.871  1.00  0.00      PROA C
ATOM   1012  HA2 GLY    85      14.125  -6.681 -14.552  1.00  0.00      PROA H
ATOM   1013  HA3 GLY    85      12.558  -6.164 -15.218  1.00  0.00      PROA H
ATOM   1014  C   GLY    85      12.432  -7.713 -13.747  1.00  0.00      PROA C
ATOM   1015  O   GLY    85      11.867  -8.791 -13.923  1.00  0.00      PROA O
ATOM   1016  N   TRP    86      12.450  -7.087 -12.555  1.00  0.00      PROA N
ATOM   1017  H   TRP    86      12.898  -6.187 -12.464  1.00  0.00      PROA H
ATOM   1018  CA  TRP    86      11.858  -7.626 -11.361  1.00  0.00      PROA C
ATOM   1019  HA  TRP    86      12.132  -8.676 -11.261  1.00  0.00      PROA H
ATOM   1020  CB  TRP    86      12.307  -6.907 -10.070  1.00  0.00      PROA C
ATOM   1021  HB2 TRP    86      11.858  -7.396  -9.206  1.00  0.00      PROA H
ATOM   1022  HB3 TRP    86      13.393  -6.951  -9.989  1.00  0.00      PROA H
ATOM   1023  CG  TRP    86      11.946  -5.447  -9.948  1.00  0.00      PROA C
ATOM   1024  CD1 TRP    86      12.566  -4.357 -10.487  1.00  0.00      PROA C
ATOM   1025  HD1 TRP    86      13.426  -4.489 -11.144  1.00  0.00      PROA H
ATOM   1026  NE1 TRP    86      11.941  -3.207 -10.068  1.00  0.00      PROA N
ATOM   1027  HE1 TRP    86      12.203  -2.268 -10.332  1.00  0.00      PROA H
ATOM   1028  CE2 TRP    86      10.901  -3.551  -9.232  1.00  0.00      PROA C
ATOM   1029  CZ2 TRP    86      10.003  -2.776  -8.556  1.00  0.00      PROA C
ATOM   1030  HZ2 TRP    86      10.048  -1.690  -8.642  1.00  0.00      PROA H
ATOM   1031  CH2 TRP    86       9.065  -3.422  -7.784  1.00  0.00      PROA C
ATOM   1032  HH2 TRP    86       8.322  -2.846  -7.232  1.00  0.00      PROA H
ATOM   1033  CZ3 TRP    86       9.039  -4.798  -7.689  1.00  0.00      PROA C
ATOM   1034  HZ3 TRP    86       8.287  -5.287  -7.071  1.00  0.00      PROA H
ATOM   1035  CE3 TRP    86       9.949  -5.583  -8.360  1.00  0.00      PROA C
ATOM   1036  HE3 TRP    86       9.911  -6.668  -8.260  1.00  0.00      PROA H
ATOM   1037  CD2 TRP    86      10.873  -4.942  -9.135  1.00  0.00      PROA C
ATOM   1038  C   TRP    86      10.362  -7.614 -11.459  1.00  0.00      PROA C
ATOM   1039  O   TRP    86       9.683  -8.406 -10.808  1.00  0.00      PROA O
ATOM   1040  N   GLU    87       9.821  -6.672 -12.252  1.00  0.00      PROA N
ATOM   1041  H   GLU    87      10.418  -6.054 -12.783  1.00  0.00      PROA H
ATOM   1042  CA  GLU    87       8.411  -6.452 -12.422  1.00  0.00      PROA C
ATOM   1043  HA  GLU    87       7.952  -6.264 -11.451  1.00  0.00      PROA H
ATOM   1044  CB  GLU    87       8.126  -5.245 -13.330  1.00  0.00      PROA C
ATOM   1045  HB2 GLU    87       8.614  -5.392 -14.294  1.00  0.00      PROA H
ATOM   1046  HB3 GLU    87       7.051  -5.147 -13.479  1.00  0.00      PROA H
ATOM   1047  CG  GLU    87       8.627  -3.916 -12.768  1.00  0.00      PROA C
ATOM   1048  HG2 GLU    87       8.024  -3.636 -11.905  1.00  0.00      PROA H
ATOM   1049  HG3 GLU    87       9.669  -4.019 -12.464  1.00  0.00      PROA H
ATOM   1050  CD  GLU    87       8.492  -2.884 -13.875  1.00  0.00      PROA C
ATOM   1051  OE1 GLU    87       7.992  -3.261 -14.970  1.00  0.00      PROA O
ATOM   1052  OE2 GLU    87       8.889  -1.709 -13.649  1.00  0.00      PROA O
ATOM   1053  C   GLU    87       7.729  -7.626 -13.068  1.00  0.00      PROA C
ATOM   1054  O   GLU    87       6.589  -7.932 -12.724  1.00  0.00      PROA O
ATOM   1055  N   THR    88       8.400  -8.326 -14.005  1.00  0.00      PROA N
ATOM   1056  H   THR    88       9.383  -8.153 -14.158  1.00  0.00      PROA H
ATOM   1057  CA  THR    88       7.737  -9.328 -14.802  1.00  0.00      PROA C
ATOM   1058  HA  THR    88       6.965  -8.856 -15.410  1.00  0.00      PROA H
ATOM   1059  CB  THR    88       8.650 -10.067 -15.741  1.00  0.00      PROA C
ATOM   1060  HB  THR    88       8.070 -10.782 -16.325  1.00  0.00      PROA H
ATOM   1061  CG2 THR    88       9.322  -9.049 -16.679  1.00  0.00      PROA C
ATOM   1062 HG21 THR    88       9.897  -8.335 -16.089  1.00  0.00      PROA H
ATOM   1063 HG22 THR    88       9.988  -9.572 -17.365  1.00  0.00      PROA H
ATOM   1064 HG23 THR    88       8.559  -8.519 -17.248  1.00  0.00      PROA H
ATOM   1065  OG1 THR    88       9.629 -10.786 -15.006  1.00  0.00      PROA O
ATOM   1066  HG1 THR    88      10.206 -11.253 -15.615  1.00  0.00      PROA H
ATOM   1067  C   THR    88       7.014 -10.341 -13.969  1.00  0.00      PROA C
ATOM   1068  O   THR    88       7.379 -10.639 -12.831  1.00  0.00      PROA O
ATOM   1069  N   GLU    89       5.917 -10.875 -14.549  1.00  0.00      PROA N
ATOM   1070  H   GLU    89       5.653 -10.595 -15.483  1.00  0.00      PROA H
ATOM   1071  CA  GLU    89       5.068 -11.843 -13.919  1.00  0.00      PROA C
ATOM   1072  HA  GLU    89       4.904 -11.561 -12.879  1.00  0.00      PROA H
ATOM   1073  CB  GLU    89       3.686 -11.970 -14.587  1.00  0.00      PROA C
ATOM   1074  HB2 GLU    89       3.172 -11.010 -14.545  1.00  0.00      PROA H
ATOM   1075  HB3 GLU    89       3.812 -12.270 -15.628  1.00  0.00      PROA H
ATOM   1076  CG  GLU    89       2.776 -13.004 -13.923  1.00  0.00      PROA C
ATOM   1077  HG2 GLU    89       3.248 -13.986 -13.966  1.00  0.00      PROA H
ATOM   1078  HG3 GLU    89       2.609 -12.727 -12.882  1.00  0.00      PROA H
ATOM   1079  CD  GLU    89       1.457 -13.020 -14.682  1.00  0.00      PROA C
ATOM   1080  OE1 GLU    89       0.814 -11.940 -14.762  1.00  0.00      PROA O
ATOM   1081  OE2 GLU    89       1.079 -14.107 -15.196  1.00  0.00      PROA O
ATOM   1082  C   GLU    89       5.709 -13.191 -13.980  1.00  0.00      PROA C
ATOM   1083  O   GLU    89       6.426 -13.513 -14.924  1.00  0.00      PROA O
ATOM   1084  N   ILE    90       5.463 -14.007 -12.936  1.00  0.00      PROA N
ATOM   1085  H   ILE    90       4.923 -13.673 -12.151  1.00  0.00      PROA H
ATOM   1086  CA  ILE    90       5.945 -15.355 -12.890  1.00  0.00      PROA C
ATOM   1087  HA  ILE    90       6.542 -15.559 -13.779  1.00  0.00      PROA H
ATOM   1088  CB  ILE    90       6.815 -15.702 -11.710  1.00  0.00      PROA C
ATOM   1089  HB  ILE    90       6.870 -16.785 -11.605  1.00  0.00      PROA H
ATOM   1090  CG2 ILE    90       8.221 -15.141 -11.928  1.00  0.00      PROA C
ATOM   1091 HG21 ILE    90       8.168 -14.057 -12.033  1.00  0.00      PROA H
ATOM   1092 HG22 ILE    90       8.849 -15.392 -11.073  1.00  0.00      PROA H
ATOM   1093 HG23 ILE    90       8.649 -15.573 -12.832  1.00  0.00      PROA H
ATOM   1094  CG1 ILE    90       6.143 -15.289 -10.396  1.00  0.00      PROA C
ATOM   1095 HG12 ILE    90       5.119 -15.662 -10.378  1.00  0.00      PROA H
ATOM   1096 HG13 ILE    90       6.697 -15.710  -9.556  1.00  0.00      PROA H
ATOM   1097  CD1 ILE    90       6.084 -13.775 -10.194  1.00  0.00      PROA C
ATOM   1098 HD11 ILE    90       5.518 -13.322 -11.008  1.00  0.00      PROA H
ATOM   1099 HD12 ILE    90       5.597 -13.553  -9.245  1.00  0.00      PROA H
ATOM   1100 HD13 ILE    90       7.096 -13.370 -10.186  1.00  0.00      PROA H
ATOM   1101  C   ILE    90       4.763 -16.258 -12.835  1.00  0.00      PROA C
ATOM   1102  O   ILE    90       3.839 -16.060 -12.046  1.00  0.00      PROA O
ATOM   1103  N   SER    91       4.767 -17.280 -13.705  1.00  0.00      PROA N
ATOM   1104  H   SER    91       5.540 -17.396 -14.345  1.00  0.00      PROA H
ATOM   1105  CA  SER    91       3.682 -18.204 -13.725  1.00  0.00      PROA C
ATOM   1106  HA  SER    91       2.739 -17.658 -13.694  1.00  0.00      PROA H
ATOM   1107  CB  SER    91       3.644 -19.101 -14.973  1.00  0.00      PROA C
ATOM   1108  HB2 SER    91       2.715 -19.672 -14.983  1.00  0.00      PROA H
ATOM   1109  HB3 SER    91       3.699 -18.482 -15.868  1.00  0.00      PROA H
ATOM   1110  OG  SER    91       4.742 -20.000 -14.962  1.00  0.00      PROA O
ATOM   1111  HG  SER    91       4.709 -20.555 -15.745  1.00  0.00      PROA H
ATOM   1112  C   SER    91       3.827 -19.090 -12.535  1.00  0.00      PROA C
ATOM   1113  O   SER    91       4.907 -19.233 -11.964  1.00  0.00      PROA O
ATOM   1114  N   ASP    92       2.698 -19.692 -12.133  1.00  0.00      PROA N
ATOM   1115  H   ASP    92       1.834 -19.529 -12.629  1.00  0.00      PROA H
ATOM   1116  CA  ASP    92       2.650 -20.577 -11.010  1.00  0.00      PROA C
ATOM   1117  HA  ASP    92       3.066 -20.077 -10.135  1.00  0.00      PROA H
ATOM   1118  CB  ASP    92       1.221 -21.023 -10.659  1.00  0.00      PROA C
ATOM   1119  HB2 ASP    92       0.730 -21.408 -11.553  1.00  0.00      PROA H
ATOM   1120  HB3 ASP    92       1.260 -21.806  -9.901  1.00  0.00      PROA H
ATOM   1121  CG  ASP    92       0.482 -19.805 -10.129  1.00  0.00      PROA C
ATOM   1122  OD1 ASP    92       0.240 -18.864 -10.932  1.00  0.00      PROA O
ATOM   1123  OD2 ASP    92       0.149 -19.793  -8.913  1.00  0.00      PROA O
ATOM   1124  C   ASP    92       3.442 -21.793 -11.356  1.00  0.00      PROA C
ATOM   1125  O   ASP    92       4.034 -22.432 -10.486  1.00  0.00      PROA O
ATOM   1126  N   GLN    93       3.488 -22.138 -12.653  1.00  0.00      PROA N
ATOM   1127  H   GLN    93       3.050 -21.549 -13.347  1.00  0.00      PROA H
ATOM   1128  CA  GLN    93       4.152 -23.336 -13.066  1.00  0.00      PROA C
ATOM   1129  HA  GLN    93       3.630 -24.201 -12.658  1.00  0.00      PROA H
ATOM   1130  CB  GLN    93       4.192 -23.486 -14.597  1.00  0.00      PROA C
ATOM   1131  HB2 GLN    93       4.809 -22.695 -15.024  1.00  0.00      PROA H
ATOM   1132  HB3 GLN    93       4.616 -24.456 -14.856  1.00  0.00      PROA H
ATOM   1133  CG  GLN    93       2.819 -23.399 -15.266  1.00  0.00      PROA C
ATOM   1134  HG2 GLN    93       2.392 -22.411 -15.095  1.00  0.00      PROA H
ATOM   1135  HG3 GLN    93       2.925 -23.567 -16.338  1.00  0.00      PROA H
ATOM   1136  CD  GLN    93       1.925 -24.465 -14.658  1.00  0.00      PROA C
ATOM   1137  OE1 GLN    93       1.691 -24.485 -13.451  1.00  0.00      PROA O
ATOM   1138  NE2 GLN    93       1.404 -25.380 -15.519  1.00  0.00      PROA N
ATOM   1139 HE21 GLN    93       0.803 -26.113 -15.169  1.00  0.00      PROA H
ATOM   1140 HE22 GLN    93       1.622 -25.324 -16.504  1.00  0.00      PROA H
ATOM   1141  C   GLN    93       5.575 -23.239 -12.624  1.00  0.00      PROA C
ATOM   1142  O   GLN    93       6.160 -24.207 -12.146  1.00  0.00      PROA O
ATOM   1143  N   MET    94       6.170 -22.049 -12.778  1.00  0.00      PROA N
ATOM   1144  H   MET    94       5.646 -21.266 -13.143  1.00  0.00      PROA H
ATOM   1145  CA  MET    94       7.544 -21.864 -12.432  1.00  0.00      PROA C
ATOM   1146  HA  MET    94       8.143 -22.653 -12.887  1.00  0.00      PROA H
ATOM   1147  CB  MET    94       8.109 -20.519 -12.906  1.00  0.00      PROA C
ATOM   1148  HB2 MET    94       7.437 -19.716 -12.606  1.00  0.00      PROA H
ATOM   1149  HB3 MET    94       9.090 -20.358 -12.458  1.00  0.00      PROA H
ATOM   1150  CG  MET    94       8.268 -20.461 -14.425  1.00  0.00      PROA C
ATOM   1151  HG2 MET    94       8.981 -21.221 -14.745  1.00  0.00      PROA H
ATOM   1152  HG3 MET    94       7.303 -20.646 -14.898  1.00  0.00      PROA H
ATOM   1153  SD  MET    94       8.869 -18.872 -15.050  1.00  0.00      PROA S
ATOM   1154  CE  MET    94       7.320 -18.029 -14.638  1.00  0.00      PROA C
ATOM   1155  HE1 MET    94       7.138 -18.105 -13.566  1.00  0.00      PROA H
ATOM   1156  HE2 MET    94       7.390 -16.979 -14.921  1.00  0.00      PROA H
ATOM   1157  HE3 MET    94       6.497 -18.496 -15.179  1.00  0.00      PROA H
ATOM   1158  C   MET    94       7.777 -21.972 -10.954  1.00  0.00      PROA C
ATOM   1159  O   MET    94       8.827 -22.454 -10.533  1.00  0.00      PROA O
ATOM   1160  N   LEU    95       6.822 -21.526 -10.115  1.00  0.00      PROA N
ATOM   1161  H   LEU    95       5.924 -21.240 -10.478  1.00  0.00      PROA H
ATOM   1162  CA  LEU    95       7.126 -21.472  -8.710  1.00  0.00      PROA C
ATOM   1163  HA  LEU    95       8.204 -21.545  -8.567  1.00  0.00      PROA H
ATOM   1164  CB  LEU    95       6.649 -20.165  -8.048  1.00  0.00      PROA C
ATOM   1165  HB2 LEU    95       5.571 -20.068  -8.169  1.00  0.00      PROA H
ATOM   1166  HB3 LEU    95       6.895 -20.184  -6.986  1.00  0.00      PROA H
ATOM   1167  CG  LEU    95       7.289 -18.892  -8.640  1.00  0.00      PROA C
ATOM   1168  HG  LEU    95       7.031 -18.812  -9.696  1.00  0.00      PROA H
ATOM   1169  CD1 LEU    95       6.791 -17.630  -7.919  1.00  0.00      PROA C
ATOM   1170 HD11 LEU    95       7.051 -17.689  -6.862  1.00  0.00      PROA H
ATOM   1171 HD12 LEU    95       7.261 -16.750  -8.360  1.00  0.00      PROA H
ATOM   1172 HD13 LEU    95       5.709 -17.554  -8.024  1.00  0.00      PROA H
ATOM   1173  CD2 LEU    95       8.821 -18.988  -8.666  1.00  0.00      PROA C
ATOM   1174 HD21 LEU    95       9.122 -19.840  -9.277  1.00  0.00      PROA H
ATOM   1175 HD22 LEU    95       9.237 -18.074  -9.089  1.00  0.00      PROA H
ATOM   1176 HD23 LEU    95       9.195 -19.120  -7.651  1.00  0.00      PROA H
ATOM   1177  C   LEU    95       6.504 -22.601  -7.950  1.00  0.00      PROA C
ATOM   1178  O   LEU    95       5.519 -23.205  -8.373  1.00  0.00      PROA O
ATOM   1179  N   GLU    96       7.116 -22.930  -6.790  1.00  0.00      PROA N
ATOM   1180  H   GLU    96       7.975 -22.470  -6.524  1.00  0.00      PROA H
ATOM   1181  CA  GLU    96       6.587 -23.924  -5.904  1.00  0.00      PROA C
ATOM   1182  HA  GLU    96       5.895 -24.566  -6.449  1.00  0.00      PROA H
ATOM   1183  CB  GLU    96       7.675 -24.825  -5.292  1.00  0.00      PROA C
ATOM   1184  HB2 GLU    96       8.355 -25.159  -6.076  1.00  0.00      PROA H
ATOM   1185  HB3 GLU    96       8.233 -24.264  -4.543  1.00  0.00      PROA H
ATOM   1186  CG  GLU    96       7.141 -26.082  -4.601  1.00  0.00      PROA C
ATOM   1187  HG2 GLU    96       6.315 -26.492  -5.181  1.00  0.00      PROA H
ATOM   1188  HG3 GLU    96       7.937 -26.823  -4.528  1.00  0.00      PROA H
ATOM   1189  CD  GLU    96       6.657 -25.709  -3.210  1.00  0.00      PROA C
ATOM   1190  OE1 GLU    96       7.338 -24.882  -2.549  1.00  0.00      PROA O
ATOM   1191  OE2 GLU    96       5.596 -26.245  -2.791  1.00  0.00      PROA O
ATOM   1192  C   GLU    96       5.954 -23.137  -4.801  1.00  0.00      PROA C
ATOM   1193  O   GLU    96       6.631 -22.383  -4.102  1.00  0.00      PROA O
ATOM   1194  N   LEU    97       4.632 -23.288  -4.612  1.00  0.00      PROA N
ATOM   1195  H   LEU    97       4.121 -23.980  -5.142  1.00  0.00      PROA H
ATOM   1196  CA  LEU    97       3.967 -22.457  -3.655  1.00  0.00      PROA C
ATOM   1197  HA  LEU    97       4.594 -21.595  -3.424  1.00  0.00      PROA H
ATOM   1198  CB  LEU    97       2.612 -21.924  -4.150  1.00  0.00      PROA C
ATOM   1199  HB2 LEU    97       1.980 -22.760  -4.449  1.00  0.00      PROA H
ATOM   1200  HB3 LEU    97       2.124 -21.369  -3.348  1.00  0.00      PROA H
ATOM   1201  CG  LEU    97       2.742 -20.979  -5.361  1.00  0.00      PROA C
ATOM   1202  HG  LEU    97       3.204 -21.512  -6.191  1.00  0.00      PROA H
ATOM   1203  CD1 LEU    97       1.370 -20.459  -5.822  1.00  0.00      PROA C
ATOM   1204 HD11 LEU    97       0.896 -19.912  -5.008  1.00  0.00      PROA H
ATOM   1205 HD12 LEU    97       1.501 -19.796  -6.677  1.00  0.00      PROA H
ATOM   1206 HD13 LEU    97       0.740 -21.301  -6.109  1.00  0.00      PROA H
ATOM   1207  CD2 LEU    97       3.740 -19.841  -5.080  1.00  0.00      PROA C
ATOM   1208 HD21 LEU    97       4.722 -20.263  -4.865  1.00  0.00      PROA H
ATOM   1209 HD22 LEU    97       3.808 -19.193  -5.954  1.00  0.00      PROA H
ATOM   1210 HD23 LEU    97       3.399 -19.260  -4.223  1.00  0.00      PROA H
ATOM   1211  C   LEU    97       3.749 -23.211  -2.388  1.00  0.00      PROA C
ATOM   1212  O   LEU    97       3.607 -24.433  -2.381  1.00  0.00      PROA O
ATOM   1213  N   ARG    98       3.753 -22.465  -1.267  1.00  0.00      PROA N
ATOM   1214  H   ARG    98       3.886 -21.465  -1.326  1.00  0.00      PROA H
ATOM   1215  CA  ARG    98       3.571 -23.048   0.024  1.00  0.00      PROA C
ATOM   1216  HA  ARG    98       3.188 -24.062  -0.086  1.00  0.00      PROA H
ATOM   1217  CB  ARG    98       4.879 -23.119   0.821  1.00  0.00      PROA C
ATOM   1218  HB2 ARG    98       5.276 -22.113   0.960  1.00  0.00      PROA H
ATOM   1219  HB3 ARG    98       4.688 -23.571   1.794  1.00  0.00      PROA H
ATOM   1220  CG  ARG    98       5.944 -23.956   0.109  1.00  0.00      PROA C
ATOM   1221  HG2 ARG    98       5.655 -25.006   0.131  1.00  0.00      PROA H
ATOM   1222  HG3 ARG    98       6.034 -23.625  -0.926  1.00  0.00      PROA H
ATOM   1223  CD  ARG    98       7.325 -23.846   0.747  1.00  0.00      PROA C
ATOM   1224  HD2 ARG    98       7.288 -24.235   1.765  1.00  0.00      PROA H
ATOM   1225  HD3 ARG    98       8.042 -24.425   0.164  1.00  0.00      PROA H
ATOM   1226  NE  ARG    98       7.690 -22.404   0.747  1.00  0.00      PROA N
ATOM   1227  HE  ARG    98       7.213 -21.786   1.388  1.00  0.00      PROA H
ATOM   1228  CZ  ARG    98       8.646 -21.910  -0.093  1.00  0.00      PROA C
ATOM   1229  NH1 ARG    98       9.267 -22.729  -0.991  1.00  0.00      PROA N
ATOM   1230 HH11 ARG    98       9.018 -23.707  -1.035  1.00  0.00      PROA H
ATOM   1231 HH12 ARG    98       9.973 -22.354  -1.609  1.00  0.00      PROA H
ATOM   1232  NH2 ARG    98       8.999 -20.595  -0.019  1.00  0.00      PROA N
ATOM   1233 HH21 ARG    98       8.552 -19.992   0.657  1.00  0.00      PROA H
ATOM   1234 HH22 ARG    98       9.706 -20.229  -0.641  1.00  0.00      PROA H
ATOM   1235  C   ARG    98       2.618 -22.169   0.769  1.00  0.00      PROA C
ATOM   1236  O   ARG    98       2.432 -21.001   0.428  1.00  0.00      PROA O
ATOM   1237  N   ASP    99       1.969 -22.733   1.803  1.00  0.00      PROA N
ATOM   1238  H   ASP    99       2.150 -23.696   2.049  1.00  0.00      PROA H
ATOM   1239  CA  ASP    99       1.014 -22.001   2.578  1.00  0.00      PROA C
ATOM   1240  HA  ASP    99       0.338 -21.464   1.912  1.00  0.00      PROA H
ATOM   1241  CB  ASP    99       0.161 -22.911   3.482  1.00  0.00      PROA C
ATOM   1242  HB2 ASP    99      -0.258 -23.723   2.888  1.00  0.00      PROA H
ATOM   1243  HB3 ASP    99       0.785 -23.325   4.273  1.00  0.00      PROA H
ATOM   1244  CG  ASP    99      -0.962 -22.089   4.091  1.00  0.00      PROA C
ATOM   1245  OD1 ASP    99      -1.738 -21.467   3.319  1.00  0.00      PROA O
ATOM   1246  OD2 ASP    99      -1.070 -22.091   5.347  1.00  0.00      PROA O
ATOM   1247  C   ASP    99       1.760 -21.055   3.464  1.00  0.00      PROA C
ATOM   1248  O   ASP    99       2.902 -21.309   3.842  1.00  0.00      PROA O
ATOM   1249  N   LEU   100       1.123 -19.923   3.815  1.00  0.00      PROA N
ATOM   1250  H   LEU   100       0.184 -19.749   3.487  1.00  0.00      PROA H
ATOM   1251  CA  LEU   100       1.787 -18.972   4.655  1.00  0.00      PROA C
ATOM   1252  HA  LEU   100       2.838 -19.246   4.754  1.00  0.00      PROA H
ATOM   1253  CB  LEU   100       1.710 -17.549   4.071  1.00  0.00      PROA C
ATOM   1254  HB2 LEU   100       2.026 -17.565   3.028  1.00  0.00      PROA H
ATOM   1255  HB3 LEU   100       0.684 -17.185   4.134  1.00  0.00      PROA H
ATOM   1256  CG  LEU   100       2.583 -16.486   4.767  1.00  0.00      PROA C
ATOM   1257  HG  LEU   100       3.627 -16.796   4.733  1.00  0.00      PROA H
ATOM   1258  CD1 LEU   100       2.439 -15.136   4.061  1.00  0.00      PROA C
ATOM   1259 HD11 LEU   100       1.397 -14.818   4.094  1.00  0.00      PROA H
ATOM   1260 HD12 LEU   100       3.061 -14.395   4.562  1.00  0.00      PROA H
ATOM   1261 HD13 LEU   100       2.756 -15.233   3.022  1.00  0.00      PROA H
ATOM   1262  CD2 LEU   100       2.295 -16.364   6.267  1.00  0.00      PROA C
ATOM   1263 HD21 LEU   100       2.487 -17.321   6.753  1.00  0.00      PROA H
ATOM   1264 HD22 LEU   100       2.941 -15.601   6.700  1.00  0.00      PROA H
ATOM   1265 HD23 LEU   100       1.252 -16.084   6.416  1.00  0.00      PROA H
ATOM   1266  C   LEU   100       1.077 -19.024   5.962  1.00  0.00      PROA C
ATOM   1267  O   LEU   100      -0.126 -18.775   6.031  1.00  0.00      PROA O
ATOM   1268  N   PRO   101       1.770 -19.369   7.012  1.00  0.00      PROA N
ATOM   1269  CD  PRO   101       2.824 -20.366   6.942  1.00  0.00      PROA C
ATOM   1270  HD2 PRO   101       3.781 -19.873   6.772  1.00  0.00      PROA H
ATOM   1271  HD3 PRO   101       2.620 -21.054   6.121  1.00  0.00      PROA H
ATOM   1272  CG  PRO   101       2.793 -21.090   8.302  1.00  0.00      PROA C
ATOM   1273  HG2 PRO   101       3.812 -21.244   8.656  1.00  0.00      PROA H
ATOM   1274  HG3 PRO   101       2.298 -22.054   8.190  1.00  0.00      PROA H
ATOM   1275  CB  PRO   101       1.995 -20.147   9.228  1.00  0.00      PROA C
ATOM   1276  HB2 PRO   101       2.680 -19.467   9.733  1.00  0.00      PROA H
ATOM   1277  HB3 PRO   101       1.456 -20.737   9.970  1.00  0.00      PROA H
ATOM   1278  CA  PRO   101       1.066 -19.433   8.254  1.00  0.00      PROA C
ATOM   1279  HA  PRO   101       0.236 -20.134   8.166  1.00  0.00      PROA H
ATOM   1280  C   PRO   101       0.571 -18.095   8.670  1.00  0.00      PROA C
ATOM   1281  O   PRO   101       1.346 -17.294   9.192  1.00  0.00      PROA O
ATOM   1282  N   ILE   102      -0.737 -17.862   8.472  1.00  0.00      PROA N
ATOM   1283  H   ILE   102      -1.312 -18.561   8.025  1.00  0.00      PROA H
ATOM   1284  CA  ILE   102      -1.387 -16.653   8.866  1.00  0.00      PROA C
ATOM   1285  HA  ILE   102      -0.782 -16.142   9.615  1.00  0.00      PROA H
ATOM   1286  CB  ILE   102      -1.622 -15.666   7.761  1.00  0.00      PROA C
ATOM   1287  HB  ILE   102      -2.193 -14.820   8.144  1.00  0.00      PROA H
ATOM   1288  CG2 ILE   102      -0.255 -15.190   7.245  1.00  0.00      PROA C
ATOM   1289 HG21 ILE   102       0.310 -16.043   6.871  1.00  0.00      PROA H
ATOM   1290 HG22 ILE   102      -0.400 -14.470   6.440  1.00  0.00      PROA H
ATOM   1291 HG23 ILE   102       0.297 -14.718   8.059  1.00  0.00      PROA H
ATOM   1292  CG1 ILE   102      -2.541 -16.264   6.684  1.00  0.00      PROA C
ATOM   1293 HG12 ILE   102      -1.986 -16.996   6.098  1.00  0.00      PROA H
ATOM   1294 HG13 ILE   102      -3.392 -16.752   7.161  1.00  0.00      PROA H
ATOM   1295  CD1 ILE   102      -3.093 -15.222   5.715  1.00  0.00      PROA C
ATOM   1296 HD11 ILE   102      -2.267 -14.728   5.204  1.00  0.00      PROA H
ATOM   1297 HD12 ILE   102      -3.733 -15.711   4.981  1.00  0.00      PROA H
ATOM   1298 HD13 ILE   102      -3.673 -14.483   6.267  1.00  0.00      PROA H
ATOM   1299  C   ILE   102      -2.725 -17.071   9.361  1.00  0.00      PROA C
ATOM   1300  O   ILE   102      -3.303 -18.045   8.882  1.00  0.00      PROA O
ATOM   1301  N   SER   103      -3.232 -16.306  10.336  1.00  0.00      PROA N
ATOM   1302  H   SER   103      -2.772 -15.444  10.593  1.00  0.00      PROA H
ATOM   1303  CA  SER   103      -4.414 -16.613  11.074  1.00  0.00      PROA C
ATOM   1304  HA  SER   103      -4.413 -17.671  11.339  1.00  0.00      PROA H
ATOM   1305  CB  SER   103      -4.529 -15.802  12.379  1.00  0.00      PROA C
ATOM   1306  HB2 SER   103      -5.405 -16.133  12.937  1.00  0.00      PROA H
ATOM   1307  HB3 SER   103      -3.635 -15.955  12.982  1.00  0.00      PROA H
ATOM   1308  OG  SER   103      -4.662 -14.417  12.091  1.00  0.00      PROA O
ATOM   1309  HG  SER   103      -4.732 -13.925  12.913  1.00  0.00      PROA H
ATOM   1310  C   SER   103      -5.726 -16.484  10.376  1.00  0.00      PROA C
ATOM   1311  O   SER   103      -6.660 -17.072  10.858  1.00  0.00      PROA O
ATOM   1312  N   GLY   104      -5.984 -15.680   9.347  1.00  0.00      PROA N
ATOM   1313  H   GLY   104      -5.291 -15.010   9.044  1.00  0.00      PROA H
ATOM   1314  CA  GLY   104      -7.300 -15.883   8.764  1.00  0.00      PROA C
ATOM   1315  HA2 GLY   104      -7.349 -15.385   7.795  1.00  0.00      PROA H
ATOM   1316  HA3 GLY   104      -7.479 -16.950   8.632  1.00  0.00      PROA H
ATOM   1317  C   GLY   104      -8.429 -15.336   9.611  1.00  0.00      PROA C
ATOM   1318  O   GLY   104      -9.546 -15.197   9.111  1.00  0.00      PROA O
ATOM   1319  N   LYS   105      -8.201 -14.978  10.895  1.00  0.00      PROA N
ATOM   1320  H   LYS   105      -7.265 -15.020  11.272  1.00  0.00      PROA H
ATOM   1321  CA  LYS   105      -9.312 -14.542  11.700  1.00  0.00      PROA C
ATOM   1322  HA  LYS   105     -10.129 -15.258  11.612  1.00  0.00      PROA H
ATOM   1323  CB  LYS   105      -9.042 -14.390  13.212  1.00  0.00      PROA C
ATOM   1324  HB2 LYS   105      -8.125 -13.820  13.362  1.00  0.00      PROA H
ATOM   1325  HB3 LYS   105      -9.875 -13.867  13.680  1.00  0.00      PROA H
ATOM   1326  CG  LYS   105      -8.867 -15.698  13.987  1.00  0.00      PROA C
ATOM   1327  HG2 LYS   105      -9.087 -15.529  15.041  1.00  0.00      PROA H
ATOM   1328  HG3 LYS   105      -9.548 -16.450  13.589  1.00  0.00      PROA H
ATOM   1329  CD  LYS   105      -7.463 -16.295  13.920  1.00  0.00      PROA C
ATOM   1330  HD2 LYS   105      -7.524 -17.378  14.019  1.00  0.00      PROA H
ATOM   1331  HD3 LYS   105      -7.006 -16.043  12.963  1.00  0.00      PROA H
ATOM   1332  CE  LYS   105      -6.551 -15.770  15.032  1.00  0.00      PROA C
ATOM   1333  HE2 LYS   105      -6.287 -14.732  14.826  1.00  0.00      PROA H
ATOM   1334  HE3 LYS   105      -7.071 -15.829  15.988  1.00  0.00      PROA H
ATOM   1335  NZ  LYS   105      -5.313 -16.577  15.105  1.00  0.00      PROA N
ATOM   1336  HZ1 LYS   105      -4.823 -16.523  14.223  1.00  0.00      PROA H
ATOM   1337  HZ2 LYS   105      -4.722 -16.220  15.842  1.00  0.00      PROA H
ATOM   1338  HZ3 LYS   105      -5.550 -17.539  15.300  1.00  0.00      PROA H
ATOM   1339  C   LYS   105      -9.725 -13.194  11.219  1.00  0.00      PROA C
ATOM   1340  O   LYS   105      -8.905 -12.384  10.787  1.00  0.00      PROA O
ATOM   1341  N   PRO   106     -11.003 -12.955  11.288  1.00  0.00      PROA N
ATOM   1342  CD  PRO   106     -11.959 -14.037  11.089  1.00  0.00      PROA C
ATOM   1343  HD2 PRO   106     -12.229 -14.466  12.054  1.00  0.00      PROA H
ATOM   1344  HD3 PRO   106     -11.511 -14.807  10.461  1.00  0.00      PROA H
ATOM   1345  CG  PRO   106     -13.175 -13.395  10.400  1.00  0.00      PROA C
ATOM   1346  HG2 PRO   106     -14.091 -13.816  10.814  1.00  0.00      PROA H
ATOM   1347  HG3 PRO   106     -13.135 -13.596   9.330  1.00  0.00      PROA H
ATOM   1348  CB  PRO   106     -13.036 -11.893  10.702  1.00  0.00      PROA C
ATOM   1349  HB2 PRO   106     -13.571 -11.655  11.621  1.00  0.00      PROA H
ATOM   1350  HB3 PRO   106     -13.455 -11.315   9.878  1.00  0.00      PROA H
ATOM   1351  CA  PRO   106     -11.529 -11.696  10.843  1.00  0.00      PROA C
ATOM   1352  HA  PRO   106     -11.220 -11.516   9.813  1.00  0.00      PROA H
ATOM   1353  C   PRO   106     -11.155 -10.588  11.767  1.00  0.00      PROA C
ATOM   1354  O   PRO   106     -11.042 -10.822  12.971  1.00  0.00      PROA O
ATOM   1355  N   PHE   107     -10.961  -9.374  11.223  1.00  0.00      PROA N
ATOM   1356  H   PHE   107     -11.055  -9.246  10.226  1.00  0.00      PROA H
ATOM   1357  CA  PHE   107     -10.620  -8.241  12.035  1.00  0.00      PROA C
ATOM   1358  HA  PHE   107     -10.833  -8.466  13.080  1.00  0.00      PROA H
ATOM   1359  CB  PHE   107      -9.134  -7.843  11.943  1.00  0.00      PROA C
ATOM   1360  HB2 PHE   107      -8.951  -6.972  12.574  1.00  0.00      PROA H
ATOM   1361  HB3 PHE   107      -8.513  -8.672  12.281  1.00  0.00      PROA H
ATOM   1362  CG  PHE   107      -8.789  -7.510  10.531  1.00  0.00      PROA C
ATOM   1363  CD1 PHE   107      -8.640  -8.508   9.595  1.00  0.00      PROA C
ATOM   1364  HD1 PHE   107      -8.785  -9.550   9.882  1.00  0.00      PROA H
ATOM   1365  CE1 PHE   107      -8.309  -8.213   8.293  1.00  0.00      PROA C
ATOM   1366  HE1 PHE   107      -8.201  -9.015   7.562  1.00  0.00      PROA H
ATOM   1367  CZ  PHE   107      -8.114  -6.907   7.915  1.00  0.00      PROA C
ATOM   1368  HZ  PHE   107      -7.855  -6.671   6.883  1.00  0.00      PROA H
ATOM   1369  CE2 PHE   107      -8.248  -5.904   8.845  1.00  0.00      PROA C
ATOM   1370  HE2 PHE   107      -8.090  -4.866   8.552  1.00  0.00      PROA H
ATOM   1371  CD2 PHE   107      -8.581  -6.205  10.145  1.00  0.00      PROA C
ATOM   1372  HD2 PHE   107      -8.681  -5.400  10.872  1.00  0.00      PROA H
ATOM   1373  C   PHE   107     -11.469  -7.097  11.589  1.00  0.00      PROA C
ATOM   1374  O   PHE   107     -12.161  -7.186  10.576  1.00  0.00      PROA O
ATOM   1375  N   GLN   108     -11.465  -5.992  12.360  1.00  0.00      PROA N
ATOM   1376  H   GLN   108     -10.870  -5.947  13.175  1.00  0.00      PROA H
ATOM   1377  CA  GLN   108     -12.314  -4.889  12.005  1.00  0.00      PROA C
ATOM   1378  HA  GLN   108     -12.875  -5.137  11.104  1.00  0.00      PROA H
ATOM   1379  CB  GLN   108     -13.340  -4.514  13.088  1.00  0.00      PROA C
ATOM   1380  HB2 GLN   108     -12.824  -4.345  14.034  1.00  0.00      PROA H
ATOM   1381  HB3 GLN   108     -13.865  -3.606  12.793  1.00  0.00      PROA H
ATOM   1382  CG  GLN   108     -14.403  -5.581  13.345  1.00  0.00      PROA C
ATOM   1383  HG2 GLN   108     -14.936  -5.793  12.418  1.00  0.00      PROA H
ATOM   1384  HG3 GLN   108     -13.925  -6.492  13.705  1.00  0.00      PROA H
ATOM   1385  CD  GLN   108     -15.359  -5.031  14.395  1.00  0.00      PROA C
ATOM   1386  OE1 GLN   108     -14.967  -4.727  15.520  1.00  0.00      PROA O
ATOM   1387  NE2 GLN   108     -16.655  -4.888  14.009  1.00  0.00      PROA N
ATOM   1388 HE21 GLN   108     -17.336  -4.528  14.662  1.00  0.00      PROA H
ATOM   1389 HE22 GLN   108     -16.931  -5.143  13.071  1.00  0.00      PROA H
ATOM   1390  C   GLN   108     -11.493  -3.670  11.765  1.00  0.00      PROA C
ATOM   1391  O   GLN   108     -10.420  -3.490  12.340  1.00  0.00      PROA O
ATOM   1392  N   ILE   109     -11.996  -2.795  10.870  1.00  0.00      PROA N
ATOM   1393  H   ILE   109     -12.853  -3.010  10.381  1.00  0.00      PROA H
ATOM   1394  CA  ILE   109     -11.339  -1.553  10.593  1.00  0.00      PROA C
ATOM   1395  HA  ILE   109     -10.407  -1.501  11.156  1.00  0.00      PROA H
ATOM   1396  CB  ILE   109     -10.998  -1.365   9.142  1.00  0.00      PROA C
ATOM   1397  HB  ILE   109     -11.898  -1.488   8.539  1.00  0.00      PROA H
ATOM   1398  CG2 ILE   109     -10.432   0.053   8.967  1.00  0.00      PROA C
ATOM   1399 HG21 ILE   109      -9.539   0.167   9.580  1.00  0.00      PROA H
ATOM   1400 HG22 ILE   109     -10.177   0.216   7.920  1.00  0.00      PROA H
ATOM   1401 HG23 ILE   109     -11.180   0.784   9.275  1.00  0.00      PROA H
ATOM   1402  CG1 ILE   109     -10.038  -2.473   8.677  1.00  0.00      PROA C
ATOM   1403 HG12 ILE   109      -9.054  -2.310   9.115  1.00  0.00      PROA H
ATOM   1404 HG13 ILE   109     -10.420  -3.443   8.995  1.00  0.00      PROA H
ATOM   1405  CD1 ILE   109      -9.859  -2.530   7.161  1.00  0.00      PROA C
ATOM   1406 HD11 ILE   109      -9.456  -1.581   6.806  1.00  0.00      PROA H
ATOM   1407 HD12 ILE   109      -9.169  -3.335   6.906  1.00  0.00      PROA H
ATOM   1408 HD13 ILE   109     -10.823  -2.715   6.687  1.00  0.00      PROA H
ATOM   1409  C   ILE   109     -12.304  -0.477  10.972  1.00  0.00      PROA C
ATOM   1410  O   ILE   109     -13.480  -0.533  10.613  1.00  0.00      PROA O
ATOM   1411  N   ARG   110     -11.828   0.527  11.732  1.00  0.00      PROA N
ATOM   1412  H   ARG   110     -10.857   0.534  12.010  1.00  0.00      PROA H
ATOM   1413  CA  ARG   110     -12.713   1.580  12.137  1.00  0.00      PROA C
ATOM   1414  HA  ARG   110     -13.745   1.269  11.975  1.00  0.00      PROA H
ATOM   1415  CB  ARG   110     -12.582   1.968  13.619  1.00  0.00      PROA C
ATOM   1416  HB2 ARG   110     -12.659   1.074  14.238  1.00  0.00      PROA H
ATOM   1417  HB3 ARG   110     -11.616   2.444  13.787  1.00  0.00      PROA H
ATOM   1418  CG  ARG   110     -13.661   2.944  14.093  1.00  0.00      PROA C
ATOM   1419  HG2 ARG   110     -13.463   3.933  13.680  1.00  0.00      PROA H
ATOM   1420  HG3 ARG   110     -14.638   2.599  13.757  1.00  0.00      PROA H
ATOM   1421  CD  ARG   110     -13.723   3.087  15.616  1.00  0.00      PROA C
ATOM   1422  HD2 ARG   110     -14.618   3.645  15.893  1.00  0.00      PROA H
ATOM   1423  HD3 ARG   110     -13.756   2.098  16.073  1.00  0.00      PROA H
ATOM   1424  NE  ARG   110     -12.501   3.820  16.050  1.00  0.00      PROA N
ATOM   1425  HE  ARG   110     -12.018   4.395  15.375  1.00  0.00      PROA H
ATOM   1426  CZ  ARG   110     -12.061   3.702  17.336  1.00  0.00      PROA C
ATOM   1427  NH1 ARG   110     -12.742   2.917  18.221  1.00  0.00      PROA N
ATOM   1428 HH11 ARG   110     -13.570   2.425  17.920  1.00  0.00      PROA H
ATOM   1429 HH12 ARG   110     -12.413   2.832  19.172  1.00  0.00      PROA H
ATOM   1430  NH2 ARG   110     -10.934   4.361  17.737  1.00  0.00      PROA N
ATOM   1431 HH21 ARG   110     -10.427   4.935  17.079  1.00  0.00      PROA H
ATOM   1432 HH22 ARG   110     -10.613   4.271  18.690  1.00  0.00      PROA H
ATOM   1433  C   ARG   110     -12.396   2.768  11.294  1.00  0.00      PROA C
ATOM   1434  O   ARG   110     -11.230   3.066  11.035  1.00  0.00      PROA O
ATOM   1435  N   MET   111     -13.443   3.477  10.827  1.00  0.00      PROA N
ATOM   1436  H   MET   111     -14.384   3.225  11.096  1.00  0.00      PROA H
ATOM   1437  CA  MET   111     -13.231   4.588   9.950  1.00  0.00      PROA C
ATOM   1438  HA  MET   111     -12.170   4.667   9.713  1.00  0.00      PROA H
ATOM   1439  CB  MET   111     -13.994   4.472   8.619  1.00  0.00      PROA C
ATOM   1440  HB2 MET   111     -15.044   4.255   8.819  1.00  0.00      PROA H
ATOM   1441  HB3 MET   111     -13.916   5.411   8.072  1.00  0.00      PROA H
ATOM   1442  CG  MET   111     -13.469   3.366   7.701  1.00  0.00      PROA C
ATOM   1443  HG2 MET   111     -13.377   2.438   8.265  1.00  0.00      PROA H
ATOM   1444  HG3 MET   111     -14.163   3.221   6.873  1.00  0.00      PROA H
ATOM   1445  SD  MET   111     -11.839   3.699   6.967  1.00  0.00      PROA S
ATOM   1446  CE  MET   111     -12.443   4.823   5.671  1.00  0.00      PROA C
ATOM   1447  HE1 MET   111     -12.938   5.678   6.132  1.00  0.00      PROA H
ATOM   1448  HE2 MET   111     -11.602   5.172   5.071  1.00  0.00      PROA H
ATOM   1449  HE3 MET   111     -13.150   4.295   5.032  1.00  0.00      PROA H
ATOM   1450  C   MET   111     -13.706   5.836  10.614  1.00  0.00      PROA C
ATOM   1451  O   MET   111     -14.643   5.822  11.410  1.00  0.00      PROA O
ATOM   1452  N   LYS   112     -13.022   6.958  10.309  1.00  0.00      PROA N
ATOM   1453  H   LYS   112     -12.222   6.910   9.694  1.00  0.00      PROA H
ATOM   1454  CA  LYS   112     -13.401   8.231  10.837  1.00  0.00      PROA C
ATOM   1455  HA  LYS   112     -14.439   8.192  11.170  1.00  0.00      PROA H
ATOM   1456  CB  LYS   112     -12.532   8.641  12.032  1.00  0.00      PROA C
ATOM   1457  HB2 LYS   112     -12.540   7.846  12.778  1.00  0.00      PROA H
ATOM   1458  HB3 LYS   112     -11.510   8.814  11.696  1.00  0.00      PROA H
ATOM   1459  CG  LYS   112     -12.997   9.915  12.730  1.00  0.00      PROA C
ATOM   1460  HG2 LYS   112     -12.749  10.779  12.113  1.00  0.00      PROA H
ATOM   1461  HG3 LYS   112     -14.075   9.874  12.881  1.00  0.00      PROA H
ATOM   1462  CD  LYS   112     -12.341  10.110  14.094  1.00  0.00      PROA C
ATOM   1463  HD2 LYS   112     -12.556   9.249  14.727  1.00  0.00      PROA H
ATOM   1464  HD3 LYS   112     -11.262  10.208  13.968  1.00  0.00      PROA H
ATOM   1465  CE  LYS   112     -12.836  11.357  14.824  1.00  0.00      PROA C
ATOM   1466  HE2 LYS   112     -12.191  11.558  15.680  1.00  0.00      PROA H
ATOM   1467  HE3 LYS   112     -12.814  12.210  14.145  1.00  0.00      PROA H
ATOM   1468  NZ  LYS   112     -14.223  11.148  15.299  1.00  0.00      PROA N
ATOM   1469  HZ1 LYS   112     -14.248  10.361  15.931  1.00  0.00      PROA H
ATOM   1470  HZ2 LYS   112     -14.543  11.977  15.780  1.00  0.00      PROA H
ATOM   1471  HZ3 LYS   112     -14.825  10.965  14.509  1.00  0.00      PROA H
ATOM   1472  C   LYS   112     -13.159   9.229   9.746  1.00  0.00      PROA C
ATOM   1473  O   LYS   112     -12.046   9.347   9.240  1.00  0.00      PROA O
ATOM   1474  N   HID   113     -14.203   9.979   9.355  1.00  0.00      PROA N
ATOM   1475  H   HID   113     -15.109   9.844   9.780  1.00  0.00      PROA H
ATOM   1476  CA  HID   113     -14.061  10.980   8.335  1.00  0.00      PROA C
ATOM   1477  HA  HID   113     -15.016  11.483   8.184  1.00  0.00      PROA H
ATOM   1478  CB  HID   113     -13.021  12.069   8.664  1.00  0.00      PROA C
ATOM   1479  HB2 HID   113     -12.132  11.606   9.092  1.00  0.00      PROA H
ATOM   1480  HB3 HID   113     -12.749  12.600   7.751  1.00  0.00      PROA H
ATOM   1481  CG  HID   113     -13.452  13.119   9.642  1.00  0.00      PROA C
ATOM   1482  ND1 HID   113     -14.217  14.211   9.297  1.00  0.00      PROA N
ATOM   1483  HD1 HID   113     -14.588  14.411   8.379  1.00  0.00      PROA H
ATOM   1484  CE1 HID   113     -14.369  14.953  10.423  1.00  0.00      PROA C
ATOM   1485  HE1 HID   113     -14.945  15.878  10.393  1.00  0.00      PROA H
ATOM   1486  NE2 HID   113     -13.758  14.415  11.463  1.00  0.00      PROA N
ATOM   1487  CD2 HID   113     -13.182  13.258  10.969  1.00  0.00      PROA C
ATOM   1488  HD2 HID   113     -12.625  12.660  11.690  1.00  0.00      PROA H
ATOM   1489  C   HID   113     -13.582  10.376   7.047  1.00  0.00      PROA C
ATOM   1490  O   HID   113     -12.949  11.067   6.251  1.00  0.00      PROA O
ATOM   1491  N   GLY   114     -13.875   9.093   6.775  1.00  0.00      PROA N
ATOM   1492  H   GLY   114     -14.363   8.530   7.458  1.00  0.00      PROA H
ATOM   1493  CA  GLY   114     -13.479   8.551   5.505  1.00  0.00      PROA C
ATOM   1494  HA2 GLY   114     -14.106   7.693   5.264  1.00  0.00      PROA H
ATOM   1495  HA3 GLY   114     -13.594   9.312   4.733  1.00  0.00      PROA H
ATOM   1496  C   GLY   114     -12.045   8.108   5.537  1.00  0.00      PROA C
ATOM   1497  O   GLY   114     -11.489   7.750   4.498  1.00  0.00      PROA O
ATOM   1498  N   LEU   115     -11.398   8.126   6.721  1.00  0.00      PROA N
ATOM   1499  H   LEU   115     -11.871   8.456   7.550  1.00  0.00      PROA H
ATOM   1500  CA  LEU   115     -10.035   7.678   6.814  1.00  0.00      PROA C
ATOM   1501  HA  LEU   115      -9.677   7.394   5.825  1.00  0.00      PROA H
ATOM   1502  CB  LEU   115      -9.056   8.735   7.360  1.00  0.00      PROA C
ATOM   1503  HB2 LEU   115      -9.444   9.144   8.293  1.00  0.00      PROA H
ATOM   1504  HB3 LEU   115      -8.086   8.272   7.543  1.00  0.00      PROA H
ATOM   1505  CG  LEU   115      -8.832   9.916   6.393  1.00  0.00      PROA C
ATOM   1506  HG  LEU   115      -8.498   9.538   5.427  1.00  0.00      PROA H
ATOM   1507  CD1 LEU   115     -10.122  10.724   6.178  1.00  0.00      PROA C
ATOM   1508 HD11 LEU   115     -10.466  11.121   7.132  1.00  0.00      PROA H
ATOM   1509 HD12 LEU   115      -9.925  11.547   5.491  1.00  0.00      PROA H
ATOM   1510 HD13 LEU   115     -10.890  10.076   5.756  1.00  0.00      PROA H
ATOM   1511  CD2 LEU   115      -7.648  10.790   6.839  1.00  0.00      PROA C
ATOM   1512 HD21 LEU   115      -6.740  10.187   6.863  1.00  0.00      PROA H
ATOM   1513 HD22 LEU   115      -7.518  11.613   6.136  1.00  0.00      PROA H
ATOM   1514 HD23 LEU   115      -7.844  11.190   7.833  1.00  0.00      PROA H
ATOM   1515  C   LEU   115     -10.000   6.492   7.727  1.00  0.00      PROA C
ATOM   1516  O   LEU   115     -11.023   6.111   8.294  1.00  0.00      PROA O
ATOM   1517  N   ILE   116      -8.816   5.856   7.874  1.00  0.00      PROA N
ATOM   1518  H   ILE   116      -7.993   6.205   7.404  1.00  0.00      PROA H
ATOM   1519  CA  ILE   116      -8.742   4.684   8.703  1.00  0.00      PROA C
ATOM   1520  HA  ILE   116      -9.745   4.286   8.861  1.00  0.00      PROA H
ATOM   1521  CB  ILE   116      -7.905   3.581   8.102  1.00  0.00      PROA C
ATOM   1522  HB  ILE   116      -8.313   3.303   7.130  1.00  0.00      PROA H
ATOM   1523  CG2 ILE   116      -6.457   4.067   7.928  1.00  0.00      PROA C
ATOM   1524 HG21 ILE   116      -6.046   4.343   8.899  1.00  0.00      PROA H
ATOM   1525 HG22 ILE   116      -5.855   3.268   7.493  1.00  0.00      PROA H
ATOM   1526 HG23 ILE   116      -6.441   4.934   7.267  1.00  0.00      PROA H
ATOM   1527  CG1 ILE   116      -8.048   2.289   8.920  1.00  0.00      PROA C
ATOM   1528 HG12 ILE   116      -7.517   2.397   9.866  1.00  0.00      PROA H
ATOM   1529 HG13 ILE   116      -9.103   2.097   9.116  1.00  0.00      PROA H
ATOM   1530  CD1 ILE   116      -7.479   1.057   8.213  1.00  0.00      PROA C
ATOM   1531 HD11 ILE   116      -6.417   1.207   8.020  1.00  0.00      PROA H
ATOM   1532 HD12 ILE   116      -7.613   0.180   8.847  1.00  0.00      PROA H
ATOM   1533 HD13 ILE   116      -8.003   0.906   7.269  1.00  0.00      PROA H
ATOM   1534  C   ILE   116      -8.177   5.065  10.041  1.00  0.00      PROA C
ATOM   1535  O   ILE   116      -7.046   5.536  10.156  1.00  0.00      PROA O
ATOM   1536  N   ARG   117      -9.027   4.968  11.087  1.00  0.00      PROA N
ATOM   1537  H   ARG   117      -9.978   4.664  10.938  1.00  0.00      PROA H
ATOM   1538  CA  ARG   117      -8.639   5.282  12.434  1.00  0.00      PROA C
ATOM   1539  HA  ARG   117      -8.100   6.230  12.446  1.00  0.00      PROA H
ATOM   1540  CB  ARG   117      -9.857   5.408  13.364  1.00  0.00      PROA C
ATOM   1541  HB2 ARG   117     -10.607   6.045  12.897  1.00  0.00      PROA H
ATOM   1542  HB3 ARG   117     -10.281   4.420  13.544  1.00  0.00      PROA H
ATOM   1543  CG  ARG   117      -9.533   6.017  14.731  1.00  0.00      PROA C
ATOM   1544  HG2 ARG   117     -10.321   5.762  15.439  1.00  0.00      PROA H
ATOM   1545  HG3 ARG   117      -8.582   5.623  15.089  1.00  0.00      PROA H
ATOM   1546  CD  ARG   117      -9.417   7.542  14.706  1.00  0.00      PROA C
ATOM   1547  HD2 ARG   117     -10.384   7.977  14.455  1.00  0.00      PROA H
ATOM   1548  HD3 ARG   117      -9.101   7.900  15.686  1.00  0.00      PROA H
ATOM   1549  NE  ARG   117      -8.404   7.903  13.672  1.00  0.00      PROA N
ATOM   1550  HE  ARG   117      -7.805   7.175  13.310  1.00  0.00      PROA H
ATOM   1551  CZ  ARG   117      -8.307   9.195  13.239  1.00  0.00      PROA C
ATOM   1552  NH1 ARG   117      -9.092  10.161  13.797  1.00  0.00      PROA N
ATOM   1553 HH11 ARG   117      -9.743   9.918  14.529  1.00  0.00      PROA H
ATOM   1554 HH12 ARG   117      -9.018  11.116  13.475  1.00  0.00      PROA H
ATOM   1555  NH2 ARG   117      -7.431   9.526  12.245  1.00  0.00      PROA N
ATOM   1556 HH21 ARG   117      -6.853   8.811  11.828  1.00  0.00      PROA H
ATOM   1557 HH22 ARG   117      -7.367  10.484  11.932  1.00  0.00      PROA H
ATOM   1558  C   ARG   117      -7.747   4.242  13.054  1.00  0.00      PROA C
ATOM   1559  O   ARG   117      -6.639   4.547  13.492  1.00  0.00      PROA O
ATOM   1560  N   ASP   118      -8.203   2.966  13.080  1.00  0.00      PROA N
ATOM   1561  H   ASP   118      -9.060   2.727  12.601  1.00  0.00      PROA H
ATOM   1562  CA  ASP   118      -7.465   1.956  13.790  1.00  0.00      PROA C
ATOM   1563  HA  ASP   118      -6.406   2.044  13.552  1.00  0.00      PROA H
ATOM   1564  CB  ASP   118      -7.610   2.067  15.320  1.00  0.00      PROA C
ATOM   1565  HB2 ASP   118      -6.986   1.312  15.800  1.00  0.00      PROA H
ATOM   1566  HB3 ASP   118      -7.294   3.058  15.644  1.00  0.00      PROA H
ATOM   1567  CG  ASP   118      -9.070   1.844  15.713  1.00  0.00      PROA C
ATOM   1568  OD1 ASP   118      -9.954   1.850  14.814  1.00  0.00      PROA O
ATOM   1569  OD2 ASP   118      -9.320   1.671  16.935  1.00  0.00      PROA O
ATOM   1570  C   ASP   118      -7.978   0.603  13.396  1.00  0.00      PROA C
ATOM   1571  O   ASP   118      -8.970   0.486  12.678  1.00  0.00      PROA O
ATOM   1572  N   LEU   119      -7.294  -0.460  13.869  1.00  0.00      PROA N
ATOM   1573  H   LEU   119      -6.485  -0.320  14.456  1.00  0.00      PROA H
ATOM   1574  CA  LEU   119      -7.695  -1.801  13.553  1.00  0.00      PROA C
ATOM   1575  HA  LEU   119      -8.571  -1.776  12.906  1.00  0.00      PROA H
ATOM   1576  CB  LEU   119      -6.596  -2.595  12.826  1.00  0.00      PROA C
ATOM   1577  HB2 LEU   119      -5.709  -2.651  13.458  1.00  0.00      PROA H
ATOM   1578  HB3 LEU   119      -6.954  -3.602  12.614  1.00  0.00      PROA H
ATOM   1579  CG  LEU   119      -6.160  -1.976  11.485  1.00  0.00      PROA C
ATOM   1580  HG  LEU   119      -5.773  -0.972  11.657  1.00  0.00      PROA H
ATOM   1581  CD1 LEU   119      -5.061  -2.817  10.815  1.00  0.00      PROA C
ATOM   1582 HD11 LEU   119      -5.435  -3.823  10.628  1.00  0.00      PROA H
ATOM   1583 HD12 LEU   119      -4.774  -2.354   9.870  1.00  0.00      PROA H
ATOM   1584 HD13 LEU   119      -4.192  -2.869  11.471  1.00  0.00      PROA H
ATOM   1585  CD2 LEU   119      -7.362  -1.726  10.561  1.00  0.00      PROA C
ATOM   1586 HD21 LEU   119      -8.058  -1.041  11.046  1.00  0.00      PROA H
ATOM   1587 HD22 LEU   119      -7.017  -1.289   9.625  1.00  0.00      PROA H
ATOM   1588 HD23 LEU   119      -7.867  -2.670  10.357  1.00  0.00      PROA H
ATOM   1589  C   LEU   119      -7.963  -2.524  14.838  1.00  0.00      PROA C
ATOM   1590  O   LEU   119      -7.396  -2.194  15.879  1.00  0.00      PROA O
ATOM   1591  N   ILE   120      -8.866  -3.525  14.796  1.00  0.00      PROA N
ATOM   1592  H   ILE   120      -9.353  -3.730  13.936  1.00  0.00      PROA H
ATOM   1593  CA  ILE   120      -9.151  -4.314  15.960  1.00  0.00      PROA C
ATOM   1594  HA  ILE   120      -8.604  -3.914  16.814  1.00  0.00      PROA H
ATOM   1595  CB  ILE   120     -10.609  -4.329  16.323  1.00  0.00      PROA C
ATOM   1596  HB  ILE   120     -11.193  -4.669  15.468  1.00  0.00      PROA H
ATOM   1597  CG2 ILE   120     -10.783  -5.294  17.508  1.00  0.00      PROA C
ATOM   1598 HG21 ILE   120     -10.186  -4.947  18.351  1.00  0.00      PROA H
ATOM   1599 HG22 ILE   120     -11.833  -5.328  17.797  1.00  0.00      PROA H
ATOM   1600 HG23 ILE   120     -10.454  -6.291  17.216  1.00  0.00      PROA H
ATOM   1601  CG1 ILE   120     -11.112  -2.904  16.610  1.00  0.00      PROA C
ATOM   1602 HG12 ILE   120     -12.117  -2.951  17.031  1.00  0.00      PROA H
ATOM   1603 HG13 ILE   120     -10.444  -2.418  17.320  1.00  0.00      PROA H
ATOM   1604  CD1 ILE   120     -11.182  -2.013  15.369  1.00  0.00      PROA C
ATOM   1605 HD11 ILE   120     -11.861  -2.456  14.641  1.00  0.00      PROA H
ATOM   1606 HD12 ILE   120     -11.545  -1.025  15.651  1.00  0.00      PROA H
ATOM   1607 HD13 ILE   120     -10.188  -1.923  14.930  1.00  0.00      PROA H
ATOM   1608  C   ILE   120      -8.777  -5.717  15.604  1.00  0.00      PROA C
ATOM   1609  O   ILE   120      -9.261  -6.257  14.611  1.00  0.00      PROA O
ATOM   1610  N   VAL   121      -7.896  -6.345  16.410  1.00  0.00      PROA N
ATOM   1611  H   VAL   121      -7.553  -5.883  17.240  1.00  0.00      PROA H
ATOM   1612  CA  VAL   121      -7.441  -7.666  16.098  1.00  0.00      PROA C
ATOM   1613  HA  VAL   121      -8.071  -8.094  15.318  1.00  0.00      PROA H
ATOM   1614  CB  VAL   121      -6.022  -7.675  15.608  1.00  0.00      PROA C
ATOM   1615  HB  VAL   121      -5.369  -7.262  16.377  1.00  0.00      PROA H
ATOM   1616  CG1 VAL   121      -5.599  -9.119  15.298  1.00  0.00      PROA C
ATOM   1617 HG11 VAL   121      -6.253  -9.532  14.529  1.00  0.00      PROA H
ATOM   1618 HG12 VAL   121      -4.569  -9.129  14.942  1.00  0.00      PROA H
ATOM   1619 HG13 VAL   121      -5.676  -9.723  16.202  1.00  0.00      PROA H
ATOM   1620  CG2 VAL   121      -5.922  -6.727  14.401  1.00  0.00      PROA C
ATOM   1621 HG21 VAL   121      -6.205  -5.719  14.706  1.00  0.00      PROA H
ATOM   1622 HG22 VAL   121      -4.897  -6.718  14.029  1.00  0.00      PROA H
ATOM   1623 HG23 VAL   121      -6.591  -7.070  13.613  1.00  0.00      PROA H
ATOM   1624  C   VAL   121      -7.489  -8.493  17.348  1.00  0.00      PROA C
ATOM   1625  O   VAL   121      -7.450  -7.966  18.459  1.00  0.00      PROA O
ATOM   1626  N   ASP   122      -7.579  -9.828  17.181  1.00  0.00      PROA N
ATOM   1627  H   ASP   122      -7.623 -10.219  16.251  1.00  0.00      PROA H
ATOM   1628  CA  ASP   122      -7.614 -10.725  18.300  1.00  0.00      PROA C
ATOM   1629  HA  ASP   122      -8.405 -10.421  18.986  1.00  0.00      PROA H
ATOM   1630  CB  ASP   122      -7.885 -12.189  17.896  1.00  0.00      PROA C
ATOM   1631  HB2 ASP   122      -8.806 -12.242  17.316  1.00  0.00      PROA H
ATOM   1632  HB3 ASP   122      -7.055 -12.561  17.295  1.00  0.00      PROA H
ATOM   1633  CG  ASP   122      -8.026 -13.042  19.150  1.00  0.00      PROA C
ATOM   1634  OD1 ASP   122      -8.502 -12.501  20.184  1.00  0.00      PROA O
ATOM   1635  OD2 ASP   122      -7.642 -14.241  19.094  1.00  0.00      PROA O
ATOM   1636  C   ASP   122      -6.263 -10.665  18.947  1.00  0.00      PROA C
ATOM   1637  O   ASP   122      -5.260 -10.364  18.303  1.00  0.00      PROA O
ATOM   1638  N   ARG   123      -6.219 -10.929  20.265  1.00  0.00      PROA N
ATOM   1639  H   ARG   123      -7.065 -11.172  20.760  1.00  0.00      PROA H
ATOM   1640  CA  ARG   123      -5.013 -10.888  21.045  1.00  0.00      PROA C
ATOM   1641  HA  ARG   123      -4.542  -9.911  20.937  1.00  0.00      PROA H
ATOM   1642  CB  ARG   123      -5.276 -11.125  22.541  1.00  0.00      PROA C
ATOM   1643  HB2 ARG   123      -5.741 -12.101  22.678  1.00  0.00      PROA H
ATOM   1644  HB3 ARG   123      -4.332 -11.092  23.085  1.00  0.00      PROA H
ATOM   1645  CG  ARG   123      -6.200 -10.097  23.194  1.00  0.00      PROA C
ATOM   1646  HG2 ARG   123      -5.660  -9.161  23.340  1.00  0.00      PROA H
ATOM   1647  HG3 ARG   123      -7.062  -9.921  22.551  1.00  0.00      PROA H
ATOM   1648  CD  ARG   123      -6.702 -10.582  24.553  1.00  0.00      PROA C
ATOM   1649  HD2 ARG   123      -5.856 -10.711  25.228  1.00  0.00      PROA H
ATOM   1650  HD3 ARG   123      -7.391  -9.848  24.970  1.00  0.00      PROA H
ATOM   1651  NE  ARG   123      -7.387 -11.880  24.290  1.00  0.00      PROA N
ATOM   1652  HE  ARG   123      -7.943 -11.971  23.452  1.00  0.00      PROA H
ATOM   1653  CZ  ARG   123      -7.262 -12.919  25.166  1.00  0.00      PROA C
ATOM   1654  NH1 ARG   123      -6.570 -12.754  26.330  1.00  0.00      PROA N
ATOM   1655 HH11 ARG   123      -6.150 -11.860  26.542  1.00  0.00      PROA H
ATOM   1656 HH12 ARG   123      -6.480 -13.526  26.975  1.00  0.00      PROA H
ATOM   1657  NH2 ARG   123      -7.827 -14.127  24.869  1.00  0.00      PROA N
ATOM   1658 HH21 ARG   123      -8.333 -14.244  24.003  1.00  0.00      PROA H
ATOM   1659 HH22 ARG   123      -7.735 -14.897  25.516  1.00  0.00      PROA H
ATOM   1660  C   ARG   123      -4.099 -11.989  20.593  1.00  0.00      PROA C
ATOM   1661  O   ARG   123      -2.879 -11.845  20.585  1.00  0.00      PROA O
ATOM   1662  N   ASP   124      -4.693 -13.117  20.173  1.00  0.00      PROA N
ATOM   1663  H   ASP   124      -5.696 -13.150  20.066  1.00  0.00      PROA H
ATOM   1664  CA  ASP   124      -4.012 -14.336  19.846  1.00  0.00      PROA C
ATOM   1665  HA  ASP   124      -3.424 -14.666  20.703  1.00  0.00      PROA H
ATOM   1666  CB  ASP   124      -4.988 -15.463  19.473  1.00  0.00      PROA C
ATOM   1667  HB2 ASP   124      -5.677 -15.109  18.706  1.00  0.00      PROA H
ATOM   1668  HB3 ASP   124      -4.429 -16.318  19.092  1.00  0.00      PROA H
ATOM   1669  CG  ASP   124      -5.743 -15.836  20.743  1.00  0.00      PROA C
ATOM   1670  OD1 ASP   124      -5.329 -15.364  21.836  1.00  0.00      PROA O
ATOM   1671  OD2 ASP   124      -6.741 -16.596  20.637  1.00  0.00      PROA O
ATOM   1672  C   ASP   124      -3.060 -14.145  18.699  1.00  0.00      PROA C
ATOM   1673  O   ASP   124      -2.181 -14.977  18.494  1.00  0.00      PROA O
ATOM   1674  N   VAL   125      -3.226 -13.082  17.888  1.00  0.00      PROA N
ATOM   1675  H   VAL   125      -3.931 -12.390  18.100  1.00  0.00      PROA H
ATOM   1676  CA  VAL   125      -2.423 -12.887  16.706  1.00  0.00      PROA C
ATOM   1677  HA  VAL   125      -2.319 -13.834  16.176  1.00  0.00      PROA H
ATOM   1678  CB  VAL   125      -3.032 -11.890  15.762  1.00  0.00      PROA C
ATOM   1679  HB  VAL   125      -3.139 -10.929  16.267  1.00  0.00      PROA H
ATOM   1680  CG1 VAL   125      -2.122 -11.722  14.531  1.00  0.00      PROA C
ATOM   1681 HG11 VAL   125      -2.015 -12.681  14.025  1.00  0.00      PROA H
ATOM   1682 HG12 VAL   125      -2.566 -10.998  13.848  1.00  0.00      PROA H
ATOM   1683 HG13 VAL   125      -1.142 -11.368  14.849  1.00  0.00      PROA H
ATOM   1684  CG2 VAL   125      -4.465 -12.346  15.442  1.00  0.00      PROA C
ATOM   1685 HG21 VAL   125      -5.046 -12.393  16.363  1.00  0.00      PROA H
ATOM   1686 HG22 VAL   125      -4.929 -11.636  14.757  1.00  0.00      PROA H
ATOM   1687 HG23 VAL   125      -4.438 -13.332  14.979  1.00  0.00      PROA H
ATOM   1688  C   VAL   125      -1.030 -12.405  17.011  1.00  0.00      PROA C
ATOM   1689  O   VAL   125      -0.762 -11.715  17.993  1.00  0.00      PROA O
ATOM   1690  N   PRO   126      -0.135 -12.820  16.141  1.00  0.00      PROA N
ATOM   1691  CD  PRO   126      -0.282 -14.148  15.569  1.00  0.00      PROA C
ATOM   1692  HD2 PRO   126      -0.799 -14.077  14.612  1.00  0.00      PROA H
ATOM   1693  HD3 PRO   126      -0.861 -14.775  16.248  1.00  0.00      PROA H
ATOM   1694  CG  PRO   126       1.144 -14.689  15.395  1.00  0.00      PROA C
ATOM   1695  HG2 PRO   126       1.207 -15.257  14.467  1.00  0.00      PROA H
ATOM   1696  HG3 PRO   126       1.392 -15.338  16.235  1.00  0.00      PROA H
ATOM   1697  CB  PRO   126       2.024 -13.430  15.368  1.00  0.00      PROA C
ATOM   1698  HB2 PRO   126       2.141 -13.089  14.339  1.00  0.00      PROA H
ATOM   1699  HB3 PRO   126       3.004 -13.662  15.787  1.00  0.00      PROA H
ATOM   1700  CA  PRO   126       1.253 -12.426  16.222  1.00  0.00      PROA C
ATOM   1701  HA  PRO   126       1.631 -12.632  17.224  1.00  0.00      PROA H
ATOM   1702  C   PRO   126       1.439 -11.012  15.757  1.00  0.00      PROA C
ATOM   1703  O   PRO   126       0.603 -10.511  15.009  1.00  0.00      PROA O
ATOM   1704  N   THR   127       2.530 -10.354  16.190  1.00  0.00      PROA N
ATOM   1705  H   THR   127       3.197 -10.820  16.787  1.00  0.00      PROA H
ATOM   1706  CA  THR   127       2.794  -8.987  15.833  1.00  0.00      PROA C
ATOM   1707  HA  THR   127       1.936  -8.370  16.096  1.00  0.00      PROA H
ATOM   1708  CB  THR   127       3.996  -8.424  16.536  1.00  0.00      PROA C
ATOM   1709  HB  THR   127       4.115  -7.374  16.269  1.00  0.00      PROA H
ATOM   1710  CG2 THR   127       3.780  -8.559  18.054  1.00  0.00      PROA C
ATOM   1711 HG21 THR   127       3.657  -9.611  18.312  1.00  0.00      PROA H
ATOM   1712 HG22 THR   127       4.643  -8.155  18.582  1.00  0.00      PROA H
ATOM   1713 HG23 THR   127       2.886  -8.008  18.345  1.00  0.00      PROA H
ATOM   1714  OG1 THR   127       5.172  -9.116  16.143  1.00  0.00      PROA O
ATOM   1715  HG1 THR   127       5.930  -8.745  16.600  1.00  0.00      PROA H
ATOM   1716  C   THR   127       3.066  -8.881  14.368  1.00  0.00      PROA C
ATOM   1717  O   THR   127       2.589  -7.960  13.707  1.00  0.00      PROA O
ATOM   1718  N   TRP   128       3.836  -9.842  13.820  1.00  0.00      PROA N
ATOM   1719  H   TRP   128       4.130 -10.631  14.377  1.00  0.00      PROA H
ATOM   1720  CA  TRP   128       4.253  -9.770  12.451  1.00  0.00      PROA C
ATOM   1721  HA  TRP   128       4.750  -8.817  12.272  1.00  0.00      PROA H
ATOM   1722  CB  TRP   128       5.239 -10.893  12.061  1.00  0.00      PROA C
ATOM   1723  HB2 TRP   128       5.551 -10.760  11.025  1.00  0.00      PROA H
ATOM   1724  HB3 TRP   128       6.113 -10.852  12.711  1.00  0.00      PROA H
ATOM   1725  CG  TRP   128       4.718 -12.308  12.158  1.00  0.00      PROA C
ATOM   1726  CD1 TRP   128       4.642 -13.130  13.245  1.00  0.00      PROA C
ATOM   1727  HD1 TRP   128       4.956 -12.769  14.224  1.00  0.00      PROA H
ATOM   1728  NE1 TRP   128       4.143 -14.357  12.872  1.00  0.00      PROA N
ATOM   1729  HE1 TRP   128       3.982 -15.138  13.492  1.00  0.00      PROA H
ATOM   1730  CE2 TRP   128       3.900 -14.336  11.514  1.00  0.00      PROA C
ATOM   1731  CZ2 TRP   128       3.423 -15.300  10.673  1.00  0.00      PROA C
ATOM   1732  HZ2 TRP   128       3.163 -16.284  11.063  1.00  0.00      PROA H
ATOM   1733  CH2 TRP   128       3.290 -14.973   9.341  1.00  0.00      PROA C
ATOM   1734  HH2 TRP   128       2.906 -15.709   8.635  1.00  0.00      PROA H
ATOM   1735  CZ3 TRP   128       3.636 -13.723   8.871  1.00  0.00      PROA C
ATOM   1736  HZ3 TRP   128       3.522 -13.488   7.813  1.00  0.00      PROA H
ATOM   1737  CE3 TRP   128       4.128 -12.752   9.713  1.00  0.00      PROA C
ATOM   1738  HE3 TRP   128       4.402 -11.775   9.317  1.00  0.00      PROA H
ATOM   1739  CD2 TRP   128       4.248 -13.073  11.037  1.00  0.00      PROA C
ATOM   1740  C   TRP   128       3.061  -9.810  11.550  1.00  0.00      PROA C
ATOM   1741  O   TRP   128       2.997  -9.054  10.580  1.00  0.00      PROA O
ATOM   1742  N   GLU   129       2.071 -10.676  11.838  1.00  0.00      PROA N
ATOM   1743  H   GLU   129       2.139 -11.266  12.654  1.00  0.00      PROA H
ATOM   1744  CA  GLU   129       0.947 -10.721  10.957  1.00  0.00      PROA C
ATOM   1745  HA  GLU   129       1.285 -10.955   9.947  1.00  0.00      PROA H
ATOM   1746  CB  GLU   129      -0.097 -11.779  11.347  1.00  0.00      PROA C
ATOM   1747  HB2 GLU   129       0.367 -12.766  11.347  1.00  0.00      PROA H
ATOM   1748  HB3 GLU   129      -0.483 -11.560  12.343  1.00  0.00      PROA H
ATOM   1749  CG  GLU   129      -1.281 -11.815  10.380  1.00  0.00      PROA C
ATOM   1750  HG2 GLU   129      -1.775 -10.843  10.373  1.00  0.00      PROA H
ATOM   1751  HG3 GLU   129      -0.925 -12.048   9.377  1.00  0.00      PROA H
ATOM   1752  CD  GLU   129      -2.243 -12.888  10.858  1.00  0.00      PROA C
ATOM   1753  OE1 GLU   129      -1.807 -13.760  11.658  1.00  0.00      PROA O
ATOM   1754  OE2 GLU   129      -3.428 -12.849  10.433  1.00  0.00      PROA O
ATOM   1755  C   GLU   129       0.273  -9.389  10.986  1.00  0.00      PROA C
ATOM   1756  O   GLU   129      -0.139  -8.866   9.952  1.00  0.00      PROA O
ATOM   1757  N   VAL   130       0.172  -8.780  12.179  1.00  0.00      PROA N
ATOM   1758  H   VAL   130       0.558  -9.217  13.004  1.00  0.00      PROA H
ATOM   1759  CA  VAL   130      -0.482  -7.508  12.303  1.00  0.00      PROA C
ATOM   1760  HA  VAL   130      -1.528  -7.607  12.012  1.00  0.00      PROA H
ATOM   1761  CB  VAL   130      -0.446  -6.967  13.701  1.00  0.00      PROA C
ATOM   1762  HB  VAL   130       0.587  -6.916  14.045  1.00  0.00      PROA H
ATOM   1763  CG1 VAL   130      -1.066  -5.561  13.702  1.00  0.00      PROA C
ATOM   1764 HG11 VAL   130      -2.097  -5.618  13.354  1.00  0.00      PROA H
ATOM   1765 HG12 VAL   130      -1.046  -5.155  14.713  1.00  0.00      PROA H
ATOM   1766 HG13 VAL   130      -0.495  -4.911  13.039  1.00  0.00      PROA H
ATOM   1767  CG2 VAL   130      -1.158  -7.965  14.628  1.00  0.00      PROA C
ATOM   1768 HG21 VAL   130      -0.647  -8.927  14.588  1.00  0.00      PROA H
ATOM   1769 HG22 VAL   130      -1.141  -7.588  15.651  1.00  0.00      PROA H
ATOM   1770 HG23 VAL   130      -2.192  -8.089  14.304  1.00  0.00      PROA H
ATOM   1771  C   VAL   130       0.220  -6.530  11.424  1.00  0.00      PROA C
ATOM   1772  O   VAL   130      -0.412  -5.693  10.781  1.00  0.00      PROA O
ATOM   1773  N   ASN   131       1.559  -6.609  11.369  1.00  0.00      PROA N
ATOM   1774  H   ASN   131       2.045  -7.324  11.892  1.00  0.00      PROA H
ATOM   1775  CA  ASN   131       2.301  -5.678  10.567  1.00  0.00      PROA C
ATOM   1776  HA  ASN   131       2.102  -4.663  10.910  1.00  0.00      PROA H
ATOM   1777  CB  ASN   131       3.824  -5.899  10.631  1.00  0.00      PROA C
ATOM   1778  HB2 ASN   131       4.045  -6.955  10.475  1.00  0.00      PROA H
ATOM   1779  HB3 ASN   131       4.311  -5.308   9.855  1.00  0.00      PROA H
ATOM   1780  CG  ASN   131       4.327  -5.465  12.000  1.00  0.00      PROA C
ATOM   1781  OD1 ASN   131       4.075  -4.346  12.440  1.00  0.00      PROA O
ATOM   1782  ND2 ASN   131       5.063  -6.377  12.693  1.00  0.00      PROA N
ATOM   1783 HD21 ASN   131       5.423  -6.142  13.607  1.00  0.00      PROA H
ATOM   1784 HD22 ASN   131       5.247  -7.285  12.290  1.00  0.00      PROA H
ATOM   1785  C   ASN   131       1.896  -5.861   9.141  1.00  0.00      PROA C
ATOM   1786  O   ASN   131       1.713  -4.887   8.410  1.00  0.00      PROA O
ATOM   1787  N   ILE   132       1.729  -7.128   8.713  1.00  0.00      PROA N
ATOM   1788  H   ILE   132       1.820  -7.896   9.362  1.00  0.00      PROA H
ATOM   1789  CA  ILE   132       1.421  -7.410   7.342  1.00  0.00      PROA C
ATOM   1790  HA  ILE   132       2.231  -7.053   6.706  1.00  0.00      PROA H
ATOM   1791  CB  ILE   132       1.244  -8.881   7.089  1.00  0.00      PROA C
ATOM   1792  HB  ILE   132       0.491  -9.279   7.769  1.00  0.00      PROA H
ATOM   1793  CG2 ILE   132       0.793  -9.056   5.631  1.00  0.00      PROA C
ATOM   1794 HG21 ILE   132       1.552  -8.647   4.964  1.00  0.00      PROA H
ATOM   1795 HG22 ILE   132       0.657 -10.117   5.418  1.00  0.00      PROA H
ATOM   1796 HG23 ILE   132      -0.149  -8.531   5.476  1.00  0.00      PROA H
ATOM   1797  CG1 ILE   132       2.516  -9.665   7.445  1.00  0.00      PROA C
ATOM   1798 HG12 ILE   132       3.283  -9.474   6.694  1.00  0.00      PROA H
ATOM   1799 HG13 ILE   132       2.879  -9.347   8.423  1.00  0.00      PROA H
ATOM   1800  CD1 ILE   132       2.295 -11.177   7.505  1.00  0.00      PROA C
ATOM   1801 HD11 ILE   132       1.950 -11.533   6.534  1.00  0.00      PROA H
ATOM   1802 HD12 ILE   132       3.232 -11.672   7.761  1.00  0.00      PROA H
ATOM   1803 HD13 ILE   132       1.546 -11.406   8.262  1.00  0.00      PROA H
ATOM   1804  C   ILE   132       0.098  -6.798   7.017  1.00  0.00      PROA C
ATOM   1805  O   ILE   132      -0.066  -6.148   5.985  1.00  0.00      PROA O
ATOM   1806  N   LEU   133      -0.886  -6.983   7.913  1.00  0.00      PROA N
ATOM   1807  H   LEU   133      -0.701  -7.481   8.771  1.00  0.00      PROA H
ATOM   1808  CA  LEU   133      -2.198  -6.474   7.653  1.00  0.00      PROA C
ATOM   1809  HA  LEU   133      -2.581  -6.910   6.730  1.00  0.00      PROA H
ATOM   1810  CB  LEU   133      -3.191  -6.804   8.781  1.00  0.00      PROA C
ATOM   1811  HB2 LEU   133      -2.782  -6.470   9.735  1.00  0.00      PROA H
ATOM   1812  HB3 LEU   133      -4.137  -6.296   8.594  1.00  0.00      PROA H
ATOM   1813  CG  LEU   133      -3.505  -8.308   8.924  1.00  0.00      PROA C
ATOM   1814  HG  LEU   133      -2.585  -8.854   9.135  1.00  0.00      PROA H
ATOM   1815  CD1 LEU   133      -4.500  -8.561  10.068  1.00  0.00      PROA C
ATOM   1816 HD11 LEU   133      -5.429  -8.029   9.865  1.00  0.00      PROA H
ATOM   1817 HD12 LEU   133      -4.702  -9.629  10.145  1.00  0.00      PROA H
ATOM   1818 HD13 LEU   133      -4.074  -8.204  11.005  1.00  0.00      PROA H
ATOM   1819  CD2 LEU   133      -3.991  -8.910   7.594  1.00  0.00      PROA C
ATOM   1820 HD21 LEU   133      -3.218  -8.790   6.835  1.00  0.00      PROA H
ATOM   1821 HD22 LEU   133      -4.203  -9.971   7.731  1.00  0.00      PROA H
ATOM   1822 HD23 LEU   133      -4.898  -8.398   7.273  1.00  0.00      PROA H
ATOM   1823  C   LEU   133      -2.130  -4.984   7.532  1.00  0.00      PROA C
ATOM   1824  O   LEU   133      -2.791  -4.395   6.679  1.00  0.00      PROA O
ATOM   1825  N   LYS   134      -1.316  -4.333   8.378  1.00  0.00      PROA N
ATOM   1826  H   LYS   134      -0.752  -4.851   9.037  1.00  0.00      PROA H
ATOM   1827  CA  LYS   134      -1.242  -2.901   8.351  1.00  0.00      PROA C
ATOM   1828  HA  LYS   134      -2.211  -2.482   8.621  1.00  0.00      PROA H
ATOM   1829  CB  LYS   134      -0.197  -2.351   9.333  1.00  0.00      PROA C
ATOM   1830  HB2 LYS   134       0.783  -2.762   9.089  1.00  0.00      PROA H
ATOM   1831  HB3 LYS   134      -0.164  -1.264   9.258  1.00  0.00      PROA H
ATOM   1832  CG  LYS   134      -0.497  -2.705  10.786  1.00  0.00      PROA C
ATOM   1833  HG2 LYS   134      -1.334  -2.104  11.141  1.00  0.00      PROA H
ATOM   1834  HG3 LYS   134      -0.751  -3.762  10.859  1.00  0.00      PROA H
ATOM   1835  CD  LYS   134       0.669  -2.458  11.744  1.00  0.00      PROA C
ATOM   1836  HD2 LYS   134       1.518  -3.076  11.452  1.00  0.00      PROA H
ATOM   1837  HD3 LYS   134       0.955  -1.407  11.706  1.00  0.00      PROA H
ATOM   1838  CE  LYS   134       0.327  -2.795  13.197  1.00  0.00      PROA C
ATOM   1839  HE2 LYS   134      -0.395  -2.072  13.578  1.00  0.00      PROA H
ATOM   1840  HE3 LYS   134      -0.100  -3.796  13.248  1.00  0.00      PROA H
ATOM   1841  NZ  LYS   134       1.547  -2.745  14.033  1.00  0.00      PROA N
ATOM   1842  HZ1 LYS   134       1.945  -1.818  13.993  1.00  0.00      PROA H
ATOM   1843  HZ2 LYS   134       1.309  -2.969  14.989  1.00  0.00      PROA H
ATOM   1844  HZ3 LYS   134       2.219  -3.416  13.688  1.00  0.00      PROA H
ATOM   1845  C   LYS   134      -0.785  -2.490   6.995  1.00  0.00      PROA C
ATOM   1846  O   LYS   134      -1.302  -1.539   6.413  1.00  0.00      PROA O
ATOM   1847  N   SER   135       0.212  -3.209   6.456  1.00  0.00      PROA N
ATOM   1848  H   SER   135       0.584  -4.007   6.950  1.00  0.00      PROA H
ATOM   1849  CA  SER   135       0.755  -2.853   5.180  1.00  0.00      PROA C
ATOM   1850  HA  SER   135       1.093  -1.817   5.205  1.00  0.00      PROA H
ATOM   1851  CB  SER   135       1.954  -3.728   4.778  1.00  0.00      PROA C
ATOM   1852  HB2 SER   135       2.747  -3.621   5.518  1.00  0.00      PROA H
ATOM   1853  HB3 SER   135       1.642  -4.772   4.728  1.00  0.00      PROA H
ATOM   1854  OG  SER   135       2.443  -3.326   3.507  1.00  0.00      PROA O
ATOM   1855  HG  SER   135       3.190  -3.877   3.263  1.00  0.00      PROA H
ATOM   1856  C   SER   135      -0.295  -3.007   4.122  1.00  0.00      PROA C
ATOM   1857  O   SER   135      -0.425  -2.153   3.248  1.00  0.00      PROA O
ATOM   1858  N   ILE   136      -1.078  -4.102   4.180  1.00  0.00      PROA N
ATOM   1859  H   ILE   136      -0.986  -4.749   4.950  1.00  0.00      PROA H
ATOM   1860  CA  ILE   136      -2.049  -4.363   3.154  1.00  0.00      PROA C
ATOM   1861  HA  ILE   136      -1.561  -4.351   2.180  1.00  0.00      PROA H
ATOM   1862  CB  ILE   136      -2.722  -5.696   3.310  1.00  0.00      PROA C
ATOM   1863  HB  ILE   136      -3.134  -5.780   4.316  1.00  0.00      PROA H
ATOM   1864  CG2 ILE   136      -3.849  -5.788   2.267  1.00  0.00      PROA C
ATOM   1865 HG21 ILE   136      -3.426  -5.695   1.266  1.00  0.00      PROA H
ATOM   1866 HG22 ILE   136      -4.354  -6.749   2.361  1.00  0.00      PROA H
ATOM   1867 HG23 ILE   136      -4.565  -4.984   2.434  1.00  0.00      PROA H
ATOM   1868  CG1 ILE   136      -1.692  -6.832   3.191  1.00  0.00      PROA C
ATOM   1869 HG12 ILE   136      -1.350  -6.907   2.159  1.00  0.00      PROA H
ATOM   1870 HG13 ILE   136      -0.842  -6.623   3.840  1.00  0.00      PROA H
ATOM   1871  CD1 ILE   136      -2.245  -8.201   3.590  1.00  0.00      PROA C
ATOM   1872 HD11 ILE   136      -3.086  -8.456   2.945  1.00  0.00      PROA H
ATOM   1873 HD12 ILE   136      -1.465  -8.955   3.481  1.00  0.00      PROA H
ATOM   1874 HD13 ILE   136      -2.578  -8.171   4.627  1.00  0.00      PROA H
ATOM   1875  C   ILE   136      -3.120  -3.315   3.161  1.00  0.00      PROA C
ATOM   1876  O   ILE   136      -3.495  -2.793   2.112  1.00  0.00      PROA O
ATOM   1877  N   VAL   137      -3.630  -2.981   4.357  1.00  0.00      PROA N
ATOM   1878  H   VAL   137      -3.247  -3.384   5.200  1.00  0.00      PROA H
ATOM   1879  CA  VAL   137      -4.719  -2.060   4.539  1.00  0.00      PROA C
ATOM   1880  HA  VAL   137      -5.555  -2.355   3.905  1.00  0.00      PROA H
ATOM   1881  CB  VAL   137      -5.211  -2.018   5.958  1.00  0.00      PROA C
ATOM   1882  HB  VAL   137      -5.465  -3.026   6.285  1.00  0.00      PROA H
ATOM   1883  CG1 VAL   137      -4.096  -1.445   6.848  1.00  0.00      PROA C
ATOM   1884 HG11 VAL   137      -3.844  -0.439   6.514  1.00  0.00      PROA H
ATOM   1885 HG12 VAL   137      -4.439  -1.408   7.882  1.00  0.00      PROA H
ATOM   1886 HG13 VAL   137      -3.214  -2.082   6.781  1.00  0.00      PROA H
ATOM   1887  CG2 VAL   137      -6.517  -1.206   5.992  1.00  0.00      PROA C
ATOM   1888 HG21 VAL   137      -7.259  -1.684   5.353  1.00  0.00      PROA H
ATOM   1889 HG22 VAL   137      -6.892  -1.162   7.014  1.00  0.00      PROA H
ATOM   1890 HG23 VAL   137      -6.326  -0.195   5.632  1.00  0.00      PROA H
ATOM   1891  C   VAL   137      -4.321  -0.665   4.166  1.00  0.00      PROA C
ATOM   1892  O   VAL   137      -5.151   0.125   3.721  1.00  0.00      PROA O
ATOM   1893  N   GLY   138      -3.031  -0.328   4.328  1.00  0.00      PROA N
ATOM   1894  H   GLY   138      -2.355  -1.030   4.594  1.00  0.00      PROA H
ATOM   1895  CA  GLY   138      -2.555   1.013   4.137  1.00  0.00      PROA C
ATOM   1896  HA2 GLY   138      -3.028   1.674   4.863  1.00  0.00      PROA H
ATOM   1897  HA3 GLY   138      -1.474   1.038   4.273  1.00  0.00      PROA H
ATOM   1898  C   GLY   138      -2.889   1.483   2.754  1.00  0.00      PROA C
ATOM   1899  O   GLY   138      -3.090   2.676   2.534  1.00  0.00      PROA O
ATOM   1900  N   GLN   139      -2.929   0.561   1.781  1.00  0.00      PROA N
ATOM   1901  H   GLN   139      -2.792  -0.415   2.004  1.00  0.00      PROA H
ATOM   1902  CA  GLN   139      -3.163   0.892   0.400  1.00  0.00      PROA C
ATOM   1903  HA  GLN   139      -2.400   1.592   0.059  1.00  0.00      PROA H
ATOM   1904  CB  GLN   139      -3.120  -0.335  -0.524  1.00  0.00      PROA C
ATOM   1905  HB2 GLN   139      -3.790  -1.104  -0.140  1.00  0.00      PROA H
ATOM   1906  HB3 GLN   139      -3.435  -0.047  -1.527  1.00  0.00      PROA H
ATOM   1907  CG  GLN   139      -1.723  -0.941  -0.629  1.00  0.00      PROA C
ATOM   1908  HG2 GLN   139      -1.360  -1.191   0.368  1.00  0.00      PROA H
ATOM   1909  HG3 GLN   139      -1.763  -1.844  -1.238  1.00  0.00      PROA H
ATOM   1910  CD  GLN   139      -0.838   0.111  -1.278  1.00  0.00      PROA C
ATOM   1911  OE1 GLN   139      -1.074   0.522  -2.413  1.00  0.00      PROA O
ATOM   1912  NE2 GLN   139       0.204   0.570  -0.535  1.00  0.00      PROA N
ATOM   1913 HE21 GLN   139       0.824   1.270  -0.919  1.00  0.00      PROA H
ATOM   1914 HE22 GLN   139       0.354   0.211   0.397  1.00  0.00      PROA H
ATOM   1915  C   GLN   139      -4.510   1.532   0.212  1.00  0.00      PROA C
ATOM   1916  O   GLN   139      -4.682   2.366  -0.676  1.00  0.00      PROA O
ATOM   1917  N   LEU   140      -5.503   1.123   1.017  1.00  0.00      PROA N
ATOM   1918  H   LEU   140      -5.318   0.448   1.745  1.00  0.00      PROA H
ATOM   1919  CA  LEU   140      -6.858   1.590   0.919  1.00  0.00      PROA C
ATOM   1920  HA  LEU   140      -7.214   1.463  -0.104  1.00  0.00      PROA H
ATOM   1921  CB  LEU   140      -7.825   0.831   1.848  1.00  0.00      PROA C
ATOM   1922  HB2 LEU   140      -7.452   0.870   2.871  1.00  0.00      PROA H
ATOM   1923  HB3 LEU   140      -8.811   1.294   1.803  1.00  0.00      PROA H
ATOM   1924  CG  LEU   140      -8.007  -0.659   1.488  1.00  0.00      PROA C
ATOM   1925  HG  LEU   140      -8.299  -0.747   0.442  1.00  0.00      PROA H
ATOM   1926  CD1 LEU   140      -6.708  -1.455   1.698  1.00  0.00      PROA C
ATOM   1927 HD11 LEU   140      -6.405  -1.388   2.743  1.00  0.00      PROA H
ATOM   1928 HD12 LEU   140      -6.875  -2.499   1.435  1.00  0.00      PROA H
ATOM   1929 HD13 LEU   140      -5.922  -1.042   1.065  1.00  0.00      PROA H
ATOM   1930  CD2 LEU   140      -9.210  -1.271   2.224  1.00  0.00      PROA C
ATOM   1931 HD21 LEU   140     -10.117  -0.735   1.946  1.00  0.00      PROA H
ATOM   1932 HD22 LEU   140      -9.309  -2.321   1.948  1.00  0.00      PROA H
ATOM   1933 HD23 LEU   140      -9.056  -1.192   3.300  1.00  0.00      PROA H
ATOM   1934  C   LEU   140      -6.982   3.049   1.257  1.00  0.00      PROA C
ATOM   1935  O   LEU   140      -7.901   3.720   0.789  1.00  0.00      PROA O
ATOM   1936  N   GLN   141      -6.098   3.589   2.114  1.00  0.00      PROA N
ATOM   1937  H   GLN   141      -5.311   3.045   2.437  1.00  0.00      PROA H
ATOM   1938  CA  GLN   141      -6.295   4.942   2.556  1.00  0.00      PROA C
ATOM   1939  HA  GLN   141      -7.330   5.075   2.871  1.00  0.00      PROA H
ATOM   1940  CB  GLN   141      -5.384   5.304   3.744  1.00  0.00      PROA C
ATOM   1941  HB2 GLN   141      -5.500   4.558   4.531  1.00  0.00      PROA H
ATOM   1942  HB3 GLN   141      -4.346   5.324   3.413  1.00  0.00      PROA H
ATOM   1943  CG  GLN   141      -5.672   6.663   4.380  1.00  0.00      PROA C
ATOM   1944  HG2 GLN   141      -5.500   7.451   3.647  1.00  0.00      PROA H
ATOM   1945  HG3 GLN   141      -6.709   6.697   4.713  1.00  0.00      PROA H
ATOM   1946  CD  GLN   141      -4.722   6.810   5.560  1.00  0.00      PROA C
ATOM   1947  OE1 GLN   141      -3.712   6.114   5.650  1.00  0.00      PROA O
ATOM   1948  NE2 GLN   141      -5.055   7.737   6.499  1.00  0.00      PROA N
ATOM   1949 HE21 GLN   141      -4.459   7.874   7.303  1.00  0.00      PROA H
ATOM   1950 HE22 GLN   141      -5.897   8.283   6.389  1.00  0.00      PROA H
ATOM   1951  C   GLN   141      -6.058   5.927   1.453  1.00  0.00      PROA C
ATOM   1952  O   GLN   141      -4.950   6.051   0.930  1.00  0.00      PROA O
ATOM   1953  N   VAL   142      -7.128   6.662   1.071  1.00  0.00      PROA N
ATOM   1954  H   VAL   142      -8.033   6.491   1.486  1.00  0.00      PROA H
ATOM   1955  CA  VAL   142      -7.033   7.699   0.081  1.00  0.00      PROA C
ATOM   1956  HA  VAL   142      -5.987   7.864  -0.174  1.00  0.00      PROA H
ATOM   1957  CB  VAL   142      -7.756   7.389  -1.196  1.00  0.00      PROA C
ATOM   1958  HB  VAL   142      -8.794   7.140  -0.976  1.00  0.00      PROA H
ATOM   1959  CG1 VAL   142      -7.695   8.630  -2.104  1.00  0.00      PROA C
ATOM   1960 HG11 VAL   142      -6.654   8.875  -2.315  1.00  0.00      PROA H
ATOM   1961 HG12 VAL   142      -8.216   8.423  -3.039  1.00  0.00      PROA H
ATOM   1962 HG13 VAL   142      -8.171   9.472  -1.602  1.00  0.00      PROA H
ATOM   1963  CG2 VAL   142      -7.120   6.136  -1.822  1.00  0.00      PROA C
ATOM   1964 HG21 VAL   142      -7.209   5.298  -1.130  1.00  0.00      PROA H
ATOM   1965 HG22 VAL   142      -7.632   5.894  -2.753  1.00  0.00      PROA H
ATOM   1966 HG23 VAL   142      -6.066   6.327  -2.027  1.00  0.00      PROA H
ATOM   1967  C   VAL   142      -7.665   8.915   0.685  1.00  0.00      PROA C
ATOM   1968  O   VAL   142      -8.740   8.830   1.275  1.00  0.00      PROA O
ATOM   1969  N   ASP   143      -7.000  10.084   0.559  1.00  0.00      PROA N
ATOM   1970  H   ASP   143      -6.131  10.119   0.045  1.00  0.00      PROA H
ATOM   1971  CA  ASP   143      -7.520  11.286   1.154  1.00  0.00      PROA C
ATOM   1972  HA  ASP   143      -8.444  11.058   1.686  1.00  0.00      PROA H
ATOM   1973  CB  ASP   143      -6.542  11.924   2.159  1.00  0.00      PROA C
ATOM   1974  HB2 ASP   143      -6.123  11.149   2.801  1.00  0.00      PROA H
ATOM   1975  HB3 ASP   143      -5.737  12.421   1.618  1.00  0.00      PROA H
ATOM   1976  CG  ASP   143      -7.287  12.941   3.010  1.00  0.00      PROA C
ATOM   1977  OD1 ASP   143      -8.547  12.921   2.996  1.00  0.00      PROA O
ATOM   1978  OD2 ASP   143      -6.603  13.752   3.689  1.00  0.00      PROA O
ATOM   1979  C   ASP   143      -7.755  12.292   0.062  1.00  0.00      PROA C
ATOM   1980  O   ASP   143      -6.846  13.025  -0.325  1.00  0.00      PROA O
ATOM   1981  N   THR   144      -8.974  12.296  -0.515  1.00  0.00      PROA N
ATOM   1982  H   THR   144      -9.667  11.616  -0.238  1.00  0.00      PROA H
ATOM   1983  CA  THR   144      -9.353  13.242  -1.533  1.00  0.00      PROA C
ATOM   1984  HA  THR   144      -8.530  13.369  -2.236  1.00  0.00      PROA H
ATOM   1985  CB  THR   144     -10.558  12.795  -2.305  1.00  0.00      PROA C
ATOM   1986  HB  THR   144     -10.798  13.536  -3.067  1.00  0.00      PROA H
ATOM   1987  CG2 THR   144     -10.242  11.445  -2.969  1.00  0.00      PROA C
ATOM   1988 HG21 THR   144      -9.999  10.710  -2.202  1.00  0.00      PROA H
ATOM   1989 HG22 THR   144     -11.110  11.106  -3.535  1.00  0.00      PROA H
ATOM   1990 HG23 THR   144      -9.393  11.560  -3.643  1.00  0.00      PROA H
ATOM   1991  OG1 THR   144     -11.674  12.661  -1.435  1.00  0.00      PROA O
ATOM   1992  HG1 THR   144     -12.439  12.374  -1.939  1.00  0.00      PROA H
ATOM   1993  C   THR   144      -9.665  14.586  -0.950  1.00  0.00      PROA C
ATOM   1994  O   THR   144      -9.318  15.624  -1.510  1.00  0.00      PROA O
ATOM   1995  N   GLN   145     -10.362  14.569   0.199  1.00  0.00      PROA N
ATOM   1996  H   GLN   145     -10.563  13.690   0.654  1.00  0.00      PROA H
ATOM   1997  CA  GLN   145     -10.883  15.709   0.893  1.00  0.00      PROA C
ATOM   1998  HA  GLN   145     -11.434  16.340   0.195  1.00  0.00      PROA H
ATOM   1999  CB  GLN   145     -11.833  15.283   2.023  1.00  0.00      PROA C
ATOM   2000  HB2 GLN   145     -11.300  14.638   2.722  1.00  0.00      PROA H
ATOM   2001  HB3 GLN   145     -12.193  16.168   2.548  1.00  0.00      PROA H
ATOM   2002  CG  GLN   145     -13.043  14.516   1.485  1.00  0.00      PROA C
ATOM   2003  HG2 GLN   145     -13.639  15.173   0.852  1.00  0.00      PROA H
ATOM   2004  HG3 GLN   145     -12.702  13.661   0.901  1.00  0.00      PROA H
ATOM   2005  CD  GLN   145     -13.876  14.038   2.661  1.00  0.00      PROA C
ATOM   2006  OE1 GLN   145     -13.819  14.603   3.753  1.00  0.00      PROA O
ATOM   2007  NE2 GLN   145     -14.668  12.957   2.434  1.00  0.00      PROA N
ATOM   2008 HE21 GLN   145     -15.246  12.592   3.178  1.00  0.00      PROA H
ATOM   2009 HE22 GLN   145     -14.676  12.523   1.521  1.00  0.00      PROA H
ATOM   2010  C   GLN   145      -9.785  16.547   1.459  1.00  0.00      PROA C
ATOM   2011  O   GLN   145      -9.929  17.765   1.549  1.00  0.00      PROA O
ATOM   2012  N   GLY   146      -8.654  15.937   1.861  1.00  0.00      PROA N
ATOM   2013  H   GLY   146      -8.547  14.940   1.737  1.00  0.00      PROA H
ATOM   2014  CA  GLY   146      -7.627  16.737   2.461  1.00  0.00      PROA C
ATOM   2015  HA2 GLY   146      -6.664  16.239   2.345  1.00  0.00      PROA H
ATOM   2016  HA3 GLY   146      -7.593  17.711   1.973  1.00  0.00      PROA H
ATOM   2017  C   GLY   146      -7.971  16.885   3.905  1.00  0.00      PROA C
ATOM   2018  O   GLY   146      -7.831  17.960   4.484  1.00  0.00      PROA O
ATOM   2019  N   GLU   147      -8.448  15.789   4.525  1.00  0.00      PROA N
ATOM   2020  H   GLU   147      -8.538  14.921   4.017  1.00  0.00      PROA H
ATOM   2021  CA  GLU   147      -8.833  15.835   5.902  1.00  0.00      PROA C
ATOM   2022  HA  GLU   147      -9.605  16.593   6.039  1.00  0.00      PROA H
ATOM   2023  CB  GLU   147      -9.396  14.493   6.407  1.00  0.00      PROA C
ATOM   2024  HB2 GLU   147     -10.056  14.067   5.650  1.00  0.00      PROA H
ATOM   2025  HB3 GLU   147      -8.574  13.803   6.601  1.00  0.00      PROA H
ATOM   2026  CG  GLU   147     -10.206  14.608   7.701  1.00  0.00      PROA C
ATOM   2027  HG2 GLU   147     -10.851  15.485   7.650  1.00  0.00      PROA H
ATOM   2028  HG3 GLU   147     -10.818  13.714   7.828  1.00  0.00      PROA H
ATOM   2029  CD  GLU   147      -9.251  14.744   8.875  1.00  0.00      PROA C
ATOM   2030  OE1 GLU   147      -8.352  13.869   9.010  1.00  0.00      PROA O
ATOM   2031  OE2 GLU   147      -9.406  15.721   9.654  1.00  0.00      PROA O
ATOM   2032  C   GLU   147      -7.624  16.183   6.715  1.00  0.00      PROA C
ATOM   2033  O   GLU   147      -7.707  17.000   7.629  1.00  0.00      PROA O
ATOM   2034  N   ASN   148      -6.456  15.583   6.402  1.00  0.00      PROA N
ATOM   2035  H   ASN   148      -6.425  14.890   5.668  1.00  0.00      PROA H
ATOM   2036  CA  ASN   148      -5.271  15.947   7.127  1.00  0.00      PROA C
ATOM   2037  HA  ASN   148      -5.519  16.095   8.179  1.00  0.00      PROA H
ATOM   2038  CB  ASN   148      -4.172  14.877   7.052  1.00  0.00      PROA C
ATOM   2039  HB2 ASN   148      -3.896  14.711   6.011  1.00  0.00      PROA H
ATOM   2040  HB3 ASN   148      -3.298  15.213   7.611  1.00  0.00      PROA H
ATOM   2041  CG  ASN   148      -4.734  13.601   7.662  1.00  0.00      PROA C
ATOM   2042  OD1 ASN   148      -5.530  13.641   8.598  1.00  0.00      PROA O
ATOM   2043  ND2 ASN   148      -4.314  12.431   7.109  1.00  0.00      PROA N
ATOM   2044 HD21 ASN   148      -4.654  11.553   7.473  1.00  0.00      PROA H
ATOM   2045 HD22 ASN   148      -3.664  12.446   6.336  1.00  0.00      PROA H
ATOM   2046  C   ASN   148      -4.776  17.158   6.414  1.00  0.00      PROA C
ATOM   2047  O   ASN   148      -3.896  17.078   5.557  1.00  0.00      PROA O
ATOM   2048  N   ALA   149      -5.333  18.328   6.779  1.00  0.00      PROA N
ATOM   2049  H   ALA   149      -5.935  18.369   7.589  1.00  0.00      PROA H
ATOM   2050  CA  ALA   149      -5.064  19.503   6.011  1.00  0.00      PROA C
ATOM   2051  HA  ALA   149      -4.910  19.229   4.967  1.00  0.00      PROA H
ATOM   2052  CB  ALA   149      -6.208  20.532   6.056  1.00  0.00      PROA C
ATOM   2053  HB1 ALA   149      -6.376  20.844   7.087  1.00  0.00      PROA H
ATOM   2054  HB2 ALA   149      -5.941  21.400   5.454  1.00  0.00      PROA H
ATOM   2055  HB3 ALA   149      -7.119  20.082   5.661  1.00  0.00      PROA H
ATOM   2056  C   ALA   149      -3.831  20.203   6.445  1.00  0.00      PROA C
ATOM   2057  O   ALA   149      -3.570  20.373   7.634  1.00  0.00      PROA O
ATOM   2058  N   VAL   150      -3.002  20.578   5.452  1.00  0.00      PROA N
ATOM   2059  H   VAL   150      -3.135  20.216   4.519  1.00  0.00      PROA H
ATOM   2060  CA  VAL   150      -1.942  21.485   5.735  1.00  0.00      PROA C
ATOM   2061  HA  VAL   150      -1.321  21.082   6.534  1.00  0.00      PROA H
ATOM   2062  CB  VAL   150      -1.063  21.731   4.553  1.00  0.00      PROA C
ATOM   2063  HB  VAL   150      -1.669  22.073   3.714  1.00  0.00      PROA H
ATOM   2064  CG1 VAL   150      -0.023  22.807   4.913  1.00  0.00      PROA C
ATOM   2065 HG11 VAL   150       0.580  22.464   5.753  1.00  0.00      PROA H
ATOM   2066 HG12 VAL   150       0.622  22.992   4.054  1.00  0.00      PROA H
ATOM   2067 HG13 VAL   150      -0.535  23.730   5.187  1.00  0.00      PROA H
ATOM   2068  CG2 VAL   150      -0.458  20.381   4.155  1.00  0.00      PROA C
ATOM   2069 HG21 VAL   150      -1.257  19.685   3.902  1.00  0.00      PROA H
ATOM   2070 HG22 VAL   150       0.194  20.515   3.292  1.00  0.00      PROA H
ATOM   2071 HG23 VAL   150       0.121  19.982   4.988  1.00  0.00      PROA H
ATOM   2072  C   VAL   150      -2.688  22.767   6.022  1.00  0.00      PROA C
ATOM   2073  O   VAL   150      -2.414  23.426   7.021  1.00  0.00      PROA O
ATOM   2074  N   LYS   151      -3.657  23.123   5.125  1.00  0.00      PROA N
ATOM   2075  H   LYS   151      -3.770  22.600   4.269  1.00  0.00      PROA H
ATOM   2076  CA  LYS   151      -4.612  24.218   5.230  1.00  0.00      PROA C
ATOM   2077  HA  LYS   151      -5.597  23.819   5.476  1.00  0.00      PROA H
ATOM   2078  CB  LYS   151      -4.297  25.280   6.304  1.00  0.00      PROA C
ATOM   2079  HB2 LYS   151      -3.230  25.505   6.291  1.00  0.00      PROA H
ATOM   2080  HB3 LYS   151      -4.861  26.189   6.094  1.00  0.00      PROA H
ATOM   2081  CG  LYS   151      -4.652  24.844   7.729  1.00  0.00      PROA C
ATOM   2082  HG2 LYS   151      -5.735  24.828   7.846  1.00  0.00      PROA H
ATOM   2083  HG3 LYS   151      -4.253  23.846   7.914  1.00  0.00      PROA H
ATOM   2084  CD  LYS   151      -4.088  25.770   8.811  1.00  0.00      PROA C
ATOM   2085  HD2 LYS   151      -2.998  25.735   8.789  1.00  0.00      PROA H
ATOM   2086  HD3 LYS   151      -4.421  26.792   8.625  1.00  0.00      PROA H
ATOM   2087  CE  LYS   151      -4.521  25.409  10.234  1.00  0.00      PROA C
ATOM   2088  HE2 LYS   151      -5.607  25.448  10.305  1.00  0.00      PROA H
ATOM   2089  HE3 LYS   151      -4.178  24.402  10.473  1.00  0.00      PROA H
ATOM   2090  NZ  LYS   151      -3.935  26.365  11.201  1.00  0.00      PROA N
ATOM   2091  HZ1 LYS   151      -4.252  27.299  10.984  1.00  0.00      PROA H
ATOM   2092  HZ2 LYS   151      -4.225  26.119  12.136  1.00  0.00      PROA H
ATOM   2093  HZ3 LYS   151      -2.927  26.330  11.141  1.00  0.00      PROA H
ATOM   2094  C   LYS   151      -4.799  24.945   3.906  1.00  0.00      PROA C
ATOM   2095  O   LYS   151      -3.894  25.650   3.463  1.00  0.00      PROA O
ATOM   2096  N   VAL   152      -5.999  24.811   3.260  1.00  0.00      PROA N
ATOM   2097  H   VAL   152      -6.724  24.230   3.655  1.00  0.00      PROA H
ATOM   2098  CA  VAL   152      -6.381  25.439   2.002  1.00  0.00      PROA C
ATOM   2099  HA  VAL   152      -6.877  26.388   2.205  1.00  0.00      PROA H
ATOM   2100  CB  VAL   152      -5.227  25.736   1.077  1.00  0.00      PROA C
ATOM   2101  HB  VAL   152      -4.445  26.260   1.628  1.00  0.00      PROA H
ATOM   2102  CG1 VAL   152      -4.669  24.416   0.522  1.00  0.00      PROA C
ATOM   2103 HG11 VAL   152      -5.451  23.893  -0.028  1.00  0.00      PROA H
ATOM   2104 HG12 VAL   152      -3.834  24.627  -0.147  1.00  0.00      PROA H
ATOM   2105 HG13 VAL   152      -4.325  23.792   1.346  1.00  0.00      PROA H
ATOM   2106  CG2 VAL   152      -5.670  26.756   0.013  1.00  0.00      PROA C
ATOM   2107 HG21 VAL   152      -5.990  27.676   0.502  1.00  0.00      PROA H
ATOM   2108 HG22 VAL   152      -4.836  26.971  -0.655  1.00  0.00      PROA H
ATOM   2109 HG23 VAL   152      -6.499  26.344  -0.562  1.00  0.00      PROA H
ATOM   2110  C   VAL   152      -7.326  24.479   1.299  1.00  0.00      PROA C
ATOM   2111  O   VAL   152      -7.993  23.681   1.954  1.00  0.00      PROA O
ATOM   2112  N   GLN   156      -7.419  24.547  -0.053  1.00  0.00      PROA N
ATOM   2113  H   GLN   156      -6.884  25.236  -0.562  1.00  0.00      PROA H
ATOM   2114  CA  GLN   156      -8.244  23.691  -0.872  1.00  0.00      PROA C
ATOM   2115  HA  GLN   156      -8.012  23.860  -1.924  1.00  0.00      PROA H
ATOM   2116  CB  GLN   156      -8.045  22.189  -0.596  1.00  0.00      PROA C
ATOM   2117  HB2 GLN   156      -7.005  21.919  -0.781  1.00  0.00      PROA H
ATOM   2118  HB3 GLN   156      -8.297  21.974   0.442  1.00  0.00      PROA H
ATOM   2119  CG  GLN   156      -8.910  21.272  -1.469  1.00  0.00      PROA C
ATOM   2120  HG2 GLN   156      -8.978  20.287  -1.006  1.00  0.00      PROA H
ATOM   2121  HG3 GLN   156      -9.909  21.697  -1.565  1.00  0.00      PROA H
ATOM   2122  CD  GLN   156      -8.271  21.147  -2.846  1.00  0.00      PROA C
ATOM   2123  OE1 GLN   156      -7.240  21.759  -3.127  1.00  0.00      PROA O
ATOM   2124  NE2 GLN   156      -8.899  20.327  -3.731  1.00  0.00      PROA N
ATOM   2125 HE21 GLN   156      -8.520  20.206  -4.659  1.00  0.00      PROA H
ATOM   2126 HE22 GLN   156      -9.741  19.842  -3.456  1.00  0.00      PROA H
ATOM   2127  C   GLN   156      -9.649  24.043  -0.579  1.00  0.00      PROA C
ATOM   2128  O   GLN   156     -10.505  23.197  -0.333  1.00  0.00      PROA O
ATOM   2129  N   VAL   157      -9.903  25.344  -0.707  1.00  0.00      PROA N
ATOM   2130  H   VAL   157      -9.170  25.975  -0.999  1.00  0.00      PROA H
ATOM   2131  CA  VAL   157     -11.148  25.981  -0.468  1.00  0.00      PROA C
ATOM   2132  HA  VAL   157     -11.410  25.885   0.586  1.00  0.00      PROA H
ATOM   2133  CB  VAL   157     -11.042  27.438  -0.827  1.00  0.00      PROA C
ATOM   2134  HB  VAL   157     -12.024  27.904  -0.747  1.00  0.00      PROA H
ATOM   2135  CG1 VAL   157     -10.066  28.115   0.141  1.00  0.00      PROA C
ATOM   2136 HG11 VAL   157      -9.087  27.643   0.060  1.00  0.00      PROA H
ATOM   2137 HG12 VAL   157      -9.981  29.173  -0.109  1.00  0.00      PROA H
ATOM   2138 HG13 VAL   157     -10.435  28.013   1.162  1.00  0.00      PROA H
ATOM   2139  CG2 VAL   157     -10.598  27.529  -2.296  1.00  0.00      PROA C
ATOM   2140 HG21 VAL   157     -11.335  27.036  -2.931  1.00  0.00      PROA H
ATOM   2141 HG22 VAL   157     -10.512  28.576  -2.586  1.00  0.00      PROA H
ATOM   2142 HG23 VAL   157      -9.631  27.039  -2.415  1.00  0.00      PROA H
ATOM   2143  C   VAL   157     -12.160  25.344  -1.350  1.00  0.00      PROA C
ATOM   2144  O   VAL   157     -11.791  24.656  -2.301  1.00  0.00      PROA O
ATOM   2145  N   PRO   158     -13.424  25.529  -1.028  1.00  0.00      PROA N
ATOM   2146  CD  PRO   158     -13.893  26.686  -0.278  1.00  0.00      PROA C
ATOM   2147  HD2 PRO   158     -13.250  27.541  -0.489  1.00  0.00      PROA H
ATOM   2148  HD3 PRO   158     -13.863  26.464   0.788  1.00  0.00      PROA H
ATOM   2149  CG  PRO   158     -15.329  26.932  -0.757  1.00  0.00      PROA C
ATOM   2150  HG2 PRO   158     -15.326  27.681  -1.548  1.00  0.00      PROA H
ATOM   2151  HG3 PRO   158     -15.935  27.287   0.077  1.00  0.00      PROA H
ATOM   2152  CB  PRO   158     -15.781  25.549  -1.253  1.00  0.00      PROA C
ATOM   2153  HB2 PRO   158     -16.526  25.670  -2.040  1.00  0.00      PROA H
ATOM   2154  HB3 PRO   158     -16.216  24.989  -0.425  1.00  0.00      PROA H
ATOM   2155  CA  PRO   158     -14.489  24.920  -1.768  1.00  0.00      PROA C
ATOM   2156  HA  PRO   158     -14.599  23.881  -1.459  1.00  0.00      PROA H
ATOM   2157  C   PRO   158     -14.299  25.135  -3.231  1.00  0.00      PROA C
ATOM   2158  O   PRO   158     -13.859  26.203  -3.651  1.00  0.00      PROA O
ATOM   2159  N   THR   159     -14.567  24.084  -4.017  1.00  0.00      PROA N
ATOM   2160  H   THR   159     -14.877  23.214  -3.607  1.00  0.00      PROA H
ATOM   2161  CA  THR   159     -14.429  24.146  -5.432  1.00  0.00      PROA C
ATOM   2162  HA  THR   159     -14.257  25.179  -5.737  1.00  0.00      PROA H
ATOM   2163  CB  THR   159     -13.291  23.334  -5.982  1.00  0.00      PROA C
ATOM   2164  HB  THR   159     -13.277  23.417  -7.069  1.00  0.00      PROA H
ATOM   2165  CG2 THR   159     -11.972  23.869  -5.405  1.00  0.00      PROA C
ATOM   2166 HG21 THR   159     -11.990  23.787  -4.318  1.00  0.00      PROA H
ATOM   2167 HG22 THR   159     -11.139  23.285  -5.799  1.00  0.00      PROA H
ATOM   2168 HG23 THR   159     -11.848  24.914  -5.688  1.00  0.00      PROA H
ATOM   2169  OG1 THR   159     -13.457  21.965  -5.652  1.00  0.00      PROA O
ATOM   2170  HG1 THR   159     -12.724  21.458  -6.009  1.00  0.00      PROA H
ATOM   2171  C   THR   159     -15.684  23.550  -5.955  1.00  0.00      PROA C
ATOM   2172  O   THR   159     -16.568  23.180  -5.181  1.00  0.00      PROA O
ATOM   2173  N   ASP   160     -15.828  23.493  -7.287  1.00  0.00      PROA N
ATOM   2174  H   ASP   160     -15.112  23.873  -7.889  1.00  0.00      PROA H
ATOM   2175  CA  ASP   160     -17.015  22.882  -7.783  1.00  0.00      PROA C
ATOM   2176  HA  ASP   160     -17.584  22.464  -6.952  1.00  0.00      PROA H
ATOM   2177  CB  ASP   160     -17.943  23.856  -8.530  1.00  0.00      PROA C
ATOM   2178  HB2 ASP   160     -18.096  24.749  -7.925  1.00  0.00      PROA H
ATOM   2179  HB3 ASP   160     -17.488  24.135  -9.480  1.00  0.00      PROA H
ATOM   2180  CG  ASP   160     -19.276  23.161  -8.776  1.00  0.00      PROA C
ATOM   2181  OD1 ASP   160     -19.343  21.914  -8.602  1.00  0.00      PROA O
ATOM   2182  OD2 ASP   160     -20.249  23.871  -9.144  1.00  0.00      PROA O
ATOM   2183  C   ASP   160     -16.602  21.829  -8.745  1.00  0.00      PROA C
ATOM   2184  O   ASP   160     -16.240  22.130  -9.883  1.00  0.00      PROA O
ATOM   2185  N   ASP   161     -16.660  20.563  -8.294  1.00  0.00      PROA N
ATOM   2186  H   ASP   161     -16.956  20.377  -7.347  1.00  0.00      PROA H
ATOM   2187  CA  ASP   161     -16.315  19.437  -9.106  1.00  0.00      PROA C
ATOM   2188  HA  ASP   161     -16.210  18.553  -8.477  1.00  0.00      PROA H
ATOM   2189  CB  ASP   161     -17.363  19.111 -10.185  1.00  0.00      PROA C
ATOM   2190  HB2 ASP   161     -18.362  19.182  -9.755  1.00  0.00      PROA H
ATOM   2191  HB3 ASP   161     -17.271  19.819 -11.008  1.00  0.00      PROA H
ATOM   2192  CG  ASP   161     -17.117  17.693 -10.691  1.00  0.00      PROA C
ATOM   2193  OD1 ASP   161     -16.023  17.426 -11.258  1.00  0.00      PROA O
ATOM   2194  OD2 ASP   161     -18.038  16.852 -10.520  1.00  0.00      PROA O
ATOM   2195  C   ASP   161     -15.003  19.697  -9.768  1.00  0.00      PROA C
ATOM   2196  O   ASP   161     -14.903  19.687 -10.994  1.00  0.00      PROA O
ATOM   2197  N   GLU   162     -13.961  19.988  -8.966  1.00  0.00      PROA N
ATOM   2198  H   GLU   162     -14.096  20.054  -7.967  1.00  0.00      PROA H
ATOM   2199  CA  GLU   162     -12.671  20.201  -9.550  1.00  0.00      PROA C
ATOM   2200  HA  GLU   162     -12.782  20.381 -10.620  1.00  0.00      PROA H
ATOM   2201  CB  GLU   162     -11.923  21.404  -8.954  1.00  0.00      PROA C
ATOM   2202  HB2 GLU   162     -12.548  22.294  -9.027  1.00  0.00      PROA H
ATOM   2203  HB3 GLU   162     -11.692  21.207  -7.907  1.00  0.00      PROA H
ATOM   2204  CG  GLU   162     -10.602  21.722  -9.655  1.00  0.00      PROA C
ATOM   2205  HG2 GLU   162      -9.937  20.860  -9.586  1.00  0.00      PROA H
ATOM   2206  HG3 GLU   162     -10.792  21.950 -10.704  1.00  0.00      PROA H
ATOM   2207  CD  GLU   162      -9.976  22.925  -8.960  1.00  0.00      PROA C
ATOM   2208  OE1 GLU   162      -9.739  22.840  -7.727  1.00  0.00      PROA O
ATOM   2209  OE2 GLU   162      -9.730  23.945  -9.658  1.00  0.00      PROA O
ATOM   2210  C   GLU   162     -11.865  18.977  -9.270  1.00  0.00      PROA C
ATOM   2211  O   GLU   162     -11.572  18.643  -8.119  1.00  0.00      PROA O
ATOM   2212  N   PRO   163     -11.527  18.290 -10.320  1.00  0.00      PROA N
ATOM   2213  CD  PRO   163     -12.420  18.236 -11.466  1.00  0.00      PROA C
ATOM   2214  HD2 PRO   163     -12.156  19.024 -12.170  1.00  0.00      PROA H
ATOM   2215  HD3 PRO   163     -13.448  18.376 -11.132  1.00  0.00      PROA H
ATOM   2216  CG  PRO   163     -12.221  16.842 -12.085  1.00  0.00      PROA C
ATOM   2217  HG2 PRO   163     -12.227  16.922 -13.172  1.00  0.00      PROA H
ATOM   2218  HG3 PRO   163     -13.029  16.183 -11.766  1.00  0.00      PROA H
ATOM   2219  CB  PRO   163     -10.859  16.378 -11.542  1.00  0.00      PROA C
ATOM   2220  HB2 PRO   163     -10.071  16.676 -12.233  1.00  0.00      PROA H
ATOM   2221  HB3 PRO   163     -10.858  15.293 -11.438  1.00  0.00      PROA H
ATOM   2222  CA  PRO   163     -10.747  17.091 -10.195  1.00  0.00      PROA C
ATOM   2223  HA  PRO   163     -11.250  16.398  -9.521  1.00  0.00      PROA H
ATOM   2224  C   PRO   163      -9.342  17.396  -9.803  1.00  0.00      PROA C
ATOM   2225  O   PRO   163      -8.629  16.474  -9.415  1.00  0.00      PROA O
ATOM   2226  N   TYR   164      -8.911  18.664  -9.911  1.00  0.00      PROA N
ATOM   2227  H   TYR   164      -9.558  19.397 -10.166  1.00  0.00      PROA H
ATOM   2228  CA  TYR   164      -7.529  18.957  -9.661  1.00  0.00      PROA C
ATOM   2229  HA  TYR   164      -6.925  18.076  -9.878  1.00  0.00      PROA H
ATOM   2230  CB  TYR   164      -6.975  20.112 -10.514  1.00  0.00      PROA C
ATOM   2231  HB2 TYR   164      -7.574  21.007 -10.346  1.00  0.00      PROA H
ATOM   2232  HB3 TYR   164      -5.941  20.309 -10.232  1.00  0.00      PROA H
ATOM   2233  CG  TYR   164      -7.048  19.708 -11.945  1.00  0.00      PROA C
ATOM   2234  CD1 TYR   164      -6.106  18.858 -12.473  1.00  0.00      PROA C
ATOM   2235  HD1 TYR   164      -5.303  18.475 -11.843  1.00  0.00      PROA H
ATOM   2236  CE1 TYR   164      -6.167  18.482 -13.794  1.00  0.00      PROA C
ATOM   2237  HE1 TYR   164      -5.416  17.807 -14.203  1.00  0.00      PROA H
ATOM   2238  CZ  TYR   164      -7.175  18.959 -14.598  1.00  0.00      PROA C
ATOM   2239  OH  TYR   164      -7.236  18.574 -15.954  1.00  0.00      PROA O
ATOM   2240  HH  TYR   164      -6.526  17.979 -16.207  1.00  0.00      PROA H
ATOM   2241  CE2 TYR   164      -8.119  19.814 -14.080  1.00  0.00      PROA C
ATOM   2242  HE2 TYR   164      -8.916  20.195 -14.717  1.00  0.00      PROA H
ATOM   2243  CD2 TYR   164      -8.053  20.184 -12.758  1.00  0.00      PROA C
ATOM   2244  HD2 TYR   164      -8.806  20.860 -12.354  1.00  0.00      PROA H
ATOM   2245  C   TYR   164      -7.343  19.375  -8.245  1.00  0.00      PROA C
ATOM   2246  O   TYR   164      -8.036  20.254  -7.733  1.00  0.00      PROA O
ATOM   2247  N   ALA   165      -6.404  18.707  -7.559  1.00  0.00      PROA N
ATOM   2248  H   ALA   165      -5.951  17.905  -7.974  1.00  0.00      PROA H
ATOM   2249  CA  ALA   165      -6.047  19.130  -6.248  1.00  0.00      PROA C
ATOM   2250  HA  ALA   165      -6.214  20.202  -6.152  1.00  0.00      PROA H
ATOM   2251  CB  ALA   165      -6.851  18.443  -5.130  1.00  0.00      PROA C
ATOM   2252  HB1 ALA   165      -6.691  17.365  -5.176  1.00  0.00      PROA H
ATOM   2253  HB2 ALA   165      -6.521  18.817  -4.161  1.00  0.00      PROA H
ATOM   2254  HB3 ALA   165      -7.912  18.658  -5.260  1.00  0.00      PROA H
ATOM   2255  C   ALA   165      -4.622  18.730  -6.066  1.00  0.00      PROA C
ATOM   2256  O   ALA   165      -4.252  17.591  -6.347  1.00  0.00      PROA O
ATOM   2257  N   SER   166      -3.773  19.666  -5.607  1.00  0.00      PROA N
ATOM   2258  H   SER   166      -4.097  20.610  -5.450  1.00  0.00      PROA H
ATOM   2259  CA  SER   166      -2.420  19.268  -5.358  1.00  0.00      PROA C
ATOM   2260  HA  SER   166      -2.344  18.182  -5.416  1.00  0.00      PROA H
ATOM   2261  CB  SER   166      -1.408  19.850  -6.359  1.00  0.00      PROA C
ATOM   2262  HB2 SER   166      -1.662  19.521  -7.366  1.00  0.00      PROA H
ATOM   2263  HB3 SER   166      -1.438  20.939  -6.315  1.00  0.00      PROA H
ATOM   2264  OG  SER   166      -0.098  19.404  -6.037  1.00  0.00      PROA O
ATOM   2265  HG  SER   166       0.529  19.771  -6.666  1.00  0.00      PROA H
ATOM   2266  C   SER   166      -2.077  19.822  -4.022  1.00  0.00      PROA C
ATOM   2267  O   SER   166      -1.525  20.915  -3.917  1.00  0.00      PROA O
ATOM   2268  N   PHE   167      -2.354  19.046  -2.962  1.00  0.00      PROA N
ATOM   2269  H   PHE   167      -2.726  18.117  -3.099  1.00  0.00      PROA H
ATOM   2270  CA  PHE   167      -2.125  19.531  -1.635  1.00  0.00      PROA C
ATOM   2271  HA  PHE   167      -1.712  20.538  -1.682  1.00  0.00      PROA H
ATOM   2272  CB  PHE   167      -3.401  19.599  -0.771  1.00  0.00      PROA C
ATOM   2273  HB2 PHE   167      -3.156  20.017   0.206  1.00  0.00      PROA H
ATOM   2274  HB3 PHE   167      -4.140  20.231  -1.262  1.00  0.00      PROA H
ATOM   2275  CG  PHE   167      -3.941  18.217  -0.610  1.00  0.00      PROA C
ATOM   2276  CD1 PHE   167      -3.506  17.403   0.412  1.00  0.00      PROA C
ATOM   2277  HD1 PHE   167      -2.757  17.766   1.116  1.00  0.00      PROA H
ATOM   2278  CE1 PHE   167      -4.009  16.129   0.556  1.00  0.00      PROA C
ATOM   2279  HE1 PHE   167      -3.658  15.494   1.369  1.00  0.00      PROA H
ATOM   2280  CZ  PHE   167      -4.954  15.657  -0.326  1.00  0.00      PROA C
ATOM   2281  HZ  PHE   167      -5.349  14.648  -0.212  1.00  0.00      PROA H
ATOM   2282  CE2 PHE   167      -5.393  16.464  -1.347  1.00  0.00      PROA C
ATOM   2283  HE2 PHE   167      -6.143  16.096  -2.047  1.00  0.00      PROA H
ATOM   2284  CD2 PHE   167      -4.888  17.735  -1.484  1.00  0.00      PROA C
ATOM   2285  HD2 PHE   167      -5.247  18.363  -2.299  1.00  0.00      PROA H
ATOM   2286  C   PHE   167      -1.187  18.580  -0.978  1.00  0.00      PROA C
ATOM   2287  O   PHE   167      -0.794  17.581  -1.575  1.00  0.00      PROA O
ATOM   2288  N   LYS   168      -0.756  18.907   0.257  1.00  0.00      PROA N
ATOM   2289  H   LYS   168      -1.041  19.779   0.678  1.00  0.00      PROA H
ATOM   2290  CA  LYS   168       0.107  18.001   0.957  1.00  0.00      PROA C
ATOM   2291  HA  LYS   168       0.222  17.085   0.376  1.00  0.00      PROA H
ATOM   2292  CB  LYS   168       1.526  18.545   1.221  1.00  0.00      PROA C
ATOM   2293  HB2 LYS   168       2.138  17.762   1.671  1.00  0.00      PROA H
ATOM   2294  HB3 LYS   168       1.975  18.861   0.280  1.00  0.00      PROA H
ATOM   2295  CG  LYS   168       1.600  19.743   2.160  1.00  0.00      PROA C
ATOM   2296  HG2 LYS   168       1.042  20.576   1.732  1.00  0.00      PROA H
ATOM   2297  HG3 LYS   168       1.171  19.477   3.125  1.00  0.00      PROA H
ATOM   2298  CD  LYS   168       3.025  20.235   2.416  1.00  0.00      PROA C
ATOM   2299  HD2 LYS   168       3.523  20.417   1.464  1.00  0.00      PROA H
ATOM   2300  HD3 LYS   168       2.992  21.161   2.991  1.00  0.00      PROA H
ATOM   2301  CE  LYS   168       3.897  19.256   3.197  1.00  0.00      PROA C
ATOM   2302  HE2 LYS   168       3.462  19.086   4.181  1.00  0.00      PROA H
ATOM   2303  HE3 LYS   168       3.956  18.311   2.657  1.00  0.00      PROA H
ATOM   2304  NZ  LYS   168       5.257  19.819   3.351  1.00  0.00      PROA N
ATOM   2305  HZ1 LYS   168       5.205  20.694   3.852  1.00  0.00      PROA H
ATOM   2306  HZ2 LYS   168       5.834  19.170   3.868  1.00  0.00      PROA H
ATOM   2307  HZ3 LYS   168       5.662  19.976   2.440  1.00  0.00      PROA H
ATOM   2308  C   LYS   168      -0.557  17.642   2.248  1.00  0.00      PROA C
ATOM   2309  O   LYS   168      -1.493  18.304   2.687  1.00  0.00      PROA O
ATOM   2310  N   ALA   169      -0.116  16.541   2.883  1.00  0.00      PROA N
ATOM   2311  H   ALA   169       0.661  16.018   2.505  1.00  0.00      PROA H
ATOM   2312  CA  ALA   169      -0.750  16.113   4.095  1.00  0.00      PROA C
ATOM   2313  HA  ALA   169      -1.032  16.984   4.686  1.00  0.00      PROA H
ATOM   2314  CB  ALA   169      -2.024  15.285   3.861  1.00  0.00      PROA C
ATOM   2315  HB1 ALA   169      -1.777  14.390   3.289  1.00  0.00      PROA H
ATOM   2316  HB2 ALA   169      -2.451  14.995   4.822  1.00  0.00      PROA H
ATOM   2317  HB3 ALA   169      -2.749  15.881   3.307  1.00  0.00      PROA H
ATOM   2318  C   ALA   169       0.212  15.236   4.812  1.00  0.00      PROA C
ATOM   2319  O   ALA   169       1.340  15.063   4.359  1.00  0.00      PROA O
ATOM   2320  N   MET   170      -0.178  14.728   5.999  1.00  0.00      PROA N
ATOM   2321  H   MET   170      -1.052  15.020   6.411  1.00  0.00      PROA H
ATOM   2322  CA  MET   170       0.664  13.773   6.660  1.00  0.00      PROA C
ATOM   2323  HA  MET   170       1.566  13.612   6.069  1.00  0.00      PROA H
ATOM   2324  CB  MET   170       1.138  14.166   8.071  1.00  0.00      PROA C
ATOM   2325  HB2 MET   170       0.307  14.598   8.628  1.00  0.00      PROA H
ATOM   2326  HB3 MET   170       1.503  13.280   8.592  1.00  0.00      PROA H
ATOM   2327  CG  MET   170       2.268  15.191   8.090  1.00  0.00      PROA C
ATOM   2328  HG2 MET   170       3.088  14.839   7.465  1.00  0.00      PROA H
ATOM   2329  HG3 MET   170       1.901  16.143   7.707  1.00  0.00      PROA H
ATOM   2330  SD  MET   170       2.963  15.517   9.738  1.00  0.00      PROA S
ATOM   2331  CE  MET   170       3.777  13.901   9.890  1.00  0.00      PROA C
ATOM   2332  HE1 MET   170       4.497  13.779   9.081  1.00  0.00      PROA H
ATOM   2333  HE2 MET   170       4.294  13.843  10.848  1.00  0.00      PROA H
ATOM   2334  HE3 MET   170       3.029  13.110   9.833  1.00  0.00      PROA H
ATOM   2335  C   MET   170      -0.138  12.524   6.842  1.00  0.00      PROA C
ATOM   2336  O   MET   170      -1.076  12.497   7.636  1.00  0.00      PROA O
ATOM   2337  N   GLU   171       0.239  11.446   6.126  1.00  0.00      PROA N
ATOM   2338  H   GLU   171       1.064  11.489   5.545  1.00  0.00      PROA H
ATOM   2339  CA  GLU   171      -0.500  10.216   6.157  1.00  0.00      PROA C
ATOM   2340  HA  GLU   171      -1.502  10.402   6.543  1.00  0.00      PROA H
ATOM   2341  CB  GLU   171      -0.654   9.561   4.776  1.00  0.00      PROA C
ATOM   2342  HB2 GLU   171       0.330   9.397   4.339  1.00  0.00      PROA H
ATOM   2343  HB3 GLU   171      -1.168   8.605   4.882  1.00  0.00      PROA H
ATOM   2344  CG  GLU   171      -1.462  10.422   3.804  1.00  0.00      PROA C
ATOM   2345  HG2 GLU   171      -0.982  11.395   3.695  1.00  0.00      PROA H
ATOM   2346  HG3 GLU   171      -1.507   9.929   2.833  1.00  0.00      PROA H
ATOM   2347  CD  GLU   171      -2.867  10.595   4.366  1.00  0.00      PROA C
ATOM   2348  OE1 GLU   171      -3.423   9.593   4.889  1.00  0.00      PROA O
ATOM   2349  OE2 GLU   171      -3.400  11.734   4.283  1.00  0.00      PROA O
ATOM   2350  C   GLU   171       0.165   9.224   7.059  1.00  0.00      PROA C
ATOM   2351  O   GLU   171       1.234   9.481   7.612  1.00  0.00      PROA O
ATOM   2352  N   ASP   172      -0.500   8.063   7.255  1.00  0.00      PROA N
ATOM   2353  H   ASP   172      -1.395   7.912   6.811  1.00  0.00      PROA H
ATOM   2354  CA  ASP   172       0.011   7.006   8.082  1.00  0.00      PROA C
ATOM   2355  HA  ASP   172       0.860   7.374   8.659  1.00  0.00      PROA H
ATOM   2356  CB  ASP   172      -1.019   6.453   9.082  1.00  0.00      PROA C
ATOM   2357  HB2 ASP   172      -1.943   6.212   8.558  1.00  0.00      PROA H
ATOM   2358  HB3 ASP   172      -0.623   5.551   9.551  1.00  0.00      PROA H
ATOM   2359  CG  ASP   172      -1.290   7.508  10.145  1.00  0.00      PROA C
ATOM   2360  OD1 ASP   172      -0.449   8.432  10.299  1.00  0.00      PROA O
ATOM   2361  OD2 ASP   172      -2.346   7.398  10.823  1.00  0.00      PROA O
ATOM   2362  C   ASP   172       0.414   5.859   7.205  1.00  0.00      PROA C
ATOM   2363  O   ASP   172      -0.268   5.535   6.232  1.00  0.00      PROA O
ATOM   2364  N   SER   173       1.561   5.229   7.536  1.00  0.00      PROA N
ATOM   2365  H   SER   173       2.108   5.555   8.319  1.00  0.00      PROA H
ATOM   2366  CA  SER   173       2.064   4.089   6.821  1.00  0.00      PROA C
ATOM   2367  HA  SER   173       1.237   3.568   6.338  1.00  0.00      PROA H
ATOM   2368  CB  SER   173       3.083   4.421   5.719  1.00  0.00      PROA C
ATOM   2369  HB2 SER   173       3.889   5.022   6.139  1.00  0.00      PROA H
ATOM   2370  HB3 SER   173       3.492   3.497   5.312  1.00  0.00      PROA H
ATOM   2371  OG  SER   173       2.473   5.150   4.670  1.00  0.00      PROA O
ATOM   2372  HG  SER   173       3.126   5.346   3.995  1.00  0.00      PROA H
ATOM   2373  C   SER   173       2.841   3.286   7.806  1.00  0.00      PROA C
ATOM   2374  O   SER   173       3.111   3.736   8.919  1.00  0.00      PROA O
ATOM   2375  N   VAL   174       3.223   2.062   7.404  1.00  0.00      PROA N
ATOM   2376  H   VAL   174       2.958   1.725   6.490  1.00  0.00      PROA H
ATOM   2377  CA  VAL   174       4.005   1.205   8.241  1.00  0.00      PROA C
ATOM   2378  HA  VAL   174       3.513   1.092   9.207  1.00  0.00      PROA H
ATOM   2379  CB  VAL   174       4.197  -0.170   7.670  1.00  0.00      PROA C
ATOM   2380  HB  VAL   174       3.231  -0.669   7.590  1.00  0.00      PROA H
ATOM   2381  CG1 VAL   174       4.834  -0.057   6.279  1.00  0.00      PROA C
ATOM   2382 HG11 VAL   174       5.799   0.443   6.360  1.00  0.00      PROA H
ATOM   2383 HG12 VAL   174       4.975  -1.054   5.861  1.00  0.00      PROA H
ATOM   2384 HG13 VAL   174       4.180   0.521   5.626  1.00  0.00      PROA H
ATOM   2385  CG2 VAL   174       5.032  -0.987   8.667  1.00  0.00      PROA C
ATOM   2386 HG21 VAL   174       4.507  -1.046   9.620  1.00  0.00      PROA H
ATOM   2387 HG22 VAL   174       5.186  -1.992   8.274  1.00  0.00      PROA H
ATOM   2388 HG23 VAL   174       5.998  -0.503   8.814  1.00  0.00      PROA H
ATOM   2389  C   VAL   174       5.335   1.855   8.455  1.00  0.00      PROA C
ATOM   2390  O   VAL   174       5.931   1.735   9.525  1.00  0.00      PROA O
ATOM   2391  N   GLY   175       5.832   2.573   7.431  1.00  0.00      PROA N
ATOM   2392  H   GLY   175       5.303   2.664   6.575  1.00  0.00      PROA H
ATOM   2393  CA  GLY   175       7.105   3.230   7.493  1.00  0.00      PROA C
ATOM   2394  HA2 GLY   175       7.883   2.496   7.704  1.00  0.00      PROA H
ATOM   2395  HA3 GLY   175       7.312   3.713   6.538  1.00  0.00      PROA H
ATOM   2396  C   GLY   175       7.068   4.256   8.582  1.00  0.00      PROA C
ATOM   2397  O   GLY   175       8.081   4.523   9.229  1.00  0.00      PROA O
ATOM   2398  N   GLY   176       5.909   4.906   8.782  1.00  0.00      PROA N
ATOM   2399  H   GLY   176       5.106   4.697   8.206  1.00  0.00      PROA H
ATOM   2400  CA  GLY   176       5.826   5.893   9.818  1.00  0.00      PROA C
ATOM   2401  HA2 GLY   176       5.540   5.415  10.755  1.00  0.00      PROA H
ATOM   2402  HA3 GLY   176       6.795   6.376   9.939  1.00  0.00      PROA H
ATOM   2403  C   GLY   176       4.792   6.876   9.387  1.00  0.00      PROA C
ATOM   2404  O   GLY   176       4.032   6.616   8.456  1.00  0.00      PROA O
ATOM   2405  N   LYS   177       4.721   8.030  10.079  1.00  0.00      PROA N
ATOM   2406  H   LYS   177       5.320   8.177  10.879  1.00  0.00      PROA H
ATOM   2407  CA  LYS   177       3.794   9.048   9.680  1.00  0.00      PROA C
ATOM   2408  HA  LYS   177       3.059   8.623   8.997  1.00  0.00      PROA H
ATOM   2409  CB  LYS   177       3.027   9.670  10.861  1.00  0.00      PROA C
ATOM   2410  HB2 LYS   177       2.555   8.879  11.445  1.00  0.00      PROA H
ATOM   2411  HB3 LYS   177       3.720  10.224  11.494  1.00  0.00      PROA H
ATOM   2412  CG  LYS   177       1.922  10.642  10.444  1.00  0.00      PROA C
ATOM   2413  HG2 LYS   177       2.369  11.570  10.088  1.00  0.00      PROA H
ATOM   2414  HG3 LYS   177       1.327  10.196   9.646  1.00  0.00      PROA H
ATOM   2415  CD  LYS   177       0.969  10.998  11.586  1.00  0.00      PROA C
ATOM   2416  HD2 LYS   177       0.488  10.092  11.954  1.00  0.00      PROA H
ATOM   2417  HD3 LYS   177       1.530  11.466  12.395  1.00  0.00      PROA H
ATOM   2418  CE  LYS   177      -0.142  11.968  11.183  1.00  0.00      PROA C
ATOM   2419  HE2 LYS   177      -0.665  11.580  10.309  1.00  0.00      PROA H
ATOM   2420  HE3 LYS   177      -0.846  12.078  12.008  1.00  0.00      PROA H
ATOM   2421  NZ  LYS   177       0.436  13.291  10.858  1.00  0.00      PROA N
ATOM   2422  HZ1 LYS   177       1.086  13.195  10.091  1.00  0.00      PROA H
ATOM   2423  HZ2 LYS   177      -0.304  13.925  10.593  1.00  0.00      PROA H
ATOM   2424  HZ3 LYS   177       0.919  13.655  11.666  1.00  0.00      PROA H
ATOM   2425  C   LYS   177       4.624  10.130   9.068  1.00  0.00      PROA C
ATOM   2426  O   LYS   177       5.167  10.980   9.772  1.00  0.00      PROA O
ATOM   2427  N   CYS   178       4.732  10.134   7.725  1.00  0.00      PROA N
ATOM   2428  H   CYS   178       4.230   9.451   7.176  1.00  0.00      PROA H
ATOM   2429  CA  CYS   178       5.560  11.112   7.078  1.00  0.00      PROA C
ATOM   2430  HA  CYS   178       6.023  11.751   7.830  1.00  0.00      PROA H
ATOM   2431  CB  CYS   178       6.689  10.497   6.237  1.00  0.00      PROA C
ATOM   2432  HB2 CYS   178       6.261   9.845   5.475  1.00  0.00      PROA H
ATOM   2433  HB3 CYS   178       7.259  11.291   5.757  1.00  0.00      PROA H
ATOM   2434  SG  CYS   178       7.858   9.501   7.208  1.00  0.00      PROA S
ATOM   2435  HG  CYS   178       8.636   9.163   6.183  1.00  0.00      PROA H
ATOM   2436  C   CYS   178       4.700  11.889   6.134  1.00  0.00      PROA C
ATOM   2437  O   CYS   178       3.561  11.515   5.859  1.00  0.00      PROA O
ATOM   2438  N   GLU   179       5.236  13.011   5.618  1.00  0.00      PROA N
ATOM   2439  H   GLU   179       6.180  13.278   5.861  1.00  0.00      PROA H
ATOM   2440  CA  GLU   179       4.477  13.833   4.723  1.00  0.00      PROA C
ATOM   2441  HA  GLU   179       3.480  13.994   5.134  1.00  0.00      PROA H
ATOM   2442  CB  GLU   179       5.092  15.217   4.471  1.00  0.00      PROA C
ATOM   2443  HB2 GLU   179       6.136  15.103   4.177  1.00  0.00      PROA H
ATOM   2444  HB3 GLU   179       4.544  15.719   3.674  1.00  0.00      PROA H
ATOM   2445  CG  GLU   179       5.057  16.127   5.697  1.00  0.00      PROA C
ATOM   2446  HG2 GLU   179       4.022  16.296   5.996  1.00  0.00      PROA H
ATOM   2447  HG3 GLU   179       5.598  15.654   6.517  1.00  0.00      PROA H
ATOM   2448  CD  GLU   179       5.720  17.439   5.308  1.00  0.00      PROA C
ATOM   2449  OE1 GLU   179       6.640  17.398   4.447  1.00  0.00      PROA O
ATOM   2450  OE2 GLU   179       5.321  18.496   5.865  1.00  0.00      PROA O
ATOM   2451  C   GLU   179       4.378  13.144   3.403  1.00  0.00      PROA C
ATOM   2452  O   GLU   179       5.299  12.458   2.962  1.00  0.00      PROA O
ATOM   2453  N   VAL   180       3.218  13.317   2.745  1.00  0.00      PROA N
ATOM   2454  H   VAL   180       2.481  13.872   3.157  1.00  0.00      PROA H
ATOM   2455  CA  VAL   180       2.998  12.729   1.463  1.00  0.00      PROA C
ATOM   2456  HA  VAL   180       3.917  12.258   1.115  1.00  0.00      PROA H
ATOM   2457  CB  VAL   180       1.925  11.679   1.478  1.00  0.00      PROA C
ATOM   2458  HB  VAL   180       1.003  12.107   1.873  1.00  0.00      PROA H
ATOM   2459  CG1 VAL   180       1.695  11.185   0.042  1.00  0.00      PROA C
ATOM   2460 HG11 VAL   180       2.620  10.762  -0.349  1.00  0.00      PROA H
ATOM   2461 HG12 VAL   180       0.917  10.422   0.040  1.00  0.00      PROA H
ATOM   2462 HG13 VAL   180       1.385  12.021  -0.585  1.00  0.00      PROA H
ATOM   2463  CG2 VAL   180       2.333  10.571   2.464  1.00  0.00      PROA C
ATOM   2464 HG21 VAL   180       2.450  10.996   3.461  1.00  0.00      PROA H
ATOM   2465 HG22 VAL   180       1.562   9.801   2.486  1.00  0.00      PROA H
ATOM   2466 HG23 VAL   180       3.278  10.130   2.145  1.00  0.00      PROA H
ATOM   2467  C   VAL   180       2.522  13.826   0.573  1.00  0.00      PROA C
ATOM   2468  O   VAL   180       1.805  14.723   1.011  1.00  0.00      PROA O
ATOM   2469  N   LEU   181       2.924  13.786  -0.712  1.00  0.00      PROA N
ATOM   2470  H   LEU   181       3.530  13.042  -1.028  1.00  0.00      PROA H
ATOM   2471  CA  LEU   181       2.484  14.802  -1.613  1.00  0.00      PROA C
ATOM   2472  HA  LEU   181       2.119  15.658  -1.046  1.00  0.00      PROA H
ATOM   2473  CB  LEU   181       3.588  15.313  -2.553  1.00  0.00      PROA C
ATOM   2474  HB2 LEU   181       4.446  15.637  -1.964  1.00  0.00      PROA H
ATOM   2475  HB3 LEU   181       3.892  14.512  -3.227  1.00  0.00      PROA H
ATOM   2476  CG  LEU   181       3.151  16.504  -3.423  1.00  0.00      PROA C
ATOM   2477  HG  LEU   181       2.279  16.223  -4.013  1.00  0.00      PROA H
ATOM   2478  CD1 LEU   181       2.786  17.719  -2.554  1.00  0.00      PROA C
ATOM   2479 HD11 LEU   181       3.652  18.018  -1.964  1.00  0.00      PROA H
ATOM   2480 HD12 LEU   181       2.481  18.546  -3.195  1.00  0.00      PROA H
ATOM   2481 HD13 LEU   181       1.965  17.456  -1.886  1.00  0.00      PROA H
ATOM   2482  CD2 LEU   181       4.214  16.841  -4.478  1.00  0.00      PROA C
ATOM   2483 HD21 LEU   181       4.371  15.978  -5.125  1.00  0.00      PROA H
ATOM   2484 HD22 LEU   181       3.877  17.687  -5.077  1.00  0.00      PROA H
ATOM   2485 HD23 LEU   181       5.151  17.098  -3.983  1.00  0.00      PROA H
ATOM   2486  C   LEU   181       1.398  14.189  -2.433  1.00  0.00      PROA C
ATOM   2487  O   LEU   181       1.483  13.023  -2.818  1.00  0.00      PROA O
ATOM   2488  N   TYR   182       0.336  14.971  -2.703  1.00  0.00      PROA N
ATOM   2489  H   TYR   182       0.324  15.932  -2.391  1.00  0.00      PROA H
ATOM   2490  CA  TYR   182      -0.795  14.471  -3.431  1.00  0.00      PROA C
ATOM   2491  HA  TYR   182      -0.669  13.403  -3.609  1.00  0.00      PROA H
ATOM   2492  CB  TYR   182      -2.152  14.646  -2.719  1.00  0.00      PROA C
ATOM   2493  HB2 TYR   182      -2.217  15.652  -2.303  1.00  0.00      PROA H
ATOM   2494  HB3 TYR   182      -2.960  14.497  -3.435  1.00  0.00      PROA H
ATOM   2495  CG  TYR   182      -2.317  13.667  -1.612  1.00  0.00      PROA C
ATOM   2496  CD1 TYR   182      -1.765  13.884  -0.370  1.00  0.00      PROA C
ATOM   2497  HD1 TYR   182      -1.185  14.788  -0.182  1.00  0.00      PROA H
ATOM   2498  CE1 TYR   182      -1.942  12.963   0.637  1.00  0.00      PROA C
ATOM   2499  HE1 TYR   182      -1.501  13.136   1.618  1.00  0.00      PROA H
ATOM   2500  CZ  TYR   182      -2.675  11.824   0.409  1.00  0.00      PROA C
ATOM   2501  OH  TYR   182      -2.861  10.878   1.438  1.00  0.00      PROA O
ATOM   2502  HH  TYR   182      -2.432  11.128   2.260  1.00  0.00      PROA H
ATOM   2503  CE2 TYR   182      -3.236  11.606  -0.824  1.00  0.00      PROA C
ATOM   2504  HE2 TYR   182      -3.821  10.704  -1.005  1.00  0.00      PROA H
ATOM   2505  CD2 TYR   182      -3.055  12.528  -1.826  1.00  0.00      PROA C
ATOM   2506  HD2 TYR   182      -3.507  12.346  -2.801  1.00  0.00      PROA H
ATOM   2507  C   TYR   182      -0.955  15.266  -4.683  1.00  0.00      PROA C
ATOM   2508  O   TYR   182      -0.619  16.449  -4.732  1.00  0.00      PROA O
ATOM   2509  N   ASP   183      -1.436  14.592  -5.744  1.00  0.00      PROA N
ATOM   2510  H   ASP   183      -1.571  13.593  -5.689  1.00  0.00      PROA H
ATOM   2511  CA  ASP   183      -1.775  15.229  -6.981  1.00  0.00      PROA C
ATOM   2512  HA  ASP   183      -2.092  16.254  -6.788  1.00  0.00      PROA H
ATOM   2513  CB  ASP   183      -0.628  15.307  -8.009  1.00  0.00      PROA C
ATOM   2514  HB2 ASP   183      -0.982  15.803  -8.913  1.00  0.00      PROA H
ATOM   2515  HB3 ASP   183       0.202  15.875  -7.586  1.00  0.00      PROA H
ATOM   2516  CG  ASP   183      -0.156  13.904  -8.353  1.00  0.00      PROA C
ATOM   2517  OD1 ASP   183       0.377  13.223  -7.440  1.00  0.00      PROA O
ATOM   2518  OD2 ASP   183      -0.324  13.494  -9.533  1.00  0.00      PROA O
ATOM   2519  C   ASP   183      -2.904  14.443  -7.573  1.00  0.00      PROA C
ATOM   2520  O   ASP   183      -2.843  13.215  -7.645  1.00  0.00      PROA O
ATOM   2521  N   ILE   184      -3.986  15.134  -7.989  1.00  0.00      PROA N
ATOM   2522  H   ILE   184      -4.001  16.141  -7.913  1.00  0.00      PROA H
ATOM   2523  CA  ILE   184      -5.115  14.444  -8.540  1.00  0.00      PROA C
ATOM   2524  HA  ILE   184      -4.913  13.373  -8.558  1.00  0.00      PROA H
ATOM   2525  CB  ILE   184      -6.377  14.655  -7.755  1.00  0.00      PROA C
ATOM   2526  HB  ILE   184      -6.562  15.723  -7.644  1.00  0.00      PROA H
ATOM   2527  CG2 ILE   184      -7.527  13.991  -8.530  1.00  0.00      PROA C
ATOM   2528 HG21 ILE   184      -7.324  12.926  -8.641  1.00  0.00      PROA H
ATOM   2529 HG22 ILE   184      -8.461  14.127  -7.983  1.00  0.00      PROA H
ATOM   2530 HG23 ILE   184      -7.614  14.449  -9.515  1.00  0.00      PROA H
ATOM   2531  CG1 ILE   184      -6.218  14.138  -6.315  1.00  0.00      PROA C
ATOM   2532 HG12 ILE   184      -6.201  13.048  -6.320  1.00  0.00      PROA H
ATOM   2533 HG13 ILE   184      -5.286  14.514  -5.894  1.00  0.00      PROA H
ATOM   2534  CD1 ILE   184      -7.349  14.572  -5.380  1.00  0.00      PROA C
ATOM   2535 HD11 ILE   184      -8.299  14.195  -5.758  1.00  0.00      PROA H
ATOM   2536 HD12 ILE   184      -7.170  14.171  -4.382  1.00  0.00      PROA H
ATOM   2537 HD13 ILE   184      -7.384  15.661  -5.333  1.00  0.00      PROA H
ATOM   2538  C   ILE   184      -5.377  14.993  -9.905  1.00  0.00      PROA C
ATOM   2539  O   ILE   184      -5.343  16.204 -10.118  1.00  0.00      PROA O
ATOM   2540  N   ALA   185      -5.629  14.095 -10.878  1.00  0.00      PROA N
ATOM   2541  H   ALA   185      -5.600  13.106 -10.672  1.00  0.00      PROA H
ATOM   2542  CA  ALA   185      -5.940  14.521 -12.210  1.00  0.00      PROA C
ATOM   2543  HA  ALA   185      -6.447  15.485 -12.174  1.00  0.00      PROA H
ATOM   2544  CB  ALA   185      -4.712  14.691 -13.119  1.00  0.00      PROA C
ATOM   2545  HB1 ALA   185      -4.187  13.739 -13.203  1.00  0.00      PROA H
ATOM   2546  HB2 ALA   185      -5.033  15.015 -14.109  1.00  0.00      PROA H
ATOM   2547  HB3 ALA   185      -4.043  15.438 -12.692  1.00  0.00      PROA H
ATOM   2548  C   ALA   185      -6.801  13.458 -12.817  1.00  0.00      PROA C
ATOM   2549  O   ALA   185      -6.816  12.313 -12.368  1.00  0.00      PROA O
ATOM   2550  N   PRO   186      -7.535  13.838 -13.824  1.00  0.00      PROA N
ATOM   2551  CD  PRO   186      -8.090  15.184 -13.834  1.00  0.00      PROA C
ATOM   2552  HD2 PRO   186      -7.426  15.847 -14.388  1.00  0.00      PROA H
ATOM   2553  HD3 PRO   186      -8.189  15.544 -12.809  1.00  0.00      PROA H
ATOM   2554  CG  PRO   186      -9.461  15.065 -14.516  1.00  0.00      PROA C
ATOM   2555  HG2 PRO   186      -9.618  15.923 -15.170  1.00  0.00      PROA H
ATOM   2556  HG3 PRO   186     -10.244  15.037 -13.758  1.00  0.00      PROA H
ATOM   2557  CB  PRO   186      -9.381  13.743 -15.300  1.00  0.00      PROA C
ATOM   2558  HB2 PRO   186      -9.014  13.939 -16.308  1.00  0.00      PROA H
ATOM   2559  HB3 PRO   186     -10.371  13.292 -15.356  1.00  0.00      PROA H
ATOM   2560  CA  PRO   186      -8.404  12.901 -14.483  1.00  0.00      PROA C
ATOM   2561  HA  PRO   186      -9.057  12.431 -13.747  1.00  0.00      PROA H
ATOM   2562  C   PRO   186      -7.618  11.926 -15.300  1.00  0.00      PROA C
ATOM   2563  O   PRO   186      -6.483  12.234 -15.663  1.00  0.00      PROA O
ATOM   2564  N   LEU   187      -8.198  10.745 -15.596  1.00  0.00      PROA N
ATOM   2565  H   LEU   187      -9.146  10.560 -15.301  1.00  0.00      PROA H
ATOM   2566  CA  LEU   187      -7.485   9.738 -16.330  1.00  0.00      PROA C
ATOM   2567  HA  LEU   187      -6.413   9.920 -16.250  1.00  0.00      PROA H
ATOM   2568  CB  LEU   187      -7.754   8.312 -15.816  1.00  0.00      PROA C
ATOM   2569  HB2 LEU   187      -7.501   8.253 -14.757  1.00  0.00      PROA H
ATOM   2570  HB3 LEU   187      -8.807   8.069 -15.952  1.00  0.00      PROA H
ATOM   2571  CG  LEU   187      -6.945   7.213 -16.531  1.00  0.00      PROA C
ATOM   2572  HG  LEU   187      -7.112   7.279 -17.606  1.00  0.00      PROA H
ATOM   2573  CD1 LEU   187      -5.438   7.363 -16.260  1.00  0.00      PROA C
ATOM   2574 HD11 LEU   187      -5.251   7.289 -15.189  1.00  0.00      PROA H
ATOM   2575 HD12 LEU   187      -4.895   6.572 -16.778  1.00  0.00      PROA H
ATOM   2576 HD13 LEU   187      -5.098   8.333 -16.622  1.00  0.00      PROA H
ATOM   2577  CD2 LEU   187      -7.471   5.814 -16.171  1.00  0.00      PROA C
ATOM   2578 HD21 LEU   187      -8.515   5.729 -16.473  1.00  0.00      PROA H
ATOM   2579 HD22 LEU   187      -6.881   5.059 -16.690  1.00  0.00      PROA H
ATOM   2580 HD23 LEU   187      -7.391   5.660 -15.095  1.00  0.00      PROA H
ATOM   2581  C   LEU   187      -7.924   9.804 -17.757  1.00  0.00      PROA C
ATOM   2582  O   LEU   187      -9.107   9.972 -18.051  1.00  0.00      PROA O
ATOM   2583  N   SER   188      -6.955   9.694 -18.689  1.00  0.00      PROA N
ATOM   2584  H   SER   188      -5.995   9.556 -18.407  1.00  0.00      PROA H
ATOM   2585  CA  SER   188      -7.257   9.769 -20.088  1.00  0.00      PROA C
ATOM   2586  HA  SER   188      -8.067  10.480 -20.248  1.00  0.00      PROA H
ATOM   2587  CB  SER   188      -6.065  10.226 -20.949  1.00  0.00      PROA C
ATOM   2588  HB2 SER   188      -5.744  11.217 -20.629  1.00  0.00      PROA H
ATOM   2589  HB3 SER   188      -5.241   9.522 -20.832  1.00  0.00      PROA H
ATOM   2590  OG  SER   188      -6.438  10.278 -22.320  1.00  0.00      PROA O
ATOM   2591  HG  SER   188      -5.687  10.564 -22.845  1.00  0.00      PROA H
ATOM   2592  C   SER   188      -7.680   8.420 -20.577  1.00  0.00      PROA C
ATOM   2593  O   SER   188      -7.394   7.392 -19.965  1.00  0.00      PROA O
ATOM   2594  N   ASP   189      -8.407   8.419 -21.708  1.00  0.00      PROA N
ATOM   2595  H   ASP   189      -8.643   9.292 -22.157  1.00  0.00      PROA H
ATOM   2596  CA  ASP   189      -8.896   7.238 -22.359  1.00  0.00      PROA C
ATOM   2597  HA  ASP   189      -9.474   6.644 -21.651  1.00  0.00      PROA H
ATOM   2598  CB  ASP   189      -9.803   7.592 -23.558  1.00  0.00      PROA C
ATOM   2599  HB2 ASP   189     -10.643   8.196 -23.213  1.00  0.00      PROA H
ATOM   2600  HB3 ASP   189      -9.230   8.156 -24.295  1.00  0.00      PROA H
ATOM   2601  CG  ASP   189     -10.343   6.327 -24.216  1.00  0.00      PROA C
ATOM   2602  OD1 ASP   189     -10.069   5.211 -23.701  1.00  0.00      PROA O
ATOM   2603  OD2 ASP   189     -11.045   6.466 -25.254  1.00  0.00      PROA O
ATOM   2604  C   ASP   189      -7.727   6.469 -22.897  1.00  0.00      PROA C
ATOM   2605  O   ASP   189      -7.688   5.242 -22.828  1.00  0.00      PROA O
ATOM   2606  N   PHE   190      -6.720   7.190 -23.419  1.00  0.00      PROA N
ATOM   2607  H   PHE   190      -6.733   8.198 -23.353  1.00  0.00      PROA H
ATOM   2608  CA  PHE   190      -5.608   6.566 -24.079  1.00  0.00      PROA C
ATOM   2609  HA  PHE   190      -5.962   6.025 -24.956  1.00  0.00      PROA H
ATOM   2610  CB  PHE   190      -4.556   7.587 -24.542  1.00  0.00      PROA C
ATOM   2611  HB2 PHE   190      -5.048   8.403 -25.071  1.00  0.00      PROA H
ATOM   2612  HB3 PHE   190      -4.027   7.983 -23.676  1.00  0.00      PROA H
ATOM   2613  CG  PHE   190      -3.599   6.893 -25.452  1.00  0.00      PROA C
ATOM   2614  CD1 PHE   190      -2.508   6.221 -24.954  1.00  0.00      PROA C
ATOM   2615  HD1 PHE   190      -2.330   6.192 -23.879  1.00  0.00      PROA H
ATOM   2616  CE1 PHE   190      -1.634   5.582 -25.801  1.00  0.00      PROA C
ATOM   2617  HE1 PHE   190      -0.771   5.053 -25.397  1.00  0.00      PROA H
ATOM   2618  CZ  PHE   190      -1.844   5.608 -27.159  1.00  0.00      PROA C
ATOM   2619  HZ  PHE   190      -1.149   5.101 -27.829  1.00  0.00      PROA H
ATOM   2620  CE2 PHE   190      -2.934   6.276 -27.663  1.00  0.00      PROA C
ATOM   2621  HE2 PHE   190      -3.108   6.303 -28.738  1.00  0.00      PROA H
ATOM   2622  CD2 PHE   190      -3.805   6.911 -26.812  1.00  0.00      PROA C
ATOM   2623  HD2 PHE   190      -4.667   7.434 -27.226  1.00  0.00      PROA H
ATOM   2624  C   PHE   190      -4.936   5.660 -23.103  1.00  0.00      PROA C
ATOM   2625  O   PHE   190      -4.605   4.519 -23.421  1.00  0.00      PROA O
ATOM   2626  N   VAL   191      -4.736   6.153 -21.871  1.00  0.00      PROA N
ATOM   2627  H   VAL   191      -5.067   7.078 -21.637  1.00  0.00      PROA H
ATOM   2628  CA  VAL   191      -4.060   5.411 -20.850  1.00  0.00      PROA C
ATOM   2629  HA  VAL   191      -3.037   5.205 -21.166  1.00  0.00      PROA H
ATOM   2630  CB  VAL   191      -4.014   6.170 -19.564  1.00  0.00      PROA C
ATOM   2631  HB  VAL   191      -4.999   6.585 -19.350  1.00  0.00      PROA H
ATOM   2632  CG1 VAL   191      -3.598   5.205 -18.454  1.00  0.00      PROA C
ATOM   2633 HG11 VAL   191      -2.615   4.792 -18.680  1.00  0.00      PROA H
ATOM   2634 HG12 VAL   191      -3.558   5.738 -17.504  1.00  0.00      PROA H
ATOM   2635 HG13 VAL   191      -4.325   4.395 -18.385  1.00  0.00      PROA H
ATOM   2636  CG2 VAL   191      -3.053   7.357 -19.724  1.00  0.00      PROA C
ATOM   2637 HG21 VAL   191      -3.408   8.007 -20.523  1.00  0.00      PROA H
ATOM   2638 HG22 VAL   191      -3.011   7.919 -18.791  1.00  0.00      PROA H
ATOM   2639 HG23 VAL   191      -2.057   6.989 -19.971  1.00  0.00      PROA H
ATOM   2640  C   VAL   191      -4.790   4.137 -20.567  1.00  0.00      PROA C
ATOM   2641  O   VAL   191      -4.174   3.079 -20.449  1.00  0.00      PROA O
ATOM   2642  N   ILE   192      -6.127   4.197 -20.462  1.00  0.00      PROA N
ATOM   2643  H   ILE   192      -6.606   5.074 -20.607  1.00  0.00      PROA H
ATOM   2644  CA  ILE   192      -6.871   3.016 -20.144  1.00  0.00      PROA C
ATOM   2645  HA  ILE   192      -6.544   2.629 -19.178  1.00  0.00      PROA H
ATOM   2646  CB  ILE   192      -8.350   3.253 -20.058  1.00  0.00      PROA C
ATOM   2647  HB  ILE   192      -8.689   3.763 -20.960  1.00  0.00      PROA H
ATOM   2648  CG2 ILE   192      -9.041   1.886 -19.928  1.00  0.00      PROA C
ATOM   2649 HG21 ILE   192      -8.688   1.383 -19.028  1.00  0.00      PROA H
ATOM   2650 HG22 ILE   192     -10.120   2.028 -19.864  1.00  0.00      PROA H
ATOM   2651 HG23 ILE   192      -8.807   1.275 -20.800  1.00  0.00      PROA H
ATOM   2652  CG1 ILE   192      -8.666   4.218 -18.903  1.00  0.00      PROA C
ATOM   2653 HG12 ILE   192      -8.494   3.715 -17.952  1.00  0.00      PROA H
ATOM   2654 HG13 ILE   192      -8.019   5.093 -18.973  1.00  0.00      PROA H
ATOM   2655  CD1 ILE   192     -10.108   4.720 -18.897  1.00  0.00      PROA C
ATOM   2656 HD11 ILE   192     -10.787   3.872 -18.805  1.00  0.00      PROA H
ATOM   2657 HD12 ILE   192     -10.254   5.395 -18.054  1.00  0.00      PROA H
ATOM   2658 HD13 ILE   192     -10.313   5.250 -19.827  1.00  0.00      PROA H
ATOM   2659  C   ILE   192      -6.621   2.026 -21.230  1.00  0.00      PROA C
ATOM   2660  O   ILE   192      -6.439   0.838 -20.976  1.00  0.00      PROA O
ATOM   2661  N   HID   193      -6.588   2.511 -22.480  1.00  0.00      PROA N
ATOM   2662  H   HID   193      -6.724   3.498 -22.643  1.00  0.00      PROA H
ATOM   2663  CA  HID   193      -6.361   1.646 -23.597  1.00  0.00      PROA C
ATOM   2664  HA  HID   193      -7.162   0.909 -23.655  1.00  0.00      PROA H
ATOM   2665  CB  HID   193      -6.324   2.425 -24.924  1.00  0.00      PROA C
ATOM   2666  HB2 HID   193      -7.226   3.031 -25.015  1.00  0.00      PROA H
ATOM   2667  HB3 HID   193      -5.448   3.073 -24.941  1.00  0.00      PROA H
ATOM   2668  CG  HID   193      -6.253   1.552 -26.139  1.00  0.00      PROA C
ATOM   2669  ND1 HID   193      -7.345   0.955 -26.723  1.00  0.00      PROA N
ATOM   2670  HD1 HID   193      -8.301   1.025 -26.404  1.00  0.00      PROA H
ATOM   2671  CE1 HID   193      -6.888   0.264 -27.797  1.00  0.00      PROA C
ATOM   2672  HE1 HID   193      -7.585  -0.296 -28.421  1.00  0.00      PROA H
ATOM   2673  NE2 HID   193      -5.580   0.376 -27.944  1.00  0.00      PROA N
ATOM   2674  CD2 HID   193      -5.181   1.188 -26.898  1.00  0.00      PROA C
ATOM   2675  HD2 HID   193      -4.114   1.402 -26.843  1.00  0.00      PROA H
ATOM   2676  C   HID   193      -5.020   1.011 -23.400  1.00  0.00      PROA C
ATOM   2677  O   HID   193      -4.848  -0.183 -23.640  1.00  0.00      PROA O
ATOM   2678  N   ARG   194      -4.036   1.803 -22.938  1.00  0.00      PROA N
ATOM   2679  H   ARG   194      -4.228   2.770 -22.718  1.00  0.00      PROA H
ATOM   2680  CA  ARG   194      -2.705   1.307 -22.746  1.00  0.00      PROA C
ATOM   2681  HA  ARG   194      -2.305   0.962 -23.699  1.00  0.00      PROA H
ATOM   2682  CB  ARG   194      -1.776   2.405 -22.192  1.00  0.00      PROA C
ATOM   2683  HB2 ARG   194      -2.199   2.810 -21.273  1.00  0.00      PROA H
ATOM   2684  HB3 ARG   194      -0.794   1.979 -21.983  1.00  0.00      PROA H
ATOM   2685  CG  ARG   194      -1.588   3.563 -23.174  1.00  0.00      PROA C
ATOM   2686  HG2 ARG   194      -0.847   3.288 -23.925  1.00  0.00      PROA H
ATOM   2687  HG3 ARG   194      -2.536   3.783 -23.664  1.00  0.00      PROA H
ATOM   2688  CD  ARG   194      -1.106   4.868 -22.530  1.00  0.00      PROA C
ATOM   2689  HD2 ARG   194      -1.328   5.704 -23.193  1.00  0.00      PROA H
ATOM   2690  HD3 ARG   194      -1.617   5.014 -21.578  1.00  0.00      PROA H
ATOM   2691  NE  ARG   194       0.363   4.776 -22.307  1.00  0.00      PROA N
ATOM   2692  HE  ARG   194       0.777   3.861 -22.200  1.00  0.00      PROA H
ATOM   2693  CZ  ARG   194       1.106   5.920 -22.253  1.00  0.00      PROA C
ATOM   2694  NH1 ARG   194       0.503   7.132 -22.429  1.00  0.00      PROA N
ATOM   2695 HH11 ARG   194      -0.492   7.177 -22.599  1.00  0.00      PROA H
ATOM   2696 HH12 ARG   194       1.053   7.977 -22.389  1.00  0.00      PROA H
ATOM   2697  NH2 ARG   194       2.450   5.857 -22.021  1.00  0.00      PROA N
ATOM   2698 HH21 ARG   194       2.895   4.960 -21.890  1.00  0.00      PROA H
ATOM   2699 HH22 ARG   194       2.993   6.708 -21.983  1.00  0.00      PROA H
ATOM   2700  C   ARG   194      -2.754   0.185 -21.757  1.00  0.00      PROA C
ATOM   2701  O   ARG   194      -2.193  -0.881 -22.002  1.00  0.00      PROA O
ATOM   2702  N   SER   195      -3.443   0.378 -20.613  1.00  0.00      PROA N
ATOM   2703  H   SER   195      -3.900   1.263 -20.442  1.00  0.00      PROA H
ATOM   2704  CA  SER   195      -3.501  -0.701 -19.668  1.00  0.00      PROA C
ATOM   2705  HA  SER   195      -3.200  -1.628 -20.155  1.00  0.00      PROA H
ATOM   2706  CB  SER   195      -2.575  -0.486 -18.458  1.00  0.00      PROA C
ATOM   2707  HB2 SER   195      -2.646  -1.343 -17.788  1.00  0.00      PROA H
ATOM   2708  HB3 SER   195      -1.546  -0.380 -18.803  1.00  0.00      PROA H
ATOM   2709  OG  SER   195      -2.956   0.689 -17.756  1.00  0.00      PROA O
ATOM   2710  HG  SER   195      -2.373   0.816 -17.004  1.00  0.00      PROA H
ATOM   2711  C   SER   195      -4.897  -0.804 -19.136  1.00  0.00      PROA C
ATOM   2712  O   SER   195      -5.384   0.072 -18.422  1.00  0.00      PROA O
ATOM   2713  N   PRO   196      -5.545  -1.872 -19.502  1.00  0.00      PROA N
ATOM   2714  CD  PRO   196      -5.309  -2.424 -20.827  1.00  0.00      PROA C
ATOM   2715  HD2 PRO   196      -4.566  -3.219 -20.763  1.00  0.00      PROA H
ATOM   2716  HD3 PRO   196      -4.945  -1.638 -21.489  1.00  0.00      PROA H
ATOM   2717  CG  PRO   196      -6.668  -2.963 -21.296  1.00  0.00      PROA C
ATOM   2718  HG2 PRO   196      -6.520  -3.889 -21.851  1.00  0.00      PROA H
ATOM   2719  HG3 PRO   196      -7.148  -2.226 -21.940  1.00  0.00      PROA H
ATOM   2720  CB  PRO   196      -7.456  -3.182 -19.994  1.00  0.00      PROA C
ATOM   2721  HB2 PRO   196      -7.292  -4.198 -19.636  1.00  0.00      PROA H
ATOM   2722  HB3 PRO   196      -8.519  -3.030 -20.182  1.00  0.00      PROA H
ATOM   2723  CA  PRO   196      -6.884  -2.137 -19.037  1.00  0.00      PROA C
ATOM   2724  HA  PRO   196      -7.515  -1.270 -19.232  1.00  0.00      PROA H
ATOM   2725  C   PRO   196      -6.903  -2.584 -17.610  1.00  0.00      PROA C
ATOM   2726  O   PRO   196      -7.967  -2.580 -16.996  1.00  0.00      PROA O
ATOM   2727  N   GLU   197      -5.736  -2.983 -17.075  1.00  0.00      PROA N
ATOM   2728  H   GLU   197      -4.883  -2.907 -17.611  1.00  0.00      PROA H
ATOM   2729  CA  GLU   197      -5.635  -3.524 -15.753  1.00  0.00      PROA C
ATOM   2730  HA  GLU   197      -6.304  -4.379 -15.658  1.00  0.00      PROA H
ATOM   2731  CB  GLU   197      -4.220  -4.005 -15.391  1.00  0.00      PROA C
ATOM   2732  HB2 GLU   197      -4.222  -4.418 -14.382  1.00  0.00      PROA H
ATOM   2733  HB3 GLU   197      -3.905  -4.774 -16.097  1.00  0.00      PROA H
ATOM   2734  CG  GLU   197      -3.147  -2.915 -15.420  1.00  0.00      PROA C
ATOM   2735  HG2 GLU   197      -3.046  -2.530 -16.435  1.00  0.00      PROA H
ATOM   2736  HG3 GLU   197      -3.435  -2.103 -14.751  1.00  0.00      PROA H
ATOM   2737  CD  GLU   197      -1.845  -3.557 -14.956  1.00  0.00      PROA C
ATOM   2738  OE1 GLU   197      -1.918  -4.679 -14.388  1.00  0.00      PROA O
ATOM   2739  OE2 GLU   197      -0.766  -2.938 -15.155  1.00  0.00      PROA O
ATOM   2740  C   GLU   197      -6.023  -2.481 -14.760  1.00  0.00      PROA C
ATOM   2741  O   GLU   197      -6.537  -2.797 -13.688  1.00  0.00      PROA O
ATOM   2742  N   LEU   198      -5.779  -1.201 -15.091  1.00  0.00      PROA N
ATOM   2743  H   LEU   198      -5.414  -0.977 -16.006  1.00  0.00      PROA H
ATOM   2744  CA  LEU   198      -6.037  -0.153 -14.151  1.00  0.00      PROA C
ATOM   2745  HA  LEU   198      -5.447  -0.319 -13.249  1.00  0.00      PROA H
ATOM   2746  CB  LEU   198      -5.681   1.247 -14.685  1.00  0.00      PROA C
ATOM   2747  HB2 LEU   198      -6.166   1.403 -15.649  1.00  0.00      PROA H
ATOM   2748  HB3 LEU   198      -6.024   2.004 -13.980  1.00  0.00      PROA H
ATOM   2749  CG  LEU   198      -4.167   1.457 -14.889  1.00  0.00      PROA C
ATOM   2750  HG  LEU   198      -3.793   0.730 -15.611  1.00  0.00      PROA H
ATOM   2751  CD1 LEU   198      -3.860   2.868 -15.416  1.00  0.00      PROA C
ATOM   2752 HD11 LEU   198      -4.217   3.609 -14.701  1.00  0.00      PROA H
ATOM   2753 HD12 LEU   198      -2.784   2.981 -15.548  1.00  0.00      PROA H
ATOM   2754 HD13 LEU   198      -4.361   3.017 -16.373  1.00  0.00      PROA H
ATOM   2755  CD2 LEU   198      -3.380   1.119 -13.612  1.00  0.00      PROA C
ATOM   2756 HD21 LEU   198      -3.553   0.077 -13.343  1.00  0.00      PROA H
ATOM   2757 HD22 LEU   198      -2.316   1.277 -13.787  1.00  0.00      PROA H
ATOM   2758 HD23 LEU   198      -3.713   1.764 -12.798  1.00  0.00      PROA H
ATOM   2759  C   LEU   198      -7.480  -0.153 -13.762  1.00  0.00      PROA C
ATOM   2760  O   LEU   198      -7.795  -0.032 -12.578  1.00  0.00      PROA O
ATOM   2761  N   VAL   199      -8.412  -0.284 -14.725  1.00  0.00      PROA N
ATOM   2762  H   VAL   199      -8.131  -0.372 -15.692  1.00  0.00      PROA H
ATOM   2763  CA  VAL   199      -9.787  -0.292 -14.317  1.00  0.00      PROA C
ATOM   2764  HA  VAL   199      -9.849  -0.112 -13.243  1.00  0.00      PROA H
ATOM   2765  CB  VAL   199     -10.608   0.760 -15.001  1.00  0.00      PROA C
ATOM   2766  HB  VAL   199     -10.550   0.623 -16.080  1.00  0.00      PROA H
ATOM   2767  CG1 VAL   199     -12.065   0.620 -14.531  1.00  0.00      PROA C
ATOM   2768 HG11 VAL   199     -12.114   0.754 -13.450  1.00  0.00      PROA H
ATOM   2769 HG12 VAL   199     -12.679   1.377 -15.018  1.00  0.00      PROA H
ATOM   2770 HG13 VAL   199     -12.438  -0.371 -14.791  1.00  0.00      PROA H
ATOM   2771  CG2 VAL   199      -9.986   2.136 -14.710  1.00  0.00      PROA C
ATOM   2772 HG21 VAL   199      -8.964   2.160 -15.088  1.00  0.00      PROA H
ATOM   2773 HG22 VAL   199     -10.573   2.912 -15.202  1.00  0.00      PROA H
ATOM   2774 HG23 VAL   199      -9.979   2.312 -13.635  1.00  0.00      PROA H
ATOM   2775  C   VAL   199     -10.374  -1.622 -14.672  1.00  0.00      PROA C
ATOM   2776  O   VAL   199     -10.668  -1.896 -15.835  1.00  0.00      PROA O
ATOM   2777  N   PRO   200     -10.536  -2.466 -13.689  1.00  0.00      PROA N
ATOM   2778  CD  PRO   200      -9.573  -2.523 -12.601  1.00  0.00      PROA C
ATOM   2779  HD2 PRO   200      -9.901  -1.872 -11.790  1.00  0.00      PROA H
ATOM   2780  HD3 PRO   200      -8.598  -2.193 -12.960  1.00  0.00      PROA H
ATOM   2781  CG  PRO   200      -9.537  -3.997 -12.161  1.00  0.00      PROA C
ATOM   2782  HG2 PRO   200      -9.485  -4.050 -11.073  1.00  0.00      PROA H
ATOM   2783  HG3 PRO   200      -8.660  -4.483 -12.589  1.00  0.00      PROA H
ATOM   2784  CB  PRO   200     -10.845  -4.596 -12.711  1.00  0.00      PROA C
ATOM   2785  HB2 PRO   200     -11.631  -4.503 -11.961  1.00  0.00      PROA H
ATOM   2786  HB3 PRO   200     -10.691  -5.648 -12.948  1.00  0.00      PROA H
ATOM   2787  CA  PRO   200     -11.120  -3.751 -13.951  1.00  0.00      PROA C
ATOM   2788  HA  PRO   200     -10.541  -4.265 -14.718  1.00  0.00      PROA H
ATOM   2789  C   PRO   200     -12.557  -3.693 -14.365  1.00  0.00      PROA C
ATOM   2790  O   PRO   200     -12.934  -4.423 -15.281  1.00  0.00      PROA O
ATOM   2791  N   MET   201     -13.375  -2.839 -13.714  1.00  0.00      PROA N
ATOM   2792  H   MET   201     -13.014  -2.271 -12.960  1.00  0.00      PROA H
ATOM   2793  CA  MET   201     -14.756  -2.733 -14.085  1.00  0.00      PROA C
ATOM   2794  HA  MET   201     -14.954  -3.380 -14.940  1.00  0.00      PROA H
ATOM   2795  CB  MET   201     -15.722  -3.145 -12.959  1.00  0.00      PROA C
ATOM   2796  HB2 MET   201     -15.493  -2.578 -12.057  1.00  0.00      PROA H
ATOM   2797  HB3 MET   201     -16.748  -2.938 -13.267  1.00  0.00      PROA H
ATOM   2798  CG  MET   201     -15.641  -4.630 -12.602  1.00  0.00      PROA C
ATOM   2799  HG2 MET   201     -15.943  -5.228 -13.462  1.00  0.00      PROA H
ATOM   2800  HG3 MET   201     -14.617  -4.882 -12.326  1.00  0.00      PROA H
ATOM   2801  SD  MET   201     -16.697  -5.141 -11.213  1.00  0.00      PROA S
ATOM   2802  CE  MET   201     -16.117  -6.862 -11.241  1.00  0.00      PROA C
ATOM   2803  HE1 MET   201     -15.041  -6.886 -11.070  1.00  0.00      PROA H
ATOM   2804  HE2 MET   201     -16.621  -7.429 -10.459  1.00  0.00      PROA H
ATOM   2805  HE3 MET   201     -16.340  -7.305 -12.212  1.00  0.00      PROA H
ATOM   2806  C   MET   201     -15.009  -1.285 -14.368  1.00  0.00      PROA C
ATOM   2807  O   MET   201     -15.109  -0.467 -13.456  1.00  0.00      PROA O
ATOM   2808  N   PRO   202     -15.078  -0.959 -15.628  1.00  0.00      PROA N
ATOM   2809  CD  PRO   202     -14.212  -1.645 -16.574  1.00  0.00      PROA C
ATOM   2810  HD2 PRO   202     -14.763  -2.456 -17.051  1.00  0.00      PROA H
ATOM   2811  HD3 PRO   202     -13.349  -2.054 -16.048  1.00  0.00      PROA H
ATOM   2812  CG  PRO   202     -13.785  -0.581 -17.599  1.00  0.00      PROA C
ATOM   2813  HG2 PRO   202     -13.758  -1.025 -18.594  1.00  0.00      PROA H
ATOM   2814  HG3 PRO   202     -12.795  -0.205 -17.342  1.00  0.00      PROA H
ATOM   2815  CB  PRO   202     -14.862   0.509 -17.474  1.00  0.00      PROA C
ATOM   2816  HB2 PRO   202     -15.670   0.304 -18.176  1.00  0.00      PROA H
ATOM   2817  HB3 PRO   202     -14.423   1.481 -17.698  1.00  0.00      PROA H
ATOM   2818  CA  PRO   202     -15.321   0.404 -16.023  1.00  0.00      PROA C
ATOM   2819  HA  PRO   202     -14.621   1.063 -15.508  1.00  0.00      PROA H
ATOM   2820  C   PRO   202     -16.733   0.874 -15.832  1.00  0.00      PROA C
ATOM   2821  O   PRO   202     -16.958   2.079 -15.889  1.00  0.00      PROA O
ATOM   2822  N   THR   203     -17.691  -0.043 -15.608  1.00  0.00      PROA N
ATOM   2823  H   THR   203     -17.440  -1.011 -15.464  1.00  0.00      PROA H
ATOM   2824  CA  THR   203     -19.096   0.266 -15.559  1.00  0.00      PROA C
ATOM   2825  HA  THR   203     -19.390   0.773 -16.478  1.00  0.00      PROA H
ATOM   2826  CB  THR   203     -19.947  -0.960 -15.415  1.00  0.00      PROA C
ATOM   2827  HB  THR   203     -19.684  -1.679 -16.190  1.00  0.00      PROA H
ATOM   2828  CG2 THR   203     -19.696  -1.574 -14.028  1.00  0.00      PROA C
ATOM   2829 HG21 THR   203     -19.957  -0.849 -13.257  1.00  0.00      PROA H
ATOM   2830 HG22 THR   203     -20.309  -2.467 -13.909  1.00  0.00      PROA H
ATOM   2831 HG23 THR   203     -18.643  -1.840 -13.934  1.00  0.00      PROA H
ATOM   2832  OG1 THR   203     -21.319  -0.624 -15.563  1.00  0.00      PROA O
ATOM   2833  HG1 THR   203     -21.854  -1.416 -15.469  1.00  0.00      PROA H
ATOM   2834  C   THR   203     -19.440   1.171 -14.412  1.00  0.00      PROA C
ATOM   2835  O   THR   203     -20.371   1.970 -14.507  1.00  0.00      PROA O
ATOM   2836  N   LEU   204     -18.690   1.076 -13.303  1.00  0.00      PROA N
ATOM   2837  H   LEU   204     -17.853   0.511 -13.306  1.00  0.00      PROA H
ATOM   2838  CA  LEU   204     -19.007   1.745 -12.071  1.00  0.00      PROA C
ATOM   2839  HA  LEU   204     -20.000   1.443 -11.738  1.00  0.00      PROA H
ATOM   2840  CB  LEU   204     -18.010   1.413 -10.949  1.00  0.00      PROA C
ATOM   2841  HB2 LEU   204     -17.004   1.695 -11.261  1.00  0.00      PROA H
ATOM   2842  HB3 LEU   204     -18.278   1.965 -10.048  1.00  0.00      PROA H
ATOM   2843  CG  LEU   204     -17.978  -0.083 -10.582  1.00  0.00      PROA C
ATOM   2844  HG  LEU   204     -17.253  -0.247  -9.784  1.00  0.00      PROA H
ATOM   2845  CD1 LEU   204     -19.354  -0.569 -10.099  1.00  0.00      PROA C
ATOM   2846 HD11 LEU   204     -20.090  -0.422 -10.889  1.00  0.00      PROA H
ATOM   2847 HD12 LEU   204     -19.298  -1.628  -9.848  1.00  0.00      PROA H
ATOM   2848 HD13 LEU   204     -19.650  -0.003  -9.216  1.00  0.00      PROA H
ATOM   2849  CD2 LEU   204     -17.401  -0.935 -11.724  1.00  0.00      PROA C
ATOM   2850 HD21 LEU   204     -16.383  -0.612 -11.940  1.00  0.00      PROA H
ATOM   2851 HD22 LEU   204     -17.395  -1.984 -11.429  1.00  0.00      PROA H
ATOM   2852 HD23 LEU   204     -18.017  -0.813 -12.616  1.00  0.00      PROA H
ATOM   2853  C   LEU   204     -19.058   3.244 -12.193  1.00  0.00      PROA C
ATOM   2854  O   LEU   204     -19.825   3.881 -11.471  1.00  0.00      PROA O
ATOM   2855  N   LYS   205     -18.255   3.873 -13.072  1.00  0.00      PROA N
ATOM   2856  H   LYS   205     -17.701   3.337 -13.724  1.00  0.00      PROA H
ATOM   2857  CA  LYS   205     -18.223   5.314 -13.041  1.00  0.00      PROA C
ATOM   2858  HA  LYS   205     -17.968   5.651 -12.036  1.00  0.00      PROA H
ATOM   2859  CB  LYS   205     -17.199   5.959 -13.999  1.00  0.00      PROA C
ATOM   2860  HB2 LYS   205     -17.017   6.990 -13.695  1.00  0.00      PROA H
ATOM   2861  HB3 LYS   205     -16.264   5.400 -13.963  1.00  0.00      PROA H
ATOM   2862  CG  LYS   205     -17.589   6.024 -15.478  1.00  0.00      PROA C
ATOM   2863  HG2 LYS   205     -18.516   6.587 -15.586  1.00  0.00      PROA H
ATOM   2864  HG3 LYS   205     -16.797   6.518 -16.042  1.00  0.00      PROA H
ATOM   2865  CD  LYS   205     -17.817   4.665 -16.134  1.00  0.00      PROA C
ATOM   2866  HD2 LYS   205     -17.041   3.971 -15.812  1.00  0.00      PROA H
ATOM   2867  HD3 LYS   205     -18.793   4.279 -15.841  1.00  0.00      PROA H
ATOM   2868  CE  LYS   205     -17.784   4.710 -17.663  1.00  0.00      PROA C
ATOM   2869  HE2 LYS   205     -16.788   5.001 -17.997  1.00  0.00      PROA H
ATOM   2870  HE3 LYS   205     -18.027   3.725 -18.062  1.00  0.00      PROA H
ATOM   2871  NZ  LYS   205     -18.767   5.692 -18.170  1.00  0.00      PROA N
ATOM   2872  HZ1 LYS   205     -18.545   6.608 -17.809  1.00  0.00      PROA H
ATOM   2873  HZ2 LYS   205     -18.734   5.710 -19.180  1.00  0.00      PROA H
ATOM   2874  HZ3 LYS   205     -19.694   5.426 -17.869  1.00  0.00      PROA H
ATOM   2875  C   LYS   205     -19.570   5.909 -13.312  1.00  0.00      PROA C
ATOM   2876  O   LYS   205     -19.987   6.828 -12.607  1.00  0.00      PROA O
ATOM   2877  N   GLY   206     -20.300   5.408 -14.324  1.00  0.00      PROA N
ATOM   2878  H   GLY   206     -19.936   4.650 -14.883  1.00  0.00      PROA H
ATOM   2879  CA  GLY   206     -21.593   5.971 -14.585  1.00  0.00      PROA C
ATOM   2880  HA2 GLY   206     -22.085   5.403 -15.375  1.00  0.00      PROA H
ATOM   2881  HA3 GLY   206     -22.197   5.930 -13.679  1.00  0.00      PROA H
ATOM   2882  C   GLY   206     -21.421   7.395 -15.016  1.00  0.00      PROA C
ATOM   2883  O   GLY   206     -20.733   7.691 -15.991  1.00  0.00      PROA O
ATOM   2884  N   ASP   207     -22.084   8.305 -14.283  1.00  0.00      PROA N
ATOM   2885  H   ASP   207     -22.612   8.014 -13.473  1.00  0.00      PROA H
ATOM   2886  CA  ASP   207     -22.125   9.716 -14.544  1.00  0.00      PROA C
ATOM   2887  HA  ASP   207     -22.453   9.887 -15.569  1.00  0.00      PROA H
ATOM   2888  CB  ASP   207     -23.101  10.423 -13.586  1.00  0.00      PROA C
ATOM   2889  HB2 ASP   207     -24.018   9.839 -13.504  1.00  0.00      PROA H
ATOM   2890  HB3 ASP   207     -22.642  10.518 -12.602  1.00  0.00      PROA H
ATOM   2891  CG  ASP   207     -23.439  11.810 -14.115  1.00  0.00      PROA C
ATOM   2892  OD1 ASP   207     -22.666  12.343 -14.952  1.00  0.00      PROA O
ATOM   2893  OD2 ASP   207     -24.491  12.354 -13.682  1.00  0.00      PROA O
ATOM   2894  C   ASP   207     -20.763  10.320 -14.349  1.00  0.00      PROA C
ATOM   2895  O   ASP   207     -20.380  11.243 -15.070  1.00  0.00      PROA O
ATOM   2896  N   GLY   208     -19.982   9.798 -13.385  1.00  0.00      PROA N
ATOM   2897  H   GLY   208     -20.271   8.961 -12.899  1.00  0.00      PROA H
ATOM   2898  CA  GLY   208     -18.731  10.409 -13.022  1.00  0.00      PROA C
ATOM   2899  HA2 GLY   208     -18.851  11.492 -12.989  1.00  0.00      PROA H
ATOM   2900  HA3 GLY   208     -18.420  10.048 -12.041  1.00  0.00      PROA H
ATOM   2901  C   GLY   208     -17.650  10.084 -14.008  1.00  0.00      PROA C
ATOM   2902  O   GLY   208     -17.912   9.604 -15.110  1.00  0.00      PROA O
ATOM   2903  N   ARG   209     -16.388  10.393 -13.618  1.00  0.00      PROA N
ATOM   2904  H   ARG   209     -16.225  10.795 -12.707  1.00  0.00      PROA H
ATOM   2905  CA  ARG   209     -15.242  10.172 -14.457  1.00  0.00      PROA C
ATOM   2906  HA  ARG   209     -15.534   9.579 -15.324  1.00  0.00      PROA H
ATOM   2907  CB  ARG   209     -14.590  11.462 -14.991  1.00  0.00      PROA C
ATOM   2908  HB2 ARG   209     -15.356  12.102 -15.428  1.00  0.00      PROA H
ATOM   2909  HB3 ARG   209     -14.101  11.988 -14.172  1.00  0.00      PROA H
ATOM   2910  CG  ARG   209     -13.535  11.186 -16.070  1.00  0.00      PROA C
ATOM   2911  HG2 ARG   209     -12.892  10.367 -15.748  1.00  0.00      PROA H
ATOM   2912  HG3 ARG   209     -14.031  10.914 -17.002  1.00  0.00      PROA H
ATOM   2913  CD  ARG   209     -12.605  12.360 -16.403  1.00  0.00      PROA C
ATOM   2914  HD2 ARG   209     -12.002  12.606 -15.528  1.00  0.00      PROA H
ATOM   2915  HD3 ARG   209     -11.949  12.082 -17.228  1.00  0.00      PROA H
ATOM   2916  NE  ARG   209     -13.438  13.533 -16.790  1.00  0.00      PROA N
ATOM   2917  HE  ARG   209     -13.799  13.577 -17.733  1.00  0.00      PROA H
ATOM   2918  CZ  ARG   209     -13.691  14.511 -15.872  1.00  0.00      PROA C
ATOM   2919  NH1 ARG   209     -13.144  14.429 -14.622  1.00  0.00      PROA N
ATOM   2920 HH11 ARG   209     -12.555  13.645 -14.382  1.00  0.00      PROA H
ATOM   2921 HH12 ARG   209     -13.333  15.153 -13.944  1.00  0.00      PROA H
ATOM   2922  NH2 ARG   209     -14.474  15.579 -16.203  1.00  0.00      PROA N
ATOM   2923 HH21 ARG   209     -14.866  15.645 -17.132  1.00  0.00      PROA H
ATOM   2924 HH22 ARG   209     -14.657  16.299 -15.519  1.00  0.00      PROA H
ATOM   2925  C   ARG   209     -14.186   9.486 -13.641  1.00  0.00      PROA C
ATOM   2926  O   ARG   209     -14.278   9.413 -12.418  1.00  0.00      PROA O
ATOM   2927  N   HID   210     -13.165   8.926 -14.326  1.00  0.00      PROA N
ATOM   2928  H   HID   210     -13.149   8.971 -15.335  1.00  0.00      PROA H
ATOM   2929  CA  HID   210     -12.080   8.256 -13.665  1.00  0.00      PROA C
ATOM   2930  HA  HID   210     -12.453   7.749 -12.776  1.00  0.00      PROA H
ATOM   2931  CB  HID   210     -11.392   7.200 -14.546  1.00  0.00      PROA C
ATOM   2932  HB2 HID   210     -11.010   7.673 -15.450  1.00  0.00      PROA H
ATOM   2933  HB3 HID   210     -10.566   6.750 -13.996  1.00  0.00      PROA H
ATOM   2934  CG  HID   210     -12.326   6.100 -14.959  1.00  0.00      PROA C
ATOM   2935  ND1 HID   210     -12.655   5.026 -14.160  1.00  0.00      PROA N
ATOM   2936  HD1 HID   210     -12.309   4.852 -13.227  1.00  0.00      PROA H
ATOM   2937  CE1 HID   210     -13.524   4.262 -14.868  1.00  0.00      PROA C
ATOM   2938  HE1 HID   210     -13.926   3.348 -14.433  1.00  0.00      PROA H
ATOM   2939  NE2 HID   210     -13.776   4.768 -16.065  1.00  0.00      PROA N
ATOM   2940  CD2 HID   210     -13.019   5.926 -16.117  1.00  0.00      PROA C
ATOM   2941  HD2 HID   210     -13.092   6.497 -17.042  1.00  0.00      PROA H
ATOM   2942  C   HID   210     -11.052   9.277 -13.283  1.00  0.00      PROA C
ATOM   2943  O   HID   210     -10.904  10.300 -13.949  1.00  0.00      PROA O
ATOM   2944  N   MET   211     -10.317   9.022 -12.180  1.00  0.00      PROA N
ATOM   2945  H   MET   211     -10.483   8.180 -11.646  1.00  0.00      PROA H
ATOM   2946  CA  MET   211      -9.298   9.941 -11.756  1.00  0.00      PROA C
ATOM   2947  HA  MET   211      -9.071  10.632 -12.568  1.00  0.00      PROA H
ATOM   2948  CB  MET   211      -9.677  10.798 -10.533  1.00  0.00      PROA C
ATOM   2949  HB2 MET   211     -10.003  10.149  -9.721  1.00  0.00      PROA H
ATOM   2950  HB3 MET   211      -8.810  11.375 -10.211  1.00  0.00      PROA H
ATOM   2951  CG  MET   211     -10.807  11.798 -10.784  1.00  0.00      PROA C
ATOM   2952  HG2 MET   211     -10.854  12.508  -9.959  1.00  0.00      PROA H
ATOM   2953  HG3 MET   211     -10.617  12.335 -11.714  1.00  0.00      PROA H
ATOM   2954  SD  MET   211     -12.456  11.052 -10.933  1.00  0.00      PROA S
ATOM   2955  CE  MET   211     -12.573  10.577  -9.185  1.00  0.00      PROA C
ATOM   2956  HE1 MET   211     -12.503  11.468  -8.560  1.00  0.00      PROA H
ATOM   2957  HE2 MET   211     -13.527  10.082  -9.005  1.00  0.00      PROA H
ATOM   2958  HE3 MET   211     -11.759   9.896  -8.937  1.00  0.00      PROA H
ATOM   2959  C   MET   211      -8.105   9.145 -11.342  1.00  0.00      PROA C
ATOM   2960  O   MET   211      -8.199   7.944 -11.093  1.00  0.00      PROA O
ATOM   2961  N   GLU   212      -6.926   9.799 -11.292  1.00  0.00      PROA N
ATOM   2962  H   GLU   212      -6.872  10.765 -11.581  1.00  0.00      PROA H
ATOM   2963  CA  GLU   212      -5.780   9.084 -10.824  1.00  0.00      PROA C
ATOM   2964  HA  GLU   212      -6.094   8.130 -10.399  1.00  0.00      PROA H
ATOM   2965  CB  GLU   212      -4.724   8.755 -11.894  1.00  0.00      PROA C
ATOM   2966  HB2 GLU   212      -3.987   8.068 -11.479  1.00  0.00      PROA H
ATOM   2967  HB3 GLU   212      -5.208   8.292 -12.754  1.00  0.00      PROA H
ATOM   2968  CG  GLU   212      -3.949   9.956 -12.425  1.00  0.00      PROA C
ATOM   2969  HG2 GLU   212      -4.647  10.689 -12.829  1.00  0.00      PROA H
ATOM   2970  HG3 GLU   212      -3.378  10.408 -11.614  1.00  0.00      PROA H
ATOM   2971  CD  GLU   212      -3.023   9.432 -13.513  1.00  0.00      PROA C
ATOM   2972  OE1 GLU   212      -3.502   9.277 -14.668  1.00  0.00      PROA O
ATOM   2973  OE2 GLU   212      -1.829   9.176 -13.203  1.00  0.00      PROA O
ATOM   2974  C   GLU   212      -5.144   9.903  -9.754  1.00  0.00      PROA C
ATOM   2975  O   GLU   212      -5.109  11.132  -9.824  1.00  0.00      PROA O
ATOM   2976  N   VAL   213      -4.652   9.218  -8.709  1.00  0.00      PROA N
ATOM   2977  H   VAL   213      -4.725   8.210  -8.685  1.00  0.00      PROA H
ATOM   2978  CA  VAL   213      -4.024   9.902  -7.624  1.00  0.00      PROA C
ATOM   2979  HA  VAL   213      -4.064  10.977  -7.800  1.00  0.00      PROA H
ATOM   2980  CB  VAL   213      -4.678   9.636  -6.299  1.00  0.00      PROA C
ATOM   2981  HB  VAL   213      -4.690   8.562  -6.108  1.00  0.00      PROA H
ATOM   2982  CG1 VAL   213      -3.874  10.353  -5.202  1.00  0.00      PROA C
ATOM   2983 HG11 VAL   213      -3.863  11.424  -5.401  1.00  0.00      PROA H
ATOM   2984 HG12 VAL   213      -4.337  10.169  -4.232  1.00  0.00      PROA H
ATOM   2985 HG13 VAL   213      -2.852   9.974  -5.194  1.00  0.00      PROA H
ATOM   2986  CG2 VAL   213      -6.151  10.069  -6.380  1.00  0.00      PROA C
ATOM   2987 HG21 VAL   213      -6.655   9.501  -7.162  1.00  0.00      PROA H
ATOM   2988 HG22 VAL   213      -6.639   9.881  -5.423  1.00  0.00      PROA H
ATOM   2989 HG23 VAL   213      -6.205  11.133  -6.612  1.00  0.00      PROA H
ATOM   2990  C   VAL   213      -2.630   9.384  -7.537  1.00  0.00      PROA C
ATOM   2991  O   VAL   213      -2.393   8.180  -7.649  1.00  0.00      PROA O
ATOM   2992  N   ILE   214      -1.657  10.293  -7.351  1.00  0.00      PROA N
ATOM   2993  H   ILE   214      -1.889  11.274  -7.285  1.00  0.00      PROA H
ATOM   2994  CA  ILE   214      -0.299   9.854  -7.249  1.00  0.00      PROA C
ATOM   2995  HA  ILE   214      -0.265   8.765  -7.282  1.00  0.00      PROA H
ATOM   2996  CB  ILE   214       0.573  10.371  -8.358  1.00  0.00      PROA C
ATOM   2997  HB  ILE   214       0.484  11.456  -8.416  1.00  0.00      PROA H
ATOM   2998  CG2 ILE   214       2.030   9.977  -8.054  1.00  0.00      PROA C
ATOM   2999 HG21 ILE   214       2.108   8.891  -7.993  1.00  0.00      PROA H
ATOM   3000 HG22 ILE   214       2.679  10.343  -8.849  1.00  0.00      PROA H
ATOM   3001 HG23 ILE   214       2.335  10.416  -7.105  1.00  0.00      PROA H
ATOM   3002  CG1 ILE   214       0.060   9.845  -9.713  1.00  0.00      PROA C
ATOM   3003 HG12 ILE   214       0.299   8.786  -9.806  1.00  0.00      PROA H
ATOM   3004 HG13 ILE   214      -1.020   9.980  -9.770  1.00  0.00      PROA H
ATOM   3005  CD1 ILE   214       0.668  10.554 -10.924  1.00  0.00      PROA C
ATOM   3006 HD11 ILE   214       1.750  10.423 -10.917  1.00  0.00      PROA H
ATOM   3007 HD12 ILE   214       0.257  10.127 -11.839  1.00  0.00      PROA H
ATOM   3008 HD13 ILE   214       0.431  11.617 -10.881  1.00  0.00      PROA H
ATOM   3009  C   ILE   214       0.229  10.373  -5.955  1.00  0.00      PROA C
ATOM   3010  O   ILE   214       0.003  11.528  -5.594  1.00  0.00      PROA O
ATOM   3011  N   LYS   215       0.929   9.513  -5.193  1.00  0.00      PROA N
ATOM   3012  H   LYS   215       1.070   8.562  -5.504  1.00  0.00      PROA H
ATOM   3013  CA  LYS   215       1.463   9.970  -3.950  1.00  0.00      PROA C
ATOM   3014  HA  LYS   215       1.186  11.013  -3.797  1.00  0.00      PROA H
ATOM   3015  CB  LYS   215       0.968   9.191  -2.716  1.00  0.00      PROA C
ATOM   3016  HB2 LYS   215       1.139   8.125  -2.866  1.00  0.00      PROA H
ATOM   3017  HB3 LYS   215       1.512   9.525  -1.832  1.00  0.00      PROA H
ATOM   3018  CG  LYS   215      -0.519   9.345  -2.389  1.00  0.00      PROA C
ATOM   3019  HG2 LYS   215      -0.710  10.357  -2.031  1.00  0.00      PROA H
ATOM   3020  HG3 LYS   215      -1.111   9.160  -3.285  1.00  0.00      PROA H
ATOM   3021  CD  LYS   215      -0.995   8.370  -1.306  1.00  0.00      PROA C
ATOM   3022  HD2 LYS   215      -0.888   7.346  -1.666  1.00  0.00      PROA H
ATOM   3023  HD3 LYS   215      -0.394   8.503  -0.407  1.00  0.00      PROA H
ATOM   3024  CE  LYS   215      -2.458   8.551  -0.899  1.00  0.00      PROA C
ATOM   3025  HE2 LYS   215      -2.607   9.561  -0.516  1.00  0.00      PROA H
ATOM   3026  HE3 LYS   215      -3.100   8.395  -1.766  1.00  0.00      PROA H
ATOM   3027  NZ  LYS   215      -2.814   7.573   0.153  1.00  0.00      PROA N
ATOM   3028  HZ1 LYS   215      -2.224   7.717   0.960  1.00  0.00      PROA H
ATOM   3029  HZ2 LYS   215      -3.781   7.699   0.416  1.00  0.00      PROA H
ATOM   3030  HZ3 LYS   215      -2.680   6.636  -0.199  1.00  0.00      PROA H
ATOM   3031  C   LYS   215       2.934   9.756  -3.976  1.00  0.00      PROA C
ATOM   3032  O   LYS   215       3.422   8.731  -4.449  1.00  0.00      PROA O
ATOM   3033  N   ILE   216       3.685  10.751  -3.475  1.00  0.00      PROA N
ATOM   3034  H   ILE   216       3.256  11.630  -3.224  1.00  0.00      PROA H
ATOM   3035  CA  ILE   216       5.085  10.551  -3.306  1.00  0.00      PROA C
ATOM   3036  HA  ILE   216       5.365   9.579  -3.712  1.00  0.00      PROA H
ATOM   3037  CB  ILE   216       5.994  11.539  -3.964  1.00  0.00      PROA C
ATOM   3038  HB  ILE   216       5.806  11.547  -5.038  1.00  0.00      PROA H
ATOM   3039  CG2 ILE   216       5.731  12.941  -3.388  1.00  0.00      PROA C
ATOM   3040 HG21 ILE   216       5.919  12.934  -2.314  1.00  0.00      PROA H
ATOM   3041 HG22 ILE   216       6.394  13.661  -3.867  1.00  0.00      PROA H
ATOM   3042 HG23 ILE   216       4.695  13.222  -3.573  1.00  0.00      PROA H
ATOM   3043  CG1 ILE   216       7.431  11.028  -3.763  1.00  0.00      PROA C
ATOM   3044 HG12 ILE   216       7.690  11.077  -2.706  1.00  0.00      PROA H
ATOM   3045 HG13 ILE   216       7.501   9.996  -4.107  1.00  0.00      PROA H
ATOM   3046  CD1 ILE   216       8.499  11.810  -4.511  1.00  0.00      PROA C
ATOM   3047 HD11 ILE   216       8.487  12.849  -4.180  1.00  0.00      PROA H
ATOM   3048 HD12 ILE   216       9.477  11.376  -4.308  1.00  0.00      PROA H
ATOM   3049 HD13 ILE   216       8.298  11.768  -5.581  1.00  0.00      PROA H
ATOM   3050  C   ILE   216       5.302  10.685  -1.842  1.00  0.00      PROA C
ATOM   3051  O   ILE   216       4.751  11.582  -1.206  1.00  0.00      PROA O
ATOM   3052  N   LYS   217       6.099   9.774  -1.264  1.00  0.00      PROA N
ATOM   3053  H   LYS   217       6.574   9.086  -1.831  1.00  0.00      PROA H
ATOM   3054  CA  LYS   217       6.279   9.775   0.155  1.00  0.00      PROA C
ATOM   3055  HA  LYS   217       5.520  10.406   0.617  1.00  0.00      PROA H
ATOM   3056  CB  LYS   217       6.151   8.345   0.718  1.00  0.00      PROA C
ATOM   3057  HB2 LYS   217       5.291   7.851   0.264  1.00  0.00      PROA H
ATOM   3058  HB3 LYS   217       7.055   7.782   0.489  1.00  0.00      PROA H
ATOM   3059  CG  LYS   217       5.952   8.206   2.229  1.00  0.00      PROA C
ATOM   3060  HG2 LYS   217       5.157   8.877   2.554  1.00  0.00      PROA H
ATOM   3061  HG3 LYS   217       5.680   7.178   2.467  1.00  0.00      PROA H
ATOM   3062  CD  LYS   217       7.176   8.539   3.079  1.00  0.00      PROA C
ATOM   3063  HD2 LYS   217       8.049   8.025   2.677  1.00  0.00      PROA H
ATOM   3064  HD3 LYS   217       7.349   9.615   3.061  1.00  0.00      PROA H
ATOM   3065  CE  LYS   217       7.004   8.111   4.538  1.00  0.00      PROA C
ATOM   3066  HE2 LYS   217       7.898   8.374   5.102  1.00  0.00      PROA H
ATOM   3067  HE3 LYS   217       6.141   8.620   4.967  1.00  0.00      PROA H
ATOM   3068  NZ  LYS   217       6.793   6.647   4.613  1.00  0.00      PROA N
ATOM   3069  HZ1 LYS   217       7.592   6.172   4.218  1.00  0.00      PROA H
ATOM   3070  HZ2 LYS   217       6.681   6.373   5.578  1.00  0.00      PROA H
ATOM   3071  HZ3 LYS   217       5.963   6.400   4.093  1.00  0.00      PROA H
ATOM   3072  C   LYS   217       7.644  10.313   0.430  1.00  0.00      PROA C
ATOM   3073  O   LYS   217       8.621   9.915  -0.203  1.00  0.00      PROA O
ATOM   3074  N   ASN   218       7.735  11.258   1.388  1.00  0.00      PROA N
ATOM   3075  H   ASN   218       6.910  11.541   1.898  1.00  0.00      PROA H
ATOM   3076  CA  ASN   218       8.999  11.863   1.684  1.00  0.00      PROA C
ATOM   3077  HA  ASN   218       9.745  11.514   0.970  1.00  0.00      PROA H
ATOM   3078  CB  ASN   218       8.939  13.397   1.603  1.00  0.00      PROA C
ATOM   3079  HB2 ASN   218       8.311  13.693   0.763  1.00  0.00      PROA H
ATOM   3080  HB3 ASN   218       8.520  13.795   2.527  1.00  0.00      PROA H
ATOM   3081  CG  ASN   218      10.350  13.923   1.405  1.00  0.00      PROA C
ATOM   3082  OD1 ASN   218      10.546  15.064   0.991  1.00  0.00      PROA O
ATOM   3083  ND2 ASN   218      11.365  13.071   1.708  1.00  0.00      PROA N
ATOM   3084 HD21 ASN   218      12.323  13.371   1.594  1.00  0.00      PROA H
ATOM   3085 HD22 ASN   218      11.158  12.142   2.045  1.00  0.00      PROA H
ATOM   3086  C   ASN   218       9.378  11.472   3.080  1.00  0.00      PROA C
ATOM   3087  O   ASN   218       8.666  11.748   4.044  1.00  0.00      PROA O
ATOM   3088  N   PHE   219      10.518  10.766   3.181  1.00  0.00      PROA N
ATOM   3089  H   PHE   219      11.057  10.555   2.353  1.00  0.00      PROA H
ATOM   3090  CA  PHE   219      11.117  10.236   4.373  1.00  0.00      PROA C
ATOM   3091  HA  PHE   219      10.347   9.778   4.994  1.00  0.00      PROA H
ATOM   3092  CB  PHE   219      12.177   9.170   4.060  1.00  0.00      PROA C
ATOM   3093  HB2 PHE   219      12.934   9.593   3.400  1.00  0.00      PROA H
ATOM   3094  HB3 PHE   219      12.647   8.841   4.987  1.00  0.00      PROA H
ATOM   3095  CG  PHE   219      11.446   8.056   3.399  1.00  0.00      PROA C
ATOM   3096  CD1 PHE   219      10.756   7.134   4.152  1.00  0.00      PROA C
ATOM   3097  HD1 PHE   219      10.747   7.216   5.239  1.00  0.00      PROA H
ATOM   3098  CE1 PHE   219      10.074   6.107   3.545  1.00  0.00      PROA C
ATOM   3099  HE1 PHE   219       9.531   5.381   4.150  1.00  0.00      PROA H
ATOM   3100  CZ  PHE   219      10.079   5.995   2.175  1.00  0.00      PROA C
ATOM   3101  HZ  PHE   219       9.539   5.180   1.693  1.00  0.00      PROA H
ATOM   3102  CE2 PHE   219      10.765   6.912   1.416  1.00  0.00      PROA C
ATOM   3103  HE2 PHE   219      10.770   6.826   0.330  1.00  0.00      PROA H
ATOM   3104  CD2 PHE   219      11.445   7.939   2.030  1.00  0.00      PROA C
ATOM   3105  HD2 PHE   219      11.986   8.662   1.421  1.00  0.00      PROA H
ATOM   3106  C   PHE   219      11.779  11.297   5.201  1.00  0.00      PROA C
ATOM   3107  O   PHE   219      11.887  11.153   6.417  1.00  0.00      PROA O
ATOM   3108  N   ASP   220      12.271  12.383   4.571  1.00  0.00      PROA N
ATOM   3109  H   ASP   220      12.051  12.546   3.598  1.00  0.00      PROA H
ATOM   3110  CA  ASP   220      13.111  13.315   5.275  1.00  0.00      PROA C
ATOM   3111  HA  ASP   220      14.009  12.805   5.621  1.00  0.00      PROA H
ATOM   3112  CB  ASP   220      13.554  14.503   4.397  1.00  0.00      PROA C
ATOM   3113  HB2 ASP   220      14.211  15.155   4.972  1.00  0.00      PROA H
ATOM   3114  HB3 ASP   220      14.087  14.131   3.522  1.00  0.00      PROA H
ATOM   3115  CG  ASP   220      12.336  15.299   3.938  1.00  0.00      PROA C
ATOM   3116  OD1 ASP   220      11.224  14.715   3.873  1.00  0.00      PROA O
ATOM   3117  OD2 ASP   220      12.513  16.509   3.637  1.00  0.00      PROA O
ATOM   3118  C   ASP   220      12.479  13.862   6.525  1.00  0.00      PROA C
ATOM   3119  O   ASP   220      13.069  13.748   7.599  1.00  0.00      PROA O
ATOM   3120  N   ASN   221      11.271  14.453   6.465  1.00  0.00      PROA N
ATOM   3121  H   ASN   221      10.784  14.519   5.583  1.00  0.00      PROA H
ATOM   3122  CA  ASN   221      10.731  14.967   7.692  1.00  0.00      PROA C
ATOM   3123  HA  ASN   221      11.498  14.943   8.465  1.00  0.00      PROA H
ATOM   3124  CB  ASN   221      10.223  16.422   7.615  1.00  0.00      PROA C
ATOM   3125  HB2 ASN   221       9.933  16.760   8.610  1.00  0.00      PROA H
ATOM   3126  HB3 ASN   221      11.015  17.064   7.230  1.00  0.00      PROA H
ATOM   3127  CG  ASN   221       9.017  16.491   6.685  1.00  0.00      PROA C
ATOM   3128  OD1 ASN   221       7.912  16.828   7.110  1.00  0.00      PROA O
ATOM   3129  ND2 ASN   221       9.229  16.160   5.384  1.00  0.00      PROA N
ATOM   3130 HD21 ASN   221       8.462  16.190   4.727  1.00  0.00      PROA H
ATOM   3131 HD22 ASN   221      10.153  15.887   5.079  1.00  0.00      PROA H
ATOM   3132  C   ASN   221       9.573  14.096   8.047  1.00  0.00      PROA C
ATOM   3133  O   ASN   221       8.719  13.819   7.206  1.00  0.00      PROA O
ATOM   3134  N   CYS   222       9.533  13.611   9.305  1.00  0.00      PROA N
ATOM   3135  H   CYS   222      10.260  13.854   9.963  1.00  0.00      PROA H
ATOM   3136  CA  CYS   222       8.452  12.751   9.692  1.00  0.00      PROA C
ATOM   3137  HA  CYS   222       7.571  12.983   9.094  1.00  0.00      PROA H
ATOM   3138  CB  CYS   222       8.770  11.259   9.495  1.00  0.00      PROA C
ATOM   3139  HB2 CYS   222       9.591  10.972  10.152  1.00  0.00      PROA H
ATOM   3140  HB3 CYS   222       7.888  10.665   9.736  1.00  0.00      PROA H
ATOM   3141  SG  CYS   222       9.260  10.843   7.798  1.00  0.00      PROA S
ATOM   3142  HG  CYS   222       9.440   9.544   8.020  1.00  0.00      PROA H
ATOM   3143  C   CYS   222       8.232  12.920  11.163  1.00  0.00      PROA C
ATOM   3144  O   CYS   222       9.184  13.102  11.919  1.00  0.00      PROA O
ATOM   3145  N   ASP   223       6.954  12.926  11.595  1.00  0.00      PROA N
ATOM   3146  H   ASP   223       6.196  12.854  10.932  1.00  0.00      PROA H
ATOM   3147  CA  ASP   223       6.666  13.034  12.996  1.00  0.00      PROA C
ATOM   3148  HA  ASP   223       7.342  13.757  13.452  1.00  0.00      PROA H
ATOM   3149  CB  ASP   223       5.229  13.496  13.285  1.00  0.00      PROA C
ATOM   3150  HB2 ASP   223       4.536  12.950  12.645  1.00  0.00      PROA H
ATOM   3151  HB3 ASP   223       4.988  13.301  14.330  1.00  0.00      PROA H
ATOM   3152  CG  ASP   223       5.224  14.986  12.976  1.00  0.00      PROA C
ATOM   3153  OD1 ASP   223       6.284  15.627  13.204  1.00  0.00      PROA O
ATOM   3154  OD2 ASP   223       4.176  15.502  12.501  1.00  0.00      PROA O
ATOM   3155  C   ASP   223       6.952  11.762  13.748  1.00  0.00      PROA C
ATOM   3156  O   ASP   223       7.632  11.793  14.771  1.00  0.00      PROA O
ATOM   3157  N   GLN   224       6.474  10.597  13.256  1.00  0.00      PROA N
ATOM   3158  H   GLN   224       5.976  10.586  12.378  1.00  0.00      PROA H
ATOM   3159  CA  GLN   224       6.676   9.370  13.987  1.00  0.00      PROA C
ATOM   3160  HA  GLN   224       6.969   9.600  15.011  1.00  0.00      PROA H
ATOM   3161  CB  GLN   224       5.432   8.470  14.066  1.00  0.00      PROA C
ATOM   3162  HB2 GLN   224       5.087   8.237  13.059  1.00  0.00      PROA H
ATOM   3163  HB3 GLN   224       5.683   7.546  14.586  1.00  0.00      PROA H
ATOM   3164  CG  GLN   224       4.229   9.057  14.801  1.00  0.00      PROA C
ATOM   3165  HG2 GLN   224       4.506   9.282  15.831  1.00  0.00      PROA H
ATOM   3166  HG3 GLN   224       3.909   9.972  14.303  1.00  0.00      PROA H
ATOM   3167  CD  GLN   224       3.134   8.000  14.751  1.00  0.00      PROA C
ATOM   3168  OE1 GLN   224       2.048   8.234  14.222  1.00  0.00      PROA O
ATOM   3169  NE2 GLN   224       3.434   6.800  15.310  1.00  0.00      PROA N
ATOM   3170 HE21 GLN   224       2.747   6.059  15.307  1.00  0.00      PROA H
ATOM   3171 HE22 GLN   224       4.342   6.653  15.727  1.00  0.00      PROA H
ATOM   3172  C   GLN   224       7.649   8.545  13.219  1.00  0.00      PROA C
ATOM   3173  O   GLN   224       7.408   8.210  12.060  1.00  0.00      PROA O
ATOM   3174  N   ARG   225       8.771   8.158  13.854  1.00  0.00      PROA N
ATOM   3175  H   ARG   225       8.916   8.410  14.822  1.00  0.00      PROA H
ATOM   3176  CA  ARG   225       9.725   7.393  13.115  1.00  0.00      PROA C
ATOM   3177  HA  ARG   225       9.277   7.058  12.179  1.00  0.00      PROA H
ATOM   3178  CB  ARG   225      10.980   8.215  12.780  1.00  0.00      PROA C
ATOM   3179  HB2 ARG   225      10.685   9.165  12.335  1.00  0.00      PROA H
ATOM   3180  HB3 ARG   225      11.547   8.401  13.692  1.00  0.00      PROA H
ATOM   3181  CG  ARG   225      11.935   7.545  11.795  1.00  0.00      PROA C
ATOM   3182  HG2 ARG   225      12.401   6.682  12.270  1.00  0.00      PROA H
ATOM   3183  HG3 ARG   225      11.381   7.220  10.915  1.00  0.00      PROA H
ATOM   3184  CD  ARG   225      13.049   8.483  11.329  1.00  0.00      PROA C
ATOM   3185  HD2 ARG   225      12.611   9.351  10.836  1.00  0.00      PROA H
ATOM   3186  HD3 ARG   225      13.632   8.811  12.190  1.00  0.00      PROA H
ATOM   3187  NE  ARG   225      13.907   7.724  10.380  1.00  0.00      PROA N
ATOM   3188  HE  ARG   225      14.112   6.757  10.584  1.00  0.00      PROA H
ATOM   3189  CZ  ARG   225      14.397   8.336   9.263  1.00  0.00      PROA C
ATOM   3190  NH1 ARG   225      14.101   9.642   9.003  1.00  0.00      PROA N
ATOM   3191 HH11 ARG   225      13.515  10.161   9.642  1.00  0.00      PROA H
ATOM   3192 HH12 ARG   225      14.469  10.085   8.174  1.00  0.00      PROA H
ATOM   3193  NH2 ARG   225      15.192   7.639   8.403  1.00  0.00      PROA N
ATOM   3194 HH21 ARG   225      15.415   6.673   8.596  1.00  0.00      PROA H
ATOM   3195 HH22 ARG   225      15.555   8.091   7.576  1.00  0.00      PROA H
ATOM   3196  C   ARG   225      10.127   6.224  13.950  1.00  0.00      PROA C
ATOM   3197  O   ARG   225      10.228   6.333  15.171  1.00  0.00      PROA O
ATOM   3198  N   ILE   226      10.320   5.049  13.311  1.00  0.00      PROA N
ATOM   3199  H   ILE   226      10.154   4.982  12.317  1.00  0.00      PROA H
ATOM   3200  CA  ILE   226      10.760   3.914  14.067  1.00  0.00      PROA C
ATOM   3201  HA  ILE   226      10.859   4.192  15.116  1.00  0.00      PROA H
ATOM   3202  CB  ILE   226       9.823   2.742  14.003  1.00  0.00      PROA C
ATOM   3203  HB  ILE   226       9.690   2.439  12.964  1.00  0.00      PROA H
ATOM   3204  CG2 ILE   226      10.459   1.607  14.820  1.00  0.00      PROA C
ATOM   3205 HG21 ILE   226      10.595   1.933  15.851  1.00  0.00      PROA H
ATOM   3206 HG22 ILE   226       9.807   0.734  14.799  1.00  0.00      PROA H
ATOM   3207 HG23 ILE   226      11.427   1.347  14.391  1.00  0.00      PROA H
ATOM   3208  CG1 ILE   226       8.413   3.126  14.483  1.00  0.00      PROA C
ATOM   3209 HG12 ILE   226       7.834   2.222  14.672  1.00  0.00      PROA H
ATOM   3210 HG13 ILE   226       8.487   3.708  15.402  1.00  0.00      PROA H
ATOM   3211  CD1 ILE   226       7.632   3.966  13.473  1.00  0.00      PROA C
ATOM   3212 HD11 ILE   226       7.518   3.406  12.545  1.00  0.00      PROA H
ATOM   3213 HD12 ILE   226       6.647   4.200  13.878  1.00  0.00      PROA H
ATOM   3214 HD13 ILE   226       8.172   4.892  13.275  1.00  0.00      PROA H
ATOM   3215  C   ILE   226      12.044   3.440  13.458  1.00  0.00      PROA C
ATOM   3216  O   ILE   226      12.034   2.843  12.382  1.00  0.00      PROA O
ATOM   3217  N   ASN   227      13.185   3.705  14.132  1.00  0.00      PROA N
ATOM   3218  H   ASN   227      13.155   4.255  14.979  1.00  0.00      PROA H
ATOM   3219  CA  ASN   227      14.461   3.223  13.677  1.00  0.00      PROA C
ATOM   3220  HA  ASN   227      14.524   2.148  13.844  1.00  0.00      PROA H
ATOM   3221  CB  ASN   227      14.734   3.461  12.181  1.00  0.00      PROA C
ATOM   3222  HB2 ASN   227      15.662   2.965  11.898  1.00  0.00      PROA H
ATOM   3223  HB3 ASN   227      13.911   3.057  11.592  1.00  0.00      PROA H
ATOM   3224  CG  ASN   227      14.856   4.958  11.936  1.00  0.00      PROA C
ATOM   3225  OD1 ASN   227      14.189   5.763  12.582  1.00  0.00      PROA O
ATOM   3226  ND2 ASN   227      15.739   5.339  10.975  1.00  0.00      PROA N
ATOM   3227 HD21 ASN   227      15.863   6.319  10.768  1.00  0.00      PROA H
ATOM   3228 HD22 ASN   227      16.267   4.639  10.473  1.00  0.00      PROA H
ATOM   3229  C   ASN   227      15.516   3.954  14.453  1.00  0.00      PROA C
ATOM   3230  O   ASN   227      15.232   4.947  15.118  1.00  0.00      PROA O
ATOM   3231  N   TYR   228      16.775   3.466  14.399  1.00  0.00      PROA N
ATOM   3232  H   TYR   228      16.974   2.642  13.851  1.00  0.00      PROA H
ATOM   3233  CA  TYR   228      17.821   4.127  15.126  1.00  0.00      PROA C
ATOM   3234  HA  TYR   228      17.455   5.081  15.504  1.00  0.00      PROA H
ATOM   3235  CB  TYR   228      18.321   3.306  16.326  1.00  0.00      PROA C
ATOM   3236  HB2 TYR   228      17.497   3.137  17.020  1.00  0.00      PROA H
ATOM   3237  HB3 TYR   228      18.704   2.347  15.977  1.00  0.00      PROA H
ATOM   3238  CG  TYR   228      19.405   4.071  17.001  1.00  0.00      PROA C
ATOM   3239  CD1 TYR   228      19.109   5.018  17.953  1.00  0.00      PROA C
ATOM   3240  HD1 TYR   228      18.070   5.217  18.219  1.00  0.00      PROA H
ATOM   3241  CE1 TYR   228      20.113   5.720  18.575  1.00  0.00      PROA C
ATOM   3242  HE1 TYR   228      19.869   6.470  19.328  1.00  0.00      PROA H
ATOM   3243  CZ  TYR   228      21.427   5.477  18.248  1.00  0.00      PROA C
ATOM   3244  OH  TYR   228      22.460   6.195  18.885  1.00  0.00      PROA O
ATOM   3245  HH  TYR   228      22.135   6.828  19.530  1.00  0.00      PROA H
ATOM   3246  CE2 TYR   228      21.732   4.535  17.298  1.00  0.00      PROA C
ATOM   3247  HE2 TYR   228      22.772   4.342  17.036  1.00  0.00      PROA H
ATOM   3248  CD2 TYR   228      20.723   3.836  16.679  1.00  0.00      PROA C
ATOM   3249  HD2 TYR   228      20.975   3.090  15.926  1.00  0.00      PROA H
ATOM   3250  C   TYR   228      18.995   4.324  14.216  1.00  0.00      PROA C
ATOM   3251  O   TYR   228      19.341   3.440  13.434  1.00  0.00      PROA O
ATOM   3252  N   HID   229      19.632   5.515  14.283  1.00  0.00      PROA N
ATOM   3253  H   HID   229      19.275   6.245  14.883  1.00  0.00      PROA H
ATOM   3254  CA  HID   229      20.816   5.757  13.506  1.00  0.00      PROA C
ATOM   3255  HA  HID   229      21.547   4.973  13.704  1.00  0.00      PROA H
ATOM   3256  CB  HID   229      20.582   5.781  11.987  1.00  0.00      PROA C
ATOM   3257  HB2 HID   229      20.121   4.843  11.675  1.00  0.00      PROA H
ATOM   3258  HB3 HID   229      19.923   6.611  11.733  1.00  0.00      PROA H
ATOM   3259  CG  HID   229      21.858   5.949  11.215  1.00  0.00      PROA C
ATOM   3260  ND1 HID   229      22.736   4.927  10.934  1.00  0.00      PROA N
ATOM   3261  HD1 HID   229      22.626   3.960  11.202  1.00  0.00      PROA H
ATOM   3262  CE1 HID   229      23.765   5.473  10.236  1.00  0.00      PROA C
ATOM   3263  HE1 HID   229      24.590   4.845   9.901  1.00  0.00      PROA H
ATOM   3264  NE2 HID   229      23.607   6.771  10.050  1.00  0.00      PROA N
ATOM   3265  CD2 HID   229      22.406   7.070  10.665  1.00  0.00      PROA C
ATOM   3266  HD2 HID   229      22.096   8.113  10.619  1.00  0.00      PROA H
ATOM   3267  C   HID   229      21.352   7.101  13.886  1.00  0.00      PROA C
ATOM   3268  O   HID   229      20.597   7.977  14.306  1.00  0.00      PROA O
ATOM   3269  N   PHE   230      22.685   7.298  13.767  1.00  0.00      PROA N
ATOM   3270  H   PHE   230      23.278   6.549  13.440  1.00  0.00      PROA H
ATOM   3271  CA  PHE   230      23.239   8.577  14.110  1.00  0.00      PROA C
ATOM   3272  HA  PHE   230      22.586   9.368  13.739  1.00  0.00      PROA H
ATOM   3273  CB  PHE   230      23.390   8.756  15.631  1.00  0.00      PROA C
ATOM   3274  HB2 PHE   230      22.426   8.591  16.114  1.00  0.00      PROA H
ATOM   3275  HB3 PHE   230      24.114   8.037  16.012  1.00  0.00      PROA H
ATOM   3276  CG  PHE   230      23.861  10.142  15.912  1.00  0.00      PROA C
ATOM   3277  CD1 PHE   230      22.968  11.187  15.916  1.00  0.00      PROA C
ATOM   3278  HD1 PHE   230      21.913  11.003  15.710  1.00  0.00      PROA H
ATOM   3279  CE1 PHE   230      23.389  12.467  16.179  1.00  0.00      PROA C
ATOM   3280  HE1 PHE   230      22.672  13.289  16.176  1.00  0.00      PROA H
ATOM   3281  CZ  PHE   230      24.714  12.713  16.445  1.00  0.00      PROA C
ATOM   3282  HZ  PHE   230      25.048  13.730  16.653  1.00  0.00      PROA H
ATOM   3283  CE2 PHE   230      25.612  11.674  16.449  1.00  0.00      PROA C
ATOM   3284  HE2 PHE   230      26.664  11.865  16.660  1.00  0.00      PROA H
ATOM   3285  CD2 PHE   230      25.185  10.393  16.186  1.00  0.00      PROA C
ATOM   3286  HD2 PHE   230      25.905   9.575  16.196  1.00  0.00      PROA H
ATOM   3287  C   PHE   230      24.612   8.688  13.507  1.00  0.00      PROA C
ATOM   3288  O   PHE   230      25.292   7.681  13.304  1.00  0.00      PROA O
ATOM   3289  N   GLY   231      25.057   9.933  13.226  1.00  0.00      PROA N
ATOM   3290  H   GLY   231      24.455  10.730  13.375  1.00  0.00      PROA H
ATOM   3291  CA  GLY   231      26.380  10.171  12.713  1.00  0.00      PROA C
ATOM   3292  HA2 GLY   231      26.882  10.914  13.333  1.00  0.00      PROA H
ATOM   3293  HA3 GLY   231      26.949   9.241  12.728  1.00  0.00      PROA H
ATOM   3294  C   GLY   231      26.313  10.678  11.304  1.00  0.00      PROA C
ATOM   3295  O   GLY   231      25.434  10.305  10.530  1.00  0.00      PROA O
ATOM   3296  N   MET   232      27.263  11.572  10.943  1.00  0.00      PROA N
ATOM   3297  H   MET   232      27.954  11.874  11.615  1.00  0.00      PROA H
ATOM   3298  CA  MET   232      27.303  12.098   9.609  1.00  0.00      PROA C
ATOM   3299  HA  MET   232      26.778  11.420   8.935  1.00  0.00      PROA H
ATOM   3300  CB  MET   232      26.641  13.482   9.487  1.00  0.00      PROA C
ATOM   3301  HB2 MET   232      26.704  13.825   8.454  1.00  0.00      PROA H
ATOM   3302  HB3 MET   232      25.595  13.413   9.783  1.00  0.00      PROA H
ATOM   3303  CG  MET   232      27.280  14.564  10.355  1.00  0.00      PROA C
ATOM   3304  HG2 MET   232      27.377  14.200  11.377  1.00  0.00      PROA H
ATOM   3305  HG3 MET   232      28.266  14.811   9.961  1.00  0.00      PROA H
ATOM   3306  SD  MET   232      26.329  16.111  10.426  1.00  0.00      PROA S
ATOM   3307  CE  MET   232      26.522  16.492   8.662  1.00  0.00      PROA C
ATOM   3308  HE1 MET   232      26.089  15.688   8.067  1.00  0.00      PROA H
ATOM   3309  HE2 MET   232      26.012  17.428   8.433  1.00  0.00      PROA H
ATOM   3310  HE3 MET   232      27.581  16.589   8.424  1.00  0.00      PROA H
ATOM   3311  C   MET   232      28.731  12.180   9.155  1.00  0.00      PROA C
ATOM   3312  O   MET   232      29.626  12.525   9.926  1.00  0.00      PROA O
ATOM   3313  N   THR   233      28.966  11.854   7.866  1.00  0.00      PROA N
ATOM   3314  H   THR   233      28.197  11.615   7.257  1.00  0.00      PROA H
ATOM   3315  CA  THR   233      30.276  11.819   7.273  1.00  0.00      PROA C
ATOM   3316  HA  THR   233      31.014  11.567   8.034  1.00  0.00      PROA H
ATOM   3317  CB  THR   233      30.414  10.810   6.168  1.00  0.00      PROA C
ATOM   3318  HB  THR   233      31.459  10.739   5.869  1.00  0.00      PROA H
ATOM   3319  CG2 THR   233      29.931   9.450   6.662  1.00  0.00      PROA C
ATOM   3320 HG21 THR   233      28.885   9.522   6.961  1.00  0.00      PROA H
ATOM   3321 HG22 THR   233      30.030   8.716   5.862  1.00  0.00      PROA H
ATOM   3322 HG23 THR   233      30.532   9.139   7.516  1.00  0.00      PROA H
ATOM   3323  OG1 THR   233      29.623  11.201   5.056  1.00  0.00      PROA O
ATOM   3324  HG1 THR   233      29.716  10.553   4.354  1.00  0.00      PROA H
ATOM   3325  C   THR   233      30.542  13.115   6.580  1.00  0.00      PROA C
ATOM   3326  O   THR   233      29.879  14.126   6.798  1.00  0.00      PROA O
ATOM   3327  N   ASP   234      31.580  13.069   5.726  1.00  0.00      PROA N
ATOM   3328  H   ASP   234      32.103  12.212   5.612  1.00  0.00      PROA H
ATOM   3329  CA  ASP   234      32.065  14.140   4.911  1.00  0.00      PROA C
ATOM   3330  HA  ASP   234      32.224  15.024   5.528  1.00  0.00      PROA H
ATOM   3331  CB  ASP   234      33.399  13.777   4.231  1.00  0.00      PROA C
ATOM   3332  HB2 ASP   234      34.061  13.304   4.956  1.00  0.00      PROA H
ATOM   3333  HB3 ASP   234      33.212  13.087   3.407  1.00  0.00      PROA H
ATOM   3334  CG  ASP   234      34.063  15.036   3.691  1.00  0.00      PROA C
ATOM   3335  OD1 ASP   234      33.427  15.752   2.873  1.00  0.00      PROA O
ATOM   3336  OD2 ASP   234      35.224  15.303   4.101  1.00  0.00      PROA O
ATOM   3337  C   ASP   234      31.058  14.448   3.841  1.00  0.00      PROA C
ATOM   3338  O   ASP   234      30.955  15.593   3.405  1.00  0.00      PROA O
ATOM   3339  N   ASN   235      30.271  13.434   3.412  1.00  0.00      PROA N
ATOM   3340  H   ASN   235      30.292  12.543   3.886  1.00  0.00      PROA H
ATOM   3341  CA  ASN   235      29.378  13.549   2.286  1.00  0.00      PROA C
ATOM   3342  HA  ASN   235      29.959  13.650   1.369  1.00  0.00      PROA H
ATOM   3343  CB  ASN   235      28.441  12.334   2.102  1.00  0.00      PROA C
ATOM   3344  HB2 ASN   235      27.810  12.490   1.227  1.00  0.00      PROA H
ATOM   3345  HB3 ASN   235      29.037  11.432   1.964  1.00  0.00      PROA H
ATOM   3346  CG  ASN   235      27.540  12.137   3.319  1.00  0.00      PROA C
ATOM   3347  OD1 ASN   235      27.448  12.985   4.204  1.00  0.00      PROA O
ATOM   3348  ND2 ASN   235      26.859  10.961   3.380  1.00  0.00      PROA N
ATOM   3349 HD21 ASN   235      26.247  10.775   4.162  1.00  0.00      PROA H
ATOM   3350 HD22 ASN   235      26.967  10.280   2.643  1.00  0.00      PROA H
ATOM   3351  C   ASN   235      28.566  14.812   2.329  1.00  0.00      PROA C
ATOM   3352  O   ASN   235      28.128  15.279   3.379  1.00  0.00      PROA O
ATOM   3353  N   SER   236      28.405  15.426   1.136  1.00  0.00      PROA N
ATOM   3354  H   SER   236      28.796  15.016   0.301  1.00  0.00      PROA H
ATOM   3355  CA  SER   236      27.695  16.661   0.946  1.00  0.00      PROA C
ATOM   3356  HA  SER   236      28.025  17.388   1.689  1.00  0.00      PROA H
ATOM   3357  CB  SER   236      27.926  17.276  -0.442  1.00  0.00      PROA C
ATOM   3358  HB2 SER   236      28.988  17.480  -0.577  1.00  0.00      PROA H
ATOM   3359  HB3 SER   236      27.590  16.578  -1.209  1.00  0.00      PROA H
ATOM   3360  OG  SER   236      27.197  18.487  -0.558  1.00  0.00      PROA O
ATOM   3361  HG  SER   236      27.345  18.867  -1.427  1.00  0.00      PROA H
ATOM   3362  C   SER   236      26.224  16.417   1.085  1.00  0.00      PROA C
ATOM   3363  O   SER   236      25.438  17.357   1.190  1.00  0.00      PROA O
ATOM   3364  N   ARG   237      25.817  15.135   1.082  1.00  0.00      PROA N
ATOM   3365  H   ARG   237      26.497  14.389   1.047  1.00  0.00      PROA H
ATOM   3366  CA  ARG   237      24.435  14.746   1.127  1.00  0.00      PROA C
ATOM   3367  HA  ARG   237      23.914  15.150   0.259  1.00  0.00      PROA H
ATOM   3368  CB  ARG   237      24.295  13.217   1.117  1.00  0.00      PROA C
ATOM   3369  HB2 ARG   237      24.681  12.811   2.052  1.00  0.00      PROA H
ATOM   3370  HB3 ARG   237      23.243  12.949   1.012  1.00  0.00      PROA H
ATOM   3371  CG  ARG   237      25.061  12.556  -0.030  1.00  0.00      PROA C
ATOM   3372  HG2 ARG   237      24.678  12.924  -0.982  1.00  0.00      PROA H
ATOM   3373  HG3 ARG   237      26.120  12.798   0.053  1.00  0.00      PROA H
ATOM   3374  CD  ARG   237      24.943  11.033  -0.050  1.00  0.00      PROA C
ATOM   3375  HD2 ARG   237      25.102  10.642   0.955  1.00  0.00      PROA H
ATOM   3376  HD3 ARG   237      23.948  10.750  -0.396  1.00  0.00      PROA H
ATOM   3377  NE  ARG   237      25.986  10.519  -0.982  1.00  0.00      PROA N
ATOM   3378  HE  ARG   237      25.797  10.535  -1.974  1.00  0.00      PROA H
ATOM   3379  CZ  ARG   237      27.167  10.041  -0.492  1.00  0.00      PROA C
ATOM   3380  NH1 ARG   237      27.347   9.907   0.852  1.00  0.00      PROA N
ATOM   3381 HH11 ARG   237      26.604  10.162   1.486  1.00  0.00      PROA H
ATOM   3382 HH12 ARG   237      28.224   9.552   1.208  1.00  0.00      PROA H
ATOM   3383  NH2 ARG   237      28.173   9.680  -1.343  1.00  0.00      PROA N
ATOM   3384 HH21 ARG   237      28.042   9.769  -2.341  1.00  0.00      PROA H
ATOM   3385 HH22 ARG   237      29.043   9.328  -0.971  1.00  0.00      PROA H
ATOM   3386  C   ARG   237      23.822  15.234   2.403  1.00  0.00      PROA C
ATOM   3387  O   ARG   237      22.681  15.698   2.422  1.00  0.00      PROA O
ATOM   3388  N   LEU   238      24.570  15.152   3.515  1.00  0.00      PROA N
ATOM   3389  H   LEU   238      25.531  14.846   3.457  1.00  0.00      PROA H
ATOM   3390  CA  LEU   238      23.979  15.506   4.771  1.00  0.00      PROA C
ATOM   3391  HA  LEU   238      22.895  15.414   4.702  1.00  0.00      PROA H
ATOM   3392  CB  LEU   238      24.452  14.608   5.929  1.00  0.00      PROA C
ATOM   3393  HB2 LEU   238      25.541  14.611   5.971  1.00  0.00      PROA H
ATOM   3394  HB3 LEU   238      24.052  14.987   6.870  1.00  0.00      PROA H
ATOM   3395  CG  LEU   238      23.990  13.144   5.776  1.00  0.00      PROA C
ATOM   3396  HG  LEU   238      22.901  13.110   5.722  1.00  0.00      PROA H
ATOM   3397  CD1 LEU   238      24.557  12.502   4.500  1.00  0.00      PROA C
ATOM   3398 HD11 LEU   238      25.647  12.515   4.539  1.00  0.00      PROA H
ATOM   3399 HD12 LEU   238      24.210  11.471   4.426  1.00  0.00      PROA H
ATOM   3400 HD13 LEU   238      24.219  13.062   3.628  1.00  0.00      PROA H
ATOM   3401  CD2 LEU   238      24.298  12.323   7.038  1.00  0.00      PROA C
ATOM   3402 HD21 LEU   238      23.781  12.761   7.892  1.00  0.00      PROA H
ATOM   3403 HD22 LEU   238      23.959  11.297   6.896  1.00  0.00      PROA H
ATOM   3404 HD23 LEU   238      25.372  12.328   7.222  1.00  0.00      PROA H
ATOM   3405  C   LEU   238      24.271  16.926   5.111  1.00  0.00      PROA C
ATOM   3406  O   LEU   238      25.303  17.487   4.743  1.00  0.00      PROA O
ATOM   3407  N   GLU   239      23.316  17.557   5.815  1.00  0.00      PROA N
ATOM   3408  H   GLU   239      22.471  17.067   6.072  1.00  0.00      PROA H
ATOM   3409  CA  GLU   239      23.495  18.916   6.198  1.00  0.00      PROA C
ATOM   3410  HA  GLU   239      24.551  19.177   6.130  1.00  0.00      PROA H
ATOM   3411  CB  GLU   239      22.699  19.862   5.288  1.00  0.00      PROA C
ATOM   3412  HB2 GLU   239      22.763  19.515   4.257  1.00  0.00      PROA H
ATOM   3413  HB3 GLU   239      21.655  19.876   5.602  1.00  0.00      PROA H
ATOM   3414  CG  GLU   239      23.189  21.303   5.304  1.00  0.00      PROA C
ATOM   3415  HG2 GLU   239      23.031  21.730   6.295  1.00  0.00      PROA H
ATOM   3416  HG3 GLU   239      24.251  21.329   5.062  1.00  0.00      PROA H
ATOM   3417  CD  GLU   239      22.374  22.041   4.257  1.00  0.00      PROA C
ATOM   3418  OE1 GLU   239      21.141  21.792   4.194  1.00  0.00      PROA O
ATOM   3419  OE2 GLU   239      22.971  22.851   3.499  1.00  0.00      PROA O
ATOM   3420  C   GLU   239      22.966  19.032   7.586  1.00  0.00      PROA C
ATOM   3421  O   GLU   239      21.928  18.466   7.921  1.00  0.00      PROA O
ATOM   3422  N   PRO   240      23.674  19.725   8.423  1.00  0.00      PROA N
ATOM   3423  CD  PRO   240      25.123  19.634   8.440  1.00  0.00      PROA C
ATOM   3424  HD2 PRO   240      25.545  20.437   7.836  1.00  0.00      PROA H
ATOM   3425  HD3 PRO   240      25.432  18.672   8.033  1.00  0.00      PROA H
ATOM   3426  CG  PRO   240      25.522  19.771   9.921  1.00  0.00      PROA C
ATOM   3427  HG2 PRO   240      26.410  20.398  10.002  1.00  0.00      PROA H
ATOM   3428  HG3 PRO   240      25.735  18.785  10.334  1.00  0.00      PROA H
ATOM   3429  CB  PRO   240      24.293  20.414  10.589  1.00  0.00      PROA C
ATOM   3430  HB2 PRO   240      24.397  21.499  10.575  1.00  0.00      PROA H
ATOM   3431  HB3 PRO   240      24.217  20.071  11.620  1.00  0.00      PROA H
ATOM   3432  CA  PRO   240      23.134  19.929   9.724  1.00  0.00      PROA C
ATOM   3433  HA  PRO   240      22.894  18.965  10.174  1.00  0.00      PROA H
ATOM   3434  C   PRO   240      22.065  20.929   9.475  1.00  0.00      PROA C
ATOM   3435  O   PRO   240      22.126  21.607   8.452  1.00  0.00      PROA O
ATOM   3436  N   GLY   241      21.050  21.016  10.338  1.00  0.00      PROA N
ATOM   3437  H   GLY   241      20.997  20.380  11.121  1.00  0.00      PROA H
ATOM   3438  CA  GLY   241      20.057  22.023  10.118  1.00  0.00      PROA C
ATOM   3439  HA2 GLY   241      19.735  22.431  11.076  1.00  0.00      PROA H
ATOM   3440  HA3 GLY   241      20.478  22.821   9.507  1.00  0.00      PROA H
ATOM   3441  C   GLY   241      18.884  21.421   9.413  1.00  0.00      PROA C
ATOM   3442  O   GLY   241      17.809  22.017   9.370  1.00  0.00      PROA O
ATOM   3443  N   THR   242      19.049  20.219   8.836  1.00  0.00      PROA N
ATOM   3444  H   THR   242      19.948  19.760   8.872  1.00  0.00      PROA H
ATOM   3445  CA  THR   242      17.936  19.605   8.176  1.00  0.00      PROA C
ATOM   3446  HA  THR   242      17.299  20.377   7.743  1.00  0.00      PROA H
ATOM   3447  CB  THR   242      18.334  18.677   7.065  1.00  0.00      PROA C
ATOM   3448  HB  THR   242      17.441  18.265   6.596  1.00  0.00      PROA H
ATOM   3449  CG2 THR   242      19.149  19.471   6.029  1.00  0.00      PROA C
ATOM   3450 HG21 THR   242      20.039  19.884   6.505  1.00  0.00      PROA H
ATOM   3451 HG22 THR   242      19.446  18.810   5.215  1.00  0.00      PROA H
ATOM   3452 HG23 THR   242      18.540  20.284   5.632  1.00  0.00      PROA H
ATOM   3453  OG1 THR   242      19.109  17.604   7.578  1.00  0.00      PROA O
ATOM   3454  HG1 THR   242      19.358  17.017   6.861  1.00  0.00      PROA H
ATOM   3455  C   THR   242      17.221  18.798   9.205  1.00  0.00      PROA C
ATOM   3456  O   THR   242      17.718  18.615  10.316  1.00  0.00      PROA O
ATOM   3457  N   ASN   243      16.019  18.307   8.855  1.00  0.00      PROA N
ATOM   3458  H   ASN   243      15.649  18.487   7.932  1.00  0.00      PROA H
ATOM   3459  CA  ASN   243      15.242  17.524   9.771  1.00  0.00      PROA C
ATOM   3460  HA  ASN   243      15.017  18.118  10.657  1.00  0.00      PROA H
ATOM   3461  CB  ASN   243      13.913  17.067   9.150  1.00  0.00      PROA C
ATOM   3462  HB2 ASN   243      14.114  16.452   8.273  1.00  0.00      PROA H
ATOM   3463  HB3 ASN   243      13.352  16.484   9.880  1.00  0.00      PROA H
ATOM   3464  CG  ASN   243      13.136  18.313   8.757  1.00  0.00      PROA C
ATOM   3465  OD1 ASN   243      13.156  19.324   9.459  1.00  0.00      PROA O
ATOM   3466  ND2 ASN   243      12.441  18.247   7.590  1.00  0.00      PROA N
ATOM   3467 HD21 ASN   243      11.906  19.045   7.278  1.00  0.00      PROA H
ATOM   3468 HD22 ASN   243      12.463  17.400   7.040  1.00  0.00      PROA H
ATOM   3469  C   ASN   243      16.039  16.302  10.075  1.00  0.00      PROA C
ATOM   3470  O   ASN   243      16.188  15.912  11.234  1.00  0.00      PROA O
ATOM   3471  N   LYS   244      16.584  15.659   9.028  1.00  0.00      PROA N
ATOM   3472  H   LYS   244      16.412  15.988   8.089  1.00  0.00      PROA H
ATOM   3473  CA  LYS   244      17.399  14.516   9.292  1.00  0.00      PROA C
ATOM   3474  HA  LYS   244      17.811  14.588  10.299  1.00  0.00      PROA H
ATOM   3475  CB  LYS   244      16.680  13.157   9.214  1.00  0.00      PROA C
ATOM   3476  HB2 LYS   244      15.840  13.150   9.908  1.00  0.00      PROA H
ATOM   3477  HB3 LYS   244      16.315  12.997   8.200  1.00  0.00      PROA H
ATOM   3478  CG  LYS   244      17.621  12.005   9.579  1.00  0.00      PROA C
ATOM   3479  HG2 LYS   244      18.310  11.823   8.754  1.00  0.00      PROA H
ATOM   3480  HG3 LYS   244      18.187  12.266  10.473  1.00  0.00      PROA H
ATOM   3481  CD  LYS   244      16.927  10.672   9.872  1.00  0.00      PROA C
ATOM   3482  HD2 LYS   244      16.164  10.821  10.636  1.00  0.00      PROA H
ATOM   3483  HD3 LYS   244      16.461  10.297   8.962  1.00  0.00      PROA H
ATOM   3484  CE  LYS   244      17.894   9.600  10.379  1.00  0.00      PROA C
ATOM   3485  HE2 LYS   244      18.353   9.935  11.310  1.00  0.00      PROA H
ATOM   3486  HE3 LYS   244      17.349   8.673  10.557  1.00  0.00      PROA H
ATOM   3487  NZ  LYS   244      18.955   9.355   9.376  1.00  0.00      PROA N
ATOM   3488  HZ1 LYS   244      19.467  10.210   9.210  1.00  0.00      PROA H
ATOM   3489  HZ2 LYS   244      19.587   8.646   9.721  1.00  0.00      PROA H
ATOM   3490  HZ3 LYS   244      18.536   9.041   8.513  1.00  0.00      PROA H
ATOM   3491  C   LYS   244      18.492  14.483   8.284  1.00  0.00      PROA C
ATOM   3492  O   LYS   244      18.328  14.916   7.144  1.00  0.00      PROA O
ATOM   3493  N   ASN   245      19.668  14.003   8.718  1.00  0.00      PROA N
ATOM   3494  H   ASN   245      19.794  13.783   9.696  1.00  0.00      PROA H
ATOM   3495  CA  ASN   245      20.753  13.798   7.812  1.00  0.00      PROA C
ATOM   3496  HA  ASN   245      20.807  14.633   7.114  1.00  0.00      PROA H
ATOM   3497  CB  ASN   245      22.125  13.689   8.502  1.00  0.00      PROA C
ATOM   3498  HB2 ASN   245      22.061  12.980   9.328  1.00  0.00      PROA H
ATOM   3499  HB3 ASN   245      22.867  13.343   7.783  1.00  0.00      PROA H
ATOM   3500  CG  ASN   245      22.500  15.067   9.022  1.00  0.00      PROA C
ATOM   3501  OD1 ASN   245      22.653  16.015   8.253  1.00  0.00      PROA O
ATOM   3502  ND2 ASN   245      22.647  15.183  10.368  1.00  0.00      PROA N
ATOM   3503 HD21 ASN   245      22.896  16.076  10.770  1.00  0.00      PROA H
ATOM   3504 HD22 ASN   245      22.507  14.377  10.959  1.00  0.00      PROA H
ATOM   3505  C   ASN   245      20.465  12.478   7.188  1.00  0.00      PROA C
ATOM   3506  O   ASN   245      19.749  11.658   7.758  1.00  0.00      PROA O
ATOM   3507  N   GLY   246      21.012  12.236   5.990  1.00  0.00      PROA N
ATOM   3508  H   GLY   246      21.607  12.927   5.557  1.00  0.00      PROA H
ATOM   3509  CA  GLY   246      20.717  10.984   5.373  1.00  0.00      PROA C
ATOM   3510  HA2 GLY   246      19.655  10.766   5.481  1.00  0.00      PROA H
ATOM   3511  HA3 GLY   246      20.972  11.031   4.314  1.00  0.00      PROA H
ATOM   3512  C   GLY   246      21.534   9.944   6.059  1.00  0.00      PROA C
ATOM   3513  O   GLY   246      22.315  10.228   6.966  1.00  0.00      PROA O
ATOM   3514  N   LYS   247      21.313   8.685   5.658  1.00  0.00      PROA N
ATOM   3515  H   LYS   247      20.571   8.486   5.003  1.00  0.00      PROA H
ATOM   3516  CA  LYS   247      22.106   7.600   6.138  1.00  0.00      PROA C
ATOM   3517  HA  LYS   247      22.906   7.986   6.769  1.00  0.00      PROA H
ATOM   3518  CB  LYS   247      21.349   6.556   6.979  1.00  0.00      PROA C
ATOM   3519  HB2 LYS   247      22.064   5.918   7.497  1.00  0.00      PROA H
ATOM   3520  HB3 LYS   247      20.721   7.065   7.710  1.00  0.00      PROA H
ATOM   3521  CG  LYS   247      20.434   5.635   6.174  1.00  0.00      PROA C
ATOM   3522  HG2 LYS   247      19.511   6.161   5.930  1.00  0.00      PROA H
ATOM   3523  HG3 LYS   247      20.936   5.337   5.254  1.00  0.00      PROA H
ATOM   3524  CD  LYS   247      20.058   4.360   6.936  1.00  0.00      PROA C
ATOM   3525  HD2 LYS   247      19.958   3.532   6.234  1.00  0.00      PROA H
ATOM   3526  HD3 LYS   247      20.836   4.128   7.663  1.00  0.00      PROA H
ATOM   3527  CE  LYS   247      18.740   4.453   7.706  1.00  0.00      PROA C
ATOM   3528  HE2 LYS   247      18.813   3.869   8.624  1.00  0.00      PROA H
ATOM   3529  HE3 LYS   247      18.536   5.494   7.954  1.00  0.00      PROA H
ATOM   3530  NZ  LYS   247      17.633   3.922   6.878  1.00  0.00      PROA N
ATOM   3531  HZ1 LYS   247      17.817   2.956   6.648  1.00  0.00      PROA H
ATOM   3532  HZ2 LYS   247      16.766   3.987   7.393  1.00  0.00      PROA H
ATOM   3533  HZ3 LYS   247      17.560   4.463   6.027  1.00  0.00      PROA H
ATOM   3534  C   LYS   247      22.547   6.939   4.878  1.00  0.00      PROA C
ATOM   3535  O   LYS   247      22.455   7.536   3.807  1.00  0.00      PROA O
ATOM   3536  N   PHE   248      23.090   5.716   4.963  1.00  0.00      PROA N
ATOM   3537  H   PHE   248      23.211   5.280   5.866  1.00  0.00      PROA H
ATOM   3538  CA  PHE   248      23.484   5.063   3.755  1.00  0.00      PROA C
ATOM   3539  HA  PHE   248      23.958   5.784   3.089  1.00  0.00      PROA H
ATOM   3540  CB  PHE   248      24.485   3.905   3.929  1.00  0.00      PROA C
ATOM   3541  HB2 PHE   248      24.631   3.402   2.972  1.00  0.00      PROA H
ATOM   3542  HB3 PHE   248      25.439   4.298   4.281  1.00  0.00      PROA H
ATOM   3543  CG  PHE   248      23.993   2.911   4.913  1.00  0.00      PROA C
ATOM   3544  CD1 PHE   248      24.094   3.180   6.257  1.00  0.00      PROA C
ATOM   3545  HD1 PHE   248      24.524   4.123   6.593  1.00  0.00      PROA H
ATOM   3546  CE1 PHE   248      23.658   2.269   7.186  1.00  0.00      PROA C
ATOM   3547  HE1 PHE   248      23.735   2.495   8.249  1.00  0.00      PROA H
ATOM   3548  CZ  PHE   248      23.124   1.072   6.773  1.00  0.00      PROA C
ATOM   3549  HZ  PHE   248      22.776   0.347   7.509  1.00  0.00      PROA H
ATOM   3550  CE2 PHE   248      23.030   0.793   5.430  1.00  0.00      PROA C
ATOM   3551  HE2 PHE   248      22.608  -0.156   5.099  1.00  0.00      PROA H
ATOM   3552  CD2 PHE   248      23.468   1.709   4.502  1.00  0.00      PROA C
ATOM   3553  HD2 PHE   248      23.397   1.480   3.439  1.00  0.00      PROA H
ATOM   3554  C   PHE   248      22.274   4.660   2.965  1.00  0.00      PROA C
ATOM   3555  O   PHE   248      22.329   4.632   1.737  1.00  0.00      PROA O
ATOM   3556  N   PHE   249      21.160   4.323   3.650  1.00  0.00      PROA N
ATOM   3557  H   PHE   249      21.161   4.347   4.660  1.00  0.00      PROA H
ATOM   3558  CA  PHE   249      19.955   3.926   2.972  1.00  0.00      PROA C
ATOM   3559  HA  PHE   249      20.186   3.143   2.249  1.00  0.00      PROA H
ATOM   3560  CB  PHE   249      18.840   3.367   3.879  1.00  0.00      PROA C
ATOM   3561  HB2 PHE   249      18.840   3.905   4.828  1.00  0.00      PROA H
ATOM   3562  HB3 PHE   249      17.875   3.494   3.390  1.00  0.00      PROA H
ATOM   3563  CG  PHE   249      19.087   1.921   4.127  1.00  0.00      PROA C
ATOM   3564  CD1 PHE   249      19.958   1.493   5.105  1.00  0.00      PROA C
ATOM   3565  HD1 PHE   249      20.491   2.221   5.716  1.00  0.00      PROA H
ATOM   3566  CE1 PHE   249      20.156   0.148   5.312  1.00  0.00      PROA C
ATOM   3567  HE1 PHE   249      20.842  -0.189   6.089  1.00  0.00      PROA H
ATOM   3568  CZ  PHE   249      19.493  -0.780   4.543  1.00  0.00      PROA C
ATOM   3569  HZ  PHE   249      19.661  -1.844   4.707  1.00  0.00      PROA H
ATOM   3570  CE2 PHE   249      18.620  -0.359   3.571  1.00  0.00      PROA C
ATOM   3571  HE2 PHE   249      18.086  -1.090   2.964  1.00  0.00      PROA H
ATOM   3572  CD2 PHE   249      18.424   0.986   3.367  1.00  0.00      PROA C
ATOM   3573  HD2 PHE   249      17.731   1.308   2.589  1.00  0.00      PROA H
ATOM   3574  C   PHE   249      19.360   5.069   2.227  1.00  0.00      PROA C
ATOM   3575  O   PHE   249      19.581   6.235   2.542  1.00  0.00      PROA O
ATOM   3576  N   SER   250      18.619   4.720   1.158  1.00  0.00      PROA N
ATOM   3577  H   SER   250      18.558   3.751   0.880  1.00  0.00      PROA H
ATOM   3578  CA  SER   250      17.892   5.665   0.369  1.00  0.00      PROA C
ATOM   3579  HA  SER   250      17.828   6.613   0.905  1.00  0.00      PROA H
ATOM   3580  CB  SER   250      18.546   5.946  -0.993  1.00  0.00      PROA C
ATOM   3581  HB2 SER   250      17.902   6.603  -1.577  1.00  0.00      PROA H
ATOM   3582  HB3 SER   250      19.513   6.426  -0.841  1.00  0.00      PROA H
ATOM   3583  OG  SER   250      18.735   4.728  -1.698  1.00  0.00      PROA O
ATOM   3584  HG  SER   250      19.143   4.910  -2.547  1.00  0.00      PROA H
ATOM   3585  C   SER   250      16.551   5.049   0.153  1.00  0.00      PROA C
ATOM   3586  O   SER   250      16.447   3.850  -0.106  1.00  0.00      PROA O
ATOM   3587  N   ARG   251      15.472   5.844   0.273  1.00  0.00      PROA N
ATOM   3588  H   ARG   251      15.589   6.830   0.459  1.00  0.00      PROA H
ATOM   3589  CA  ARG   251      14.186   5.238   0.126  1.00  0.00      PROA C
ATOM   3590  HA  ARG   251      14.300   4.239  -0.294  1.00  0.00      PROA H
ATOM   3591  CB  ARG   251      13.427   5.097   1.458  1.00  0.00      PROA C
ATOM   3592  HB2 ARG   251      13.417   6.057   1.974  1.00  0.00      PROA H
ATOM   3593  HB3 ARG   251      12.403   4.780   1.261  1.00  0.00      PROA H
ATOM   3594  CG  ARG   251      14.039   4.076   2.419  1.00  0.00      PROA C
ATOM   3595  HG2 ARG   251      13.856   3.069   2.044  1.00  0.00      PROA H
ATOM   3596  HG3 ARG   251      15.113   4.245   2.495  1.00  0.00      PROA H
ATOM   3597  CD  ARG   251      13.455   4.159   3.831  1.00  0.00      PROA C
ATOM   3598  HD2 ARG   251      12.366   4.152   3.775  1.00  0.00      PROA H
ATOM   3599  HD3 ARG   251      13.794   3.304   4.416  1.00  0.00      PROA H
ATOM   3600  NE  ARG   251      13.950   5.436   4.417  1.00  0.00      PROA N
ATOM   3601  HE  ARG   251      14.739   5.892   3.982  1.00  0.00      PROA H
ATOM   3602  CZ  ARG   251      13.355   5.983   5.517  1.00  0.00      PROA C
ATOM   3603  NH1 ARG   251      12.289   5.372   6.109  1.00  0.00      PROA N
ATOM   3604 HH11 ARG   251      11.933   4.505   5.732  1.00  0.00      PROA H
ATOM   3605 HH12 ARG   251      11.860   5.789   6.923  1.00  0.00      PROA H
ATOM   3606  NH2 ARG   251      13.831   7.155   6.025  1.00  0.00      PROA N
ATOM   3607 HH21 ARG   251      14.619   7.609   5.585  1.00  0.00      PROA H
ATOM   3608 HH22 ARG   251      13.394   7.564   6.839  1.00  0.00      PROA H
ATOM   3609  C   ARG   251      13.346   6.086  -0.764  1.00  0.00      PROA C
ATOM   3610  O   ARG   251      13.458   7.310  -0.770  1.00  0.00      PROA O
ATOM   3611  N   SER   252      12.495   5.431  -1.573  1.00  0.00      PROA N
ATOM   3612  H   SER   252      12.495   4.421  -1.594  1.00  0.00      PROA H
ATOM   3613  CA  SER   252      11.588   6.149  -2.407  1.00  0.00      PROA C
ATOM   3614  HA  SER   252      11.485   7.170  -2.039  1.00  0.00      PROA H
ATOM   3615  CB  SER   252      12.044   6.230  -3.876  1.00  0.00      PROA C
ATOM   3616  HB2 SER   252      13.012   6.729  -3.929  1.00  0.00      PROA H
ATOM   3617  HB3 SER   252      12.132   5.224  -4.285  1.00  0.00      PROA H
ATOM   3618  OG  SER   252      11.103   6.962  -4.647  1.00  0.00      PROA O
ATOM   3619  HG  SER   252      11.400   7.004  -5.559  1.00  0.00      PROA H
ATOM   3620  C   SER   252      10.309   5.382  -2.369  1.00  0.00      PROA C
ATOM   3621  O   SER   252      10.304   4.160  -2.528  1.00  0.00      PROA O
ATOM   3622  N   SER   253       9.186   6.077  -2.129  1.00  0.00      PROA N
ATOM   3623  H   SER   253       9.235   7.072  -1.961  1.00  0.00      PROA H
ATOM   3624  CA  SER   253       7.935   5.385  -2.117  1.00  0.00      PROA C
ATOM   3625  HA  SER   253       8.086   4.355  -2.439  1.00  0.00      PROA H
ATOM   3626  CB  SER   253       7.259   5.332  -0.734  1.00  0.00      PROA C
ATOM   3627  HB2 SER   253       7.913   4.820  -0.029  1.00  0.00      PROA H
ATOM   3628  HB3 SER   253       7.070   6.346  -0.383  1.00  0.00      PROA H
ATOM   3629  OG  SER   253       6.027   4.631  -0.821  1.00  0.00      PROA O
ATOM   3630  HG  SER   253       5.613   4.603   0.045  1.00  0.00      PROA H
ATOM   3631  C   SER   253       7.021   6.146  -3.014  1.00  0.00      PROA C
ATOM   3632  O   SER   253       6.929   7.371  -2.928  1.00  0.00      PROA O
ATOM   3633  N   THR   254       6.332   5.431  -3.919  1.00  0.00      PROA N
ATOM   3634  H   THR   254       6.460   4.430  -3.976  1.00  0.00      PROA H
ATOM   3635  CA  THR   254       5.417   6.089  -4.800  1.00  0.00      PROA C
ATOM   3636  HA  THR   254       5.244   7.106  -4.450  1.00  0.00      PROA H
ATOM   3637  CB  THR   254       5.909   6.177  -6.215  1.00  0.00      PROA C
ATOM   3638  HB  THR   254       5.188   6.731  -6.817  1.00  0.00      PROA H
ATOM   3639  CG2 THR   254       7.264   6.907  -6.219  1.00  0.00      PROA C
ATOM   3640 HG21 THR   254       7.979   6.351  -5.612  1.00  0.00      PROA H
ATOM   3641 HG22 THR   254       7.636   6.980  -7.241  1.00  0.00      PROA H
ATOM   3642 HG23 THR   254       7.139   7.908  -5.806  1.00  0.00      PROA H
ATOM   3643  OG1 THR   254       6.052   4.879  -6.768  1.00  0.00      PROA O
ATOM   3644  HG1 THR   254       6.367   4.949  -7.672  1.00  0.00      PROA H
ATOM   3645  C   THR   254       4.182   5.262  -4.821  1.00  0.00      PROA C
ATOM   3646  O   THR   254       4.222   4.062  -4.546  1.00  0.00      PROA O
ATOM   3647  N   SER   255       3.034   5.888  -5.130  1.00  0.00      PROA N
ATOM   3648  H   SER   255       3.037   6.878  -5.329  1.00  0.00      PROA H
ATOM   3649  CA  SER   255       1.839   5.106  -5.162  1.00  0.00      PROA C
ATOM   3650  HA  SER   255       2.095   4.055  -5.297  1.00  0.00      PROA H
ATOM   3651  CB  SER   255       1.017   5.228  -3.870  1.00  0.00      PROA C
ATOM   3652  HB2 SER   255       1.648   4.988  -3.014  1.00  0.00      PROA H
ATOM   3653  HB3 SER   255       0.644   6.247  -3.771  1.00  0.00      PROA H
ATOM   3654  OG  SER   255      -0.080   4.331  -3.907  1.00  0.00      PROA O
ATOM   3655  HG  SER   255      -0.588   4.413  -3.097  1.00  0.00      PROA H
ATOM   3656  C   SER   255       1.001   5.609  -6.286  1.00  0.00      PROA C
ATOM   3657  O   SER   255       1.061   6.790  -6.626  1.00  0.00      PROA O
ATOM   3658  N   ARG   256       0.228   4.712  -6.930  1.00  0.00      PROA N
ATOM   3659  H   ARG   256       0.282   3.733  -6.687  1.00  0.00      PROA H
ATOM   3660  CA  ARG   256      -0.661   5.167  -7.954  1.00  0.00      PROA C
ATOM   3661  HA  ARG   256      -0.714   6.256  -7.932  1.00  0.00      PROA H
ATOM   3662  CB  ARG   256      -0.265   4.777  -9.390  1.00  0.00      PROA C
ATOM   3663  HB2 ARG   256       0.793   4.985  -9.544  1.00  0.00      PROA H
ATOM   3664  HB3 ARG   256      -0.452   3.714  -9.543  1.00  0.00      PROA H
ATOM   3665  CG  ARG   256      -1.060   5.554 -10.448  1.00  0.00      PROA C
ATOM   3666  HG2 ARG   256      -2.126   5.455 -10.247  1.00  0.00      PROA H
ATOM   3667  HG3 ARG   256      -0.780   6.607 -10.412  1.00  0.00      PROA H
ATOM   3668  CD  ARG   256      -0.839   5.088 -11.889  1.00  0.00      PROA C
ATOM   3669  HD2 ARG   256       0.228   4.949 -12.067  1.00  0.00      PROA H
ATOM   3670  HD3 ARG   256      -1.360   4.145 -12.051  1.00  0.00      PROA H
ATOM   3671  NE  ARG   256      -1.387   6.154 -12.776  1.00  0.00      PROA N
ATOM   3672  HE  ARG   256      -1.625   7.046 -12.367  1.00  0.00      PROA H
ATOM   3673  CZ  ARG   256      -1.568   5.941 -14.113  1.00  0.00      PROA C
ATOM   3674  NH1 ARG   256      -1.333   4.711 -14.652  1.00  0.00      PROA N
ATOM   3675 HH11 ARG   256      -1.024   3.954 -14.060  1.00  0.00      PROA H
ATOM   3676 HH12 ARG   256      -1.470   4.563 -15.642  1.00  0.00      PROA H
ATOM   3677  NH2 ARG   256      -1.986   6.960 -14.916  1.00  0.00      PROA N
ATOM   3678 HH21 ARG   256      -2.161   7.872 -14.520  1.00  0.00      PROA H
ATOM   3679 HH22 ARG   256      -2.119   6.798 -15.904  1.00  0.00      PROA H
ATOM   3680  C   ARG   256      -1.986   4.537  -7.686  1.00  0.00      PROA C
ATOM   3681  O   ARG   256      -2.108   3.313  -7.647  1.00  0.00      PROA O
ATOM   3682  N   ILE   257      -3.024   5.368  -7.483  1.00  0.00      PROA N
ATOM   3683  H   ILE   257      -2.881   6.368  -7.501  1.00  0.00      PROA H
ATOM   3684  CA  ILE   257      -4.322   4.816  -7.242  1.00  0.00      PROA C
ATOM   3685  HA  ILE   257      -4.289   3.735  -7.380  1.00  0.00      PROA H
ATOM   3686  CB  ILE   257      -4.890   5.043  -5.872  1.00  0.00      PROA C
ATOM   3687  HB  ILE   257      -5.949   4.789  -5.870  1.00  0.00      PROA H
ATOM   3688  CG2 ILE   257      -4.132   4.151  -4.890  1.00  0.00      PROA C
ATOM   3689 HG21 ILE   257      -3.073   4.409  -4.906  1.00  0.00      PROA H
ATOM   3690 HG22 ILE   257      -4.527   4.298  -3.885  1.00  0.00      PROA H
ATOM   3691 HG23 ILE   257      -4.255   3.107  -5.179  1.00  0.00      PROA H
ATOM   3692  CG1 ILE   257      -4.903   6.529  -5.500  1.00  0.00      PROA C
ATOM   3693 HG12 ILE   257      -5.371   7.100  -6.303  1.00  0.00      PROA H
ATOM   3694 HG13 ILE   257      -5.469   6.668  -4.579  1.00  0.00      PROA H
ATOM   3695  CD1 ILE   257      -3.508   7.104  -5.277  1.00  0.00      PROA C
ATOM   3696 HD11 ILE   257      -2.920   6.998  -6.189  1.00  0.00      PROA H
ATOM   3697 HD12 ILE   257      -3.587   8.160  -5.017  1.00  0.00      PROA H
ATOM   3698 HD13 ILE   257      -3.018   6.566  -4.465  1.00  0.00      PROA H
ATOM   3699  C   ILE   257      -5.287   5.380  -8.221  1.00  0.00      PROA C
ATOM   3700  O   ILE   257      -5.230   6.557  -8.577  1.00  0.00      PROA O
ATOM   3701  N   VAL   258      -6.198   4.509  -8.694  1.00  0.00      PROA N
ATOM   3702  H   VAL   258      -6.175   3.544  -8.398  1.00  0.00      PROA H
ATOM   3703  CA  VAL   258      -7.208   4.915  -9.616  1.00  0.00      PROA C
ATOM   3704  HA  VAL   258      -6.976   5.909  -9.997  1.00  0.00      PROA H
ATOM   3705  CB  VAL   258      -7.343   4.002 -10.799  1.00  0.00      PROA C
ATOM   3706  HB  VAL   258      -7.537   2.986 -10.454  1.00  0.00      PROA H
ATOM   3707  CG1 VAL   258      -8.514   4.495 -11.665  1.00  0.00      PROA C
ATOM   3708 HG11 VAL   258      -8.314   5.512 -12.002  1.00  0.00      PROA H
ATOM   3709 HG12 VAL   258      -8.626   3.842 -12.531  1.00  0.00      PROA H
ATOM   3710 HG13 VAL   258      -9.432   4.481 -11.078  1.00  0.00      PROA H
ATOM   3711  CG2 VAL   258      -5.993   3.961 -11.533  1.00  0.00      PROA C
ATOM   3712 HG21 VAL   258      -5.223   3.588 -10.859  1.00  0.00      PROA H
ATOM   3713 HG22 VAL   258      -6.069   3.302 -12.398  1.00  0.00      PROA H
ATOM   3714 HG23 VAL   258      -5.729   4.966 -11.865  1.00  0.00      PROA H
ATOM   3715  C   VAL   258      -8.494   4.881  -8.862  1.00  0.00      PROA C
ATOM   3716  O   VAL   258      -8.758   3.956  -8.094  1.00  0.00      PROA O
ATOM   3717  N   ILE   259      -9.329   5.911  -9.090  1.00  0.00      PROA N
ATOM   3718  H   ILE   259      -9.110   6.588  -9.807  1.00  0.00      PROA H
ATOM   3719  CA  ILE   259     -10.544   6.117  -8.361  1.00  0.00      PROA C
ATOM   3720  HA  ILE   259     -10.712   5.277  -7.688  1.00  0.00      PROA H
ATOM   3721  CB  ILE   259     -10.442   7.384  -7.561  1.00  0.00      PROA C
ATOM   3722  HB  ILE   259      -9.638   7.289  -6.830  1.00  0.00      PROA H
ATOM   3723  CG2 ILE   259     -10.142   8.522  -8.548  1.00  0.00      PROA C
ATOM   3724 HG21 ILE   259     -10.949   8.594  -9.277  1.00  0.00      PROA H
ATOM   3725 HG22 ILE   259     -10.060   9.463  -8.003  1.00  0.00      PROA H
ATOM   3726 HG23 ILE   259      -9.204   8.318  -9.064  1.00  0.00      PROA H
ATOM   3727  CG1 ILE   259     -11.656   7.627  -6.659  1.00  0.00      PROA C
ATOM   3728 HG12 ILE   259     -12.526   7.859  -7.274  1.00  0.00      PROA H
ATOM   3729 HG13 ILE   259     -11.857   6.732  -6.069  1.00  0.00      PROA H
ATOM   3730  CD1 ILE   259     -11.418   8.794  -5.699  1.00  0.00      PROA C
ATOM   3731 HD11 ILE   259     -11.226   9.702  -6.271  1.00  0.00      PROA H
ATOM   3732 HD12 ILE   259     -12.299   8.938  -5.075  1.00  0.00      PROA H
ATOM   3733 HD13 ILE   259     -10.557   8.575  -5.067  1.00  0.00      PROA H
ATOM   3734  C   ILE   259     -11.661   6.282  -9.348  1.00  0.00      PROA C
ATOM   3735  O   ILE   259     -11.453   6.764 -10.460  1.00  0.00      PROA O
ATOM   3736  N   SER   260     -12.881   5.875  -8.938  1.00  0.00      PROA N
ATOM   3737  H   SER   260     -13.006   5.516  -8.002  1.00  0.00      PROA H
ATOM   3738  CA  SER   260     -14.058   5.915  -9.759  1.00  0.00      PROA C
ATOM   3739  HA  SER   260     -13.786   5.713 -10.795  1.00  0.00      PROA H
ATOM   3740  CB  SER   260     -15.124   4.884  -9.354  1.00  0.00      PROA C
ATOM   3741  HB2 SER   260     -15.390   5.028  -8.307  1.00  0.00      PROA H
ATOM   3742  HB3 SER   260     -16.010   5.014  -9.975  1.00  0.00      PROA H
ATOM   3743  OG  SER   260     -14.618   3.570  -9.531  1.00  0.00      PROA O
ATOM   3744  HG  SER   260     -15.288   2.932  -9.276  1.00  0.00      PROA H
ATOM   3745  C   SER   260     -14.694   7.269  -9.673  1.00  0.00      PROA C
ATOM   3746  O   SER   260     -14.076   8.251  -9.267  1.00  0.00      PROA O
ATOM   3747  N   GLU   261     -15.985   7.330 -10.059  1.00  0.00      PROA N
ATOM   3748  H   GLU   261     -16.488   6.481 -10.272  1.00  0.00      PROA H
ATOM   3749  CA  GLU   261     -16.708   8.562 -10.190  1.00  0.00      PROA C
ATOM   3750  HA  GLU   261     -16.231   9.186 -10.946  1.00  0.00      PROA H
ATOM   3751  CB  GLU   261     -18.176   8.381 -10.613  1.00  0.00      PROA C
ATOM   3752  HB2 GLU   261     -18.612   9.353 -10.839  1.00  0.00      PROA H
ATOM   3753  HB3 GLU   261     -18.224   7.746 -11.498  1.00  0.00      PROA H
ATOM   3754  CG  GLU   261     -19.038   7.729  -9.529  1.00  0.00      PROA C
ATOM   3755  HG2 GLU   261     -18.962   8.306  -8.608  1.00  0.00      PROA H
ATOM   3756  HG3 GLU   261     -20.077   7.703  -9.857  1.00  0.00      PROA H
ATOM   3757  CD  GLU   261     -18.526   6.316  -9.305  1.00  0.00      PROA C
ATOM   3758  OE1 GLU   261     -18.316   5.600 -10.318  1.00  0.00      PROA O
ATOM   3759  OE2 GLU   261     -18.331   5.934  -8.121  1.00  0.00      PROA O
ATOM   3760  C   GLU   261     -16.733   9.331  -8.909  1.00  0.00      PROA C
ATOM   3761  O   GLU   261     -16.738   8.778  -7.811  1.00  0.00      PROA O
ATOM   3762  N   SER   262     -16.710  10.671  -9.068  1.00  0.00      PROA N
ATOM   3763  H   SER   262     -16.581  11.068  -9.987  1.00  0.00      PROA H
ATOM   3764  CA  SER   262     -16.854  11.653  -8.032  1.00  0.00      PROA C
ATOM   3765  HA  SER   262     -16.814  12.650  -8.469  1.00  0.00      PROA H
ATOM   3766  CB  SER   262     -18.181  11.542  -7.260  1.00  0.00      PROA C
ATOM   3767  HB2 SER   262     -18.290  10.531  -6.867  1.00  0.00      PROA H
ATOM   3768  HB3 SER   262     -18.183  12.254  -6.435  1.00  0.00      PROA H
ATOM   3769  OG  SER   262     -19.270  11.827  -8.128  1.00  0.00      PROA O
ATOM   3770  HG  SER   262     -20.094  11.757  -7.641  1.00  0.00      PROA H
ATOM   3771  C   SER   262     -15.730  11.641  -7.049  1.00  0.00      PROA C
ATOM   3772  O   SER   262     -15.119  10.610  -6.768  1.00  0.00      PROA O
ATOM   3773  N   LEU   263     -15.402  12.858  -6.565  1.00  0.00      PROA N
ATOM   3774  H   LEU   263     -15.852  13.685  -6.932  1.00  0.00      PROA H
ATOM   3775  CA  LEU   263     -14.439  13.127  -5.538  1.00  0.00      PROA C
ATOM   3776  HA  LEU   263     -13.502  12.622  -5.775  1.00  0.00      PROA H
ATOM   3777  CB  LEU   263     -14.145  14.631  -5.394  1.00  0.00      PROA C
ATOM   3778  HB2 LEU   263     -13.743  15.015  -6.332  1.00  0.00      PROA H
ATOM   3779  HB3 LEU   263     -15.067  15.160  -5.151  1.00  0.00      PROA H
ATOM   3780  CG  LEU   263     -13.125  14.970  -4.292  1.00  0.00      PROA C
ATOM   3781  HG  LEU   263     -13.460  14.549  -3.344  1.00  0.00      PROA H
ATOM   3782  CD1 LEU   263     -11.738  14.396  -4.616  1.00  0.00      PROA C
ATOM   3783 HD11 LEU   263     -11.382  14.816  -5.557  1.00  0.00      PROA H
ATOM   3784 HD12 LEU   263     -11.042  14.654  -3.817  1.00  0.00      PROA H
ATOM   3785 HD13 LEU   263     -11.804  13.312  -4.704  1.00  0.00      PROA H
ATOM   3786  CD2 LEU   263     -13.096  16.480  -4.002  1.00  0.00      PROA C
ATOM   3787 HD21 LEU   263     -14.083  16.806  -3.673  1.00  0.00      PROA H
ATOM   3788 HD22 LEU   263     -12.366  16.687  -3.220  1.00  0.00      PROA H
ATOM   3789 HD23 LEU   263     -12.820  17.019  -4.908  1.00  0.00      PROA H
ATOM   3790  C   LEU   263     -14.989  12.671  -4.220  1.00  0.00      PROA C
ATOM   3791  O   LEU   263     -14.260  12.135  -3.388  1.00  0.00      PROA O
ATOM   3792  N   LYS   264     -16.289  12.958  -3.985  1.00  0.00      PROA N
ATOM   3793  H   LYS   264     -16.841  13.416  -4.696  1.00  0.00      PROA H
ATOM   3794  CA  LYS   264     -16.952  12.642  -2.749  1.00  0.00      PROA C
ATOM   3795  HA  LYS   264     -16.319  12.935  -1.911  1.00  0.00      PROA H
ATOM   3796  CB  LYS   264     -18.301  13.365  -2.590  1.00  0.00      PROA C
ATOM   3797  HB2 LYS   264     -18.143  14.443  -2.633  1.00  0.00      PROA H
ATOM   3798  HB3 LYS   264     -18.972  13.064  -3.394  1.00  0.00      PROA H
ATOM   3799  CG  LYS   264     -18.986  13.042  -1.260  1.00  0.00      PROA C
ATOM   3800  HG2 LYS   264     -19.959  13.532  -1.224  1.00  0.00      PROA H
ATOM   3801  HG3 LYS   264     -19.119  11.964  -1.172  1.00  0.00      PROA H
ATOM   3802  CD  LYS   264     -18.191  13.508  -0.039  1.00  0.00      PROA C
ATOM   3803  HD2 LYS   264     -17.179  13.106  -0.088  1.00  0.00      PROA H
ATOM   3804  HD3 LYS   264     -18.148  14.597  -0.027  1.00  0.00      PROA H
ATOM   3805  CE  LYS   264     -18.799  13.059   1.291  1.00  0.00      PROA C
ATOM   3806  HE2 LYS   264     -19.726  13.604   1.470  1.00  0.00      PROA H
ATOM   3807  HE3 LYS   264     -19.008  11.990   1.252  1.00  0.00      PROA H
ATOM   3808  NZ  LYS   264     -17.855  13.329   2.399  1.00  0.00      PROA N
ATOM   3809  HZ1 LYS   264     -17.661  14.319   2.441  1.00  0.00      PROA H
ATOM   3810  HZ2 LYS   264     -18.266  13.028   3.271  1.00  0.00      PROA H
ATOM   3811  HZ3 LYS   264     -16.996  12.823   2.239  1.00  0.00      PROA H
ATOM   3812  C   LYS   264     -17.219  11.176  -2.585  1.00  0.00      PROA C
ATOM   3813  O   LYS   264     -16.848  10.583  -1.572  1.00  0.00      PROA O
ATOM   3814  N   HID   265     -17.866  10.533  -3.577  1.00  0.00      PROA N
ATOM   3815  H   HID   265     -18.115  11.028  -4.422  1.00  0.00      PROA H
ATOM   3816  CA  HID   265     -18.177   9.146  -3.386  1.00  0.00      PROA C
ATOM   3817  HA  HID   265     -17.646   8.771  -2.512  1.00  0.00      PROA H
ATOM   3818  CB  HID   265     -19.673   8.867  -3.162  1.00  0.00      PROA C
ATOM   3819  HB2 HID   265     -20.259   9.402  -3.910  1.00  0.00      PROA H
ATOM   3820  HB3 HID   265     -19.861   7.797  -3.250  1.00  0.00      PROA H
ATOM   3821  CG  HID   265     -20.111   9.319  -1.799  1.00  0.00      PROA C
ATOM   3822  ND1 HID   265     -19.942   8.568  -0.656  1.00  0.00      PROA N
ATOM   3823  HD1 HID   265     -19.532   7.647  -0.606  1.00  0.00      PROA H
ATOM   3824  CE1 HID   265     -20.430   9.305   0.374  1.00  0.00      PROA C
ATOM   3825  HE1 HID   265     -20.401   8.910   1.389  1.00  0.00      PROA H
ATOM   3826  NE2 HID   265     -20.903  10.473  -0.026  1.00  0.00      PROA N
ATOM   3827  CD2 HID   265     -20.700  10.478  -1.396  1.00  0.00      PROA C
ATOM   3828  HD2 HID   265     -21.031  11.375  -1.919  1.00  0.00      PROA H
ATOM   3829  C   HID   265     -17.688   8.394  -4.571  1.00  0.00      PROA C
ATOM   3830  O   HID   265     -18.132   8.612  -5.697  1.00  0.00      PROA O
ATOM   3831  N   PHE   266     -16.744   7.469  -4.320  1.00  0.00      PROA N
ATOM   3832  H   PHE   266     -16.461   7.282  -3.369  1.00  0.00      PROA H
ATOM   3833  CA  PHE   266     -16.135   6.746  -5.388  1.00  0.00      PROA C
ATOM   3834  HA  PHE   266     -16.851   6.625  -6.201  1.00  0.00      PROA H
ATOM   3835  CB  PHE   266     -14.899   7.462  -5.946  1.00  0.00      PROA C
ATOM   3836  HB2 PHE   266     -14.382   6.804  -6.645  1.00  0.00      PROA H
ATOM   3837  HB3 PHE   266     -15.208   8.370  -6.464  1.00  0.00      PROA H
ATOM   3838  CG  PHE   266     -14.026   7.788  -4.784  1.00  0.00      PROA C
ATOM   3839  CD1 PHE   266     -13.170   6.857  -4.241  1.00  0.00      PROA C
ATOM   3840  HD1 PHE   266     -13.122   5.851  -4.660  1.00  0.00      PROA H
ATOM   3841  CE1 PHE   266     -12.370   7.184  -3.168  1.00  0.00      PROA C
ATOM   3842  HE1 PHE   266     -11.696   6.439  -2.744  1.00  0.00      PROA H
ATOM   3843  CZ  PHE   266     -12.419   8.447  -2.629  1.00  0.00      PROA C
ATOM   3844  HZ  PHE   266     -11.785   8.701  -1.779  1.00  0.00      PROA H
ATOM   3845  CE2 PHE   266     -13.268   9.383  -3.168  1.00  0.00      PROA C
ATOM   3846  HE2 PHE   266     -13.311  10.387  -2.747  1.00  0.00      PROA H
ATOM   3847  CD2 PHE   266     -14.065   9.051  -4.239  1.00  0.00      PROA C
ATOM   3848  HD2 PHE   266     -14.733   9.805  -4.657  1.00  0.00      PROA H
ATOM   3849  C   PHE   266     -15.723   5.396  -4.897  1.00  0.00      PROA C
ATOM   3850  O   PHE   266     -15.870   5.073  -3.720  1.00  0.00      PROA O
ATOM   3851  N   THR   267     -15.224   4.558  -5.830  1.00  0.00      PROA N
ATOM   3852  H   THR   267     -15.161   4.855  -6.794  1.00  0.00      PROA H
ATOM   3853  CA  THR   267     -14.776   3.242  -5.486  1.00  0.00      PROA C
ATOM   3854  HA  THR   267     -14.888   3.089  -4.412  1.00  0.00      PROA H
ATOM   3855  CB  THR   267     -15.538   2.147  -6.174  1.00  0.00      PROA C
ATOM   3856  HB  THR   267     -15.424   2.247  -7.254  1.00  0.00      PROA H
ATOM   3857  CG2 THR   267     -14.974   0.792  -5.711  1.00  0.00      PROA C
ATOM   3858 HG21 THR   267     -15.088   0.701  -4.631  1.00  0.00      PROA H
ATOM   3859 HG22 THR   267     -15.517  -0.015  -6.203  1.00  0.00      PROA H
ATOM   3860 HG23 THR   267     -13.918   0.730  -5.972  1.00  0.00      PROA H
ATOM   3861  OG1 THR   267     -16.917   2.237  -5.849  1.00  0.00      PROA O
ATOM   3862  HG1 THR   267     -17.397   1.534  -6.293  1.00  0.00      PROA H
ATOM   3863  C   THR   267     -13.342   3.130  -5.906  1.00  0.00      PROA C
ATOM   3864  O   THR   267     -12.912   3.780  -6.858  1.00  0.00      PROA O
ATOM   3865  N   ILE   268     -12.565   2.282  -5.205  1.00  0.00      PROA N
ATOM   3866  H   ILE   268     -12.967   1.720  -4.469  1.00  0.00      PROA H
ATOM   3867  CA  ILE   268     -11.162   2.177  -5.504  1.00  0.00      PROA C
ATOM   3868  HA  ILE   268     -10.821   3.097  -5.977  1.00  0.00      PROA H
ATOM   3869  CB  ILE   268     -10.303   1.952  -4.290  1.00  0.00      PROA C
ATOM   3870  HB  ILE   268     -10.686   1.102  -3.726  1.00  0.00      PROA H
ATOM   3871  CG2 ILE   268      -8.869   1.667  -4.767  1.00  0.00      PROA C
ATOM   3872 HG21 ILE   268      -8.499   2.520  -5.335  1.00  0.00      PROA H
ATOM   3873 HG22 ILE   268      -8.225   1.500  -3.903  1.00  0.00      PROA H
ATOM   3874 HG23 ILE   268      -8.865   0.780  -5.399  1.00  0.00      PROA H
ATOM   3875  CG1 ILE   268     -10.406   3.146  -3.328  1.00  0.00      PROA C
ATOM   3876 HG12 ILE   268      -9.899   4.008  -3.762  1.00  0.00      PROA H
ATOM   3877 HG13 ILE   268     -11.455   3.389  -3.160  1.00  0.00      PROA H
ATOM   3878  CD1 ILE   268      -9.774   2.885  -1.962  1.00  0.00      PROA C
ATOM   3879 HD11 ILE   268      -8.715   2.659  -2.088  1.00  0.00      PROA H
ATOM   3880 HD12 ILE   268      -9.883   3.770  -1.335  1.00  0.00      PROA H
ATOM   3881 HD13 ILE   268     -10.271   2.040  -1.486  1.00  0.00      PROA H
ATOM   3882  C   ILE   268     -10.953   1.013  -6.419  1.00  0.00      PROA C
ATOM   3883  O   ILE   268     -11.290  -0.123  -6.087  1.00  0.00      PROA O
ATOM   3884  N   GLN   269     -10.482   1.308  -7.652  1.00  0.00      PROA N
ATOM   3885  H   GLN   269     -10.320   2.270  -7.914  1.00  0.00      PROA H
ATOM   3886  CA  GLN   269     -10.188   0.312  -8.645  1.00  0.00      PROA C
ATOM   3887  HA  GLN   269     -10.976  -0.441  -8.648  1.00  0.00      PROA H
ATOM   3888  CB  GLN   269     -10.092   0.903 -10.061  1.00  0.00      PROA C
ATOM   3889  HB2 GLN   269      -9.371   1.720 -10.066  1.00  0.00      PROA H
ATOM   3890  HB3 GLN   269      -9.768   0.129 -10.757  1.00  0.00      PROA H
ATOM   3891  CG  GLN   269     -11.418   1.460 -10.581  1.00  0.00      PROA C
ATOM   3892  HG2 GLN   269     -11.865   2.103  -9.822  1.00  0.00      PROA H
ATOM   3893  HG3 GLN   269     -11.240   2.038 -11.487  1.00  0.00      PROA H
ATOM   3894  CD  GLN   269     -12.339   0.283 -10.880  1.00  0.00      PROA C
ATOM   3895  OE1 GLN   269     -11.962  -0.873 -10.706  1.00  0.00      PROA O
ATOM   3896  NE2 GLN   269     -13.580   0.584 -11.348  1.00  0.00      PROA N
ATOM   3897 HE21 GLN   269     -14.229  -0.160 -11.562  1.00  0.00      PROA H
ATOM   3898 HE22 GLN   269     -13.847   1.549 -11.479  1.00  0.00      PROA H
ATOM   3899  C   GLN   269      -8.902  -0.415  -8.384  1.00  0.00      PROA C
ATOM   3900  O   GLN   269      -8.863  -1.645  -8.415  1.00  0.00      PROA O
ATOM   3901  N   SER   270      -7.799   0.318  -8.118  1.00  0.00      PROA N
ATOM   3902  H   SER   270      -7.866   1.323  -8.046  1.00  0.00      PROA H
ATOM   3903  CA  SER   270      -6.556  -0.382  -7.947  1.00  0.00      PROA C
ATOM   3904  HA  SER   270      -6.730  -1.301  -7.386  1.00  0.00      PROA H
ATOM   3905  CB  SER   270      -5.888  -0.772  -9.275  1.00  0.00      PROA C
ATOM   3906  HB2 SER   270      -5.001  -1.372  -9.073  1.00  0.00      PROA H
ATOM   3907  HB3 SER   270      -6.588  -1.350  -9.878  1.00  0.00      PROA H
ATOM   3908  OG  SER   270      -5.509   0.397  -9.989  1.00  0.00      PROA O
ATOM   3909  HG  SER   270      -5.092   0.145 -10.816  1.00  0.00      PROA H
ATOM   3910  C   SER   270      -5.599   0.502  -7.219  1.00  0.00      PROA C
ATOM   3911  O   SER   270      -5.672   1.727  -7.314  1.00  0.00      PROA O
ATOM   3912  N   SER   271      -4.675  -0.120  -6.457  1.00  0.00      PROA N
ATOM   3913  H   SER   271      -4.679  -1.127  -6.379  1.00  0.00      PROA H
ATOM   3914  CA  SER   271      -3.676   0.622  -5.746  1.00  0.00      PROA C
ATOM   3915  HA  SER   271      -3.619   1.633  -6.150  1.00  0.00      PROA H
ATOM   3916  CB  SER   271      -3.927   0.763  -4.235  1.00  0.00      PROA C
ATOM   3917  HB2 SER   271      -4.186  -0.210  -3.818  1.00  0.00      PROA H
ATOM   3918  HB3 SER   271      -3.026   1.138  -3.750  1.00  0.00      PROA H
ATOM   3919  OG  SER   271      -4.989   1.664  -3.980  1.00  0.00      PROA O
ATOM   3920  HG  SER   271      -5.127   1.736  -3.032  1.00  0.00      PROA H
ATOM   3921  C   SER   271      -2.395  -0.137  -5.845  1.00  0.00      PROA C
ATOM   3922  O   SER   271      -2.368  -1.356  -5.679  1.00  0.00      PROA O
ATOM   3923  N   VAL   272      -1.290   0.580  -6.119  1.00  0.00      PROA N
ATOM   3924  H   VAL   272      -1.360   1.576  -6.276  1.00  0.00      PROA H
ATOM   3925  CA  VAL   272      -0.015  -0.065  -6.187  1.00  0.00      PROA C
ATOM   3926  HA  VAL   272      -0.081  -1.050  -5.725  1.00  0.00      PROA H
ATOM   3927  CB  VAL   272       0.483  -0.259  -7.589  1.00  0.00      PROA C
ATOM   3928  HB  VAL   272       0.488   0.698  -8.110  1.00  0.00      PROA H
ATOM   3929  CG1 VAL   272       1.911  -0.829  -7.534  1.00  0.00      PROA C
ATOM   3930 HG11 VAL   272       1.902  -1.785  -7.010  1.00  0.00      PROA H
ATOM   3931 HG12 VAL   272       2.285  -0.975  -8.547  1.00  0.00      PROA H
ATOM   3932 HG13 VAL   272       2.561  -0.132  -7.005  1.00  0.00      PROA H
ATOM   3933  CG2 VAL   272      -0.520  -1.149  -8.341  1.00  0.00      PROA C
ATOM   3934 HG21 VAL   272      -1.496  -0.664  -8.357  1.00  0.00      PROA H
ATOM   3935 HG22 VAL   272      -0.174  -1.303  -9.364  1.00  0.00      PROA H
ATOM   3936 HG23 VAL   272      -0.601  -2.112  -7.837  1.00  0.00      PROA H
ATOM   3937  C   VAL   272       0.966   0.826  -5.506  1.00  0.00      PROA C
ATOM   3938  O   VAL   272       0.873   2.050  -5.587  1.00  0.00      PROA O
ATOM   3939  N   THR   273       1.934   0.219  -4.796  1.00  0.00      PROA N
ATOM   3940  H   THR   273       1.954  -0.789  -4.728  1.00  0.00      PROA H
ATOM   3941  CA  THR   273       2.938   0.995  -4.134  1.00  0.00      PROA C
ATOM   3942  HA  THR   273       2.850   2.038  -4.437  1.00  0.00      PROA H
ATOM   3943  CB  THR   273       2.836   0.952  -2.638  1.00  0.00      PROA C
ATOM   3944  HB  THR   273       1.824   1.218  -2.334  1.00  0.00      PROA H
ATOM   3945  CG2 THR   273       3.167  -0.472  -2.158  1.00  0.00      PROA C
ATOM   3946 HG21 THR   273       4.179  -0.734  -2.467  1.00  0.00      PROA H
ATOM   3947 HG22 THR   273       3.097  -0.515  -1.071  1.00  0.00      PROA H
ATOM   3948 HG23 THR   273       2.461  -1.177  -2.596  1.00  0.00      PROA H
ATOM   3949  OG1 THR   273       3.736   1.887  -2.060  1.00  0.00      PROA O
ATOM   3950  HG1 THR   273       3.664   1.853  -1.104  1.00  0.00      PROA H
ATOM   3951  C   THR   273       4.256   0.409  -4.504  1.00  0.00      PROA C
ATOM   3952  O   THR   273       4.374  -0.801  -4.691  1.00  0.00      PROA O
ATOM   3953  N   THR   274       5.288   1.261  -4.649  1.00  0.00      PROA N
ATOM   3954  H   THR   274       5.140   2.255  -4.547  1.00  0.00      PROA H
ATOM   3955  CA  THR   274       6.562   0.686  -4.947  1.00  0.00      PROA C
ATOM   3956  HA  THR   274       6.523  -0.391  -4.782  1.00  0.00      PROA H
ATOM   3957  CB  THR   274       7.012   0.899  -6.357  1.00  0.00      PROA C
ATOM   3958  HB  THR   274       6.152   0.844  -7.026  1.00  0.00      PROA H
ATOM   3959  CG2 THR   274       7.664   2.284  -6.456  1.00  0.00      PROA C
ATOM   3960 HG21 THR   274       8.519   2.333  -5.782  1.00  0.00      PROA H
ATOM   3961 HG22 THR   274       7.998   2.457  -7.479  1.00  0.00      PROA H
ATOM   3962 HG23 THR   274       6.938   3.048  -6.178  1.00  0.00      PROA H
ATOM   3963  OG1 THR   274       7.961  -0.093  -6.706  1.00  0.00      PROA O
ATOM   3964  HG1 THR   274       8.250   0.044  -7.612  1.00  0.00      PROA H
ATOM   3965  C   THR   274       7.553   1.336  -4.041  1.00  0.00      PROA C
ATOM   3966  O   THR   274       7.434   2.515  -3.714  1.00  0.00      PROA O
ATOM   3967  N   SER   275       8.556   0.559  -3.593  1.00  0.00      PROA N
ATOM   3968  H   SER   275       8.608  -0.410  -3.874  1.00  0.00      PROA H
ATOM   3969  CA  SER   275       9.558   1.087  -2.720  1.00  0.00      PROA C
ATOM   3970  HA  SER   275       9.488   2.175  -2.701  1.00  0.00      PROA H
ATOM   3971  CB  SER   275       9.425   0.591  -1.270  1.00  0.00      PROA C
ATOM   3972  HB2 SER   275       8.460   0.899  -0.867  1.00  0.00      PROA H
ATOM   3973  HB3 SER   275       9.496  -0.497  -1.250  1.00  0.00      PROA H
ATOM   3974  OG  SER   275      10.459   1.139  -0.469  1.00  0.00      PROA O
ATOM   3975  HG  SER   275      10.367   0.823   0.433  1.00  0.00      PROA H
ATOM   3976  C   SER   275      10.878   0.609  -3.229  1.00  0.00      PROA C
ATOM   3977  O   SER   275      10.965  -0.437  -3.871  1.00  0.00      PROA O
ATOM   3978  N   LYS   276      11.945   1.392  -2.975  1.00  0.00      PROA N
ATOM   3979  H   LYS   276      11.825   2.265  -2.480  1.00  0.00      PROA H
ATOM   3980  CA  LYS   276      13.249   0.991  -3.404  1.00  0.00      PROA C
ATOM   3981  HA  LYS   276      13.261  -0.085  -3.577  1.00  0.00      PROA H
ATOM   3982  CB  LYS   276      13.704   1.670  -4.707  1.00  0.00      PROA C
ATOM   3983  HB2 LYS   276      13.009   1.421  -5.508  1.00  0.00      PROA H
ATOM   3984  HB3 LYS   276      13.724   2.751  -4.566  1.00  0.00      PROA H
ATOM   3985  CG  LYS   276      15.101   1.243  -5.164  1.00  0.00      PROA C
ATOM   3986  HG2 LYS   276      15.841   1.585  -4.441  1.00  0.00      PROA H
ATOM   3987  HG3 LYS   276      15.142   0.157  -5.240  1.00  0.00      PROA H
ATOM   3988  CD  LYS   276      15.491   1.815  -6.529  1.00  0.00      PROA C
ATOM   3989  HD2 LYS   276      14.888   1.347  -7.306  1.00  0.00      PROA H
ATOM   3990  HD3 LYS   276      15.318   2.892  -6.535  1.00  0.00      PROA H
ATOM   3991  CE  LYS   276      16.959   1.588  -6.892  1.00  0.00      PROA C
ATOM   3992  HE2 LYS   276      17.592   1.905  -6.064  1.00  0.00      PROA H
ATOM   3993  HE3 LYS   276      17.124   0.529  -7.091  1.00  0.00      PROA H
ATOM   3994  NZ  LYS   276      17.307   2.370  -8.099  1.00  0.00      PROA N
ATOM   3995  HZ1 LYS   276      17.158   3.353  -7.918  1.00  0.00      PROA H
ATOM   3996  HZ2 LYS   276      18.278   2.215  -8.332  1.00  0.00      PROA H
ATOM   3997  HZ3 LYS   276      16.724   2.078  -8.870  1.00  0.00      PROA H
ATOM   3998  C   LYS   276      14.229   1.409  -2.358  1.00  0.00      PROA C
ATOM   3999  O   LYS   276      14.090   2.470  -1.750  1.00  0.00      PROA O
ATOM   4000  N   MET   277      15.244   0.561  -2.106  1.00  0.00      PROA N
ATOM   4001  H   MET   277      15.283  -0.333  -2.574  1.00  0.00      PROA H
ATOM   4002  CA  MET   277      16.267   0.931  -1.175  1.00  0.00      PROA C
ATOM   4003  HA  MET   277      16.126   1.968  -0.873  1.00  0.00      PROA H
ATOM   4004  CB  MET   277      16.306   0.100   0.118  1.00  0.00      PROA C
ATOM   4005  HB2 MET   277      16.389  -0.958  -0.132  1.00  0.00      PROA H
ATOM   4006  HB3 MET   277      17.166   0.400   0.717  1.00  0.00      PROA H
ATOM   4007  CG  MET   277      15.082   0.232   1.027  1.00  0.00      PROA C
ATOM   4008  HG2 MET   277      15.295  -0.228   1.992  1.00  0.00      PROA H
ATOM   4009  HG3 MET   277      14.848   1.287   1.171  1.00  0.00      PROA H
ATOM   4010  SD  MET   277      13.579  -0.561   0.382  1.00  0.00      PROA S
ATOM   4011  CE  MET   277      12.819  -0.807   2.013  1.00  0.00      PROA C
ATOM   4012  HE1 MET   277      12.681   0.158   2.500  1.00  0.00      PROA H
ATOM   4013  HE2 MET   277      11.851  -1.294   1.894  1.00  0.00      PROA H
ATOM   4014  HE3 MET   277      13.467  -1.434   2.626  1.00  0.00      PROA H
ATOM   4015  C   MET   277      17.569   0.652  -1.848  1.00  0.00      PROA C
ATOM   4016  O   MET   277      17.717  -0.348  -2.550  1.00  0.00      PROA O
ATOM   4017  N   MET   278      18.557   1.550  -1.660  1.00  0.00      PROA N
ATOM   4018  H   MET   278      18.386   2.383  -1.116  1.00  0.00      PROA H
ATOM   4019  CA  MET   278      19.846   1.310  -2.238  1.00  0.00      PROA C
ATOM   4020  HA  MET   278      19.848   0.339  -2.733  1.00  0.00      PROA H
ATOM   4021  CB  MET   278      20.265   2.355  -3.288  1.00  0.00      PROA C
ATOM   4022  HB2 MET   278      20.263   3.346  -2.835  1.00  0.00      PROA H
ATOM   4023  HB3 MET   278      21.266   2.124  -3.652  1.00  0.00      PROA H
ATOM   4024  CG  MET   278      19.347   2.418  -4.509  1.00  0.00      PROA C
ATOM   4025  HG2 MET   278      19.338   1.449  -5.008  1.00  0.00      PROA H
ATOM   4026  HG3 MET   278      18.336   2.672  -4.191  1.00  0.00      PROA H
ATOM   4027  SD  MET   278      19.842   3.651  -5.749  1.00  0.00      PROA S
ATOM   4028  CE  MET   278      19.600   5.103  -4.683  1.00  0.00      PROA C
ATOM   4029  HE1 MET   278      20.247   5.026  -3.810  1.00  0.00      PROA H
ATOM   4030  HE2 MET   278      19.847   6.008  -5.239  1.00  0.00      PROA H
ATOM   4031  HE3 MET   278      18.559   5.149  -4.361  1.00  0.00      PROA H
ATOM   4032  C   MET   278      20.841   1.421  -1.128  1.00  0.00      PROA C
ATOM   4033  O   MET   278      20.800   2.370  -0.348  1.00  0.00      PROA O
ATOM   4034  N   VAL   279      21.764   0.445  -1.018  1.00  0.00      PROA N
ATOM   4035  H   VAL   279      21.764  -0.325  -1.671  1.00  0.00      PROA H
ATOM   4036  CA  VAL   279      22.734   0.523   0.035  1.00  0.00      PROA C
ATOM   4037  HA  VAL   279      22.833   1.558   0.363  1.00  0.00      PROA H
ATOM   4038  CB  VAL   279      22.364  -0.302   1.230  1.00  0.00      PROA C
ATOM   4039  HB  VAL   279      22.217  -1.338   0.925  1.00  0.00      PROA H
ATOM   4040  CG1 VAL   279      23.495  -0.228   2.269  1.00  0.00      PROA C
ATOM   4041 HG11 VAL   279      23.642   0.809   2.573  1.00  0.00      PROA H
ATOM   4042 HG12 VAL   279      23.228  -0.827   3.140  1.00  0.00      PROA H
ATOM   4043 HG13 VAL   279      24.416  -0.612   1.832  1.00  0.00      PROA H
ATOM   4044  CG2 VAL   279      21.009   0.203   1.752  1.00  0.00      PROA C
ATOM   4045 HG21 VAL   279      20.256   0.096   0.972  1.00  0.00      PROA H
ATOM   4046 HG22 VAL   279      20.715  -0.381   2.624  1.00  0.00      PROA H
ATOM   4047 HG23 VAL   279      21.096   1.253   2.031  1.00  0.00      PROA H
ATOM   4048  C   VAL   279      24.037   0.005  -0.484  1.00  0.00      PROA C
ATOM   4049  O   VAL   279      24.077  -0.815  -1.399  1.00  0.00      PROA O
ATOM   4050  N   SER   280      25.153   0.491   0.095  1.00  0.00      PROA N
ATOM   4051  H   SER   280      25.082   1.190   0.820  1.00  0.00      PROA H
ATOM   4052  CA  SER   280      26.436   0.011  -0.325  1.00  0.00      PROA C
ATOM   4053  HA  SER   280      26.365  -0.377  -1.341  1.00  0.00      PROA H
ATOM   4054  CB  SER   280      27.529   1.094  -0.323  1.00  0.00      PROA C
ATOM   4055  HB2 SER   280      27.245   1.899  -1.002  1.00  0.00      PROA H
ATOM   4056  HB3 SER   280      27.643   1.494   0.685  1.00  0.00      PROA H
ATOM   4057  OG  SER   280      28.766   0.543  -0.747  1.00  0.00      PROA O
ATOM   4058  HG  SER   280      29.440   1.227  -0.742  1.00  0.00      PROA H
ATOM   4059  C   SER   280      26.821  -1.022   0.676  1.00  0.00      PROA C
ATOM   4060  O   SER   280      26.778  -0.780   1.881  1.00  0.00      PROA O
ATOM   4061  N   PRO   281      27.160  -2.190   0.217  1.00  0.00      PROA N
ATOM   4062  CD  PRO   281      26.562  -2.735  -0.992  1.00  0.00      PROA C
ATOM   4063  HD2 PRO   281      27.158  -2.443  -1.856  1.00  0.00      PROA H
ATOM   4064  HD3 PRO   281      25.548  -2.349  -1.103  1.00  0.00      PROA H
ATOM   4065  CG  PRO   281      26.562  -4.261  -0.794  1.00  0.00      PROA C
ATOM   4066  HG2 PRO   281      26.860  -4.748  -1.722  1.00  0.00      PROA H
ATOM   4067  HG3 PRO   281      25.562  -4.592  -0.516  1.00  0.00      PROA H
ATOM   4068  CB  PRO   281      27.576  -4.507   0.341  1.00  0.00      PROA C
ATOM   4069  HB2 PRO   281      28.564  -4.681  -0.086  1.00  0.00      PROA H
ATOM   4070  HB3 PRO   281      27.272  -5.381   0.917  1.00  0.00      PROA H
ATOM   4071  CA  PRO   281      27.508  -3.217   1.151  1.00  0.00      PROA C
ATOM   4072  HA  PRO   281      26.667  -3.402   1.819  1.00  0.00      PROA H
ATOM   4073  C   PRO   281      28.720  -2.911   1.984  1.00  0.00      PROA C
ATOM   4074  O   PRO   281      28.680  -3.142   3.192  1.00  0.00      PROA O
ATOM   4075  N   ARG   282      29.800  -2.409   1.355  1.00  0.00      PROA N
ATOM   4076  H   ARG   282      29.773  -2.240   0.360  1.00  0.00      PROA H
ATOM   4077  CA  ARG   282      31.051  -2.073   1.989  1.00  0.00      PROA C
ATOM   4078  HA  ARG   282      31.327  -2.861   2.689  1.00  0.00      PROA H
ATOM   4079  CB  ARG   282      32.213  -1.910   0.996  1.00  0.00      PROA C
ATOM   4080  HB2 ARG   282      31.853  -1.419   0.092  1.00  0.00      PROA H
ATOM   4081  HB3 ARG   282      32.997  -1.304   1.449  1.00  0.00      PROA H
ATOM   4082  CG  ARG   282      32.850  -3.233   0.570  1.00  0.00      PROA C
ATOM   4083  HG2 ARG   282      33.693  -3.035  -0.093  1.00  0.00      PROA H
ATOM   4084  HG3 ARG   282      33.201  -3.769   1.452  1.00  0.00      PROA H
ATOM   4085  CD  ARG   282      31.920  -4.187  -0.180  1.00  0.00      PROA C
ATOM   4086  HD2 ARG   282      31.078  -4.452   0.459  1.00  0.00      PROA H
ATOM   4087  HD3 ARG   282      31.551  -3.701  -1.083  1.00  0.00      PROA H
ATOM   4088  NE  ARG   282      32.725  -5.394  -0.521  1.00  0.00      PROA N
ATOM   4089  HE  ARG   282      33.697  -5.272  -0.764  1.00  0.00      PROA H
ATOM   4090  CZ  ARG   282      32.148  -6.630  -0.500  1.00  0.00      PROA C
ATOM   4091  NH1 ARG   282      30.839  -6.764  -0.143  1.00  0.00      PROA N
ATOM   4092 HH11 ARG   282      30.300  -5.946   0.104  1.00  0.00      PROA H
ATOM   4093 HH12 ARG   282      30.414  -7.680  -0.128  1.00  0.00      PROA H
ATOM   4094  NH2 ARG   282      32.882  -7.729  -0.837  1.00  0.00      PROA N
ATOM   4095 HH21 ARG   282      33.851  -7.624  -1.102  1.00  0.00      PROA H
ATOM   4096 HH22 ARG   282      32.453  -8.643  -0.821  1.00  0.00      PROA H
ATOM   4097  C   ARG   282      30.967  -0.810   2.794  1.00  0.00      PROA C
ATOM   4098  O   ARG   282      31.665  -0.673   3.798  1.00  0.00      PROA O
ATOM   4099  N   LEU   283      30.093   0.129   2.374  1.00  0.00      PROA N
ATOM   4100  H   LEU   283      29.443  -0.083   1.631  1.00  0.00      PROA H
ATOM   4101  CA  LEU   283      29.972   1.470   2.887  1.00  0.00      PROA C
ATOM   4102  HA  LEU   283      28.948   1.819   2.754  1.00  0.00      PROA H
ATOM   4103  CB  LEU   283      30.302   1.623   4.385  1.00  0.00      PROA C
ATOM   4104  HB2 LEU   283      31.305   1.243   4.577  1.00  0.00      PROA H
ATOM   4105  HB3 LEU   283      30.254   2.676   4.662  1.00  0.00      PROA H
ATOM   4106  CG  LEU   283      29.362   0.876   5.348  1.00  0.00      PROA C
ATOM   4107  HG  LEU   283      29.397  -0.192   5.135  1.00  0.00      PROA H
ATOM   4108  CD1 LEU   283      29.785   1.104   6.810  1.00  0.00      PROA C
ATOM   4109 HD11 LEU   283      29.747   2.169   7.038  1.00  0.00      PROA H
ATOM   4110 HD12 LEU   283      29.107   0.567   7.473  1.00  0.00      PROA H
ATOM   4111 HD13 LEU   283      30.801   0.738   6.956  1.00  0.00      PROA H
ATOM   4112  CD2 LEU   283      27.891   1.234   5.100  1.00  0.00      PROA C
ATOM   4113 HD21 LEU   283      27.618   0.966   4.079  1.00  0.00      PROA H
ATOM   4114 HD22 LEU   283      27.260   0.687   5.800  1.00  0.00      PROA H
ATOM   4115 HD23 LEU   283      27.747   2.305   5.244  1.00  0.00      PROA H
ATOM   4116  C   LEU   283      30.980   2.305   2.160  1.00  0.00      PROA C
ATOM   4117  O   LEU   283      30.906   3.534   2.150  1.00  0.00      PROA O
ATOM   4118  N   TYR   284      31.989   1.641   1.573  1.00  0.00      PROA N
ATOM   4119  H   TYR   284      32.088   0.646   1.714  1.00  0.00      PROA H
ATOM   4120  CA  TYR   284      32.962   2.275   0.734  1.00  0.00      PROA C
ATOM   4121  HA  TYR   284      33.225   3.247   1.153  1.00  0.00      PROA H
ATOM   4122  CB  TYR   284      34.252   1.449   0.604  1.00  0.00      PROA C
ATOM   4123  HB2 TYR   284      34.023   0.484   0.153  1.00  0.00      PROA H
ATOM   4124  HB3 TYR   284      34.965   1.983  -0.024  1.00  0.00      PROA H
ATOM   4125  CG  TYR   284      34.796   1.270   1.982  1.00  0.00      PROA C
ATOM   4126  CD1 TYR   284      35.376   2.319   2.655  1.00  0.00      PROA C
ATOM   4127  HD1 TYR   284      35.443   3.299   2.182  1.00  0.00      PROA H
ATOM   4128  CE1 TYR   284      35.876   2.146   3.924  1.00  0.00      PROA C
ATOM   4129  HE1 TYR   284      36.330   2.986   4.450  1.00  0.00      PROA H
ATOM   4130  CZ  TYR   284      35.803   0.915   4.530  1.00  0.00      PROA C
ATOM   4131  OH  TYR   284      36.315   0.732   5.833  1.00  0.00      PROA O
ATOM   4132  HH  TYR   284      36.692   1.533   6.204  1.00  0.00      PROA H
ATOM   4133  CE2 TYR   284      35.232  -0.140   3.863  1.00  0.00      PROA C
ATOM   4134  HE2 TYR   284      35.176  -1.119   4.339  1.00  0.00      PROA H
ATOM   4135  CD2 TYR   284      34.732   0.041   2.595  1.00  0.00      PROA C
ATOM   4136  HD2 TYR   284      34.282  -0.805   2.075  1.00  0.00      PROA H
ATOM   4137  C   TYR   284      32.414   2.466  -0.655  1.00  0.00      PROA C
ATOM   4138  O   TYR   284      32.671   3.474  -1.312  1.00  0.00      PROA O
ATOM   4139  N   ASP   285      31.614   1.479  -1.111  1.00  0.00      PROA N
ATOM   4140  H   ASP   285      31.218   0.811  -0.466  1.00  0.00      PROA H
ATOM   4141  CA  ASP   285      31.247   1.270  -2.489  1.00  0.00      PROA C
ATOM   4142  HA  ASP   285      32.111   1.455  -3.128  1.00  0.00      PROA H
ATOM   4143  CB  ASP   285      30.761  -0.166  -2.751  1.00  0.00      PROA C
ATOM   4144  HB2 ASP   285      29.975  -0.420  -2.039  1.00  0.00      PROA H
ATOM   4145  HB3 ASP   285      30.368  -0.238  -3.766  1.00  0.00      PROA H
ATOM   4146  CG  ASP   285      31.953  -1.096  -2.578  1.00  0.00      PROA C
ATOM   4147  OD1 ASP   285      33.090  -0.657  -2.900  1.00  0.00      PROA O
ATOM   4148  OD2 ASP   285      31.748  -2.250  -2.118  1.00  0.00      PROA O
ATOM   4149  C   ASP   285      30.208   2.180  -3.076  1.00  0.00      PROA C
ATOM   4150  O   ASP   285      29.794   3.194  -2.518  1.00  0.00      PROA O
ATOM   4151  N   ARG   286      29.821   1.757  -4.304  1.00  0.00      PROA N
ATOM   4152  H   ARG   286      30.176   0.887  -4.673  1.00  0.00      PROA H
ATOM   4153  CA  ARG   286      28.946   2.279  -5.321  1.00  0.00      PROA C
ATOM   4154  HA  ARG   286      29.222   3.308  -5.546  1.00  0.00      PROA H
ATOM   4155  CB  ARG   286      29.012   1.478  -6.630  1.00  0.00      PROA C
ATOM   4156  HB2 ARG   286      28.751   0.438  -6.434  1.00  0.00      PROA H
ATOM   4157  HB3 ARG   286      28.311   1.899  -7.350  1.00  0.00      PROA H
ATOM   4158  CG  ARG   286      30.388   1.473  -7.297  1.00  0.00      PROA C
ATOM   4159  HG2 ARG   286      30.689   2.497  -7.517  1.00  0.00      PROA H
ATOM   4160  HG3 ARG   286      31.116   1.016  -6.627  1.00  0.00      PROA H
ATOM   4161  CD  ARG   286      30.402   0.688  -8.610  1.00  0.00      PROA C
ATOM   4162  HD2 ARG   286      30.107  -0.344  -8.420  1.00  0.00      PROA H
ATOM   4163  HD3 ARG   286      29.703   1.142  -9.312  1.00  0.00      PROA H
ATOM   4164  NE  ARG   286      31.785   0.735  -9.158  1.00  0.00      PROA N
ATOM   4165  HE  ARG   286      32.445   1.379  -8.746  1.00  0.00      PROA H
ATOM   4166  CZ  ARG   286      32.127  -0.085 -10.193  1.00  0.00      PROA C
ATOM   4167  NH1 ARG   286      31.190  -0.917 -10.739  1.00  0.00      PROA N
ATOM   4168 HH11 ARG   286      30.248  -0.920 -10.373  1.00  0.00      PROA H
ATOM   4169 HH12 ARG   286      31.443  -1.524 -11.506  1.00  0.00      PROA H
ATOM   4170  NH2 ARG   286      33.401  -0.077 -10.682  1.00  0.00      PROA N
ATOM   4171 HH21 ARG   286      34.091   0.538 -10.275  1.00  0.00      PROA H
ATOM   4172 HH22 ARG   286      33.648  -0.686 -11.448  1.00  0.00      PROA H
ATOM   4173  C   ARG   286      27.509   2.262  -4.893  1.00  0.00      PROA C
ATOM   4174  O   ARG   286      26.681   2.928  -5.515  1.00  0.00      PROA O
ATOM   4175  N   GLN   287      27.156   1.497  -3.842  1.00  0.00      PROA N
ATOM   4176  H   GLN   287      27.866   1.029  -3.297  1.00  0.00      PROA H
ATOM   4177  CA  GLN   287      25.775   1.335  -3.477  1.00  0.00      PROA C
ATOM   4178  HA  GLN   287      25.707   0.764  -2.551  1.00  0.00      PROA H
ATOM   4179  CB  GLN   287      25.014   2.653  -3.245  1.00  0.00      PROA C
ATOM   4180  HB2 GLN   287      25.166   3.316  -4.097  1.00  0.00      PROA H
ATOM   4181  HB3 GLN   287      23.950   2.444  -3.133  1.00  0.00      PROA H
ATOM   4182  CG  GLN   287      25.453   3.421  -1.996  1.00  0.00      PROA C
ATOM   4183  HG2 GLN   287      25.423   2.758  -1.132  1.00  0.00      PROA H
ATOM   4184  HG3 GLN   287      26.470   3.790  -2.135  1.00  0.00      PROA H
ATOM   4185  CD  GLN   287      24.486   4.581  -1.812  1.00  0.00      PROA C
ATOM   4186  OE1 GLN   287      23.433   4.627  -2.447  1.00  0.00      PROA O
ATOM   4187  NE2 GLN   287      24.840   5.544  -0.919  1.00  0.00      PROA N
ATOM   4188 HE21 GLN   287      24.230   6.333  -0.763  1.00  0.00      PROA H
ATOM   4189 HE22 GLN   287      25.712   5.465  -0.415  1.00  0.00      PROA H
ATOM   4190  C   GLN   287      25.057   0.572  -4.545  1.00  0.00      PROA C
ATOM   4191  O   GLN   287      24.079   1.032  -5.135  1.00  0.00      PROA O
ATOM   4192  N   ASN   288      25.616  -0.612  -4.852  1.00  0.00      PROA N
ATOM   4193  H   ASN   288      26.488  -0.885  -4.421  1.00  0.00      PROA H
ATOM   4194  CA  ASN   288      25.091  -1.585  -5.766  1.00  0.00      PROA C
ATOM   4195  HA  ASN   288      24.822  -1.096  -6.702  1.00  0.00      PROA H
ATOM   4196  CB  ASN   288      26.108  -2.693  -6.083  1.00  0.00      PROA C
ATOM   4197  HB2 ASN   288      26.457  -3.144  -5.153  1.00  0.00      PROA H
ATOM   4198  HB3 ASN   288      25.634  -3.456  -6.700  1.00  0.00      PROA H
ATOM   4199  CG  ASN   288      27.274  -2.065  -6.830  1.00  0.00      PROA C
ATOM   4200  OD1 ASN   288      28.431  -2.221  -6.443  1.00  0.00      PROA O
ATOM   4201  ND2 ASN   288      26.961  -1.333  -7.933  1.00  0.00      PROA N
ATOM   4202 HD21 ASN   288      27.696  -0.892  -8.468  1.00  0.00      PROA H
ATOM   4203 HD22 ASN   288      25.995  -1.233  -8.212  1.00  0.00      PROA H
ATOM   4204  C   ASN   288      23.883  -2.266  -5.182  1.00  0.00      PROA C
ATOM   4205  O   ASN   288      22.972  -2.647  -5.916  1.00  0.00      PROA O
ATOM   4206  N   GLY   289      23.850  -2.455  -3.842  1.00  0.00      PROA N
ATOM   4207  H   GLY   289      24.567  -2.049  -3.257  1.00  0.00      PROA H
ATOM   4208  CA  GLY   289      22.810  -3.230  -3.211  1.00  0.00      PROA C
ATOM   4209  HA2 GLY   289      22.800  -4.235  -3.631  1.00  0.00      PROA H
ATOM   4210  HA3 GLY   289      22.998  -3.286  -2.139  1.00  0.00      PROA H
ATOM   4211  C   GLY   289      21.467  -2.606  -3.430  1.00  0.00      PROA C
ATOM   4212  O   GLY   289      21.300  -1.391  -3.332  1.00  0.00      PROA O
ATOM   4213  N   LEU   290      20.458  -3.458  -3.714  1.00  0.00      PROA N
ATOM   4214  H   LEU   290      20.634  -4.452  -3.759  1.00  0.00      PROA H
ATOM   4215  CA  LEU   290      19.133  -2.967  -3.955  1.00  0.00      PROA C
ATOM   4216  HA  LEU   290      19.043  -1.955  -3.561  1.00  0.00      PROA H
ATOM   4217  CB  LEU   290      18.766  -2.917  -5.447  1.00  0.00      PROA C
ATOM   4218  HB2 LEU   290      18.836  -3.918  -5.873  1.00  0.00      PROA H
ATOM   4219  HB3 LEU   290      17.747  -2.547  -5.559  1.00  0.00      PROA H
ATOM   4220  CG  LEU   290      19.675  -2.002  -6.287  1.00  0.00      PROA C
ATOM   4221  HG  LEU   290      20.704  -2.357  -6.225  1.00  0.00      PROA H
ATOM   4222  CD1 LEU   290      19.244  -1.997  -7.761  1.00  0.00      PROA C
ATOM   4223 HD11 LEU   290      18.219  -1.636  -7.839  1.00  0.00      PROA H
ATOM   4224 HD12 LEU   290      19.904  -1.343  -8.331  1.00  0.00      PROA H
ATOM   4225 HD13 LEU   290      19.304  -3.009  -8.161  1.00  0.00      PROA H
ATOM   4226  CD2 LEU   290      19.764  -0.593  -5.685  1.00  0.00      PROA C
ATOM   4227 HD21 LEU   290      20.172  -0.653  -4.676  1.00  0.00      PROA H
ATOM   4228 HD22 LEU   290      20.414   0.027  -6.303  1.00  0.00      PROA H
ATOM   4229 HD23 LEU   290      18.769  -0.149  -5.648  1.00  0.00      PROA H
ATOM   4230  C   LEU   290      18.151  -3.899  -3.326  1.00  0.00      PROA C
ATOM   4231  O   LEU   290      18.346  -5.115  -3.317  1.00  0.00      PROA O
ATOM   4232  N   VAL   291      17.071  -3.339  -2.746  1.00  0.00      PROA N
ATOM   4233  H   VAL   291      17.011  -2.334  -2.656  1.00  0.00      PROA H
ATOM   4234  CA  VAL   291      15.996  -4.144  -2.248  1.00  0.00      PROA C
ATOM   4235  HA  VAL   291      16.131  -5.174  -2.577  1.00  0.00      PROA H
ATOM   4236  CB  VAL   291      15.881  -4.176  -0.749  1.00  0.00      PROA C
ATOM   4237  HB  VAL   291      14.994  -4.741  -0.464  1.00  0.00      PROA H
ATOM   4238  CG1 VAL   291      17.139  -4.852  -0.180  1.00  0.00      PROA C
ATOM   4239 HG11 VAL   291      18.022  -4.284  -0.474  1.00  0.00      PROA H
ATOM   4240 HG12 VAL   291      17.074  -4.884   0.907  1.00  0.00      PROA H
ATOM   4241 HG13 VAL   291      17.214  -5.867  -0.570  1.00  0.00      PROA H
ATOM   4242  CG2 VAL   291      15.654  -2.750  -0.231  1.00  0.00      PROA C
ATOM   4243 HG21 VAL   291      14.735  -2.350  -0.659  1.00  0.00      PROA H
ATOM   4244 HG22 VAL   291      15.570  -2.768   0.856  1.00  0.00      PROA H
ATOM   4245 HG23 VAL   291      16.494  -2.120  -0.520  1.00  0.00      PROA H
ATOM   4246  C   VAL   291      14.756  -3.526  -2.807  1.00  0.00      PROA C
ATOM   4247  O   VAL   291      14.554  -2.317  -2.708  1.00  0.00      PROA O
ATOM   4248  N   LEU   292      13.893  -4.343  -3.435  1.00  0.00      PROA N
ATOM   4249  H   LEU   292      14.082  -5.334  -3.486  1.00  0.00      PROA H
ATOM   4250  CA  LEU   292      12.702  -3.817  -4.036  1.00  0.00      PROA C
ATOM   4251  HA  LEU   292      12.703  -2.730  -3.954  1.00  0.00      PROA H
ATOM   4252  CB  LEU   292      12.570  -4.170  -5.529  1.00  0.00      PROA C
ATOM   4253  HB2 LEU   292      12.779  -5.230  -5.672  1.00  0.00      PROA H
ATOM   4254  HB3 LEU   292      11.557  -3.951  -5.867  1.00  0.00      PROA H
ATOM   4255  CG  LEU   292      13.514  -3.413  -6.483  1.00  0.00      PROA C
ATOM   4256  HG  LEU   292      13.572  -3.943  -7.434  1.00  0.00      PROA H
ATOM   4257  CD1 LEU   292      13.016  -1.986  -6.754  1.00  0.00      PROA C
ATOM   4258 HD11 LEU   292      12.962  -1.435  -5.815  1.00  0.00      PROA H
ATOM   4259 HD12 LEU   292      13.707  -1.482  -7.430  1.00  0.00      PROA H
ATOM   4260 HD13 LEU   292      12.027  -2.026  -7.208  1.00  0.00      PROA H
ATOM   4261  CD2 LEU   292      14.963  -3.439  -5.983  1.00  0.00      PROA C
ATOM   4262 HD21 LEU   292      15.305  -4.471  -5.910  1.00  0.00      PROA H
ATOM   4263 HD22 LEU   292      15.599  -2.895  -6.682  1.00  0.00      PROA H
ATOM   4264 HD23 LEU   292      15.018  -2.968  -5.001  1.00  0.00      PROA H
ATOM   4265  C   LEU   292      11.526  -4.449  -3.367  1.00  0.00      PROA C
ATOM   4266  O   LEU   292      11.585  -5.601  -2.942  1.00  0.00      PROA O
ATOM   4267  N   SER   293      10.416  -3.692  -3.246  1.00  0.00      PROA N
ATOM   4268  H   SER   293      10.419  -2.735  -3.571  1.00  0.00      PROA H
ATOM   4269  CA  SER   293       9.229  -4.236  -2.657  1.00  0.00      PROA C
ATOM   4270  HA  SER   293       9.243  -5.322  -2.748  1.00  0.00      PROA H
ATOM   4271  CB  SER   293       9.074  -3.903  -1.163  1.00  0.00      PROA C
ATOM   4272  HB2 SER   293       9.094  -2.822  -1.027  1.00  0.00      PROA H
ATOM   4273  HB3 SER   293       8.126  -4.298  -0.798  1.00  0.00      PROA H
ATOM   4274  OG  SER   293      10.136  -4.484  -0.420  1.00  0.00      PROA O
ATOM   4275  HG  SER   293      10.030  -4.270   0.510  1.00  0.00      PROA H
ATOM   4276  C   SER   293       8.064  -3.624  -3.365  1.00  0.00      PROA C
ATOM   4277  O   SER   293       8.181  -2.555  -3.960  1.00  0.00      PROA O
ATOM   4278  N   ARG   294       6.904  -4.313  -3.340  1.00  0.00      PROA N
ATOM   4279  H   ARG   294       6.854  -5.202  -2.864  1.00  0.00      PROA H
ATOM   4280  CA  ARG   294       5.736  -3.786  -3.988  1.00  0.00      PROA C
ATOM   4281  HA  ARG   294       5.751  -2.698  -3.936  1.00  0.00      PROA H
ATOM   4282  CB  ARG   294       5.643  -4.181  -5.472  1.00  0.00      PROA C
ATOM   4283  HB2 ARG   294       6.509  -3.791  -6.008  1.00  0.00      PROA H
ATOM   4284  HB3 ARG   294       5.623  -5.267  -5.559  1.00  0.00      PROA H
ATOM   4285  CG  ARG   294       4.396  -3.648  -6.181  1.00  0.00      PROA C
ATOM   4286  HG2 ARG   294       3.520  -3.819  -5.554  1.00  0.00      PROA H
ATOM   4287  HG3 ARG   294       4.509  -2.579  -6.362  1.00  0.00      PROA H
ATOM   4288  CD  ARG   294       4.126  -4.314  -7.533  1.00  0.00      PROA C
ATOM   4289  HD2 ARG   294       4.090  -5.396  -7.404  1.00  0.00      PROA H
ATOM   4290  HD3 ARG   294       3.173  -3.963  -7.928  1.00  0.00      PROA H
ATOM   4291  NE  ARG   294       5.233  -3.945  -8.463  1.00  0.00      PROA N
ATOM   4292  HE  ARG   294       5.864  -3.205  -8.191  1.00  0.00      PROA H
ATOM   4293  CZ  ARG   294       5.373  -4.604  -9.650  1.00  0.00      PROA C
ATOM   4294  NH1 ARG   294       4.515  -5.615  -9.973  1.00  0.00      PROA N
ATOM   4295 HH11 ARG   294       3.778  -5.873  -9.331  1.00  0.00      PROA H
ATOM   4296 HH12 ARG   294       4.620  -6.102 -10.852  1.00  0.00      PROA H
ATOM   4297  NH2 ARG   294       6.367  -4.254 -10.520  1.00  0.00      PROA N
ATOM   4298 HH21 ARG   294       7.001  -3.505 -10.282  1.00  0.00      PROA H
ATOM   4299 HH22 ARG   294       6.464  -4.747 -11.396  1.00  0.00      PROA H
ATOM   4300  C   ARG   294       4.534  -4.391  -3.336  1.00  0.00      PROA C
ATOM   4301  O   ARG   294       4.581  -5.518  -2.847  1.00  0.00      PROA O
ATOM   4302  N   MET   295       3.421  -3.630  -3.300  1.00  0.00      PROA N
ATOM   4303  H   MET   295       3.454  -2.673  -3.621  1.00  0.00      PROA H
ATOM   4304  CA  MET   295       2.173  -4.142  -2.814  1.00  0.00      PROA C
ATOM   4305  HA  MET   295       2.244  -5.224  -2.698  1.00  0.00      PROA H
ATOM   4306  CB  MET   295       1.735  -3.574  -1.450  1.00  0.00      PROA C
ATOM   4307  HB2 MET   295       2.443  -3.886  -0.682  1.00  0.00      PROA H
ATOM   4308  HB3 MET   295       1.711  -2.485  -1.500  1.00  0.00      PROA H
ATOM   4309  CG  MET   295       0.343  -4.055  -1.030  1.00  0.00      PROA C
ATOM   4310  HG2 MET   295       0.044  -3.547  -0.113  1.00  0.00      PROA H
ATOM   4311  HG3 MET   295      -0.374  -3.830  -1.820  1.00  0.00      PROA H
ATOM   4312  SD  MET   295       0.189  -5.838  -0.697  1.00  0.00      PROA S
ATOM   4313  CE  MET   295       0.842  -5.803   0.996  1.00  0.00      PROA C
ATOM   4314  HE1 MET   295       0.217  -5.158   1.614  1.00  0.00      PROA H
ATOM   4315  HE2 MET   295       0.841  -6.812   1.408  1.00  0.00      PROA H
ATOM   4316  HE3 MET   295       1.862  -5.417   0.985  1.00  0.00      PROA H
ATOM   4317  C   MET   295       1.151  -3.750  -3.834  1.00  0.00      PROA C
ATOM   4318  O   MET   295       1.147  -2.616  -4.312  1.00  0.00      PROA O
ATOM   4319  N   ASN   296       0.262  -4.689  -4.217  1.00  0.00      PROA N
ATOM   4320  H   ASN   296       0.270  -5.600  -3.781  1.00  0.00      PROA H
ATOM   4321  CA  ASN   296      -0.682  -4.363  -5.247  1.00  0.00      PROA C
ATOM   4322  HA  ASN   296      -0.726  -3.281  -5.370  1.00  0.00      PROA H
ATOM   4323  CB  ASN   296      -0.305  -4.981  -6.605  1.00  0.00      PROA C
ATOM   4324  HB2 ASN   296       0.681  -4.625  -6.906  1.00  0.00      PROA H
ATOM   4325  HB3 ASN   296      -0.287  -6.067  -6.518  1.00  0.00      PROA H
ATOM   4326  CG  ASN   296      -1.337  -4.567  -7.642  1.00  0.00      PROA C
ATOM   4327  OD1 ASN   296      -2.020  -3.552  -7.495  1.00  0.00      PROA O
ATOM   4328  ND2 ASN   296      -1.459  -5.378  -8.725  1.00  0.00      PROA N
ATOM   4329 HD21 ASN   296      -2.128  -5.154  -9.447  1.00  0.00      PROA H
ATOM   4330 HD22 ASN   296      -0.879  -6.201  -8.802  1.00  0.00      PROA H
ATOM   4331  C   ASN   296      -2.027  -4.905  -4.887  1.00  0.00      PROA C
ATOM   4332  O   ASN   296      -2.141  -5.998  -4.335  1.00  0.00      PROA O
ATOM   4333  N   LEU   297      -3.089  -4.125  -5.178  1.00  0.00      PROA N
ATOM   4334  H   LEU   297      -2.947  -3.197  -5.552  1.00  0.00      PROA H
ATOM   4335  CA  LEU   297      -4.428  -4.592  -4.965  1.00  0.00      PROA C
ATOM   4336  HA  LEU   297      -4.420  -5.674  -4.835  1.00  0.00      PROA H
ATOM   4337  CB  LEU   297      -5.121  -3.997  -3.725  1.00  0.00      PROA C
ATOM   4338  HB2 LEU   297      -5.059  -2.910  -3.761  1.00  0.00      PROA H
ATOM   4339  HB3 LEU   297      -6.167  -4.301  -3.713  1.00  0.00      PROA H
ATOM   4340  CG  LEU   297      -4.499  -4.446  -2.388  1.00  0.00      PROA C
ATOM   4341  HG  LEU   297      -4.456  -5.535  -2.355  1.00  0.00      PROA H
ATOM   4342  CD1 LEU   297      -3.075  -3.898  -2.216  1.00  0.00      PROA C
ATOM   4343 HD11 LEU   297      -3.099  -2.808  -2.236  1.00  0.00      PROA H
ATOM   4344 HD12 LEU   297      -2.668  -4.235  -1.262  1.00  0.00      PROA H
ATOM   4345 HD13 LEU   297      -2.444  -4.261  -3.028  1.00  0.00      PROA H
ATOM   4346  CD2 LEU   297      -5.418  -4.105  -1.204  1.00  0.00      PROA C
ATOM   4347 HD21 LEU   297      -6.375  -4.612  -1.329  1.00  0.00      PROA H
ATOM   4348 HD22 LEU   297      -4.952  -4.435  -0.275  1.00  0.00      PROA H
ATOM   4349 HD23 LEU   297      -5.579  -3.028  -1.167  1.00  0.00      PROA H
ATOM   4350  C   LEU   297      -5.246  -4.212  -6.160  1.00  0.00      PROA C
ATOM   4351  O   LEU   297      -5.169  -3.086  -6.650  1.00  0.00      PROA O
ATOM   4352  N   THR   298      -6.043  -5.168  -6.677  1.00  0.00      PROA N
ATOM   4353  H   THR   298      -6.031  -6.100  -6.288  1.00  0.00      PROA H
ATOM   4354  CA  THR   298      -6.919  -4.887  -7.779  1.00  0.00      PROA C
ATOM   4355  HA  THR   298      -6.928  -3.815  -7.973  1.00  0.00      PROA H
ATOM   4356  CB  THR   298      -6.528  -5.563  -9.061  1.00  0.00      PROA C
ATOM   4357  HB  THR   298      -7.253  -5.317  -9.837  1.00  0.00      PROA H
ATOM   4358  CG2 THR   298      -5.131  -5.062  -9.468  1.00  0.00      PROA C
ATOM   4359 HG21 THR   298      -4.414  -5.308  -8.684  1.00  0.00      PROA H
ATOM   4360 HG22 THR   298      -4.829  -5.543 -10.399  1.00  0.00      PROA H
ATOM   4361 HG23 THR   298      -5.158  -3.982  -9.609  1.00  0.00      PROA H
ATOM   4362  OG1 THR   298      -6.523  -6.973  -8.902  1.00  0.00      PROA O
ATOM   4363  HG1 THR   298      -6.272  -7.387  -9.730  1.00  0.00      PROA H
ATOM   4364  C   THR   298      -8.279  -5.370  -7.381  1.00  0.00      PROA C
ATOM   4365  O   THR   298      -8.400  -6.321  -6.610  1.00  0.00      PROA O
ATOM   4366  N   LEU   299      -9.345  -4.722  -7.897  1.00  0.00      PROA N
ATOM   4367  H   LEU   299      -9.209  -3.987  -8.576  1.00  0.00      PROA H
ATOM   4368  CA  LEU   299     -10.678  -5.075  -7.487  1.00  0.00      PROA C
ATOM   4369  HA  LEU   299     -10.662  -5.414  -6.451  1.00  0.00      PROA H
ATOM   4370  CB  LEU   299     -11.665  -3.896  -7.578  1.00  0.00      PROA C
ATOM   4371  HB2 LEU   299     -11.325  -3.085  -6.934  1.00  0.00      PROA H
ATOM   4372  HB3 LEU   299     -11.718  -3.544  -8.608  1.00  0.00      PROA H
ATOM   4373  CG  LEU   299     -13.100  -4.253  -7.143  1.00  0.00      PROA C
ATOM   4374  HG  LEU   299     -13.434  -5.139  -7.684  1.00  0.00      PROA H
ATOM   4375  CD1 LEU   299     -13.164  -4.545  -5.634  1.00  0.00      PROA C
ATOM   4376 HD11 LEU   299     -12.841  -3.664  -5.079  1.00  0.00      PROA H
ATOM   4377 HD12 LEU   299     -14.188  -4.794  -5.355  1.00  0.00      PROA H
ATOM   4378 HD13 LEU   299     -12.510  -5.383  -5.397  1.00  0.00      PROA H
ATOM   4379  CD2 LEU   299     -14.107  -3.187  -7.597  1.00  0.00      PROA C
ATOM   4380 HD21 LEU   299     -14.086  -3.107  -8.684  1.00  0.00      PROA H
ATOM   4381 HD22 LEU   299     -15.108  -3.471  -7.273  1.00  0.00      PROA H
ATOM   4382 HD23 LEU   299     -13.843  -2.226  -7.157  1.00  0.00      PROA H
ATOM   4383  C   LEU   299     -11.213  -6.149  -8.381  1.00  0.00      PROA C
ATOM   4384  O   LEU   299     -11.388  -5.938  -9.579  1.00  0.00      PROA O
ATOM   4385  N   ALA   300     -11.402  -7.362  -7.815  1.00  0.00      PROA N
ATOM   4386  H   ALA   300     -11.136  -7.517  -6.853  1.00  0.00      PROA H
ATOM   4387  CA  ALA   300     -11.978  -8.474  -8.522  1.00  0.00      PROA C
ATOM   4388  HA  ALA   300     -11.521  -8.553  -9.509  1.00  0.00      PROA H
ATOM   4389  CB  ALA   300     -11.762  -9.812  -7.793  1.00  0.00      PROA C
ATOM   4390  HB1 ALA   300     -12.224  -9.768  -6.806  1.00  0.00      PROA H
ATOM   4391  HB2 ALA   300     -12.216 -10.618  -8.370  1.00  0.00      PROA H
ATOM   4392  HB3 ALA   300     -10.694 -10.000  -7.685  1.00  0.00      PROA H
ATOM   4393  C   ALA   300     -13.458  -8.329  -8.741  1.00  0.00      PROA C
ATOM   4394  O   ALA   300     -13.938  -8.480  -9.863  1.00  0.00      PROA O
ATOM   4395  N   LYS   301     -14.235  -8.011  -7.679  1.00  0.00      PROA N
ATOM   4396  H   LYS   301     -13.808  -7.789  -6.790  1.00  0.00      PROA H
ATOM   4397  CA  LYS   301     -15.660  -8.003  -7.867  1.00  0.00      PROA C
ATOM   4398  HA  LYS   301     -15.901  -7.495  -8.801  1.00  0.00      PROA H
ATOM   4399  CB  LYS   301     -16.251  -9.422  -7.933  1.00  0.00      PROA C
ATOM   4400  HB2 LYS   301     -17.337  -9.361  -8.013  1.00  0.00      PROA H
ATOM   4401  HB3 LYS   301     -15.852  -9.942  -8.804  1.00  0.00      PROA H
ATOM   4402  CG  LYS   301     -15.926 -10.268  -6.701  1.00  0.00      PROA C
ATOM   4403  HG2 LYS   301     -14.850 -10.440  -6.652  1.00  0.00      PROA H
ATOM   4404  HG3 LYS   301     -16.250  -9.743  -5.803  1.00  0.00      PROA H
ATOM   4405  CD  LYS   301     -16.605 -11.638  -6.696  1.00  0.00      PROA C
ATOM   4406  HD2 LYS   301     -17.687 -11.508  -6.668  1.00  0.00      PROA H
ATOM   4407  HD3 LYS   301     -16.328 -12.185  -7.597  1.00  0.00      PROA H
ATOM   4408  CE  LYS   301     -16.215 -12.502  -5.496  1.00  0.00      PROA C
ATOM   4409  HE2 LYS   301     -15.129 -12.526  -5.403  1.00  0.00      PROA H
ATOM   4410  HE3 LYS   301     -16.648 -12.080  -4.589  1.00  0.00      PROA H
ATOM   4411  NZ  LYS   301     -16.718 -13.881  -5.678  1.00  0.00      PROA N
ATOM   4412  HZ1 LYS   301     -16.317 -14.278  -6.516  1.00  0.00      PROA H
ATOM   4413  HZ2 LYS   301     -16.455 -14.443  -4.881  1.00  0.00      PROA H
ATOM   4414  HZ3 LYS   301     -17.724 -13.865  -5.762  1.00  0.00      PROA H
ATOM   4415  C   LYS   301     -16.323  -7.274  -6.742  1.00  0.00      PROA C
ATOM   4416  O   LYS   301     -15.737  -7.069  -5.680  1.00  0.00      PROA O
ATOM   4417  N   MET   302     -17.576  -6.834  -6.983  1.00  0.00      PROA N
ATOM   4418  H   MET   302     -17.990  -6.963  -7.895  1.00  0.00      PROA H
ATOM   4419  CA  MET   302     -18.359  -6.178  -5.978  1.00  0.00      PROA C
ATOM   4420  HA  MET   302     -17.844  -6.238  -5.019  1.00  0.00      PROA H
ATOM   4421  CB  MET   302     -18.617  -4.691  -6.262  1.00  0.00      PROA C
ATOM   4422  HB2 MET   302     -17.675  -4.197  -6.501  1.00  0.00      PROA H
ATOM   4423  HB3 MET   302     -19.301  -4.594  -7.105  1.00  0.00      PROA H
ATOM   4424  CG  MET   302     -19.239  -3.953  -5.073  1.00  0.00      PROA C
ATOM   4425  HG2 MET   302     -20.193  -4.414  -4.817  1.00  0.00      PROA H
ATOM   4426  HG3 MET   302     -18.567  -4.010  -4.217  1.00  0.00      PROA H
ATOM   4427  SD  MET   302     -19.574  -2.187  -5.356  1.00  0.00      PROA S
ATOM   4428  CE  MET   302     -21.048  -2.499  -6.370  1.00  0.00      PROA C
ATOM   4429  HE1 MET   302     -21.784  -3.046  -5.782  1.00  0.00      PROA H
ATOM   4430  HE2 MET   302     -21.474  -1.549  -6.693  1.00  0.00      PROA H
ATOM   4431  HE3 MET   302     -20.770  -3.088  -7.244  1.00  0.00      PROA H
ATOM   4432  C   MET   302     -19.687  -6.862  -6.006  1.00  0.00      PROA C
ATOM   4433  O   MET   302     -20.211  -7.155  -7.081  1.00  0.00      PROA O
ATOM   4434  N   GLU   303     -20.265  -7.157  -4.826  1.00  0.00      PROA N
ATOM   4435  H   GLU   303     -19.806  -6.904  -3.962  1.00  0.00      PROA H
ATOM   4436  CA  GLU   303     -21.531  -7.829  -4.823  1.00  0.00      PROA C
ATOM   4437  HA  GLU   303     -22.156  -7.431  -5.622  1.00  0.00      PROA H
ATOM   4438  CB  GLU   303     -21.407  -9.347  -5.041  1.00  0.00      PROA C
ATOM   4439  HB2 GLU   303     -22.397  -9.801  -5.010  1.00  0.00      PROA H
ATOM   4440  HB3 GLU   303     -20.949  -9.539  -6.011  1.00  0.00      PROA H
ATOM   4441  CG  GLU   303     -20.551 -10.051  -3.987  1.00  0.00      PROA C
ATOM   4442  HG2 GLU   303     -19.589  -9.545  -3.901  1.00  0.00      PROA H
ATOM   4443  HG3 GLU   303     -21.062 -10.023  -3.024  1.00  0.00      PROA H
ATOM   4444  CD  GLU   303     -20.355 -11.490  -4.443  1.00  0.00      PROA C
ATOM   4445  OE1 GLU   303     -20.891 -11.841  -5.528  1.00  0.00      PROA O
ATOM   4446  OE2 GLU   303     -19.665 -12.256  -3.718  1.00  0.00      PROA O
ATOM   4447  C   GLU   303     -22.166  -7.607  -3.488  1.00  0.00      PROA C
ATOM   4448  O   GLU   303     -21.510  -7.180  -2.541  1.00  0.00      PROA O
ATOM   4449  N   LYS   304     -23.482  -7.879  -3.387  1.00  0.00      PROA N
ATOM   4450  H   LYS   304     -23.991  -8.220  -4.190  1.00  0.00      PROA H
ATOM   4451  CA  LYS   304     -24.143  -7.679  -2.133  1.00  0.00      PROA C
ATOM   4452  HA  LYS   304     -23.797  -6.748  -1.683  1.00  0.00      PROA H
ATOM   4453  CB  LYS   304     -25.677  -7.588  -2.230  1.00  0.00      PROA C
ATOM   4454  HB2 LYS   304     -26.082  -7.244  -1.278  1.00  0.00      PROA H
ATOM   4455  HB3 LYS   304     -25.950  -6.884  -3.016  1.00  0.00      PROA H
ATOM   4456  CG  LYS   304     -26.392  -8.897  -2.555  1.00  0.00      PROA C
ATOM   4457  HG2 LYS   304     -26.084  -9.244  -3.542  1.00  0.00      PROA H
ATOM   4458  HG3 LYS   304     -26.132  -9.649  -1.810  1.00  0.00      PROA H
ATOM   4459  CD  LYS   304     -27.912  -8.733  -2.559  1.00  0.00      PROA C
ATOM   4460  HD2 LYS   304     -28.228  -8.279  -3.498  1.00  0.00      PROA H
ATOM   4461  HD3 LYS   304     -28.384  -9.710  -2.451  1.00  0.00      PROA H
ATOM   4462  CE  LYS   304     -28.426  -7.846  -1.423  1.00  0.00      PROA C
ATOM   4463  HE2 LYS   304     -28.320  -8.372  -0.474  1.00  0.00      PROA H
ATOM   4464  HE3 LYS   304     -27.847  -6.922  -1.393  1.00  0.00      PROA H
ATOM   4465  NZ  LYS   304     -29.852  -7.519  -1.640  1.00  0.00      PROA N
ATOM   4466  HZ1 LYS   304     -30.393  -8.371  -1.666  1.00  0.00      PROA H
ATOM   4467  HZ2 LYS   304     -30.182  -6.933  -0.886  1.00  0.00      PROA H
ATOM   4468  HZ3 LYS   304     -29.955  -7.028  -2.517  1.00  0.00      PROA H
ATOM   4469  C   LYS   304     -23.754  -8.807  -1.231  1.00  0.00      PROA C
ATOM   4470  O   LYS   304     -23.464  -9.911  -1.688  1.00  0.00      PROA O
ATOM   4471  N   THR   305     -23.721  -8.532   0.087  1.00  0.00      PROA N
ATOM   4472  H   THR   305     -24.032  -7.631   0.423  1.00  0.00      PROA H
ATOM   4473  CA  THR   305     -23.252  -9.492   1.042  1.00  0.00      PROA C
ATOM   4474  HA  THR   305     -22.359  -9.982   0.656  1.00  0.00      PROA H
ATOM   4475  CB  THR   305     -22.905  -8.864   2.356  1.00  0.00      PROA C
ATOM   4476  HB  THR   305     -23.799  -8.422   2.795  1.00  0.00      PROA H
ATOM   4477  CG2 THR   305     -22.348  -9.941   3.295  1.00  0.00      PROA C
ATOM   4478 HG21 THR   305     -21.455 -10.383   2.853  1.00  0.00      PROA H
ATOM   4479 HG22 THR   305     -22.093  -9.491   4.255  1.00  0.00      PROA H
ATOM   4480 HG23 THR   305     -23.100 -10.716   3.447  1.00  0.00      PROA H
ATOM   4481  OG1 THR   305     -21.938  -7.847   2.168  1.00  0.00      PROA O
ATOM   4482  HG1 THR   305     -21.721  -7.450   3.015  1.00  0.00      PROA H
ATOM   4483  C   THR   305     -24.303 -10.513   1.330  1.00  0.00      PROA C
ATOM   4484  O   THR   305     -25.444 -10.178   1.639  1.00  0.00      PROA O
ATOM   4485  N   SER   306     -23.933 -11.802   1.186  1.00  0.00      PROA N
ATOM   4486  H   SER   306     -23.020 -12.027   0.817  1.00  0.00      PROA H
ATOM   4487  CA  SER   306     -24.811 -12.875   1.544  1.00  0.00      PROA C
ATOM   4488  HA  SER   306     -25.803 -12.687   1.131  1.00  0.00      PROA H
ATOM   4489  CB  SER   306     -24.322 -14.234   1.010  1.00  0.00      PROA C
ATOM   4490  HB2 SER   306     -25.003 -15.020   1.336  1.00  0.00      PROA H
ATOM   4491  HB3 SER   306     -24.293 -14.208  -0.080  1.00  0.00      PROA H
ATOM   4492  OG  SER   306     -23.019 -14.513   1.503  1.00  0.00      PROA O
ATOM   4493  HG  SER   306     -22.724 -15.361   1.164  1.00  0.00      PROA H
ATOM   4494  C   SER   306     -24.905 -12.945   3.039  1.00  0.00      PROA C
ATOM   4495  O   SER   306     -25.965 -12.720   3.618  1.00  0.00      PROA O
ATOM   4496  N   LYS   307     -23.769 -13.229   3.711  1.00  0.00      PROA N
ATOM   4497  H   LYS   307     -22.902 -13.353   3.209  1.00  0.00      PROA H
ATOM   4498  CA  LYS   307     -23.772 -13.360   5.142  1.00  0.00      PROA C
ATOM   4499  HA  LYS   307     -24.701 -12.955   5.542  1.00  0.00      PROA H
ATOM   4500  CB  LYS   307     -23.657 -14.818   5.618  1.00  0.00      PROA C
ATOM   4501  HB2 LYS   307     -23.389 -14.835   6.674  1.00  0.00      PROA H
ATOM   4502  HB3 LYS   307     -24.613 -15.323   5.477  1.00  0.00      PROA H
ATOM   4503  CG  LYS   307     -22.598 -15.628   4.866  1.00  0.00      PROA C
ATOM   4504  HG2 LYS   307     -22.643 -16.669   5.184  1.00  0.00      PROA H
ATOM   4505  HG3 LYS   307     -22.787 -15.567   3.794  1.00  0.00      PROA H
ATOM   4506  CD  LYS   307     -21.164 -15.156   5.090  1.00  0.00      PROA C
ATOM   4507  HD2 LYS   307     -20.549 -15.443   4.238  1.00  0.00      PROA H
ATOM   4508  HD3 LYS   307     -21.151 -14.072   5.199  1.00  0.00      PROA H
ATOM   4509  CE  LYS   307     -20.513 -15.748   6.342  1.00  0.00      PROA C
ATOM   4510  HE2 LYS   307     -21.008 -15.356   7.230  1.00  0.00      PROA H
ATOM   4511  HE3 LYS   307     -20.609 -16.834   6.323  1.00  0.00      PROA H
ATOM   4512  NZ  LYS   307     -19.081 -15.386   6.382  1.00  0.00      PROA N
ATOM   4513  HZ1 LYS   307     -18.988 -14.381   6.402  1.00  0.00      PROA H
ATOM   4514  HZ2 LYS   307     -18.658 -15.780   7.210  1.00  0.00      PROA H
ATOM   4515  HZ3 LYS   307     -18.618 -15.750   5.562  1.00  0.00      PROA H
ATOM   4516  C   LYS   307     -22.614 -12.583   5.683  1.00  0.00      PROA C
ATOM   4517  O   LYS   307     -21.580 -12.427   5.036  1.00  0.00      PROA O
ATOM   4518  N   PRO   308     -22.806 -12.072   6.870  1.00  0.00      PROA N
ATOM   4519  CD  PRO   308     -24.141 -11.614   7.223  1.00  0.00      PROA C
ATOM   4520  HD2 PRO   308     -24.641 -12.377   7.820  1.00  0.00      PROA H
ATOM   4521  HD3 PRO   308     -24.715 -11.429   6.315  1.00  0.00      PROA H
ATOM   4522  CG  PRO   308     -23.940 -10.319   8.026  1.00  0.00      PROA C
ATOM   4523  HG2 PRO   308     -24.669 -10.275   8.835  1.00  0.00      PROA H
ATOM   4524  HG3 PRO   308     -24.075  -9.459   7.369  1.00  0.00      PROA H
ATOM   4525  CB  PRO   308     -22.496 -10.420   8.545  1.00  0.00      PROA C
ATOM   4526  HB2 PRO   308     -22.494 -10.901   9.523  1.00  0.00      PROA H
ATOM   4527  HB3 PRO   308     -22.070  -9.421   8.632  1.00  0.00      PROA H
ATOM   4528  CA  PRO   308     -21.786 -11.261   7.488  1.00  0.00      PROA C
ATOM   4529  HA  PRO   308     -21.443 -10.506   6.781  1.00  0.00      PROA H
ATOM   4530  C   PRO   308     -20.660 -12.060   8.074  1.00  0.00      PROA C
ATOM   4531  O   PRO   308     -20.829 -13.256   8.302  1.00  0.00      PROA O
ATOM   4532  N   LEU   309     -19.503 -11.407   8.322  1.00  0.00      PROA N
ATOM   4533  H   LEU   309     -19.413 -10.430   8.082  1.00  0.00      PROA H
ATOM   4534  CA  LEU   309     -18.372 -12.056   8.925  1.00  0.00      PROA C
ATOM   4535  HA  LEU   309     -18.193 -13.011   8.429  1.00  0.00      PROA H
ATOM   4536  CB  LEU   309     -17.042 -11.281   8.859  1.00  0.00      PROA C
ATOM   4537  HB2 LEU   309     -17.173 -10.296   9.307  1.00  0.00      PROA H
ATOM   4538  HB3 LEU   309     -16.274 -11.829   9.405  1.00  0.00      PROA H
ATOM   4539  CG  LEU   309     -16.476 -11.040   7.452  1.00  0.00      PROA C
ATOM   4540  HG  LEU   309     -16.414 -11.987   6.917  1.00  0.00      PROA H
ATOM   4541  CD1 LEU   309     -17.376 -10.084   6.662  1.00  0.00      PROA C
ATOM   4542 HD11 LEU   309     -17.440  -9.129   7.184  1.00  0.00      PROA H
ATOM   4543 HD12 LEU   309     -16.956  -9.927   5.668  1.00  0.00      PROA H
ATOM   4544 HD13 LEU   309     -18.373 -10.515   6.571  1.00  0.00      PROA H
ATOM   4545  CD2 LEU   309     -15.015 -10.563   7.510  1.00  0.00      PROA C
ATOM   4546 HD21 LEU   309     -14.405 -11.320   8.003  1.00  0.00      PROA H
ATOM   4547 HD22 LEU   309     -14.644 -10.401   6.498  1.00  0.00      PROA H
ATOM   4548 HD23 LEU   309     -14.958  -9.630   8.071  1.00  0.00      PROA H
ATOM   4549  C   LEU   309     -18.640 -12.175  10.389  1.00  0.00      PROA C
ATOM   4550  O   LEU   309     -19.471 -11.468  10.956  1.00  0.00      PROA O
ATOM   4551  N   PRO   310     -17.934 -13.085  10.999  1.00  0.00      PROA N
ATOM   4552  CD  PRO   310     -17.597 -14.321  10.310  1.00  0.00      PROA C
ATOM   4553  HD2 PRO   310     -16.621 -14.218   9.835  1.00  0.00      PROA H
ATOM   4554  HD3 PRO   310     -18.350 -14.530   9.550  1.00  0.00      PROA H
ATOM   4555  CG  PRO   310     -17.582 -15.408  11.395  1.00  0.00      PROA C
ATOM   4556  HG2 PRO   310     -16.756 -16.094  11.211  1.00  0.00      PROA H
ATOM   4557  HG3 PRO   310     -18.523 -15.958  11.372  1.00  0.00      PROA H
ATOM   4558  CB  PRO   310     -17.410 -14.629  12.710  1.00  0.00      PROA C
ATOM   4559  HB2 PRO   310     -16.349 -14.535  12.940  1.00  0.00      PROA H
ATOM   4560  HB3 PRO   310     -17.910 -15.163  13.517  1.00  0.00      PROA H
ATOM   4561  CA  PRO   310     -18.059 -13.280  12.418  1.00  0.00      PROA C
ATOM   4562  HA  PRO   310     -19.104 -13.462  12.670  1.00  0.00      PROA H
ATOM   4563  C   PRO   310     -17.424 -12.142  13.145  1.00  0.00      PROA C
ATOM   4564  O   PRO   310     -16.551 -11.485  12.578  1.00  0.00      PROA O
ATOM   4565  N   MET   311     -17.847 -11.890  14.395  1.00  0.00      PROA N
ATOM   4566  H   MET   311     -18.548 -12.480  14.820  1.00  0.00      PROA H
ATOM   4567  CA  MET   311     -17.312 -10.788  15.137  1.00  0.00      PROA C
ATOM   4568  HA  MET   311     -17.190  -9.930  14.477  1.00  0.00      PROA H
ATOM   4569  CB  MET   311     -18.206 -10.349  16.304  1.00  0.00      PROA C
ATOM   4570  HB2 MET   311     -19.236 -10.261  15.960  1.00  0.00      PROA H
ATOM   4571  HB3 MET   311     -18.151 -11.088  17.103  1.00  0.00      PROA H
ATOM   4572  CG  MET   311     -17.791  -9.002  16.885  1.00  0.00      PROA C
ATOM   4573  HG2 MET   311     -16.839  -9.107  17.405  1.00  0.00      PROA H
ATOM   4574  HG3 MET   311     -17.688  -8.274  16.080  1.00  0.00      PROA H
ATOM   4575  SD  MET   311     -18.972  -8.312  18.075  1.00  0.00      PROA S
ATOM   4576  CE  MET   311     -18.008  -6.805  18.388  1.00  0.00      PROA C
ATOM   4577  HE1 MET   311     -17.884  -6.252  17.457  1.00  0.00      PROA H
ATOM   4578  HE2 MET   311     -18.531  -6.182  19.113  1.00  0.00      PROA H
ATOM   4579  HE3 MET   311     -17.028  -7.075  18.783  1.00  0.00      PROA H
ATOM   4580  C   MET   311     -15.972 -11.170  15.675  1.00  0.00      PROA C
ATOM   4581  O   MET   311     -15.655 -12.350  15.825  1.00  0.00      PROA O
ATOM   4582  N   VAL   312     -15.144 -10.148  15.968  1.00  0.00      PROA N
ATOM   4583  H   VAL   312     -15.460  -9.195  15.863  1.00  0.00      PROA H
ATOM   4584  CA  VAL   312     -13.805 -10.350  16.433  1.00  0.00      PROA C
ATOM   4585  HA  VAL   312     -13.315 -11.103  15.815  1.00  0.00      PROA H
ATOM   4586  CB  VAL   312     -12.985  -9.092  16.373  1.00  0.00      PROA C
ATOM   4587  HB  VAL   312     -13.457  -8.321  16.982  1.00  0.00      PROA H
ATOM   4588  CG1 VAL   312     -11.576  -9.390  16.910  1.00  0.00      PROA C
ATOM   4589 HG11 VAL   312     -11.109 -10.163  16.299  1.00  0.00      PROA H
ATOM   4590 HG12 VAL   312     -10.973  -8.483  16.870  1.00  0.00      PROA H
ATOM   4591 HG13 VAL   312     -11.645  -9.734  17.942  1.00  0.00      PROA H
ATOM   4592  CG2 VAL   312     -13.014  -8.552  14.933  1.00  0.00      PROA C
ATOM   4593 HG21 VAL   312     -14.043  -8.337  14.646  1.00  0.00      PROA H
ATOM   4594 HG22 VAL   312     -12.423  -7.639  14.875  1.00  0.00      PROA H
ATOM   4595 HG23 VAL   312     -12.597  -9.298  14.256  1.00  0.00      PROA H
ATOM   4596  C   VAL   312     -13.827 -10.780  17.863  1.00  0.00      PROA C
ATOM   4597  O   VAL   312     -14.459 -10.158  18.714  1.00  0.00      PROA O
ATOM   4598  N   ASP   313     -13.118 -11.887  18.140  1.00  0.00      PROA N
ATOM   4599  H   ASP   313     -12.663 -12.394  17.394  1.00  0.00      PROA H
ATOM   4600  CA  ASP   313     -12.945 -12.435  19.451  1.00  0.00      PROA C
ATOM   4601  HA  ASP   313     -13.893 -12.403  19.987  1.00  0.00      PROA H
ATOM   4602  CB  ASP   313     -12.467 -13.894  19.346  1.00  0.00      PROA C
ATOM   4603  HB2 ASP   313     -13.212 -14.483  18.811  1.00  0.00      PROA H
ATOM   4604  HB3 ASP   313     -11.521 -13.929  18.806  1.00  0.00      PROA H
ATOM   4605  CG  ASP   313     -12.275 -14.472  20.729  1.00  0.00      PROA C
ATOM   4606  OD1 ASP   313     -12.825 -13.882  21.692  1.00  0.00      PROA O
ATOM   4607  OD2 ASP   313     -11.564 -15.506  20.840  1.00  0.00      PROA O
ATOM   4608  C   ASP   313     -11.851 -11.647  20.106  1.00  0.00      PROA C
ATOM   4609  O   ASP   313     -10.902 -11.245  19.436  1.00  0.00      PROA O
ATOM   4610  N   ASN   314     -11.956 -11.427  21.436  1.00  0.00      PROA N
ATOM   4611  H   ASN   314     -12.774 -11.742  21.937  1.00  0.00      PROA H
ATOM   4612  CA  ASN   314     -10.953 -10.752  22.222  1.00  0.00      PROA C
ATOM   4613  HA  ASN   314     -11.385 -10.442  23.174  1.00  0.00      PROA H
ATOM   4614  CB  ASN   314      -9.747 -11.661  22.515  1.00  0.00      PROA C
ATOM   4615  HB2 ASN   314      -9.269 -11.945  21.577  1.00  0.00      PROA H
ATOM   4616  HB3 ASN   314      -9.032 -11.126  23.140  1.00  0.00      PROA H
ATOM   4617  CG  ASN   314     -10.262 -12.896  23.241  1.00  0.00      PROA C
ATOM   4618  OD1 ASN   314      -9.833 -14.018  22.968  1.00  0.00      PROA O
ATOM   4619  ND2 ASN   314     -11.215 -12.688  24.187  1.00  0.00      PROA N
ATOM   4620 HD21 ASN   314     -11.593 -13.472  24.700  1.00  0.00      PROA H
ATOM   4621 HD22 ASN   314     -11.541 -11.750  24.372  1.00  0.00      PROA H
ATOM   4622  C   ASN   314     -10.450  -9.528  21.510  1.00  0.00      PROA C
ATOM   4623  O   ASN   314      -9.321  -9.531  21.025  1.00  0.00      PROA O
ATOM   4624  N   PRO   315     -11.230  -8.483  21.402  1.00  0.00      PROA N
ATOM   4625  CD  PRO   315     -12.676  -8.625  21.309  1.00  0.00      PROA C
ATOM   4626  HD2 PRO   315     -13.117  -8.517  22.300  1.00  0.00      PROA H
ATOM   4627  HD3 PRO   315     -12.920  -9.609  20.908  1.00  0.00      PROA H
ATOM   4628  CG  PRO   315     -13.143  -7.508  20.363  1.00  0.00      PROA C
ATOM   4629  HG2 PRO   315     -14.084  -7.093  20.726  1.00  0.00      PROA H
ATOM   4630  HG3 PRO   315     -13.288  -7.915  19.363  1.00  0.00      PROA H
ATOM   4631  CB  PRO   315     -12.000  -6.479  20.400  1.00  0.00      PROA C
ATOM   4632  HB2 PRO   315     -12.191  -5.750  21.188  1.00  0.00      PROA H
ATOM   4633  HB3 PRO   315     -11.941  -5.966  19.440  1.00  0.00      PROA H
ATOM   4634  CA  PRO   315     -10.763  -7.327  20.683  1.00  0.00      PROA C
ATOM   4635  HA  PRO   315     -10.449  -7.624  19.682  1.00  0.00      PROA H
ATOM   4636  C   PRO   315      -9.690  -6.572  21.402  1.00  0.00      PROA C
ATOM   4637  O   PRO   315      -9.643  -6.616  22.631  1.00  0.00      PROA O
ATOM   4638  N   GLU   316      -8.809  -5.887  20.641  1.00  0.00      PROA N
ATOM   4639  H   GLU   316      -8.879  -5.921  19.634  1.00  0.00      PROA H
ATOM   4640  CA  GLU   316      -7.750  -5.093  21.199  1.00  0.00      PROA C
ATOM   4641  HA  GLU   316      -8.102  -4.605  22.107  1.00  0.00      PROA H
ATOM   4642  CB  GLU   316      -6.522  -5.952  21.554  1.00  0.00      PROA C
ATOM   4643  HB2 GLU   316      -6.849  -6.866  22.051  1.00  0.00      PROA H
ATOM   4644  HB3 GLU   316      -5.982  -6.208  20.643  1.00  0.00      PROA H
ATOM   4645  CG  GLU   316      -5.512  -5.288  22.486  1.00  0.00      PROA C
ATOM   4646  HG2 GLU   316      -6.033  -4.618  23.170  1.00  0.00      PROA H
ATOM   4647  HG3 GLU   316      -4.986  -6.053  23.057  1.00  0.00      PROA H
ATOM   4648  CD  GLU   316      -4.524  -4.500  21.641  1.00  0.00      PROA C
ATOM   4649  OE1 GLU   316      -4.112  -5.019  20.567  1.00  0.00      PROA O
ATOM   4650  OE2 GLU   316      -4.164  -3.369  22.063  1.00  0.00      PROA O
ATOM   4651  C   GLU   316      -7.379  -4.116  20.121  1.00  0.00      PROA C
ATOM   4652  O   GLU   316      -7.446  -4.451  18.942  1.00  0.00      PROA O
ATOM   4653  N   SER   317      -6.968  -2.880  20.480  1.00  0.00      PROA N
ATOM   4654  H   SER   317      -6.858  -2.648  21.456  1.00  0.00      PROA H
ATOM   4655  CA  SER   317      -6.696  -1.916  19.448  1.00  0.00      PROA C
ATOM   4656  HA  SER   317      -7.269  -2.167  18.556  1.00  0.00      PROA H
ATOM   4657  CB  SER   317      -7.064  -0.474  19.838  1.00  0.00      PROA C
ATOM   4658  HB2 SER   317      -6.564  -0.210  20.770  1.00  0.00      PROA H
ATOM   4659  HB3 SER   317      -6.745   0.208  19.049  1.00  0.00      PROA H
ATOM   4660  OG  SER   317      -8.469  -0.358  20.014  1.00  0.00      PROA O
ATOM   4661  HG  SER   317      -8.688   0.544  20.256  1.00  0.00      PROA H
ATOM   4662  C   SER   317      -5.241  -1.936  19.104  1.00  0.00      PROA C
ATOM   4663  O   SER   317      -4.372  -1.868  19.972  1.00  0.00      PROA O
ATOM   4664  N   THR   318      -4.973  -2.077  17.793  1.00  0.00      PROA N
ATOM   4665  H   THR   318      -5.728  -2.176  17.130  1.00  0.00      PROA H
ATOM   4666  CA  THR   318      -3.672  -2.107  17.185  1.00  0.00      PROA C
ATOM   4667  HA  THR   318      -3.011  -2.743  17.773  1.00  0.00      PROA H
ATOM   4668  CB  THR   318      -3.700  -2.643  15.785  1.00  0.00      PROA C
ATOM   4669  HB  THR   318      -4.192  -3.616  15.777  1.00  0.00      PROA H
ATOM   4670  CG2 THR   318      -4.475  -1.663  14.890  1.00  0.00      PROA C
ATOM   4671 HG21 THR   318      -3.981  -0.691  14.902  1.00  0.00      PROA H
ATOM   4672 HG22 THR   318      -4.500  -2.045  13.869  1.00  0.00      PROA H
ATOM   4673 HG23 THR   318      -5.493  -1.557  15.263  1.00  0.00      PROA H
ATOM   4674  OG1 THR   318      -2.378  -2.816  15.299  1.00  0.00      PROA O
ATOM   4675  HG1 THR   318      -2.409  -3.159  14.403  1.00  0.00      PROA H
ATOM   4676  C   THR   318      -3.080  -0.736  17.150  1.00  0.00      PROA C
ATOM   4677  O   THR   318      -1.860  -0.580  17.132  1.00  0.00      PROA O
ATOM   4678  N   GLY   319      -3.929   0.307  17.112  1.00  0.00      PROA N
ATOM   4679  H   GLY   319      -4.925   0.150  17.173  1.00  0.00      PROA H
ATOM   4680  CA  GLY   319      -3.391   1.627  16.984  1.00  0.00      PROA C
ATOM   4681  HA2 GLY   319      -3.994   2.323  17.567  1.00  0.00      PROA H
ATOM   4682  HA3 GLY   319      -2.366   1.640  17.352  1.00  0.00      PROA H
ATOM   4683  C   GLY   319      -3.444   1.956  15.529  1.00  0.00      PROA C
ATOM   4684  O   GLY   319      -4.220   1.367  14.779  1.00  0.00      PROA O
ATOM   4685  N   ASN   320      -2.621   2.927  15.099  1.00  0.00      PROA N
ATOM   4686  H   ASN   320      -1.980   3.368  15.743  1.00  0.00      PROA H
ATOM   4687  CA  ASN   320      -2.636   3.353  13.735  1.00  0.00      PROA C
ATOM   4688  HA  ASN   320      -3.662   3.353  13.365  1.00  0.00      PROA H
ATOM   4689  CB  ASN   320      -2.070   4.773  13.523  1.00  0.00      PROA C
ATOM   4690  HB2 ASN   320      -2.095   5.019  12.461  1.00  0.00      PROA H
ATOM   4691  HB3 ASN   320      -2.675   5.492  14.076  1.00  0.00      PROA H
ATOM   4692  CG  ASN   320      -0.634   4.832  14.021  1.00  0.00      PROA C
ATOM   4693  OD1 ASN   320      -0.148   3.906  14.666  1.00  0.00      PROA O
ATOM   4694  ND2 ASN   320       0.058   5.970  13.739  1.00  0.00      PROA N
ATOM   4695 HD21 ASN   320       1.016   6.065  14.045  1.00  0.00      PROA H
ATOM   4696 HD22 ASN   320      -0.390   6.715  13.224  1.00  0.00      PROA H
ATOM   4697  C   ASN   320      -1.885   2.376  12.884  1.00  0.00      PROA C
ATOM   4698  O   ASN   320      -1.515   1.287  13.323  1.00  0.00      PROA O
ATOM   4699  N   LEU   321      -1.690   2.768  11.612  1.00  0.00      PROA N
ATOM   4700  H   LEU   321      -2.006   3.678  11.310  1.00  0.00      PROA H
ATOM   4701  CA  LEU   321      -1.056   2.030  10.556  1.00  0.00      PROA C
ATOM   4702  HA  LEU   321      -1.538   1.058  10.452  1.00  0.00      PROA H
ATOM   4703  CB  LEU   321      -1.135   2.737   9.192  1.00  0.00      PROA C
ATOM   4704  HB2 LEU   321      -0.769   3.759   9.290  1.00  0.00      PROA H
ATOM   4705  HB3 LEU   321      -0.523   2.200   8.468  1.00  0.00      PROA H
ATOM   4706  CG  LEU   321      -2.570   2.802   8.641  1.00  0.00      PROA C
ATOM   4707  HG  LEU   321      -3.198   3.371   9.327  1.00  0.00      PROA H
ATOM   4708  CD1 LEU   321      -2.615   3.481   7.265  1.00  0.00      PROA C
ATOM   4709 HD11 LEU   321      -2.001   2.919   6.561  1.00  0.00      PROA H
ATOM   4710 HD12 LEU   321      -3.644   3.509   6.906  1.00  0.00      PROA H
ATOM   4711 HD13 LEU   321      -2.232   4.498   7.348  1.00  0.00      PROA H
ATOM   4712  CD2 LEU   321      -3.223   1.410   8.636  1.00  0.00      PROA C
ATOM   4713 HD21 LEU   321      -3.258   1.021   9.654  1.00  0.00      PROA H
ATOM   4714 HD22 LEU   321      -4.237   1.486   8.242  1.00  0.00      PROA H
ATOM   4715 HD23 LEU   321      -2.639   0.737   8.010  1.00  0.00      PROA H
ATOM   4716  C   LEU   321       0.391   1.813  10.866  1.00  0.00      PROA C
ATOM   4717  O   LEU   321       1.037   0.955  10.267  1.00  0.00      PROA O
ATOM   4718  N   VAL   322       0.962   2.637  11.758  1.00  0.00      PROA N
ATOM   4719  H   VAL   322       0.403   3.330  12.235  1.00  0.00      PROA H
ATOM   4720  CA  VAL   322       2.361   2.567  12.062  1.00  0.00      PROA C
ATOM   4721  HA  VAL   322       2.940   2.684  11.146  1.00  0.00      PROA H
ATOM   4722  CB  VAL   322       2.793   3.641  13.025  1.00  0.00      PROA C
ATOM   4723  HB  VAL   322       2.228   3.547  13.953  1.00  0.00      PROA H
ATOM   4724  CG1 VAL   322       4.293   3.496  13.326  1.00  0.00      PROA C
ATOM   4725 HG11 VAL   322       4.860   3.592  12.401  1.00  0.00      PROA H
ATOM   4726 HG12 VAL   322       4.601   4.276  14.023  1.00  0.00      PROA H
ATOM   4727 HG13 VAL   322       4.482   2.518  13.769  1.00  0.00      PROA H
ATOM   4728  CG2 VAL   322       2.416   5.005  12.420  1.00  0.00      PROA C
ATOM   4729 HG21 VAL   322       1.338   5.049  12.266  1.00  0.00      PROA H
ATOM   4730 HG22 VAL   322       2.719   5.801  13.100  1.00  0.00      PROA H
ATOM   4731 HG23 VAL   322       2.925   5.131  11.464  1.00  0.00      PROA H
ATOM   4732  C   VAL   322       2.727   1.233  12.641  1.00  0.00      PROA C
ATOM   4733  O   VAL   322       1.916   0.538  13.250  1.00  0.00      PROA O
ATOM   4734  N   TYR   323       3.996   0.847  12.395  1.00  0.00      PROA N
ATOM   4735  H   TYR   323       4.601   1.428  11.832  1.00  0.00      PROA H
ATOM   4736  CA  TYR   323       4.620  -0.355  12.867  1.00  0.00      PROA C
ATOM   4737  HA  TYR   323       4.190  -1.214  12.351  1.00  0.00      PROA H
ATOM   4738  CB  TYR   323       6.135  -0.317  12.598  1.00  0.00      PROA C
ATOM   4739  HB2 TYR   323       6.314  -0.284  11.523  1.00  0.00      PROA H
ATOM   4740  HB3 TYR   323       6.565   0.569  13.064  1.00  0.00      PROA H
ATOM   4741  CG  TYR   323       6.804  -1.525  13.158  1.00  0.00      PROA C
ATOM   4742  CD1 TYR   323       6.755  -2.726  12.493  1.00  0.00      PROA C
ATOM   4743  HD1 TYR   323       6.216  -2.806  11.549  1.00  0.00      PROA H
ATOM   4744  CE1 TYR   323       7.380  -3.838  13.007  1.00  0.00      PROA C
ATOM   4745  HE1 TYR   323       7.329  -4.788  12.474  1.00  0.00      PROA H
ATOM   4746  CZ  TYR   323       8.071  -3.752  14.193  1.00  0.00      PROA C
ATOM   4747  OH  TYR   323       8.715  -4.890  14.723  1.00  0.00      PROA O
ATOM   4748  HH  TYR   323       8.607  -5.671  14.175  1.00  0.00      PROA H
ATOM   4749  CE2 TYR   323       8.130  -2.552  14.860  1.00  0.00      PROA C
ATOM   4750  HE2 TYR   323       8.675  -2.479  15.801  1.00  0.00      PROA H
ATOM   4751  CD2 TYR   323       7.503  -1.444  14.341  1.00  0.00      PROA C
ATOM   4752  HD2 TYR   323       7.563  -0.496  14.875  1.00  0.00      PROA H
ATOM   4753  C   TYR   323       4.389  -0.433  14.369  1.00  0.00      PROA C
ATOM   4754  O   TYR   323       3.739   0.497  14.916  1.00  0.00      PROA O
ATOM   4755  OXT TYR   323       4.860  -1.424  14.989  1.00  0.00      PROA O
TER
ATOM   4756  K+  K+      1      -7.345 -33.092   9.071  1.00  0.00      IONS K
ATOM   4757  K+  K+      2      11.733 -33.733  32.385  1.00  0.00      IONS K
ATOM   4758  K+  K+      3      29.719   6.228  26.869  1.00  0.00      IONS K
ATOM   4759  K+  K+      4      -8.574 -30.607 -30.162  1.00  0.00      IONS K
ATOM   4760  K+  K+      5     -21.677  14.169 -29.930  1.00  0.00      IONS K
ATOM   4761  K+  K+      6      19.080  -4.281 -15.968  1.00  0.00      IONS K
ATOM   4762  K+  K+      7      30.393 -18.635 -35.498  1.00  0.00      IONS K
ATOM   4763  K+  K+      8     -17.357  -2.961 -38.552  1.00  0.00      IONS K
ATOM   4764  K+  K+      9     -25.686  -1.428  19.374  1.00  0.00      IONS K
ATOM   4765  K+  K+     10     -33.967  19.336 -14.903  1.00  0.00      IONS K
ATOM   4766  K+  K+     11     -37.786   3.189  11.719  1.00  0.00      IONS K
ATOM   4767  K+  K+     12       8.860  14.904 -30.806  1.00  0.00      IONS K
ATOM   4768  K+  K+     13      42.083   2.685   2.274  1.00  0.00      IONS K
ATOM   4769  K+  K+     14      34.595 -12.039  42.050  1.00  0.00      IONS K
ATOM   4770  K+  K+     15     -15.098  41.859 -18.014  1.00  0.00      IONS K
ATOM   4771  K+  K+     16     -11.850 -24.184 -18.637  1.00  0.00      IONS K
ATOM   4772  K+  K+     17      41.590 -26.212  -3.218  1.00  0.00      IONS K
ATOM   4773  K+  K+     18       6.833  -2.341 -21.482  1.00  0.00      IONS K
ATOM   4774  K+  K+     19      -0.003  19.019 -12.430  1.00  0.00      IONS K
ATOM   4775  K+  K+     20      23.887  29.721 -30.091  1.00  0.00      IONS K
ATOM   4776  K+  K+     21      38.863 -42.134 -35.788  1.00  0.00      IONS K
ATOM   4777  K+  K+     22       3.985  -5.479  39.687  1.00  0.00      IONS K
ATOM   4778  K+  K+     23      15.350  -0.581 -42.914  1.00  0.00      IONS K
ATOM   4779  K+  K+     24      37.727  15.462  21.664  1.00  0.00      IONS K
ATOM   4780  K+  K+     25      38.635 -23.894  17.577  1.00  0.00      IONS K
ATOM   4781  K+  K+     26      31.567  23.194   7.196  1.00  0.00      IONS K
ATOM   4782  K+  K+     27     -22.170 -26.770  15.659  1.00  0.00      IONS K
ATOM   4783  K+  K+     28      20.159  34.696  29.383  1.00  0.00      IONS K
ATOM   4784  K+  K+     29      -5.523 -10.104  41.283  1.00  0.00      IONS K
ATOM   4785  K+  K+     30     -37.721  -2.036  -2.991  1.00  0.00      IONS K
ATOM   4786  K+  K+     31     -16.359 -16.589  20.428  1.00  0.00      IONS K
ATOM   4787  K+  K+     32      25.656  13.425 -17.702  1.00  0.00      IONS K
ATOM   4788  K+  K+     33      -8.100  13.482  34.308  1.00  0.00      IONS K
ATOM   4789  K+  K+     34     -36.345 -10.911 -20.512  1.00  0.00      IONS K
ATOM   4790  K+  K+     35     -29.830  41.935 -14.118  1.00  0.00      IONS K
ATOM   4791  K+  K+     36      38.917  24.120   6.550  1.00  0.00      IONS K
ATOM   4792  K+  K+     37      21.244 -26.825 -20.581  1.00  0.00      IONS K
ATOM   4793  K+  K+     38     -42.395 -26.847  32.485  1.00  0.00      IONS K
ATOM   4794  K+  K+     39      21.067   9.895  39.562  1.00  0.00      IONS K
ATOM   4795  K+  K+     40       4.947  19.765  12.449  1.00  0.00      IONS K
ATOM   4796  K+  K+     41     -32.619 -28.803  22.412  1.00  0.00      IONS K
ATOM   4797  K+  K+     42      36.039  -1.274 -41.844  1.00  0.00      IONS K
ATOM   4798  K+  K+     43     -27.752 -43.348   0.795  1.00  0.00      IONS K
ATOM   4799  K+  K+     44     -17.627 -26.942  -6.202  1.00  0.00      IONS K
ATOM   4800  K+  K+     45     -38.972   5.170  22.973  1.00  0.00      IONS K
ATOM   4801  K+  K+     46      24.155  38.167 -29.879  1.00  0.00      IONS K
ATOM   4802  K+  K+     47       9.083  43.105   1.107  1.00  0.00      IONS K
ATOM   4803  K+  K+     48       4.319 -15.861  34.983  1.00  0.00      IONS K
ATOM   4804  K+  K+     49      12.245  32.217 -24.761  1.00  0.00      IONS K
ATOM   4805  K+  K+     50      18.140 -30.303 -35.755  1.00  0.00      IONS K
ATOM   4806  K+  K+     51       2.045 -30.577   1.260  1.00  0.00      IONS K
ATOM   4807  K+  K+     52     -12.311 -10.971  29.882  1.00  0.00      IONS K
ATOM   4808  K+  K+     53     -43.415  22.220  -8.947  1.00  0.00      IONS K
ATOM   4809  K+  K+     54      10.023 -36.781  16.593  1.00  0.00      IONS K
ATOM   4810  Cl- Cl-    55     -12.605  24.730   5.404  1.00  0.00      IONSCl
ATOM   4811  Cl- Cl-    56      30.000 -10.190 -42.530  1.00  0.00      IONSCl
ATOM   4812  Cl- Cl-    57     -33.706 -26.748  20.815  1.00  0.00      IONSCl
ATOM   4813  Cl- Cl-    58      -3.338 -28.947  30.330  1.00  0.00      IONSCl
ATOM   4814  Cl- Cl-    59     -23.927 -31.743  33.105  1.00  0.00      IONSCl
ATOM   4815  Cl- Cl-    60     -31.270   3.282  16.946  1.00  0.00      IONSCl
ATOM   4816  Cl- Cl-    61      16.985  -9.367  22.220  1.00  0.00      IONSCl
ATOM   4817  Cl- Cl-    62      -1.665 -43.420  25.181  1.00  0.00      IONSCl
ATOM   4818  Cl- Cl-    63      30.176 -17.561  28.638  1.00  0.00      IONSCl
ATOM   4819  Cl- Cl-    64      30.568 -11.721  16.126  1.00  0.00      IONSCl
ATOM   4820  Cl- Cl-    65     -41.139  17.993 -18.806  1.00  0.00      IONSCl
ATOM   4821  Cl- Cl-    66     -42.276  14.269  37.572  1.00  0.00      IONSCl
ATOM   4822  Cl- Cl-    67      28.299 -22.210 -19.964  1.00  0.00      IONSCl
ATOM   4823  Cl- Cl-    68     -41.469  40.587 -31.113  1.00  0.00      IONSCl
ATOM   4824  Cl- Cl-    69      41.857  17.589  -6.276  1.00  0.00      IONSCl
ATOM   4825  Cl- Cl-    70      42.218  -4.689 -40.442  1.00  0.00      IONSCl
ATOM   4826  Cl- Cl-    71     -24.276   6.251 -40.694  1.00  0.00      IONSCl
ATOM   4827  Cl- Cl-    72     -20.746  -7.655 -14.321  1.00  0.00      IONSCl
ATOM   4828  Cl- Cl-    73      36.776   2.919 -19.611  1.00  0.00      IONSCl
ATOM   4829  Cl- Cl-    74     -13.110 -30.792 -31.067  1.00  0.00      IONSCl
ATOM   4830  Cl- Cl-    75      -0.794 -17.033 -40.199  1.00  0.00      IONSCl
ATOM   4831  Cl- Cl-    76      13.681  28.264  28.678  1.00  0.00      IONSCl
ATOM   4832  Cl- Cl-    77      34.709  37.722 -18.337  1.00  0.00      IONSCl
ATOM   4833  Cl- Cl-    78      29.067  35.401 -38.262  1.00  0.00      IONSCl
ATOM   4834  Cl- Cl-    79      25.598   1.371 -17.254  1.00  0.00      IONSCl
ATOM   4835  Cl- Cl-    80      22.043  31.916 -30.756  1.00  0.00      IONSCl
ATOM   4836  Cl- Cl-    81      -7.064  35.172  19.282  1.00  0.00      IONSCl
ATOM   4837  Cl- Cl-    82     -15.042 -14.250  42.212  1.00  0.00      IONSCl
ATOM   4838  Cl- Cl-    83     -24.558  -2.831 -32.927  1.00  0.00      IONSCl
ATOM   4839  Cl- Cl-    84     -18.434  36.100 -24.161  1.00  0.00      IONSCl
ATOM   4840  Cl- Cl-    85     -22.887  28.339  18.637  1.00  0.00      IONSCl
ATOM   4841  Cl- Cl-    86      30.377  12.510  27.655  1.00  0.00      IONSCl
ATOM   4842  Cl- Cl-    87      -1.393  -8.824  36.363  1.00  0.00      IONSCl
ATOM   4843  Cl- Cl-    88     -39.808   5.538 -40.771  1.00  0.00      IONSCl
ATOM   4844  Cl- Cl-    89      14.939  35.408  -3.905  1.00  0.00      IONSCl
ATOM   4845  Cl- Cl-    90       6.428   9.225 -25.346  1.00  0.00      IONSCl
ATOM   4846  Cl- Cl-    91       5.755 -30.348  27.087  1.00  0.00      IONSCl
ATOM   4847  Cl- Cl-    92     -12.644  10.835 -20.229  1.00  0.00      IONSCl
ATOM   4848  Cl- Cl-    93     -38.211 -39.489 -38.638  1.00  0.00      IONSCl
ATOM   4849  Cl- Cl-    94     -23.120  31.369  36.570  1.00  0.00      IONSCl
ATOM   4850  Cl- Cl-    95      23.550 -36.738 -27.982  1.00  0.00      IONSCl
ATOM   4851  Cl- Cl-    96      -1.983 -33.816   0.632  1.00  0.00      IONSCl
ATOM   4852  Cl- Cl-    97      40.318  20.548  32.021  1.00  0.00      IONSCl
ATOM   4853  Cl- Cl-    98       3.215  -0.131 -12.461  1.00  0.00      IONSCl
ATOM   4854  Cl- Cl-    99     -11.825 -20.615  -6.815  1.00  0.00      IONSCl
ATOM   4855  Cl- Cl-   100      43.795  -2.778  -5.507  1.00  0.00      IONSCl
ATOM   4856  Cl- Cl-   101      40.771  24.614   8.816  1.00  0.00      IONSCl
ATOM   4857  Cl- Cl-   102       7.950  16.803 -36.435  1.00  0.00      IONSCl
ATOM   4858  Cl- Cl-   103     -22.156  20.373 -32.979  1.00  0.00      IONSCl
ATOM   4859  Cl- Cl-   104      17.876  14.789   2.017  1.00  0.00      IONSCl
ATOM   4860  Cl- Cl-   105     -41.819 -34.606  36.345  1.00  0.00      IONSCl
ATOM   4861  Cl- Cl-   106      26.276   5.657  36.193  1.00  0.00      IONSCl
ATOM   4862  Cl- Cl-   107      42.084 -23.231  35.411  1.00  0.00      IONSCl
TER
ATOM   4863  O   WAT     1     -31.448 -33.432 -36.606  1.00  0.00      SOLV O
ATOM   4864  H1  WAT     1     -31.583 -32.465 -36.708  1.00  0.00      SOLV H
ATOM   4865  H2  WAT     1     -32.129 -33.759 -37.221  1.00  0.00      SOLV H
ATOM   4866  O   WAT     2     -32.521 -34.180 -32.942  1.00  0.00      SOLV O
ATOM   4867  H1  WAT     2     -32.459 -34.715 -32.130  1.00  0.00      SOLV H
ATOM   4868  H2  WAT     2     -32.901 -34.816 -33.569  1.00  0.00      SOLV H
ATOM   4869  O   WAT     3     -40.261 -34.640 -31.466  1.00  0.00      SOLV O
ATOM   4870  H1  WAT     3     -40.279 -35.467 -30.944  1.00  0.00      SOLV H
ATOM   4871  H2  WAT     3     -39.344 -34.354 -31.337  1.00  0.00      SOLV H
ATOM   4872  O   WAT     4     -28.875 -31.144 -34.697  1.00  0.00      SOLV O
ATOM   4873  H1  WAT     4     -29.330 -31.903 -34.308  1.00  0.00      SOLV H
ATOM   4874  H2  WAT     4     -28.654 -30.608 -33.918  1.00  0.00      SOLV H
ATOM   4875  O   WAT     5     -39.233 -30.054 -33.144  1.00  0.00      SOLV O
ATOM   4876  H1  WAT     5     -39.462 -30.975 -33.396  1.00  0.00      SOLV H
ATOM   4877  H2  WAT     5     -38.269 -30.141 -33.020  1.00  0.00      SOLV H
ATOM   4878  O   WAT     6     -42.168 -36.470 -37.451  1.00  0.00      SOLV O
ATOM   4879  H1  WAT     6     -42.350 -35.651 -36.961  1.00  0.00      SOLV H
ATOM   4880  H2  WAT     6     -42.705 -37.121 -36.976  1.00  0.00      SOLV H
ATOM   4881  O   WAT     7     -42.023 -34.498 -35.351  1.00  0.00      SOLV O
ATOM   4882  H1  WAT     7     -41.604 -35.329 -35.033  1.00  0.00      SOLV H
ATOM   4883  H2  WAT     7     -41.270 -33.998 -35.689  1.00  0.00      SOLV H
ATOM   4884  O   WAT     8     -31.619 -26.080 -34.251  1.00  0.00      SOLV O
ATOM   4885  H1  WAT     8     -31.192 -26.727 -34.852  1.00  0.00      SOLV H
ATOM   4886  H2  WAT     8     -32.023 -26.667 -33.599  1.00  0.00      SOLV H
ATOM   4887  O   WAT     9     -34.270 -31.726 -32.491  1.00  0.00      SOLV O
ATOM   4888  H1  WAT     9     -33.880 -32.465 -32.990  1.00  0.00      SOLV H
ATOM   4889  H2  WAT     9     -33.482 -31.480 -31.962  1.00  0.00      SOLV H
ATOM   4890  O   WAT    10     -25.531 -40.055 -31.817  1.00  0.00      SOLV O
ATOM   4891  H1  WAT    10     -25.289 -39.298 -31.248  1.00  0.00      SOLV H
ATOM   4892  H2  WAT    10     -25.076 -39.814 -32.645  1.00  0.00      SOLV H
ATOM   4893  O   WAT    11     -31.068 -37.404 -32.422  1.00  0.00      SOLV O
ATOM   4894  H1  WAT    11     -30.841 -38.354 -32.350  1.00  0.00      SOLV H
ATOM   4895  H2  WAT    11     -31.176 -37.322 -33.390  1.00  0.00      SOLV H
ATOM   4896  O   WAT    12     -37.735 -39.418 -35.218  1.00  0.00      SOLV O
ATOM   4897  H1  WAT    12     -37.626 -38.542 -35.638  1.00  0.00      SOLV H
ATOM   4898  H2  WAT    12     -38.077 -39.912 -35.985  1.00  0.00      SOLV H
ATOM   4899  O   WAT    13     -29.975 -39.053 -36.792  1.00  0.00      SOLV O
ATOM   4900  H1  WAT    13     -29.467 -39.427 -36.033  1.00  0.00      SOLV H
ATOM   4901  H2  WAT    13     -29.246 -38.674 -37.317  1.00  0.00      SOLV H
ATOM   4902  O   WAT    14     -41.047 -36.888 -34.531  1.00  0.00      SOLV O
ATOM   4903  H1  WAT    14     -40.456 -37.342 -33.900  1.00  0.00      SOLV H
ATOM   4904  H2  WAT    14     -40.825 -37.398 -35.343  1.00  0.00      SOLV H
ATOM   4905  O   WAT    15     -36.276 -35.450 -34.861  1.00  0.00      SOLV O
ATOM   4906  H1  WAT    15     -35.431 -35.874 -34.598  1.00  0.00      SOLV H
ATOM   4907  H2  WAT    15     -36.618 -36.096 -35.518  1.00  0.00      SOLV H
ATOM   4908  O   WAT    16     -24.987 -38.383 -29.625  1.00  0.00      SOLV O
ATOM   4909  H1  WAT    16     -25.779 -37.830 -29.791  1.00  0.00      SOLV H
ATOM   4910  H2  WAT    16     -25.217 -38.777 -28.774  1.00  0.00      SOLV H
ATOM   4911  O   WAT    17     -39.004 -40.327 -31.015  1.00  0.00      SOLV O
ATOM   4912  H1  WAT    17     -39.326 -39.796 -31.768  1.00  0.00      SOLV H
ATOM   4913  H2  WAT    17     -39.737 -40.198 -30.381  1.00  0.00      SOLV H
ATOM   4914  O   WAT    18     -31.925 -30.896 -37.579  1.00  0.00      SOLV O
ATOM   4915  H1  WAT    18     -32.024 -30.788 -38.538  1.00  0.00      SOLV H
ATOM   4916  H2  WAT    18     -32.308 -30.054 -37.252  1.00  0.00      SOLV H
ATOM   4917  O   WAT    19     -36.354 -32.639 -30.927  1.00  0.00      SOLV O
ATOM   4918  H1  WAT    19     -36.942 -31.928 -30.588  1.00  0.00      SOLV H
ATOM   4919  H2  WAT    19     -35.676 -32.128 -31.417  1.00  0.00      SOLV H
ATOM   4920  O   WAT    20     -28.477 -39.730 -34.646  1.00  0.00      SOLV O
ATOM   4921  H1  WAT    20     -28.756 -40.444 -34.056  1.00  0.00      SOLV H
ATOM   4922  H2  WAT    20     -27.983 -39.146 -34.040  1.00  0.00      SOLV H
ATOM   4923  O   WAT    21     -39.399 -38.601 -33.152  1.00  0.00      SOLV O
ATOM   4924  H1  WAT    21     -38.751 -38.086 -32.620  1.00  0.00      SOLV H
ATOM   4925  H2  WAT    21     -38.810 -38.958 -33.857  1.00  0.00      SOLV H
ATOM   4926  O   WAT    22     -38.004 -30.617 -29.904  1.00  0.00      SOLV O
ATOM   4927  H1  WAT    22     -38.008 -29.668 -30.142  1.00  0.00      SOLV H
ATOM   4928  H2  WAT    22     -38.927 -30.704 -29.594  1.00  0.00      SOLV H
ATOM   4929  O   WAT    23     -41.872 -31.114 -39.162  1.00  0.00      SOLV O
ATOM   4930  H1  WAT    23     -42.685 -30.866 -39.659  1.00  0.00      SOLV H
ATOM   4931  H2  WAT    23     -41.748 -30.345 -38.582  1.00  0.00      SOLV H
ATOM   4932  O   WAT    24     -28.368 -29.236 -32.395  1.00  0.00      SOLV O
ATOM   4933  H1  WAT    24     -29.345 -29.226 -32.273  1.00  0.00      SOLV H
ATOM   4934  H2  WAT    24     -28.207 -28.310 -32.661  1.00  0.00      SOLV H
ATOM   4935  O   WAT    25     -27.885 -40.922 -30.552  1.00  0.00      SOLV O
ATOM   4936  H1  WAT    25     -28.683 -40.844 -31.104  1.00  0.00      SOLV H
ATOM   4937  H2  WAT    25     -27.180 -40.737 -31.208  1.00  0.00      SOLV H
ATOM   4938  O   WAT    26     -35.188 -42.975 -33.391  1.00  0.00      SOLV O
ATOM   4939  H1  WAT    26     -35.272 -43.775 -33.928  1.00  0.00      SOLV H
ATOM   4940  H2  WAT    26     -36.109 -42.640 -33.345  1.00  0.00      SOLV H
ATOM   4941  O   WAT    27     -30.302 -27.589 -36.156  1.00  0.00      SOLV O
ATOM   4942  H1  WAT    27     -29.883 -28.452 -36.399  1.00  0.00      SOLV H
ATOM   4943  H2  WAT    27     -29.501 -27.013 -36.199  1.00  0.00      SOLV H
ATOM   4944  O   WAT    28     -28.988 -29.782 -37.103  1.00  0.00      SOLV O
ATOM   4945  H1  WAT    28     -29.175 -30.442 -37.785  1.00  0.00      SOLV H
ATOM   4946  H2  WAT    28     -28.894 -30.345 -36.303  1.00  0.00      SOLV H
ATOM   4947  O   WAT    29     -27.264 -31.221 -28.854  1.00  0.00      SOLV O
ATOM   4948  H1  WAT    29     -27.337 -31.822 -29.628  1.00  0.00      SOLV H
ATOM   4949  H2  WAT    29     -27.172 -30.348 -29.292  1.00  0.00      SOLV H
ATOM   4950  O   WAT    30     -32.799 -34.229 -38.927  1.00  0.00      SOLV O
ATOM   4951  H1  WAT    30     -33.447 -33.545 -39.193  1.00  0.00      SOLV H
ATOM   4952  H2  WAT    30     -32.170 -34.210 -39.670  1.00  0.00      SOLV H
ATOM   4953  O   WAT    31     -32.684 -35.751 -42.300  1.00  0.00      SOLV O
ATOM   4954  H1  WAT    31     -32.029 -35.490 -41.624  1.00  0.00      SOLV H
ATOM   4955  H2  WAT    31     -32.176 -36.444 -42.786  1.00  0.00      SOLV H
ATOM   4956  O   WAT    32     -25.494 -34.721 -30.659  1.00  0.00      SOLV O
ATOM   4957  H1  WAT    32     -26.238 -34.083 -30.727  1.00  0.00      SOLV H
ATOM   4958  H2  WAT    32     -24.938 -34.419 -31.410  1.00  0.00      SOLV H
ATOM   4959  O   WAT    33     -29.321 -34.053 -38.203  1.00  0.00      SOLV O
ATOM   4960  H1  WAT    33     -30.016 -33.864 -37.528  1.00  0.00      SOLV H
ATOM   4961  H2  WAT    33     -28.679 -34.560 -37.663  1.00  0.00      SOLV H
ATOM   4962  O   WAT    34     -29.565 -35.910 -28.914  1.00  0.00      SOLV O
ATOM   4963  H1  WAT    34     -29.628 -35.174 -28.280  1.00  0.00      SOLV H
ATOM   4964  H2  WAT    34     -30.265 -35.656 -29.553  1.00  0.00      SOLV H
ATOM   4965  O   WAT    35     -37.768 -33.412 -36.076  1.00  0.00      SOLV O
ATOM   4966  H1  WAT    35     -38.085 -33.750 -36.945  1.00  0.00      SOLV H
ATOM   4967  H2  WAT    35     -37.202 -34.149 -35.765  1.00  0.00      SOLV H
ATOM   4968  O   WAT    36     -36.378 -29.973 -33.438  1.00  0.00      SOLV O
ATOM   4969  H1  WAT    36     -36.381 -30.096 -34.402  1.00  0.00      SOLV H
ATOM   4970  H2  WAT    36     -35.628 -30.539 -33.160  1.00  0.00      SOLV H
ATOM   4971  O   WAT    37     -37.500 -34.621 -32.484  1.00  0.00      SOLV O
ATOM   4972  H1  WAT    37     -36.983 -34.788 -33.305  1.00  0.00      SOLV H
ATOM   4973  H2  WAT    37     -36.977 -33.920 -32.040  1.00  0.00      SOLV H
ATOM   4974  O   WAT    38     -31.003 -29.062 -31.838  1.00  0.00      SOLV O
ATOM   4975  H1  WAT    38     -31.177 -28.404 -31.143  1.00  0.00      SOLV H
ATOM   4976  H2  WAT    38     -31.411 -29.878 -31.481  1.00  0.00      SOLV H
ATOM   4977  O   WAT    39     -36.297 -30.169 -27.780  1.00  0.00      SOLV O
ATOM   4978  H1  WAT    39     -36.929 -29.553 -27.352  1.00  0.00      SOLV H
ATOM   4979  H2  WAT    39     -36.840 -30.467 -28.541  1.00  0.00      SOLV H
ATOM   4980  O   WAT    40     -30.535 -34.774 -40.564  1.00  0.00      SOLV O
ATOM   4981  H1  WAT    40     -30.098 -34.447 -39.744  1.00  0.00      SOLV H
ATOM   4982  H2  WAT    40     -29.881 -34.457 -41.234  1.00  0.00      SOLV H
ATOM   4983  O   WAT    41     -39.477 -34.238 -28.387  1.00  0.00      SOLV O
ATOM   4984  H1  WAT    41     -39.345 -33.418 -27.868  1.00  0.00      SOLV H
ATOM   4985  H2  WAT    41     -40.428 -34.155 -28.613  1.00  0.00      SOLV H
ATOM   4986  O   WAT    42     -32.829 -28.316 -36.940  1.00  0.00      SOLV O
ATOM   4987  H1  WAT    42     -31.975 -27.999 -36.581  1.00  0.00      SOLV H
ATOM   4988  H2  WAT    42     -33.182 -27.526 -37.372  1.00  0.00      SOLV H
ATOM   4989  O   WAT    43     -38.313 -28.326 -27.071  1.00  0.00      SOLV O
ATOM   4990  H1  WAT    43     -38.321 -28.090 -28.021  1.00  0.00      SOLV H
ATOM   4991  H2  WAT    43     -39.265 -28.437 -26.881  1.00  0.00      SOLV H
ATOM   4992  O   WAT    44     -27.386 -43.112 -41.394  1.00  0.00      SOLV O
ATOM   4993  H1  WAT    44     -27.861 -42.957 -40.557  1.00  0.00      SOLV H
ATOM   4994  H2  WAT    44     -26.679 -42.451 -41.347  1.00  0.00      SOLV H
ATOM   4995  O   WAT    45     -38.759 -34.263 -38.560  1.00  0.00      SOLV O
ATOM   4996  H1  WAT    45     -39.192 -33.629 -39.171  1.00  0.00      SOLV H
ATOM   4997  H2  WAT    45     -39.123 -35.102 -38.867  1.00  0.00      SOLV H
ATOM   4998  O   WAT    46     -25.611 -28.594 -42.130  1.00  0.00      SOLV O
ATOM   4999  H1  WAT    46     -25.237 -27.729 -41.885  1.00  0.00      SOLV H
ATOM   5000  H2  WAT    46     -24.858 -29.203 -41.980  1.00  0.00      SOLV H
ATOM   5001  O   WAT    47     -42.361 -31.916 -29.943  1.00  0.00      SOLV O
ATOM   5002  H1  WAT    47     -42.624 -32.289 -30.800  1.00  0.00      SOLV H
ATOM   5003  H2  WAT    47     -42.521 -32.682 -29.355  1.00  0.00      SOLV H
ATOM   5004  O   WAT    48     -42.719 -28.897 -33.075  1.00  0.00      SOLV O
ATOM   5005  H1  WAT    48     -41.972 -29.511 -33.082  1.00  0.00      SOLV H
ATOM   5006  H2  WAT    48     -42.631 -28.500 -32.191  1.00  0.00      SOLV H
ATOM   5007  O   WAT    49     -24.677 -28.397 -27.012  1.00  0.00      SOLV O
ATOM   5008  H1  WAT    49     -24.843 -29.354 -27.121  1.00  0.00      SOLV H
ATOM   5009  H2  WAT    49     -25.570 -28.099 -26.727  1.00  0.00      SOLV H
ATOM   5010  O   WAT    50     -33.851 -29.045 -28.360  1.00  0.00      SOLV O
ATOM   5011  H1  WAT    50     -33.851 -28.201 -27.858  1.00  0.00      SOLV H
ATOM   5012  H2  WAT    50     -34.738 -29.398 -28.127  1.00  0.00      SOLV H
ATOM   5013  O   WAT    51     -33.108 -25.355 -38.542  1.00  0.00      SOLV O
ATOM   5014  H1  WAT    51     -33.364 -25.274 -39.478  1.00  0.00      SOLV H
ATOM   5015  H2  WAT    51     -33.358 -24.485 -38.177  1.00  0.00      SOLV H
ATOM   5016  O   WAT    52     -39.693 -26.474 -36.555  1.00  0.00      SOLV O
ATOM   5017  H1  WAT    52     -39.526 -26.851 -35.662  1.00  0.00      SOLV H
ATOM   5018  H2  WAT    52     -40.284 -27.166 -36.929  1.00  0.00      SOLV H
ATOM   5019  O   WAT    53     -30.527 -25.735 -41.403  1.00  0.00      SOLV O
ATOM   5020  H1  WAT    53     -29.933 -26.395 -41.829  1.00  0.00      SOLV H
ATOM   5021  H2  WAT    53     -30.355 -25.941 -40.465  1.00  0.00      SOLV H
ATOM   5022  O   WAT    54     -30.490 -26.055 -38.696  1.00  0.00      SOLV O
ATOM   5023  H1  WAT    54     -31.453 -25.916 -38.563  1.00  0.00      SOLV H
ATOM   5024  H2  WAT    54     -30.303 -26.757 -38.052  1.00  0.00      SOLV H
ATOM   5025  O   WAT    55     -27.680 -37.126 -26.772  1.00  0.00      SOLV O
ATOM   5026  H1  WAT    55     -28.299 -36.769 -27.428  1.00  0.00      SOLV H
ATOM   5027  H2  WAT    55     -27.566 -38.042 -27.095  1.00  0.00      SOLV H
ATOM   5028  O   WAT    56     -40.509 -30.367 -28.701  1.00  0.00      SOLV O
ATOM   5029  H1  WAT    56     -40.189 -30.989 -28.016  1.00  0.00      SOLV H
ATOM   5030  H2  WAT    56     -41.233 -30.887 -29.126  1.00  0.00      SOLV H
ATOM   5031  O   WAT    57     -37.794 -42.288 -32.658  1.00  0.00      SOLV O
ATOM   5032  H1  WAT    57     -38.608 -42.411 -33.183  1.00  0.00      SOLV H
ATOM   5033  H2  WAT    57     -38.103 -41.574 -32.065  1.00  0.00      SOLV H
ATOM   5034  O   WAT    58     -32.900 -42.438 -29.029  1.00  0.00      SOLV O
ATOM   5035  H1  WAT    58     -32.800 -43.153 -28.391  1.00  0.00      SOLV H
ATOM   5036  H2  WAT    58     -33.875 -42.391 -29.081  1.00  0.00      SOLV H
ATOM   5037  O   WAT    59     -29.955 -38.694 -28.501  1.00  0.00      SOLV O
ATOM   5038  H1  WAT    59     -30.669 -38.760 -27.826  1.00  0.00      SOLV H
ATOM   5039  H2  WAT    59     -29.974 -37.749 -28.742  1.00  0.00      SOLV H
ATOM   5040  O   WAT    60     -28.668 -33.809 -42.307  1.00  0.00      SOLV O
ATOM   5041  H1  WAT    60     -29.089 -33.743 -43.191  1.00  0.00      SOLV H
ATOM   5042  H2  WAT    60     -28.159 -32.992 -42.286  1.00  0.00      SOLV H
ATOM   5043  O   WAT    61     -33.419 -39.895 -42.153  1.00  0.00      SOLV O
ATOM   5044  H1  WAT    61     -33.886 -40.043 -41.295  1.00  0.00      SOLV H
ATOM   5045  H2  WAT    61     -33.766 -40.631 -42.664  1.00  0.00      SOLV H
ATOM   5046  O   WAT    62     -37.715 -37.157 -31.503  1.00  0.00      SOLV O
ATOM   5047  H1  WAT    62     -38.416 -37.053 -30.825  1.00  0.00      SOLV H
ATOM   5048  H2  WAT    62     -37.637 -36.237 -31.840  1.00  0.00      SOLV H
ATOM   5049  O   WAT    63     -37.564 -37.105 -36.669  1.00  0.00      SOLV O
ATOM   5050  H1  WAT    63     -38.537 -37.151 -36.716  1.00  0.00      SOLV H
ATOM   5051  H2  WAT    63     -37.352 -37.648 -37.460  1.00  0.00      SOLV H
ATOM   5052  O   WAT    64     -32.129 -36.640 -37.748  1.00  0.00      SOLV O
ATOM   5053  H1  WAT    64     -32.423 -35.796 -38.155  1.00  0.00      SOLV H
ATOM   5054  H2  WAT    64     -31.485 -36.962 -38.410  1.00  0.00      SOLV H
ATOM   5055  O   WAT    65     -33.060 -36.438 -26.513  1.00  0.00      SOLV O
ATOM   5056  H1  WAT    65     -33.562 -37.216 -26.181  1.00  0.00      SOLV H
ATOM   5057  H2  WAT    65     -32.202 -36.582 -26.075  1.00  0.00      SOLV H
ATOM   5058  O   WAT    66     -31.272 -37.187 -35.160  1.00  0.00      SOLV O
ATOM   5059  H1  WAT    66     -31.641 -36.706 -35.933  1.00  0.00      SOLV H
ATOM   5060  H2  WAT    66     -30.919 -37.962 -35.646  1.00  0.00      SOLV H
ATOM   5061  O   WAT    67     -39.931 -36.958 -29.882  1.00  0.00      SOLV O
ATOM   5062  H1  WAT    67     -39.762 -36.541 -29.024  1.00  0.00      SOLV H
ATOM   5063  H2  WAT    67     -40.302 -37.826 -29.611  1.00  0.00      SOLV H
[truncated: 4,464,374 more chars]
