# Supplementary material for: Assessing structure-function impacts on Vitellogenin by leveraging allelic variant found in honey bee subspecies Apis mellifera mellifera
Source: iScience. 2025 Jul 29;28(9):113241. doi: 10.1016/j.isci.2025.113241 (PMC12496180; doi:10.1016/j.isci.2025.113241)
Supplement: Data S1. Data and code for molecular dynamics [file mmc2.zip › MD_analysis/inputfiles/del/TEMP.py]

import numpy as np
import matplotlib.pyplot as plt

(ps,temp)  = np.loadtxt("summary.TEMP", unpack=True)
plt.plot (ps, temp)
plt.xlabel("ps")
plt.ylabel("Temp")
plt.savefig("Temp run wt 0-300K.png", dpi=300)
plt.show()
