# Supplementary material for: Assessing structure-function impacts on Vitellogenin by leveraging allelic variant found in honey bee subspecies Apis mellifera mellifera
Source: iScience. 2025 Jul 29;28(9):113241. doi: 10.1016/j.isci.2025.113241 (PMC12496180; doi:10.1016/j.isci.2025.113241)
Supplement: Data S1. Data and code for molecular dynamics [file mmc2.zip › MD_analysis/inputfiles/del/ETOT.py]

import numpy as np
import matplotlib.pyplot as plt

ETOT = (ps, etot)  = np.loadtxt("summary.ETOT", unpack=True)
EPTOT = (ps, eptot)  = np.loadtxt("summary.EKTOT", unpack=True)
EKTOT = (ps, ektot)  = np.loadtxt("summary.EPTOT", unpack=True)


plt.plot (ps, etot, label = "ETOT")
plt.plot (ps, eptot, label = "EPTOT")
plt.plot (ps, ektot, label = "EKTOT")
plt.xlabel("Time (ps)")
plt.ylabel("Energy (kcal\mol)")
plt.legend()
plt.savefig("Energy wt 0-300K.png", dpi=300)
plt.show()
