# Supplementary material for: Assessing structure-function impacts on Vitellogenin by leveraging allelic variant found in honey bee subspecies Apis mellifera mellifera
Source: iScience. 2025 Jul 29;28(9):113241. doi: 10.1016/j.isci.2025.113241 (PMC12496180; doi:10.1016/j.isci.2025.113241)
Supplement: Data S1. Data and code for molecular dynamics [file mmc2.zip › MD_analysis/inputfiles/del/summary.EPTOT]

0 -280818.2942
1 -240068.5670
2 -240565.8537
3 -241141.0751
4 -241567.4630
5 -241844.4648
6 -242107.6683
7 -242343.1553
8 -242544.4210
9 -242748.2133
10 -242890.7773
11 -242967.7597
12 -243132.3749
13 -243224.8140
14 -243269.1599
15 -243314.8512
16 -243332.8982
17 -243396.4213
18 -243452.5888
19 -243497.2939
20 -243564.9558
21 -243594.6612
22 -243605.1459
23 -243619.8048
24 -243621.0321
25 -243713.1798
26 -243751.6138
27 -243738.8789
28 -243730.9848
29 -243751.9674
30 -243780.3407
31 -243845.8295
32 -243811.9397
33 -243865.5903
34 -243852.7803
35 -243882.8348
36 -243874.0669
37 -243967.0582
38 -243915.0473
39 -243940.2955
40 -244041.6864
41 -244017.3020
42 -244095.0807
43 -244125.1581
44 -244140.5198
45 -244113.0521
46 -244177.3192
47 -244133.6880
48 -244157.1167
49 -244189.6820
50 -244228.2207
51 -244212.6650
52 -244208.0892
53 -244223.4493
54 -244288.0211
55 -244262.7629
56 -244284.8742
57 -244310.9798
58 -244298.6332
59 -244321.0517
60 -244369.2470
61 -244358.8208
62 -244343.5565
63 -244377.8349
64 -244416.2538
65 -244416.2480
66 -244417.5716
67 -244422.8034
68 -244420.7103
69 -244433.0839
70 -244439.0913
71 -244433.4246
72 -244451.2306
73 -244449.4734
74 -244467.5196
75 -244450.0948
76 -244427.0201
77 -244460.4667
78 -244515.3964
79 -244480.1223
80 -244500.6152
81 -244591.0634
82 -244544.8837
83 -244575.4216
84 -244558.6441
85 -244571.9013
86 -244646.8969
87 -244610.5976
88 -244598.2043
89 -244611.1898
90 -244616.0874
91 -244625.0064
92 -244655.4947
93 -244675.0981
94 -244636.5172
95 -244654.5993
96 -244686.0280
97 -244669.9432
98 -244687.7874
99 -244644.0521
100 -244686.1791
101 -244674.0113
102 -244715.0762
103 -244703.4827
104 -244728.3196
105 -244726.6216
106 -244730.5884
107 -244763.2563
108 -244811.7794
109 -244774.2729
110 -244733.9511
111 -244741.7736
112 -244727.1350
113 -244763.0072
114 -244797.3684
115 -244800.3785
116 -244831.3105
117 -244792.8029
118 -244804.2042
119 -244844.9175
120 -244845.7046
121 -244845.0323
122 -244874.0975
123 -244878.4482
124 -244851.9783
125 -244852.8974
126 -241948.7328
127 -239533.9223
128 -238615.9709
129 -238345.7931
130 -238198.4354
131 -238168.8811
132 -238274.3988
133 -238346.6999
134 -238529.4299
135 -238493.1931
136 -238472.2493
137 -238589.4876
138 -238581.9620
139 -238674.2913
140 -238851.2871
141 -238962.5250
142 -238927.7881
143 -239048.1451
144 -239112.1061
145 -239058.9857
146 -239225.2503
147 -239234.6756
148 -239210.1004
149 -239262.2425
150 -239276.4064
151 -239345.6685
152 -239467.9318
153 -239445.5225
154 -239444.3906
155 -239495.8656
156 -239526.3256
157 -239466.6121
158 -239567.8095
159 -239633.1511
160 -239652.1031
161 -239680.8142
162 -239687.4666
163 -239703.7211
164 -239782.6145
165 -239774.3318
166 -239873.1087
167 -239771.0140
168 -239799.2881
169 -239903.5968
170 -239781.2027
171 -239804.6213
172 -239863.6245
173 -239903.2201
174 -239997.5103
175 -240031.6153
176 -240028.2033
177 -240037.1363
178 -240007.0140
179 -240045.9535
180 -240013.5092
181 -240111.9394
182 -240078.2650
183 -240041.5441
184 -240137.4936
185 -240164.6024
186 -240202.7784
187 -240187.2461
188 -240132.6962
189 -240220.7057
190 -240128.6223
191 -240159.3668
192 -240181.4393
193 -240289.2714
194 -240157.1935
195 -240228.8072
196 -240221.2111
197 -240266.6577
198 -240351.6048
199 -240313.9749
200 -240335.8655
201 -240369.6181
202 -240342.5689
203 -240381.7575
204 -240238.5234
205 -240353.0060
206 -240395.8303
207 -240476.0215
208 -240376.7866
209 -240428.6810
210 -240405.4852
211 -240341.0607
212 -240419.8107
213 -240368.0588
214 -240429.7277
215 -240405.4707
216 -240462.3510
217 -240424.8080
218 -240417.8204
219 -240396.4539
220 -240466.5974
221 -240511.8619
222 -240568.9081
223 -240441.8750
224 -240473.6859
225 -240495.8735
226 -240546.4748
227 -240541.8573
228 -240556.0845
229 -240615.3209
230 -240553.8984
231 -240579.1975
232 -240661.0300
233 -240688.0946
234 -240665.8445
235 -240701.9641
236 -240663.9675
237 -240699.6445
238 -240626.7933
239 -240673.3905
240 -240778.7979
241 -240656.4067
242 -240605.7231
243 -240692.1558
244 -240676.1483
245 -240688.3167
246 -240672.8958
247 -240729.1979
248 -240862.1153
249 -240690.3434
250 -240763.8317
251 -234795.9671
252 -229299.0638
253 -226563.5006
254 -225407.4692
255 -224479.6733
256 -224161.2163
257 -223922.0897
258 -223728.7509
259 -223636.0978
260 -223700.2511
261 -223763.4827
262 -223810.3555
263 -223682.4110
264 -223836.6711
265 -223764.0240
266 -223857.3853
267 -223913.1351
268 -223936.5809
269 -224043.1090
270 -223991.4796
271 -224090.5715
272 -224339.8280
273 -224295.2892
274 -224254.9824
275 -224246.7571
276 -224288.5537
277 -224420.3099
278 -224491.3303
279 -224512.0376
280 -224683.3162
281 -224569.7414
282 -225015.2988
283 -224867.2193
284 -224646.6065
285 -224863.3555
286 -224830.9005
287 -224954.0354
288 -224930.7328
289 -224950.8571
290 -224846.0894
291 -224645.0277
292 -224938.4181
293 -224900.0925
294 -224679.2489
295 -224605.5258
296 -224620.3006
297 -224890.8839
298 -224883.5976
299 -224816.8031
300 -224748.0927
301 -224844.4489
302 -225029.9627
303 -224847.9303
304 -224925.1984
305 -224887.2250
306 -224929.4576
307 -224838.7349
308 -224717.7772
309 -224895.0819
310 -224911.3626
311 -224608.8796
312 -224723.3874
313 -224751.1773
314 -224817.7766
315 -224959.0037
316 -224843.9444
317 -225005.2517
318 -224930.6174
319 -224812.4782
320 -224884.1630
321 -224843.2974
322 -224903.8335
323 -224879.2191
324 -224965.8031
325 -224628.3793
326 -225000.2275
327 -225090.5311
328 -224947.6113
329 -225002.1312
330 -225204.8593
331 -225035.7909
332 -225335.9930
333 -225277.6872
334 -225175.0351
335 -225244.8092
336 -225229.8632
337 -225232.6685
338 -225198.0742
339 -225167.9760
340 -225336.8769
341 -225178.0087
342 -225005.9694
343 -225098.5289
344 -224983.3776
345 -225264.7736
346 -225318.1963
347 -225359.4253
348 -225134.1569
349 -225198.5260
350 -225163.1882
351 -225062.2993
352 -225206.0157
353 -225321.4758
354 -225283.2455
355 -225123.0389
356 -225252.2399
357 -225352.0153
358 -225219.5274
359 -225458.7060
360 -225231.1478
361 -225383.8888
362 -225242.9417
363 -225286.2689
364 -225562.4299
365 -225309.3946
366 -225320.3359
367 -225170.6004
368 -225289.9295
369 -225602.1989
370 -225355.6944
371 -225431.8146
372 -225247.4731
373 -225207.4451
374 -225214.6537
375 -225187.3630
376 -221888.9821
377 -212932.4302
378 -206610.1521
379 -202529.2481
380 -199877.6113
381 -198243.4224
382 -196973.6929
383 -196504.7394
384 -196401.3245
385 -196499.5010
386 -196374.9443
387 -196375.2926
388 -196297.4090
389 -196260.1345
390 -196472.4401
391 -196275.8025
392 -196338.0312
393 -196178.1824
394 -196050.7293
395 -196356.2187
396 -196010.5129
397 -196335.2743
398 -196290.0170
399 -196186.5457
400 -196336.0789
401 -196040.9691
402 -196080.0152
403 -196061.2982
404 -196014.2997
405 -196171.2420
406 -196336.9179
407 -196166.4862
408 -196196.0340
409 -196220.9255
410 -196097.0723
411 -196397.1611
412 -196176.5778
413 -196327.9203
414 -196337.6602
415 -196443.7121
416 -196324.4702
417 -196488.2646
418 -196274.8221
419 -196287.5021
420 -196391.6753
421 -196147.2384
422 -196366.4721
423 -196088.6957
424 -196464.4571
425 -196768.4257
426 -196688.9008
427 -196715.8423
428 -196324.3795
429 -196442.3382
430 -196111.5326
431 -196251.9295
432 -196091.2675
433 -196144.6269
434 -196244.9610
435 -195985.6269
436 -196120.6968
437 -195973.8744
438 -196126.2442
439 -195978.9710
440 -196360.1006
441 -196577.2100
442 -196376.1887
443 -196390.9514
444 -196657.5246
445 -196696.5385
446 -196445.3829
447 -196284.6718
448 -196443.0665
449 -196136.4641
450 -195905.8006
451 -196370.0921
452 -196575.5625
453 -196591.0388
454 -196541.1764
455 -196604.9384
456 -196369.3516
457 -196129.3481
458 -196431.1534
459 -195929.5930
460 -196275.7265
461 -196083.8730
462 -196068.6301
463 -195938.0956
464 -196418.8137
465 -196279.6652
466 -196390.0598
467 -196400.4704
468 -196219.6430
469 -196295.1445
470 -196279.2464
471 -196275.5964
472 -196198.8535
473 -196459.9487
474 -196399.5249
475 -196569.0283
476 -196777.6728
477 -196701.3872
478 -196409.1405
479 -196405.3741
480 -196274.1134
481 -196099.3863
482 -196263.9608
483 -196087.6650
484 -196103.7419
485 -196290.6903
486 -196150.0903
487 -195962.8173
488 -196356.0600
489 -196284.5017
490 -196341.9025
491 -196193.2837
492 -196173.5445
493 -196049.2648
494 -196387.1588
495 -196624.9415
496 -196319.3374
497 -196046.4308
498 -196531.7272
499 -196552.5843
500 -196670.4195
