# Supplementary material for: Assessing structure-function impacts on Vitellogenin by leveraging allelic variant found in honey bee subspecies Apis mellifera mellifera
Source: iScience. 2025 Jul 29;28(9):113241. doi: 10.1016/j.isci.2025.113241 (PMC12496180; doi:10.1016/j.isci.2025.113241)
Supplement: Data S1. Data and code for molecular dynamics [file mmc2.zip › MD_analysis/inputfiles/del/step3_input.rst7]

61574
  26.6919817  49.8194808  44.5023111  25.8793860  49.2388403  44.6527965
  26.4314544  50.5953410  43.9104776  27.1379375  49.9906527  45.3922118
  27.6741737  49.0407462  43.7162117  27.8797392  49.5559167  42.7778934
  28.9756616  48.9023865  44.5225391  28.7508209  48.4991870  45.5099479
  29.6563386  48.2287611  44.0019552  29.5805250  50.2963497  44.6357685
  29.8479189  50.7888839  45.7304540  29.7972186  50.9558956  43.4655086
  30.1962488  51.8836360  43.4786392  29.5580620  50.5147552  42.5889814
  27.1319988  47.6843206  43.4128007  27.5022112  47.0677278  42.4150106
  26.1971077  47.1999754  44.2536064  25.8430142  47.7781455  45.0022299
  25.7115537  45.8646487  44.0781756  26.0641877  45.4716008  43.1246233
  26.2088982  44.9465324  45.2024682  25.7340346  45.2310457  46.1414336
  25.9561209  43.9127960  44.9666867  27.7034042  45.0371113  45.3833612
  28.4064612  45.7712930  46.2951583  27.8778239  46.3669141  47.0393880
  29.7545589  45.6114227  46.0904442  30.4860297  46.0484795  46.6326909
  29.9364672  44.7559236  45.0226868  31.0749890  44.2937640  44.4278445
  32.0502789  44.6068818  44.8004911  30.9274839  43.4342596  43.3609558
  31.8076822  43.0332211  42.8584431  29.6812457  43.0614192  42.9040220
  29.5923853  42.3795411  42.0583001  28.5294788  43.5331927  43.4947239
  27.5558821  43.2294111  43.1101112  28.6758760  44.3785795  44.5587028
  24.2160355  45.8997598  44.1793216  23.6400736  46.8818210  44.6442459
  23.5462347  44.8194706  43.7150898  24.0507644  44.0630280  43.2753804
  22.1153271  44.7083760  43.8277412  21.6938718  45.6806437  44.0830258
  21.3817603  44.2391399  42.5566184  21.9008386  43.3791294  42.1334884
  20.3595407  43.9576152  42.8094244  21.2849925  45.2844690  41.4413426
  20.2970600  45.2373642  40.9832252  21.4439971  46.2784371  41.8594895
  22.3456039  45.0018706  40.3888653  22.0244201  44.6263477  39.2614233
  23.6410589  45.1877524  40.7546827  24.3805608  45.0127559  40.0893899
  23.8585854  45.5000725  41.6902252  21.8212651  43.6854449  44.8821290
  22.5760180  42.7341922  45.0763356  20.6907004  43.8784304  45.5887521
  20.0706196  44.6395621  45.3515217  20.2586016  43.0715325  46.6984977
  21.0571851  43.0122681  47.4379917  19.0431889  43.6348993  47.3721747
  18.7358403  42.9725379  48.1814420  19.4003684  45.0189842  47.9321256
  19.7119624  45.6719663  47.1168806  18.5287613  45.4472384  48.4271001
  20.2143462  44.9218596  48.6505327  17.8782203  43.6503537  46.3678505
  17.6744671  42.6338344  46.0312868  16.9890334  44.0585605  46.8482810
  18.1444662  44.2696317  45.5112825  19.9139410  41.6702642  46.2882866
  20.1093175  40.7243411  47.0445641  19.3027233  41.4917470  45.1148325
  19.1522299  42.2780394  44.4990436  18.8500462  40.1952508  44.7041246
  18.3097256  39.7219392  45.5239593  18.1881809  40.2965513  43.8440246
  19.9185028  39.2222450  44.2940094  19.7546811  38.0175456  44.4802452
  21.0396230  39.6946497  43.7151544  21.2927148  40.6664535  43.8230521
  21.8056818  38.7378887  42.9667780  21.2449469  37.8067679  42.8849873
  22.1156492  39.2391923  41.5499915  22.6501216  40.1873664  41.6083393
  22.7333242  38.5058367  41.0315639  20.7786103  39.4144872  40.8460600
  20.0305460  38.4547577  40.6556259  20.4583187  40.6817729  40.4655940
  19.5827661  40.8581144  39.9939892  21.0976864  41.4399353  40.6566425
  23.0886836  38.2771916  43.5755329  23.5581909  38.7592939  44.6046948
  23.6492753  37.2444714  42.9044838  23.1909002  36.8638975  42.0889130
  24.8845019  36.6136859  43.2576111  25.2201705  36.9870663  44.2250887
  24.7788255  35.0856956  43.3643411  24.4094248  34.6798568  42.4225677
  25.7620813  34.6670815  43.5789811  23.8383682  34.6008818  44.4590382
  24.2638151  34.8359320  45.4346647  22.8730833  35.0964128  44.3552436
  23.6821894  33.0971114  44.2973787  22.8985859  32.6776265  43.4032786
  24.3530857  32.3489560  45.0567973  25.8448754  36.8762831  42.1440428
  25.4870715  36.8320670  40.9668842  27.1133330  37.1474700  42.4952937
  27.3778874  37.1500029  43.4700268  28.0836503  37.4315125  41.4859329
  27.5934948  37.4807489  40.5136045  28.8220313  38.7646812  41.6924097
  29.2984336  38.7687172  42.6727789  29.5813919  38.8835375  40.9195289
  27.8275249  39.8702728  41.6043106  27.0587451  40.2002414  42.6959330
  27.1740330  39.6503679  43.6299818  26.1420105  41.2194087  42.6249924
  25.5388598  41.4716074  43.4971775  25.9887680  41.9185012  41.4518392
  25.0481595  42.9650375  41.3754236  24.5722544  43.1024334  42.1977595
  26.7526449  41.5960744  40.3557356  26.6315454  42.1502426  39.4249655
  27.6683441  40.5753413  40.4343231  28.2710600  40.3255220  39.5611543
  29.1216326  36.3721713  41.5853347  29.5038218  35.9637997  42.6808429
  29.5855965  35.8759359  40.4253265  29.2051828  36.2021235  39.5484074
  30.6144517  34.8911604  40.4729823  30.8686112  34.6804689  41.5117851
  30.2267044  33.5889567  39.8318952  29.2174484  33.3173689  40.1413185
  30.2683237  33.7291530  38.3024823  31.2769397  33.9985903  37.9891183
  29.9863160  32.7820678  37.8424818  29.5712851  34.5064077  37.9892525
  31.1148608  32.5675877  40.2495034  30.8639655  31.7373703  39.8379322
  31.7841746  35.4747082  39.7508479  31.6427572  36.0648767  38.6813563
  32.9830285  35.3440850  40.3453064  33.0602698  34.8509584  41.2233497
  34.1534297  35.9023881  39.7374884  33.8884550  36.3466833  38.7780670
  34.8340499  37.0033875  40.5724061  34.9851956  36.6464377  41.5911510
  35.7978379  37.2530832  40.1287118  33.9725186  38.2215326  40.5989817
  32.9594048  38.3574335  41.5199683  32.7718149  37.5651865  42.2447125
  32.1765645  39.4903940  41.5346573  31.3756734  39.5899895  42.2672936
  32.4027491  40.4973272  40.6266892  31.6034702  41.6596554  40.6384962
  30.9296874  41.6446281  41.3221559  33.4138802  40.3697876  39.7061000
  33.5982318  41.1662773  38.9851846  34.1925910  39.2358744  39.6958876
  34.9920704  39.1467877  38.9603631  35.1652507  34.8143072  39.6089458
  35.1998849  33.8804221  40.4096081  36.0101599  34.9036484  38.5651007
  35.9063684  35.6512245  37.8939397  37.0517621  33.9357503  38.4143285
  36.7828456  33.0253922  38.9500814  37.3345440  33.5331699  36.9565606
  37.5089026  34.4280947  36.3592266  38.2173747  32.8949081  36.9200658
  36.1823850  32.7579641  36.2928026  35.9374625  31.8834498  36.8955783
  34.9217394  33.6267876  36.1619045  35.1448669  34.5021597  35.5519564
  34.1283331  33.0478674  35.6891904  34.5965113  33.9475106  37.1515831
  36.6296681  32.1402418  34.9584136  37.4567391  31.4525618  35.1349047
  35.7964754  31.5983850  34.5108846  36.9534519  32.9310709  34.2817657
  38.2947982  34.5719671  38.9404477  38.6032047  35.7132626  38.6002211
  39.0360324  33.8585420  39.8107870  38.7396451  32.9332511  40.0866334
  40.2321113  34.4604210  40.3117479  40.2920220  35.4926767  39.9668451
  40.3747965  34.5163926  41.8089888  41.3916147  34.8125860  42.0667665
  39.3807753  35.5413039  42.3640425  38.3657917  35.2427719  42.1017677
  39.4758248  35.5898450  43.4488051  39.5924043  36.5216122  41.9370642
  40.1687748  33.1111523  42.3780307  40.9167800  32.4366138  41.9613917
  40.2699363  33.1394949  43.4629559  39.1726266  32.7548138  42.1157095
  41.4193692  33.7609606  39.7616180  41.4847717  32.5339985  39.7053385
  42.3871675  34.5717591  39.3025588  42.2573430  35.5732318  39.3198207
  43.6102449  34.0533087  38.7840100  43.6905358  32.9947366  39.0311489
  43.7397953  34.1751771  37.2560814  43.5795142  35.2115457  36.9588455
  44.7370095  33.8597892  36.9491702  42.7355162  33.3207772  36.4800078
  41.7513300  33.4079512  36.9403109  42.6850443  33.6664109  35.4474905
  43.0901879  31.8323044  36.4441370  44.0626488  31.7013198  35.9695194
  43.1274982  31.4425403  37.4613840  42.0317822  31.1325647  35.6593163
  42.1502397  31.0467242  34.6599672  40.9287606  30.6204986  36.2797094
  40.7784903  30.7495033  37.6297045  41.4864154  31.2256033  38.1703253
  39.9600056  30.3683170  38.0823406  39.9754993  29.9697739  35.5493695
  40.0898550  29.8693113  34.5509057  39.1605036  29.5919608  36.0110383
  44.6931454  34.8857512  39.3851164  44.5392988  36.0956565  39.5427058
  45.8177005  34.2445651  39.7597061  45.8962729  33.2458691  39.6311270
  46.9038109  34.9740941  40.3403063  46.8675060  36.0101133  40.0034898
  46.8899952  34.9958602  41.8795763  46.9588149  33.9761695  42.2585144
  47.7382823  35.5759574  42.2428891  45.6950143  35.5828535  42.3669248
  45.7082859  35.5857644  43.3268285  48.1481082  34.2335320  39.9984553
  48.1055658  33.0508367  39.6599129  49.2965008  34.9308998  40.0515447
  49.2778863  35.9196052  40.2570083  50.5330034  34.2551550  39.8143644
  50.5129365  33.2789763  40.2988969  50.8283897  34.0226587  38.3235582
  51.7892985  33.5192238  38.2172247  50.0439636  33.4026201  37.8895907
  50.8996845  35.3013023  37.4886969  50.0069480  35.9012955  37.6651359
  51.7830752  35.8728939  37.7733123  50.9867148  35.0232747  35.9867713
  50.1084497  34.4611694  35.6693015  51.0289655  35.9674678  35.4438040
  52.2274051  34.2312580  35.7608747  53.0176005  34.3892959  36.3697381
  52.2938780  33.3119592  34.7524324  51.2230369  33.1167681  33.9290487
  50.3792652  33.6544866  34.0669185  51.2791603  32.4354776  33.1855481
  53.4324368  32.5833409  34.5753804  54.2207822  32.7266518  35.1902573
  53.4824981  31.9034958  33.8301266  51.6272255  35.0897431  40.3890659
  51.5489979  36.3180581  40.3931469  52.6683762  34.4232783  40.9297421
  52.6515928  33.4146181  40.9789649  53.8129751  35.1165314  41.4430952
  53.7553038  36.1691520  41.1660336  53.9319566  35.0521339  42.9364118
  54.0160106  34.0116622  43.2501852  55.1869173  35.8284746  43.3720042
  55.1003298  36.8676400  43.0546126  55.2818980  35.7872361  44.4570743
  56.0688338  35.3813090  42.9133465  52.7751856  35.6134296  43.5411043
  52.8595457  35.5682147  44.4963212  55.0038550  34.4161052  40.8759962
  55.1272739  33.1988355  40.9983817  55.9205950  35.1625465  40.2303755
  55.7921265  36.1610101  40.1487276  57.0604148  34.4951854  39.6766022
  57.1219324  33.4845208  40.0801760  57.0402392  34.3639963  38.1436715
  56.9471517  35.3530196  37.6950437  57.9660798  33.8981733  37.8061393
  55.8813495  33.5105932  37.5969002  55.8585137  32.5525057  38.1161763
  54.5287690  34.2111352  37.8026477  54.5314817  35.1680080  37.2806458
  53.7301812  33.5839502  37.4064190  54.3641053  34.3789405  38.8669915
  56.1278131  33.0881255  36.1398197  57.0442816  32.5009646  36.0812793
  55.2889687  32.4873934  35.7883052  56.2252260  33.9759853  35.5150680
  58.2876173  35.2705874  40.0135659  58.2256975  36.4586458  40.3270309
  59.4458469  34.5831482  39.9766794  59.4397260  33.5939834  39.7726806
  60.7035367  35.2204334  40.2212296  60.5503451  36.2925906  40.3441541
  61.3968400  34.7220265  41.4543302  61.5990279  33.6558168  41.3522654
  62.7165409  35.4938860  41.6151761  62.5057280  36.5589864  41.7111902
  63.2357131  35.1448813  42.5077875  63.3452352  35.3258507  40.7407574
  60.5746671  34.9191934  42.5950939  61.0291521  34.5965143  43.3767089
  61.5860358  34.8867949  39.0570300  61.4522618  33.8203133  38.4577959
  62.5024704  35.8072418  38.6869596  62.5756370  36.6785981  39.1924147
  63.3647854  35.5317186  37.5732496  63.5531110  34.4596713  37.5153948
  62.7798452  35.9686932  36.2206270  63.4362815  35.6370509  35.4161371
  61.7931308  35.5242776  36.0902830  62.6623752  37.3828155  36.1708684
  62.2964359  37.6438501  35.3226060  64.6445848  36.2903264  37.7534412
  64.7340784  37.2056567  38.5691644  65.6796490  35.8706270  36.9971440
  65.5671345  35.0766875  36.3830589  66.9938151  36.4514246  36.9605420
  67.3527132  36.6038843  37.9784061  68.0310138  35.5802825  36.2341094
  67.6497364  35.3041568  35.2510115  68.9594814  36.1396044  36.1191878
  68.3664155  34.2766039  36.9826504  68.6677504  34.5105242  38.0037181
  67.1544292  33.3315678  37.0371029  66.8452544  33.0775688  36.0232024
  67.4262633  32.4216892  37.5721992  66.3315107  33.8246671  37.5545569
  69.6275283  33.6120481  36.4113517  70.4730132  34.2932701  36.5072233
  69.8365096  32.6946910  36.9617007  69.4694316  33.3758334  35.3590651
  66.9572461  37.7843183  36.2805462  67.7895414  38.6460371  36.5552957
  66.0247336  37.9840010  35.3303799  65.3626928  37.2534408  35.1110996
  65.9929406  39.2408771  34.6455355  64.9647729  39.5982538  34.5885065
  66.5995907  39.9661506  35.1878022  66.5437993  39.0237240  33.2761559
  66.2163748  38.0468646  32.6031426  67.4049379  39.9555840  32.8329344
  67.6740156  40.7212422  33.4341538  67.9719986  39.9148769  31.5209687
  67.1730746  39.8922218  30.7798166  68.8568300  41.1362624  31.2266752
  69.5680554  41.2749816  32.0409324  69.3989822  40.9766945  30.2946295
  67.9388090  42.3466803  31.1088030  66.7007848  42.1392370  30.9975574
  68.4636468  43.4917044  31.1258334  68.8134720  38.6848001  31.3987410
  68.9400643  38.1149703  30.3152917  69.4090059  38.2334968  32.5168312
  69.2214163  38.6786492  33.4038202  70.3113812  37.1212504  32.4588837
  71.1642094  37.3769976  31.8300940  70.8470959  36.7248759  33.8415312
  70.0116145  36.5041671  34.5058787  71.4789309  35.8416821  33.7474391
  71.6897703  37.8205606  34.5147480  71.0809932  38.7139806  34.6536437
  72.2050196  37.3590947  35.8890122  72.8242172  36.4705460  35.7658282
  72.7975514  38.1543876  36.3412466  71.3588498  37.1249476  36.5349782
  72.8113031  38.3090647  33.5840724  72.3754871  38.7168918  32.6720193
  73.3902580  39.0834523  34.0872984  73.4646129  37.4737577  33.3319861
  69.6285959  35.9041168  31.9102127  70.1563391  35.2731464  30.9943636
  68.4329428  35.5413617  32.4246642  67.9874006  36.1191927  33.1230220
  67.8228133  34.3244741  31.9540129  68.2983155  34.0154241  31.0231611
  67.9295529  33.1342663  32.9236737  67.6250659  33.4495675  33.9216577
  67.2791527  32.3284069  32.5835704  69.2546360  32.6454255  32.9907127
  69.2921917  31.9053872  33.6010673  66.3468529  34.4916825  31.7865666
  65.7130532  35.3625274  32.3804278  65.8023692  33.6319020  30.9013864
  66.3945575  33.0010662  30.3803689  64.4241423  33.4488179  30.5493883
  63.9311782  34.4192952  30.4922976  64.2512684  32.7473742  29.1858090
  63.1895558  32.6444877  28.9615773  64.7305176  33.3414606  28.4076821
  64.8955570  31.3665590  29.2407508  65.7035143  31.1161686  30.1733464
  64.5903635  30.5435492  28.3379614  63.6765529  32.6505739  31.5864097
  62.4483125  32.6958333  31.6248694  64.3835040  31.8570406  32.4185737
  65.3926612  31.8982771  32.4197142  63.7256623  30.9387487  33.3189356
  62.9829140  30.3600647  32.7698008  64.6691598  29.9668461  33.9658829
  65.2561370  29.4633730  33.1977215  65.6041248  30.7365188  34.9130789
  65.0129504  31.2404920  35.6776866  66.2942175  30.0396558  35.3887409
  66.1690110  31.4758621  34.3452966  63.8407706  28.8730484  34.6606231
  63.2251778  28.3588680  33.9225404  64.5103476  28.1568612  35.1369026
  63.1988375  29.3270998  35.4155140  62.9806550  31.6427830  34.4142587
  63.4401715  32.6417298  34.9645250  61.7850283  31.1098124  34.7582530
  61.4380488  30.2937272  34.2748173  60.9804116  31.6754894  35.8048836
  61.5561749  32.4321516  36.3378546  59.6930100  32.3521131  35.3014678
  59.1378220  31.6557804  34.6729884  59.0775243  32.6422065  36.1530095
  59.9337970  33.5876583  34.4877936  60.1508226  34.8337850  35.0291587
  60.1820963  35.0559966  36.0139143  60.3119929  35.6914020  33.9892293
  60.4985143  36.7485189  34.1784714  60.2133717  35.0829303  32.8216034
  59.9752084  33.7569876  33.1370654  59.8620206  33.0797417  32.2905267
  60.5358755  30.5726039  36.7137246  60.3016950  29.4472118  36.2742657
  60.4334241  30.8736716  38.0238238  60.6973591  31.7912242  38.3532712
  59.9520742  29.9056521  38.9662788  59.5618760  29.0398005  38.4313530
  61.0084526  29.4096874  39.9111305  61.8651729  29.0487457  39.3420508
  61.4423403  30.5680215  40.8250722  60.5822827  30.9275300  41.3900096
  62.2098127  30.2186770  41.5157556  61.8428733  31.3799805  40.2181154
  60.5115751  28.3272296  40.6851195  61.1967034  28.0208742  41.2837395
  58.8830004  30.5800202  39.7684146  58.9885422  31.7660405  40.0795524
  57.8098015  29.8462393  40.1193858  57.7536292  28.8738399  39.8522080
  56.7650297  30.4773958  40.8724180  57.1198239  30.6877108  41.8813718
  56.4789517  31.4102639  40.3866034  55.5944780  29.5515209  40.9267272
  55.6918511  28.3854557  40.5463267  54.4474310  30.0709712  41.4135367
  54.4095301  31.0420982  41.6884473  53.2604568  29.2772970  41.5561142
  53.4049071  28.3151406  41.0646995  52.9065781  29.0097824  42.9884077
  51.9722460  28.4502751  43.0339630  54.0467799  28.1895896  43.6165517
  54.9766074  28.7554428  43.5588334  53.8129013  27.9815141  44.6606331
  54.1597336  27.2499374  43.0758165  52.6005200  30.3309106  43.7204117
  53.5251586  30.8899265  43.8640971  51.9065298  30.9243605  43.1251855
  51.9677321  30.1392066  45.0976386  52.6441437  29.5667505  45.7323521
  51.7814114  31.1127124  45.5511476  51.0255154  29.6011821  44.9934404
  52.1102209  30.0247164  40.9546039  52.1403638  31.2494352  40.8427672
  51.0694772  29.2765916  40.5235867  51.1007207  28.2707487  40.6096320
  49.8941348  29.8584775  39.9353919  50.0266500  30.9368813  39.8483045
  49.5947990  29.3069105  38.5292760  49.4071148  28.2349817  38.5912650
  48.7155912  29.8062372  38.1221318  50.7584413  29.5237635  37.5403122
  51.6486374  29.0137159  37.9084198  50.4255229  28.9710903  36.1434150
  49.5432934  29.4779000  35.7523729  51.2686510  29.1420013  35.4740682
  50.2284519  27.9013042  36.2128496  51.2063735  30.9917729  37.5169444
  51.5388784  31.2866145  38.5122375  52.0276010  31.1103964  36.8101098
  50.3711680  31.6222173  37.2118697  48.7348941  29.4988507  40.8173871
  48.7636339  28.4740852  41.4952040  47.6930311  30.3579531  40.8603241
  47.7133485  31.2043080  40.3095332  46.5549336  30.0690080  41.6892998
  46.6283803  29.0485609  42.0653218  46.4362518  30.9796974  42.8776119
  46.5360752  32.0156086  42.5535386  45.0540744  30.7516804  43.5118269
  44.9640774  29.7111652  43.8238031  44.9400952  31.4017128  44.3793333
  44.2769215  30.9803055  42.7825374  47.6065587  30.7613406  43.8494838
  48.5489366  30.9256895  43.3269763  47.5252694  31.4623161  44.6802215
  47.6505328  29.3505113  44.4422088  47.7528347  28.6212551  43.6385798
  48.5009490  29.2664672  45.1188388  46.7291657  29.1578809  44.9918233
  45.3016533  30.2552437  40.8887102  45.1815468  31.1851843  40.0943671
  44.3277088  29.3411274  41.0801957  44.4844301  28.5582683  41.6987990
  43.0596845  29.4558012  40.4183127  42.9772277  30.4404081  39.9580417
  42.8580980  28.4064860  39.3107296  43.0428943  27.4110691  39.7145796
  41.8353311  28.4627025  38.9380535  43.8080879  28.6261181  38.1308575
  43.4662883  29.4773729  37.5420969  44.8128335  28.8234434  38.5045568
  43.9133805  27.4355936  37.1746619  44.2777959  26.5637126  37.7179149
  42.9310715  27.2175001  36.7556111  44.8703510  27.6893903  36.0078304
  44.4205273  28.4022922  35.3167948  45.8080791  28.0947498  36.3878946
  45.1429609  26.4254717  35.2917727  44.2771665  26.0474020  34.9346130
  45.7748760  26.6029900  34.5241332  45.5631158  25.7623776  35.9272844
  42.0087775  29.2472228  41.4609821  42.1510251  28.3889688  42.3321094
  40.9278717  30.0524405  41.4186835  40.8500375  30.7558451  40.6980839
  39.8968302  29.8980677  42.4038716  39.6956449  28.8377865  42.5569317
  40.2530385  30.4973712  43.7763311  40.4400017  31.5658731  43.6693336
  39.4247620  30.3413978  44.4675117  41.1469336  30.0098002  44.1653367
  38.6850226  30.6157985  41.9134851  38.7298569  31.2983210  40.8920455
  37.5515215  30.4523602  42.6259795  37.5466906  29.8488660  43.4358383
  36.3490900  31.1323277  42.2396316  36.5585001  31.7915094  41.3971792
  35.2214897  30.1749907  41.8112947  35.0516963  29.4383544  42.5965566
  34.3065383  30.7428773  41.6425681  35.5422224  29.4082503  40.5122979
  36.4444594  28.8133428  40.6542639  34.3961085  28.4642577  40.1159636
  33.4860868  29.0430751  39.9580721  34.6573610  27.9408738  39.1962261
  34.2308254  27.7383334  40.9120891  35.9242836  30.3766175  39.3791451
  36.8036963  30.9502754  39.6718043  36.1454428  29.8094788  38.4749640
  35.0947372  31.0570357  39.1868358  35.8663740  31.9259779  43.4123577
  36.0244532  31.5135077  44.5605051  35.2850833  33.1177036  43.1559205
  35.2028701  33.4450471  42.2039819  34.7905957  33.9042657  44.2479238
  34.9100749  33.3501044  45.1789067  35.5160067  35.2483143  44.4199562
  36.5851301  35.0721892  44.5385079  35.3458923  35.8688228  43.5401095
  35.0363108  36.0415910  45.6483308  33.9633098  36.2173445  45.5716474
  35.3177281  35.2677261  46.9481540  36.3893589  35.0921048  47.0423000
  34.9692051  35.8501173  47.8010625  34.7942573  34.3119774  46.9231898
  35.6297815  37.4581138  45.6653818  35.3220501  37.9923794  44.7665152
  35.2714657  37.9921587  46.5454426  36.7175990  37.3965034  45.6963047
  33.3390397  34.1695315  44.0112738  32.9322688  34.5030647  42.8981602
  32.5059965  34.0000887  45.0608557  32.8717098  33.6961888  45.9519218
  31.1028080  34.2512830  44.9111746  30.9030024  34.6095522  43.9013132
  30.2455736  33.0376265  45.1327174  30.3942427  32.6673986  46.1470788
  28.7706226  33.4267122  44.9321136  28.6272229  33.7988508  43.9176931
  28.1389562  32.5526549  45.0906083  28.4992544  34.2046781  45.6457164
  30.6063428  32.0100643  44.2192424  30.0531561  31.2399300  44.3691689
  30.7130448  35.2619483  45.9424114  31.0798446  35.1489657  47.1100478
  29.9551966  36.2921188  45.5242418  29.6804589  36.3559282  44.5544235
  29.5395270  37.2967954  46.4565898  29.8385411  37.0049566  47.4633270
  30.1402210  38.6431792  46.1760935  29.9144479  38.9358491  45.1506814
  29.5372350  39.6638377  47.1561818  29.7629642  39.3631041  48.1792686
  29.9642926  40.6482601  46.9647796  28.4565356  39.7044601  47.0200195
  31.6729170  38.5243874  46.2495881  32.0179496  37.8035385  45.5083517
  32.1232829  39.4962343  46.0476379  31.9645651  38.1891339  47.2449008
  28.0600715  37.4487665  46.3255662  27.5221030  37.4455295  45.2192347
  27.3538931  37.5738003  47.4666130  27.8239371  37.5255460  48.3592664
  25.9343887  37.7752192  47.4020859  25.6288823  37.8812265  46.3611596
  25.1105602  36.6255318  47.9995609  25.4336674  36.4404632  49.0239878
  24.0542260  36.8943056  47.9952493  25.2365310  35.3041433  47.2476959
  24.8995319  35.4369164  46.2196377  26.2779548  34.9823742  47.2494329
  24.3600457  34.3000007  47.9776886  23.5588359  34.6654817  48.8371964
  24.5202889  32.9943187  47.6376303  23.9628681  32.2852080  48.0921031
  25.1961035  32.7387270  46.9319046  25.6285959  38.9665767  48.2487872
  26.1694585  39.1062659  49.3446105  24.7543432  39.8720409  47.7699682
  24.3385179  39.7399147  46.8590720  24.4632938  40.9989200  48.6125255
  25.2271251  41.0820562  49.3856679  24.4281892  42.3367978  47.8500554
  23.6585560  42.2962225  47.0792646  24.2033707  43.1458630  48.5450162
  25.3977628  42.5164124  47.3855503  23.1096740  40.7945416  49.2064084
  22.1032456  41.0199784  48.5409018  23.0414528  40.3141534  50.4657551
  23.8881844  40.0739532  50.9611837  21.7674947  40.1407016  51.1108879
  21.0578330  39.7094384  50.4048487  21.8309424  39.2082188  52.3353813
  20.8521718  39.1682778  52.8134105  22.1197005  38.2069674  52.0156712
  22.8350321  39.6455116  53.4038222  22.6322080  40.6765596  53.6934827
  22.7427715  38.9986925  54.2762986  24.2929467  39.5804494  52.9399409
  24.3734988  39.9927942  51.9341665  24.9174686  40.1592314  53.6204431
  24.8576920  38.1588211  52.8980779  24.2554481  37.5477197  52.2257997
  25.8866307  38.1864751  52.5394422  24.8332531  37.5570037  54.2508221
  23.8816071  37.5242456  54.5875659  25.2081353  36.6200740  54.2092773
  25.3933481  38.1162309  54.8782435  21.1817645  41.4437095  51.5685414
  20.0239436  41.7469057  51.2872376  21.9729764  42.2486808  52.3064289
  22.9377965  41.9977737  52.4685028  21.4641895  43.4678353  52.8714945
  20.3827100  43.5058509  52.7408955  21.7576490  43.6002782  54.3726388
  22.8173853  43.4203902  54.5534666  21.4979366  44.6047226  54.7069155
  20.9116260  42.5641298  55.0951030  19.7442985  42.3529052  54.6687372
  21.4260716  41.9607453  56.0743046  22.0888607  44.6408610  52.1984769
  22.7947454  44.5065720  51.2003890  21.8046543  45.8488372  52.7302007
  21.1727079  45.9191419  53.5149306  22.3932547  47.0348865  52.1895284
  22.1976630  47.0823608  51.1182725  21.8460822  48.3272799  52.8163080
  21.9750923  48.2900330  53.8980050  22.3881082  49.1838470  52.4155579
  20.4664737  48.4713712  52.5188198  20.1365536  49.2811213  52.9151245
  23.8677468  47.0024772  52.4551229  24.6781265  47.1198523  51.5399743
  24.2324860  46.9031514  53.7504239  23.5269648  46.8347333  54.4699090
  25.5803455  46.8821722  54.2534684  26.2110729  47.5165005  53.6306444
  25.6862113  47.3924114  55.6997264  24.9401515  46.8925041  56.3174534
  26.6816882  47.1788191  56.0889619  25.4336515  48.8890667  55.6501441
  24.5547637  49.3568350  54.9284696  26.2402947  49.6686209  56.4185249
  26.1145547  50.6707570  56.4220418  26.9615916  49.2420414  56.9823169
  26.2408716  45.5372146  54.2237960  27.4680750  45.4685501  54.2171502
  25.4761218  44.4275931  54.2603838  24.4761241  44.4992099  54.1380091
  26.1344346  43.1659797  54.4767171  27.1313751  43.3404572  54.8813977
  25.3914042  42.2900064  55.4406402  24.3903705  42.0936712  55.0566048
  26.1576147  40.9656077  55.5988351  27.1586395  41.1676595  55.9799198
  25.6268126  40.3194358  56.2979856  26.2311103  40.4699108  54.6308555
  25.2140387  43.0687395  56.7547050  24.6484617  43.9807360  56.5636893
  24.6751781  42.4514915  57.4735469  26.1925768  43.3267706  57.1596542
  26.3262159  42.3900445  53.2109468  25.4585429  42.3491818  52.3408785
  27.5143045  41.7507617  53.0898855  28.2084125  41.8326187  53.8190039
  27.8273586  40.9478033  51.9434118  26.9613500  40.9031821  51.2830050
  29.0072824  41.4781731  51.1076771  29.8749025  41.6199348  51.7520669
  29.2504042  40.7599658  50.3246252  28.7431081  42.8238312  50.4125531
  28.5242636  43.5839701  51.1624843  29.9660151  43.2768508  49.5968782
  30.1922148  42.5305165  48.8353549  29.7498467  44.2311961  49.1166730
  30.8237955  43.3903149  50.2597803  27.4564901  42.7788826  49.5764606
  26.6095054  42.5521370  50.2239965  27.2991699  43.7458060  49.0985372
  27.5459158  42.0067426  48.8123258  28.2463528  39.5950722  52.4248870
  28.8398417  39.4591861  53.4942966  27.9241085  38.5504108  51.6365609
  27.3769508  38.6984631  50.8006189  28.3471766  37.2222785  51.9655228
  28.8144814  37.2226910  52.9502691  27.1958634  36.2033237  52.0032480
  26.7162779  36.1598359  51.0253899  27.5890871  35.2193109  52.2585794
  26.4650743  36.5076160  52.7525495  29.2744350  36.8180051  50.8651065
  28.9780470  37.0322094  49.6905906  30.4345736  36.2275533  51.2154096
  30.6355150  36.0467586  52.1885672  31.3703614  35.8635600  50.1933117
  30.8565559  35.8046851  49.2338135  32.5281637  36.8637013  50.0326965
  33.0811577  36.9336198  50.9693976  33.1961376  36.5230384  49.2415834
  32.1287142  37.8440953  49.7731449  31.9741908  34.5463344  50.5555212
  31.9782428  34.1584276  51.7218423  32.4760430  33.8069546  49.5417841
  32.4210762  34.1479418  48.5926759  33.0897143  32.5380455  49.7895486
  33.6019160  32.5631991  50.7513780  32.0797992  31.3805538  49.8290389
  31.3560009  31.5561875  50.6248832  31.5599303  31.3184890  48.8730136
  32.7224087  30.0186780  50.0886255  33.2992852  29.7160482  49.2147093
  33.3825264  30.0867235  50.9533315  31.7062149  28.9123979  50.3731382
  32.2150897  27.9488287  50.3992125  31.2279697  29.0962828  51.3352023
  30.6016564  28.8233469  49.3174112  29.9534017  27.9757191  49.5396574
  30.0143670  29.7415516  49.3269239  31.1922069  28.6408915  47.9721490
  31.7345401  27.7890172  47.9552824  30.4538995  28.5836398  47.2853269
  31.7910434  29.4255495  47.7581265  34.0337798  32.2352603  48.6683798
  33.7620765  32.5667889  47.5139054  35.1942486  31.6198982  48.9933577
  35.4271835  31.4608906  49.9631814  36.0802109  31.2009403  47.9455437
  35.6000633  31.3560183  46.9793614  37.3806554  31.9733074  47.9518001
  37.1746538  33.0338557  47.8072324  38.1263385  31.7962794  49.2848653
  38.3486552  30.7405292  49.4400033  39.0570259  32.3630812  49.2592304
  37.5026715  32.1595599  50.1016691  38.1893734  31.5698941  46.7174233
  37.6212143  31.8049871  45.8174074  39.1317700  32.1174638  46.7049453
  38.3921540  30.4993934  46.7491872  36.2942354  29.7215324  48.1470950
  37.1393192  29.2880547  48.9273139  35.4471348  28.8914630  47.5024251
  34.7321923  29.2696415  46.8974969  35.5312769  27.4643547  47.6515900
  35.7906054  27.2208765  48.6819134  34.2047632  26.7543635  47.3175797
  34.3199273  25.6804211  47.4641551  33.4173888  27.1275496  47.9724642
  33.7051307  26.9389882  45.9048313  32.9293969  27.9296916  45.3797811
  32.6050768  28.7589658  46.0084468  32.6809613  27.6789436  44.0509119
  32.1312282  28.2625917  43.4367068  33.3083013  26.5001350  43.7040925
  33.3576271  25.8249203  42.5173334  32.8378554  26.2190263  41.6440542
  34.0792782  24.6522321  42.4846555  34.1519109  24.0826382  41.5581636
  34.7217756  24.1712147  43.6066824  35.2874287  23.2409638  43.5540567
  34.6661235  24.8444438  44.8061708  35.1761950  24.4418369  45.6812911
  33.9565147  26.0113292  44.8373296  36.6370852  26.8066691  46.8754980
  37.4519848  26.0768441  47.4392586  36.7118282  27.0698245  45.5589557
  36.1419908  27.8003646  45.1568409  37.5952854  26.3247617  44.7041347
  37.5359710  25.2655016  44.9542327  37.2406870  26.4817120  43.2157804
  36.1722935  26.3163523  43.0768890  37.4981990  27.4877200  42.8845167
  38.0299843  25.4579746  42.4223137  37.6588563  24.2865552  42.3435373
  39.1522511  25.9155358  41.8091898  39.7209516  25.2821808  41.2655530
  39.4130397  26.8870843  41.8996535  39.0027276  26.7754348  44.9014604
  39.2824836  27.9712381  44.9750804  39.9351646  25.8039034  44.9820575
  39.6595945  24.8337288  44.9279984  41.3075477  26.1752278  45.1440046
  41.4683900  27.1671043  44.7216187  41.5584304  26.1875171  46.2046677
  42.1636794  25.1772999  44.4328728  42.0187809  23.9687897  44.6125213
  43.0950285  25.6816855  43.6006600  43.1631655  26.6801698  43.4646951
  44.0039554  24.8300435  42.8934134  44.1439537  23.9041814  43.4513371
  43.5128543  24.4532965  41.4874491  43.3510792  25.3594143  40.9036011
  44.2614710  23.8329693  40.9946336  42.1998657  23.6694968  41.4754534
  42.3417858  22.7141544  41.9807062  41.4295277  24.2421583  41.9919225
  41.8078486  23.4461450  40.0188510  42.6025154  23.6684059  39.1084040
  40.5445371  23.0001297  39.7883790  40.2351018  22.8362406  38.8410187
  39.9210508  22.8346466  40.5655415  45.2456899  25.6369700  42.6873403
  45.1607958  26.8368388  42.4312609  46.4350776  25.0169526  42.8242251
  46.4698846  24.0481145  43.1074940  47.6377175  25.7564361  42.5612567
  47.4287492  26.5463247  41.8397947  48.2563887  26.4349706  43.8026603
  49.0624322  27.0990372  43.4905567  47.4909073  27.0122805  44.3211693
  48.8024555  25.4025964  44.7279924  47.9672688  24.6581794  45.5265640
  46.8896134  24.8164151  45.4850951  48.4796641  23.7107244  46.3819464
  47.8088037  23.1190889  47.0048555  49.8374267  23.5093584  46.4518551
  50.3656446  22.5380786  47.3288251  49.6886052  22.0763917  47.8288876
  50.6790981  24.2553876  45.6642995  51.7564529  24.0983802  45.7167948
  50.1608567  25.1998380  44.8102565  50.8384404  25.7911328  44.1943419
  48.6421559  24.8134723  41.9771842  48.5023290  23.5959351  42.0952553
  49.6758893  25.3554194  41.2983422  49.7425333  26.3579833  41.1957550
  50.6861996  24.5146031  40.7181948  50.7373058  23.5748647  41.2680848
  50.4278447  24.1683512  39.2430191  50.3917147  25.0854041  38.6549641
  51.2310751  23.5313165  38.8727381  49.4772812  23.6424534  39.1538020
  51.9884391  25.2528917  40.7760403  52.0171667  26.4784014  40.8770683
  53.1104697  24.5048915  40.7230292  53.0443481  23.5003717  40.6413711
  54.4185559  25.0960882  40.7795341  54.3388342  26.1223637  41.1380063
  55.3814852  24.3480256  41.7207925  55.3256087  23.2776326  41.5227121
  56.4003444  24.6958406  41.5503502  55.0842288  24.5442653  43.2101990
  55.2904895  25.5775322  43.4893348  54.0358413  24.3182239  43.4048549
  55.9184865  23.6510692  44.1347880  56.9112113  23.5111554  43.7069791
  56.0082620  24.1232995  45.1130714  55.2200558  22.3381448  44.2578612
  54.2160340  22.3347851  44.3675348  55.9182778  21.1630846  44.2236177
  57.2578038  21.1650438  43.9607768  57.7347076  22.0390023  43.7908960
  57.7660017  20.2925267  43.9373595  55.2725479  19.9822744  44.4520164
  54.2812425  19.9815113  44.6454413  55.7889790  19.1146630  44.4265592
  55.0012421  25.0083120  39.4085231  54.8553605  23.9916522  38.7323267
  55.6693072  26.0852645  38.9527816  55.7907243  26.8929197  39.5469625
  56.1819640  26.0221718  37.6189273  56.1397543  24.9934153  37.2611878
  55.3915899  26.8800510  36.6774874  55.4318513  27.9174248  37.0096526
  55.9967965  26.7589298  35.2799443  55.9571619  25.7192041  34.9551361
  55.4314407  27.3783541  34.5836779  57.0341946  27.0926925  35.3025093
  53.9132353  26.4853393  36.7456514  53.5452477  26.6271798  37.7618051
  53.3381984  27.1089759  36.0611738  53.8026957  25.4385639  36.4625556
  57.5818330  26.5510963  37.6041012  57.8776690  27.5879509  38.1984206
  58.4931194  25.8156324  36.9378311  58.2462927  24.9003402  36.5893820
  59.8204829  26.3002537  36.7057374  59.8706553  27.3592419  36.9589684
  60.9237880  25.6047522  37.5182715  60.7290356  25.7355027  38.5827315
  60.9359139  24.5412724  37.2796006  62.3105602  26.1762250  37.2147118
  62.5349276  26.0438777  36.1562958  62.3279263  27.2383042  37.4592280
  63.3342935  25.4343461  38.0574530  62.9853965  24.5614338  38.8499219
  64.6351215  25.7938540  37.8895194  65.3565489  25.3324385  38.4250002
  64.8739065  26.5206403  37.2300767  60.0878939  25.9816455  35.2766817
  60.3499454  24.8287255  34.9330403  60.0331362  26.9976183  34.3998705
  59.8673996  27.9386716  34.7270556  60.2128815  26.7189771  33.0085820
  60.8589033  25.8487879  32.8922811  58.8827389  26.4230756  32.2982919
  58.2170809  27.2801182  32.4006482  59.0691488  26.2326538  31.2413667
  58.1672638  25.1989633  32.8784612  58.7393141  24.3001480  32.6482648
  58.0804267  25.3067823  33.9596349  56.7817939  25.1025857  32.2563251
  56.4803551  25.7648398  31.2623109  55.9088589  24.2555963  32.8630973
  54.9742130  24.1497942  32.4952057  56.1987918  23.7358460  33.6791242
  60.7928192  27.9450013  32.3913593  61.1393341  28.8959906  33.0874224
  60.9477875  27.9300496  31.0556759  60.7119873  27.1010144  30.5291792
  61.4468805  29.0907428  30.3854911  61.8921795  29.7682598  31.1140367
  62.5217395  28.7791098  29.3330520  62.8858709  29.7099252  28.8982069
  63.3501678  28.2504405  29.8045553  61.9734852  27.9670265  28.3062181
  62.6506417  27.7767211  27.6528861  60.2786040  29.6913376  29.6804672
  59.4589124  28.9779592  29.1028939  60.1472235  31.0313800  29.7435123
  60.8235061  31.5816758  30.2533322  59.0389770  31.6466053  29.0779895
  58.4440025  30.8817036  28.5789606  58.1112922  32.4080631  30.0415952
  58.6829367  33.1707290  30.5704265  57.3095822  32.8827216  29.4758564
  57.4587213  31.5116758  31.0962341  56.8578506  30.7476382  30.6029777
  58.2326682  31.0331784  31.6963579  56.3597023  32.3880706  32.2492679
  56.0645341  30.9520455  33.3232794  57.0119921  30.6054897  33.7359795
  55.3971125  31.2370234  34.1365670  55.6072112  30.1511095  32.7423675
  59.5942907  32.6600158  28.1383663  59.8595396  33.8003322  28.5169564
  59.7899091  32.2671201  26.9176737  60.1919994  30.9015905  26.6202089
  59.3060592  30.2918359  26.4429819  60.7497664  30.4946099  27.4636316
  61.0720261  31.0018866  25.3600059  60.8391628  30.1767071  24.6869884
  62.1228875  30.9520277  25.6451475  60.7123869  32.3701757  24.7491749
  59.8999921  32.2467190  24.0330239  61.5842868  32.7823767  24.2412571
  60.2968685  33.2023943  25.9590354  61.2488996  33.6017894  26.3086332
  59.3068525  34.2793795  25.6471697  59.7168656  35.4192086  25.4320788
  58.0010675  33.9382683  25.5995506  57.7179708  32.9927651  25.8139800
  56.9957929  34.9006676  25.2469878  57.2257760  35.3257586  24.2700003
  55.5815326  34.2948867  25.1714204  55.3973622  33.6889773  26.0585812
  54.8446441  35.0964242  25.1201089  55.4776874  33.4265097  23.9302558
  56.3520173  33.5655444  23.0344782  54.5171662  32.6143834  23.8596233
  56.9212632  35.9581371  26.2950530  57.0143467  37.1481999  26.0009103
  56.7798709  35.5357445  27.5644744  56.7726406  34.5468642  27.7698117
  56.6392294  36.4811991  28.6289069  57.6251838  36.8186459  28.9484733
  56.0580632  37.3356722  28.2821779  55.9323724  35.7872673  29.7529562
  55.3673047  34.7091546  29.5767924  55.9498840  36.4126609  30.9449722
  56.3975158  37.3134474  31.0361283  55.3576456  35.8737757  32.1391721
  55.6319296  34.8236206  32.2393813  55.8072144  36.5931095  33.4298482
  55.3583821  36.1038183  34.2942803  56.8932713  36.5492107  33.5114166
  55.4458013  38.0532797  33.5519890  56.0658416  39.1426515  33.0130406
  56.9257904  39.0109152  32.3563570  55.4412276  40.2926181  33.4317399
  55.7034591  41.2317359  33.1683165  54.4009239  39.9492417  34.2683048
  53.5031091  40.7244265  34.9436167  53.5479670  41.8101700  34.8584834
  52.5647404  40.0775799  35.7160250  51.8220884  40.6538382  36.2678350
  52.5394663  38.7024449  35.8110617  51.7867717  38.2125771  36.4287832
  53.4492798  37.9170000  35.1397200  53.4113850  36.8322676  35.2398213
  54.3733795  38.5579437  34.3649555  53.8619571  35.8860498  32.0405096
  53.1826069  35.0935057  32.6915726  53.3205504  36.8279278  31.2483192
  53.9178054  37.4456757  30.7174953  51.9105988  37.0479824  31.0784002
  51.4520200  37.2355972  32.0492789  51.6263801  38.2549182  30.1697338
  52.1144756  38.1079279  29.2062734  50.5510869  38.3527897  30.0205173
  52.1273599  39.5838924  30.7319873  51.5237258  39.8644800  31.5951195
  53.1690720  39.4808597  31.0358284  51.9915142  40.6158766  29.6245110
  51.4918898  40.2385939  28.5295630  52.3888222  41.7906592  29.8512378
  51.2289205  35.8744881  30.4323670  50.0893562  35.5678586  30.7755031
  51.9001425  35.1736834  29.4948390  52.8833896  35.3471037  29.3423573
  51.2366402  34.1720598  28.6977558  50.4646127  34.6435987  28.0897066
  52.1499803  33.4331472  27.7594472  51.5704738  32.7182880  27.1752822
  52.8224477  34.4508354  26.8211321  53.3972652  35.1649308  27.4108373
  53.4883088  33.9280251  26.1345481  52.0587405  34.9813853  26.2524769
  53.1293091  32.7142476  28.4935184  53.7061793  32.2468744  27.8849271
  50.5138010  33.1585496  29.5308510  50.8793920  32.8607064  30.6689734
  49.4173446  32.6251875  28.9509611  49.1531393  32.9051672  28.0172015
  48.5680693  31.6567563  29.5811874  48.4039279  31.9387511  30.6212046
  47.1864708  31.5295322  28.9127208  46.6721086  32.4896151  28.9548134
  47.3119184  31.2304546  27.8720886  46.2758186  30.4956560  29.5769448
  46.7477249  29.5140499  29.5338770  46.1093037  30.7728112  30.6178852
  44.9569791  30.4800477  28.8183436  44.3139535  31.5602568  28.7381161
  44.5790936  29.3931510  28.3038847  49.2093113  30.3093205  29.5200192
  49.9259350  29.9868789  28.5760082  48.9633748  29.4934963  30.5636974
  48.4230740  29.8271296  31.3491042  49.4446622  28.1446533  30.6097837
  50.0420967  27.9409466  29.7211472  50.3151278  27.7983094  31.7895992
  50.3702431  26.7148660  31.8954902  51.7205146  28.3590885  31.5724174
  51.6676626  29.4427390  31.4674944  52.3487086  28.1075217  32.4269273
  52.1487101  27.9274391  30.6677481  49.6430331  28.2110432  33.1044074
  48.6188937  27.8383195  33.1221905  50.1968093  27.7904912  33.9437926
  49.5841301  29.7245995  33.3056405  49.0178971  30.1780530  32.4920928
  49.0966040  29.9467458  34.2548867  50.5958133  30.1302251  33.3136925
  48.2632619  27.2424564  30.6653798  47.3391869  27.4396126  31.4539093
  48.2674587  26.2195229  29.7954565  49.0399545  26.1043623  29.1550751
  47.1821625  25.2958808  29.7751969  46.2392027  25.8417393  29.8062513
  47.1439889  24.3986893  28.5268246  46.2152531  23.8282047  28.5170169
  47.1986953  25.0182313  27.6316849  48.2415194  23.4999856  28.5379789
  48.2085876  22.9449734  27.7553699  47.3271622  24.4103616  30.9645096
  48.4074183  24.2669397  31.5359735  46.1982239  23.8075224  31.3674365
  45.3337109  23.9710217  30.8714675  46.1504800  22.9228759  32.4901600
  46.5658845  23.4227476  33.3651837  44.7211301  22.4767084  32.8412035
  44.2302309  22.0918530  31.9473335  44.7599956  21.6943231  33.5991367
  43.9822204  23.6954493  33.3714939  43.7400119  24.6357229  32.5683565
  43.6494610  23.7074500  34.5867754  46.9421184  21.7070383  32.1442747
  47.5339509  21.0683645  33.0140051  46.9875350  21.3623983  30.8473469
  46.5502496  21.9510184  30.1527910  47.6518570  20.1639697  30.4335171
  47.1297653  19.2988436  30.8422669  47.6924403  20.0139329  28.9032544
  48.3089775  20.8049534  28.4763262  48.1161757  19.0437370  28.6438935
  46.3188449  20.1005912  28.2336328  45.8920476  21.0887521  28.4053387
  46.4252612  19.9325710  27.1619301  45.4252697  19.0346894  28.8415652
  45.1909450  19.0152840  30.0487062  44.9044926  18.1195511  27.9812145
  44.3028756  17.3874615  28.3307902  45.1216201  18.1759983  26.9964452
  49.0746217  20.2605022  30.8760869  49.6596516  19.2926038  31.3538302
  49.6698280  21.4510254  30.7222135  49.1464594  22.2338373  30.3569863
  51.0440161  21.6357018  31.0683677  51.6431205  20.8472742  30.6127857
  51.6092694  22.9808680  30.5938599  50.9367049  23.7843901  30.8940407
  52.5897402  23.1419589  31.0419968  51.7676139  23.0385577  29.0752589
  52.4809039  22.2792404  28.7547042  50.8034724  22.8536314  28.6016182
  52.3688865  24.6278614  28.4500445  50.8197092  25.4706426  28.8619053
  50.6384496  25.3953622  29.9340885  50.8904064  26.5208447  28.5787479
  49.9965482  25.0036812  28.3211149  51.2772219  21.5284524  32.5460150
  52.3267205  21.0460567  32.9671467  50.3223194  21.9744744  33.3849874
  49.4240615  22.2596896  33.0218277  50.6258554  22.0276292  34.7903149
  51.7040830  21.9550992  34.9326666  50.1494638  23.3352727  35.4519013
  49.0705309  23.4321470  35.3309940  50.3953281  23.3164415  36.5136433
  50.7890773  24.6082134  34.8599498  50.5307818  24.6879072  33.8039985
  50.2914816  25.8699858  35.5806736  50.5509394  25.8114303  36.6377222
  50.7607586  26.7496245  35.1400881  49.2091182  25.9456089  35.4764095
  52.3214321  24.5116481  34.8339865  52.6220569  23.6602354  34.2233961
  52.7365222  25.4262978  34.4106460  52.6949509  24.3797694  35.8494621
  50.0038593  20.8994606  35.5495108  49.0189620  20.2951299  35.1271202
  50.6162803  20.5699851  36.7100014  51.4751453  21.0300317  36.9760993
  50.0873421  19.5755429  37.5960099  49.3949251  18.9339411  37.0510283
  51.1752339  18.6748286  38.2079071  51.8549807  18.3413628  37.4237871
  51.7332817  19.2361597  38.9573003  50.6411874  17.4182769  38.8987170
  49.8147432  17.0075781  38.3187020  51.4369928  16.6769982  38.9715100
  50.1572093  17.7914761  40.2904028  50.8379183  18.6179272  40.9510328
  49.0961531  17.2546878  40.7092452  49.4539794  20.3625108  38.6987153
  50.1305367  21.1171278  39.3980832  48.1317369  20.2120880  38.8875979
  47.6213901  19.5201713  38.3576003  47.4671348  21.0433951  39.8451581
  48.0938001  21.9047683  40.0762988  46.1120537  21.5759513  39.3502884
  45.4799420  20.7399581  39.0508733  45.6243871  22.1306288  40.1519206
  46.2415019  22.5212398  38.1393665  46.7041832  21.9876887  37.3090955
  44.8702432  23.0405975  37.6779197  44.3956959  23.5881119  38.4922487
  45.0012643  23.7036965  36.8227974  44.2400578  22.1987717  37.3910468
  47.2404060  23.6590081  38.4197039  48.2218954  23.2366496  38.6350900
  47.3081469  24.3072158  37.5460111  46.8993004  24.2397239  39.2767424
  47.2494503  20.2892227  41.1116408  47.1072409  19.0668229  41.1188079
  47.2525743  21.0353790  42.2325417  47.3855990  22.0348389  42.1735135
  47.0711921  20.4522496  43.5237917  46.6882733  19.4376165  43.4142838
  48.3790954  20.3812600  44.3211124  48.7756593  21.3870290  44.4599107
  48.1878599  19.9291580  45.2943199  49.4438676  19.5444357  43.6091015
  49.1553255  18.4935448  43.6308421  49.5341317  19.8745585  42.5742231
  50.8253655  19.6535916  44.2470471  50.7878155  19.2654250  45.2648957
  51.5420075  19.0748988  43.6642622  51.1903214  21.0958971  44.2473277
  50.7131930  21.7136242  44.8883122  52.1456712  21.5900761  43.4073825
  52.7671955  20.7706340  42.5086655  52.5182878  19.7927448  42.4653321
  53.4729287  21.1462269  41.8914376  52.4990922  22.9053761  43.4807899
  52.0521165  23.5082590  44.1566931  53.2061929  23.2705886  42.8589161
  46.1180728  21.3310603  44.2693254  45.9321265  22.4990367  43.9284325
  45.4685471  20.7669525  45.3032257  45.6499580  19.8042242  45.5488764
  44.5135601  21.4991973  46.0783898  43.8383223  22.0355834  45.4117243
  43.6610813  20.5887929  46.9816045  43.2418598  19.7766459  46.3876602
  44.2851880  20.1745076  47.7734116  42.5378209  21.4106275  47.5913488
  41.7620148  22.0334767  46.8186148  42.4298151  21.4087042  48.8470275
  45.2596329  22.4451563  46.9639185  46.4019767  22.1910809  47.3423697
  44.6228584  23.5774948  47.3153766  43.6836108  23.7513611  46.9872234
  45.2872686  24.5275780  48.1545995  46.3376176  24.2536306  48.2536904
  45.2095315  25.9514720  47.5714858  45.5256494  25.9352693  46.5284584
  44.1837773  26.3147987  47.6341126  46.0826516  27.0136316  48.2665456
  47.1273439  26.7044225  48.2332489  45.9388625  28.3635875  47.5607482
  44.8970597  28.6823996  47.5939817  46.5612269  29.1045808  48.0624376
  46.2557234  28.2668200  46.5223188  45.7950191  27.1358057  49.7669365
  45.9871826  26.1794505  50.2533082  46.4409127  27.8994660  50.2002326
  44.7521023  27.4155154  49.9158862  44.5770531  24.4758508  49.4616020
  43.3743009  24.7252918  49.5310652  45.2699879  24.1314595  50.5122470
  46.3242003  23.1335535  50.4417774  47.2813509  23.6267718  50.2723702
  46.1200729  22.4459672  49.6210119  46.2926902  22.4103477  51.8019253
  47.3120821  22.2559653  52.1556274  45.7975837  21.4457809  51.6897565
  45.4945913  23.3527564  52.7276726  46.1801973  24.0332718  53.2325907
  44.9560588  22.7634994  53.4698711  44.5663533  24.0673077  51.7536497
  43.7363893  23.3662273  51.6656468  44.0707412  25.4054935  52.1699001
  44.8464759  26.2057896  52.6923633  42.7632089  25.6379873  51.9724571
  42.1878329  24.9386663  51.5252518  42.1129515  26.8471826  52.3658110
  42.7175763  27.3583730  53.1149520  41.8779872  27.8343552  51.2612387
  41.3068919  28.6800087  51.6444107  43.2454203  28.3102647  50.7454841
  43.8103835  27.4565144  50.3712813  43.1000576  29.0302686  49.9401490
  43.7969495  28.7819927  51.5587414  40.9588217  27.2355868  50.1840501
  41.5142068  26.5035393  49.5977443  40.1084017  26.7484975  50.6611552
  40.4072719  28.2777151  49.2148569  41.2331958  28.7722944  48.7036418
  39.7667798  27.7888915  48.4807447  39.8273923  29.0172543  49.7670537
  40.7752484  26.4291628  52.8612206  40.1969713  25.4548991  52.3817898
  40.2676859  27.1943796  53.8363204  40.7276986  28.0560551  54.0932318
  39.0857992  26.8869270  54.5744997  39.0866288  25.8294437  54.8387487
  38.9707610  27.6981261  55.8788050  38.0953782  27.3667538  56.4373715
  39.8654598  27.5454176  56.4823730  38.8382709  29.0831425  55.5914202
  38.7677393  29.5750533  56.4127903  37.7735048  27.0161649  53.8759963
  36.8397014  26.4277298  54.3581182  37.5164169  27.8202348  52.8471929
  38.2091579  28.4898618  52.5441922  36.2002481  27.6171858  52.2635999
  36.1507870  28.1152864  51.2953290  36.0211814  26.5500529  52.1322156
  35.0706862  28.1640488  53.1114701  33.9544489  28.3025131  52.6107506
  35.2988370  28.5215750  54.3949857  36.2348142  28.4795164  54.7721828
  34.1882811  28.9580228  55.1998061  33.3713672  28.2417968  55.1116523
  34.4582918  29.1096265  56.7117680  35.3751055  29.6796221  56.8622904
  33.6245822  29.6332739  57.1795519  34.6333581  27.8018364  57.4866652
  34.4125286  27.9710174  58.5405689  33.9519534  27.0495186  57.0894152
  36.0365289  27.2053463  57.4200967  35.9762421  26.1215396  57.5192300
  36.4939735  27.4572765  56.4633443  36.9491818  27.7302553  58.5316273
  37.2134207  28.7675524  58.3259743  36.4291467  27.6710369  59.4877423
  38.1865664  26.9229926  58.6050259  38.6765302  26.9769818  57.7234817
  38.7782976  27.2800903  59.3415281  37.9496829  25.9607554  58.8001794
  33.7754370  30.3064368  54.7190644  34.5948501  31.1163017  54.2866687
  32.4965933  30.5450578  54.7875169  31.5409463  29.4633062  54.5887146
  31.2712121  29.0341730  55.5536956  31.9890042  28.6926801  53.9614360
  30.3251288  30.1048277  53.9001487  29.4086718  29.6844872  54.3142977
  30.3651460  29.9036527  52.8296215  30.4644153  31.6072444  54.2023066
  29.9285451  31.8447692  55.1212866  30.0451094  32.1845104  53.3782641
  31.9710939  31.8041752  54.3426767  32.2795621  31.9837504  53.3127746
  32.3445125  32.9122547  55.2674336  32.4580875  32.6778492  56.4707294
  32.5387205  34.1263313  54.7234286  32.4450602  34.2535666  53.7258621
  32.8797317  35.2586561  55.5349912  32.6669141  35.0344630  56.5802402
  34.3656648  35.6573654  55.4431717  34.5485266  36.5275356  56.0736197
  34.9865663  34.8276416  55.7810173  34.7113687  35.9895714  54.0307324
  34.8599613  34.9916696  53.0953853  34.7150850  33.9500580  53.3820143
  35.1911328  35.2873381  51.7928906  35.2986829  34.4854934  51.0624259
  35.3857492  36.5930009  51.4150717  35.6447550  36.8288617  50.3828965
  35.2520327  37.5962661  52.3445080  35.4101595  38.6344235  52.0524031
  34.9186732  37.2945615  53.6448167  34.8191120  38.1003358  54.3720822
  32.0309886  36.4032394  55.0894937  31.3386256  36.3142363  54.0762509
  32.0348858  37.5079212  55.8600805  32.6296518  37.5529955  56.6751398
  31.1858126  38.6106840  55.5052302  30.6246730  38.3626228  54.6042934
  30.1604702  38.9858160  56.5884911  30.6756161  39.1552528  57.5340148
  29.6354209  39.8943313  56.2934941  29.0970203  37.9193036  56.8448011
  28.5636166  37.7072741  55.9181810  29.5748218  37.0082303  57.2050137
  28.1412891  38.4692102  57.8945490  28.5328095  38.7729930  59.0202261
  26.8450975  38.6117903  57.5090532  26.1639402  38.9719804  58.1620381
  26.5693224  38.3568640  56.5714700  32.0073703  39.8300568  55.2647270
  33.0801292  40.0096401  55.8397184  31.5042404  40.7048924  54.3704915
  30.6474540  40.4899345  53.8807873  32.1610991  41.9467571  54.0932000
  33.0932902  41.9988446  54.6556997  32.5016204  42.1350895  52.6422313
  31.6024832  42.0118802  52.0385160  33.0676878  43.5530662  52.4667753
  33.9613325  43.6666025  53.0804604  33.3234796  43.7157505  51.4197772
  32.3203059  44.2839743  52.7754708  33.4617584  41.0266111  52.1766342
  34.4463197  41.1903579  52.6147287  33.0796346  40.0567699  52.4952076
  33.6413201  40.9699679  50.6606427  34.0439660  41.9188466  50.3062343
  34.3310151  40.1653246  50.4057521  32.6772797  40.7852608  50.1867130
  31.1958717  43.0230037  54.4717385  30.0198591  42.9668653  54.1134820
  31.6719429  44.0274917  55.2321291  32.6428068  44.0337282  55.5104892
  30.7870253  45.0795339  55.6373786  29.7547348  44.7692788  55.4754617
  30.9175327  45.4678649  57.1192898  30.8411413  44.5736327  57.7378466
  31.8837865  45.9435926  57.2870301  29.8392770  46.4444810  57.5932872
  30.0367398  47.4333657  57.1795043  28.8618985  46.0988459  57.2565833
  29.7769475  46.5873157  59.1162538  28.8819997  47.1445548  59.3931150
  29.7444931  45.5983575  59.5734275  30.9988296  47.3195248  59.5503621
  31.4816077  47.8945465  58.8748071  31.4390811  47.2024441  60.8360370
  30.7584284  46.4173865  61.7207049  29.9295244  45.9247897  61.4200945
  31.0866131  46.3324621  62.6721156  32.5658380  47.8606874  61.2370203
  33.0728078  48.4348975  60.5787161  32.8874473  47.7705254  62.1901924
  31.1036112  46.2679567  54.7942424  32.2699592  46.5658313  54.5349334
  30.0567603  46.9770467  54.3272995  29.1162331  46.7253004  54.5958741
  30.2686787  48.0884390  53.4502956  31.3295481  48.1673604  53.2127526
  29.5055793  47.9720560  52.1191351  28.4563288  47.7547619  52.3190245
  29.5836630  48.9113446  51.5716501  30.0311041  46.8663514  51.2007227
  30.1232912  45.9381386  51.7646583  29.3371814  46.7205341  50.3728878
  31.6611791  47.1994890  50.4672885  31.0573657  48.3234805  49.1706538
  30.5620049  49.1780140  49.6316192  31.8980419  48.6717201  48.5705761
  30.3497349  47.7951479  48.5317292  29.7941691  49.3362877  54.1136247
  28.8569698  49.3215003  54.9099435  30.4778983  50.4577370  53.8089086
  31.2779841  50.4101149  53.1943397  30.0986840  51.7306444  54.3374011
  29.0613252  51.6921877  54.6698270  30.9678446  52.1410529  55.5323228
  30.9604612  51.3458471  56.2777707  31.9902467  52.3138402  55.1962597
  30.5033174  53.4147513  56.2300196  30.7512696  54.2785945  55.6132574
  29.4245604  53.3742739  56.3808403  31.1593847  53.6098097  57.5937889
  30.9444596  52.7492935  58.2273646  32.2376994  53.7075645  57.4681670
  30.6638121  54.8573646  58.3242988  31.3087271  55.0583623  59.1797432
  30.6859289  55.7095870  57.6450883  29.2767304  54.6484633  58.7985621
  29.2520927  53.8612212  59.4308141  28.9571317  55.4769264  59.2798163
  28.6748977  54.4647590  58.0085310  30.3407598  52.7288782  53.2463326
  31.4543028  52.8470438  52.7401221  29.2969365  53.4787479  52.8549731
  28.3906746  53.3437963  53.2799170  29.4387943  54.4797323  51.8351140
  28.4839615  54.9833627  51.6842831  30.4794445  55.5691315  52.1637700
  31.3684950  55.1058139  52.5915845  30.7505202  56.1004360  51.2514469
  30.0479006  56.6187053  53.1417386  29.2829223  57.7113949  52.7968665
  28.9123372  57.9106804  51.8786881  29.1310545  58.4533134  53.9231135
  28.5548762  59.3780885  53.8929725  29.7422911  57.9149669  54.9629994
  30.3175541  56.7576987  54.4692991  30.8754204  56.1596969  55.1899101
  29.9179427  53.8764338  50.5474856  30.5505313  54.5668315  49.7513521
  29.6251122  52.5926021  50.2753081  29.1367743  52.0304129  50.9576345
  30.0209367  52.0511433  49.0046208  29.3936971  51.1929280  48.7635063
  29.9063028  52.8124953  48.2330629  31.4547013  51.6079071  49.0368666
  32.0108640  51.2501352  47.9978554  32.1019907  51.6258345  50.2210322
  31.6288686  51.9555060  51.0502319  33.4647400  51.1781737  50.3141570
  33.8226388  50.8935442  49.3247159  34.4444455  52.2350251  50.8600143
  34.0561266  52.6437000  51.7929090  35.4142961  51.7722343  51.0425373
  34.6684144  53.4164464  49.8933181  35.0024756  53.0378488  48.9273120
  33.3783177  54.2235902  49.6776717  33.0340240  54.6212128  50.6323743
  33.5748621  55.0472102  48.9912891  32.6098550  53.5755705  49.2562028
  35.8524603  54.2898442  50.3386578  36.7602470  53.6870055  50.3633207
  35.9823243  55.1126528  49.6356481  35.6555657  54.6900477  51.3332274
  33.5003140  49.9917503  51.2265714  32.4770438  49.6106739  51.7938288
  34.6844164  49.3559963  51.3737725  35.5071190  49.7054624  50.9035237
  34.7578225  48.1835848  52.2027699  33.7551802  47.7862409  52.3606478
  35.5947750  47.0806769  51.6017169  35.1873097  46.8033462  50.6295234
  37.0434308  47.5667905  51.4275451  37.4536745  47.8433523  52.3987888
  37.6453897  46.7684905  50.9934212  37.0594138  48.4335489  50.7668080
  35.4522143  45.7890148  52.4203399  35.9826165  45.8974229  53.3663958
  34.3972716  45.5966947  52.6158098  36.0206377  44.5572631  51.7132609
  37.0828417  44.7067024  51.5196365  35.8871591  43.6802252  52.3465753
  35.4974980  44.4059757  50.7690487  35.3233394  48.5645566  53.5413438
  36.4536398  49.0360760  53.6561111  34.4732744  48.4676936  54.5868738
  33.5217202  48.1637866  54.4375914  34.8611330  48.7820943  55.9339235
  35.3997713  49.7296326  55.9457158  33.6433280  48.9080074  56.8641186
  32.8928257  49.5454826  56.3967099  33.2191755  47.9201577  57.0439729
  33.9669447  49.5174176  58.2312267  33.1786273  49.2619044  58.9393012
  34.9180114  49.1233039  58.5893448  34.0832806  51.0421693  58.2055700
  33.1155281  51.4767529  57.9551881  34.3988058  51.3995484  59.1857861
  35.0959165  51.4025696  57.1721963  35.6953032  50.6746441  56.8103132
  35.1934942  52.6949145  56.7388876  34.4083668  53.6612176  57.2970185
  33.7569528  53.4176510  58.0294359  34.4821177  54.6157458  56.9752478
  36.0685021  53.0255798  55.7451293  36.6472613  52.3108789  55.3275883
  36.1333882  53.9835130  55.4316767  35.7531797  47.7416158  56.5541093
  36.8612872  48.0469594  56.9921197  35.2965795  46.4661557  56.5796354
  34.4403225  46.2266180  56.1005261  36.0345531  45.4559964  57.2904371
  37.0944559  45.5441571  57.0518306  35.8901641  45.5666315  58.8197614
  36.5135702  44.8121742  59.2996138  36.2059528  46.5581331  59.1442640
  34.4296622  45.3442927  59.2129390  33.5458569  45.3498935  58.3139763
  34.1799397  45.1711462  60.4350322  35.5221813  44.1033293  56.8955840
  34.5303407  43.9863073  56.1780186  36.2055519  43.0398529  57.3686426
  37.0148864  43.1803868  57.9562887  35.8054253  41.6989047  57.0532419
  34.9289002  41.7235106  56.4057873  36.9044902  40.9051330  56.3261815
  37.7912345  40.8494157  56.9575922  36.5460855  39.8977828  56.1143048
  37.3397570  41.5239208  54.9852011  37.7266376  42.5284428  55.1565479
  38.4392454  40.6834187  54.3149306  38.0646162  39.6771204  54.1275389
  38.7256349  41.1457078  53.3702769  39.3079577  40.6307963  54.9711853
  36.1375885  41.7740631  54.0612927  35.4421756  42.4590079  54.5464226
  36.4833585  42.2112019  53.1245676  35.6332945  40.8296633  53.8566087
  35.5367648  40.9763982  58.3377445  36.1044209  41.3063654  59.3786005
  34.6344199  39.9748072  58.2960891  34.1469717  39.7697011  57.4356091
  34.3491011  39.1862775  59.4598090  34.8960215  39.5864507  60.3135296
  32.8913780  39.1706391  59.8233689  32.3067677  38.8310492  58.9683778
  32.7168994  38.2062496  61.0076747  33.3143601  38.5534008  61.8506619
  31.6666026  38.1717658  61.2971365  33.0458434  37.2087911  60.7161760
  32.3877095  40.5957301  60.1097286  31.3833298  40.5489534  60.5306017
  33.0563972  41.0821279  60.8199211  32.3183192  41.4866665  58.8691237
  31.6388275  41.0439999  58.1408125  31.9546970  42.4748849  59.1507308
  33.3118953  41.5771723  58.4301305  34.7232159  37.7834190  59.1035742
  34.2389741  37.2427474  58.1109025  35.6037799  37.1554665  59.9099790
  35.9466359  37.6173970  60.7401416  36.0589503  35.8337024  59.5981930
  35.4287466  35.4063909  58.8182266  37.4783686  35.8249707  59.1083325
  38.1311821  36.2381696  59.8772281  37.9005467  34.3807320  58.7981258
  37.2473266  33.9678463  58.0294062  38.9307647  34.3712764  58.4422296
  37.8235033  33.7769454  59.7023424  37.5784913  36.7731639  57.9013577
  37.2945013  37.7805959  58.2055493  38.6030256  36.7817345  57.5293956
  36.9089961  36.4300531  57.1125916  36.0110553  35.0072173  60.8477519
  36.0496520  35.5344283  61.9585731  35.9212068  33.6723783  60.6811468
  35.8766392  33.2814268  59.7509476  35.8862845  32.7748002  61.8002125
  35.0954195  33.0788047  62.4859333  35.6150891  31.3106393  61.3963563
  34.6942330  31.2580017  60.8155356  36.4449989  30.9393541  60.7951101
  35.4744703  30.4576709  62.6499070  34.9980436  30.9988050  63.6837733
  35.8575347  29.2586718  62.5937192  37.2372369  32.8352606  62.4471980
  38.2403487  33.1362892  61.8027591  37.2814993  32.5713329  63.7647882
  36.4354006  32.3280390  64.2597883  38.4872389  32.6120643  64.5452579
  38.9580339  33.5891456  64.4367988  38.2242794  32.3754363  66.0405176
  37.7590374  31.3993665  66.1781284  39.1677388  32.4077271  66.5854412
  37.2995037  33.4032186  66.6944592  37.8400288  34.3385281  66.8398195
  36.4375022  33.5785929  66.0507984  36.7984130  32.9176113  68.0528802
  37.6443965  32.7892824  68.7281155  36.1092536  33.6517978  68.4701678
  36.1134422  31.6199803  67.7904266  35.5574163  31.5294332  66.9521331
  36.2379920  30.5811492  68.6659922  36.9303943  30.7463486  69.8301890
  37.3504988  31.6401125  70.0418452  37.0196767  29.9741184  70.4750058
  35.6732854  29.3733811  68.3685217  35.1668527  29.2557140  67.5026230
  35.7647214  28.6034775  69.0158135  39.4005015  31.5114273  64.0934886
  40.6207906  31.6545596  64.0853333  38.8073597  30.3831223  63.6732212
  37.8035838  30.3498846  63.5663136  39.4882813  29.1639530  63.3457933
  40.0755461  28.8337703  64.2026472  38.5116528  28.0369254  62.9732473
  37.8228425  28.3910854  62.2062986  39.0706209  27.1822577  62.5921990
  37.7574476  27.6636789  64.2427238  38.1709022  28.1363731  65.3361242
  36.7594269  26.9037790  64.1367759  40.4397300  29.3551032  62.1987336
  41.3190289  28.5225445  61.9940644  40.2738117  30.4180114  61.3877508
  39.5689118  31.1096482  61.5995398  41.0772095  30.6128922  60.2061081
  41.1806002  29.6660074  59.6761848  40.4683604  31.6103355  59.2621151
  40.3613745  32.5705676  59.7667017  41.3775234  31.7782146  58.0313335
  41.4847804  30.8191061  57.5246701  40.9342726  32.5021764  57.3475876
  42.3582084  32.1324037  58.3489949  39.0348537  31.1540470  58.9421554
  38.4539659  31.1066655  59.8632561  38.5714196  31.8639621  58.2570649
  39.0618003  30.1676772  58.4790686  42.4698237  31.0947643  60.5109919
  42.7383305  31.7849788  61.4933019  43.3648370  30.6796891  59.6405617
  43.2176116  29.3518089  59.0688932  42.7008527  29.4229518  58.1118147
  42.6390743  28.7254439  59.7479075  44.6436000  28.8108041  58.8948968
  44.7065121  28.2427356  57.9667593  44.8916215  28.1619852  59.7349091
  45.5243399  30.0701762  58.8680604  45.6412232  30.4105772  57.8391948
  46.5035566  29.8383577  59.2869809  44.7532476  31.0736863  59.7224896
  45.1313502  30.8679997  60.7239035  44.9389534  32.4877266  59.2569843
  44.1031840  32.9890870  58.5091874  46.0299210  33.1462560  59.6897959
  46.6974546  32.6797771  60.2872039  46.2944401  34.5126997  59.3331024
  45.4356713  35.1302283  59.5963018  47.4964414  35.0762483  60.0359884
  47.6150419  36.1263278  59.7688418  47.2798000  34.9407685  61.5541760
  47.1568469  33.8887931  61.8117219  48.1432498  35.3451105  62.0824385
  46.3857001  35.4923441  61.8447793  48.6722958  34.3837288  59.6427908
  49.4303621  34.7551178  60.0999624  46.5657119  34.6185384  57.8681588
  46.0892030  35.5400486  57.2067791  47.3357820  33.6584644  57.3202492
  47.6303445  32.8686194  57.8765565  47.7531518  33.7295585  55.9514055
  48.2499651  34.6829350  55.7715471  48.7392216  32.6069020  55.5612174
  49.0506733  32.7400323  54.5251801  49.6133617  32.6483291  56.2110350
  48.2178260  31.1915245  55.6582535  48.1415623  30.3697443  56.7452637
  48.4562210  30.7306438  57.7244681  47.6426047  29.1432359  56.3724349
  47.4824572  28.3621314  56.9923770  47.4002208  29.1639266  55.0144386
  46.9229270  28.2001996  54.1729120  46.6628583  27.2161662  54.5629648
  46.7904147  28.5267802  52.8406389  46.4057423  27.7907078  52.1347179
  47.1362819  29.7770067  52.3707330  47.0224031  30.0122050  51.3125209
  47.6275441  30.7475893  53.2132008  47.9024733  31.7250516  52.8168650
  47.7483204  30.4272248  54.5373113  46.5607245  33.6904471  55.0497535
  46.4973579  34.4456553  54.0804614  45.5712181  32.8242724  55.3376103
  45.6386838  32.2337077  56.1541774  44.4467980  32.7785386  54.4566264
  44.7848493  32.5450004  53.4470322  43.4029982  31.7208462  54.8468658
  43.8668410  30.7344644  54.8465823  43.0174286  31.9401748  55.8425219
  42.2185611  31.6850532  53.8800207  41.7252515  32.6570073  53.8728270
  42.5748136  31.4515624  52.8766935  41.2566209  30.6118504  54.3583308
  41.6930787  29.7404065  55.1580552  40.0723378  30.6511710  53.9332373
  43.7726503  34.1111974  54.4858593  43.3613814  34.6336415  53.4521398
  43.6715946  34.7203610  55.6794210  44.0583045  34.2833462  56.5037835
  43.0177196  35.9922448  55.8026562  41.9718387  35.8933475  55.5120503
  43.0540757  36.5331312  57.2009231  44.0872381  36.5842530  57.5445234
  42.4340311  37.9391764  57.2016380  41.4026168  37.8821740  56.8537353
  42.4538681  38.3450692  58.2130519  43.0051747  38.5890377  56.5386321
  42.3417486  35.5348571  58.1282698  42.8525571  34.5727893  58.0882409
  42.3585213  35.9122855  59.1507013  41.3084512  35.4107709  57.8042329
  43.7203561  36.9699850  54.9243242  43.0879483  37.8066492  54.2813480
  45.0592910  36.8905416  54.8690075  45.5447802  36.1755508  55.3916819
  45.8010764  37.8222909  54.0665913  45.6016687  38.8374334  54.4098424
  47.3240775  37.6008119  54.1309557  47.5451196  36.5449238  53.9749430
  47.8108156  38.1918681  53.3551732  47.8274203  38.0348357  55.5000891
  47.5753059  39.1539434  55.9404155  48.5634130  37.1228733  56.1933281
  48.9226195  37.3582476  57.1074777  48.7468445  36.2151184  55.7902962
  45.3960772  37.6391396  52.6405239  45.2132234  38.6128712  51.9102053
  45.2288689  36.3721456  52.2130482  45.3203832  35.6038974  52.8622938
  44.9206726  36.0899847  50.8418012  45.7307017  36.4471401  50.2058829
  44.7444502  34.6193803  50.5894099  43.9905964  34.2213981  51.2686853
  44.2934626  34.4435844  49.1314212  45.0517136  34.8532688  48.4641021
  44.1569734  33.3834137  48.9180915  43.3512592  34.9691623  48.9761160
  46.0164372  33.8350138  50.9450999  46.7833507  34.0256863  50.1943746
  46.3786467  34.1531388  51.9226992  45.7952133  32.3225202  51.0048339
  45.4502153  31.9666386  50.0340483  46.7320587  31.8275959  51.2607043
  45.0455091  32.0940914  51.7623718  43.5984218  36.7016619  50.5169169
  43.4343762  37.3518979  49.4849066  42.6136682  36.5171895  51.4126318
  42.7988536  36.0185561  52.2712185  41.3022728  37.0257193  51.1530986
  40.9189944  36.5898235  50.2304980  40.3090826  36.6956853  52.2812391
  40.7177185  37.0295786  53.2349849  39.3633851  37.2042166  52.0937499
  39.9952407  35.1915120  52.4235058  40.9150400  34.6463591  52.6353509
  39.0004485  34.9392744  53.5676198  38.0708468  35.4713023  53.3654175
  38.7977529  33.8710606  53.6446565  39.4262414  35.2963213  54.5053396
  39.5086098  34.5895028  51.0939024  40.2818568  34.7102306  50.3352106
  39.2968094  33.5290450  51.2305448  38.6019102  35.1021215  50.7726285
  41.3702312  38.5156540  51.0322926  40.7085101  39.1052791  50.1790180
  42.1844694  39.1672633  51.8782905  42.7479490  38.6487859  52.5369042
  42.2579958  40.5985750  51.8511132  41.2888090  41.0178855  52.1212151
  43.3029582  41.1485961  52.8326994  44.2828030  40.7380760  52.5888207
  43.3360488  42.2355047  52.7576352  43.0034602  40.7953767  54.2861931
  42.1657463  41.3955692  54.6413061  42.7487012  39.7380435  54.3586248
  44.1689069  41.0418873  55.2441802  45.0175028  40.4235578  54.9515156
  44.4554230  42.0928549  55.2057729  43.8270509  40.7054237  56.6974616
  43.1046036  41.4275494  57.0778627  43.4000627  39.7038265  56.7482873
  45.0465110  40.7546826  57.5330587  45.4447414  41.6819999  57.4931235
  44.8088838  40.5311886  58.4889267  45.7185674  40.0844943  57.1876792
  42.7152744  41.0101632  50.4952738  42.1981590  41.9612069  49.9132975
  43.7122057  40.2912679  49.9555400  44.0843679  39.4931130  50.4500540
  44.2548109  40.6470183  48.6803760  44.5926986  41.6830335  48.7049436
  45.4537777  39.7715768  48.2778317  46.2470413  39.8785004  49.0176961
  45.1421242  38.7282584  48.2282430  45.9426976  40.1739369  47.0072957
  46.6902824  39.6233994  46.7631130  43.2051940  40.4928961  47.6221650
  43.0750316  41.3472261  46.7479475  42.4219363  39.3979848  47.6796588
  42.5142064  38.7509331  48.4496655  41.4513835  39.1369116  46.6541940
  41.9394680  39.1491792  45.6796570  40.7780962  37.8039932  46.8100551
  40.3660959  37.7198447  47.8156769  39.6514761  37.7123304  45.7671524
  40.0736073  37.8046071  44.7664572  39.1464480  36.7509226  45.8606533
  38.9347665  38.5164053  45.9341556  41.8080397  36.6676101  46.6910767
  42.1498974  36.5929992  45.6587651  42.6579695  36.8774100  47.3404631
  41.2550979  35.2985933  47.0896596  40.4135314  35.0444271  46.4452489
  42.0354968  34.5453809  46.9812724  40.9216012  35.3288387  48.1269470
  40.3804119  40.1854055  46.6612208  40.0045363  40.7071837  45.6117571
  39.8698730  40.5191717  47.8567190  40.2525839  40.1155656  48.6997698
  38.7810296  41.4397864  48.0394061  37.9449225  41.1448644  47.4053358
  38.2891438  41.4823917  49.4575327  38.0347954  40.4742957  49.7848683
  39.4038389  42.0549393  50.3482953  39.6562861  43.0611169  50.0136644
  39.0605467  42.0918684  51.3821653  40.2860821  41.4183213  50.2814661
  36.9833339  42.2942769  49.4915473  36.2407702  41.8159853  48.8528468
  36.6084093  42.3376838  50.5141161  37.1740626  43.3053738  49.1318161
  39.1790366  42.8348590  47.6658488  38.3487267  43.6249907  47.2208889
  40.4687629  43.1720984  47.8280635  41.1445739  42.4703755  48.0944550
  40.9446410  44.5128713  47.6367496  40.4720613  45.1738383  48.3633102
  42.0258294  44.5380953  47.7727443  40.6113826  44.9831057  46.2537458
  40.4095293  46.1762581  46.0335473  40.5710408  44.0608280  45.2808386
  40.7082645  43.0853319  45.5037220  40.3368752  44.3920523  43.8997901
  41.1001645  45.0915461  43.5589132  40.3803883  43.1651241  42.9760299
  39.7101408  42.3962973  43.3604421  40.0647953  43.4532641  41.9732954
  41.7767078  42.5593670  42.8714590  42.1401637  42.3087399  43.8680465
  41.7369325  41.6564924  42.2620844  42.6618461  43.6106386  42.2222498
  42.4255980  44.0218958  41.0870700  43.7043785  44.0704997  42.9648291
  44.3239769  44.7698141  42.5812166  43.8542938  43.7106201  43.8965551
  38.9903226  45.0315237  43.7118689  38.8179175  45.8657266  42.8238875
  37.9967657  44.6233561  44.5167819  38.1817226  43.9482288  45.2448575
  36.6417473  45.0899581  44.4185128  36.2862934  44.9625099  43.3960116
  35.6751045  44.3310089  45.3476106  36.0483167  44.3698607  46.3709885
  34.6891862  44.7937070  45.3031620  35.4928939  42.8413443  44.9882433
  35.2006257  42.7525853  43.9419155  36.7918014  42.0450602  45.1980216
  37.0948165  42.1118829  46.2429213  36.6248230  41.0005921  44.9347626
  37.5776679  42.4575424  44.5652714  34.2904615  42.2290547  45.7241256
  33.3826847  42.7647247  45.4464597  34.1910515  41.1792653  45.4481527
  34.4436828  42.3083279  46.8003867  36.5175740  46.5493479  44.7568727
  35.5989521  47.2203762  44.2886455  37.4017772  47.0894091  45.6139587
  38.1892978  46.5454813  45.9365323  37.2046872  48.4422398  46.0564979
  36.1695782  48.5749702  46.3711900  38.1155409  48.8035601  47.2441372
  38.0004024  48.0580690  48.0309569  39.1538724  48.8243643  46.9131765
  37.8284775  50.1629512  47.8798387  38.0002184  50.9510280  47.1466669
  36.7911834  50.1970862  48.2129421  38.7775511  50.3101564  49.0600670
  39.7875563  49.6137279  49.1496942  38.4448569  51.2365969  49.9991391
  39.0414394  51.3735927  50.8025213  37.6027779  51.7832309  49.8887056
  37.4417480  49.4272155  44.9526202  38.5496219  49.5512575  44.4303683
  36.3721314  50.1623746  44.5709717  35.4673854  49.9906544  44.9857569
  36.4666155  51.1989090  43.5808772  37.5134145  51.3642989  43.3260100
  35.7435799  50.8888904  42.3037644  34.7055204  50.6402562  42.5244738
  35.8051369  52.1296990  41.3960218  36.8460174  52.3745079  41.1845099
  35.2838912  51.9229442  40.4613262  35.3291728  52.9719134  41.8982516
  36.3800692  49.6359186  41.6781886  36.2907213  48.7983931  42.3700484
  35.8675748  49.3936973  40.7471795  37.4335530  49.8265838  41.4734459
  35.8354055  52.4149381  44.1846960  34.7595420  52.3304236  44.7748222
  36.5002566  53.5843949  44.0590857  37.3689029  53.6187638  43.5449142
  35.9797684  54.7858605  44.6535993  35.0561193  54.5579596  45.1856075
  36.9580691  55.4240577  45.6592518  37.3769228  54.6491244  46.3012326
  37.7631279  55.9212942  45.1182007  36.2125955  56.4411324  46.5095965
  34.9530812  56.4211741  46.4959447  36.8970855  57.2521399  47.1894150
  35.7446567  55.7915078  43.5622052  36.6535561  56.5251085  43.1753501
  34.5261315  55.7962253  42.9846811  33.8331541  55.1158489  43.2621164
  34.1472838  56.7423897  41.9671772  34.9703131  56.8694672  41.2639181
  32.9419026  56.2948136  41.1953859  32.7021125  57.0360546  40.4330455
  33.2577833  54.9447036  40.5308324  33.5006483  54.2095118  41.2980411
  32.3898881  54.6056727  39.9652220  34.1070613  55.0604748  39.8574644
  31.8262205  56.1609217  42.0646364  31.0608071  55.8743209  41.5610467
  33.8347226  58.0860646  42.5496541  34.1817539  59.1241353  41.9896508
  33.1379512  58.0685902  43.6987578  32.9374141  57.1898147  44.1544315
  32.6167943  59.2094140  44.3932269  32.0662678  59.8400930  43.6951842
  31.6674687  58.7834953  45.5231052  32.1999640  58.1383992  46.2219608
  31.3070364  59.6679950  46.0483183  30.4566747  58.0155702  44.9848460
  29.8610266  58.6730050  44.3515344  30.7981282  57.1608737  44.4008893
  29.6240786  57.5379847  46.1611439  29.6811520  58.1026518  47.2529744
  28.8318231  56.4566404  45.9335484  28.2543429  56.0919764  46.6776171
  28.8243639  56.0229280  45.0214414  33.7154053  60.0472801  44.9586014
  33.5706223  61.2651608  45.0489580  34.8460315  59.4365942  45.3609198
  34.9533569  58.4400163  45.2367671  35.8728882  60.2366773  45.9606276
  36.8358592  59.7392859  45.8449214  35.9067263  61.2107782  45.4726913
  35.5294679  60.3852346  47.4051199  35.6687519  61.4603176  47.9842379
  35.0519069  59.2890804  48.0251340  34.9620187  58.4205851  47.5174570
  34.6666669  59.3348844  49.4022553  33.8953893  60.0928086  49.5392987
  34.1037588  57.9928026  49.9066124  33.4443659  57.5674713  49.1500455
  34.9255110  57.3034749  50.1006505  33.2936673  58.1076879  51.2007280
  32.6485759  58.9848057  51.1495192  32.6820682  57.2144152  51.3276516
  34.2492428  58.2439202  52.3750130  35.1475415  57.3687462  52.5100788
  34.0941759  59.2211501  53.1543416  35.8762516  59.6830775  50.2150753
  35.7933411  60.4996433  51.1288566  37.0439660  59.0826579  49.9018799
  37.0745177  58.3896627  49.1677653  38.2291296  59.4467881  50.6274324
  37.9812360  59.5947135  51.6785109  39.3278844  58.3765356  50.5524964
  39.6040003  58.2108360  49.5111498  40.2018269  58.7126000  51.1105155
  38.7663805  57.1014098  51.1624231  37.9696993  57.1410866  52.0977214
  39.1864801  55.9311233  50.6088240  38.8463577  55.0527818  50.9734233
  39.8364549  55.9462966  49.8359053  38.7241779  60.6577559  49.9135086
  39.6038990  60.5779245  49.0572103  38.1670833  61.8276970  50.2790087
  37.5654621  61.8692612  51.0892089  38.4359528  63.0032739  49.5108666
  38.5898596  62.7287207  48.4672995  37.2918808  64.0324796  49.5564850
  37.1240289  64.3444789  50.5873013  37.5590111  64.9004164  48.9536356
  36.3814538  63.5822521  49.1608627  39.6689027  63.7033037  49.9449849
  39.9304082  63.8727653  51.1343560  40.4984406  64.0780271  48.9523907
  40.3651892  63.7157442  48.0190659  41.5580110  64.9852574  49.2349323
  42.1792317  64.5815287  50.0344241  42.4370480  65.2308592  48.0529934
  41.8312808  65.5728118  47.2138190  43.4768703  66.3074597  48.4127864
  44.0804338  65.9640021  49.2529346  44.1221139  66.4915866  47.5537995
  42.9653757  67.2301839  48.6867479  43.0420310  63.8811344  47.6552052
  42.2427642  63.1846492  47.4018615  43.6939284  64.0148584  46.7919282
  43.6205441  63.4820024  48.4883421  40.8115551  66.2672397  49.5217549
  41.0862615  66.9255947  50.5208736  39.8427634  66.6233278  48.6252468
  39.7299307  66.0995995  47.7690473  38.8878758  67.7176517  48.7303455
  37.9034133  67.3192214  48.9756738  39.2034931  68.7804456  49.8036897
  40.2699745  69.0052668  49.7905770  38.6386330  69.6886786  49.5935799
  38.8484263  68.3437468  51.2290359  37.7647842  68.3284703  51.3456001
  39.2473270  67.3463694  51.4140188  39.4124038  69.2704559  52.3106304
  40.5015926  69.2345333  52.2888037  39.0792719  70.2915310  52.1248126
  38.9794772  68.9086885  53.7337146  37.8925093  68.9484756  53.8045557
  39.3220833  67.9020868  53.9734503  39.5653456  69.8651728  54.7006608
  39.2480535  70.7993412  54.4844319  39.2745807  69.6189029  55.6360254
  40.5729504  69.8295737  54.6409580  38.7005693  68.4449139  47.4060000
  39.6064659  69.1496203  46.9628679  37.5006085  68.3112744  46.7596374
  36.7758622  67.7296932  47.1553723  37.1189901  68.9393126  45.5016507
  36.6226905  69.8883108  45.7045997  38.2730895  69.2364666  44.5772677
  39.0546056  69.7602427  45.1277135  38.8311991  67.9164704  44.0221642
  38.0488161  67.3932011  43.4724671  39.6657795  68.1269519  43.3533790
  39.1753908  67.2917470  44.8463938  37.8296508  70.2559906  43.5133378
  37.5100702  71.1763152  44.0021865  38.6637031  70.4707677  42.8452606
  37.0006282  69.8440748  42.9378835  36.1740169  67.9791337  44.7986499
  35.5068779  67.1805668  45.4536640  36.0813052  68.0468613  43.4468812
  36.6157477  68.7364019  42.9379559  35.2561627  67.1910700  42.6275625
  35.4880856  67.3603051  41.5760538  35.4548936  65.6889295  42.9039892
  36.4948099  65.4194670  42.7194268  35.2031198  65.4736372  43.9424299
  34.5901780  64.7718712  42.0313288  34.5220075  63.7874049  42.4942323
  33.5913041  65.1973499  41.9347836  35.2290817  64.6470258  40.6538015
  36.2603912  65.2590843  40.3725365  34.6014257  63.8268195  39.7691238
  34.9804164  63.7059023  38.8407669  33.7590972  63.3422545  40.0444069
  33.8511510  67.5425226  42.9210743  32.9948079  66.6966224  43.1674280
  33.5973739  68.8439510  42.7933001  34.3299493  69.4750482  42.5014958
  32.3517351  69.4812206  43.0319578  32.0895974  69.3846672  44.0855519
  32.4576010  70.9375058  42.6733541  31.4757781  71.4041622  42.7530716
  33.4342245  71.6152645  43.6409794  34.4133436  71.1432152  43.5597619
  33.5193791  72.6727233  43.3907194  33.0654370  71.5125078  44.6615373
  32.9022761  71.0289611  41.2035755  32.1654945  70.5362016  40.5691917
  32.9880388  72.0762524  40.9138769  33.8688306  70.5393209  41.0847234
  31.3400843  68.8438351  42.1498492  31.7088485  68.1557812  41.1989550
  30.0759550  69.0290484  42.4718153  29.6072514  70.1856618  43.2216048
  30.2496269  71.0406496  43.0107735  29.6367428  69.9640302  44.2884266
  28.1706383  70.4316288  42.7433244  28.1738792  71.1814831  41.9522447
  27.5652637  70.7866971  43.5773205  27.7189642  69.0490288  42.2468603
  26.9740948  69.1703200  41.4603763  27.2843404  68.4891939  43.0749826
  29.0106342  68.4204829  41.7321880  28.9010080  67.3808382  42.0407642
  29.2010576  68.6354043  40.2688242  29.6405545  69.7027419  39.8488194
  28.9332450  67.5840141  39.4834828  28.6231378  66.7141656  39.8925026
  29.0713198  67.6460135  38.0675053  29.2425251  68.6786626  37.7634927
  30.2091566  66.8343386  37.5180462  30.2233468  66.9167173  36.4312561
  31.5284917  67.3687808  38.0951203  31.5099044  67.2869244  39.1818832
  32.3606819  66.7851549  37.7014969  31.6524679  68.4140641  37.8120775
  30.0429808  65.4647308  37.8481768  30.7762889  64.9582990  37.4912645
  27.8159193  67.0496109  37.5453792  26.9319920  66.6796994  38.3188305
  27.6719768  66.9927918  36.2132193  28.3880959  67.3733970  35.6112117
  26.4846708  66.3819985  35.7171134  25.9160726  65.9640339  36.5478365
  25.5570096  67.3559607  34.9699465  25.4039799  68.2493981  35.5752983
  26.0120523  67.6351513  34.0196366  24.2244598  66.6608258  34.7235538
  24.1571897  65.4139407  34.8976178  23.2507244  67.3714143  34.3558727
  26.8984085  65.3286669  34.7545338  27.2603492  65.6299039  33.6167547
  26.8401873  64.0625118  35.2055955  26.5435650  63.8770995  36.1530856
  27.1848736  62.9370918  34.3936152  27.2899594  62.0531383  35.0226482
  26.1367868  62.6105209  33.3150794  25.1377472  62.6820418  33.7450839
  26.2289959  63.3189106  32.4918045  26.3832216  61.1930993  32.8093731
  27.4769014  60.9261268  32.2424082  25.4617855  60.3520097  32.9795049
  28.4970983  63.1972879  33.7323245  28.5972694  63.1865191  32.5058096
  29.5388331  63.4882441  34.5344978  29.4041480  63.5539403  35.5333191
  30.8285118  63.7005903  33.9496732  30.7179419  63.8806494  32.8803499
  31.5774435  64.9044723  34.5460417  30.9522481  65.7943720  34.4731816
  31.8075891  64.7074918  35.5931003  32.8984723  65.2216322  33.8449060
  33.5629100  64.3603091  33.9137969  32.7081351  65.4500682  32.7962459
  33.5240840  66.4252997  34.5401337  33.7606451  66.3403847  35.7734290
  33.7702154  67.4451562  33.8422992  31.6349202  62.4769125  34.2300501
  31.9281662  62.1433453  35.3814009  31.9733026  61.7899387  33.1803238
  31.0804764  61.7356469  32.0344512  31.3443319  62.5243832  31.3299120
  30.0521081  61.8757708  32.3675021  31.2790272  60.3415910  31.4147135
  31.2733222  60.4224606  30.3277330  30.4711135  59.6831328  31.7337897
  32.6413057  59.8782765  31.9582123  33.4294009  60.1764799  31.2667793
  32.6415186  58.7932741  32.0624690  32.7528744  60.5909795  33.3049420
  32.2495955  59.8981992  33.9793780  34.1578785  60.8960914  33.6966667
  34.8712271  59.9735117  34.0850705  34.5887355  62.1639770  33.5888186
  33.9423146  62.8970826  33.3342673  35.9712582  62.4568379  33.8392511
  36.5750057  61.5757574  33.6217994  36.5247626  63.6118565  32.9861778
  35.9261803  64.5072444  33.1537456  37.5591314  63.8089680  33.2678305
  36.4522325  63.2083351  31.5545148  37.3939864  62.3575046  31.0267194
  38.1969587  61.9749630  31.6567963  37.3331975  61.9824506  29.7064375
  38.0840672  61.3068972  29.2966520  36.3252008  62.4593932  28.9024666
  36.2642240  62.0740396  27.5463116  36.9736961  61.4789046  27.2932041
  35.3814732  63.3135817  29.4202207  34.5838719  63.6954185  28.7829347
  35.4469072  63.6839254  30.7419979  34.6937855  64.3604667  31.1459778
  36.1569904  62.8751437  35.2553997  35.4644193  63.7539972  35.7674881
  37.0956037  62.2073914  35.9406836  37.5485419  61.4052944  35.5264524
  37.4532827  62.6295828  37.2522319  37.2856311  63.7023887  37.3475194
  36.6490025  61.9426328  38.3698808  36.8085878  60.8653741  38.3235534
  36.9794628  62.3170282  39.3387587  35.5884395  62.1582060  38.2401362
  38.8775615  62.2302104  37.4340605  39.2483844  61.0907616  37.1534135
  39.7272039  63.1662265  37.8929728  39.4025116  64.1096805  38.0497197
  41.0800309  62.7679060  38.1415811  41.1561487  61.6821188  38.0835162
  42.0919176  63.3500965  37.1410945  41.8379295  63.0209029  36.1335128
  42.0621735  64.4387898  37.1853902  43.4024665  62.9041924  37.4627670
  44.0285947  63.2713019  36.8344407  41.4230878  63.3216856  39.4777001
  41.9754193  64.4152223  39.5828505  41.1459049  62.5462085  40.5382239
  40.7744731  61.6170497  40.4011023  41.3746022  63.0306325  41.8646653
  41.7882051  64.0380253  41.8178503  40.0994730  63.0987099  42.7292254
  40.3437712  63.5172350  43.7055728  39.3601535  63.7313194  42.2379902
  39.5589312  61.7173832  42.8900107  39.9938065  60.9034204  43.9118307
  40.7427241  61.2657222  44.6160747  39.4913477  59.6293781  44.0561926
  39.8422461  58.9940354  44.8694027  38.5463271  59.1573929  43.1744715
  38.1505595  58.1481891  43.2883820  38.1065546  59.9635807  42.1534042
  37.3571740  59.5955885  41.4526113  38.6124501  61.2353577  42.0159746
  38.2532914  61.8634946  41.2007759  42.3134809  62.0804824  42.5215873
  42.7056911  61.0806131  41.9246966  42.7441768  62.4066300  43.7571875
  42.4585142  63.2794433  44.1775371  43.6069495  61.5006108  44.4571715
  43.7216285  60.5853840  43.8763894  45.0258207  62.0447032  44.7213344
  45.6376567  61.2624779  45.1706443  45.4752499  62.3611397  43.7800686
  45.1000741  63.2433698  45.6597003  44.5415338  64.0757466  45.2315853
  44.6705110  62.9766727  46.6253349  46.5245261  63.7354625  45.9159334
  47.0234003  63.9173420  44.9640178  46.4918755  64.6608024  46.4910677
  47.3974401  62.7561366  46.6965664  46.9618976  62.5855268  47.6810946
  47.4558717  61.8108966  46.1569310  48.7574640  63.3187377  46.8514114
  48.7046033  64.1942339  47.3522226  49.3335041  62.6695897  47.3680202
  49.1624066  63.4763267  45.9396623  42.9426657  61.1418285  45.7476700
  42.0066190  61.8038814  46.1867161  43.3842110  60.0409405  46.3826263
  44.1612785  59.5177187  46.0051280  42.7498076  59.6125771  47.5951848
  42.4682493  60.4841711  48.1860723  41.4756260  58.7845346  47.3613905
  41.7227243  57.8902431  46.7893021  41.0488296  58.4946055  48.3215396
  40.7507071  59.3808777  46.8073448  43.7121693  58.7360925  48.3115623
  44.8400360  58.5632651  47.8593883  43.3224161  58.2278483  49.4989145
  42.4478488  58.5203542  49.9108276  44.1642588  57.2733806  50.1601212
  45.0658015  57.1123434  49.5690316  44.6384945  57.6658641  51.5710777
  43.8066322  58.0976832  52.1275278  45.0026599  56.7803418  52.0919748
  45.7678013  58.6906611  51.5900233  46.5884531  58.3393596  50.9645484
  45.4014102  59.6429825  51.2066912  46.4627927  59.0174390  53.2377661
  47.2769407  57.4010354  53.3898718  47.9970471  57.2787684  52.5808004
  47.7939854  57.3427559  54.3476657  46.5290855  56.6101310  53.3325639
  43.3622286  56.0239744  50.3423264  42.4243496  55.9971747  51.1363552
  43.7390333  54.9459897  49.6261391  44.5642126  54.9888377  49.0453266
  43.0000238  53.7156327  49.6565302  41.9981292  53.9024310  50.0430695
  42.8455344  53.0606260  48.2757864  43.8304611  52.8966783  47.8385910
  42.3320058  52.1050368  48.3817948  42.0383228  53.9218099  47.3041046
  42.5179789  54.8945290  47.1952545  41.9926332  53.4290998  46.3328948
  40.6328691  54.0951283  47.8657787  40.0765040  53.0928808  48.3890796
  40.0996166  55.2335403  47.7830394  43.6645706  52.7239396  50.5586340
  44.7338583  52.9810065  51.1116199  43.0000600  51.5630434  50.7549592
  42.1054429  51.4119688  50.3111836  43.5111591  50.5064922  51.5816823
  44.3595361  50.8741555  52.1588992  42.4813707  49.9525767  52.5823957
  41.5567246  49.7124365  52.0575515  42.8773233  49.0514267  53.0506374
  42.2102680  51.0077002  53.6452103  43.0514117  51.9321530  53.7991783
  41.1538435  50.8982944  54.3225807  43.9136363  49.3594735  50.7047118
  43.2321769  49.0345753  49.7317389  45.0605247  48.7285346  51.0355155
  45.6084421  49.0545667  51.8188351  45.5638507  47.5887502  50.3207985
  44.7369751  47.0676141  49.8383120  46.5825187  47.9214024  49.2193980
  47.3894008  48.5219362  49.6393974  46.9923666  46.9973256  48.8117132
  45.9726828  48.6498532  48.1701098  46.6262612  48.8461981  47.4949182
  46.3412262  46.7862349  51.3058145  46.6106977  47.2357967  52.4191829
  46.7228316  45.5619218  50.9042427  46.4577959  45.2249802  49.9897339
  47.5046680  44.7047098  51.7412237  47.0127781  44.5922132  52.7073955
  47.6970309  43.3298278  51.1703437  46.7312729  42.8309058  51.0897985
  48.3338707  43.4431490  49.7790549  49.2992953  43.9425896  49.8603897
  48.4751045  42.4463537  49.3612599  47.6802791  44.0211265  49.1257084
  48.5323630  42.5131284  52.1667108  48.0065844  42.4539189  53.1196814
  48.6864736  41.5079611  51.7742974  49.4978796  42.9969063  52.3144860
  48.8351130  45.3552004  51.9551748  49.4309142  45.2347776  53.0253175
  49.3316605  46.0726354  50.9305160  48.8025639  46.1644165  50.0751021
  50.6048808  46.7295630  50.9927506  51.3828393  45.9959981  51.2043216
  50.8119704  47.2129193  50.0379836  50.5679208  47.7563054  52.0821119
  51.5806970  48.0232382  52.7293746  49.4086282  48.4058277  52.2824003
  48.6063245  48.1965247  51.7056844  49.3256335  49.3931025  53.3182161
  49.0395813  48.9146031  54.2548653  50.2952354  49.8762187  53.4389234
  48.2922326  50.3763823  52.8867425  47.5323344  50.1157887  51.9560693
  48.2211239  51.5302594  53.5791760  48.8203752  51.6770977  54.3788238
  47.2944367  52.5484501  53.1796309  46.5585146  52.1231717  52.4972409
  46.5269411  53.1695104  54.3609749  46.0554039  52.3787933  54.9445143
  47.2199358  53.7236140  54.9940843  45.4218682  54.1418169  53.9437039
  45.8691345  55.0698198  53.5875237  44.8271796  53.6962241  53.1462739
  44.4690752  54.4977610  55.0855600  43.9884517  53.5915816  55.4542590
  45.0296552  54.9660322  55.8946160  43.3580615  55.4683085  54.6832092
  42.8350879  55.0804961  53.8090235  42.6541120  55.5777320  55.5081824
  43.9355364  56.7908746  54.3576843  44.5864748  56.6946281  53.5914497
  43.1956073  57.4254181  54.0931857  44.4187527  57.1554542  55.1661909
  48.1243320  53.6298017  52.5680702  48.6672080  54.4801165  53.2719390
  48.2316999  53.6344307  51.2245890  47.7301814  52.9509651  50.6755408
  49.0597835  54.6123492  50.5783971  49.5233740  55.2507282  51.3304977
  50.1888222  53.9966305  49.7372811  49.7610551  53.3451060  48.9752900
  50.7592768  54.7913394  49.2565322  51.3580304  53.0009346  50.7075526
  52.1362237  52.6629949  49.6832918  48.1996796  55.3887540  49.6343722
  47.0605607  55.0153661  49.3585632  48.7363236  56.5107309  49.1181386
  49.6796131  56.7775303  49.3612908  47.9767693  57.3325796  48.2229259
  46.9804287  57.4943329  48.6343143  48.5923866  58.7170455  47.9705555
  49.6358439  58.6031866  47.6767322  48.0438463  59.2194053  47.1737881
  48.5570898  59.6270286  49.1972139  47.5223488  59.7956559  49.4955035
  49.0984627  59.1542606  50.0166681  49.2195203  60.9386760  48.8081175
  50.1397213  60.8980929  47.9470286  48.8207226  61.9958087  49.3651021
  47.8784985  56.6443473  46.9032766  48.7987390  55.9575902  46.4622629
  46.7180082  56.8168909  46.2447875  45.9813297  57.3716706  46.6566423
  46.4976422  56.2288799  44.9627345  47.4172989  55.7579753  44.6154888
  45.4246939  55.1792254  44.9779769  44.5031374  55.6066414  45.3731331
  45.1949485  54.6853950  43.5422358  46.1198983  54.2619864  43.1507079
  44.4170175  53.9219033  43.5401734  44.8846183  55.5212629  42.9152416
  45.8333189  54.0709458  45.9640965  45.9496444  54.4957993  46.9611270
  45.0623903  53.3006825  45.9856171  46.7777979  53.6301603  45.6450846
  46.0221553  57.3263121  44.0725723  45.3054118  58.2232746  44.5108179
  46.4242775  57.2855042  42.7878145  47.0301365  56.5418075  42.4716657
  45.9842273  58.3020488  41.8865427  45.6188969  59.1580535  42.4538953
  47.0881681  58.8128718  40.9470702  47.9461978  59.1367166  41.5361448
  47.3921518  58.0117090  40.2733995  46.6510080  60.0042901  40.0774183
  45.7787298  59.7232993  39.4872694  46.2858147  61.2192586  40.9462804
  47.1521352  61.5181136  41.5364274  45.9806130  62.0463802  40.3053260
  45.4654553  60.9557537  41.6138701  47.7142739  60.3410461  39.0216049
  47.8709083  59.4778248  38.3747555  47.3770435  61.1869056  38.4225234
  48.6505731  60.5977523  39.5171296  44.8976312  57.6890001  41.0671390
  44.9833985  56.5232614  40.6823570  43.8355746  58.4714811  40.7970275
  43.8238253  59.4321402  41.1086299  42.7053936  57.9710057  40.0690494
  42.8309226  56.9029151  39.8914989  41.3481750  58.1463550  40.7808642
  41.2828544  59.1516008  41.1971734  40.5398908  57.9968872  40.0650179
  41.1833810  57.1665028  41.8883838  41.7353771  57.3839341  43.1303105
  42.3149838  58.2876786  43.3184630  41.5578395  56.4630315  44.1367581
  41.9992288  56.6363970  45.1181967  40.8252061  55.3239446  43.9092052
  40.6392860  54.3776048  44.9384712  41.0680422  54.6279339  45.7601178
  40.2643918  55.1058136  42.6757490  39.6790210  54.2042890  42.4949317
  40.4448495  56.0275357  41.6741800  39.9931090  55.8462908  40.6988950
  42.5450478  58.7663901  38.8173569  42.8807757  59.9486834  38.7675037
  42.0641913  58.0918986  37.7557665  41.9289888  57.0925371  37.8114165
  41.7245166  58.7294906  36.5186232  41.4081722  59.7544250  36.7123620
  42.8723541  58.8074867  35.4911112  42.5182318  59.3025143  34.5868743
  43.7015161  59.3745762  35.9141950  43.3437990  57.4040488  35.1470213
  43.8769443  56.7232015  36.0601938  43.1759370  56.9941690  33.9673968
  40.5958824  57.9425718  35.9267915  40.6565220  56.7148369  35.8554549
  39.5141871  58.6342858  35.5106811  39.4987179  59.6412906  35.5868518
  38.3851289  57.9440977  34.9600440  38.5866392  56.8730342  34.9422736
  37.1230340  58.1548906  35.7454813  36.9376906  59.2232695  35.8564529
  35.9725100  57.4909674  34.9704286  36.1756811  56.4258574  34.8592409
  35.0393373  57.6272020  35.5169903  35.8859195  57.9486172  33.9849551
  37.2818189  57.6379652  37.1850091  37.2992014  56.5481132  37.1804084
  38.2143781  58.0139259  37.6058255  36.1512817  58.0724598  38.1199793
  35.2011529  57.6950554  37.7419304  36.3298309  57.6714282  39.1176731
  36.1163282  59.1608690  38.1673456  38.1231836  58.4934346  33.5946541
  38.1565752  59.7043231  33.3823476  37.8707848  57.5947743  32.6219308
  37.8996831  56.6063741  32.8276734  37.5596632  58.0211765  31.2902272
  37.0527502  58.9854674  31.3260263  38.7884642  58.1905131  30.3805195
  39.3134974  57.2389242  30.2973402  38.4666330  58.5150311  29.3909676
  39.4572297  58.9377454  30.8077146  36.6990461  56.9583100  30.6825011
  36.6843084  55.8129240  31.1321395  35.9646621  57.3384910  29.6760721
  35.4103954  58.6838424  29.6664665  36.0741716  59.3468760  29.1115900
  35.3111211  59.0437824  30.6905206  34.0386893  58.5645534  28.9835715
  33.8815815  59.4228622  28.3303318  33.2559571  58.5374894  29.7416607
  34.1194929  57.2426920  28.1999937  34.4859038  57.4388520  27.1923413
  33.1288039  56.7915342  28.1443910  35.0959633  56.4006444  29.0171334
  34.4430453  55.9306960  29.7526230  35.8824088  55.4257956  28.1999441
  37.0174697  55.7339777  27.8369005  35.3021655  54.2445370  27.9038362
  34.3541047  54.0595656  28.1989060  36.0151476  53.2376413  27.1704389
  37.0868461  53.4199793  27.2499010  35.7464433  51.8116945  27.6837302
  35.9985703  51.7525748  28.7425201  34.6926757  51.5685169  27.5475737
  36.5548261  50.7132513  26.9694833  36.3875371  50.7792197  25.8944190
  38.0618856  50.8628381  27.2397434  38.2485065  50.7889537  28.3111036
  38.6046943  50.0723131  26.7215448  38.4017761  51.8333866  26.8783428
  36.0286667  49.3136879  27.3290841  34.9847058  49.2288355  27.0273474
  36.6189148  48.5585944  26.8099095  36.1089126  49.1602280  28.4052391
  35.5761691  53.3044622  25.7432214  34.3932829  53.4722123  25.4488372
  36.5448632  53.1938650  24.8105472  37.5045931  53.0555413  25.0931866
  36.2431413  53.2685611  23.4117658  35.4331596  53.9801976  23.2517589
  37.4348594  53.7255384  22.5509622  37.7555885  54.7170266  22.8706233
  38.2592756  53.0221938  22.6681988  37.0619796  53.7784414  21.1801917
  37.8130488  54.0643671  20.6550809  35.8202919  51.9197127  22.9227152
  36.1056131  50.8924037  23.5351064  35.0934663  51.9187604  21.7923256
  34.8567538  52.7919964  21.3434091  34.6042340  50.7377117  21.1405957
  34.0260038  50.1443346  21.8488701  33.6967145  51.0924368  19.9417865
  32.8573748  51.6961547  20.2869428  34.2701267  51.6555639  19.2054535
  33.1568025  49.8265827  19.2840075  33.4311822  48.7113577  19.7992386
  32.4545631  49.9659392  18.2456990  35.7733380  49.9693622  20.6030643
  35.8123125  48.7419259  20.6715259  36.7804354  50.6901127  20.0806731
  36.7673963  51.6978744  20.1466005  37.8920886  50.0661711  19.4214750
  37.5378511  49.5252106  18.5439918  38.9442936  51.0867680  18.9578238
  38.4515215  51.9027758  18.4292350  39.4734361  51.4830569  19.8244630
  39.9010142  50.3927731  18.0483170  40.9924523  49.7209989  18.5464609
  41.1704987  49.6918648  19.6214263  41.8663855  49.0821742  17.6987641
  42.7292512  48.5529931  18.1031535  41.6556848  49.1083549  16.3405588
  42.3507572  48.6012895  15.6713361  40.5660144  49.7764782  15.8374606
  40.3918727  49.8029812  14.7617875  39.6953062  50.4113787  16.6881905
  38.8330784  50.9343731  16.2744998  38.5642389  49.1596225  20.3969655
  38.8951008  48.0189413  20.0787473  38.7643098  49.6528483  21.6294013
  38.4332698  50.5780300  21.8629633  39.4402078  48.9112797  22.6501637
  40.4627595  48.7054484  22.3337450  39.4862637  49.6704198  23.9360685
  38.5008660  50.0845325  24.1496129  39.9019135  48.7046540  25.0463431
  40.8848898  48.2915274  24.8201022  39.9423059  49.2378793  25.9961535
  39.1752546  47.8951430  25.1153397  40.4468763  50.8572201  23.7762484
  40.0921068  51.5073399  22.9765078  40.4889631  51.4194398  24.7091135
  41.4425746  50.4887183  23.5294848  38.7103187  47.6369956  22.9331596
  39.3263954  46.5786053  23.0514752  37.3729564  47.6972310  23.0381108
  36.8939869  48.5744555  22.8926273  36.6292779  46.5160732  23.3563537
  36.9561943  46.1293046  24.3215661  35.1500332  46.7530211  23.4415289
  34.8106524  47.2626223  22.5397375  34.4587666  45.3857249  23.5717012
  34.8124945  44.8834325  24.4720786  33.3799920  45.5280372  23.6356806
  34.6930879  44.7750688  22.6997541  34.8342578  47.7182881  24.5968052
  35.0061056  47.2153543  25.5484494  35.4805878  48.5932006  24.5269106
  33.3923111  48.2196931  24.6033465  32.7128499  47.3723263  24.6950072
  33.2457633  48.8950846  25.4462400  33.1873315  48.7501708  23.6734666
  36.8793330  45.5263277  22.2699443  37.0613868  44.3376253  22.5242042
  36.9121198  46.0106598  21.0200766  36.7755558  46.9980689  20.8573697
  37.1390763  45.1463071  19.9028594  36.3383030  44.4091044  19.8446052
  37.1756939  45.9251035  18.5762317  36.2741879  46.5309580  18.4849817
  38.0517886  46.5733777  18.5589489  37.2470767  45.0523032  17.3612880
  36.1545289  44.4552422  16.7772543  35.1987523  44.5247599  17.0962496
  36.6115040  43.7643315  15.7025026  35.9152087  43.2040066  15.0785572
  37.9199001  43.8762254  15.5556414  38.3189561  44.6876218  16.6024099
  39.3863645  44.9016154  16.6566980  38.4804188  44.5113860  20.0998992
  38.6519750  43.3167450  19.8604785  39.4636797  45.3033621  20.5620581
  39.2719463  46.2702592  20.7821678  40.7946267  44.8074714  20.7538565
  41.1950195  44.4618857  19.8007798  41.7240877  45.9048764  21.3080140
  41.3012039  46.3097515  22.2274403  42.7055656  45.4791762  21.5167734
  41.9122653  47.0634791  20.3257839  42.6530857  46.7875998  19.5753329
  40.9636556  47.2827392  19.8357160  42.3938641  48.3680682  20.9697364
  42.1722616  49.2044859  20.3068664  41.8831163  48.5142293  21.9215101
  43.8627406  48.2755712  21.1932365  44.2772607  47.3608040  21.3003506
  44.6056622  49.4204426  21.2472190  44.0026016  50.6315550  21.0706581
  43.0080724  50.6770202  20.9005271  44.5534226  51.4771779  21.1108806
  45.9500083  49.3571196  21.4786615  46.3949899  48.4600135  21.6101606
  46.4932967  50.2076743  21.5173047  40.7458951  43.6846195  21.7425419
  41.3070720  42.6188569  21.4979185  40.0565716  43.8784423  22.8867477
  39.6000222  44.7630178  23.0575948  39.9992417  42.7990160  23.8322905
  40.2996457  41.8716928  23.3445116  40.9254730  43.0135775  25.0415250
  40.8535202  42.1568116  25.7115058  41.9542952  43.1197297  24.6974951
  40.5440629  44.1891994  25.7438643  41.1266572  44.3155945  26.4963322
  38.6030794  42.6960860  24.3642916  38.1157279  43.5716874  25.0779496
  37.9546247  41.6276751  23.9982293  38.1907669  41.0758095  22.6731892
  38.9343483  40.2813923  22.7371279  38.5552624  41.8615289  22.0114588
  36.8322035  40.5374488  22.2042945  36.9798352  39.6109618  21.6493839
  36.3518228  41.2737100  21.5598915  36.0442266  40.3182626  23.5062345
  36.2076997  39.3016065  23.8637061  34.9813733  40.4702502  23.3182389
  36.6157339  41.3625037  24.4625272  35.9848108  42.2298651  24.2683143
  36.5970091  40.9157859  25.8895176  35.5330325  40.9195210  26.5040303
  37.7641084  40.5169758  26.4246341  38.6172499  40.5930909  25.8894181
  37.8646769  39.9760134  27.7472643  37.1958612  39.1205906  27.8423255
  39.2804706  39.4945656  28.1088639  39.2778756  39.0819554  29.1177472
  39.5945810  38.7255240  27.4031659  40.3532311  40.5852338  28.0802858
  40.4541856  40.9697880  27.0653833  40.0651089  41.3965842  28.7487132
  41.6546521  39.9431282  28.5438901  41.5821344  38.8207595  29.1117726
  42.7337180  40.5621284  28.3447904  37.4768091  41.0194512  28.7400906
  36.9633213  40.7028641  29.8120985  37.7205548  42.2985509  28.4088625
  38.0864370  42.5225076  27.4944919  37.4629415  43.3474928  29.3494444
  38.0532010  43.1812202  30.2505805  37.8187349  44.7472636  28.8148625
  37.3337157  44.9028259  27.8511946  37.4755502  45.5041605  29.5201506
  39.3331328  44.9566559  28.6107183  39.7068342  44.2303558  27.8889591
  39.6399454  46.3683588  28.0839781  39.2825576  47.1092112  28.7991777
  40.7159509  46.4814289  27.9515851  39.1391213  46.5165527  27.1272576
  40.1199568  44.6189588  29.8883413  39.9470261  43.5769464  30.1574224
  41.1841026  44.7765067  29.7126325  39.7871656  45.2637525  30.7017232
  36.0197700  43.3468113  29.7376527  35.7053672  43.4677288  30.9220123
  35.0880147  43.2157606  28.7745329  35.3692228  43.1275267  27.8084911
  33.7128504  43.2084568  29.1834092  33.6514655  43.3875395  30.2568431
  32.8917737  44.2604286  28.4993394  32.9503762  44.1227500  27.4196591
  31.4345762  44.1199231  28.9688282  31.3860043  44.2535077  30.0495209
  30.8206929  44.8774899  28.4816524  31.0624203  43.1290101  28.7086493
  33.5142139  45.6356624  28.7898772  34.5363339  45.6595924  28.4119880
  32.9274537  46.4117642  28.2984730  33.5208343  45.8121439  29.8654753
  33.1255908  41.8783679  28.8281547  32.8321863  41.6041868  27.6648080
  32.9638017  41.0339762  29.8106845  33.9270630  40.9768605  30.8990831
  33.5992309  41.6277282  31.7096370  34.9017477  41.3073015  30.5400601
  33.9634671  39.5031863  31.3394295  34.0145864  39.4495434  32.4269075
  34.8396338  39.0168383  30.9105952  32.6553746  38.9043454  30.7894001
  31.8694689  38.9967295  31.5390109  32.8086368  37.8515504  30.5522652
  32.3797716  39.7487510  29.5492694  32.9593657  39.2349108  28.7823684
  30.9427563  39.8069318  29.1347477  30.5660187  39.0773683  28.2189116
  30.1254368  40.6605733  29.7864148  30.4856152  41.2286534  30.5398447
  28.7442169  40.7668896  29.4150656  28.5464823  40.1202621  28.5601545
  27.7776452  40.3552683  30.5405669  28.0073601  40.9220286  31.4428491
  26.7524359  40.5619642  30.2334470  27.8593767  38.8702156  30.8978895
  27.5573695  38.2719803  30.0382343  28.8833610  38.6181407  31.1736004
  26.8031520  38.3592557  32.2872377  27.3831955  36.6383800  32.2590142
  28.4593877  36.6143054  32.4302735  26.8785478  36.0714421  33.0413266
  27.1602568  36.1951442  31.2884774  28.4911776  42.2146118  29.1319125
  28.3907690  43.0329897  30.0435647  28.4220383  42.5406989  27.8720661
  29.2882320  41.8546189  26.9256373  28.7368454  41.0439263  26.4493489
  30.1510611  41.4463902  27.4519207  29.7149302  42.9187037  25.9011661
  29.7424902  42.4751453  24.9058795  30.7051194  43.2948990  26.1582728
  28.6384481  44.0085965  26.0262935  27.8304160  43.8042619  25.3238475
  29.0771824  44.9808164  25.8017931  28.1789157  43.9043496  27.4771872
  28.8786652  44.5625493  27.9921843  26.7668024  44.3739336  27.6679930
  26.5419307  45.5793567  27.6107840  25.8091782  43.4570189  27.8915849
  26.0603138  42.4894946  28.0362485  24.4039903  43.7663208  27.9411863
  24.1102900  44.2730146  27.0218927  23.5529140  42.5395001  28.0854130
  23.8162859  41.8206845  27.3095009  23.8041785  41.9263642  29.4716018
  23.5427215  42.6509537  30.2427761  23.1914891  41.0327593  29.5906862
  24.8568376  41.6597786  29.5661619  22.1809318  42.8755133  27.9374470
  21.6457305  42.0841039  28.0314203  24.0604379  44.6713466  29.0879517
  23.1294413  45.4704626  28.9934322  24.8095160  44.5762145  30.1969733
  25.6465816  44.0110484  30.1940463  24.4925335  45.2449986  31.4292131
  23.4997008  44.9426594  31.7623400  25.4901991  44.9130198  32.5513849
  26.4958344  45.1947961  32.2392968  25.2217367  45.4651800  33.4520219
  25.5218442  43.4168340  32.9182154  26.2466927  43.2529627  33.7156122
  24.1464824  42.9307913  33.4012675  23.4103645  43.0780742  32.6109909
  24.2024246  41.8715366  33.6521673  23.8496570  43.4974996  34.2837848
  26.0986884  42.5652612  31.7755368  27.1173654  42.8876488  31.5599844
  26.1050365  41.5161095  32.0710730  25.4832180  42.6874163  30.8842605
  24.4419116  46.7441803  31.3073212  23.6751932  47.3813075  32.0286094
  25.2450960  47.3734920  30.4281479  25.7992112  46.8365790  29.7763958
  25.2771805  48.8137506  30.4589148  25.5318380  49.1506344  31.4637820
  26.3009147  49.4592601  29.5013742  26.4832378  50.4901605  29.8048569
  27.2356867  48.8997796  29.5371931  25.9111527  49.5238497  28.0219095
  24.9838381  50.0865053  27.9141726  26.7027348  50.0176869  27.4583277
  25.6829087  48.1654363  27.3663260  26.4589983  47.4710665  27.6882494
  24.7065246  47.7794989  27.6592864  25.7161132  48.2104738  25.8368209
  26.7121954  48.5010292  25.5029070  25.4728644  47.2254745  25.4384423
  24.7326734  49.1916159  25.3296814  24.9546233  50.1082778  25.6910245
  24.7657403  49.2104940  24.3203994  23.8060395  48.9261242  25.6312821
  23.9304875  49.4089579  30.1875031  23.5126795  50.3275253  30.8926978
  23.1996242  48.9079467  29.1757044  23.5639903  48.1498075  28.6166317
  21.9066421  49.4710082  28.9150529  21.4149257  48.9030152  28.1253072
  21.3025238  49.4300553  29.8213990  22.0794671  50.8945820  28.4841480
  22.7666889  51.1910885  27.5087076  21.4156825  51.8053133  29.2165480
  20.8879545  51.5141865  30.0270098  21.3753824  53.2158000  28.9564074
  21.0469495  53.3874927  27.9313452  20.3988491  53.9230393  29.9136746
  19.4824355  53.3386187  29.9957590  20.8582262  54.0175847  30.8976125
  20.0606902  55.3102089  29.3852032  20.8344124  55.8430090  28.5476651
  19.0094502  55.8541110  29.8179373  22.7372937  53.8200207  29.1508914
  23.1200842  54.7432402  28.4303282  23.5181311  53.2978450  30.1154444
  23.2293708  52.4605029  30.6008057  24.7693177  53.9088462  30.4779643
  24.6494206  54.9917357  30.5107402  25.0796324  53.5483241  31.4586926
  25.8502076  53.5835215  29.4920621  25.5883566  53.1038923  28.3900463
  27.1121716  53.8927302  29.8816037  27.2748463  54.2953320  30.7934967
  28.2584365  53.6716973  29.0432087  27.9662357  53.0793242  28.1761378
  28.9101734  54.9617532  28.5089729  28.1441829  55.6023585  28.0719572
  29.3994960  55.4884405  29.3282798  29.9645194  54.6857241  27.4304458
  30.6078734  53.8665981  27.7517385  29.4690637  54.4137985  26.4984146
  30.8952318  55.8597939  27.0973689  31.4976113  56.1059861  27.9717987
  31.5505681  55.5817659  26.2719392  30.0622168  57.0331117  26.7095771
  29.7011171  57.0774650  25.7673780  29.8093440  58.0106798  27.6279485
  30.3556177  57.9291835  28.8775954  30.9452063  57.1450098  29.1175056
  30.1674132  58.6534748  29.5558880  29.0263577  59.0788449  27.2965399
  28.6336330  59.1445301  26.3683412  28.8433372  59.7986049  27.9810454
  29.3137104  52.9859360  29.8590796  29.2221884  52.9129455  31.0817775
  30.3349702  52.4256465  29.1736052  30.3508211  52.4706174  28.1647314
  31.4200774  51.7556298  29.8347148  31.0466071  51.2485442  30.7243683
  32.1079370  50.6997734  28.9542437  32.4895966  51.1730646  28.0495721
  32.9341921  50.2495274  29.5044083  31.1742242  49.5996756  28.5412374
  30.8450441  48.5261458  29.3400230  31.1910122  48.3520933  30.2728207
  29.9762311  47.7624874  28.6316025  29.5738828  46.8479724  29.0673515
  29.7236703  48.2677445  27.4352596  30.4813071  49.4260349  27.3834811
  30.4078556  49.9974796  26.4581935  32.4478804  52.7767657  30.2169627
  32.5958374  53.7995664  29.5511613  33.1826941  52.5218432  31.3203667
  33.0174884  51.6802662  31.8538038  34.2015889  53.4409511  31.7439417
  34.4286499  54.1318972  30.9320698  33.8234096  54.2982603  32.9670032
  33.4969214  53.6490819  33.7794514  34.6904809  54.8747854  33.2893480
  32.6934591  55.2980476  32.7155843  32.6456280  56.0082317  33.5410851
  32.8825767  55.8346362  31.7858482  31.0441060  54.5522167  32.5666935
  30.9270115  54.0774205  34.3151415  30.9965742  54.9681706  34.9395005
  29.9727227  53.5822036  34.4945682  31.7413397  53.3964266  34.5625646
  35.3954722  52.6447182  32.1584195  35.3012609  51.4441226  32.4068370
  36.5739012  53.2990273  32.2079366  36.6275064  54.2653567  31.9190872
  37.7201556  52.5835417  32.6763064  37.4055327  51.6302776  33.1010408
  38.7763755  52.2552995  31.6060427  39.5132933  51.5676260  32.0209601
  38.2916954  51.7923558  30.7464682  39.5509078  53.4561399  31.0753978
  38.8530896  54.1894782  30.6712127  40.1224688  53.9076724  31.8862835
  40.4767665  52.9323368  29.9866724  39.9978151  52.7770050  28.8318210
  41.6705286  52.6758504  30.2974453  38.3559581  53.4027537  33.7458777
  38.3910182  54.6316628  33.6761037  38.8476255  52.7175014  34.7914103
  38.7745155  51.7104170  34.8145599  39.4759301  53.4016936  35.8762598
  39.4364965  54.4766500  35.7001552  38.8222779  53.1355180  37.2014131
  38.8104923  52.0624263  37.3922915  39.6260125  53.8527361  38.2980785
  39.6373483  54.9243360  38.0989651  39.1631869  53.6687377  39.2676339
  40.6482195  53.4744163  38.3063541  37.3489509  53.5689541  37.1200880
  36.8451430  53.0007214  36.3381729  36.8611303  53.3812422  38.0765894
  37.2948678  54.6325364  36.8877766  40.8702807  52.8839781  35.9628506
  41.1069020  51.6802754  35.8512165  41.8425012  53.7932676  36.1487240
  41.6107272  54.7741100  36.2145195  43.2011557  53.3541146  36.2512748
  43.2350780  52.2651596  36.2177266  44.0726421  53.8706412  35.1417012
  43.9838906  54.9555060  35.0843257  45.5296068  53.4765511  35.4459459
  45.6077402  52.3910753  35.5070853  46.1791992  53.8428619  34.6509951
  45.8347911  53.9163257  36.3954511  43.5600567  53.3453427  33.7872819
  43.7992038  52.2860184  33.6937862  42.4799044  53.4798645  33.7300586
  44.1678139  54.0537656  32.5760188  45.2499079  53.9229122  32.5830843
  43.7567509  53.6273099  31.6609986  43.9306102  55.1167594  32.6193581
  43.7292580  53.8731710  37.5451857  43.5025792  55.0276967  37.9057149
  44.4290232  53.0131278  38.3065274  44.5695184  52.0624889  37.9956469
  44.9626081  53.4698515  39.5502330  44.6864939  54.5131097  39.7034406
  44.4677358  52.6909676  40.7840621  44.6388883  51.6249804  40.6341376
  45.0117760  53.0250509  41.6675261  42.9805285  52.8453865  41.1114946
  42.7899049  53.8571513  41.4693991  42.3893799  52.6604137  40.2145942
  42.5049048  51.8696841  42.1938609  42.6121360  50.8464476  41.8338782
  43.1060914  52.0027477  43.0932875  41.0416251  52.0513449  42.6009887
  40.8932290  53.0608941  42.9842505  40.4004637  51.8946870  41.7335387
  40.6860151  51.0734979  43.6528736  41.2764073  51.2172648  44.4596374
  39.7191750  51.1993047  43.9164886  40.8197259  50.1364502  43.3005071
  46.4340661  53.2555085  39.5243401  46.9215342  52.2313542  39.0505840
  47.1853670  54.2511589  40.0245164  46.7562681  55.1301876  40.2760766
  48.5851182  54.0509648  40.1937206  48.8653314  53.0789269  39.7878611
  49.4936862  55.0391905  39.5359522  49.3060628  55.0474336  38.4622530
  49.2312684  56.4409748  40.1122703  49.4192460  56.4340092  41.1859167
  49.8937837  57.1614588  39.6326069  48.1945540  56.7222147  39.9272658
  50.9307873  54.5281032  39.7366590  51.1900035  54.5770778  40.7942550
  51.0011978  53.4960073  39.3932646  51.9985163  55.3104096  38.9891019
  51.9868829  56.3490566  39.3195212  52.9772705  54.8759202  39.1924698
  51.7980756  55.2679879  37.9185302  48.8016402  54.1852132  41.6580090
  48.2514660  55.0817882  42.2938312  49.5994384  53.2741182  42.2362163
  50.0742193  52.5862097  41.6692373  49.7790470  53.2750194  43.6546034
  49.0201801  53.9061784  44.1170519  49.6507321  51.8453218  44.2175209
  48.7914949  51.3513998  43.7638122  50.5554330  51.2818457  43.9892430
  49.4521110  51.7063111  45.7287948  48.6568406  52.3768275  46.0544534
  49.1799509  50.6780530  45.9669468  50.6757415  52.0393337  46.5785955
  51.5487421  51.5251015  46.1766823  50.8486985  53.1153876  46.5614713
  50.5037161  51.6105968  48.0375489  51.3982433  51.8738162  48.6020285
  49.6408267  52.1195805  48.4670330  50.2933321  50.1474246  48.1126415
  51.0922152  49.6717614  47.7181419  50.1807463  49.8726083  49.0779914
  49.4634827  49.8995296  47.5930290  51.1442163  53.8128888  43.9302286
  52.1206819  53.4150874  43.2965433  51.2347697  54.7583052  44.8882567
  50.4101306  55.0410364  45.3982893  52.4991551  55.3629178  45.1843012
  53.2453195  55.0140986  44.4703943  52.4392456  56.8972031  45.1028626
  51.8106938  57.1927098  44.2628043  52.0198721  57.2945296  46.0271773
  53.8498433  57.4226448  44.9053051  54.0455648  58.5640671  44.4908689
  54.8654017  56.5711345  45.2080796  55.8230003  56.8714289  45.0943786
  54.6577447  55.6420399  45.5453666  52.8778904  54.9718791  46.5798704
  52.1662685  55.2483768  47.5441827  54.0179920  54.2659106  46.6813675
  54.5565669  54.0546685  45.8534703  54.6168382  53.7361838  47.8731653
  53.8472522  53.2779002  48.4943036  55.6768645  52.6703437  47.5599403
  56.4341013  53.0932749  46.8997730  56.1465831  52.3409515  48.4867441
  54.9457185  51.5559046  46.8991619  54.2559783  50.6343027  47.6521178
  54.2469921  50.7156260  48.7390426  53.5744512  49.6065875  47.0448458
  53.0309519  48.8806915  47.6496467  53.5787603  49.4949645  45.6753767
  53.0386846  48.6800998  45.1932837  54.2650671  50.4124625  44.9161464
  54.2699567  50.3261352  43.8295812  54.9449146  51.4386386  45.5298066
  55.4861326  52.1624729  44.9205063  55.2789123  54.7974887  48.7008443
  55.3868390  54.6526320  49.9168720  55.7713181  55.8831765  48.0706280
  55.5511663  56.0459213  47.0984411  56.6106725  56.8146734  48.7746398
  57.5093314  56.3045158  49.1214114  57.0538942  58.0031968  47.8968860
  57.7109682  58.6553334  48.4722737  57.5874768  57.6306672  47.0224656
  55.8358749  58.7987904  47.4383396  54.7239251  58.2154161  47.3729861
  56.0131316  60.0093804  47.1373048  55.9792094  57.3624341  50.0254341
  56.5690721  57.2479875  51.0987425  54.7706186  57.9528432  49.9652799
  54.2842766  58.0190059  49.0825603  54.2305932  58.4668796  51.1916038
  54.9978668  58.4427075  51.9654294  53.7225208  59.9219476  51.1146014
  53.4333075  60.2595044  52.1098452  54.5147345  60.5640722  50.7296682
  52.5171064  59.9909801  50.1853406  51.4122917  60.3277288  50.6101215
  52.7292029  59.6603783  48.8836484  51.9624629  59.6900165  48.2268903
  53.6525422  59.3866461  48.5793198  53.0732900  57.5955004  51.5469524
  52.2194936  57.3190159  50.7061046  53.0331900  57.1108616  52.8045287
  53.7595601  57.3540078  53.4628345  51.9521316  56.2511416  53.1918117
  51.0707814  56.4829059  52.5938098  52.2696245  54.7590923  52.9953423
  53.0907930  54.4722611  53.6522361  51.3881011  54.1647825  53.2357844
  52.7600846  54.3426570  51.2975247  52.9403458  53.0437634  51.5195153
  51.7317310  56.4200793  54.6627575  52.6843440  56.6024921  55.4192620
  50.4540543  56.4259272  55.0951116  49.6960352  56.3542120  54.4315123
  50.1657574  56.5337647  56.4962301  50.8415739  57.2573192  56.9521249
  48.7289986  56.9955861  56.7852872  48.0356756  56.4497312  56.1454084
  48.4877194  56.8014450  57.8303679  48.7237211  58.4862217  56.4755526
  49.7835198  59.1272240  56.7038763  47.6762553  59.0020230  56.0008585
  50.4521264  55.2618254  57.2482921  51.1319625  55.2934454  58.2714973
  49.9743991  54.0969650  56.7562668  49.4764351  54.0862994  55.8776212
  50.1762299  52.8699966  57.4866050  50.4691618  53.1002684  58.5109414
  48.9316999  51.9703642  57.5658246  48.5865149  51.7372801  56.5585419
  49.1833304  51.0461687  58.0860598  47.7288347  52.5567425  58.3010973
  48.0060938  52.7815064  59.3310048  47.4090459  53.4722436  57.8034079
  46.6340453  51.4998664  58.2510955  45.5476501  51.7337030  57.7220285
  46.9336852  50.2995560  58.8103877  46.2469220  49.5589826  58.8074410
  47.8420048  50.1526100  59.2268777  51.1494520  52.0448316  56.7192078
  50.9078012  51.7100164  55.5598693  52.2709126  51.6581993  57.3542083
  52.4157661  51.9097532  58.3215955  53.2251236  50.8933486  56.6145018
  52.7765839  50.5583669  55.6792485  54.4802536  51.7146003  56.2795282
  54.1852063  52.6652640  55.8353607  55.0473920  51.9007444  57.1915613
  55.4351552  51.0453767  55.2952078  55.9011049  50.1820024  55.7701567
  54.8810188  50.7200265  54.4147635  56.5489757  51.9833404  54.8292574
  56.1112488  52.8509779  54.3355982  57.1321626  52.3113432  55.6897262
  57.4068725  51.2242674  53.8799675  57.6124121  50.2567060  54.0841190
  57.8971722  51.8356382  52.7633069  57.6009493  53.1423775  52.5032407
  57.0146769  53.6608214  53.1416768  57.9693468  53.5850444  51.6735245
  58.6922534  51.1386442  51.9030923  58.9148787  50.1726052  52.0962418
  59.0552055  51.5913481  51.0763979  53.6272512  49.7243027  57.4501214
  53.7275479  49.8326095  58.6714433  53.8198828  48.5494657  56.8110438
  53.6536229  48.4820659  55.8171047  54.2603451  47.4142456  57.5665867
  54.3592659  47.6917685  58.6160126  53.3233298  46.2424842  57.5025252
  53.1904405  45.9392222  56.4640296  53.9594189  45.1066979  58.3200105
  54.0954476  45.4326465  59.3512012  53.3072824  44.2335675  58.2985163
  54.9272158  44.8473551  57.8908142  51.9128152  46.6264410  57.9830643
  51.3340879  45.7222768  58.1719096  51.9872352  47.2080986  58.9018872
  51.1316496  47.4660858  56.9729679  51.0183662  46.9061734  56.0446550
  50.1471197  47.6998090  57.3781514  51.6715152  48.3919948  56.7746308
  55.5440272  46.9402608  56.9583781  55.5344709  46.3433079  55.8820636
  56.6850383  47.2051286  57.6321279  56.6554825  47.7548039  58.4789357
  57.9606811  46.7232675  57.1772273  58.0241079  45.6480168  57.3442964
  58.2342595  46.9612480  55.6813286  59.1620890  46.4645259  55.3976053
  57.4112937  46.5567537  55.0920819  58.3558570  48.4578464  55.4362870
  57.6887448  49.2633329  56.0815637  59.2389856  48.8385193  54.4751830
  59.3632014  49.8191318  54.2676516  59.7668408  48.1389813  53.9730712
  59.0164089  47.4537808  57.9529478  58.7315171  48.4469209  58.6179157
  60.2747507  46.9660933  57.8992463  60.4739296  46.1418875  57.3505091
  61.3211320  47.6269985  58.6258409  60.9547289  48.5813360  59.0041105
  61.8210412  46.8060922  59.8263544  60.9973815  46.6373532  60.5200483
  62.2036782  45.8470059  59.4772952  62.9050555  47.5706045  60.5009268
  62.6085849  48.5181781  61.4528923  61.5704590  48.7172773  61.7188877
  63.6134292  49.2201109  62.0752928  63.3691885  49.9695975  62.8280996
  64.9267362  48.9769485  61.7483820  65.9600247  49.6945112  62.3851573
  65.6351200  50.3275842  63.0295603  65.2320160  48.0350779  60.7983846
  66.2724062  47.8424636  60.5364907  64.2226106  47.3364563  60.1791830
  64.4753742  46.5902116  59.4259702  62.4954444  47.8240836  57.7160059
  62.8408768  46.9399545  56.9341772  63.1317515  49.0149515  57.7826242
  62.7752985  49.7451173  58.3825401  64.3160203  49.2567400  57.0060839
  65.0470283  48.4727153  57.2036483  64.0820704  49.2805302  55.4865319
  63.6212965  48.3432492  55.1746169  63.4230769  50.1108627  55.2328082
  65.3582555  49.4490529  54.7146286  66.2361172  48.4271902  54.4343888
  66.1258520  47.4596091  54.7022099  67.2648727  48.9730749  53.7359326
  68.0904622  48.3449283  53.4013690  67.1074798  50.2710597  53.5500188
  65.9064417  50.5698309  54.1654506  65.5955128  51.6134906  54.1185598
  64.8522668  50.6012992  57.3861634  64.0969816  51.4769820  57.8055485
  66.1845453  50.7975519  57.2670009  66.7780890  50.0485577  56.9401773
  66.7386505  52.0773266  57.6095566  66.0857859  52.8675162  57.2387909
  66.8895479  52.2564253  59.1314198  65.9264549  52.0914391  59.6144629
  67.6144569  51.5370439  59.5123362  67.3614256  53.6415257  59.4118294
  66.4675041  54.6865558  59.4163586  65.4130734  54.5026831  59.2102843
  66.8891502  55.9674232  59.6789557  66.1723505  56.7885744  59.6758338
  68.2136495  56.2132341  59.9453753  68.5483283  57.2296177  60.1528709
  69.1120769  55.1743866  59.9489991  70.1643369  55.3646056  60.1603420
  68.6849711  53.8933193  59.6860141  69.4047309  53.0748189  59.6961565
  68.1117197  52.1877056  57.0069070  68.7923166  51.1808052  56.8041058
  68.5571804  53.4328408  56.7258534  67.9553906  54.2301408  56.8750572
  69.8798209  53.6709966  56.2128925  70.3822197  54.4136111  56.8327460
  70.4486580  52.7413160  56.2276445  69.8133734  54.1782350  54.8037612
  68.9339691  53.8049256  54.0303757  70.7634821  55.0715461  54.4428945
  71.4537995  55.3739058  55.1153084  70.8028720  55.5976520  53.1094962
  70.2783171  54.9204079  52.4354919  70.1411230  56.9821054  52.9865037
  70.2035771  57.3247729  51.9536544  69.0945482  56.9127800  53.2831096
  70.7796010  58.0643631  53.8545090  70.8773464  57.6999626  54.8771326
  71.7658585  58.3111882  53.4614751  69.8288576  59.6114490  53.9257634
  70.0219421  59.9917398  52.1618469  69.5887406  59.1878027  51.5667666
  69.5118884  60.9275688  51.9334393  71.0813383  60.0885890  51.9243578
  72.2310734  55.6802079  52.6552086  73.1258447  56.0246494  53.4256795
  72.4664623  55.3539234  51.3663159  71.6969962  55.1152016  50.7571904
  73.7757219  55.3188625  50.7725862  74.5139058  55.0670358  51.5340105
  73.9136720  54.3103489  49.6676776  74.9594257  54.2389779  49.3686696
  73.4307484  52.9498127  50.1616939  72.3850430  53.0215202  50.4607891
  73.5298097  52.2161062  49.3617184  74.0319299  52.6385454  51.0159738
  73.1231945  54.7011304  48.5559150  73.2157364  54.0529322  47.8538642
  74.0422845  56.6150210  50.0804753  73.3786594  57.6256190  50.2977087
  75.0802011  56.5685621  49.2257532  75.6029099  55.7118377  49.1121802
  75.5651999  57.6398673  48.4107335  75.7239743  58.5238289  49.0283918
  76.8992058  57.2765521  47.7306516  77.5606636  56.8035316  48.4564783
  76.7119733  56.5873104  46.9072501  77.5634315  58.5362209  47.1909696
  76.9270262  59.2519379  46.3726943  78.7239862  58.8034095  47.6013306
  74.5577582  57.9475546  47.3407187  74.4545144  59.0925470  46.9045786
  73.7707413  56.9339551  46.9116704  73.7915735  56.0427018  47.3863637
  72.8777623  57.0494471  45.7861558  73.4588662  57.1498636  44.8694585
  71.9406280  55.8337284  45.6020537  71.3102905  55.9895077  44.7265501
  72.5372604  54.9320601  45.4637639  71.0395295  55.6368282  46.8193543
  70.9481912  56.4850738  47.7039575  70.3586407  54.4612759  46.8799520
  69.7471888  54.2751066  47.6619798  70.4674375  53.7796147  46.1426583
  72.0661538  58.3123635  45.8294428  71.6284976  58.7791721  46.8792331
  71.9046316  58.9258778  44.6364693  72.2961369  58.5158099  43.8006058
  71.1954144  60.1611344  44.4464240  71.5245320  60.8876681  45.1893437
  71.4259340  60.7755846  43.0583931  72.4880188  60.9796684  42.9226547
  71.0895737  60.0780776  42.2912910  70.6971249  61.9873756  42.9422297
  70.8445474  62.3673724  42.0730525  69.7239394  59.9171984  44.5849682
  68.9382769  60.8569492  44.6899627  69.3165013  58.6348963  44.5820114
  69.9965812  57.8890089  44.5467508  67.9346341  58.2458615  44.6271329
  67.4141944  58.6504932  43.7590805  67.7945889  56.7174191  44.6171771
  68.1810889  56.3105368  45.5516094  66.7434057  56.4490381  44.5118888
  68.5605828  56.0562310  43.4699140  68.1780754  56.4236118  42.5176429
  69.6201830  56.2980327  43.5528685  68.4425102  54.5330121  43.4496182
  68.6018618  54.1422952  44.4546288  67.4484784  54.2497012  43.1035906
  69.4863740  54.0188618  42.5175951  69.2967950  54.0346288  41.5256724
  70.6670451  53.5405834  43.0083317  70.8473773  53.4065922  44.3519892
  70.1040842  53.6623927  44.9861670  71.7235576  53.0520554  44.7079547
  71.6729814  53.1804463  42.1569772  71.5419903  53.2686930  41.1594032
  72.5431552  52.8275617  42.5289566  67.3224516  58.7344736  45.9025582
  66.1807847  59.1979840  45.9222534  68.0698864  58.6524196  47.0150812
  69.0305025  58.3459888  46.9566284  67.4792471  59.0055792  48.2710512
  66.3952776  58.9143775  48.2018289  67.9518388  58.1077361  49.4290973
  69.0410483  58.1105143  49.4705005  67.5520401  58.4865623  50.3697098
  67.4895621  56.6443718  49.2755875  66.4014007  56.6102347  49.2222943
  68.0574217  56.0015123  47.9997172  69.1466213  56.0152527  48.0391408
  67.7100103  54.9709996  47.9258949  67.7188146  56.5618548  47.1282460
  67.7975559  55.8229846  50.5377634  67.2806908  56.2606549  51.3918094
  67.4588639  54.7967323  50.3956536  68.8718329  55.8282640  50.7221541
  67.7712279  60.4264020  48.6109170  68.8034350  60.9868146  48.2430905
  66.8160404  61.0570928  49.3149141  65.9713938  60.5666935  49.5721700
  66.9945720  62.4160680  49.6980249  68.0506008  62.6774543  49.6303525
  66.1990983  63.3621368  48.7880746  66.2634411  63.0147488  47.7569195
  65.1552779  63.3763856  49.1016603  66.6886407  64.8029835  48.8040106
  66.5314479  65.2297339  49.7946041  67.7511639  64.8289538  48.5622066
  65.8736763  65.5410274  47.7574193  64.6408929  65.2922370  47.6942565
  66.4709618  66.3513673  46.9993718  66.4664181  62.5318663  51.0862112
  65.4277412  61.9662040  51.4214865  67.1739717  63.2246554  51.9225337
  68.6225891  63.1341388  51.9403479  69.0447690  63.9368482  51.3357637
  68.9320533  62.1717377  51.5327757  69.0222513  63.2713125  53.4214025
  69.9104549  63.8979618  53.5020506  69.2354251  62.2850286  53.8335946
  67.7928235  63.9144147  54.0888459  67.8969391  64.9993368  54.0746015
  67.7174164  63.5706812  55.1204760  66.6335217  63.4287108  53.2243402
  66.3942385  62.4650990  53.6741114  65.5649645  64.4287314  52.9748743
  65.6255802  65.1073899  51.9524265  64.5498923  64.5156177  53.8378286
  64.4970924  63.8800862  54.6210348  63.5569819  65.5228337  53.6181252
  63.2346095  65.9310312  54.5760135  63.9775855  66.3211280  53.0066366
  62.3838092  64.9212497  52.9131858  61.3089576  65.5168292  52.8704991
  62.5486896  63.7185834  52.3361839  63.4479673  63.2602143  52.3722032
  61.4356022  63.1054534  51.6757243  60.7992220  63.8772450  51.2427611
  61.8344364  62.1772823  50.5645286  60.9405999  61.7653919  50.0960173
  62.6489251  62.9714692  49.5289348  63.5387619  63.3838703  50.0045559
  62.9460357  62.3101828  48.7149786  62.0398983  63.7838722  49.1324651
  62.6086767  61.1042387  51.0782713  62.8582018  60.5174241  50.3606458
  60.7211275  62.2979621  52.7051361  61.2175828  62.1154453  53.8160676
  59.5192640  61.8067905  52.3548683  59.1493938  61.9869936  51.4324677
  58.7415983  61.0241440  53.2709636  58.5170142  61.6178212  54.1570836
  57.4132160  60.5666593  52.6500979  57.6142699  59.9520002  51.7726751
  56.8518480  59.9839054  53.3804156  56.6359673  61.8133833  52.2567715
  56.6555228  62.8239863  52.9585615  55.9408872  61.7469535  51.0896812
  55.4061191  62.5449953  50.7778284  55.9625874  60.8998770  50.5400529
  59.5385764  59.8015187  53.5752563  59.6879083  59.4124266  54.7339367
  60.0837728  59.1591701  52.5278856  59.9121134  59.4882895  51.5885702
  60.8988290  58.0159340  52.7920344  61.3110520  58.0876861  53.7985249
  60.1802932  56.6570942  52.7138899  59.3397784  56.6495192  53.4078471
  59.8148242  56.4965587  51.6996115  61.1211371  55.5046969  53.0787191
  61.8102638  55.3226154  52.2540667  61.6866542  55.7659362  53.9731723
  60.4270455  54.1724967  53.3723579  59.6637410  54.3205270  54.1362638
  59.9607982  53.7966375  52.4616204  61.3944155  53.1001201  53.8794335
  61.8533727  53.4347019  54.8097635  60.8494106  52.1729424  54.0566633
  62.4554926  52.8547707  52.8759695  62.9665722  53.7100505  52.7104587
  63.0874224  52.1462548  53.2205997  62.0361229  52.5406827  52.0125016
  61.9918597  57.9825415  51.7838565  61.8284328  58.4156117  50.6436491
  63.1681797  57.5028111  52.2179984  63.2938708  57.2825090  53.1956326
  64.2529086  57.2975418  51.3121211  64.3068661  58.1327908  50.6138756
  65.6245699  57.1891240  52.0021335  65.5614577  56.4804593  52.8279122
  66.3672205  56.8432343  51.2831548  66.0000489  58.5671532  52.5216065
  66.1529249  59.5146699  51.7531789  66.1474315  58.6833340  53.8675635
  66.3964226  59.5755679  54.2700829  66.0073120  57.8769236  54.4593149
  63.9654644  55.9783493  50.6884602  63.2493763  55.1575439  51.2576231
  64.5118950  55.7355180  49.4900252  65.1074174  56.4269101  49.0570933
  64.2174862  54.4837286  48.8729451  63.1549657  54.2658080  48.9809272
  64.4723712  54.5311021  47.8142247  65.0341261  53.4444952  49.5587607
  65.8152211  53.7277545  50.4655600  64.8128981  52.1848161  49.1582916
  64.0707673  51.9863312  48.5025892  65.6059535  51.1000537  49.6375282
  66.4064130  51.4856787  50.2689211  64.8486461  50.0564494  50.4788870
  65.5642691  49.4177792  50.9966546  64.2207002  50.5650701  51.2103848
  63.9336769  49.1349000  49.6739571  63.0109864  49.6612263  49.4295730
  64.4359726  48.8367830  48.7536706  63.5575138  47.8598935  50.4361131
  63.4584214  47.0321092  49.7339359  64.3356341  47.6276956  51.1632393
  62.2400346  47.9525624  51.2060807  62.3130501  47.3688344  52.1237031
  62.0359638  48.9941993  51.4539652  61.1325443  47.4224136  50.3776753
  61.3165656  46.4562278  50.1480652  60.2661475  47.4869492  50.8927402
  61.0597697  47.9625775  49.5273660  66.0471557  50.4388387  48.3776269
  65.9550051  51.0364426  47.3069132  66.5898706  49.2164208  48.4632781
  66.7113814  48.7799513  49.3659571  66.9839174  48.5629936  47.2546868
  67.4583400  49.2841724  46.5891618  67.9852396  47.4045821  47.4287486
  68.1306209  46.9024902  46.4722616  68.9389513  47.7978157  47.7807450
  67.4930888  46.4108587  48.4127325  67.5943384  46.6799142  49.7569362
  68.0242646  47.6234789  50.0930152  67.1576769  45.7685918  50.6856661
  67.2346821  45.9947182  51.7491687  66.6238582  44.5719709  50.2725206
  66.2762477  43.8471474  51.0086577  66.5300083  44.2928752  48.9298786
  66.1080516  43.3440087  48.5986611  66.9678700  45.2093344  48.0022322
  66.8972871  44.9802061  46.9389269  65.7744793  48.1603820  46.4652678
  65.8287017  48.1318511  45.2372637  64.6603129  47.8230960  47.1498847
  64.6614932  47.8466968  48.1596082  63.4554065  47.4257135  46.4718664
  63.6858548  46.6430486  45.7490742  62.3404627  46.8671548  47.3794134
  62.3396939  47.4047004  48.3276450  61.3749710  46.9939785  46.8896770
  62.5869868  45.4212517  47.6270103  63.4575752  44.9932822  48.6048277
  63.9908346  45.7211542  49.2163313  63.6558696  43.6480279  48.8117092
  64.3420733  43.3114601  49.5888497  62.9927810  42.7201431  48.0429879
  63.1613167  41.6558436  48.2071890  62.1202156  43.1411571  47.0708018
  61.5860098  42.4099058  46.4641751  61.9241123  44.4860783  46.8667642
  61.2314294  44.8077113  46.0890479  62.8595126  48.5685414  45.7269123
  63.0814033  49.7348215  46.0424393  62.1190502  48.2202123  44.6581133
  62.0581124  47.2511301  44.3801452  61.3924670  49.1654941  43.8694003
  61.3279494  50.1127932  44.4047143  62.0462188  49.4458942  42.5071571
  61.4022153  50.1031779  41.9229168  63.0126486  49.9264518  42.6593998
  62.2348294  48.2280122  41.8024902  62.6432905  48.4098203  40.9529579
  60.0512557  48.5488083  43.6529360  59.9470665  47.3495028  43.3940540
  58.9718512  49.3440577  43.7725243  59.0889853  50.3298160  43.9586966
  57.6860537  48.7381246  43.6264424  57.8003105  47.7390312  43.2058988
  56.9271636  48.5973811  44.9580592  56.9166959  49.5574205  45.4741154
  55.9031050  48.2799710  44.7614508  57.5389831  47.5757933  45.9190878
  57.3563116  46.5687238  45.5441972  58.6130278  47.7454143  45.9949748
  56.9546850  47.6591120  47.3305529  55.8661394  47.6518988  47.2747373
  57.2936444  46.8042472  47.9157127  57.4496184  48.9361061  47.9170450
  58.2388189  49.3922572  47.4820875  56.8545308  49.4827823  49.0173181
  55.7888149  48.8721934  49.6093821  55.4334415  48.0054522  49.2317985
  55.3595400  49.2893813  50.4228789  57.3310407  50.6550911  49.5252191
  58.1185048  51.1094542  49.0852707  56.8943940  51.0638033  50.3390943
  56.8464277  49.5861962  42.7362184  56.9579385  50.8103747  42.7297049
  55.9954537  48.9306957  41.9272114  55.9950480  47.9209101  41.9064028
  55.0877249  49.6493299  41.0929337  54.9853991  50.6701196  41.4611957
  55.5442720  49.7300455  39.6240021  56.5117065  50.2293603  39.5705764
  55.6322615  48.7237283  39.2145103  54.6033504  50.4619571  38.8530722
  54.9004687  50.5040603  37.9411797  53.8092211  48.8817261  41.1311623
  53.8038707  47.6604475  40.9721808  52.6864661  49.5772651  41.3709280
  52.7347828  50.5720913  41.5385180  51.4350629  48.8848865  41.3833743
  51.5860315  47.8546377  41.0610469  50.7592846  48.8320063  42.7656812
  51.4133936  48.3195342  43.4710981  50.5701657  49.8462648  43.1172688
  49.5265605  48.1311674  42.6794082  49.1129758  48.1034195  43.5453052
  50.5210695  49.6460339  40.4864676  50.4287370  50.8707038  40.5723701
  49.8315410  48.9305534  39.5808545  49.9597973  47.9303614  39.5237036
  48.9174254  49.5886470  38.7001005  48.7443579  50.6064956  39.0495730
  49.4090619  49.6772838  37.2848810  48.6879891  50.2305620  36.6831855
  50.7641382  50.4072185  37.2813466  51.4786059  49.8510235  37.8882095
  51.1355352  50.4800254  36.2591614  50.6392673  51.4082625  37.6941647
  49.5520997  48.3788256  36.7321239  49.8667291  48.4488824  35.8278558
  47.6817259  48.7617554  38.6794160  47.7222397  47.5620727  38.9542398
  46.5343976  49.3878571  38.3701857  46.5372956  50.3779415  38.1706247
  45.3389210  48.6056237  38.3378065  45.5952173  47.5548195  38.2028179
  44.5173472  48.7276843  39.6300057  45.1478541  48.4875357  40.4860951
  44.1440556  49.7469829  39.7289187  43.4198356  47.8305386  39.5927247
  42.9117020  47.9127231  40.4030615  44.5014371  49.1089193  37.2135547
  44.5614477  50.2895818  36.8741702  43.7283231  48.2116601  36.5701150
  43.7818983  47.2327472  36.8129303  42.8385708  48.6670522  35.5462787
  42.7858814  49.7555661  35.5677405  43.2347494  48.2768174  34.1101853
  44.2934648  48.4849123  33.9555326  43.0477928  47.2139154  33.9572581
  42.4404060  49.0538963  33.0522784  41.3736215  48.9552087  33.2531076
  42.7203887  50.1067288  33.0877107  42.6613473  48.5884093  31.6105264
  43.7276246  48.4487494  31.4326308  42.1399143  47.6449789  31.4488287
  42.1127880  49.6541217  30.7237215  41.8747210  50.5463127  31.1328898
  41.9318349  49.4407833  29.3873261  42.1666592  48.2109410  28.8478387
  42.4761606  47.4537374  29.4402502  42.0300711  48.0625585  27.8581792
  41.5138672  50.4601985  28.5836561  41.3388626  51.3724943  28.9801279
  41.3811921  50.2983236  27.5955810  41.5141505  48.0373041  35.8143104
  41.3919154  46.8128655  35.8533188  40.4764231  48.8678902  36.0173933
  40.6187041  49.8676516  35.9991370  39.1782433  48.3155259  36.2577452
  39.2114711  47.2347785  36.1199765  38.6104384  48.5434453  37.6280807
  37.5505996  48.2888097  37.6297547  39.3677473  47.6505882  38.6095360
  40.4265450  47.9090613  38.5940582  38.9729241  47.7980966  39.6147507
  39.2448651  46.6066680  38.3210403  38.5965085  50.0290783  37.9995569
  38.1293187  50.6003463  37.1973802  38.0312033  50.1684356  38.9210280
  39.9920403  50.6041310  38.2230906  40.5796678  50.4979804  37.3112102
  39.9132378  51.6597237  38.4831163  40.4815534  50.0660677  39.0348570
  38.2129914  48.8799272  35.2788290  38.2698750  50.0568989  34.9234884
  37.3024410  48.0094421  34.8056021  37.3247733  47.0442119  35.1021355
  36.2915022  48.4147318  33.8840378  36.5241639  49.4090254  33.5027924
  36.1571231  47.5016564  32.7012489  35.9625286  46.4860438  33.0458694
  34.9862947  47.9949817  31.8347761  35.1860334  49.0123359  31.4983302
  34.8738472  47.3420889  30.9692202  34.0679589  47.9806795  32.4217654
  37.5067963  47.4613402  31.9667600  38.2771407  47.0877490  32.6413719
  37.4309243  46.8020523  31.1020737  37.7707705  48.4655922  31.6352536
  35.0057915  48.3806560  34.6382404  34.7416787  47.4559442  35.4060832
  34.1714322  49.4107979  34.4101762  34.3895529  50.0882081  33.6934902
  32.9561928  49.6173342  35.1389704  32.7881223  48.7765103  35.8119241
  33.0583053  50.8838384  35.9389892  33.8615876  50.7889111  36.6696235
  33.3579790  52.0219614  34.9524935  32.5508199  52.0935404  34.2234728
  33.4399757  52.9629011  35.4965613  34.2961471  51.8184150  34.4362487
  31.8436735  51.1269963  36.8414424  30.9740595  51.3587294  36.2264855
  31.6432698  50.2321881  37.4307269  32.0822535  52.2941503  37.8007067
  32.2736439  53.2020089  37.2286382  31.2005302  52.4379333  38.4251983
  32.9428562  52.0754682  38.4328784  31.8388933  49.7822256  34.1523441
  32.0470139  50.2635725  33.0398995  30.6185627  49.3753998  34.5624990
  30.4940696  49.0162534  35.4982422  29.4415201  49.4154101  33.7412464
  29.7136328  49.2133175  32.7052867  28.3762857  48.3843470  34.1461975
  28.1102313  48.5281828  35.1933964  27.4897398  48.5141640  33.5254850
  28.8824490  47.0695973  33.9689459  28.2119581  46.4315369  34.2237411
  28.8056341  50.7692948  33.8268220  29.4238481  51.7509012  34.2327400
  27.5152514  50.8296878  33.4405849  27.0116217  49.9805388  33.2275051
  26.7915125  52.0619258  33.3095482  27.2694241  52.6860607  32.5544618
  25.3240716  51.8806409  32.8872532  24.8878650  52.8534771  32.6605095
  25.2758638  51.2462334  32.0022090  24.4621371  51.2287617  33.9707990
  24.5377452  51.8061680  34.8922035  23.4229751  51.2033728  33.6427793
  24.9744836  49.8163849  34.1950841  25.1842251  49.1001558  33.1819729
  25.1688104  49.4343549  35.3793493  26.7669697  52.8314323  34.5912854
  26.7622154  52.2775131  35.6886841  26.7898514  54.1707642  34.4323628
  26.9186483  54.5680616  33.5127617  26.6455516  55.1526156  35.4676596
  26.6857753  56.1504847  35.0309232  25.3185149  55.0418688  36.2397992
  25.2095265  54.0310693  36.6328706  25.3171083  55.7541219  37.0649014
  24.2299244  55.3273950  35.3721227  23.4055909  55.2567782  35.8590389
  27.7704604  55.1409655  36.4512537  28.3805786  54.1100361  36.7320943
  28.0979869  56.3579252  36.9346547  27.6481063  57.1846545  36.5682859
  29.0614826  56.6273863  37.9623199  29.9975789  56.1219083  37.7250125
  29.3548206  58.1312773  38.1062218  29.7567544  58.5149459  37.1684869
  28.4332239  58.6601166  38.3493031  30.3749840  58.4699733  39.2080442
  30.0400740  58.0487417  40.1559366  31.7620844  57.8964973  38.8840401
  32.1183547  58.3156346  37.9430330  32.4579054  58.1541501  39.6825066
  31.6960202  56.8120479  38.7962596  30.4036944  59.9800048  39.4978349
  29.4171068  60.3061380  39.8270483  31.1339050  60.1865127  40.2802978
  30.6804491  60.5191653  38.5918483  28.5109569  56.1705073  39.2799136
  29.2402873  55.6354542  40.1124544  27.2113503  56.4578821  39.5149463
  26.6588370  56.9156985  38.8041488  26.5480624  56.1424656  40.7510352
  27.1811356  56.4351845  41.5886706  25.1992802  56.8650272  40.9100204
  25.3565876  57.9427625  40.8671241  24.5282054  56.5640155  40.1055636
  24.5142299  56.5421546  42.2397138  23.5412152  57.0320716  42.2761086
  24.3810761  55.4639280  42.3280284  25.3091362  57.0083267  43.4611066
  26.3209423  56.6059159  43.4119850  25.3520224  58.0974140  43.4733135
  24.7010741  56.5586361  44.7908201  23.7742647  57.1036624  44.9699048
  24.4916555  55.4896435  44.7521202  25.6445735  56.8285162  45.8986412
  25.8393651  57.8186367  45.9412717  25.2339815  56.5282791  46.7712075
  26.5042277  56.3228025  45.7394327  26.2812633  54.6763877  40.9153180
  26.6517415  54.0834424  41.9279022  25.6344798  54.0329484  39.9226192
  25.3854319  54.5279207  39.0781800  25.3227338  52.6464189  40.1139730
  25.8543585  52.2712791  40.9884698  23.8272384  52.3674912  40.3379550
  23.2414557  52.9016394  39.5898617  23.6394667  51.2974294  40.2495832
  23.3891490  52.8192069  41.7006687  23.5581315  52.0682149  42.8440111
  23.9683607  51.1466178  42.8937149  23.0696851  52.8053427  43.8738794
  23.0994818  52.4100846  44.8892523  22.5969221  53.9725725  43.4739894
  22.7995352  53.9784412  42.1040353  22.4685070  54.8754344  41.5806571
  25.8116247  51.8937024  38.9286256  25.3678243  52.1115101  37.8034109
  26.7556714  50.9693192  39.1798576  27.0389083  50.7823758  40.1311351
  27.3649866  50.2457834  38.1122533  26.6491064  50.1253681  37.2991636
  28.6008326  50.9619780  37.5537330  29.1176290  50.3043157  36.8548044
  28.2921522  51.8704290  37.0364968  29.4743176  51.2875348  38.7160435
  30.3297593  50.3566330  39.2587693  30.3782538  49.3515000  38.8398948
  31.1296914  50.6835894  40.3316370  31.8038153  49.9393512  40.7556267
  31.0813963  51.9467908  40.8709113  31.7145346  52.2010560  41.7209614
  30.2317539  52.8826094  40.3316775  30.1893440  53.8870734  40.7528112
  29.4353054  52.5514757  39.2609108  28.7669667  53.3045483  38.8434124
  27.7771808  48.8960303  38.6028329  27.6298953  48.5726413  39.7804418
  28.2758179  48.0580533  37.6696890  28.3389835  48.3549741  36.7063884
  28.7235483  46.7417333  38.0140859  28.6123404  46.5888320  39.0875631
  27.9619680  45.6468685  37.3256019  28.0764685  45.7471432  36.2462804
  28.5255607  44.2924658  37.7886522  28.4118474  44.2011924  38.8688550
  27.9825313  43.4852091  37.2971699  29.5822127  44.2299552  37.5284991
  26.5829271  45.7370892  37.6511359  26.1027562  45.0341154  37.2074422
  30.1579037  46.6301407  37.5938495  30.5881946  47.2797186  36.6421803
  30.9351285  45.7819906  38.2951448  30.5326647  45.2196501  39.0312807
  32.3375508  45.6767927  37.9962565  32.6787264  46.5974150  37.5228085
  33.1967914  45.4515239  39.2098040  32.8135014  44.6015110  39.7743102
  34.6311933  45.1673963  38.7334546  35.0013389  46.0203324  38.1646024
  35.2749746  45.0002928  39.5970071  34.6353567  44.2799006  38.1006566
  33.0940294  46.6464321  40.1719476  33.6010590  47.5080084  39.7375422
  32.0447620  46.8894212  40.3395593  33.7263249  46.3853243  41.5382217
  34.7850168  46.1588026  41.4118917  33.6169376  47.2704234  42.1649060
  33.2287208  45.5402133  42.0139079  32.5470199  44.5128512  37.0810561
  32.2102393  43.3774253  37.4128887  33.0181805  44.8081799  35.8475321
  33.1803247  45.7701160  35.5858298  33.3117793  43.8117181  34.8554828
  32.5238313  43.0585749  34.8519524  33.4081898  44.4030296  33.4386707
  34.1293599  45.2203357  33.4338060  33.7321103  43.6292006  32.7427079
  32.0816137  44.9597706  32.9193968  31.6350450  45.6027295  33.6778696
  32.2596731  45.5379596  32.0127026  31.1607762  43.7833077  32.6197379
  31.5381772  42.6273989  32.7937851  29.9199604  44.0836937  32.1520421
  29.2707103  43.3402578  31.9378485  29.6530466  45.0489207  32.0209119
  34.5983209  43.0847222  35.1159585  34.6369253  41.8547350  35.0852468
  35.7008231  43.8176784  35.3815768  35.6337183  44.8228735  35.4535476
  36.9438064  43.1177191  35.5528971  36.7699236  42.1993297  36.1136331
  37.6121118  42.7280106  34.2254208  38.4992096  42.1276248  34.4271476
  36.9124169  42.1500261  33.6217148  37.9911456  43.8966519  33.5111836
  38.4076243  43.6449270  32.6836692  37.9005888  44.0021332  36.2808229
  37.8282689  45.2266383  36.1856688  38.8252868  43.3795578  37.0433041
  38.8211126  42.3725297  37.1206143  39.8242086  44.1223035  37.7538137
  39.8814828  45.1332901  37.3504217  39.5728886  44.2629990  39.2646138
  39.3136007  43.2902394  39.6824746  40.4739852  44.6378603  39.7500045
  38.5114433  45.1641591  39.5202588  38.3734328  45.2355249  40.4676023
  41.1045316  43.3628517  37.6545062  41.1317918  42.1444686  37.8213132
  42.2099821  44.0804957  37.3812295  42.1399626  45.0757746  37.2243310
  43.4846750  43.4352167  37.3126444  43.4191539  42.4501511  37.7746530
  43.9833458  43.2405959  35.9108655  43.9884875  44.1982204  35.3902618
  45.4114948  42.6705412  35.9663390  45.4016642  41.7147775  36.4902858
  45.7847070  42.5247757  34.9526500  46.0612301  43.3676794  36.4954363
  42.9804918  42.3508319  35.1587365  42.0043274  42.8355629  35.1432199
  43.3256934  42.1974223  34.1362880  42.8993514  41.3877113  35.6626372
  44.4659441  44.3264536  37.9940208  44.3728937  45.5501722  37.9126373
  45.4340874  43.7189291  38.7043965  45.4543042  42.7113871  38.7718544
  46.4376188  44.4949737  39.3663785  46.3496280  45.5382590  39.0632076
  46.3363742  44.4522547  40.8624298  45.3238154  44.7177327  41.1663156
  46.6674461  43.0281693  41.3421057  47.6794497  42.7662806  41.0332971
  46.5970825  42.9847547  42.4289651  45.9606624  42.3232540  40.9043252
  47.2360778  45.3874706  41.4395041  47.1638663  45.3525796  42.3961484
  47.7555340  43.9091858  38.9964852  47.8736281  42.6988143  38.8087206
  48.7876574  44.7608821  38.8509665  48.6404050  45.7548716  38.9529546
  50.0619717  44.1860996  38.5528774  50.0231007  43.1093997  38.7181214
  50.5117010  44.3991094  37.1426720  49.6522755  44.3443101  36.4744765
  51.1638149  45.7840871  37.0440343  52.0188275  45.8325297  37.7183535
  51.4982664  45.9567567  36.0210844  50.4383771  46.5484881  37.3224794
  51.4612988  43.4070883  36.7937779  51.7495646  43.5444101  35.8884349
  51.0533080  44.8361766  39.4591573  50.9339893  46.0153737  39.7859206
  52.0562273  44.0591104  39.9066257  52.1081067  43.0902345  39.6261119
  53.0581864  44.5874395  40.7802620  52.9881956  45.6750355  40.7985778
  52.9250287  44.0908665  42.2298041  51.9601496  44.3987403  42.6326953
  52.9962730  43.0033824  42.2498650  53.9594359  44.6391902  43.0308501
  53.8672875  44.3233306  43.9327045  54.3778411  44.1092634  40.2711363
  54.4650668  43.0626569  39.6291337  55.4447228  44.8923340  40.5250614
  55.3245349  45.7647805  41.0195227  56.7494532  44.4914940  40.0959194
  56.7610495  43.4153152  39.9232811  57.2037950  45.1701496  38.7933185
  56.5085012  44.9211883  37.9916427  57.2235922  46.2508738  38.9338296
  58.6005200  44.7433269  38.3356127  59.3407764  45.0854293  39.0588604
  58.6423832  43.6567631  38.2599260  58.9909854  45.3154048  36.9712866
  58.3875837  44.8465988  36.1939666  58.8182508  46.3916128  36.9650641
  60.4585222  45.0877067  36.6078788  61.0919289  45.4045870  37.4364217
  60.6240518  44.0288672  36.4089867  60.8073709  45.8702608  35.4011909
  60.6580834  46.8526238  35.5822317  61.7776293  45.7145561  35.1678353
  60.2244637  45.5776397  34.6300287  57.7288888  44.9093927  41.1424048
  57.5899110  45.9704767  41.7500255  58.7441315  44.0612074  41.3937707
  58.7827140  43.1669692  40.9258502  59.7668712  44.4306318  42.3249088
  59.6259811  45.4683028  42.6273786  59.8059717  43.5997428  43.6180382
  59.8888441  42.5419385  43.3684756  60.6656626  43.8995660  44.2173191
  58.5823287  43.7317522  44.5267216  58.7946575  43.2721142  45.4919937
  58.3481974  44.7865182  44.6707809  57.0789129  42.9388497  43.8818715
  56.3185317  42.6926182  45.5131214  56.1811856  43.6581075  46.0000152
  55.3507378  42.2055816  45.3936604  56.9667619  42.0662039  46.1259052
  61.0694388  44.1524682  41.6515971  61.2168631  43.1523723  40.9503758
  62.0571425  45.0498987  41.8396235  61.8855615  45.8830122  42.3842167
  63.3460461  44.8101361  41.2615098  63.3480019  43.8388014  40.7669349
  63.7646014  45.8546937  40.2121915  63.7629614  46.8461826  40.6650118
  64.7657112  45.6237626  39.8481172  62.8468157  45.9179001  38.9910116
  62.8376415  44.9487731  38.4922035  61.8355680  46.1720587  39.3086332
  63.3419887  47.1512779  37.7507649  63.0997188  48.6033391  38.8167638
  63.7470275  48.5255030  39.6902808  63.3472118  49.5079002  38.2612306
  62.0594171  48.6486603  39.1389744  64.3411415  44.9209722  42.3721300
  64.3000659  45.8700672  43.1521098  65.2637612  43.9451099  42.4822883
  65.2643467  43.1746423  41.8292345  66.2341456  44.0229410  43.5349428
  66.3325046  45.0576225  43.8633615  65.8640465  43.1977410  44.7301523
  65.7167058  42.1616220  44.4254436  66.9945052  43.2722016  45.7691372
  67.1416106  44.3085648  46.0731311  66.7284436  42.6729559  46.6398934
  67.9161945  42.8879587  45.3321614  64.5093289  43.7029861  45.2522344
  63.7557513  43.5956428  44.4720419  64.2146443  43.1189538  46.1241098
  64.5956421  44.7531254  45.5312652  67.5372767  43.5049572  43.0159521
  67.5773686  42.6846337  42.1009653  68.6527640  43.9911031  43.5946361
  68.5817158  44.6900161  44.3202894  69.9362960  43.5111273  43.1746670
  69.8650095  43.1230599  42.1585857  71.0287335  44.5943401  43.1771731
  70.7452160  45.3986012  42.4982908  71.1429490  44.9935794  44.1849741
  72.2662630  44.0432566  42.7530235  72.9397866  44.7273151  42.7584656
  70.3207927  42.4779924  44.1755208  70.2777679  42.7199127  45.3808629
  70.6595350  41.3096169  43.7168287  70.0616621  40.7649426  42.5081339
  70.6579375  41.0571202  41.6437335  69.0484977  41.1513702  42.3973608
  70.0620816  39.2388841  42.7059953  70.3601676  38.7517001  41.7776120
  69.0616072  38.9078194  42.9844707  71.0762430  38.9925101  43.8406052
  72.0643116  38.8193307  43.4141919  70.7718513  38.1191587  44.4174090
  71.0080387  40.2829449  44.6512316  70.1666316  40.0977910  45.3189519
  72.2197857  40.5893448  45.4835106  72.1796119  40.3577169  46.6916648
  73.3002892  41.0911775  44.8553577  73.2725563  41.2602993  43.8600041
  74.5510881  41.4272934  45.4887298  74.8274485  40.6393444  46.1893442
  75.7127862  41.5901812  44.4956457  75.3525387  42.0812121  43.5916492
  76.4972193  42.1958203  44.9494805  76.3504885  40.2667731  44.0697527
  77.1930930  40.4654163  43.4074392  76.7009236  39.7311798  44.9520435
  75.4199851  39.3127375  43.3197531  74.5777680  39.0483045  43.9591626
  75.0512185  39.7991270  42.4166829  76.2246422  38.1059474  42.9793138
  77.1971381  38.2281656  42.7355645  75.6478553  36.8700081  43.0004503
  74.3389184  36.7364263  43.3568690  73.8001261  37.5540797  43.6043476
  73.9137525  35.8203977  43.3718749  76.3818966  35.7708484  42.6626790
  77.3508446  35.8763216  42.3978864  75.9531135  34.8565288  42.6789113
  74.4665224  42.6904391  46.2936457  75.1645817  42.8265520  47.2978208
  73.5934627  43.6291481  45.8737110  72.9428440  43.4173916  45.1307746
  73.4723935  44.9699861  46.3867272  72.4483793  45.3191785  46.2542174
  73.8021293  45.1230159  47.8848371  74.8054102  44.7428806  48.0772528
  73.7536934  46.1759840  48.1623479  72.8622873  44.3760921  48.8481417
  72.8971428  43.3076819  48.6351024  73.2849099  44.6040675  50.3098350
  73.2469036  45.6693138  50.5376614  72.6066202  44.0668467  50.9727208
  74.3010445  44.2377840  50.4561474  71.3905635  44.7343580  48.5999487
  71.1179019  44.4660378  47.5792826  70.7596902  44.1865521  49.2999550
  71.2474777  45.8052663  48.7441048  74.4803192  45.8049448  45.6597687
  74.4061840  47.0336997  45.6498475  75.4890268  45.1407081  45.0730587
  75.5881485  44.1455680  45.2143781  76.4620513  45.7753699  44.2341936
  76.7254853  46.7465903  44.6530405  77.7524913  44.9487217  44.1044511
  77.5225161  43.9836229  43.6530146  78.4650341  45.4827533  43.4758073
  78.2956507  44.7700136  45.4815427  78.8759203  45.8193873  46.1546008
  78.9428879  46.7994591  45.6822936  79.3756307  45.6461498  47.4237514
  79.8297193  46.4857750  47.9499974  79.3031105  44.4146844  48.0298427
  79.8152315  44.2317729  49.3329549  80.1922170  45.0330300  49.7037227
  78.7321270  43.3596810  47.3630356  78.6755701  42.3806075  47.8387633
  78.2322395  43.5407201  46.0949353  77.7815734  42.6950422  45.5754846
  75.9136471  45.9658505  42.8449405  76.1714124  46.9742141  42.1877824
  75.1138184  44.9794403  42.3888627  74.7180699  44.3110470  43.0344117
  74.7474144  44.7695526  41.0108013  75.6111849  44.9549726  40.3723506
  74.2608945  43.3335849  40.7487249  73.4754350  43.0799143  41.4606265
  73.8682403  43.2618718  39.7344370  75.4531475  42.4044263  40.9220863
  76.5903876  42.8429574  40.6004116  75.2480338  41.2504651  41.3823762
  73.7079559  45.6802205  40.4235849  73.2943496  46.6944408  40.9816781
  73.3206913  45.2572954  39.1962812  73.6760786  44.3871684  38.8265800
  72.4456440  45.7785318  38.1790252  72.7224592  46.8084457  37.9537477
  72.5124401  44.9779924  36.8702395  72.2505889  43.9381746  37.0659743
  71.8112666  45.3992816  36.1498430  73.8875484  44.9730463  36.2029296
  74.1890159  45.9972145  35.9831622  74.6156737  44.5164428  36.8733391
  73.9018428  44.1881033  34.8903592  73.6068263  43.1561255  35.0803228
  73.2030251  44.6417132  34.1875141  75.2852781  44.2347230  34.3422283
  75.9453253  44.8788821  34.7539273  75.6271249  43.4150079  33.3069849
  74.6895521  42.5833116  32.7610173  73.7480666  42.5795837  33.1266553
  74.9425376  41.9762878  31.9944535  76.9006136  43.4228050  32.8182724
  77.5907008  44.0377790  33.2253186  77.1477548  42.8135713  32.0515558
  71.0086927  45.7616671  38.6066087  70.1808369  46.4281601  37.9845798
  70.6562702  44.9974758  39.6582094  71.3664401  44.5292228  40.2027255
  69.2745575  44.8350123  40.0226605  69.2072489  44.2643300  40.9488843
  68.5136242  46.1531117  40.2548942  68.6655173  46.8158872  39.4029808
  67.4497116  45.9441822  40.3668695  68.9533870  46.9208947  41.5039466
  68.9228378  46.2575695  42.3683350  69.9697060  47.2896576  41.3653407
  67.9859475  48.0806291  41.6875624  66.9325692  48.1268409  41.0534104
  68.3401641  49.0436823  42.5809403  67.7295692  49.8330240  42.7365520
  69.2121209  48.9649407  43.0845200  68.5570770  44.0722969  38.9547744
  67.5791452  44.5321754  38.3654518  69.1159939  42.8878979  38.6484152
  69.9879976  42.6146480  39.0785828  68.5914554  41.9153571  37.7339555
  68.3221876  42.4043008  36.7977247  69.6084292  40.8065845  37.4172261
  69.9569904  40.3562514  38.3466369  69.1343589  40.0435888  36.7998163
  70.7744437  41.4348104  36.6701293  71.9310855  41.2794114  37.0568590
  70.4611625  42.1672602  35.5668754  71.1957146  42.6077029  35.0315781
  69.4954976  42.2671560  35.2882845  67.3827026  41.2344996  38.3182875
  66.4721953  40.8534881  37.5844908  67.3501662  41.0448502  39.6576875
  68.0665039  41.4506605  40.2427331  66.3104040  40.2702933  40.2886093
  66.3002286  39.2645074  39.8686207  66.4984464  40.2138728  41.3607828
  64.9665870  40.8939152  40.0703515  64.8004762  42.1091242  40.1683887
  63.9580620  40.0419362  39.7858957  64.1337233  39.0483211  39.7414863
  62.6333811  40.5325707  39.5446998  62.5429028  41.5447846  39.9388264
  62.2657335  40.5825433  38.0528134  62.3364378  39.5816815  37.6269308
  61.2467218  40.9530889  37.9414076  63.1752243  41.4976909  37.2134748
  64.2041540  41.1432039  37.2746578  62.7442631  41.5027720  35.7387396
  61.7188357  41.8640027  35.6605751  63.4039404  42.1573643  35.1691472
  62.8038367  40.4905578  35.3387724  63.2638277  42.9074711  37.8152904
  63.6719074  42.8473974  38.8242312  63.9139445  43.5267222  37.1972471
  62.2686206  43.3505253  37.8522323  61.6505908  39.6005688  40.1741144
  61.8455735  38.3850991  40.1828496  60.5712226  40.1614119  40.7542792
  60.5107798  41.1655881  40.8441503  59.4959152  39.3559426  41.2517882
  59.6308159  38.3255353  40.9229088  59.3814205  39.3240499  42.7508775
  58.4936961  38.7594999  43.0360581  60.6386879  38.6480518  43.3197802
  61.5216009  39.2155916  43.0257325  60.5738341  38.6156163  44.4073658
  60.7137135  37.6327591  42.9303531  59.1539337  40.7495463  43.2693029
  58.2352762  41.1502677  42.8408257  59.0701504  40.7324814  44.3559439
  59.9944807  41.3803645  42.9800797  58.2560017  39.9742379  40.6926438
  58.0542950  41.1834506  40.7920874  57.3934920  39.1570533  40.0648720
  57.5823228  38.1661513  40.0143124  56.2022388  39.6832751  39.4637794
  56.2026290  40.7701479  39.5462803  56.0701268  39.3303747  37.9707283
  56.2788940  38.2701737  37.8275872  55.0570817  39.5494592  37.6333240
  57.0140851  40.0870455  37.0166460  57.0723218  39.5567554  36.0661190
  56.5163749  41.5142932  36.7462563  56.4622439  42.0648025  37.6854625
  57.2065073  42.0182193  36.0695904  55.5265696  41.4744326  36.2915069
  58.4634133  40.0614364  37.5169201  58.8048317  39.0288872  37.5902355
  59.0992059  40.6050494  36.8180969  58.5178694  40.5321427  38.4985357
  55.0256101  39.0512189  40.1328078  55.0852264  37.8989245  40.5577531
  53.9159591  39.8083460  40.2543567  53.9190086  40.7646436  39.9294171
  52.7290088  39.2637675  40.8431285  52.7428590  38.1776927  40.7517562
  52.5744089  39.5968329  42.3371045  52.5935397  40.6781983  42.4726851
  51.6259936  39.2021976  42.7016198  53.6355981  39.0164110  43.0798823
  53.5296074  39.2301181  44.0097721  51.5642101  39.8755019  40.1349716
  51.6812291  40.9454848  39.5400269  50.4037284  39.1871143  40.1597617
  50.3542441  38.2976676  40.6357196  49.2363209  39.7138162  39.5115188
  49.2511028  40.8024637  39.5637429  49.1431796  39.3188831  38.0278229
  50.0086439  39.7092278  37.4923774  49.1225337  38.2325368  37.9410725
  47.8955783  39.8521677  37.3190688  47.0201562  39.6812069  37.9455745
  48.0089384  40.9210140  37.1379082  47.6264148  39.1862873  35.9673871
  47.5902392  38.1044490  36.0955128  46.6729020  39.5369539  35.5724874
  48.7328826  39.5551883  35.0371216  49.3643457  40.2951709  35.3087453
  48.8727006  38.8959637  33.8496740  48.0146809  37.8845149  33.5269224
  47.2783859  37.6269611  34.1685108  48.1199757  37.3982323  32.6479788
  49.8669310  39.2455162  32.9804118  50.5008739  39.9950174  33.2180346
  49.9635917  38.7528835  32.1040166  48.0342342  39.1089226  40.1639614
  48.0806419  37.9821245  40.6534084  46.9213638  39.8700746  40.1998515
  46.9537166  40.8273390  39.8793861  45.6731469  39.3578425  40.6856033
  45.7441458  38.2763781  40.8017632  45.2352471  39.9263763  42.0498996
  45.9427203  39.6143069  42.8181402  45.2110395  41.0149466  41.9996133
  43.8429373  39.4446779  42.4702149  43.5436133  39.9525843  43.3870231
  43.1262990  39.6695653  41.6803053  43.6892940  37.6616899  42.8034495
  44.3421213  37.6974347  44.4960025  43.7169979  38.3423810  45.1135493
  44.3405692  36.6882844  44.9079660  45.3615341  38.0831436  44.4847156
  44.6513532  39.7495485  39.6660254  44.6474115  40.8841816  39.1883790
  43.7623720  38.8106534  39.2827978  43.7704655  37.8996588  39.7188290
  42.8182248  39.1372950  38.2530884  42.7743090  40.2193925  38.1296558
  43.1952280  38.5189797  36.8950693  44.1807142  38.8746393  36.5943662
  43.2125832  37.4326039  36.9821689  42.1625114  38.9333379  35.8577272
  41.4798788  39.9478806  36.0053246  42.0410845  38.1220161  34.7753347
  41.3716863  38.3457801  34.0528837  42.6207300  37.2985549  34.6977228
  41.4734500  38.5953562  38.6128438  41.3592646  37.5019088  39.1645290
  40.4114930  39.3753790  38.3219730  40.5534538  40.3029174  37.9483160
  39.0720064  38.9082732  38.5352189  39.0804303  37.8261020  38.6653485
  38.3793865  39.5027104  39.7746046  38.4410582  40.5903900  39.7392634
  37.3326636  39.1988822  39.7872456  39.0006721  39.0539303  41.1115544
  39.0443538  37.9653265  41.1452347  40.4251841  39.6020476  41.2839350
  40.4006551  40.6915951  41.2643566  40.8316579  39.2653682  42.2376261
  41.0555433  39.2386895  40.4723203  38.0820426  39.3946640  42.2959840
  37.1247853  38.8884724  42.1713729  38.5483691  39.0654683  43.2245695
  37.9206452  40.4720095  42.3330840  38.2540260  39.2875494  37.3395682
  38.3314395  40.4138017  36.8502983  37.4567945  38.3321265  36.8232322
  37.4688410  37.3999626  37.2118521  36.5810331  38.6125321  35.7209996
  36.5716568  39.6851750  35.5274838  36.9715673  37.9372395  34.4390628
  36.2471587  38.1834975  33.6627320  38.3691896  38.4376124  34.0323135
  39.0858595  38.1921806  34.8160526  38.6709044  37.9574361  33.1014548
  38.3419471  39.5180680  33.8909835  36.9765430  36.5271266  34.5981189
  37.2281595  36.1125485  33.7696176  35.2208956  38.1303010  36.1192773
  35.1002224  37.1788203  36.8902075  34.1551065  38.7775779  35.6027212
  34.2912315  39.5134451  34.9244370  32.8221447  38.4254897  36.0128868
  32.8378946  38.0858586  37.0485035  31.8345201  39.6036479  35.9220083
  32.1753451  40.4146119  36.5656501  31.7819765  39.9557443  34.8917815
  30.4003401  39.2468355  36.3568632  30.0659333  38.3613170  35.8163727
  30.3356465  38.9552501  37.8662779  30.6589584  39.8359650  38.4211739
  29.3117624  38.7063408  38.1452159  30.9903258  38.1165918  38.1032328
  29.3930020  40.3127223  35.9026782  29.4136365  40.3932019  34.8158495
  28.3917600  40.0285488  36.2265011  29.6574211  41.2742314  36.3427711
  32.2874204  37.3511276  35.1189618  32.1115156  37.5620147  33.9208495
  32.0976270  36.1381102  35.6853585  32.3641134  35.9825560  36.6470695
  31.5224438  35.0260239  34.9781793  31.9786203  34.9471332  33.9913772
  31.7379684  33.6879138  35.7071001  31.2763574  33.7324500  36.6935239
  31.2841494  32.8821019  35.1301982  32.8062674  33.5000811  35.8145958
  30.0418405  35.1710470  34.7586153  29.5623942  35.0203719  33.6366892
  29.2654747  35.4892300  35.8212971  29.6916819  35.7109797  36.7097084
  27.8397059  35.4971214  35.6327345  27.5989870  36.0053167  34.6989834
  27.2487161  34.0778941  35.5666883  26.1633387  34.1390612  35.4872293
  27.6475317  33.5578529  34.6957099  27.5744122  33.2318831  36.7986268
  28.6495879  33.0596084  36.8478143  27.2496478  33.7570358  37.6968722
  26.8952156  31.8617699  36.8041861  25.8133788  31.9920666  36.8315884
  27.1720586  31.3147694  35.9029382  27.2848287  30.9984839  38.0038419
  28.3705443  30.9740960  38.0972631  26.8519734  31.4197805  38.9111701
  26.7823219  29.6186659  37.8218444  27.1833002  29.2221366  36.9839419
  27.0447668  29.0569087  38.6191219  25.7759233  29.6351869  37.7382499
  27.1766552  36.2255000  36.7581319  27.7625999  36.4312139  37.8195698
  25.9237591  36.6658072  36.5172668  25.5096782  36.5365653  35.6051629
  25.1413425  37.3219863  37.5218792  25.6560419  37.2618671  38.4808210
  24.8830354  38.8093829  37.2382899  25.8249443  39.3031565  36.9993450
  24.1988750  38.9055837  36.3952183  24.2609146  39.5473217  38.4271566
  23.3074191  39.0855446  38.6834942  24.9333860  39.4903209  39.2830978
  23.9257036  41.3128122  38.1443245  22.4524946  41.0014828  37.1303471
  21.7155525  40.4538336  37.7177955  22.0258844  41.9510553  36.8072119
  22.7302134  40.4123567  36.2563311  23.8132151  36.6382289  37.4935324
  23.2888949  36.3448785  36.4193565  23.2352042  36.3433000  38.6737007
  23.6936563  36.5955569  39.5375804  21.9690913  35.6709685  38.6766214
  21.3438302  36.0691631  37.8775039  22.0933991  34.1531154  38.4593029
  21.1030185  33.6988886  38.4896904  22.5511542  33.9607656  37.4889618
  22.9492694  33.4486899  39.5134779  23.9108684  33.9547786  39.5989316
  22.4377153  33.4768035  40.4755701  23.1446111  32.0099814  39.0573031
  22.6085506  31.6586418  37.9720181  23.8349280  31.2444109  39.7817853
  21.3336820  35.8931516  40.0115205  21.9895591  36.3204639  40.9592370
  20.0175372  35.6209613  40.1128731  19.5089747  35.2802915  39.3095001
  19.3566070  35.8206995  41.3674049  19.7025334  36.7515672  41.8167594
  17.8229521  35.9120559  41.2699859  17.4177488  36.2558151  42.2216892
  17.5495851  36.6158638  40.4838404  17.1084455  34.6028795  40.9445454
  17.4155485  34.2562968  39.9577987  17.3683190  33.8514406  41.6901374
  15.5875912  34.7669416  40.9414240  15.2724994  35.2206274  40.0017510
  15.1160327  33.7901060  41.0487755  15.0742318  35.6542384  42.0769977
  15.1802591  35.1284797  43.0259111  15.6526874  36.5775889  42.1071995
  13.6481669  35.9813243  41.8595956  13.1073153  35.1287224  41.8341131
  13.3183432  36.5668562  42.6135642  13.5451506  36.4717219  40.9826709
  19.7457740  34.6934261  42.2685385  20.0358526  33.5888626  41.8122687
  19.7785041  34.9683977  43.5867601  19.4677859  35.8687929  43.9226808
  20.2476395  34.0084564  44.5418756  21.1414589  33.5182120  44.1560692
  20.5948804  34.6357955  45.8559605  19.7009359  35.0783585  46.2953937
  21.1518421  33.5585702  46.7954232  22.0447210  33.1165159  46.3533203
  21.4068739  34.0089077  47.7547219  20.4002447  32.7837713  46.9467129
  21.5620563  35.6533984  45.6677473  21.7785088  36.0497602  46.5148872
  19.1974728  32.9867350  44.8304708  18.0555380  33.3219922  45.1391574
  19.5670553  31.6978612  44.6855318  20.4802140  31.4726970  44.3173712
  18.6885062  30.6253659  45.0441155  17.6974600  30.8132706  44.6310558
  19.1782667  29.2661746  44.5096555  18.4971793  28.4801426  44.8358039
  19.2069296  29.2924717  43.4203498  20.4807939  28.9871149  45.0026277
  20.7761812  28.1388157  44.6639026  18.5954899  30.5546183  46.5393345
  17.5345450  30.7801175  47.1180634  19.7308853  30.2705863  47.2114833
  20.5979337  30.1466587  46.7085231  19.7281846  30.1402647  48.6417407
  18.7985375  30.5446145  49.0421861  19.8429786  28.6824069  49.1177785
  20.1105831  28.6646293  50.1742684  18.8873529  28.1773674  48.9770140
  20.9017398  27.8723724  48.3657154  20.8569580  26.8308353  48.6839855
  20.7125888  27.9326927  47.2939480  22.3355947  28.3437920  48.5904810
  22.9507801  28.0571193  47.7375655  22.3492013  29.4282441  48.6994663
  22.9867219  27.7517650  49.8415947  22.4915772  28.1441744  50.7298217
  22.8909357  26.6661488  49.8225786  24.4189854  28.1138766  49.8821315
  24.5115570  29.1194215  49.9023730  24.8424918  27.7200422  50.7101633
  24.8816732  27.7496231  49.0615594  20.8860470  30.9165242  49.1834316
  21.9195541  31.0729993  48.5362650  20.6943786  31.4284835  50.3696676
  19.3592204  31.8862074  50.7234281  18.8591755  31.1232096  51.3199931
  18.7852886  32.0706140  49.8153006  19.5601137  33.1812802  51.5259330
  18.8310659  33.2247306  52.3350686  19.4251023  34.0408156  50.8693722
  21.0035412  33.0800596  52.0451039  21.0055428  32.5987507  53.0230798
  21.4299893  34.0794313  52.1316938  21.7142104  32.2386799  50.9882796
  22.0572630  32.9941463  50.2813965  22.8395920  31.4395738  51.5744031
  22.6712266  30.2435485  51.8020771  23.9970101  32.0929950  51.8221493
  24.0868097  33.0699060  51.5819810  25.1283575  31.4435257  52.4250726
  25.3069615  30.4893462  51.9293495  26.4579923  32.2188249  52.3592503
  26.3273074  33.2039605  52.8070545  27.2260024  31.6710468  52.9053268
  27.0240433  32.4604701  50.9520890  27.0861903  31.5127649  50.4172120
  26.1239340  33.4158647  50.1618275  26.0598027  34.3706424  50.6837332
  26.5436908  33.5729790  49.1682380  25.1270425  32.9846244  50.0705061
  28.4852941  32.9368480  51.0104007  29.0953374  32.1799756  51.5034431
  28.8558973  33.0986899  49.9981943  28.5416955  33.8699629  51.5709489
  24.8600175  31.3245555  53.8890322  24.0292036  32.0316987  54.4555221
  25.5659191  30.4151453  54.4992109  25.9030304  29.1792620  53.8095274
  26.8787855  29.2820522  53.3347259  25.1501241  28.9695541  53.0497552
  25.9178943  28.0923597  54.8951315  26.7440706  27.4055783  54.7111116
  24.9770397  27.5424729  54.8723625  26.0903226  28.8710140  56.2097279
  27.1514891  28.9654483  56.4401770  25.5897970  28.3368504  57.0173435
  25.4409030  30.2203449  55.9184042  24.3961075  30.0381632  56.1700199
  26.0756920  31.3578481  56.6448740  26.9494439  32.0147596  56.0781483
  25.6528742  31.6100534  57.8954433  24.9516102  31.0201036  58.3200466
  26.1878873  32.7115660  58.6372573  26.3096896  33.5701038  57.9768208
  25.2941904  33.1512695  59.8038727  24.2636069  33.2387031  59.4598491
  25.3485188  32.4116393  60.6026816  25.7085167  34.4983648  60.3854343
  26.6611697  34.3930609  60.9045338  25.8124964  35.2257638  59.5803374
  24.5281974  35.1876063  61.5753177  25.4923886  36.6947162  61.8883928
  25.6160901  37.2475283  60.9571593  24.9685663  37.3177469  62.6133367
  26.4719564  36.4245916  62.2828303  27.5278085  32.3300588  59.1748633
  27.8446168  31.1504119  59.3245994  28.3563890  33.3518210  59.4684094
  28.0397203  34.3050802  59.3629680  29.6950887  33.1496455  59.9333751
  30.1851614  32.3972675  59.3154307  30.5145407  34.4076918  59.8727299
  30.0432294  35.1786590  60.4822990  31.9239339  34.1104905  60.4099350
  32.3905163  33.3374392  59.7993668  32.5271795  35.0174760  60.3702804
  31.8548343  33.7655286  61.4415978  30.4858836  34.9475896  58.4330329
  29.4567349  35.1628008  58.1455626  31.0773685  35.8613220  58.3752549
  30.9032048  34.2018531  57.7564083  29.6727839  32.7198767  61.3633510
  29.0406534  33.3418664  62.2140571  30.3816185  31.6127035  61.6397242
  30.8373872  31.1057362  60.8945000  30.5552000  31.0654321  62.9510718
  29.6065741  31.0969655  63.4869950  31.0325988  29.6061283  62.8458595
  30.2877404  29.0173285  62.3105091  31.9790829  29.5709333  62.3063883
  31.2251160  29.0282561  64.2286986  30.6751407  29.6183123  65.1923992
  31.9355104  27.9941306  64.3397762  31.6491010  31.8531963  63.6059819
  32.5984707  32.2552199  62.9363676  31.5441478  32.0732961  64.9363029
  30.7258011  31.7580259  65.4373152  32.5466333  32.7475253  65.7221902
  32.1148695  33.0583771  66.6735315  33.7529061  31.8387327  66.0151286
  34.2307841  31.5548615  65.0774992  34.4683866  32.3737565  66.6395781
  33.2383027  30.6035470  66.7409308  33.6670658  29.4817603  66.4683454
  32.2852371  30.8120677  67.6867479  31.9074393  30.0284799  68.1999328
  31.9589148  31.7497105  67.8723297  33.0496696  33.9720244  65.0100262
  34.1789624  33.9691345  64.5249703  32.2695744  35.0174490  64.9022859
  30.8236722  34.8750296  64.8090298  30.3827998  34.9825344  65.8000770
  30.5800715  33.8910465  64.4083616  30.3567192  35.9923162  63.8632801
  29.4161448  36.4067404  64.2261454  30.2117163  35.5850870  62.8626603
  31.4998141  37.0214570  63.8998899  31.3088094  37.7495166  64.6882714
  31.5591157  37.5337016  62.9395835  32.7371852  36.1728925  64.1829553
  33.0508439  35.8760810  63.1821459  33.8101292  36.9284834  64.9019333
  33.8570690  36.8839751  66.1306418  34.6906436  37.6127390  64.1408585
  34.6205730  37.5792494  63.1338488  35.7496445  38.4067732  64.6985644
  35.3982048  38.8953491  65.6073454  36.9776925  37.5479079  65.0537129
  36.6513601  36.6344494  65.5509050  37.5183540  37.2917619  64.1425739
  37.9884381  38.2124688  65.9861174  37.4669413  38.8816433  66.6704766
  38.5144633  37.4474209  66.5571676  38.9759097  39.0004854  65.1407230
  39.3880723  38.4808042  64.0671088  39.3363686  40.1312679  65.5633378
  36.1210053  39.3841874  63.6211311  36.0538766  39.0492597  62.4415925
  36.5317863  40.6204827  63.9797088  36.6423544  40.8523735  64.9564899
  36.8036844  41.5842117  62.9481217  36.2306702  41.3331999  62.0555149
  36.4362348  43.0258249  63.3375174  36.9358686  43.2895203  64.2696816
  36.7549584  43.7080649  62.5494414  35.0306111  43.1417236  63.5135389
  34.8118693  44.0444304  63.7561752  38.2587509  41.5641995  62.6042337
  39.1280006  41.6321115  63.4716846  38.5274526  41.4225830  61.2926697
  37.7715677  41.3238536  60.6301061  39.8277745  41.3928654  60.6853544
  40.4894031  40.7565477  61.2731014  39.8003593  40.8569492  59.2850004
  39.3083119  39.8843606  59.2771944  39.0254943  41.8367428  58.3898459
  39.5189582  42.8085716  58.4017591  39.0003889  41.4550689  57.3691629
  38.0067634  41.9425186  58.7628061  41.1222322  40.6841495  58.7986854
  41.0912286  40.3410876  57.9026120  40.4196683  42.7643909  60.6498244
  41.6396551  42.9200020  60.6317600  39.5713462  43.8069432  60.6118970
  38.5754785  43.6501590  60.6732664  40.1086795  45.1269825  60.4840290
  39.5055013  45.8233559  61.0665575  41.1344898  45.1395125  60.8523435
  40.0556463  45.4563426  59.0293086  39.2803109  44.8669326  58.2791221
  40.8787056  46.4272238  58.5992515  41.5201665  46.8675183  59.2432768
  40.8636988  46.8527879  57.2351555  39.8383010  46.8534689  56.8654826
  41.4295716  48.2732034  57.0225106  41.4050751  48.5194754  55.9609790
  40.8253685  48.9921705  57.5757961  42.8658682  48.3320198  57.5209139
  43.3524927  47.4061525  58.1659018  43.5578292  49.4703847  57.2385608
  44.5155923  49.5646595  57.5449951  43.1101771  50.2153077  56.7239755
  41.6154265  45.8764603  56.3840621  41.9852811  44.7874928  56.8231809
  41.8101499  46.2678464  55.1121134  41.4935468  47.1780219  54.8097178
  42.4438868  45.5296867  54.0563294  41.9619584  44.5576052  53.9519174
  42.3645284  46.2371956  52.6922095  42.7310174  47.2590250  52.7904427
  42.9767650  45.7002447  51.9676751  40.9299972  46.3017202  52.1414909
  40.3022943  46.8709129  52.8271362  40.8853582  46.9812341  50.7645707
  41.4994867  46.4188782  50.0612210  39.8564401  47.0094073  50.4059141
  41.2684287  47.9982750  50.8481471  40.2768731  44.9104275  52.1364363
  40.2424364  44.5209478  53.1538934  39.2634347  44.9856562  51.7422479
  40.8609038  44.2365906  51.5095782  43.8906423  45.3131355  54.3663813
  44.5369918  44.4550891  53.7671629  44.4616268  46.1371590  55.2578979
  43.9030305  46.8304273  55.7348143  45.8614815  46.0666603  55.5624725
  46.4396205  46.1837844  54.6458829  46.2927661  47.1413279  56.5252315
  45.7278670  47.0470540  57.4526476  47.7926684  46.9964108  56.8262850
  48.3604467  47.0920954  55.9007726  48.1008520  47.7757714  57.5232215
  47.9821446  46.0184229  57.2687101  45.9164451  48.5048133  55.9196582
  44.8382839  48.5494985  55.7657953  46.2191921  49.3010129  56.5997393
  46.4248866  48.6312165  54.9638286  46.2269241  44.7328626  56.1408741
  45.4158102  44.0383085  56.7502204  47.4964553  44.3468847  55.8953108
  48.1007415  44.9275414  55.3315945  48.1196302  43.1445841  56.3668408
  47.6900342  42.2857255  55.8511778  49.6353687  43.1827540  56.0980045
  49.8135472  43.2156248  55.0231690  50.0653996  44.0691574  56.5643332
  50.3037668  41.9752762  56.6575063  50.2546771  40.7735093  55.9930001
  49.7160111  40.6944876  55.0487047  50.8804833  39.6616568  56.5072060
  50.8292352  38.7121278  55.9744114  51.5705535  39.7482467  57.6931766
  52.2145522  38.6095914  58.2229273  52.1069146  37.8287970  57.6748635
  51.6301764  40.9476085  58.3601859  52.1749286  41.0212748  59.3014184
  51.0028273  42.0559766  57.8411346  51.0625354  43.0042607  58.3752622
  47.8890353  43.0666073  57.8687588  47.2389153  43.9966308  58.4164817
  48.3598543  42.0759523  58.4888654  36.1548093  10.4083412  52.5707384
  55.2330075   9.7671433  75.8845672  73.2186059  49.7278029  70.3685755
  34.9258619  12.8927013  13.3383409  21.8225174  57.6692404  13.5703359
  62.5800202  39.2186352  27.5317959  73.8929606  24.8651490   8.0018126
  26.1429498  40.5390766   4.9476574  17.8144112  42.0718837  62.8737343
   9.5334285  62.8359366  28.5965252   5.7137833  46.6889982  55.2192720
  52.3600977  58.4035934  12.6938772  85.5828645  46.1848682  45.7736872
  78.0948152  31.4609602  85.5497001  28.4020130  85.3591785  25.4861549
  31.6496501  19.3157815  24.8633291  85.0899861  17.2884224  40.2824801
  50.3333861  41.1587469  22.0176091  43.4973774  62.5189787  31.0699759
  67.3874501  73.2209389  13.4093135  82.3626300   1.3660743   7.7115747
  47.4849982  38.0214530  83.1870100  58.8504233  42.9185290   0.5859380
  81.2266985  58.9619256  65.1641480  82.1348687  19.6060639  61.0773643
  75.0665394  66.6939407  50.6955036  21.3297759  16.7295534  59.1586529
  63.6586682  78.1964016  72.8828692  37.9774812  33.3962601  84.7825015
   5.7792634  41.4639046  40.5092638  27.1412018  26.9106118  63.9278502
  69.1557648  56.9246409  25.7978815  35.4002923  56.9820665  77.8081463
   7.1551978  32.5892087  22.9882381  13.6701392  85.4352642  29.3817446
  82.4168496  67.6196022  50.0503533  64.7444829  16.6751611  22.9189783
   1.1046709  16.6530341  75.9846630  64.5673976  53.3954350  83.0617543
  48.4469769  63.2648401  55.9489177  10.8813511  14.6965690  65.9122356
  79.5388607  42.2260595   1.6562863  15.7480415   0.1522152  44.2951842
  25.8732310  16.5575831  37.2981930   4.5284583  48.6703209  66.4727290
  67.6546319  81.6672990  13.6208984  52.5833231  86.6051424  44.6069901
  47.8186345  27.6387466  78.4831254  55.7446849  75.7171486  18.7390316
  61.6396522  13.1967889   7.7451146  45.5447527  12.9226183  44.7602769
  31.1891963  32.5288241  73.3822048   0.0853285  65.7203071  34.5526033
  53.5227685   6.7188755  60.0932496  30.8948000  68.2295248  48.9044035
  73.4996266  33.3096801   0.9696140   9.7942015  16.7522581  64.3154669
  40.1615123  14.5532120  73.8299029  19.5730930  11.7572668  76.6051970
  12.2300311  46.7817171  60.4456649  60.4853149  34.1332811  65.7202589
  41.8346336   0.0800818  68.6806430  73.6762517  25.9388131  72.1378510
  74.0676491  31.7790241  59.6259626   2.3605966  61.4930061  24.6942062
   1.2242098  57.7687082  81.0719146  71.7990915  21.2898427  23.5360408
   2.0311949  84.0867686  12.3872412  85.3567896  61.0885894  37.2243060
  85.7184886  38.8108884   3.0582658  19.2235960  49.7513472   2.8057835
  22.7540386  35.8451915  29.1785093  80.2759558  46.4187626  23.8891808
  30.3904179  12.7081045  12.4334793  42.7064925  26.4665711   3.3009984
  57.1814575  71.7644322  72.1778511  78.2088385  81.2217964  25.1627243
  72.5665213  78.9014412   5.2375867  69.0983430  44.8714041  26.2455137
  65.5425824  75.4155744  12.7437292  36.4359927  78.6723418  62.7815310
  28.4579042  29.2498185  85.7123186  18.9418053  40.6694252  10.5727913
  25.0661889  79.6003491  19.3392909  20.6131498  71.8394913  62.1366150
  73.8772691  56.0103228  71.1545217  42.1070275  34.6761905  79.8628426
   3.6920521  49.0379690   2.7286658  58.4388181  78.9081095  39.5951289
  49.9282316  52.7247463  18.1535153  49.2546238  13.1523352  70.5866288
  30.8558230  54.3351518  23.2709407   5.2894124   4.0106940   4.8624974
  20.3796360  74.8690335  80.0699719  67.0495276   6.7618757  15.5178945
  41.5173316   9.6844735  44.1318447  83.8182248  64.0478778  75.5213597
  46.7148028  43.3690314  31.0390580  31.6748875  22.8853397  36.6851720
  87.2947950  40.7222183  37.9932953  84.2712124  68.1135235  52.3164051
  51.4495022  60.3028700   7.0652407  21.3444434  63.8729927  10.5210035
  61.3759144  58.2894068  45.5168139   1.6813107   8.8936417  79.8449749
  69.7763989  49.1567832  79.6932864  85.5835596  20.2691895  78.9111095
  12.0518314  10.0679033   6.8938325  11.9170301  11.0349618   6.7917356
  11.3714777   9.7410246   6.2787756  10.9786367   9.3204826  10.5584419
  11.0414754   8.7851856  11.3699112  10.5989710   8.6835583   9.9313619
   3.2387472   8.8596422  12.0340134   3.2209969   8.0333675  12.5563112
   4.1560606   9.1460569  12.1625189  14.6249690  12.3561444   8.8029422
  14.1696820  11.5973937   9.1917431  14.8459256  12.8922779   9.5822705
   4.2674578  13.4456861  10.3563389   4.0383490  12.5252015  10.1044942
   5.2306367  13.3591991  10.4803284   1.3318954   7.0302026   6.0488160
   1.1496473   7.8489883   6.5390934   0.7954441   6.3792780   6.5244903
   1.4769367   9.0015856   8.1493866   1.8957920   8.1713925   8.4665596
   2.2296092   9.5024811   7.8106052  11.8810915  17.4200411   9.2494267
  12.3081783  16.7726625   8.6478386  11.4772966  16.8331470   9.9005728
   9.2295106  11.7737303  11.0093961   9.6196726  11.0352009  10.5099246
  10.0184107  12.0200766  11.5379520  17.9685082   3.4451577  11.6826728
  18.2108686   4.2015581  12.2521893  18.4243969   3.6862005  10.8546412
  12.4317744   6.0959155  11.0776264  12.6591667   5.1464146  11.1498037
  12.3239499   6.1784478  10.1100631   5.7654197   4.0815031   8.2820227
   5.8741494   4.9584898   7.8618654   5.4225919   3.5883365   7.5154861
  13.5252252   4.4473372   6.7084603  14.0334742   4.0731763   7.4668696
  14.2538169   4.8260481   6.1833889   2.4530041   6.6124624   8.9692295
   3.0435152   6.1584260   9.5999816   2.6745386   6.1022932   8.1568403
   7.2243965   8.0503842   8.6388072   8.0690103   7.6262758   8.9022250
   6.8821751   7.4042946   7.9817550  18.5132288   5.1174170  13.8749079
  17.7214243   5.6704034  13.7092637  18.2831144   4.7230909  14.7260721
   4.4959996   3.1726449  12.4850968   4.1736239   3.7040767  11.7316632
   3.7632978   3.3023064  13.1188064  11.5746279  12.6044838   5.9206776
  11.4762549  12.7118084   4.9624514  11.1916959  13.4459062   6.2480324
   7.1457836  10.8609164  12.5726290   6.5583038  11.5716405  12.9122506
   7.8243693  11.3724979  12.0826224  15.0231442   3.7695023   8.8539006
  14.7440141   3.0562587   9.4435958  15.5171478   4.3539483   9.4599011
   4.1012657   4.8986278  10.3483833   4.7486202   5.4141548  10.8801517
   4.6904939   4.5424670   9.6432995   5.4960871  12.8831723  13.5961018
   5.4923975  13.8320447  13.3575793   4.5726922  12.7960071  13.9055316
   1.6281849  12.3858889   4.3377986   0.8149519  12.6336195   3.8414897
   1.7520706  13.1550699   4.9178964  15.1323521  14.2636121  11.1048877
  14.1549293  14.2742149  11.2273889  15.2927401  15.1902212  10.8392839
  15.6147659   2.5782452  12.9482467  14.8174527   2.6555109  12.3956173
  16.3201194   2.7633745  12.2923420   8.3116123   0.5246249  10.1085872
   8.2284333  -0.2749811   9.5723971   7.3907065   0.8600648  10.1548409
  13.1982587  15.9110490   7.3437084  13.6165363  15.0483146   7.1012016
  13.9991189  16.4871917   7.3008568  14.5123006  13.7181415   6.3969122
  14.3253596  13.0576433   5.7152897  14.6055332  13.1549078   7.1972594
  16.2364767  12.2792679  14.6463451  16.1627962  11.6779186  13.8722871
  16.3277450  13.1515415  14.2075443  10.7013645   9.2711427   4.5733585
  10.0525089   9.9547695   4.3071286  11.3300740   9.2896676   3.8302278
  10.8155241   7.7487499   1.1996213  11.4705097   8.0098129   1.8756382
  11.3244436   7.0555954   0.7142744  18.0058705   8.7791755  12.8410717
  17.2624236   9.4174834  12.7728620  18.5618661   9.0810743  12.0904998
  14.1787400   9.4468264   5.2970530  13.4843848   9.6355692   5.9720502
  14.8210663   8.9402300   5.8373844  13.9350815   7.5895949  14.5857604
  13.8718804   8.3258361  15.2201429  13.2353892   7.8437064  13.9474925
   5.7322958  10.0880394   7.4240923   5.4153473   9.7501415   6.5553130
   6.2976186   9.3508321   7.7350656   7.1222167  13.5271001  10.0621720
   7.1194725  13.4038020   9.0980598   7.8719714  12.9607057  10.3399106
   6.0004470   8.8785049  11.0159329   6.5167250   8.7124483  10.1954154
   6.5234979   9.5798338  11.4596455  12.4966200  14.4381909  11.6617192
  12.3233071  15.0957823  12.3565580  12.0890932  13.6222160  12.0193698
   7.2025678  13.3311581  15.7201411   6.5713980  13.9468311  16.1484107
   6.6601418  13.0331621  14.9592152  12.9652775   8.7259506   2.9358447
  13.4017069   9.0528261   3.7558155  13.6189424   9.0431152   2.2657960
   4.0226918   9.2620969  15.1134232   4.1551856  10.0818895  15.6316893
   3.0723755   9.3450345  14.8866357  10.6713021  15.1843454   6.5602654
  11.5247796  15.5008328   6.9187809  10.3183141  15.9735904   6.1277324
   5.1866882  15.1739040  16.4293302   5.1788574  15.4104857  15.4789283
   4.2346582  15.0626000  16.6192185  16.1142436   0.3882542   2.1064784
  15.6389578   0.5427210   2.9432006  16.8211404   1.0486329   2.1533514
   4.7409063   9.2367482   4.9403496   4.3082948   9.8711816   4.3291384
   4.3772781   8.3979269   4.6328165  17.8885379  14.9057200   1.3695778
  18.2633957  15.7711440   1.6154849  18.6419926  14.2969782   1.5198666
   1.1393106  11.5839556  13.5567460   0.8760712  11.2106434  12.7002767
   0.9789855  10.8183408  14.1451600   0.7814586  14.6030149  10.4246503
   1.5276392  13.9890083  10.4183057   0.8689798  15.0001842  11.3086119
  18.8228736  15.1025752  16.4881950  18.6565980  14.1455547  16.3792261
  17.9295798  15.4005466  16.7727921   9.6494890  14.4550161  15.1400876
   9.6494607  15.2987203  15.6416246   8.7622861  14.1020135  15.3727418
  10.3917360  18.1449074   4.9579350  10.1359849  18.2264590   4.0215511
  10.1418388  19.0151668   5.3226918   3.8069021  17.0262324   6.9452424
   3.9744856  16.6493682   7.8381861   3.2164538  16.3341461   6.5708606
  12.9725063  17.7645696   2.0965148  13.5674848  17.1047591   1.6714988
  13.1447905  17.5585178   3.0351415  13.0104380  17.4451184   4.8038759
  12.0466982  17.5835876   4.9371385  13.1967355  16.7426533   5.4483658
  15.8202858   6.3738913  16.7277488  15.2013860   6.7312393  16.0723713
  15.9341157   5.4582407  16.4051178   2.9914888  13.1326632  14.7988608
   3.3105415  12.5114638  15.4837777   2.2670732  12.6134904  14.3737394
   5.7064519   1.2124113  10.8418320   4.8923992   1.0894418  10.3166972
   5.3973802   1.9261145  11.4348421  10.5997921   1.0621093  14.4714893
  10.7000449   0.3471248  15.1091528   9.6246583   1.1094418  14.4191744
  13.5452690   4.8060706  14.9990363  12.8314939   4.7403174  15.6744123
  13.5257637   5.7510746  14.7576055  14.8324550   9.6905735   1.1933523
  14.4109539   9.7571409   0.3085547  15.3406895  10.5084473   1.2140974
  10.0814829   3.6054227   1.3471991   9.6136849   3.4567547   2.2054845
   9.7337934   2.8694906   0.8361238   5.7851613   6.3425300  11.9970673
   5.0837785   6.4471530  12.6752531   5.8632345   7.2633676  11.6604400
   5.9355441   6.3946645   6.8307229   4.9634467   6.3489966   6.7841957
   6.1475527   5.8520578   6.0396555  11.3705427   6.8599848   5.7521025
  11.0767432   7.7036320   5.3452589  12.0153240   6.5378270   5.0901550
  10.4401213   7.0622018  16.9869130   9.9380877   6.2839213  17.3193976
  11.2981953   6.9176122  17.4254614  12.2279930   6.3132377   8.3400137
  11.8591322   6.7941267   7.5674069  12.5809459   5.5376353   7.8536295
   3.5687266   6.5423254  13.6183555   3.7379501   6.9589452  14.4756252
   3.1975282   5.6735433  13.8887814   6.3245498   3.4493644   0.5817732
   6.8058056   3.5240131   1.4305680   6.1222822   4.3755730   0.3833101
   0.2747557   4.1312853   7.3812957   0.7112825   3.9691034   8.2413484
   0.8442679   3.6399782   6.7748001   1.2873640   4.6285498   3.2848059
   1.9896836   5.0457565   2.7411334   0.5019489   4.8315809   2.7516505
  11.5519155   7.8244693  12.9351223  11.9194579   7.1926030  12.2711049
  10.9603445   7.2209690  13.4335449   8.5965945   3.9754850   7.9237823
   7.6485599   3.9425219   8.1551152   9.0219688   3.5857635   8.7051980
   3.3210463   5.3225871   6.7381229   2.7293050   5.8072536   6.1298114
   3.8161550   4.7525689   6.1004497  12.6901901   3.3398617  11.1260830
  12.1078828   3.3665216  11.9109660  12.0914990   2.9162385  10.4791497
   5.3570962   7.3093282   1.8458709   4.8074804   6.5177212   1.9814896
   6.2502866   6.9580333   1.7162350  16.1238502  18.8348293  17.5228926
  16.3793248  19.2410327  16.6740521  16.8726077  19.0883640  18.0954228
   4.0992012  11.4944368  16.8136296   4.7442913  11.5185640  17.5484581
   3.2625257  11.5525558  17.3237369   9.4992630   6.7885064   9.7189104
  10.2229308   6.3305696   9.2635526   9.2545617   6.1471172  10.4112954
   8.3461985   5.2849615  12.1134509   7.4915060   5.7629315  12.1153018
   8.8284509   5.6825364  12.8647395   8.8444193  11.2840764   3.8767424
   8.1129626  10.7925762   3.4376816   8.4454550  11.4508513   4.7668113
  15.9903745  10.6115598  12.4697156  16.5108028  11.1944483  11.8770349
  15.1995671  10.4091946  11.9206092  12.6598668   3.9702471   2.1448267
  11.7165642   4.0452133   1.8822900  12.8363590   4.8347467   2.5647764
  10.3648638  11.6517426  14.9860195  10.3405672  11.2402653  15.8576414
  10.0919447  12.5677177  15.1659012  13.3242741   6.0971967   3.8293240
  14.2229180   5.9354524   4.1745333  13.4079583   6.9806498   3.4207123
   4.1200082  10.7678249   9.5754838   4.6796334  10.6147523   8.7845560
   4.3455364   9.9996005  10.1219841  10.9922665  12.7836449   3.0218348
  10.5980209  13.6851599   3.1199896  10.2218877  12.2268139   3.2803376
   1.2381457   9.2551980  15.0506188   1.0542410   8.7805637  15.8776625
   0.6760175   8.7589269  14.4072503   8.2121782   8.7305357  17.0924781
   7.6855790   8.3898294  16.3498845   9.0663650   8.2713995  16.9367967
  12.5104766  14.0781973  15.0144927  11.5519361  14.1906214  14.8888892
  12.6074885  14.3678268  15.9453871  18.2900171   6.4944455   3.6499322
  17.6653762   6.2885985   2.9115150  18.4661637   7.4288314   3.4054130
  18.4649209  12.2399977  16.2037162  17.5424346  12.3451979  15.8794146
  18.9149632  12.0405802  15.3511890  16.7380193  15.0122573   3.9214041
  16.1282214  14.3129998   4.1949467  16.9043090  14.8015381   2.9822180
  13.8111936   9.8974158  10.8181477  12.8511633   9.8024371  10.6633857
  14.1471047   9.1454801  10.2871943   6.4888579  14.2327056   7.0784492
   6.7196846  15.1139622   6.7262307   5.5550026  14.1726214   6.8406987
   2.0042421   8.8242126   1.8958216   2.6618812   9.4200588   2.3145320
   1.4959427   9.4477498   1.3547746   7.5889140  11.8223083   6.2185215
   7.3408063  12.7037369   6.5603530   6.9787037  11.2445329   6.7150614
   8.2750059  16.0820614  12.8763966   8.8998227  16.8045866  12.6573667
   8.8451327  15.4931137  13.3967902   6.4322973  16.9806405   6.0110664
   5.4962014  17.1033422   6.2709828   6.8313643  17.8172097   6.3360251
  11.5477977  11.9549152  12.5373116  11.1902612  11.7485962  13.4307763
  12.2106297  11.2582409  12.4284944  13.9963118  12.9619129   1.7748891
  14.4459931  12.5099450   2.5203309  13.1047495  13.0492709   2.1428943
  14.5085751  16.4677869  14.8734204  13.6908467  16.0792751  14.5048182
  14.6282785  17.2465634  14.2860336  18.7067892  17.5314624   2.0582933
  19.3223266  18.2710825   2.2728107  17.8553040  17.9626573   2.2998710
   2.5960340   4.0534413  14.4818890   1.6222700   4.1380528  14.5093869
   2.7185734   3.2854131  15.0815234  15.0926556  11.7647884   4.0330966
  14.7051094  10.9740297   4.4618152  16.0470521  11.5513823   4.1108854
   2.2429321  15.5406736  12.6993846   2.5587659  14.6662343  12.9779961
   2.4999947  16.0846607  13.4553669   8.2943917  14.2946049   0.5063981
   8.4327418  13.4309043   0.0787924   7.7054739  14.0346684   1.2436940
   6.8852413  13.7831851   2.8579432   7.4607125  13.2545978   3.4290642
   7.0794222  14.7028221   3.1473932   3.4852618  10.8805926   3.0930031
   2.8086366  11.3884285   3.6038648   3.9496287  11.6315961   2.6751943
  11.3748692   3.5735577  13.5830510  12.2095708   3.6978239  14.0667373
  11.0952372   2.6768234  13.8699038  12.3494434   2.7829476   4.7193863
  12.4049937   3.2147044   3.8424467  12.6341587   3.5026646   5.3192872
   9.8781602  15.2488137   3.2288408   8.9864098  15.6101739   3.4067092
  10.2928713  16.0105336   2.8013439   9.4027518   4.8770711   5.4604777
  10.0227259   5.6192294   5.6004775   8.9977391   4.7774619   6.3441706
  10.0206781   6.0248203  14.2999359  10.1347782   6.2463835  15.2444246
  10.4092770   5.1276557  14.2364284  10.2633774   2.0269187   6.4935523
   9.8854084   2.9051663   6.6816559  10.8626275   2.2429766   5.7470677
   7.3792592  16.3654878   3.5121638   7.3346234  17.2161930   3.0191504
   7.0132820  16.6275523   4.3867796  16.0876325   3.9144764  15.3182621
  15.1244755   4.1143945  15.2808076  16.1580242   3.5116036  14.4276196
  14.5995747   7.6517582   9.2891086  13.7672606   7.1950336   9.0646050
  15.0801943   6.9596450   9.7957228   4.3264472  13.3659968   2.0148010
   5.1532084  13.6475856   2.4639302   4.7497347  12.8605505   1.2818260
   2.4988049   6.1821468   1.3492803   2.4783481   7.1355333   1.5925690
   1.8204383   6.1638867   0.6553532  15.7909783  17.0160478  11.0075473
  15.6498170  17.7023187  10.3171810  16.7719481  17.0472077  11.0750954
   3.0463025   1.2676608   9.8131641   2.9278836   1.2042040   8.8372461
   3.1328560   0.3056651   9.9964948   2.0989310  15.0811891   5.7972322
   1.1650266  15.1316432   6.1073087   2.0494381  15.6538785   5.0013099
   1.6096927  17.5964333  17.3408095   2.1265654  17.7005330  18.1648518
   1.8048485  16.6454636  17.1754771   5.8257125  16.3505803  18.8577417
   6.6806002  15.9674051  19.1011680   5.6918197  15.9469096  17.9747240
  10.4299893  15.9540168   0.1433211   9.6209152  15.4065782   0.2681821
  11.0929476  15.2499080   0.1101219  12.4991587  14.7958200  17.6878870
  12.1856274  13.9787837  18.1418496  13.2505680  15.0667676  18.2496820
  14.6472206  15.8179449   1.2920642  14.8996936  14.8951298   1.4356316
  15.2260648  16.1006866   0.5518876   1.6526688  11.4918303  17.9529105
   1.5840912  10.5567899  17.6889772   0.7091397  11.7067563  18.0957603
   5.8485290  11.6746417   0.6139074   6.1498510  11.0066160   1.2560794
   6.3199078  11.3965516  -0.1826467   7.9128982  11.4942556  17.6948286
   7.7500691  11.9239739  16.8302853   8.0924003  10.5623154  17.4431737
  11.1251870  12.6871344   0.2534715  11.1008566  12.6711035   1.2326912
  11.9467137  12.2057268   0.0605782  13.6497928  11.4160578  15.2434887
  14.5467572  11.7643736  15.0755307  13.1092123  12.2046281  15.0496924
   1.8855228   8.5906652  17.7608615   2.6781029   8.1531670  17.4166959
   2.1270420   8.7190168  18.7038394   6.8974198   9.7691590   2.6258586
   6.2050066   9.3415029   3.1581340   7.1907468   9.0240315   2.0715085
   6.1464503   7.5178733  15.0783376   5.4603722   8.2197038  15.0275918
   6.8667301   7.9076634  14.5266548   8.0542616   7.8131879   0.7344149
   8.3451371   7.5950213  -0.1658390   8.9308468   7.8201288   1.1809853
  11.2695667  10.1430534  18.4496597  12.0545725   9.7709022  18.0241684
  10.9187387   9.3753910  18.9361796   6.6557487   5.0285048  16.0142056
   6.7230553   4.3976778  15.2680713   6.4998868   5.8772768  15.5395039
   6.9443958   3.3575979  13.7370035   7.4956579   3.8347297  13.0846206
   6.0807721   3.3254828  13.2688439   8.2172060   8.6991885  13.8705595
   9.1524177   8.6698508  13.6300942   7.9136127   9.5209021  13.4272031
  12.7254678   6.5252678  18.6981447  12.9852155   5.5965829  18.5972814
  13.5730708   6.9807382  18.5896370  14.1380100   9.3933163  16.9581151
  13.8425999  10.1436585  16.3884339  15.1107738   9.4690985  16.8319408
   5.0778254   5.9018680  18.2080558   4.2976763   5.3335791  18.0294126
   5.5854731   5.7898832  17.3784160   7.8087860   0.8721327  14.7482842
   7.4802491   1.7601031  14.4847986   7.4118715   0.3049368  14.0609354
   8.9466524   4.8814694  17.5905829   8.5547164   4.4934810  18.3930644
   8.1571644   4.8761757  17.0066294  11.6300900   4.2640090  16.8282237
  10.7023024   4.2175568  17.1325025  12.0713659   3.5999047  17.3931159
  13.3106513   2.8023207  18.6104660  13.1544869   1.8520140  18.6904359
  13.1102118   3.1206741  19.5175104   3.0445962   4.1014566  17.9687637
   3.0635563   3.3443410  17.3402952   3.1277076   3.6214454  18.8217728
   8.6760709   1.9789414  18.7807703   8.3984032   1.1621086  18.3231433
   7.8549989   2.5101249  18.7829561   7.6505270  18.6758448   2.0457565
   8.6205068  18.5591089   1.9620071   7.4228726  19.1830970   1.2570329
   1.7574461  13.6609320   1.1837573   2.6059268  13.8161339   1.6532464
   1.9312095  12.7807041   0.8391972   0.6880989  16.6128688   8.5604312
   0.5966748  15.7649749   9.0474961   1.2582859  17.0871985   9.1879292
  18.4530606  17.4241836  11.4467945  18.5248537  17.5177150  12.4126070
  19.2992431  17.7830552  11.1375187  17.9695966  17.0220964  14.2366278
  17.4260166  16.2941685  13.8649611  18.5013177  16.5160600  14.8709992
  16.4303082  12.7254616  18.9830656  15.5745747  12.8262711  19.4455011
  16.9330457  13.4902776  19.3288776  17.7731256  11.0186199   4.3443644
  18.5622293  11.5981259   4.3886357  17.9379117  10.4173519   5.1048994
  18.2626331   9.1182162   6.2813791  17.4017935   8.7292744   6.5549535
  18.7218139   9.2420594   7.1358548  18.1589339  11.9944333  11.4219055
  18.6917663  11.3221942  10.9496198  18.3822837  12.8133364  10.9371770
  16.3792265  14.8250178  13.5353618  15.6023944  15.2582582  13.9359941
  16.0466053  14.6021590  12.6372622  18.5328303   9.0811367   2.5375350
  17.9985616   9.2840583   1.7575589  18.2125749   9.7684712   3.1624797
  16.7105353   6.1980778   1.5595798  16.8140355   6.6898396   0.7353172
  16.3496902   5.3469510   1.2326228  15.8762125   7.8489367   6.8485619
  15.8034965   6.9203813   6.5675593  15.4773168   7.8246409   7.7471959
   1.0068413   9.9453051  10.9113206   1.2639062   9.9439620   9.9709458
   1.8403785   9.6275961  11.3316595  16.8542306   9.7340004  16.6575650
  17.4650654   8.9689692  16.5566797  17.3384719  10.4430617  16.2069911
  18.3084105   7.4688479  16.7108135  17.4214849   7.0507639  16.7547805
  18.8630150   6.6802371  16.9089729  15.9507008   3.8363207   0.4400977
  16.6603162   3.2571805   0.7982732  15.1649906   3.2864561   0.5806373
  15.7554373   5.3435064   5.2040661  15.9832205   4.3836768   5.2063958
  16.5460181   5.7028562   4.7693449  16.1235674   5.7685166  10.6072860
  17.0877327   5.9318396  10.4950038  16.0507143   5.8896172  11.5732807
  16.3066458   6.6333107  13.2973873  15.4864587   7.0145106  13.6644066
  16.8642750   7.4284669  13.1613206   0.7191425   5.2907190  17.2813261
   1.5899084   4.8598824  17.4214928   0.1458131   4.5222794  17.1458046
  18.4242388   0.9953051  18.9527699  19.1724708   0.4556367  18.6289208
  18.2291378   1.5443759  18.1570343  16.4065422   2.6574063   5.1943921
  16.5148592   2.2259520   6.0671979  15.7360074   2.0586493   4.7964296
   1.6424550   3.6401277   9.7814322   1.9966379   2.7362311   9.9217535
   2.4489877   4.1481753   9.9834875   0.3130453   6.5819974  10.8572950
   0.6644718   5.7471709  10.5085545   0.9624054   7.2090408  10.4961723
  18.1258316   2.6291039  16.7705520  17.2730744   3.0930362  16.6472216
  18.2221276   2.2129175  15.8924655  18.1073953   2.5766770   1.6704405
  18.6583029   1.9054772   1.2455111  18.7771788   3.1994583   2.0110130
   0.3852462   2.5585762   4.7291424  -0.3991928   2.9199527   4.2956523
   1.0314151   3.2351992   4.4078354  15.2565909  17.6093974   6.9681115
  15.9200988  17.5331662   6.2496678  15.7595586  18.0730843   7.6523656
   0.6915978   1.9106486  12.5059454  -0.0165146   1.5679525  13.0961717
   0.2773067   1.8956740  11.6372665   2.3779155  14.9387217  17.3150411
   2.1017821  14.1750263  16.7779515   2.1883677  14.6064782  18.2260431
   5.6440435  15.6705201  13.6522333   5.3936729  16.5598463  13.3287789
   6.5994887  15.7157054  13.4373611   9.7493505  16.8788147  16.5177351
   9.9202915  16.6184902  17.4474110  10.5850819  17.3467796  16.3018596
  12.0413639  18.2883870  15.9954121  12.7445279  17.7537649  15.5980310
  12.4850293  18.6072116  16.8114504  16.7843297   0.4220688  14.7543893
  16.5178057   1.2976192  14.4287739  16.8682634  -0.0426499  13.8974059
   2.9414762  18.6059707  13.7383774   2.3168923  19.2030361  13.2764726
   2.7553510  18.8191702  14.6605120   5.5127821  18.3080469  12.8452542
   4.5758892  18.4605584  13.1058844   5.5630878  18.8028516  12.0033579
  10.0251499  18.1185787  12.0184266   9.5834523  18.5448137  11.2609619
  10.1535431  18.8763609  12.6253073  12.3707102  16.9455361  13.0333944
  11.5562080  17.3100867  12.6335926  13.0210644  17.6318346  12.8134064
  14.8452141  18.5489611  13.0979392  14.9561119  19.4792621  12.8058714
  15.2112066  18.0579355  12.3281753   2.4540485  17.4347472  10.5781513
   2.2720295  16.8990313  11.3773652   3.1643091  16.8877893  10.1720756
   4.4484392  16.0093981   9.4082692   4.3292721  15.0760562   9.7048351
   5.3780211  16.1725428   9.6673761   7.1279735  16.4045988  10.2895315
   7.2956290  15.4822471  10.0157931   7.3787986  16.3422837  11.2306936
  10.5252350   2.3135185   9.5537372   9.8687027   1.6437318   9.8277781
  10.9670871   1.8766287   8.8112055  15.7431388   0.5800925   9.8062014
  16.2449924   0.8484247   9.0098718  14.8342240   0.5491740   9.4454943
  17.1977481   1.4239464   7.5484793  17.9339361   0.8674964   7.2786841
  17.6634409   2.2783681   7.7158961   2.7753006   0.7180886   7.1785547
   2.2823444   0.6736159   6.3512419   3.5895351   0.2385125   6.9622118
   1.4441660   0.7497440   2.8452053   2.0186633   1.3580385   2.3249738
   1.0219221   1.3718473   3.4669144   7.9872927   0.4231971   6.5074757
   8.7237951   1.0568616   6.6310774   7.3195560   0.7174381   7.1367458
  13.2243305   0.6929758   8.5208916  13.2173962   0.9697638   7.5981571
  12.7841200  -0.1708730   8.4627585  14.4108426   0.9364547   4.3227002
  13.5910137   1.4734429   4.3844937  14.0836905   0.0398823   4.4899296
   1.8125321  16.8400752   3.6810497   1.0705630  16.3687024   3.2765734
   1.6044522  17.7760684   3.4727990   3.6128543   2.0754500   1.7745421
   4.1517236   2.1608499   0.9743583   4.0009714   2.7642528   2.3433314
   8.7144403   2.9780962   3.5584363   8.4993569   2.2180099   4.1118131
   8.7269365   3.7055217   4.2201378  10.3091749  17.9843391   2.0009217
  11.2879811  18.1146571   2.0418426  10.2934783  17.3729822   1.2302904
  17.2072920  17.4562750   5.0131252  17.0567096  16.5478958   4.6503098
  16.9850925  18.0043060   4.2325389   2.8365465   1.9663538  16.3099692
   2.1763920   1.3595587  16.7123717   3.5527967   1.3282473  16.1459352
   5.2941994   0.6935268  18.7295636   6.1472320   0.6431606  18.2388413
   5.3802404  -0.0754429  19.3023868   3.4921731  17.4857552   1.2376651
   3.1132018  17.5600160   2.1255306   4.2685071  16.9381297   1.3981885
  16.2803196  16.1153074  17.0358044  15.6414669  16.0702219  16.2930215
  16.2204533  17.0668685  17.2548532  30.9226121  10.0576871   6.8418561
  30.7938487  11.0279002   6.7788196  30.2021048   9.7521327   6.2663096
  30.2879041   8.9132347  10.3569513  29.9446041   9.1260498  11.2392015
  29.4851718   8.7641218   9.8395133  22.0111578   8.8968531  12.0269065
  22.0233223   8.0667693  12.5415252  22.9069136   9.2265902  12.1862303
  33.4448476  12.2595137   8.7869620  32.9186082  11.5048784   9.0916959
  33.5005215  12.7969148   9.5869861  23.0926250  13.4749546  10.3398556
  22.8731782  12.5506235  10.0911915  24.0536776  13.3914779  10.4803076
  19.8448063   6.7910755   5.8310135  19.4080737   7.6311929   6.0634643
  19.2701030   6.5208979   5.0847704  20.2316661   9.0856924   8.2459512
  20.5191335   8.1765617   8.4890679  21.0128368   9.4283846   7.7939376
  30.7167070  17.4436862   9.2329870  31.1424375  16.7637457   8.6689074
  30.2434507  16.9037795   9.8783895  36.8260023   3.4307396  11.6827393
  37.0596173   4.1873284  12.2551744  37.2572050   3.6924906  10.8482002
  31.2867998   6.0458603  11.1462059  31.5280980   5.1010210  11.1086032
  31.1500204   6.2476150  10.2024756  24.6349078   4.1679678   8.4072681
  24.7219749   5.0358968   7.9603271  24.1794655   3.6644057   7.6985579
  32.3863693   4.4394189   6.6997379  32.8871312   4.0735928   7.4666188
  33.1175587   4.8365580   6.1915253  21.1131314   6.6217142   9.0410424
  21.7443791   6.1731526   9.6357261  21.3711766   6.2146496   8.1867611
  26.0554819   8.0518729   8.6445590  26.8785403   7.5824492   8.9112920
  25.6615719   7.3975386   8.0261089  37.3660525   5.1191502  13.8712173
  36.5630502   5.6572921  13.7099462  37.1366338   4.7018379  14.7119404
  23.3428819   3.1876158  12.4837666  23.0215819   3.7528461  11.7552788
  22.6361603   3.3504575  13.1469671  30.4535376  12.6199263   5.9018856
  30.3496668  12.7369096   4.9449949  30.0697795  13.4577812   6.2378535
  26.0841728  10.9342636  12.5656235  25.3788569  11.5204768  12.9227672
  26.7986102  11.5736669  12.4371107  33.8694544   3.7536793   8.8685146
  33.4891836   3.1572219   9.5274272  34.3698450   4.3752691   9.4330469
  22.8976844   4.9513639  10.3870099  23.5297973   5.4807230  10.9239808
  23.5122551   4.5979578   9.7029756  24.3670262  12.8682899  13.5847768
  24.3581215  13.8240285  13.3718795  23.4338569  12.7637982  13.8741273
  20.1948572  12.5004831   4.2783081  20.1077428  12.9605526   3.4136311
  20.5361372  13.2202936   4.8448764  33.7650100  14.1976386  11.4066563
  32.7903250  14.1423123  11.4453622  33.9106273  15.1299311  11.1389308
  34.4657916   2.5715049  12.9427466  33.6647453   2.6657836  12.3986618
  35.1685625   2.7638045  12.2864049  27.1606911   0.6033199   9.8722864
  27.0894994  -0.3468436   9.7278604  26.2452488   0.8706355  10.0953984
  32.0644745  15.8837084   7.3887026  32.4873753  15.0290284   7.1294393
  32.8581023  16.4695142   7.3317018  33.3814241  13.6955493   6.4244208
  33.1221317  13.0645975   5.7392477  33.4824089  13.1072118   7.2048954
  29.5209750   9.2285392   4.5376283  28.9007510   9.9420418   4.2816528
  30.1822488   9.2720946   3.8240527  29.6565356   7.7223190   1.2118740
  30.3243642   8.0095076   1.8642032  30.1716823   7.0409201   0.7161119
  36.9021106   8.7385776  12.8720553  36.1253242   9.3340877  12.7785897
  37.4465402   9.0518158  12.1186824  33.0542566   9.4304411   5.2766208
  32.3547970   9.6239058   5.9461472  33.6978906   8.9366210   5.8269002
  32.8417310   7.5997579  14.6110335  32.7350977   8.3688440  15.1963040
  32.0954853   7.7668085  13.9851784  24.5795491  10.0612436   7.4029983
  24.3280906   9.7074282   6.5244713  25.1517023   9.3472872   7.7565723
  25.9448220  13.5950019  10.0401677  25.9368476  13.4264818   9.0828405
  26.8096730  13.2538049  10.3079669  24.8573006   8.9047841  11.0435734
  25.3529138   8.7285186  10.2140746  25.3800168   9.6247536  11.4529251
  25.9968704  13.2459970  15.7859678  25.4059090  13.9318967  16.1650419
  25.4905553  13.0137309  14.9799175  31.8179997   8.7326169   2.9267173
  32.2635403   9.0561510   3.7432469  32.4705394   9.0455475   2.2535056
  22.8440516   9.2760832  15.0934815  22.8816234  10.0566290  15.6811844
  21.8859149   9.2585962  14.8901083  29.5342333  15.1940056   6.5396786
  30.3699129  15.5132839   6.9327611  29.1780978  15.9908584   6.1223861
  24.0897145  15.1767319  16.4418316  24.0432047  15.4291189  15.4974310
  23.1436296  15.0238133  16.6636897  34.9873688   0.3933483   2.1154714
  34.5410063   0.5362255   2.9682467  35.6831071   1.0679151   2.1376675
  23.7125173   9.2034624   4.7985399  23.2260814   9.8932047   4.2924898
  23.0988441   8.4633016   4.7390914  36.7237152  14.8978563   1.4021739
  37.1003329  15.7720852   1.6115413  37.4885277  14.2996419   1.5312371
  19.5973717  11.5829189  13.8370799  19.1052055  11.6542504  12.9915982
  19.7635450  10.6205150  13.9062509  19.4813965  14.4168539  10.4607297
  20.4136129  14.1861032  10.5731672  19.3562513  15.0743575  11.1618392
  37.6481011  15.1413553  16.4404292  37.4249324  14.2031396  16.4229261
  36.7982562  15.5179713  16.7704774  28.3253760  14.6065361  15.0266457
  28.4118485  15.3682264  15.6300393  27.5826571  14.1082641  15.4129274
  29.2464894  18.1405742   4.9621020  29.0061761  18.2315648   4.0215910
  28.9998887  19.0123722   5.3268056  22.6598908  17.0404271   6.9281147
  22.8419570  16.6989459   7.8314912  22.0971259  16.3270127   6.5720814
  31.8327117  17.7428465   2.0971571  32.4288997  17.0839210   1.6746950
  32.0081014  17.5488451   3.0370237  31.8653354  17.4428153   4.8093591
  30.9019440  17.5919611   4.9347707  32.0406440  16.7385233   5.4532963
  34.6406933   6.3900092  16.6871943  33.9970379   6.7221137  16.0383640
  34.7498713   5.4648406  16.3919420  21.8363135  12.9772102  14.6078116
  22.0521827  12.5469997  15.4599062  21.0228655  12.4972970  14.3426744
  24.5808370   1.2168774  10.8963214  23.7748211   1.1408866  10.3481310
  24.2879718   1.9482250  11.4786268  29.4732344   1.0278008  14.4709862
  29.5618475   0.3729062  15.1724121  28.4986920   1.0900519  14.4175246
  32.4032317   4.8041506  15.0068405  31.6843863   4.7367126  15.6766146
  32.3581069   5.7404541  14.7382742  33.6999931   9.6789257   1.1899743
  33.2768313   9.7483497   0.3057465  34.1711382  10.5183955   1.2299041
  28.8915269   3.5498333   1.5343036  28.3332775   3.3466261   2.3131340
  28.4717935   3.0116139   0.8537150  24.6183249   6.3608884  12.0136476
  23.9191483   6.4665587  12.6942918  24.7051910   7.2831271  11.6843360
  24.6698421   6.4283899   6.8975177  23.7036978   6.2856896   6.7949967
  24.9758394   6.1827720   5.9937795  30.1761374   6.7812916   5.6648173
  29.9108561   7.6522519   5.2980346  30.8782053   6.5118031   5.0380948
  29.2943970   7.0589964  16.9838221  28.7890642   6.2856456  17.3216586
  30.1506822   6.9153492  17.4271479  31.0207410   6.2774495   8.3763862
  30.6928931   6.8413618   7.6496544  31.3686783   5.5352221   7.8398988
  22.3775477   6.5613270  13.6064079  22.4696687   6.9813964  14.4738089
  21.9431573   5.7122345  13.8414483  25.3280784   3.6366641   0.2517822
  25.2782717   3.5179069   1.2235003  24.8490311   4.4707357   0.1508783
  18.9264083   3.4831010   7.6257759  19.4974071   3.6712410   8.4006832
  19.5421299   3.5027769   6.8828606  19.9788817   4.3640264   2.9882392
  20.6611722   4.7848765   2.4227420  19.4484020   5.1560014   3.2110820
  30.5140884   7.7355629  13.1293066  30.7952527   7.2442199  12.3214786
  29.8396009   7.1235917  13.4834790  27.4519175   3.9169220   7.8214136
  26.5292036   3.9540271   8.1402576  27.9321865   3.6747873   8.6301463
  22.0860556   5.5545371   6.6874162  21.2733727   5.8928564   6.2381818
  22.2425325   4.6956827   6.2542757  25.4360211   5.6013527   4.4062083
  26.4104021   5.5384262   4.4895855  25.3098329   6.0010357   3.5155196
  31.5966218   3.2882732  11.0819446  31.0441962   3.3450999  11.8896382
  30.9462432   2.9290389  10.4482818  24.6471418   6.4933903   1.9271967
  23.7458137   6.7366664   1.6485934  25.2148730   7.0797104   1.3899912
  34.9804431  18.8223567  17.5480067  35.1540049  19.2393783  16.6822130
  35.7757044  19.0908355  18.0498284  22.6474369  11.4845553  16.8961014
  23.3147236  11.5223632  17.6084705  21.8264353  11.4414943  17.4251529
  28.2445176   6.6702438   9.6287868  29.1396964   6.4375693   9.3290520
  28.1164125   6.0731609  10.3867201  23.4526083   3.0001051   6.2183560
  22.9316111   2.2008498   6.4460896  24.1034899   2.6420926   5.5990414
  27.1665489   5.2431662  12.1570110  26.3386873   5.7647702  12.1313950
  27.6665957   5.6527076  12.8924513  27.7007410  11.2690376   3.8611480
  26.9437661  10.8335374   3.4138895  27.3069711  11.4575351   4.7491981
  34.8752941  10.4497574  12.3870907  35.2748401  10.8202424  11.5819244
  34.0047844  10.1617603  12.0074915  31.5148777   3.9347141   2.1894387
  30.5681739   3.9988586   1.9343242  31.7051478   4.8234814   2.5479610
  29.7397651  11.5770047  15.5366798  28.8926355  11.4950554  15.9932997
  29.5225969  12.1176581  14.7405846  32.1992474   6.1082955   3.8166601
  33.0975147   5.9533340   4.1656190  32.2792429   6.9920087   3.4072608
  22.9896414  10.8077077   9.5770179  23.5306691  10.6136289   8.7842179
  23.1246239  10.0097663  10.1082734  29.8547667  12.7926848   3.0274682
  29.4562085  13.6943362   3.1136220  29.0834441  12.2357109   3.2791803
  20.0427362   9.0119317  14.8899981  19.8579806   8.6445044  15.7765261
  19.3513483   8.5755668  14.3577817  27.0528004   8.7346468  17.0867325
  26.4997284   8.3568237  16.3805975  27.9084715   8.2855129  16.9147517
  31.8607573  14.2266377  14.8867037  31.1156331  14.0226278  14.2765252
  31.3999829  14.3661663  15.7341957  37.1545492   6.4968423   3.6503490
  36.5295527   6.2900102   2.9122968  37.3275266   7.4318190   3.4048359
  35.6012698  15.0008113   3.9466349  34.9676115  14.3141165   4.1960402
  35.7723416  14.8084217   3.0036229  32.8623487   9.8405315  10.7674698
  31.8841685   9.8447398  10.8141622  32.9878278   9.0670066  10.1831711
  25.3609346  14.2364068   7.0595066  25.5987304  15.1215302   6.7182846
  24.4189067  14.2053801   6.8520545  21.1533797   8.9375240   1.6278229
  21.6094327   9.6526538   2.1157953  20.2324099   9.0452670   1.9473703
  26.4207711  11.8174810   6.1858686  26.1936117  12.7066572   6.5240391
  25.8222527  11.2539665   6.7106174  27.1434488  16.0374483  12.8367951
  27.8019132  16.7370336  12.6504437  27.6918952  15.4182621  13.3650168
  25.2953607  16.9701905   6.0159710  24.3613173  17.1277949   6.2620953
  25.7142015  17.8011675   6.3353916  32.8197933  12.9202570   1.7691173
  33.2831995  12.4878781   2.5177042  31.9455189  13.0539749   2.1632208
  33.4655091  16.5430897  14.9811944  32.7588876  15.9241438  14.6922614
  33.4262639  17.2188636  14.2728571  37.5570798  17.5365694   2.0576584
  38.1728369  18.2722065   2.2840170  36.7058534  17.9696586   2.2991016
  21.3596855   3.9765699  14.2728870  20.4126701   3.9518425  14.0260462
  21.3704948   3.2646878  14.9452483  33.9520916  11.7524897   4.0131293
  33.5707046  10.9641664   4.4509119  34.9080078  11.5515945   4.1008208
  21.1358504  15.5578352  12.7094998  21.4479297  14.6809071  12.9859333
  21.3770509  16.0947545  13.4752061  27.1439669  14.2804192   0.4988238
  27.2995680  13.4115100   0.0915818  26.5304999  14.0409279   1.2223047
  25.6426801  13.7889789   2.8039288  26.2073372  13.2837692   3.4036995
  25.8284295  14.7148821   3.0809784  22.2370523  10.9308330   3.2524931
  21.4992789  11.3934320   3.7039166  22.6347830  11.6868107   2.7696393
  30.2848182   3.5151025  13.5344684  31.0751534   3.6822037  14.0751806
  29.9908625   2.6340707  13.8504837  31.0988703   2.8623665   4.7495698
  31.2409960   3.2593673   3.8642725  31.4849446   3.5434143   5.3402281
  28.7174879  15.2446107   3.2155305  27.8225137  15.5985906   3.3913265
  29.1357801  16.0234768   2.8203929  28.0410103   5.0343406   5.3644735
  28.7988349   5.6445996   5.5024263  27.8333727   4.7786869   6.2896677
  28.8025219   5.9733406  14.3324720  28.9552173   6.2619318  15.2533046
  29.2306239   5.0963188  14.3029459  28.9873043   1.9669217   6.2956745
  28.7971047   2.7660931   6.8178829  29.7221159   2.2691411   5.7171186
  26.2025501  16.3436033   3.4978408  26.1888912  17.1929178   2.9988018
  25.8652946  16.6277910   4.3766085  24.7825945   3.2835473   2.9348489
  24.7158167   4.1040156   3.4615504  25.6758266   2.9822964   3.2137569
  34.9451963   3.9071108  15.3069848  33.9831781   4.1143198  15.2853610
  34.9975778   3.5008376  14.4170599  33.4590577   7.5681959   9.2065002
  32.5707770   7.1828180   9.0893959  33.9081287   6.8916722   9.7583158
  22.9919602  13.2831124   1.9658441  23.8001840  13.6519648   2.3749510
  23.4275006  12.7961219   1.2283823  21.1751727   6.2331866   1.2832695
  21.2322832   7.2073000   1.3994343  20.4595477   6.1753393   0.6274174
  34.6646276  16.9460793  11.0294301  34.4889442  17.6172678  10.3317685
  35.6437398  16.9932332  11.0644098  22.0204319   1.2758617   9.7153779
  21.9626806   1.2856622   8.7399387  22.0743732   0.3042998   9.8597186
  21.0236630  14.8884632   5.7276585  20.2329509  15.1434567   6.2225409
  20.9872975  15.5113082   4.9626586  20.3460959  17.7813492  17.4392529
  21.0493449  17.5083258  18.0690866  20.0267957  16.9148406  17.1346961
  24.7173952  16.2986023  18.8947156  25.5841247  15.9051410  19.0689745
  24.5477081  15.9542082  17.9921962  29.2688742  15.9549339   0.1390049
  28.4653182  15.4027824   0.2726478  29.9381408  15.2590896   0.0907430
  31.2384200  14.8598688  17.7283395  30.9614097  13.9937445  18.1099562
  32.0610940  15.0440442  18.2121848  33.5137981  15.7927740   1.2951210
  33.8157735  14.8846513   1.4265907  34.0680917  16.1063167   0.5477652
  20.1953956  11.4038816  18.2181602  20.2256231  10.4377467  18.0592390
  19.4939024  11.6805269  17.5876600  24.6296697  11.6310158   0.6237371
  25.0533793  11.0497285   1.2830303  25.2643297  11.6491761  -0.1024245
  26.7219677  11.4919188  17.7416283  26.5272790  11.9478987  16.8935084
  26.8993402  10.5687092  17.4630865  29.9700283  12.6639464   0.2563111
  29.9692311  12.6779242   1.2355111  30.8152730  12.2258321   0.0599464
  32.3279306  11.3261980  15.1138140  32.2015240  12.1180432  14.5597706
  31.3621050  11.2081519  15.3112378  21.0143867   8.7275353  17.7519783
  21.7178937   8.1238680  17.4871783  21.1131455   8.7423787  18.7269523
  25.6922288   9.8102406   2.6020528  25.1255655   9.4075106   3.2863815
  26.0949241   9.0378686   2.1636456  25.0396041   7.5549299  15.0955190
  24.3337506   8.2340896  15.0229416  25.7448496   7.9352204  14.5197843
  26.8955216   7.8909352   0.8364778  27.0917630   7.5946045  -0.0666937
  27.8055343   7.8359512   1.2125266  30.1186570  10.1338963  18.5941771
  30.7473968   9.7855406  17.9469709  29.7786029   9.3234543  19.0146838
  25.5357326   5.0382216  16.0001434  25.5856065   4.4094976  15.2517392
  25.3801558   5.8909793  15.5331189  25.7850983   3.3371088  13.7334487
  26.3281850   3.8536676  13.1011861  24.9159166   3.3319997  13.2741908
  27.1042529   8.7080123  13.8282888  28.0599629   8.7156112  13.6819609
  26.8087187   9.5139029  13.3562740  31.5724436   6.5147620  18.6871387
  31.8494531   5.5871413  18.6316460  32.4184297   6.9788501  18.6046434
  33.1277239   9.4893642  16.9583076  32.8006654  10.2061594  16.3634365
  34.0881090   9.5563165  16.7881115  23.9796110   5.8957338  18.2113486
  23.1703996   5.3660592  18.0391177  24.4637718   5.7788428  17.3688693
  26.6846425   0.8908539  14.7401617  26.3613691   1.7854697  14.4855406
  26.1653737   0.3205171  14.1499225  27.8076980   4.8734053  17.5938139
  27.3967249   4.4998969  18.3935966  27.0271579   4.8788399  16.9973717
  30.4611898   4.2298585  16.7911284  29.5419638   4.2164258  17.1247089
  30.9089041   3.5901364  17.3789816  32.1485706   2.7959144  18.5979036
  32.0016015   1.8460991  18.6963165  31.9606554   3.1271160  19.5034001
  21.9322585   4.1214936  17.9133978  21.9233790   3.3526183  17.2986939
  21.9566514   3.6661276  18.7771714  27.5298516   1.9725584  18.8019397
  27.2470127   1.1568780  18.3455377  26.7137466   2.5114973  18.7989092
  26.4938128  18.6285756   2.0122558  27.4690707  18.5509647   1.9486065
  26.2763097  19.2120738   1.2745024  20.1989936  13.4424737   1.6966846
  21.1736301  13.4132540   1.5701779  19.8589320  12.7736877   1.0614113
  19.1857607  18.5554269   6.5787457  18.5472022  18.1680683   5.9385773
  19.3499062  17.7794225   7.1578751  19.7174543  16.4802038   8.3070102
  19.3258282  15.7000407   8.7342418  20.1743368  16.8824802   9.0677299
  37.3513673  17.3532135  11.5032531  37.4603077  17.7398180  12.3885088
  38.0766551  17.7798007  11.0209256  36.8721735  17.2035892  14.3367278
  36.2672372  16.6577400  13.8179003  37.3560254  16.5492557  14.8664400
  35.3605930  12.7766174  18.8867598  34.4871380  12.8376531  19.3255668
  35.8342302  13.5233973  19.3091271  36.6324034  11.0107344   4.3443283
  37.4158204  11.5978564   4.3874028  36.8016988  10.4136666   5.1064440
  37.1353104   9.1171489   6.2913479  36.2660543   8.7259167   6.5370667
  37.5591243   9.2506601   7.1613285  36.9828095  12.1151239  11.4129580
  37.4887411  11.3841221  10.9961981  37.3234643  12.8892560  10.9113424
  37.3892139   9.0807439   2.5308791  36.8620820   9.2854017   1.7461292
  37.0654398   9.7695442   3.1526844  35.5656680   6.1933094   1.5687302
  35.6320659   6.7066860   0.7536260  35.2062281   5.3449719   1.2329096
  34.7579754   7.8432515   6.8234649  34.6749642   6.9173585   6.5374210
  34.3366609   7.8145891   7.7144891  19.6878799   9.7614684  10.8673380
  19.8512129   9.6038636   9.9120767  20.5750533   9.5443471  11.2380720
  35.9173418   9.8488732  16.5551697  36.3594525   8.9676350  16.6069502
  36.3716264  10.2276381  15.7869692  37.1152418   7.4715146  16.7541662
  36.2404676   7.0260429  16.7488774  37.6880822   6.6877128  16.9345773
  34.8029275   3.8355465   0.4431089  35.4991420   3.2471412   0.8092599
  34.0105634   3.2865087   0.5443045  34.6196644   5.3466995   5.2054502
  34.8464070   4.3869587   5.2039448  35.4077770   5.7075436   4.7674175
  34.9725435   5.7280506  10.6054196  35.9322736   5.9171608  10.4997955
  34.8827780   5.8744357  11.5671910  35.1500815   6.6131234  13.2814801
  34.3339917   6.9938661  13.6635555  35.7158970   7.4035916  13.1649020
  19.4896439   5.0775277  17.1907729  20.4207204   4.8125793  17.3332466
  19.0591394   4.2023947  17.1148923  37.2836285   0.9697606  18.9537612
  38.0686247   0.4720683  18.6556576  37.1026906   1.5369073  18.1677663
  35.2626706   2.6565719   5.1947780  35.3746175   2.2304732   6.0694614
  34.5840959   2.0614871   4.8058674  20.4894405   3.5688706   9.8784921
  20.8995365   2.6851382   9.9785736  21.2341100   4.1401089  10.1370932
  18.8092688   6.3297962  10.6492401  19.5306566   6.3447154   9.9892671
  19.1482927   6.9302148  11.3228778  36.9943037   2.6398614  16.7946585
  36.1351621   3.0989816  16.7070567  37.0662177   2.2356658  15.9093928
  36.9583783   2.5648956   1.6826049  37.5058633   1.9224114   1.2118260
  37.6251260   3.1986197   2.0079790  19.2554912   2.4696372   4.8320757
  18.2841221   2.5916611   4.8766819  19.5206262   3.2309594   4.2709307
  34.1277174  17.5709960   6.9782958  34.7809390  17.5171237   6.2489115
  34.5997140  18.1158128   7.6242168  19.1141427   2.1919528  13.9104953
  19.3542557   1.2339907  13.7460512  18.7717537   2.4457474  13.0345505
  21.4728765  14.8400280  17.3553129  20.6037348  14.8051776  16.9117615
  21.2798004  14.4164332  18.1999398  24.5087846  15.6752574  13.6503718
  24.2680927  16.5724389  13.3371663  25.4680807  15.7117009  13.4455675
  28.5801144  16.9147413  16.6037974  28.8145028  16.6383010  17.5088634
  29.4168133  17.3395159  16.3118565  30.8674604  18.2834744  15.9780186
  31.5120589  17.7516264  15.4808439  31.3876903  18.5648524  16.7573069
  35.6405913   0.4111906  14.7426666  35.3991476   1.3008171  14.4388800
  35.6646786  -0.0485643  13.8791939  21.6472742  18.6942175  13.6802523
  20.8953809  19.2137182  13.3167467  21.5928649  18.9457867  14.6103137
  24.2605796  18.3151653  12.8645457  23.3227827  18.5113258  13.0871654
  24.3702871  18.8218635  12.0347872  28.8894347  18.1053812  11.9847146
  28.4252107  18.5662444  11.2634468  29.0372282  18.8330789  12.6227191
  31.3382298  17.1573927  13.0932175  30.4791251  17.2365491  12.6433303
  31.8242357  17.9158308  12.7540125  33.8980807  18.6138007  13.1285639
  33.9330280  19.5332879  12.7876444  34.1244730  18.0888768  12.3327414
  21.2091692  17.3628751  10.5578884  21.1876647  16.8592081  11.4005147
  21.9858765  16.9262679  10.1390033  23.2888486  16.0456069   9.4101814
  23.1845030  15.1101295   9.7060845  24.2123765  16.2261811   9.6833285
  25.9565696  16.4431755  10.3057402  26.1148297  15.5230960  10.0243083
  26.2468017  16.3772932  11.2376277  29.4519098   2.2917660   9.4201669
  28.7233030   1.6706072   9.6199666  30.1185951   1.7082316   9.0194471
  34.5966028   0.5416877   9.7933541  35.0934304   0.8459423   9.0061418
  33.6818260   0.5730903   9.4670298  36.0475755   1.4208647   7.5491335
  36.7912032   0.8783650   7.2713024  36.5042901   2.2784045   7.7259469
  21.9987443   0.8010041   6.9849639  21.2043532   0.6255711   6.4637117
  22.4574155  -0.0540956   6.9876487  20.3900006   0.8992931   2.8890894
  21.0265054   1.4815628   2.4142058  19.9670275   1.5220528   3.5109178
  26.5363928   0.7539413   6.4104607  27.4007694   1.2109417   6.4921532
  26.2747442   0.6432662   7.3294674  31.8722191   0.7437366   8.5472871
  32.0955926   0.9498137   7.6318292  31.5920122  -0.1840078   8.4729995
  33.2557988   0.9315076   4.3424256  32.4088089   1.4166007   4.3208426
  32.9734730   0.0155963   4.4911755  20.6862969  16.8104490   3.8753353
  19.9865801  16.6497034   3.2168760  20.6245360  17.7755658   3.9615810
  22.5354340   2.0668060   1.7170000  22.7848882   2.0247212   0.7831741
  23.2731482   2.5810942   2.1073994  27.3828694   2.8968394   3.7642374
  27.7315944   2.1131024   4.2217627  27.6667715   3.6187665   4.3702286
  29.1666268  17.9609929   2.0285766  30.1431267  18.1097074   2.0490353
  29.1434093  17.3730297   1.2403865  36.0668550  17.4578420   5.0089009
  35.9111982  16.5505201   4.6462784  35.8349630  18.0102129   4.2334987
  21.7536189   1.9309208  16.3437761  21.0894175   1.2513857  16.5456758
  22.5399631   1.3738181  16.2334703  24.1605380   0.6632780  18.7966462
  24.9989896   0.6186053  18.2804207  24.2778165  -0.1017374  19.3724892
  22.3350211  17.4339441   1.2054312  22.0284561  17.6637997   2.0928545
  23.2019652  17.0491804   1.3810684  35.1553611  16.1153973  17.0466202
  34.4948623  16.1237283  16.3114954  35.1164585  17.0645533  17.2842642
  49.7641527  10.0598285   6.8705272  49.6384035  11.0297386   6.7891748
  49.0628805   9.7492071   6.2723276  48.7002723   9.2977947  10.5536405
  48.7693372   8.8150732  11.3989685  48.2743292   8.6369130   9.9839001
  40.8281181   8.9108750  12.0520757  40.8638773   8.0695179  12.5475665
  41.7363801   9.2276855  12.1640902  52.3514484  12.3397289   8.8122393
  51.8795734  11.6036948   9.2256151  52.5474541  12.9136252   9.5720872
  41.9628207  13.4738030  10.3538343  41.7450567  12.5509172  10.0975309
  42.9229947  13.3869469  10.5004830  38.7023021   6.7963252   5.8364800
  38.2583383   7.6339203   6.0671543  38.1338364   6.5254734   5.0856158
  39.0756686   9.1012647   8.2998657  39.3689816   8.1904394   8.5281867
  39.8235305   9.4272751   7.7836552  49.5898454  17.4324627   9.2298121
  50.0138009  16.7554839   8.6615743  49.1704953  16.8866427   9.9060998
  46.9424236  11.7707022  11.0045892  47.3447510  11.0375222  10.5082500
  47.7212828  12.0187506  11.5479348  55.6503879   3.4334658  11.6600822
  55.8808018   4.1440527  12.2944424  56.1389090   3.7259677  10.8687944
  50.1367178   6.1001028  11.0722155  50.3782039   5.1569809  11.1637745
  50.0390295   6.1675128  10.1033751  43.5011004   4.1648788   8.4059710
  43.5776658   5.0334703   7.9579060  43.0423393   3.6592758   7.7005748
  51.2501126   4.4408514   6.7063294  51.7515128   4.0670187   7.4694923
  51.9835495   4.8254843   6.1912777  39.9656077   6.6189973   9.0425820
  40.5992115   6.1679643   9.6326548  40.2214581   6.2174348   8.1852855
  44.9329175   8.0657315   8.6441070  45.7733081   7.6329208   8.9077317
  44.5480604   7.3965715   8.0369782  56.1776584   5.1000474  13.8176477
  55.3612450   5.6340277  13.7268290  56.1494400   4.8651214  14.7545835
  42.2055744   3.1820885  12.4809268  41.8767083   3.7502968  11.7581399
  41.5028148   3.3398542  13.1503542  49.3217038  12.6141310   5.9061674
  49.1964148  12.7331094   4.9522796  48.9337087  13.4481790   6.2500557
  44.8417168  10.8551828  12.5605875  44.2682014  11.5678972  12.9204486
  45.5272517  11.3682574  12.0827497  52.7293863   3.7622842   8.8743005
  52.3695342   3.1562770   9.5357662  53.2447715   4.3753593   9.4341333
  41.7565667   4.9495287  10.3852930  42.3851557   5.4786643  10.9265941
  42.3739923   4.5978663   9.7034953  43.2082734  12.8775972  13.5984513
  43.1798714  13.8324360  13.3852166  42.2716941  12.7389617  13.8554969
  39.0502859  12.4952570   4.2837097  38.9536866  12.9487791   3.4161378
  39.3809495  13.2251137   4.8441347  52.8582393  14.2624704  11.0701204
  51.8838084  14.2589473  11.2237941  52.9978767  15.2011774  10.8354063
  53.3234622   2.5536024  12.9375673  52.5244388   2.6716943  12.3972572
  54.0298028   2.7595237  12.2888923  46.0090428   0.6150457   9.8409648
  45.9524498  -0.3421371   9.7458456  45.0999853   0.8729489  10.0984103
  50.9192252  15.8880650   7.3530899  51.3456158  15.0320838   7.1078297
  51.7147260  16.4722883   7.3105198  52.2561535  13.6986895   6.4008366
  51.9595395  13.0535814   5.7452277  52.3424840  13.1393306   7.2043618
  53.9486379  12.2838812  14.6453522  53.8606977  11.6789489  13.8764303
  54.0280472  13.1563759  14.2053483  48.3971931   9.2366118   4.5600920
  47.7626436   9.9413975   4.3119496  49.0393939   9.2812360   3.8299454
  48.5234482   7.7232426   1.2107881  49.1910159   8.0080459   1.8642676
  49.0385542   7.0434865   0.7126064  55.7129834   8.7725292  12.8150909
  54.9654734   9.4083336  12.7759260  56.2510057   9.0850678  12.0601586
  51.8934697   9.4353074   5.2936452  51.1952746   9.6331861   5.9628172
  52.5328404   8.9363327   5.8437583  51.6383230   7.5853414  14.6026030
  51.5828970   8.2906133  15.2753245  50.9442349   7.8770920  13.9767734
  43.4315526  10.0636994   7.3994012  43.1768641   9.7101757   6.5217981
  44.0029872   9.3497906   7.7526583  44.8238927  13.5168457  10.0676147
  44.8325915  13.3918621   9.1048957  45.5748202  12.9572302  10.3553065
  43.6689644   8.8736637  11.0285591  44.1992219   8.7327829  10.2144702
  44.1736489   9.5784774  11.4896052  50.2402794  14.4130256  11.6671985
  50.0468280  15.1110519  12.3181662  49.7999389  13.6251148  12.0462393
  44.9362456  13.3185295  15.7116321  44.3169197  13.9469717  16.1427113
  44.3839902  13.0284401  14.9555150  50.6826990   8.7285599   2.9273327
  51.1175496   9.0567820   3.7474724  51.3383164   9.0427378   2.2583353
  41.6921594   9.2765341  15.1054823  41.7581153  10.0581439  15.6890073
  40.7424089   9.3053736  14.8809882  48.3951819  15.1674863   6.5446314
  49.2291705  15.5047440   6.9277496  48.0141775  15.9591527   6.1408749
  42.9626919  15.1497873  16.4255812  42.8989687  15.4238238  15.4893209
  42.0189614  15.0179009  16.6681132  53.8337196   0.4003942   2.1103885
  53.4035482   0.5257235   2.9740990  54.5324999   1.0709329   2.1354040
  42.5652101   9.2033037   4.7952113  42.0838902   9.9011523   4.2946979
  41.9428963   8.4706965   4.7314302  55.6078264  14.9066849   1.3515474
  55.9630124  15.7754858   1.6157897  56.3592712  14.3051828   1.5320919
  38.1112429  11.6799241  14.0370490  37.9758520  11.6361912  13.0731282
  38.4141445  10.7687890  14.2424861  38.3203381  14.4299358  10.5393253
  39.2642934  14.2229361  10.5857244  38.2609580  15.1960834  11.1327418
  56.5468225  15.0907821  16.4813241  56.3663677  14.1330030  16.4102787
  55.6616409  15.4066153  16.7769870  47.3708607  14.4580109  15.1284422
  47.3732551  15.2989850  15.6362472  46.4884672  14.0994206  15.3711801
  48.1197906  18.1557432   4.9567892  47.8481148  18.2561504   4.0271878
  47.8505044  19.0098918   5.3468284  41.5206448  17.0340032   6.9212887
  41.7001103  16.6923328   7.8245360  40.9396464  16.3339057   6.5691214
  50.6969450  17.7448164   2.0875216  51.2975980  17.0820719   1.6782446
  50.8582923  17.5554707   3.0316322  50.7288833  17.4411261   4.7977842
  49.7664019  17.6001217   4.9246113  50.9025811  16.7615719   5.4694226
  53.5549692   6.3773105  16.7377051  52.9110380   6.7147333  16.0977021
  53.6502957   5.4480283  16.4468442  40.6208514  12.8998556  14.5776184
  40.9002409  12.5099178  15.4313719  39.7372464  12.5030784  14.4545734
  43.4350883   1.2135861  10.9073071  42.6343869   1.1444640  10.3498241
  43.1379144   1.9455277  11.4881373  48.3271401   1.0294714  14.4575526
  48.4376033   0.4279580  15.2022276  47.3512755   1.0749796  14.4140730
  51.2236995   4.8021120  14.9562741  50.5346701   4.7226092  15.6559557
  51.2281577   5.7597288  14.7672948  52.5631309   9.6812213   1.1857680
  52.1373941   9.7475231   0.3029452  53.0079731  10.5343823   1.2367655
  47.7523979   3.5476010   1.5358218  47.1906652   3.3454983   2.3127410
  47.3263516   3.0193928   0.8510963  43.4785214   6.3444015  12.0208265
  42.7849362   6.4575024  12.7050745  43.5604479   7.2651094  11.6837357
  43.5348549   6.4276627   6.9032647  42.5668669   6.2961285   6.8024161
  43.8342218   6.1860832   5.9963206  49.0433404   6.7922811   5.6899946
  48.7761036   7.6614462   5.3188766  49.7342250   6.5145713   5.0538601
  48.1602804   7.0525967  16.9476973  47.6609872   6.2843858  17.3071786
  49.0064925   6.9482459  17.4225426  49.9257445   6.3018992   8.3319419
  49.5547001   6.8017328   7.5759719  50.2855482   5.5397290   7.8304641
  41.2189635   6.5604745  13.6015599  41.4115857   6.9358812  14.4735694
  40.7882498   5.7107164  13.8408284  44.1931286   3.6398151   0.2479028
  44.1331809   3.5310174   1.2199613  43.6773761   4.4494276   0.1266231
  37.7794263   3.4762941   7.6253169  38.3531075   3.6707208   8.3967992
  38.3891200   3.5097625   6.8778682  38.8394752   4.3677008   2.9889212
  39.5141398   4.7937244   2.4177632  38.3048346   5.1567249   3.2133546
  49.2329823   7.8387526  12.9178373  49.6138147   7.1997663  12.2694479
  48.6597039   7.2334622  13.4352531  46.3260091   3.9752128   7.8589182
  45.3965317   3.9790731   8.1612800  46.7870102   3.5982685   8.6281746
  40.9456188   5.5604308   6.6863188  40.1327264   5.9031385   6.2404364
  41.0960609   4.7021935   6.2508069  44.2933684   5.6033704   4.4068815
  45.2681557   5.5462305   4.4780542  44.1534932   6.0039299   3.5182375
  50.4408706   3.3404824  11.0638901  49.9091995   3.3503219  11.8894363
  49.7941140   2.9637415  10.4397125  43.4908604   6.4912539   1.9364667
  42.5882056   6.7228247   1.6526309  44.0532416   7.0780787   1.3951064
  53.8370869  18.8237998  17.5282391  54.0896331  19.2742756  16.7028106
  54.5596317  19.0926869  18.1275719  41.5201498  11.5025128  16.8841086
  42.1917131  11.5248984  17.5951053  40.6999624  11.4834905  17.4127741
  47.2088840   6.7895048   9.7086000  47.9669346   6.3426337   9.3014456
  46.9661518   6.1738613  10.4248002  42.3133302   2.9965653   6.2213321
  41.7872822   2.2008169   6.4494203  42.9505987   2.6383699   5.5884221
  46.0562932   5.2965995  12.1276004  45.2072624   5.7842905  12.1370720
  46.5479093   5.6893499  12.8763443  46.5665898  11.2530057   3.8801334
  45.8074703  10.8242680   3.4291508  46.1681126  11.4498502   4.7645398
  53.6950485  10.6044443  12.4720814  54.2032695  11.1990783  11.8819003
  52.8987722  10.4043550  11.9299492  50.3744295   3.9347544   2.1839008
  49.4257639   3.9879108   1.9323788  50.5544506   4.8242152   2.5448957
  48.0412547  11.6341920  14.9900009  48.0848508  11.2454052  15.8720481
  47.7986054  12.5587164  15.1703109  51.0467857   6.1058243   3.8281524
  51.9471894   5.9463050   4.1697229  51.1288497   6.9869238   3.4135376
  41.8505275  10.8145732   9.5803199  42.3851726  10.6278271   8.7815950
  41.9878441  10.0092164  10.0993176  48.7011542  12.7895557   3.0197281
  48.3074690  13.6929029   3.1112962  47.9311430  12.2350572   3.2810346
  38.8195900   9.1625378  14.9557450  38.7280449   8.6963611  15.8092264
  38.2340059   8.6331044  14.3795509  45.9309331   8.7334796  17.0905714
  45.3940442   8.3670862  16.3691175  46.7887439   8.2828542  16.9339481
  50.2113121  14.0286953  15.0151288  49.2574723  14.1856338  14.8974043
  50.3298882  14.3323442  15.9407124  56.0037323   6.4949812   3.6509635
  55.3791240   6.2850689   2.9135058  56.1802174   7.4275614   3.4016381
  56.1723705  12.2213965  16.2024995  55.2481757  12.3404287  15.8863902
  56.6186723  12.0384196  15.3460055  54.4957516  14.9954303   3.9418834
  53.8174740  14.3646762   4.2235943  54.5988021  14.7965619   2.9922576
  51.5299240   9.9081376  10.7997272  50.5665577   9.8119027  10.6654242
  51.8564814   9.1507987  10.2722681  44.2118540  14.2327135   7.0459773
  44.4467723  15.1252318   6.7219577  43.2679349  14.2078611   6.8476430
  40.0220071   8.9304134   1.6539576  40.4651915   9.6588916   2.1336213
  39.0935590   9.0434928   1.9492735  45.2878312  11.8169172   6.2006523
  45.0553057  12.7076198   6.5334388  44.6815060  11.2566821   6.7203793
  45.9762244  16.0859435  12.8722196  46.5981004  16.8137852  12.6617755
  46.5402217  15.5121044  13.4160239  44.1562014  16.9510347   6.0181703
  43.2225218  17.1225264   6.2583946  44.5841434  17.7784536   6.3377603
  49.2401122  11.9414290  12.5512138  48.8708737  11.7535132  13.4441630
  49.9413582  11.2780480  12.4926739  51.6972914  12.9351291   1.7585611
  52.1388243  12.4922062   2.5151669  50.8143807  13.0709074   2.1327286
  52.2301948  16.4421692  14.8435027  51.3986992  16.0792812  14.4806833
  52.3471788  17.2396193  14.2805564  56.4252928  17.5274110   2.0688239
  57.0426243  18.2636447   2.2884079  55.5741942  17.9617574   2.3081903
  40.2298811   3.9607446  14.2713525  39.2821236   3.9218085  14.0298134
  40.2494758   3.2649556  14.9598917  52.7998132  11.7326522   3.9943556
  52.4164126  10.9572548   4.4527640  53.7552405  11.5412067   4.0995053
  39.9937617  15.5803119  12.7374834  40.3406458  14.7241137  13.0371150
  40.2821946  16.1693861  13.4484054  46.0031642  14.2851635   0.4995330
  46.1010597  13.4238538   0.0599959  45.4033884  14.0513031   1.2371154
  44.5052980  13.7892422   2.7989902  45.0357547  13.2827826   3.4275515
  44.6814750  14.7146189   3.0844305  41.0983805  10.9416283   3.2611107
  40.3559192  11.3984022   3.7114505  41.4837094  11.7001943   2.7716540
  49.1509730   3.4986970  13.4932006  49.9074672   3.7124841  14.0680965
  48.8558904   2.6305524  13.8422035  49.9515458   2.8696450   4.7496795
  50.0996007   3.2621853   3.8636793  50.3408367   3.5492274   5.3392799
  47.5843737  15.2502064   3.2181263  46.6842189  15.5894459   3.3991065
  47.9922038  16.0410162   2.8373921  46.9070005   5.0363932   5.3723521
  47.6623475   5.6480113   5.5118013  46.6926297   4.7856894   6.2974778
  47.7423363   6.0305730  14.3199561  47.8407540   6.3167809  15.2513171
  48.1157091   5.1304904  14.3345082  47.8290042   1.9804092   6.2747226
  47.6980301   2.7676915   6.8296498  48.5705610   2.2632751   5.6946893
  45.0681575  16.3330120   3.5079040  45.0431961  17.1788011   3.0033598
  44.7241023  16.6179028   4.3843151  43.6373905   3.2848805   2.9317318
  43.5673223   4.1062397   3.4564296  44.5316082   2.9875473   3.2111521
  53.7719458   3.9194400  15.3480573  52.8069212   4.0918669  15.2747599
  53.9076974   3.5538655  14.4534196  52.3147238   7.6501322   9.2712185
  51.4740140   7.1963748   9.0787864  52.7955534   6.9711023   9.7958527
  41.8472656  13.2794430   1.9616474  42.6504575  13.6606854   2.3671643
  42.2842609  12.7941543   1.2244967  40.0290037   6.2314177   1.2781767
  40.0904146   7.2040968   1.4061310  39.3096056   6.1870213   0.6240443
  53.5158385  17.0007789  10.9973985  53.3691113  17.6811823  10.3011015
  54.4944921  17.0183768  11.0558422  40.8825135   1.2780447   9.7142611
  40.8186675   1.2909281   8.7392922  40.9378094   0.3061536   9.8555679
  39.8619061  14.8844692   5.7236977  39.0652726  15.1505705   6.2025684
  39.8424448  15.5069600   4.9575258  39.2243205  17.8223337  17.4779588
  39.9195760  17.5761180  18.1317048  38.9784173  16.9492303  17.1341304
  43.5298928  16.3235972  18.8854172  44.4074420  15.9977733  19.1300252
  43.4315311  15.9325741  17.9924308  48.1341992  15.9508361   0.1224893
  47.3224170  15.4118979   0.2639210  48.7917786  15.2430881   0.0886531
  50.2493373  14.7715925  17.6636527  49.9140360  13.9730390  18.1338835
  50.9768777  15.0628095  18.2473121  52.3922377  15.7923206   1.3116923
  52.6400125  14.8637229   1.4143623  52.9418024  16.0919363   0.5556641
  39.0399528  11.3054583  18.1993301  39.2751452  10.3626590  18.0437147
  38.0895195  11.2794015  18.0271165  43.4910380  11.6266397   0.6152883
  43.9183465  11.0562482   1.2813803  44.1303494  11.6566032  -0.1057775
  45.5647416  11.4949061  17.7236396  45.4475879  11.9292318  16.8541909
  45.7794466  10.5700179  17.4760474  48.8431732  12.6604921   0.2540124
  48.8134718  12.6785104   1.2331801  49.6709257  12.1818459   0.0828507
  51.3538148  11.4222886  15.2099420  52.2559152  11.7715836  15.0782991
  50.8239834  12.2293495  15.0569778  39.8890477   8.7134881  17.7513070
  40.5887777   8.1042813  17.4842101  39.9709983   8.6966691  18.7294399
  44.5545616   9.8090790   2.6113391  43.9730813   9.4116301   3.2865795
  44.9481849   9.0316303   2.1722979  43.8492026   7.5244649  15.0526460
  43.1709434   8.2343193  15.0203054  44.5718513   7.9144219  14.5044542
  45.7560281   7.8873492   0.8641896  45.9252743   7.6012376  -0.0464730
  46.6732046   7.8240486   1.2196559  48.9567462  10.1417082  18.4337889
  49.7842223   9.7810878  18.0888064  48.6179276   9.3961157  18.9633640
  44.3842461   5.0349366  16.0008158  44.4421720   4.4087464  15.2524245
  44.2189049   5.8873115  15.5358786  44.6581352   3.3453060  13.7095883
  45.1958428   3.8599178  13.0736488  43.7833394   3.3424266  13.2613411
  45.9327093   8.6755528  13.8150693  46.8833996   8.7057598  13.6441334
  45.6221107   9.5101283  13.4021876  50.4169457   6.5310795  18.6661774
  50.7063038   5.6080410  18.7334567  51.2633958   6.9993736  18.6172861
  51.8623295   9.3794605  16.9035659  51.5565316  10.1377892  16.3509619
  52.8353370   9.4765177  16.7919807  42.8203000   5.9098304  18.1956975
  42.0137138   5.3724456  18.0369162  43.3165285   5.7576430  17.3662565
  45.5438316   0.8962573  14.7257891  45.2338042   1.7994027  14.4849880
  44.9679908   0.3400904  14.1793297  46.6764443   4.8824502  17.5967234
  46.3132151   4.4952000  18.4123116  45.8705071   4.8743509  17.0364090
  49.3003059   4.1803246  16.7408249  48.3988357   4.2020128  17.1184608
  49.7713866   3.5841097  17.3582139  50.9593472   2.7873433  18.5651619
  50.8616258   1.8418570  18.7290486  50.7868557   3.1662608  19.4560554
  40.7750872   4.1330161  17.9113109  40.7646740   3.3533816  17.3112884
  40.8181976   3.6923430  18.7836866  46.3921754   1.9990743  18.7606458
  46.0869975   1.1729751  18.3411654  45.5726067   2.5342980  18.7958148
  45.3417486  18.5983546   2.0011781  46.3171276  18.5394970   1.9315282
  45.1070457  19.2125135   1.2949823  39.0409603  13.4351342   1.7035279
  40.0115420  13.3980463   1.5568356  38.6791413  12.7848029   1.0584712
  38.0529530  18.5557526   6.5547511  37.4077386  18.1787017   5.9149083
  38.2115898  17.7774998   7.1305096  38.5834453  16.4871275   8.2848674
  38.1503805  15.7289975   8.7060576  39.0712351  16.8665887   9.0391790
  56.2148122  17.2814888  11.4467988  56.1567134  17.4288612  12.4114917
  56.8907918  17.9249904  11.1900298  55.6822583  17.0074097  14.1983266
  55.1347564  16.2593849  13.8744523  56.1627146  16.5584584  14.9116517
  54.1379660  12.7329392  18.9589748  53.2864366  12.8255138  19.4324944
  54.6430199  13.4916572  19.3166884  55.4863628  11.0057974   4.3496662
  56.2629436  11.5995675   4.4017331  55.6472143  10.4121029   5.1160248
  55.9756865   9.1290755   6.3172378  55.1038170   8.7336138   6.5478858
  56.3822831   9.2589524   7.1938559  55.8544107  11.9985421  11.4241006
  56.3982195  11.3249480  10.9646446  56.0447076  12.8075772  10.9148616
  54.0876919  14.8209469  13.5198633  53.3275947  15.2623909  13.9487367
  53.7244299  14.6067779  12.6327657  56.2424473   9.0846481   2.5296135
  55.6931307   9.2693271   1.7551731  55.9173335   9.7723466   3.1518775
  54.4148136   6.1981733   1.5668263  54.4688084   6.7062604   0.7476482
  54.0636172   5.3430242   1.2392816  53.5999920   7.8502720   6.8457571
  53.5258941   6.9198931   6.5717085  53.1960644   7.8316889   7.7434726
  38.5156000   9.8598874  10.9025557  38.6717305   9.6726586   9.9499830
  39.3958605   9.6098365  11.2706888  54.5737602   9.7439087  16.6426262
  55.1833592   8.9759527  16.5518398  55.0893943  10.4623732  16.2450605
  56.0304729   7.4838035  16.6892591  55.1457575   7.0633341  16.7606992
  56.5905500   6.6943001  16.8657863  53.6652474   3.8376924   0.4352654
  54.3752862   3.2580504   0.7921116  52.8825578   3.2777303   0.5515348
  53.4738696   5.3444631   5.2068528  53.7001407   4.3841077   5.2059900
  54.2647512   5.7031867   4.7722464  53.8196659   5.7693590  10.5969407
  54.7845174   5.9348324  10.4882133  53.7449106   5.8961721  11.5634575
  53.9831680   6.6393453  13.2813313  53.1782109   7.0195451  13.6822829
  54.5538664   7.4281110  13.1664900  38.3496270   5.1052364  17.1782970
  39.2765009   4.8398600  17.3471351  37.9180311   4.2302216  17.1189863
  56.1341421   0.9291968  18.9570987  56.9619581   0.4887668  18.6914932
  55.9630055   1.5159172  18.1820176  54.1117275   2.6583641   5.1915169
  54.2449708   2.2279112   6.0617690  53.4346632   2.0563380   4.8108290
  39.3516048   3.5726770   9.8687570  39.7574421   2.6882622   9.9762367
  40.0948101   4.1425390  10.1343365  37.6575176   6.3294549  10.6462236
  38.3724182   6.3421525   9.9792758  38.0313539   6.8768512  11.3456989
  55.8294471   2.6104657  16.8196360  54.9806439   3.0930069  16.7635113
  55.8845857   2.2436533  15.9181208  55.8208753   2.5761335   1.6640418
  56.3854724   1.8902639   1.2818585  56.4826169   3.2002361   2.0188926
  38.1105542   2.4719219   4.8306894  37.1394743   2.5974152   4.8721078
  38.3801730   3.2316089   4.2693926  52.9829367  17.5630991   6.9634802
  53.6722886  17.5415012   6.2675822  53.4037772  18.0976978   7.6548942
  37.9770852   2.1852696  13.9095585  38.2296640   1.2331378  13.7610848
  37.6318638   2.4260142  13.0313297  40.3381750  14.8488146  17.3285143
  39.4533015  14.8132016  16.9233599  40.1777656  14.4930068  18.2121413
  43.3278187  15.6771542  13.6215237  43.0961249  16.5826929  13.3238030
  44.2854560  15.7100492  13.4152068  47.4637518  16.8767534  16.4978458
  47.6230778  16.6203905  17.4319770  48.2989765  17.3516053  16.2955324
  49.7626313  18.2807929  15.9983616  50.4835843  17.7436863  15.6416858
  50.1768027  18.6191899  16.8232192  54.4741824   0.4097560  14.7479691
  54.2541399   1.3044794  14.4405467  54.5204619  -0.0464253  13.8838427
  40.4915847  18.6669007  13.7063533  39.7213964  19.1489376  13.3291700
  40.4951069  19.0279322  14.6044053  43.1011661  18.3108036  12.8526546
  42.1673723  18.5132679  13.0848699  43.2133248  18.8349940  12.0336076
  47.7411107  18.1139640  12.0120832  47.2834570  18.5559819  11.2716043
  47.8674455  18.8618909  12.6338244  50.0869482  16.9248777  12.9932738
  49.2621929  17.3059600  12.6302033  50.7163446  17.6488107  12.8431264
  52.5499967  18.5363815  13.0957674  52.6600869  19.4733128  12.8213600
  52.9063276  18.0590990  12.3152097  40.0662471  17.3523195  10.5266596
  40.0425162  16.8923227  11.3925031  40.8604535  16.9190779  10.1368674
  42.1543172  16.0356268   9.4061027  42.0581055  15.1003535   9.7047876
  43.0830519  16.2175771   9.6634858  44.8101729  16.3894078  10.2933860
  44.9876157  15.4636801  10.0399113  45.0824637  16.3571247  11.2301370
  48.2767831   2.3014186   9.3711168  47.5696152   1.6637067   9.5968816
  48.9734630   1.7212405   9.0153358  53.4479104   0.5401934   9.7695402
  53.9478134   0.8521418   8.9875607  52.5338304   0.5825750   9.4472439
  54.9098534   1.4352441   7.5395382  55.6566733   0.8670466   7.3284536
  55.3734531   2.2904113   7.7104622  40.8489741   0.8050660   6.9836541
  40.0536434   0.6454014   6.4586186  41.2978215  -0.0547775   6.9784708
  39.2485656   0.8854611   2.9015298  39.8779498   1.4683355   2.4183326
  38.8059058   1.5157523   3.5014497  45.3938232   0.7464807   6.4184351
  46.2569661   1.2088154   6.4827357  45.1449181   0.6471027   7.3424697
  50.6816743   0.7653256   8.5452547  50.9433357   0.9396051   7.6330667
  50.4363246  -0.1737531   8.5000134  52.1119419   0.9192709   4.3518571
  51.2609993   1.3953263   4.3173645  51.8384436   0.0005831   4.5022821
  39.5387801  16.8087528   3.8789517  38.8321516  16.6509861   3.2275614
  39.4913404  17.7773822   3.9503876  41.3923347   2.0497595   1.7154781
  41.6212440   2.0360337   0.7753772  42.1249781   2.5740445   2.1019658
  46.2404708   2.9029775   3.7657809  46.5867632   2.1195057   4.2256844
  46.5243999   3.6241003   4.3725836  48.0287985  17.9725777   2.0014781
  49.0064027  18.1081262   2.0369375  48.0078798  17.3706886   1.2242625
  54.9494928  17.4607244   5.0129629  54.7936007  16.5518928   4.6556884
  54.6960359  18.0087556   4.2414264  40.6229961   1.9244616  16.3676321
  39.9665858   1.2373679  16.5730447  41.4306463   1.3908334  16.3311995
  42.9877108   0.6851619  18.7554381  43.8420536   0.6272026  18.2686485
  43.1218305  -0.0007919  19.4212085  41.2019803  17.4428469   1.2053764
  40.8536978  17.7401539   2.0572931  42.0395103  17.0367742   1.4563165
  54.0310817  16.1246215  17.0003424  53.3572901  16.0781258  16.2904553
  53.9491844  17.0670342  17.2542920  68.5980119  10.0305665   6.8459874
  68.4366129  10.9961302   6.8138177  67.9247882   9.7255936   6.2155214
  67.4090128   9.2957807  10.6184176  67.5658965   8.8388383  11.4762423
  67.0527031   8.5639191  10.0869360  59.7539690   8.9756489  11.9790637
  59.6690964   8.1243148  12.4553081  60.5878078   9.2854163  12.3659269
  71.1473481  12.3539809   8.8186144  70.7901197  11.5723720   9.2657899
  71.4213438  12.9082748   9.5693143  60.8512679  13.3517491  10.2841406
  60.5327464  12.4294704  10.2250874  61.5319179  13.2564587  10.9694310
  57.5604582   6.8284518   5.8286486  57.0816650   7.6456900   6.0591054
  56.9977494   6.5251981   5.0863241  58.0100338   9.0724793   8.2603563
  58.2351018   8.1538433   8.5368574  58.6662561   9.2239845   7.5717488
  68.4395205  17.4341835   9.2343564  68.8485588  16.7725581   8.6370642
  68.1440855  16.8747359   9.9636914  65.9001276  11.6933541  10.9880742
  66.2919630  10.8579421  10.6559893  66.6771544  11.9977629  11.5063222
  74.4882348   3.4514316  11.6616922  74.7249503   4.1429335  12.3166137
  74.9545188   3.7810771  10.8722320  68.9119635   6.0711845  11.1206681
  69.2092354   5.1462194  11.1998483  68.8748949   6.1692996  10.1523988
  62.3334293   4.1805204   8.4122459  62.4502086   5.0523500   7.9799844
  61.8862522   3.6908874   7.6902563  70.1167575   4.4346531   6.7066197
  70.6166928   4.0578662   7.4697565  70.8540482   4.8130142   6.1914826
  58.8262146   6.6105721   9.0497525  59.4610428   6.1627756   9.6442499
  59.0871498   6.1990187   8.1978011  63.8303050   8.1434347   8.6976963
  64.6538406   7.6534439   8.9093304  63.4182799   7.5637809   8.0247118
  75.0221511   5.0897629  13.8351355  74.2121061   5.6302758  13.7369811
  74.9798487   4.8478767  14.7695309  61.0593573   3.1877288  12.4786761
  60.7268668   3.7695519  11.7700072  60.3795314   3.3566219  13.1690589
  67.8774605  12.5496417   5.9147131  68.1278179  12.7494018   4.9987276
  67.6502841  13.4425425   6.2493792  63.7142084  10.8954158  12.5396991
  63.1578402  11.6108661  12.9123552  64.4705858  11.3758012  12.1484417
  71.5689287   3.7447368   8.8908822  71.0814642   3.2962619   9.6005785
  72.1276282   4.3571394   9.4078900  60.5933438   4.9594681  10.3876424
  61.2186999   5.4879875  10.9368616  61.2227131   4.6047744   9.7172664
  62.0383899  12.9573729  13.4214773  62.0290365  13.9398939  13.4527335
  61.1483743  12.7784494  13.8007782  57.8967438  12.5106031   4.2884205
  57.7857792  12.9306225   3.4035297  58.1983791  13.2702390   4.8210799
  71.6641262  14.2702490  11.0734379  70.6872578  14.2862862  11.1872777
  71.8435156  15.2035386  10.8449521  72.1849115   2.5402170  12.9445186
  71.3838397   2.6574338  12.4077184  72.8892511   2.7632747  12.2979056
  64.8181460   0.6037130   9.6857321  64.8092686  -0.3428329   9.8589018
  63.9813835   0.9050623  10.0944701  69.7350850  15.9023598   7.3016635
  70.1436708  15.0347768   7.0584084  70.5442799  16.4684332   7.2814985
  70.9606561  13.6453321   6.3682918  71.1210509  12.9891215   5.6698354
  71.0735746  13.1060360   7.1833425  72.7860747  12.2901756  14.6448896
  72.7399628  11.6763381  13.8788105  72.9094747  13.1542683  14.2002061
  67.2551807   9.2685728   4.4867077  66.7227489   9.9700619   4.0776056
  67.9987273   9.1957600   3.8541705  67.3584730   7.7396328   1.2264200
  68.0363662   8.0161918   1.8725589  67.8592235   7.0472146   0.7303764
  74.5716669   8.7484009  12.8025143  73.8389904   9.3997071  12.7631590
  75.1405803   9.0750921  12.0741323  70.7560979   9.4305356   5.2954615
  70.0730770   9.6147291   5.9833247  71.4091870   8.9240499   5.8258655
  70.5534435   7.6117274  14.5819514  70.3939420   8.2072044  15.3382512
  69.8253636   7.8823883  13.9921028  63.8594520  13.2512426   9.6931375
  64.5094105  12.5779840   9.4213090  64.2009626  13.3855456  10.5907163
  62.5893495   8.8918747  10.9981147  63.1717227   8.6744815  10.2330014
  63.1390785   9.5171716  11.5161651  69.0102350  14.4507983  11.6190293
  68.9001174  15.1186320  12.3193647  68.6607760  13.6340894  12.0332040
  63.7743816  13.3984115  15.6952527  63.1170263  13.9826178  16.1312400
  63.2409477  13.0396345  14.9643014  69.5060831   8.7620804   2.9568367
  69.9919638   9.0531633   3.7635803  70.1437081   9.0777972   2.2689118
  60.5596114   9.4507949  14.9580716  60.5783084  10.1477413  15.6424859
  59.5946803   9.3059255  14.8762630  67.1902280  15.2012552   6.5922354
  68.0666735  15.4880430   6.9237461  66.8727609  15.9991566   6.1462549
  61.7638234  15.1655635  16.4738243  61.6840128  15.4700981  15.5510187
  60.8238246  14.9989820  16.7177737  72.6926479   0.4132040   2.1083916
  72.3279343   0.4936735   3.0065235  73.4086115   1.0661637   2.1297361
  61.4799897   9.2333696   4.5963919  60.8817650   9.8619259   4.1360060
  60.8893511   8.5042490   4.8072298  74.4335953  14.8858210   1.4463323
  74.8393770  15.7556355   1.6116764  75.1982924  14.2761697   1.5163103
  57.3259100  11.5907414  13.8275496  56.7858637  11.6315699  13.0107828
  57.4599897  10.6263378  13.9516789  57.1795881  14.5063189  10.4642263
  58.0328692  14.4081650  10.9099870  56.7674012  15.2017444  11.0037348
  75.3950487  15.0911649  16.4746313  75.2279514  14.1315596  16.3986043
  74.5095899  15.3975458  16.7746516  66.2040726  14.5401183  15.0750554
  66.2175560  15.3489635  15.6321783  65.3440921  14.1417832  15.3337056
  66.9577347  18.1248219   4.9687379  66.7232971  18.2225579   4.0276989
  66.7072826  18.9932660   5.3385392  60.3610563  17.1007777   6.9373424
  60.5448031  16.7428753   7.8309875  59.7022297  16.4661947   6.6067305
  69.5393812  17.7505374   2.0926383  70.1244251  17.0865921   1.6605970
  69.7250276  17.5504081   3.0298602  69.5868999  17.4616359   4.8025188
  68.6228841  17.5882857   4.9405627  69.7943150  16.7946153   5.4786114
  72.3968448   6.3917981  16.7411015  71.7509523   6.7140414  16.0945987
  72.4740322   5.4530006  16.4738019  59.5600968  12.9906599  14.5777343
  59.7740985  12.5978488  15.4498922  58.7483455  12.4905101  14.3391478
  62.2984467   1.2307324  10.9274435  61.4914184   1.1819252  10.3786814
  62.0218096   1.9596191  11.5239379  67.1752794   1.0128809  14.4900231
  67.2553896   0.7236115  15.4052032  66.2064273   0.9754598  14.3743830
  69.8648710   4.8980665  15.2044946  69.0730844   5.0987364  15.7334637
  69.9990981   5.7631880  14.7789391  71.3501527   9.7148848   1.2112045
  70.9499618   9.7812882   0.3167094  71.9511067  10.4672784   1.1951145
  66.5843706   3.5733922   1.5442148  66.0439776   3.3658458   2.3343390
  66.1975458   2.9836477   0.8885270  62.3001764   6.3703698  11.9906520
  61.6413299   6.4947848  12.7044451  62.4169420   7.2945784  11.6754739
  62.3895189   6.4634157   6.9234138  61.4281146   6.3025860   6.8200011
  62.7048340   6.2076892   6.0270507  67.8952655   6.7938764   5.6647874
  67.6332137   7.6581958   5.2886600  68.6014487   6.5141955   5.0459289
  68.7875499   6.2902374   8.3472665  68.4179938   6.7936400   7.5947699
  69.1522169   5.5304356   7.8463885  60.0585484   6.5851562  13.6091365
  60.4045939   6.8599306  14.4725354  59.6348905   5.7297869  13.8380598
  63.0242558   3.6526194   0.2361347  63.0236852   3.5249330   1.2081333
  62.4826759   4.4496869   0.1633998  56.6462089   3.4921291   7.6113530
  57.2019653   3.6707201   8.4003785  57.2860900   3.4765745   6.8891578
  57.6854400   4.3612467   2.9808825  58.3798359   4.7724131   2.4235508
  57.1634563   5.1593112   3.2009157  68.0115717   7.9300555  12.9048464
  68.2877914   7.1289884  12.4057736  67.6904000   7.5334140  13.7504880
  65.1654493   3.9891963   7.8514428  64.2514005   3.9832276   8.1936097
  65.6637019   3.6116915   8.5976064  59.8018720   5.5599247   6.6887809
  58.9917870   5.8827453   6.2272719  59.9814267   4.7004873   6.2632658
  63.1302451   5.5883371   4.4282718  64.1040143   5.5210732   4.5296149
  63.0215390   6.0059153   3.5447139  69.4177318   3.3160167  10.8920064
  68.9681769   3.2767785  11.7725491  68.6985235   2.9877516  10.3251665
  62.3655914   6.5366169   1.9529945  61.4578220   6.7542636   1.6785279
  62.9208910   7.0911436   1.3729639  72.6885268  18.8254536  17.5374559
  72.9726182  19.2726039  16.7218501  73.3991624  19.0798856  18.1583035
  60.3831715  11.5341056  16.9077405  61.0401743  11.5587955  17.6270181
  59.5555144  11.4601346  17.4261011  66.0742230   6.7854708   9.6828684
  66.8506143   6.3335015   9.3169762  65.8392880   6.2105788  10.4340439
  61.1511823   3.0067871   6.2131047  60.6393982   2.2052731   6.4515302
  61.8639626   2.6308436   5.6772017  64.8797329   5.2927693  12.1487437
  64.0470982   5.8064877  12.1315237  65.3630796   5.6938469  12.8875745
  65.3439548  11.3719220   3.7804836  64.6394476  10.8671336   3.3094159
  65.1291255  11.1916095   4.7043975  72.5778938  10.6243240  12.4637567
  73.1135269  11.1986893  11.8750903  71.7910487  10.4282993  11.9103587
  69.2166570   3.9389597   2.1891084  68.2704470   4.0159720   1.9381562
  69.4215247   4.8235421   2.5486656  66.7666104  11.5945367  14.9418455
  67.0225868  11.1004751  15.7336650  66.7012304  12.5070633  15.2593651
  69.9222131   6.1049956   3.8222860  70.8096620   5.9070906   4.1822796
  70.0580424   6.9707797   3.3952441  60.8536846  10.6569980   9.4589934
  61.5333186   9.9879382   9.2599172  60.4233897  10.1910387  10.2008447
  67.6070055  12.8198394   3.0025861  67.2252485  13.7257361   3.1080317
  66.8294796  12.2806765   3.2632103  57.7564912   9.0557141  14.9042119
  57.6548616   8.6879831  15.8050845  57.0765598   8.5515054  14.4220805
  64.8495911   8.5541029  16.9979913  64.1614574   8.1634753  16.4343538
  65.6344039   8.0519234  16.6687372  69.0332248  14.0317370  15.0225981
  68.0877138  14.2213533  14.8931449  69.1634165  14.3500531  15.9403396
  74.8354163   6.4995298   3.6514845  74.2126633   6.2951637   2.9118734
  75.0261244   7.4292712   3.3987303  75.0157292  12.2222963  16.2081233
  74.0921855  12.3354942  15.8905610  75.4654978  12.0370159  15.3525510
  73.2590632  15.0272015   3.9301487  72.7030666  14.2705621   4.1556432
  73.5178898  14.8343904   3.0054284  70.3894122   9.9440346  10.7574848
  69.4295187   9.7988813  10.6802932  70.7259920   9.1622916  10.2723944
  58.8533513   8.9462066   1.6029799  59.3047857   9.6607880   2.0962493
  57.9334294   9.0415052   1.9303755  64.8720195  16.0427526  12.8142437
  65.4825847  16.7923956  12.6391786  65.4191564  15.5075491  13.4182934
  62.9580576  17.0511901   5.9161457  62.0391443  17.1780287   6.2189306
  63.3977376  17.8446024   6.2934184  68.1251327  11.9697840  12.5724577
  67.7019905  11.7375524  13.4293144  68.8222870  11.2995141  12.5213174
  70.5248264  12.9047023   1.8053434  71.0056863  12.4803044   2.5434794
  69.6537510  13.0255104   2.2104755  71.0636804  16.4502835  14.8541001
  70.2437558  16.0878612  14.4681047  71.2051442  17.2411045  14.2890464
  75.2767949  17.5375555   2.0478809  75.8966514  18.2729623   2.2621788
  74.4283987  17.9664772   2.3015110  59.0769491   3.9377890  14.2547276
  58.1355344   3.8036071  14.0238579  59.1612547   3.2883996  14.9835975
  71.6647778  11.8075032   4.1459501  71.2849093  10.9791919   4.5073073
  72.6190124  11.5712155   4.1538613  58.9505897  15.4741444  12.7056220
  59.1159005  14.6784842  13.2447202  58.9991197  16.1712818  13.3770565
  64.8444048  14.2600794   0.4940964  65.0349442  13.3984033   0.0832388
  64.1769306  14.0059581   1.1579950  63.3639576  13.7619984   2.8593775
  64.1354537  13.2916005   3.2124582  63.5681717  14.6969994   3.0914915
  59.8977087  10.9631952   3.2018252  59.1559370  11.4289404   3.6424944
  60.3044409  11.7141761   2.7169673  68.1616586   3.3178168  13.2607079
  68.3989468   3.8984601  14.0029712  67.7481342   2.5573347  13.7157842
  68.7683114   2.9039333   4.7575225  68.9552889   3.2833518   3.8736661
  69.1937977   3.5569370   5.3522609  66.4205219  15.2400224   3.2335371
  65.5333526  15.6192467   3.3981757  66.8601918  16.0016541   2.8283616
  65.7284098   5.0612555   5.3689008  66.5044096   5.6459254   5.5096293
  65.5391686   4.7765025   6.2913152  66.6419858   1.9776745   6.2139605
  66.6009314   2.6846786   6.8795182  67.3987225   2.2732490   5.6589379
  63.9159889  16.3366505   3.4749586  63.8988329  17.1912280   2.9848193
  63.5691602  16.6163249   4.3550681  62.5041796   3.2861361   2.9224872
  62.4281472   4.0889355   3.4752631  63.3925230   2.9774472   3.2098295
  72.5266953   3.9597912  15.3399937  71.5544309   4.0837380  15.3557232
  72.6237053   3.5900077  14.4419509  71.1613946   7.6541018   9.2873978
  70.3314370   7.1799071   9.0994860  71.6648038   6.9846902   9.8046874
  60.7136352  13.3028284   1.9657401  61.5201179  13.6688249   2.3810713
  61.1561629  12.8251897   1.2252934  58.8950026   6.2394496   1.2794066
  58.9488642   7.2134308   1.3952612  58.1714222   6.1781630   0.6324758
  72.3603648  17.0067559  10.9898184  72.2387699  17.6913242  10.2956206
  73.3394665  17.0447707  11.0866809  59.7263466   1.2638247   9.7167675
  59.6797078   1.2776551   8.7409357  59.7903848   0.2934947   9.8581624
  58.7990082  14.8061538   5.7969479  58.0027998  15.0708936   6.2844000
  58.7513656  15.4241160   5.0252106  58.0679303  17.7866782  17.4213843
  58.7551288  17.5372868  18.0783137  57.7300307  16.9135879  17.1628148
  62.3467510  16.1156530  19.0386561  63.3094316  16.0342225  19.0906078
  62.1890233  15.8106315  18.1196845  66.9676245  15.9523572   0.1628709
  66.1745642  15.3841690   0.2888851  67.6500965  15.2704024   0.0928785
  69.0378849  14.8247152  17.6837649  68.7394819  13.9894840  18.1110533
  69.8143349  15.0721430  18.2282443  71.1933494  15.7983796   1.2538184
  71.5681957  14.9291943   1.4470081  71.7603169  16.1251106   0.5216743
  57.9263199  11.3961202  18.1995837  57.9312073  10.4255076  18.0866343
  57.2095529  11.6627973  17.5830190  62.3569534  11.6808360   0.6091767
  62.7184749  10.9967356   1.1968496  62.9202397  11.6173595  -0.1723775
  64.4117901  11.3517436  17.6551976  64.3667378  11.7460427  16.7677053
  64.7040166  10.4341915  17.4628256  67.6840139  12.6651993   0.2433866
  67.7146866  12.6854880   1.2220090  68.5443631  12.2665114   0.0254584
  70.1923806  11.4540140  15.2108712  71.1199683  11.7317912  15.0746607
  69.7267441  12.2967290  15.0434452  58.7896783   8.6845576  17.7052487
  59.4797295   8.0382177  17.5122220  58.8403946   8.7348539  18.6840318
  63.4427114   9.7532575   2.6543426  62.8220802   9.3916574   3.3256173
  63.7781715   8.9539936   2.2124618  62.7048977   7.6272462  15.0395062
  62.0678321   8.3677578  14.9442907  63.4268814   7.8989614  14.4235422
  64.6064834   7.8887787   0.7613648  64.8571542   7.5522310  -0.1154987
  65.4972150   7.8605014   1.1839537  67.8599720  10.1286898  18.4279430
  68.6256270   9.7038726  18.0146274  67.4832660   9.3800981  18.9308599
  62.7625179   5.0098050  15.9390322  63.3259308   4.4074718  15.4320284
  62.9367350   5.8738611  15.5138563  63.5936529   3.1756141  13.5762539
  64.1016867   3.7876916  13.0052983  62.6852729   3.2954761  13.2269289
  64.7397266   8.4656959  13.4994327  65.6600022   8.4003884  13.8163461
  64.6522480   9.4062709  13.2570562  69.5074441   6.4908389  19.1257396
  69.5658184   5.5971279  18.7652184  70.2332896   6.9405088  18.6756069
  70.7238332   9.4003643  16.9277586  70.4166508  10.1376500  16.3518161
  71.6957599   9.4801305  16.7991942  61.5869481   5.9718685  18.2193232
  60.7963408   5.4016205  18.1171394  62.0587787   5.7529069  17.3837753
  64.3908236   0.7864395  14.6723279  64.1476801   1.7111559  14.4207798
  63.6632945   0.2894763  14.2733134  70.2172172   2.7499718  18.7563772
  69.7192272   1.9287653  18.7275961  69.8879120   3.1528765  19.5892202
  59.5652668   4.1515619  17.9610105  59.6238378   3.3964336  17.3350695
  59.6834589   3.6909445  18.8163386  65.2311106   2.0001843  18.7805464
  64.8738166   1.2086190  18.3394837  64.4506362   2.5994272  18.7981258
  64.1992471  18.6251054   1.9980675  65.1751679  18.5492387   1.9425953
  63.9860593  19.2188095   1.2675130  57.8961144  13.4117988   1.7185253
  58.8619977  13.3964931   1.5416837  57.5240301  12.7822149   1.0571174
  56.9292850  18.5373906   6.5766552  56.2757850  18.1796807   5.9327302
  57.0706591  17.7490756   7.1415638  57.4960454  16.4332033   8.2800036
  57.0338856  15.7091635   8.7378064  57.8988612  16.8840728   9.0453932
  75.0063760  17.4834007  11.4481192  75.0709773  17.5084818  12.4202302
  75.8949475  17.7587913  11.1733572  74.5426773  17.0177478  14.2177320
  74.0131842  16.2651641  13.8756566  75.0685163  16.5501636  14.8871946
  72.9959451  12.7399979  18.9501301  72.1519798  12.8289418  19.4353183
  73.5098968  13.4936836  19.3052494  74.3299655  11.0330571   4.3443235
  75.1297254  11.6002410   4.3782121  74.5027980  10.4248103   5.0991828
  74.8245065   9.1320038   6.2663018  73.9804174   8.7386726   6.5785130
  75.3321358   9.2432929   7.0978637  74.7061746  11.9982438  11.3682866
  75.2713560  11.3224171  10.9381687  74.9731327  12.8168765  10.9073638
  72.9480220  14.8281577  13.5128057  72.1796819  15.2493354  13.9422205
  72.5927421  14.5972686  12.6274150  75.0968635   9.0825679   2.5434825
  74.6112468   9.3308350   1.7451623  74.7770042   9.7648655   3.1732009
  73.2772525   6.2107739   1.5455113  73.5262753   6.6476760   0.7206718
  72.9188349   5.3590821   1.2168926  72.4342346   7.8517806   6.8512404
  72.3978941   6.9140054   6.5991395  72.0469381   7.8366211   7.7559321
  57.4239412   9.8231280  10.8383605  57.5859926   9.5972298   9.8960885
  58.2736844   9.5388908  11.2466508  73.4453251   9.7516642  16.6441182
  74.0361820   8.9696101  16.5458292  73.9851169  10.4619995  16.2637758
  74.8790577   7.4760234  16.6786968  73.9935460   7.0568939  16.7557824
  75.4400907   6.6894063  16.8652173  72.5458838   3.8366117   0.4435007
  73.2636449   3.2673736   0.8008101  71.7754132   3.2588454   0.5481359
  72.3208549   5.3318500   5.1860571  72.5610326   4.3740848   5.1924427
  73.1186209   5.7014329   4.7722776  72.6840879   5.7805501  10.5835413
  73.6521784   5.9331589  10.4823629  72.6082723   5.9120377  11.5509151
  72.8341715   6.6316950  13.2534045  72.0487464   7.0174415  13.6909133
  73.4186347   7.4130033  13.1538880  57.1852387   5.0663044  17.0437616
  58.1018335   4.8361212  17.3052745  56.7646774   4.1844784  17.0804721
  74.9870905   0.9423999  18.9603051  75.8087251   0.4877458  18.6991724
  74.8272321   1.5286693  18.1831309  72.9663543   2.6566715   5.2053686
  73.1065264   2.2295289   6.0759242  72.3016786   2.0401955   4.8267968
  58.1980388   3.5655250   9.8713200  58.6076664   2.6825990   9.9799576
  58.9425298   4.1358243  10.1352530  56.4970781   6.3436804  10.6183786
  57.2537709   6.3604984   9.9992050  56.8556013   6.7927823  11.3933898
  74.6949093   2.6426324  16.8360652  73.8336664   3.0974182  16.9160367
  74.6228043   2.2593067  15.9440215  74.7014310   2.5734716   1.6591371
  75.2528588   1.9125568   1.2191450  75.3710081   3.1989621   1.9944801
  56.9674709   2.4584977   4.8192570  55.9983920   2.5892470   4.8730479
  57.2356476   3.2249079   4.2663995  71.7966082  17.5945036   6.9527334
  72.4939420  17.5367327   6.2652058  72.2722003  18.0054655   7.6913663
  56.8224040   2.1719409  13.8801446  57.0851946   1.2179111  13.7528535
  56.4854199   2.3940548  12.9951993  59.1682979  14.7774471  17.3797079
  58.3035725  14.7958828  16.9253067  58.9235879  14.3942402  18.2321790
  62.2305862  15.6752104  13.6201539  61.9534117  16.5721117  13.3330673
  63.1896642  15.7591445  13.4388017  66.3312664  16.8856436  16.5522774
  66.5140357  16.6459717  17.4845253  67.1680962  17.3455505  16.3165959
  68.6259575  18.2691686  15.9877876  69.3604704  17.7343774  15.6536689
  69.0285506  18.6168462  16.8170007  73.3412446   0.4816798  14.7632099
  73.0842784   1.3495272  14.4068074  73.4663994  -0.0007321  13.9245151
  59.3387181  18.6411493  13.7076862  58.5740710  19.1419894  13.3415016
  59.3573685  19.0011119  14.6077748  61.9410977  18.2858153  12.8354860
  61.0115703  18.4899224  13.0862296  62.0525772  18.8456959  12.0401994
  66.5707889  18.1201966  12.0139443  66.1613874  18.6090223  11.2777118
  66.7208103  18.8417318  12.6638601  68.9438542  16.9205060  12.9870399
  68.1339733  17.3292081  12.6264081  69.5974120  17.6311729  12.8658620
  71.3660306  18.5280297  13.0783438  71.5133092  19.4618347  12.8147097
  71.7654858  18.0438120  12.3217376  58.9929380  17.3755678  10.5090753
  58.9103484  16.8879532  11.3534798  59.7562146  16.9077571  10.1147523
  61.0485308  15.9400481   9.3454629  60.9212762  15.1114451   9.8558091
  61.9259875  16.2403560   9.6796314  63.6000569  16.4059334  10.3146769
  64.0940679  15.6702013   9.9266374  63.9192570  16.3826596  11.2403955
  67.1135314   2.2965622   9.2576638  66.4098408   1.6617913   9.4978721
  67.8454642   1.7067837   8.9918822  72.2578048   0.4595832   9.7516674
  72.7982012   0.7992024   9.0083490  71.3623162   0.6492610   9.4381940
  73.7322148   1.4074844   7.5554746  74.4503252   0.8286555   7.2800147
  74.2211993   2.2475255   7.7332092  59.7201582   0.7887331   6.9885328
  58.9370410   0.5811957   6.4631939  60.2155037  -0.0461830   6.9911720
  58.1046780   0.9149935   2.8613424  58.7485450   1.5031569   2.4034012
  57.7001759   1.5213996   3.5117973  64.2019336   0.7857561   6.4717156
  65.0644249   1.2531473   6.4669532  64.0617633   0.6536840   7.4174468
  69.4632958   0.7725641   8.5032273  69.8536607   1.0192763   7.6553595
  69.2968702  -0.1774835   8.3786157  70.9746844   0.8920811   4.3907236
  70.1111285   1.3276371   4.2869063  70.7373664  -0.0394877   4.5290937
  58.3560523  16.7547314   3.9691848  57.6784269  16.6081049   3.2851493
  58.3381403  17.7247941   4.0154891  60.2486646   2.0973732   1.7128047
  60.5465002   1.9916809   0.7990338  60.9913335   2.5953872   2.1162377
  65.0944847   2.9007160   3.7773878  65.4610793   2.1298012   4.2445834
  65.3719473   3.6290408   4.3784983  66.8757632  17.9749193   2.0286383
  67.8542688  18.1119380   2.0527524  66.8508019  17.3730239   1.2507795
  73.7702351  17.4637692   5.0206086  73.6070622  16.5546577   4.6646686
  73.5501384  18.0077157   4.2368242  59.5143845   1.9531052  16.3843288
  58.9122136   1.2239010  16.6078631  60.3744157   1.5172768  16.4605497
  61.7695603   0.7044652  18.7157303  62.6381401   0.7781983  18.2616802
  61.9914956   0.0669018  19.4067326  60.0399875  17.4199554   1.2026891
  59.7361480  17.7627055   2.0538157  60.9231027  17.0932871   1.4132864
  72.8733073  16.1257950  17.0109158  72.2111746  16.0891025  16.2909492
  72.8089971  17.0704287  17.2609147  85.3726856   9.3250333  10.5497678
  86.2932945   9.4408135  10.8826413  85.5305883   8.8224694   9.7423087
  78.5534767   8.8893399  12.0464056  78.5784158   8.0613341  12.5651602
  79.4261070   9.2569738  12.2474219  79.6377198  13.4551375  10.3073937
  79.4341174  12.5240107  10.0760414  80.6001907  13.3870936  10.4650508
  76.3902412   6.8058482   5.8257595  75.9722150   7.6543165   6.0624354
  75.8099778   6.5468755   5.0793836  76.8010253   9.0963091   8.2083743
  77.0926046   8.1959292   8.4798045  77.6374831   9.5026440   7.9415646
  84.4402040  11.8285716  10.9707051  84.6720915  10.8910589  10.7555014
  85.3175543  12.1789505  11.1786706  80.9522226   4.1206303   8.3901223
  81.1675309   4.9985439   8.0079116  80.6319092   3.6714406   7.5818217
  77.6801098   6.6459195   9.0357362  78.2915350   6.2248554   9.6725576
  77.9582258   6.1969102   8.2124914  82.6390118   8.0522072   8.5850937
  83.4344994   7.5428353   8.8570409  82.2130055   7.4026683   7.9859633
  79.8976173   3.1821861  12.4609645  79.5640534   3.7993267  11.7816698
  79.2101599   3.3147188  13.1523372  82.4740659  10.8478582  12.5810113
  81.9299494  11.5718666  12.9620967  83.1722972  11.3567861  12.1160787
  79.3957207   4.9900042  10.4400907  80.0412286   5.5238682  10.9601749
  79.9896354   4.6270909   9.7418119  80.9291049  12.8963610  13.5974175
  80.9142365  13.8536150  13.3961772  79.9987887  12.7769483  13.8843899
  76.7489455  12.5068384   4.2652504  76.6851384  12.9817186   3.4088948
  77.1095870  13.2048524   4.8483242  83.6921376   0.1903087   9.7038679
  84.2045802  -0.5948294  10.0108303  82.9699605   0.2458571  10.3511809
  86.2304056   9.5364929   4.1238851  85.4758074  10.1620237   4.1391151
  86.9788801  10.1504808   4.1679560  85.9569094   7.6378976   1.5226276
  86.5963491   7.8944676   2.2051495  86.5232189   7.1650897   0.8735745
  81.1092279  10.0450377   7.4234803  80.8963127   9.6899462   6.5365534
  81.7154347   9.3595272   7.7809057  82.4644943  13.5627516  10.0317839
  82.5320623  13.4309396   9.0723270  83.1782547  12.9738025  10.3671824
  81.3900770   8.9067535  10.9716888  81.9752405   8.7563089  10.1991796
  81.8962458   9.5723190  11.4896788  82.5770054  13.3243766  15.7889896
  81.9315501  13.9561673  16.1703373  82.0854338  13.0234304  14.9971061
  79.4094759   9.2896124  15.0810532  79.4631236  10.0636771  15.6756001
  78.4462440   9.2667119  14.9094321  86.4550908  15.6136321   6.3156707
  86.7038180  16.0671307   7.1464919  85.9311745  16.2945985   5.8561451
  80.6329788  15.1957825  16.4303446  80.5681870  15.4202360  15.4806011
  79.6937359  15.0305909  16.6718288  80.2678100   9.1791770   4.8003750
  79.8121895   9.8898655   4.2972800  79.6340730   8.4595507   4.7204947
  76.1547801  11.5771803  13.8379653  75.6834946  11.6061008  12.9821697
  76.3361576  10.6197439  13.9531504  76.0744135  14.4218309  10.4542375
  76.9971192  14.1466878  10.5528433  75.9758291  15.0271959  11.2051666
  84.8940759  14.5871867  15.0164243  85.0095240  15.3277909  15.6318035
  84.1039430  14.1294153  15.3741149  85.5156914  18.0374892   4.9956757
  85.6495561  18.1562113   4.0373763  85.4960571  18.9440093   5.3386857
  79.2048240  17.0504335   6.9476821  79.4268043  16.7047621   7.8418000
  78.6773759  16.3104974   6.5936843  78.3915301  12.9871685  14.6081439
  78.6260535  12.5615338  15.4583082  77.5843914  12.4929946  14.3543910
  81.1205178   1.2902513  10.7770763  80.2295228   1.1883648  10.3854123
  80.9266685   2.0452697  11.3678595  85.7739213   1.2926080  14.3773962
  86.2813967   0.4547330  14.5202030  84.8773723   1.0420659  14.6720234
  85.5304280   3.6265744   1.7515529  84.7992992   3.2844926   2.3009162
  85.4403429   3.1134296   0.9390282  81.1645443   6.3841369  11.9810354
  80.5123538   6.5065742  12.7029486  81.2599663   7.3067084  11.6519579
  81.2308139   6.3801056   6.9182249  80.2646836   6.2962916   6.7860656
  81.5493771   6.1754283   6.0098054  85.9158071   6.8871876   4.7896658
  85.8348409   7.8271336   4.5285496  86.8969969   6.8318604   4.8474475
  85.8014247   7.1386351  16.9635318  85.2149472   6.4451926  17.3532236
  86.6612528   6.6696599  17.0521603  78.9279039   6.5566217  13.6112457
  79.1158365   6.9578927  14.4730723  78.5080574   5.7085240  13.8716264
  81.7558700   3.6138869   0.3210965  81.8264963   3.5257228   1.2908809
  81.6083811   4.5731533   0.2444332  75.4392830   3.4864600   7.6306465
  76.0244117   3.6680606   8.3987913  76.0427992   3.5205431   6.8778526
  76.5557231   4.3786770   3.0042486  77.2289432   4.7985238   2.4239367
  76.0235309   5.1711889   3.2191691  86.7264353   7.8385204  13.2914599
  86.9411747   7.4376702  12.4219674  86.0994253   7.1744081  13.6430962
  83.7784031   3.6428243   7.9815464  83.2033093   4.2507973   8.4781474
  84.5006504   3.4800255   8.6301869  78.6030372   5.5601553   6.6280555
  77.7984433   6.0303554   6.2920683  78.5935013   4.7631663   6.0857689
  81.9222710   5.6122129   4.3846453  82.8798372   5.4414405   4.5240206
  81.8936648   6.0278237   3.4966302  81.2562876   6.4303156   1.8230889
  80.3897941   6.7987509   1.5726052  81.8893126   7.0323941   1.3719720
  79.2184021  11.4957727  16.8909610  79.8955422  11.5246526  17.5953139
  78.4053471  11.4484684  17.4312318  84.6434543   6.3397426   9.4122478
  85.5702642   6.1452459   9.2157989  84.6282260   6.1874224  10.3719908
  80.3975268   2.6613473   6.1116138  79.6370705   2.0460265   6.1597187
  80.4924089   2.8156864   5.1531405  83.6536366   5.2059432  12.2657156
  82.8518086   5.7607864  12.1711227  84.1256054   5.6383828  13.0108117
  84.0888625  11.3481161   3.8909310  83.3743840  10.8410306   3.4476751
  83.7076914  11.4741604   4.7972207  85.3014896  11.5079337  15.1436124
  85.4381722  11.4062629  16.0878242  85.4679424  12.4488961  14.9902574
  79.4987750  10.7502801   9.5617388  80.0739513  10.5905825   8.7845716
  79.7726620  10.0263373  10.1482819  86.2521141  12.7593347   3.0323909
  85.9321893  13.6852783   3.1622196  85.4623411  12.2586004   3.3311080
  76.6065054   9.0447873  14.9104708  76.4845226   8.6849699  15.8115369
  75.9295469   8.5466570  14.4184624  83.5649413   8.7405689  17.0813262
  83.0810095   8.4046769  16.3084453  84.4504870   8.3446144  16.9279717
  81.9294971  14.2455825   7.0697550  82.1996761  15.1182610   6.7232141
  80.9945005  14.2316660   6.8358679  77.7137039   8.9408991   1.6135533
  78.1916822   9.6389188   2.1068970  76.8054632   9.0454945   1.9661343
  82.9453617  11.8003328   6.2747912  82.7336629  12.7013897   6.5928769
  82.3432108  11.2547398   6.8137719  83.6313420  15.9991401  12.8829237
  84.2719090  16.6997585  12.6210988  84.2032437  15.4351530  13.4422479
  81.8449692  16.9804362   6.0094402  80.9192444  17.1428703   6.2732902
  82.2770427  17.8033310   6.3311351  77.9529593   3.9274884  14.2836971
  77.0162852   3.8007984  14.0240909  78.0063026   3.2617534  15.0011901
  77.6823907  15.5573035  12.7141931  78.0214634  14.6917039  12.9996429
  77.9075998  16.1025683  13.4797105  83.7287839  14.2879814   0.5095387
  84.1211146  13.4353299   0.2623715  83.0854849  14.0076747   1.1903620
  82.2069318  13.7549972   2.8123088  82.8404143  13.2570724   3.3505679
  82.3978510  14.6830242   3.0821633  78.7983906  10.9197195   3.2457498
  78.0752489  11.3954593   3.7051415  79.2218097  11.6689348   2.7745814
  86.8172677   3.8684881  14.2285026  87.2546948   3.5195750  13.4176575
  86.2578482   3.0826607  14.4415315  85.2302251  15.2548869   3.2063911
  84.3972186  15.6826105   3.4829308  85.4722188  15.7848047   2.4326082
  84.3770016   4.7441985   5.3826456  84.9990937   5.5021940   5.2447467
  84.4236334   4.6136040   6.3431931  85.1258468   5.9906278  14.4642608
  85.2605677   6.3569058  15.3593018  85.7574176   5.2345477  14.4571900
  85.0571522   1.7201019   6.2910998  85.0207327   2.4903626   6.8849123
  85.9647904   1.7999281   5.9416450  82.6889819  16.3413388   3.4730891
  82.7628442  17.1986812   2.9948003  82.4119871  16.6354899   4.3689230
  81.1959022   3.2532957   3.1333927  81.3018787   4.1607865   3.4881991
  82.1110364   2.9128729   3.2741715  79.5780324  13.2634964   1.9511950
  80.3874464  13.6151647   2.3785928  80.0212782  12.7879750   1.2110651
  77.7043734   6.2310144   1.3105722  77.7911510   7.2049291   1.4052522
  77.0318777   6.1755880   0.6128947  78.5404371   1.2127606   9.6974526
  78.4437554   1.2334830   8.7278817  78.6305390   0.2410823   9.8292182
  77.5899818  14.8731590   5.7198100  76.8092462  15.1421539   6.2213563
  77.5663583  15.5009280   4.9595254  76.9415333  17.7922461  17.4164487
  77.6260587  17.5429446  18.0770833  76.6270536  16.9136444  17.1447892
  81.2953784  16.3393278  18.8603856  82.1116441  15.8601917  19.0785545
  81.1164898  15.9726611  17.9693023  85.7889588  16.0676572   0.4321125
  85.0628695  15.4038017   0.4078829  86.3897651  15.7031797  -0.2494697
  76.7694389  11.4029605  18.2158284  76.7959545  10.4352871  18.0742924
  76.0617708  11.6726280  17.5907517  81.2470314  11.6292947   0.5946404
  81.5936504  11.0566253   1.3063131  81.9860156  11.6366699  -0.0351792
  83.3164413  11.4731502  17.7185339  83.1719254  11.9288025  16.8611679
  83.4544424  10.5421644  17.4382207  86.1698627  12.2480746   0.2576325
  86.4334164  12.5692900   1.1484513  86.9408365  11.7117147   0.0039644
  77.5904168   8.7064204  17.7320359  78.2983533   8.0929524  17.5027558
  77.6696409   8.7431246  18.7089607  82.1822605   9.8113680   2.5881416
  81.6815698   9.3451922   3.2817543  82.6382226   9.0876756   2.1143491
  81.5489051   7.5132471  15.0052271  80.8883795   8.2400454  14.9915292
  82.2843429   7.9020565  14.4719844  83.3749548   7.9498752   0.8332278
  83.7234526   7.8901577  -0.0764120  84.2479610   7.8475148   1.2976434
  86.3384054   9.8925442  18.5644045  86.9000926   9.2965090  18.0426437
  85.9149920   9.2408090  19.1563592  82.0468938   5.0248628  15.9853771
  82.1339636   4.3900534  15.2484243  81.9122217   5.8751196  15.5057427
  82.3204879   3.2482602  13.7384203  82.8765200   3.8178360  13.1609444
  81.4564756   3.2967129  13.2721357  83.6367043   8.6833357  13.7927406
  84.5764075   8.7243412  13.5575293  83.3146091   9.5356084  13.4294022
  80.5355677   5.8944908  18.2020599  79.7198070   5.3701332  18.0458016
  81.0183822   5.7474162  17.3627907  83.0730136   0.8056710  14.8206099
  82.7925051   1.7106985  14.5478031  82.3802953   0.2504860  14.4314488
  84.2477886   5.0835603  17.6783195  83.9358462   4.5151354  18.4022305
  83.4914148   4.9925027  17.0605785  78.4704046   4.1377835  17.9154451
  78.4721901   3.3534443  17.3222554  78.5360663   3.7008614  18.7902433
  84.1637564   2.0481151  18.7607529  83.8597495   1.2106463  18.3621860
  83.3296136   2.5537582  18.8338607  83.1752030  18.6039263   2.0086890
  84.1533589  18.5611364   1.9805215  82.9674686  19.1959985   1.2763795
  76.7956965  13.4621127   1.6623611  77.7777802  13.4416791   1.5925949
  76.5099337  12.7467593   1.0591474  75.7336759  18.5771763   6.5964544
  75.1067229  18.1674658   5.9584693  75.9156681  17.8054143   7.1790531
  76.2709982  16.4984876   8.3177522  75.9152820  15.7012402   8.7466882
  76.7502706  16.8906798   9.0708230  76.2694029   9.7982113  10.8537059
  76.4431069   9.6267048   9.9051134  77.1462920   9.5615884  11.2412987
  76.0700526   5.0787316  17.0562030  76.9863608   4.8309221  17.2980195
  75.6365613   4.2011046  17.0724538  77.0684697   3.5632010   9.8191633
  77.4698585   2.6838913   9.9710067  77.7788702   4.1459038  10.1454338
  75.3643892   6.3276474  10.6219352  76.1166524   6.3955024  10.0008416
  75.6717329   6.8587725  11.3681119  75.8767723   2.5275575   4.8746013
  74.9002735   2.5909853   4.8980593  76.1076922   3.2709500   4.2750038
  75.7449934   2.1904935  13.8236321  75.9535245   1.2187020  13.7072661
  75.3571514   2.4067091  12.9594631  78.0390666  14.8389119  17.3567799
  77.1629430  14.7923772  16.9292922  77.8670450  14.4215480  18.2098025
  81.0202108  15.6754835  13.6404545  80.8058402  16.5757113  13.3192071
  81.9812713  15.6816961  13.4323748  85.4654366  17.0625642  16.6428004
  85.4355151  16.6225007  17.5202899  86.4178942  17.2300504  16.5811505
  78.1946605  18.6987145  13.6763452  77.4317838  19.2250628  13.3479798
  78.1835209  18.9418422  14.6115819  80.7790617  18.2950493  12.8323902
  79.8417741  18.4900477  13.0600958  80.8891346  18.8031314  12.0036907
  85.2115270  18.0425596  12.0322561  84.9057517  18.5625916  11.2728299
  85.4778338  18.7112275  12.6780979  77.7819928  17.3571405  10.5614308
  77.7639343  16.8543007  11.4054744  78.5594035  16.9176862  10.1449167
  79.8625265  16.0417866   9.4104748  79.7570229  15.1014052   9.6912603
  80.7907720  16.2067119   9.6844317  82.5132507  16.4057269  10.3129507
  82.6928453  15.4851766  10.0367174  82.8068657  16.3435313  11.2438277
  85.6144823   2.1839728   9.3946323  85.0900850   1.3626855   9.4778126
  86.4798044   1.8613145   9.1143843  78.4849386   0.7560000   6.9313665
  77.6343490   0.6722521   6.4800496  78.7393322  -0.1681340   7.0776683
  76.9542335   0.8948533   2.9271370  77.5907532   1.4492679   2.4176312
  76.5504456   1.5492289   3.5274687  77.2436068  16.8016282   3.8750344
  76.5462876  16.6471585   3.2134507  77.1994338  17.7661581   3.9590022
  79.0889194   2.0474774   1.7141895  79.3919742   1.9811721   0.7969579
  79.8069486   2.5756291   2.1218317  83.7744425   2.7042796   3.6957004
  84.1409663   1.8553306   4.0178225  84.0668796   3.3441142   4.3858162
  85.9481307  18.1998255   2.1184487  86.8387182  18.5975946   2.0597290
  85.9871827  17.5150725   1.4069812  78.3433776   1.9228466  16.3753599
  77.6895731   1.2468126  16.6258528  79.1495761   1.3856055  16.3613051
  80.6979163   0.6875248  18.7706604  81.5599119   0.6263047  18.2966782
  80.8183196  -0.0026605  19.4352891  78.9111295  17.4241765   1.2072099
  78.6516335  17.6130480   2.1181548  79.7901523  17.0412634   1.3237903
  12.0359462  28.8963734   6.8827231  11.9189728  29.8681485   6.8076619
  11.3455000  28.5988266   6.2656807  10.9810970  28.1614007  10.5482179
  11.0479179  27.6661718  11.3852343  10.5705675  27.5073087   9.9603066
   3.2642560  27.7155851  12.0278411   3.2489595  26.8861964  12.5430238
   4.1285857  28.0784270  12.2694301  14.6157203  31.2108580   8.8085503
  14.1812734  30.4735869   9.2566366  14.8646013  31.7883907   9.5513421
   4.2687884  32.2843413  10.3609289   4.0355196  31.3667171  10.1119639
   5.2358359  32.2061796  10.4660610   1.3500415  25.8414672   6.0548028
   1.2047433  26.6749053   6.5400810   0.7194571  25.2469922   6.4887558
   1.4824523  27.8335029   8.0515262   1.8834188  27.0310866   8.4482793
   2.2463794  28.3962284   7.8733953  11.8619242  36.2725473   9.2151364
  12.3026722  35.6109718   8.6413896  11.4848459  35.7133859   9.9043165
   9.2291434  30.6127269  11.0096560   9.6439367  29.8912118  10.5056405
  10.0066538  30.8716300  11.5500633  18.0104011  22.1105638  11.7732701
  18.2842786  22.7871537  12.4246571  18.5039405  22.3977760  10.9842189
  12.4132746  24.9476930  11.0753689  12.6617403  24.0069293  11.1589736
  12.3273968  25.0295564  10.1057218   5.8006838  23.0032654   8.4121963
   5.8925768  23.8591031   7.9444350   5.3575011  22.4723585   7.7154601
  13.5306902  23.3166411   6.6860723  14.0270784  22.9149211   7.4373553
  14.2726832  23.6860750   6.1708649   2.4368727  25.4565102   8.9774277
   3.0205161  25.0005841   9.6125448   2.6949263  24.9925049   8.1523130
   7.2746733  26.9394368   8.6331172   8.1073763  26.4948763   8.9020179
   6.8862102  26.2711239   8.0253016  18.5282600  23.6627055  14.0457156
  17.8325937  24.3002752  13.7763986  18.5228403  23.7845367  15.0082093
   4.4994222  22.0225683  12.4813641   4.1958937  22.6228119  11.7720769
   3.8008930  22.1616805  13.1494559  11.5625144  31.4453911   5.9147076
  11.5029711  31.5988257   4.9597549  11.2078246  32.2928355   6.2606845
   7.1383741  29.7177689  12.5774889   6.5578350  30.4357983  12.9153287
   7.8225907  30.2235951  12.0886908  15.0034932  22.6356486   8.8646436
  14.6216412  22.0248148   9.5063489  15.5327882  23.2270966   9.4344596
   4.0854317  23.7706540  10.4013932   4.7057637  24.3264226  10.9261629
   4.7041327  23.4367064   9.7096523   5.5147866  31.7427296  13.6095335
   5.5235494  32.6896659  13.3604142   4.5873560  31.6746056  13.9138972
   1.6233420  31.2533520   4.3559706   0.8182757  31.5158626   3.8538457
   1.7905644  32.0551587   4.8858212  15.1266744  33.1065368  11.0604583
  14.1519137  33.1383884  11.1965397  15.3090844  34.0401821  10.8295315
  15.4438559  21.2323449  12.6162988  14.7364448  21.7172992  12.1585184
  16.2500328  21.5530690  12.1588488   8.2387551  19.1466339   9.9191634
   7.9215139  18.2229574   9.8637585   7.4331189  19.5876882  10.2677499
  13.2066562  34.7454014   7.3401520  13.6347589  33.8916798   7.0882818
  14.0034725  35.3294018   7.3101455  14.5196798  32.5476315   6.3840992
  14.3208710  31.8790600   5.7156178  14.6101275  31.9996422   7.1952751
  16.2114653  31.1214746  14.6533691  16.1694192  30.5352829  13.8665161
  16.3025941  32.0049994  14.2331100  10.6833154  28.0886192   4.5602545
  10.0613762  28.8040948   4.3117869  11.3388625  28.1356031   3.8413913
  10.8019037  26.5926850   1.2120326  11.4645403  26.8762814   1.8721130
  11.3156839  25.9040308   0.7261831  18.0037638  27.5965740  12.8262404
  17.2697242  28.2478459  12.7714210  18.5774904  27.9297398  12.1007469
  14.1689293  28.2870622   5.2910439  13.4811713  28.4841681   5.9701076
  14.8221750  27.7972156   5.8346272  13.9655260  26.4258217  14.5825336
  13.9220615  27.1592433  15.2233667  13.2823640  26.7112576  13.9418004
   5.7262532  28.9123295   7.4077717   5.4740847  28.5692223   6.5249206
   6.3150776  28.2049172   7.7450547   7.1035027  32.3386686  10.0639191
   7.1317135  32.2606756   9.0959252   7.8667754  31.7900870  10.3394225
   6.0499554  27.7311198  11.0049447   6.5762656  27.5942057  10.1865632
   6.5445385  28.4439652  11.4629204  12.4968499  33.2906693  11.6512916
  12.3286469  33.9878928  12.3096595  12.0765401  32.4993181  12.0433489
   7.1918134  32.2069039  15.7651157   6.5340786  32.8343740  16.1370336
   6.6900828  31.8933445  14.9816495  12.9550322  27.5879894   2.9282622
  13.3980534  27.9116398   3.7464068  13.6081310  27.9037370   2.2565301
   4.0177695  28.1182980  15.1050830   4.1658022  28.9379443  15.6193877
   3.0599673  28.2036801  14.9059823  10.6847307  34.0292265   6.5341758
  11.5265667  34.3507925   6.9152601  10.3012277  34.8380579   6.1683311
   5.1892992  34.0331916  16.4372754   5.1906534  34.2975629  15.4927238
   4.2303721  33.9499974  16.6174879  16.7232895  19.2097482   2.9078646
  15.8049927  19.4282878   3.1730267  17.0433825  20.0710245   2.5762747
   4.8623813  28.0569400   4.7999892   4.3977260  28.7510185   4.2805912
   4.2196110  27.3392635   4.7616738  17.9208745  33.7624081   1.2992341
  18.2414645  34.6312966   1.6079544  18.6785566  33.1738699   1.5036471
   1.1936656  30.4248706  13.5645567   0.7846467  30.1322340  12.7392118
   0.9535712  29.6897971  14.1618449   0.7673607  33.4192279  10.4702693
   1.5843982  32.9041175  10.4689154   0.8423724  33.8854543  11.3205365
  18.8265905  33.9347275  16.5351112  18.6350708  32.9857573  16.4205080
  17.9381918  34.2642394  16.7954105   9.6627570  33.2860926  15.1602866
   9.6626109  34.1482357  15.6321715   8.7597188  32.9599561  15.3642017
  10.3921522  36.9975384   4.9636477  10.1471589  37.1233345   4.0298277
  10.1488719  37.8571024   5.3600364   3.7966158  35.8620533   6.9068605
   3.9376165  35.5143924   7.8143237   3.1859850  35.1859800   6.5436868
  12.9692366  36.5733759   2.0782042  13.5748662  35.9120939   1.6742052
  13.1474943  36.4099686   3.0245359  13.0083250  36.2939971   4.7902859
  12.0481626  36.4410037   4.9389996  13.2188401  35.6528797   5.4892504
  15.8099017  25.2270965  16.7612837  15.2052224  25.5877833  16.0951268
  15.8771934  24.2926576  16.4767770   3.0170305  31.9803569  14.8064039
   3.3202367  31.3606602  15.4967005   2.3003101  31.4613874  14.3663903
   5.7395874  20.1346250  10.7788869   4.9283167  20.0586161  10.2345662
   5.4667521  20.8637358  11.3692835  10.4866657  19.8465938  14.1528398
  10.9305010  19.3078682  14.8400684   9.5361383  19.7114532  14.3504483
  13.5253278  23.6632146  14.9302154  12.8240038  23.5919374  15.6174088
  13.5347365  24.6203611  14.7361454  14.8214761  28.5412847   1.1842747
  14.4146983  28.6338406   0.2958030  15.3189323  29.3643162   1.2451786
  10.0573217  22.4045536   1.5451265   9.4954675  22.2035159   2.3226329
   9.6148650  21.8961652   0.8565776   5.7889397  25.2120984  11.9974377
   5.1019067  25.3380234  12.6857260   5.8829088  26.1295448  11.6518604
   5.9245545  25.2848128   6.9188536   4.9618261  25.1170147   6.8360238
   6.2100111  25.0462925   6.0069472  11.3361227  25.6459267   5.6853619
  11.0726291  26.5158884   5.3134925  12.0336654  25.3688357   5.0566259
  10.4322475  25.8989126  16.9885601   9.9480228  25.1122945  17.3248406
  11.2970023  25.7722824  17.4202256  12.2148742  25.1552950   8.3364848
  11.8542034  25.6730385   7.5875400  12.5771007  24.4042297   7.8181948
   3.5742965  25.3914097  13.6245295   3.7127651  25.8449608  14.4689883
   3.2160506  24.5277730  13.9095798   6.5291843  22.5584489   0.2577519
   6.4471306  22.4037851   1.2213327   5.8957058  23.2757103   0.1412791
   0.3917931  22.9577222   7.3962695   0.7584640  22.7415539   8.2768286
   0.9216376  22.4070965   6.8127430   1.3544412  23.5327503   3.2862145
   2.0321467  23.9301657   2.7003349   0.5608811  23.5927156   2.7244447
  11.5189040  26.6834417  12.9252214  11.8955229  26.0509654  12.2684687
  10.9405677  26.0766412  13.4341261   8.6001495  22.7769468   7.8127036
   7.6809142  22.8056673   8.1446177   9.0841962  22.4369293   8.5853807
   3.4413676  24.2293545   6.7258793   2.7509698  24.5954641   6.1338911
   3.6546203  23.3627333   6.3261353   6.5729412  24.4336961   4.4149856
   7.5493749  24.4193579   4.4916816   6.4198674  24.8639436   3.5416727
  12.7676611  22.1859013  11.0985350  12.1947039  22.2067081  11.8961029
  12.1592857  21.8013634  10.4448354   5.7827622  25.3943519   1.9906262
   4.8696811  25.5338527   1.6760958   6.3243232  25.9410467   1.3910978
  16.1162779  37.6903289  17.5219913  16.3719190  38.1035786  16.6720538
  16.8733506  37.9421722  18.0875922   4.1327313  30.3407480  16.8530096
   4.7577587  30.4675710  17.5870852   3.2832221  30.3785432  17.3483865
   9.5109710  25.6355345   9.7012594  10.2772263  25.2069277   9.2886472
   9.2776630  25.0099186  10.4112667   4.5995535  21.7501857   6.2313158
   4.0580572  20.9611334   6.4557165   5.1962044  21.3914877   5.5582944
   8.3451071  24.1254656  12.1269658   7.4958736  24.6127939  12.1243593
   8.8286301  24.5216928  12.8783343   8.8592600  30.1098018   3.8785847
   8.0971623  29.6853420   3.4305144   8.4662757  30.3042272   4.7662413
  16.0061668  29.4550977  12.4650512  16.5381101  30.0469814  11.8895083
  15.2160795  29.2774598  11.9078741  12.6909466  22.8018876   2.1667987
  11.7354181  22.8499303   1.9420391  12.8681989  23.6809913   2.5565879
  10.2702919  30.4698635  14.9790196  10.3985170  30.1300897  15.8716899
  10.1132469  31.4194370  15.1256004  13.3489793  24.9590980   3.8189146
  14.2453488  24.8011939   4.1744372  13.4354444  25.8439692   3.4139660
   4.0773982  29.5677740   9.5628436   4.6629313  29.4349808   8.7878520
   4.3422220  28.8322290  10.1372665  10.9920294  31.6578929   3.0215475
  10.5947151  32.5600331   3.1119100  10.2302782  31.1000677   3.2989488
   1.2446625  28.0811693  15.0825431   1.0400162  27.5874559  15.8930048
   0.6785345  27.6137457  14.4213070   8.2076688  27.5683356  17.0963438
   7.6923980  27.2454708  16.3381625   9.0677125  27.1219969  16.9354038
  12.4715981  32.8128279  15.0699986  11.5354066  33.0325448  14.9209299
  12.6074210  33.1898353  15.9629383  18.2477794  25.3767652   3.6742816
  17.6363737  25.1700888   2.9263273  18.4403293  26.3072261   3.4281076
  18.4307584  31.0343318  16.2142517  17.5203708  31.1825224  15.8734546
  18.8989792  30.8752769  15.3626603  16.7586549  33.8793286   3.8943628
  16.1381765  33.2135117   4.2233599  16.8926580  33.6202836   2.9653448
  13.8144606  28.7496843  10.8116608  12.8542150  28.6638631  10.6532521
  14.1502706  27.9955384  10.2864980   6.4953211  33.0898436   7.0438085
   6.7278018  33.9846757   6.7227613   5.5423361  33.0855830   6.8870455
   2.0773118  27.7282585   1.9094918   2.6375381  28.4007054   2.3546792
   1.5134505  28.2847385   1.3488006   7.5613657  30.6766935   6.1859119
   7.3321591  31.5694480   6.5173136   6.9626934  30.1200399   6.7175043
   8.2807077  34.9486836  12.8701519   8.8814121  35.6899639  12.6400843
   8.8790007  34.3767881  13.3742624   6.4426725  35.8017743   6.0196586
   5.5048746  35.9600841   6.2579903   6.8589531  36.6353404   6.3372997
  11.5251052  30.8040479  12.5516620  11.1635049  30.5815769  13.4376619
  12.2484832  30.1663946  12.4707674  13.9580944  31.7481174   1.7565166
  14.4260692  31.3181476   2.5040066  13.1014625  31.9238973   2.1726645
  14.5088655  35.3336036  14.8310544  13.6838463  35.0257977  14.4087124
  14.6939505  36.1357693  14.2926125  18.6696190  36.3648440   2.0626768
  19.2913556  37.1036510   2.2741430  17.8228941  36.8071326   2.3085107
   2.6184853  22.7790290  14.5181558   1.6913806  23.0193517  14.6945940
   2.6903625  21.9364161  14.9998092  15.0924403  30.5914737   4.0086611
  14.7164562  29.8054390   4.4548217  16.0507640  30.4038995   4.1058108
   2.2397265  34.4020074  12.7034920   2.5658472  33.5636882  13.0696927
   2.4808613  35.0295625  13.4001397   8.3224004  33.1389091   0.4330913
   8.5728891  32.2456084   0.1461387   7.7728981  32.9359656   1.2192694
   6.9388978  32.6180553   2.7756795   7.4085543  32.1412763   3.4725852
   7.0497871  33.5542321   3.0659123   3.4845023  29.7563429   3.1436909
   2.7985679  30.2586460   3.6512116   3.9134840  30.5174847   2.7005743
  11.3979630  22.3744413  13.5004287  12.1725483  22.4865127  14.0775924
  11.0526013  21.4955207  13.7709892  12.1553172  21.7772005   4.7529999
  12.3708799  22.1588429   3.8783051  12.5980084  22.4061139   5.3623265
   9.8596996  34.1136161   3.1829514   8.9661157  34.4572178   3.3871058
  10.2954317  34.9322354   2.9025773   9.1715993  23.9453255   5.3577364
   9.9487638  24.5286620   5.5006027   8.9861118  23.6501371   6.2759110
  10.0210577  24.8727379  14.3205435  10.1341454  25.1341968  15.2555680
  10.4119461  23.9780976  14.2970167   9.8997419  20.7534981   5.9787548
   9.7795772  21.4059094   6.6931275  10.7316374  21.0933393   5.5672228
   7.3354751  35.1764260   3.5027157   7.3060569  36.0182021   2.9907811
   6.9890673  35.4668458   4.3770248   5.9176869  22.1330229   2.9189542
   5.8747505  22.9478653   3.4567294   6.7979635  21.7995361   3.1960181
  16.0115638  22.7480000  15.4605816  15.0592623  22.9109004  15.2750143
  16.3055786  22.4753266  14.5797311  14.6264736  26.4581729   9.3124343
  13.7908542  26.0102896   9.0899468  15.1040253  25.7676079   9.8207552
   4.3331770  32.1458879   2.0032606   5.1340618  32.5228418   2.4190640
   4.7677187  31.6461189   1.2765733   2.6070169  25.1368277   1.3542321
   2.4423168  26.0732333   1.6111482   1.9257984  25.0187293   0.6692750
  15.7808625  35.8335844  10.9953194  15.6522636  36.5166729  10.2978636
  16.7597695  35.8794293  11.0918662   3.1720318  19.9349724   9.7155513
   3.1172063  19.7761496   8.7496921   2.8683881  19.0687768  10.0739898
   2.0746899  33.8365339   5.7471858   1.1615081  33.8991046   6.1057000
   1.9964052  34.4631098   4.9861280   1.5691860  36.4484610  17.3600580
   2.1101040  36.5661697  18.1671159   1.7930431  35.5069132  17.1786382
   5.8090701  35.1400632  18.9141134   6.7283366  34.8856506  19.0734389
   5.6647862  34.7684955  18.0186433  10.4242093  34.8420905   0.0676754
   9.6145237  34.2995945   0.2049052  11.0960301  34.1498196   0.1247953
  12.4666999  33.6659274  17.7186755  12.1804405  32.8359100  18.1630014
  13.2480717  33.9281466  18.2468515  14.6498503  34.6293791   1.2626421
  14.9904661  33.7409055   1.4238045  15.2175915  34.9589249   0.5331513
   1.6667541  30.2635245  17.9025655   1.5473817  29.3677829  17.5375797
   0.7403176  30.5185660  18.0771535   5.8320979  30.4083632   0.5753131
   6.2518331  29.9081384   1.3068792   6.5689133  30.5657843  -0.0310090
   7.7874901  30.3066857  17.7112367   7.6734294  30.7533886  16.8474591
   8.0298174  29.3938388  17.4441835  11.1029039  31.4988340   0.2644718
  11.1085486  31.5367616   1.2445208  11.9713677  31.1025908   0.0776561
  13.6367529  30.2772914  15.2299681  14.5482215  30.5933373  15.0660340
  13.1376153  31.1069956  15.0776488   1.8857042  27.3337471  17.7515133
   2.7155395  26.9697076  17.4094145   2.1220736  27.5158594  18.6859210
   6.8385938  28.6832462   2.5877206   6.2560344  28.2877869   3.2639996
   7.2324334  27.9015247   2.1558419   6.1519243  26.3706151  15.0647943
   5.4688872  27.0750238  15.0144347   6.8737334  26.7574867  14.5129284
   8.0378597  26.7530168   0.8306032   8.2324404  26.4546203  -0.0711567
   8.9451020  26.6935922   1.2111972  11.2603937  28.9883246  18.4616159
  12.0671984  28.6588956  18.0411246  10.9453877  28.2018192  18.9422482
   6.6652303  23.8791055  16.0244579   6.7284160  23.2350639  15.2890186
   6.5112982  24.7212174  15.5380673   6.9383274  22.2063474  13.7263183
   7.4951908  22.6929144  13.0862456   6.0761860  22.1788474  13.2585501
   8.2275739  27.5527308  13.8578844   9.1720852  27.5668959  13.6523631
   7.9144974  28.3792898  13.4297085  12.7182432  25.3576660  18.6977840
  13.0151142  24.4361227  18.6389969  13.5552309  25.8380404  18.6106535
  14.1411659  28.2456375  16.9265719  13.8473974  29.0002923  16.3610564
  15.1157324  28.3307227  16.8143778   5.0175084  24.6735495  18.1992995
   4.2603816  24.0894162  17.9853514   5.5524831  24.5910380  17.3832438
   7.6973287  19.5326073  14.1356438   7.3940277  20.4520197  13.9773963
   7.0022468  19.0156502  13.6740458   8.9638439  23.6878142  17.6005449
   8.5310857  23.3819309  18.4196076   8.1818768  23.7031013  17.0066963
  11.6062265  23.0994386  16.7424931  10.7023715  23.0778897  17.1146925
  12.1009803  22.5185632  17.3575309  13.2849991  21.7625914  18.5379914
  13.2415270  20.7842328  18.4686322  13.0432526  21.9206830  19.4743179
   3.0418672  22.7653675  17.8434112   3.0635034  21.9599515  17.2878349
   3.1520209  22.3650027  18.7339011   7.8524824  18.9245212  16.8015508
   8.4124689  18.1255691  16.7221094   7.7272043  19.1406369  15.8538429
   8.3760446  20.5559406  18.9356202   8.2469688  20.0229710  18.1181400
   7.7284384  21.2801922  18.8086407   7.6239918  37.4116359   1.9583697
   8.6028016  37.3772408   1.9293196   7.4096598  38.1144748   1.3334672
   1.7363235  32.3771715   1.1651897   2.5346777  32.5905785   1.6912520
   2.0452002  31.5865942   0.7186650   0.7301466  35.3431133   8.5195329
   0.6503458  34.5507686   9.0927168   1.2195455  35.9326702   9.1165491
  18.4276079  36.2311867  11.4625046  18.4835785  36.4636799  12.4058033
  19.1535741  36.7548221  11.0883142  17.9217508  35.9026768  14.2554513
  17.4414570  35.1375776  13.8785970  18.5176456  35.4464265  14.8668650
  16.4285773  31.5766620  18.9857907  15.5778132  31.6928564  19.4537299
  16.9452545  32.3391525  19.3178125  17.7775061  29.8825985   4.3431083
  18.5648902  30.4652729   4.3893644  17.9436987  29.2842295   5.1062487
  18.2590339  27.9834347   6.2742286  17.4049138  27.5976286   6.5681163
  18.7436286  28.1003705   7.1168027  18.1579679  30.8440067  11.4173836
  18.6970865  30.1995678  10.9187996  18.4023397  31.6907398  10.9889409
  16.3602334  33.6433929  13.5403041  15.6111136  34.1366616  13.9256291
  16.0372949  33.4530208  12.6331304  18.5211399  27.9430003   2.5363963
  17.9923107  28.1757946   1.7615086  18.2186699  28.6265924   3.1745891
  16.7146559  25.0597437   1.5492879  16.9030443  25.5485130   0.7381780
  16.3709881  24.2146843   1.1958124  15.8659950  26.7134906   6.8562017
  15.8252100  25.7818311   6.5812405  15.4868741  26.6804854   7.7626282
   0.9977908  28.6498876  10.8694416   1.2974309  28.8081524   9.9571621
   1.8497238  28.4301482  11.3159050  16.8593045  28.5731470  16.6568058
  17.4836195  27.8226369  16.5399013  17.3537996  29.3144103  16.2681081
  18.3087390  26.2890373  16.6636793  17.4211925  25.8825270  16.7635449
  18.8755326  25.5127159  16.8618401  15.9674772  22.6994116   0.3891559
  16.6763181  22.1352614   0.7721701  15.1679120  22.2000126   0.6120850
  15.7648233  24.1954303   5.2015755  15.9982463  23.2360918   5.2121401
  16.5683935  24.5582307   4.7917729  16.1505654  24.5474530  10.6474325
  17.1125946  24.7063060  10.5069714  16.1069472  24.7197159  11.6074682
  16.4176254  25.3947704  13.3383701  15.5925098  25.7849692  13.6841703
  16.9606219  26.1972654  13.1727300   0.7505498  24.0658294  17.1804111
   1.6044242  23.6104172  17.3498048   0.1256560  23.3283051  17.2168176
  18.6563780  19.5521458  18.6826389  19.2454867  18.8938802  18.2516016
  18.6277615  20.2625180  18.0046916  16.3584499  21.5035116   5.2145287
  16.5488572  21.0775263   6.0759180  15.6728708  20.8937967   4.8658499
   1.7827571  22.3104682   9.7178785   2.2076698  21.4313704   9.7914588
   2.5125046  22.8806302  10.0171688   0.3469882  25.5045660  10.9027118
   0.7751366  24.8010725  10.3924160   0.8664205  26.2710455  10.6111241
  18.0756898  21.4541567  16.8298149  17.2662820  22.0059326  16.8524643
  17.8706761  20.9078298  16.0441830  18.0888577  21.4291311   1.6809591
  18.7057144  20.8736217   1.1838709  18.7093588  22.0838186   2.0686322
   0.4322406  21.4327143   4.6710748  -0.3557510  21.6812010   4.1665431
   1.0321731  22.1435969   4.3353228  15.2554823  36.4319495   6.9485979
  15.9646907  36.4139618   6.2728669  15.6672295  36.9502683   7.6605660
   0.9570626  20.3820812  12.8927784   0.1556988  20.0498829  13.3503923
   0.6602011  20.4607950  11.9720012   2.4111854  33.8039112  17.3192094
   2.0938885  33.0561384  16.7737317   2.3849824  33.4085965  18.2247249
   5.6639029  34.5248615  13.6613991   5.3865807  35.4064078  13.3350827
   6.6144089  34.5940434  13.4299981   9.7572280  35.7155453  16.5087220
   9.9364956  35.5075809  17.4482983  10.5825100  36.1954931  16.2719218
  12.0428860  37.1226804  16.0053050  12.7788947  36.6440183  15.5970502
  12.4775996  37.4680966  16.8162830  17.1458999  19.5959959  14.9196121
  16.3708585  19.7357026  14.3462906  17.3836790  18.6674703  14.6852504
   2.9035444  37.4173427  13.7613874   2.2953441  37.9953457  13.2520014
   2.7912237  37.7793769  14.6508436   5.4865979  37.1488315  12.8400452
   4.5502957  37.3084380  13.0947826   5.5513328  37.6671527  12.0115422
  10.0243815  36.9668184  12.0185848   9.5808406  37.3985741  11.2623590
  10.1643252  37.7287097  12.6192691  12.3733242  35.7708676  13.0176814
  11.5653828  36.1714306  12.6381481  13.0358326  36.4594873  12.8272828
  14.7874250  37.3954253  13.0529657  14.9399200  38.3312401  12.7937808
  15.1923075  36.9197421  12.2948279   2.4292514  36.2824345  10.5675266
   2.2686891  35.7451276  11.3676717   3.1443513  35.7551508  10.1467546
   4.4336578  34.8604932   9.3993170   4.3324789  33.9339075   9.7173531
   5.3569792  35.0557266   9.6610252   7.0978967  35.2526059  10.2866577
   7.2904795  34.3320975  10.0324310   7.3557356  35.2264042  11.2265484
  10.4901982  21.0543762   9.2677139   9.8707998  20.3318179   9.4728190
  11.2606845  20.5747143   8.9039630  15.5432155  19.1760378   9.3616970
  16.1660837  19.7083108   8.8185865  14.6783578  19.5102762   9.0609608
  17.2505689  20.2944831   7.5423593  17.9866744  19.7291417   7.2245503
  17.7412547  21.1355444   7.6988781   2.9633214  19.6164897   6.9493377
   2.1370144  19.5016427   6.4623706   3.3319661  18.7024076   6.8914707
   1.4557187  19.4465023   2.8395352   2.1693798  19.9313989   2.3595838
   1.1833371  20.1312456   3.4779902   7.4962360  19.3883355   6.9636563
   8.2870915  19.8203962   6.5983479   7.6436482  19.4775147   7.9175998
  12.9144930  19.7691693   8.4158193  13.1307256  19.5373589   7.5016668
  12.5599488  18.9116938   8.7538647  14.3512263  19.8228415   4.2586018
  13.5250439  20.3246832   4.1586406  13.9912358  18.9350359   4.4787123
   1.7205023  35.6370403   3.7745601   0.9747071  35.3989929   3.2101398
   1.7789615  36.6037159   3.5965222   3.5435093  20.9350307   1.7420018
   3.9355174  20.5539388   0.9452954   4.3030776  21.4098081   2.1333668
   8.5255951  21.8178815   3.7744583   8.8611422  21.1356929   4.3825999
   8.7666082  22.6200065   4.2903998  10.3103201  36.8151194   2.0194787
  11.2878500  36.9564683   2.0488760  10.2878319  36.2270417   1.2328298
  17.2354493  36.3216566   5.0090045  17.0709287  35.4206593   4.6371776
  16.9836121  36.8859277   4.2489574   2.8160805  20.3138127  16.5014891
   2.2194834  19.5952197  16.7793161   3.6435233  20.0409234  16.9588109
   4.8929250  19.5576350  18.1873014   5.7677737  19.2151906  17.9320084
   4.5087907  18.7795230  18.6448736   3.4524551  36.3770533   1.1925507
   2.9910453  36.8546087   1.9078389   4.1896561  35.9687793   1.6601129
  13.4385935  18.9881476  18.2998334  13.3253910  18.4713241  19.1269731
  14.3870841  18.8359043  18.1014866  16.2676422  34.9766731  17.0346982
  15.6533973  34.9522049  16.2716952  16.2501282  35.9351848  17.2366560
  30.8997574  28.9005046   6.8818985  30.7770173  29.8705348   6.8065276
  30.2325982  28.5989960   6.2387315  29.8438847  28.1623572  10.5476890
  29.9061415  27.6729911  11.3888633  29.4223235  27.5097109   9.9660871
  22.0051052  27.7625219  12.0451422  22.0423061  26.9262687  12.5471027
  22.8758374  28.1362688  12.2404962  33.4767070  31.2405432   8.8032220
  33.0310786  30.4878861   9.2144213  33.7072012  31.7905672   9.5721138
  23.1118359  32.3211056  10.3026111  22.8798777  31.3970328  10.0685170
  24.0549851  32.2189765  10.5187765  19.8500929  25.6534478   5.8276132
  19.4214162  26.4974023   6.0569875  19.2609776  25.3709771   5.0985973
  20.2267911  27.9306367   8.2293394  20.5173229  27.0230286   8.4740347
  21.0290216  28.2988155   7.8362036  30.6880717  36.2798963   9.2045660
  31.1318299  35.5868464   8.6718879  30.3202538  35.7627390   9.9323260
  28.0897108  30.6249252  11.0069756  28.4990149  29.8969155  10.5082451
  28.8662111  30.8751700  11.5533874  36.8949384  22.1053020  11.7789697
  37.1466517  22.7956551  12.4244114  37.3741210  22.4057350  10.9857496
  31.2760925  24.9425074  11.0698321  31.5137279  23.9992204  11.1506691
  31.1838464  25.0277904  10.1010589  24.6398738  23.0205392   8.4006445
  24.7088601  23.8795486   7.9329629  24.1841464  22.4902460   7.7101898
  32.3928750  23.3160594   6.6938515  32.9029733  22.9127805   7.4342032
  33.1216630  23.6951768   6.1675885  21.0805585  25.4530829   9.0464867
  21.7250085  25.0144208   9.6344086  21.3479376  25.0621660   8.1871934
  26.0851883  26.9185031   8.6323672  26.9260658  26.4856658   8.8942314
  25.6993614  26.2500533   8.0250447  37.3910787  23.6686028  14.0565885
  36.6880256  24.2983951  13.7869901  37.4092001  23.8185833  15.0161107
  23.3551529  22.0423669  12.4650728  23.0416563  22.6384773  11.7580123
  22.6492013  22.1749861  13.1313872  30.4712547  31.4627766   5.9057734
  30.3554640  31.5359312   4.9449138  30.0687059  32.3019408   6.2130043
  25.9898752  29.7050159  12.5610976  25.4200006  30.4226402  12.9194238
  26.6814061  30.2159027  12.0893596  33.8715908  22.6131917   8.8705473
  33.4174875  22.0628106   9.5210758  34.3890594  23.2177299   9.4377384
  22.8966600  23.7966682  10.3763689  23.5182173  24.3442620  10.9078105
  23.5172645  23.4591818   9.6893081  24.3838569  31.7404448  13.5676286
  24.3627326  32.7023705  13.3815171  23.4523392  31.6187827  13.8554704
  20.1962729  31.3579586   4.2677536  20.1172383  31.8401529   3.4165652
  20.5166310  32.0731600   4.8584093  33.9867693  33.1118215  11.0658650
  33.0116521  33.1240563  11.2099352  34.1502336  34.0488622  10.8398127
  34.2898797  21.2817013  12.5831213  33.5754480  21.7606738  12.1299293
  35.0935697  21.6095009  12.1290209  27.0910102  19.1705369   9.9237459
  26.7725231  18.2478126   9.8700747  26.2877045  19.6104512  10.2791876
  32.0608066  34.7370022   7.3546585  32.4840001  33.8792835   7.1082463
  32.8548844  35.3191094   7.3044424  33.4162436  32.5717588   6.3777711
  33.1314019  31.9153641   5.7271900  33.4941005  32.0214058   7.1892999
  35.0731824  31.1283308  14.6482147  35.0142269  30.5344615  13.8685360
  35.1617329  32.0076712  14.2212086  29.5530410  28.1231557   4.5691912
  28.9164488  28.8095038   4.2858497  30.1669332  28.1002289   3.8126079
  29.5877628  26.3468514   1.5091514  30.3081029  26.8294639   1.9488279
  30.0880105  25.8784622   0.8060158  36.8660180  27.5982391  12.8244010
  36.1252163  28.2428867  12.7772624  37.4304491  27.9363372  12.0949638
  33.0494789  28.3245746   5.2999654  32.3471203  28.5030492   5.9688936
  33.6868940  27.8126940   5.8410466  32.8232992  26.4266758  14.5774600
  32.7769776  27.1478846  15.2338924  32.1345845  26.7195693  13.9459546
  24.5736936  28.9133869   7.4115978  24.3134336  28.5626981   6.5334982
  25.1521573  28.1999725   7.7553064  26.0145792  32.3976489  10.0742552
  26.0003462  32.2150232   9.1222889  26.7578616  31.8358988  10.3788387
  24.8398760  27.7305937  11.0129922  25.3718994  27.5935747  10.1995047
  25.3390949  28.4360550  11.4786840  31.3603869  33.2790212  11.6455387
  31.1894976  33.9810074  12.2995600  30.9333246  32.4936013  12.0436629
  26.0749701  32.1621907  15.7164668  25.4554018  32.7931273  16.1452640
  25.5303907  31.8853852  14.9503605  31.8420626  27.5714118   2.9468498
  32.2768106  27.9222969   3.7569626  32.4783674  27.8871957   2.2628980
  22.8422904  28.1237970  15.1037427  22.8988695  28.9145916  15.6785972
  21.8834208  28.1254009  14.9033791  29.5332427  34.0410916   6.5379605
  30.3793556  34.3371379   6.9291327  29.1392280  34.8659665   6.2310177
  24.1009486  33.9830946  16.4246007  24.0253379  34.2683885  15.4935239
  23.1594287  33.8416567  16.6733576  35.5769561  19.2098431   2.9081730
  34.6596936  19.4365707   3.1713181  35.9049259  20.0708388   2.5808341
  23.6798445  28.0517037   4.8393491  23.2228519  28.7388544   4.3062797
  23.0812984  27.3041975   4.7386812  36.9178268  33.6354711   1.1623662
  37.0836626  34.5357311   1.4869501  37.7528738  33.1710153   1.3849518
  19.5820279  30.4393411  13.8436722  19.1077707  30.5193913  12.9893430
  19.7697310  29.4808628  13.8990190  19.4456986  33.2628029  10.5102193
  20.3892244  33.1104102  10.6597573  19.2698977  33.9924457  11.1256705
  37.6913927  33.9367900  16.5074057  37.4983552  32.9838083  16.4332347
  36.8105544  34.2697000  16.7942632  28.5069041  33.3080174  15.1247044
  28.5172103  34.1498978  15.6318027  27.6272248  32.9515631  15.3799320
  29.1235807  37.0201875   4.9490683  29.0020027  37.0582781   3.9777265
  29.0238624  37.9509054   5.2138102  22.6886394  35.9414732   6.9500767
  22.8547342  35.6397849   7.8727619  22.0250479  35.2891498   6.6681835
  31.7991978  36.6064432   2.0921080  32.4412121  35.9669211   1.7114139
  31.9311474  36.4232694   3.0429690  31.7842522  36.3181611   4.8088160
  30.8191748  36.3540482   4.9745354  32.0739233  35.6629064   5.4651966
  34.6794856  25.2256165  16.7686090  34.0557518  25.6020759  16.1293444
  34.7331967  24.2961248  16.4654605  21.8492525  31.8163559  14.5817292
  22.0547018  31.4263644  15.4545019  21.0235786  31.3471130  14.3398521
  24.5910717  20.1318538  10.8014336  23.7885652  20.0650065  10.2418128
  24.3174476  20.8708554  11.3803875  29.3284813  19.8341376  14.1352131
  29.7715532  19.2884338  14.8181086  28.3783540  19.6984544  14.3317702
  32.3863978  23.6728588  14.9450219  31.6732364  23.5976568  15.6189559
  32.3882288  24.6288866  14.7435709  33.7020073  28.5263591   1.1577130
  33.2184485  28.5603595   0.3029590  34.1212699  29.3921517   1.1622275
  28.9403388  22.3317085   1.5391246  28.3438847  22.1533594   2.2942441
  28.4572548  21.9330827   0.8060913  24.6189476  25.2048820  12.0025807
  23.9381823  25.3313285  12.6961669  24.7112994  26.1234451  11.6611563
  24.6796150  25.2803733   6.8951793  23.7117711  25.1494541   6.7916991
  24.9811523  25.0418841   5.9882129  30.1807065  25.6562649   5.6886421
  29.9173149  26.5229051   5.3096656  30.8693894  25.3705769   5.0525545
  29.2840053  25.8823923  16.9469959  28.7990282  25.1120072  17.3158292
  30.1316775  25.8050106  17.4212054  31.0728623  25.1588039   8.3329042
  30.7061378  25.6776378   7.5870744  31.4334228  24.4097934   7.8102091
  22.3768827  25.4180326  13.6101763  22.5362675  25.8600108  14.4578551
  22.0026457  24.5591158  13.8886624  25.3557549  22.4676523   0.2968695
  25.1797904  22.3861480   1.2593313  25.2252211  23.4163446   0.1642654
  18.9672367  22.3656187   7.5958927  19.5817794  22.4512362   8.3526896
  19.5524528  22.1854758   6.8455349  19.8881889  23.2410651   2.8816066
  20.6234783  23.6222934   2.3560872  19.4329072  24.0623637   3.1533782
  30.3851734  26.6851572  12.9175125  30.7590915  26.0480305  12.2641650
  29.8009298  26.0844256  13.4270624  27.4476225  22.7592136   7.8112464
  26.5241298  22.8095073   8.1298385  27.9192613  22.4536285   8.6048423
  22.0896536  24.4128285   6.6960456  21.2714192  24.7367581   6.2470689
  22.2272026  23.5318202   6.3009286  25.4368149  24.4728255   4.3968858
  26.4115048  24.4413415   4.4915755  25.3123516  24.8771875   3.5076197
  31.6341279  22.1772182  11.0760574  31.0814115  22.1992465  11.8894589
  31.0000661  21.8024315  10.4394303  24.7156860  25.3760862   1.9146858
  23.8334153  25.6430274   1.6042347  25.3255842  25.9185068   1.3721198
  34.9770097  37.6841976  17.5121045  35.2432582  38.1879928  16.7221682
  35.7236186  37.8847811  18.1135515  22.6528350  30.3136360  16.9055301
  23.3256198  30.3726005  17.6126296  21.8357901  30.3317254  17.4415559
  28.3554240  25.6382577   9.6961368  29.1259454  25.2109580   9.2908839
  28.1261664  25.0215962  10.4151861  23.3783620  21.8144349   6.2582819
  22.8013821  21.0415264   6.4476486  23.9362831  21.4713341   5.5470028
  27.1943582  24.1355417  12.1279236  26.3445663  24.6213821  12.1290745
  27.6802855  24.5330717  12.8775720  27.6710778  30.1435240   3.8587571
  26.9357733  29.6687730   3.4145715  27.2821834  30.3047064   4.7540538
  34.8645647  29.4514504  12.4645431  35.3851269  30.0452981  11.8826642
  34.0687623  29.2676484  11.9166393  31.5503819  22.8109166   2.1751744
  30.5977844  22.8374110   1.9312976  31.7008168  23.7024577   2.5465127
  29.1610191  30.4842006  14.9934011  29.2322864  30.1323085  15.8889244
  28.9372755  31.4190179  15.1459446  32.2034953  24.9596880   3.8559282
  33.1159709  24.8274574   4.1745293  32.2497412  25.8385289   3.4283968
  22.9689882  29.6301345   9.5741570  23.5256189  29.4532466   8.7878082
  23.1553420  28.8547595  10.1242727  29.8755638  31.5501910   3.0119991
  29.5000891  32.4611342   3.0547287  29.0842923  31.0201263   3.2521466
  20.0557863  27.8749586  14.9013958  19.9176940  27.5235677  15.8027547
  19.3387884  27.4373393  14.4092797  27.0619081  27.5736508  17.0970896
  26.5343113  27.2391297  16.3539311  27.9228704  27.1347716  16.9286031
  31.3405540  32.8507810  15.0155711  30.3910821  33.0361816  14.9057077
  31.4788464  33.1645441  15.9357803  37.1088901  25.3436872   3.6971767
  36.5110848  25.1498690   2.9348720  37.3277543  26.2703033   3.4557013
  37.2877009  31.0332613  16.2125707  36.3737826  31.1855465  15.8822217
  37.7478366  30.8761820  15.3570715  35.6538701  33.8563405   3.8409059
  35.0271651  33.2422919   4.2526606  35.6444688  33.5726276   2.9124971
  32.6818958  28.7501499  10.8055429  31.7189256  28.6690187  10.6603644
  33.0065409  27.9918248  10.2798579  25.3388525  33.0657801   7.0217832
  25.5702107  33.9459698   6.6773163  24.3787829  33.0639294   6.9249294
  21.1226480  27.8337376   1.5771265  21.6020774  28.5111603   2.0972930
  20.2179344  27.9156584   1.9468067  26.4313003  30.6506080   6.2120878
  26.1789608  31.5411136   6.5290317  25.8296944  30.0863491   6.7321255
  27.1308543  34.9545442  12.8694573  27.7629551  35.6755590  12.6710051
  27.6782698  34.3744854  13.4241948  25.2484410  35.8540730   5.9379420
  24.3067320  35.9342952   6.2109511  25.6275224  36.6551353   6.3337003
  30.3771163  30.7998587  12.5571336  30.0099721  30.6078861  13.4494716
  31.0971226  30.1563186  12.5052684  32.9696932  31.9754732   1.7273101
  33.3125253  31.4907384   2.5098831  32.0171371  31.8402980   1.8531055
  33.3672245  35.2955991  14.8360025  32.5360108  34.9426006  14.4642226
  33.4945506  36.0971983  14.2823924  37.5261503  36.4100924   1.9531387
  38.1475864  37.1349460   2.1993420  36.6837248  36.8201565   2.2559692
  21.3326615  22.7497895  14.2806162  20.3836887  22.9348310  14.1439389
  21.3001749  21.9870955  14.8800296  33.9480124  30.6089489   3.9660671
  33.5483683  29.8408445   4.4241245  34.8986315  30.4065114   4.0950185
  21.1586952  34.3869494  12.7480353  21.4644955  33.5522948  13.1416898
  21.3681654  35.0234412  13.4462252  27.1372450  33.0974020   0.3736888
  27.9038297  32.4693797   0.3308653  26.5734854  32.6748929   1.0496674
  25.6611501  32.6077990   2.8004621  26.2468076  32.0486707   3.3323362
  25.9335088  33.5102272   3.0671384  22.2318572  29.7845190   3.2335309
  21.5069197  30.2512051   3.7022538  22.6541709  30.5429163   2.7798482
  30.2827122  22.3463590  13.4774845  31.0197376  22.4686458  14.0984630
  29.9103990  21.4798957  13.7518097  31.0266954  21.7641896   4.7483691
  31.2098296  22.1546558   3.8686829  31.4548310  22.4129277   5.3466541
  28.7515760  34.0324287   3.1600719  27.8929492  34.4267019   3.4054368
  29.1902034  34.7956965   2.7596908  28.0278804  23.9342090   5.3571478
  28.7995648  24.5287167   5.4850584  27.8486351  23.6523720   6.2797992
  28.8792378  24.8830957  14.3139427  28.9826916  25.1771514  15.2421750
  29.2608083  23.9864922  14.3284990  28.7584257  20.7567009   5.9790686
  28.6092557  21.4331690   6.6660240  29.5904359  21.0984658   5.5696884
  26.2662056  35.1923075   3.4936721  26.1107783  36.0225220   3.0275961
  25.8926325  35.3880527   4.3852138  24.7430483  22.1436216   2.9703948
  24.7205941  22.9754136   3.4836638  25.6351456  21.8203053   3.2231795
  34.8653155  22.7514036  15.4686947  33.9134337  22.9145464  15.2793238
  35.1669716  22.4933252  14.5863198  33.4865704  26.4517230   9.3060436
  32.6441971  26.0158252   9.0834441  33.9521014  25.7567974   9.8184328
  23.0299088  32.1651165   1.9566551  23.8499183  32.4718753   2.3979941
  23.4649243  31.6855791   1.2137222  21.2047811  25.1183475   1.2807850
  21.2450916  26.0938030   1.3816633  20.5050002  25.0296366   0.6150644
  34.6552393  35.8523432  10.9883516  34.5235150  36.5233197  10.2823897
  35.6351826  35.8831536  11.0691930  22.0473623  19.9281083   9.6979581
  21.9490984  19.8290901   8.7262874  21.6781805  19.0825256  10.0253466
  20.9540209  33.6900679   5.6704084  20.2306263  34.0062184   6.2310596
  20.9450867  34.3456914   4.9338032  20.3512130  36.6464891  17.4656640
  21.0457060  36.4054107  18.1208549  20.0669207  35.7688892  17.1636315
  24.6637196  35.1817471  18.8831602  25.5498499  34.8899614  19.1384467
  24.5780330  34.7729554  17.9975245  29.2491185  34.8403104   0.1630746
  28.4125937  34.3323395   0.2257221  29.8698761  34.0939263   0.1569111
  31.4159148  33.6126279  17.6513976  31.0742194  32.8264121  18.1363613
  32.1359147  33.9179193  18.2381833  33.5952262  34.7144536   1.3978449
  33.5015665  33.7423968   1.4443683  34.1107887  34.8731926   0.5857616
  20.1923211  30.2417232  18.2126014  20.2145156  29.2793978  18.0483804
  19.4925065  30.5320625  17.5869269  24.6506049  30.5378716   0.5743636
  24.9686265  29.8812173   1.2197334  25.0254206  30.1980988  -0.2490496
  26.7149459  30.3515158  17.7226875  26.5919361  30.8022331  16.8613648
  26.9259079  29.4315773  17.4589427  29.5174800  31.7717535   0.1592633
  29.7803311  31.3322703   0.9870439  29.3152636  30.9864694  -0.4120247
  32.4919337  30.2732639  15.2128779  33.3966276  30.6161101  15.0733032
  31.9707030  31.0888904  15.0683884  20.9940998  27.5037159  17.7462801
  21.7920970  27.0146004  17.5127070  21.0922981  27.5917688  18.7185486
  25.6900503  28.6310214   2.6120180  25.1761037  28.1517128   3.2843877
  26.1414147  27.9173911   2.1215282  24.9896438  26.3706792  15.0491668
  24.3175572  27.0871081  15.0231065  25.7144876  26.7613062  14.5041979
  26.9346855  26.7629759   0.7994772  27.2748978  26.8900018  -0.1065861
  27.8115713  26.6396537   1.2389635  30.0802221  28.9949905  18.4311771
  30.9290186  28.6715008  18.1037050  29.7602346  28.2407410  18.9578620
  25.5533370  23.8791414  15.9978683  25.6042367  23.2418492  15.2559635
  25.3818205  24.7253149  15.5240593  25.7950610  22.1973130  13.7068055
  26.3464638  22.6961159  13.0713129  24.9273811  22.1843065  13.2478356
  27.0759463  27.5350251  13.8315334  28.0260528  27.5789744  13.6598606
  26.7560500  28.3650586  13.4155133  31.5815270  25.3634508  18.6837249
  31.9387067  24.4672216  18.5952365  32.3870599  25.9019810  18.6566855
  33.0158270  28.2200866  16.8833734  32.7005467  28.9818585  16.3394986
  33.9878873  28.3351828  16.7775993  23.9086684  24.6491825  18.1796928
  23.1157083  24.1105897  17.9806796  24.4194730  24.5551698  17.3503788
  26.5282948  19.5267254  14.1369470  26.2418929  20.4509328  13.9710908
  25.8247662  19.0188765  13.6830578  27.8281544  23.6654767  17.5943424
  27.3721859  23.4043875  18.4161042  27.0547517  23.6971186  16.9891129
  30.4491225  23.0578310  16.7197476  29.5462064  23.0871651  17.0968331
  30.9299777  22.5014785  17.3620809  32.2076277  21.7678386  18.5625474
  32.1043397  20.7965232  18.4817808  31.9078937  21.9446298  19.4794649
  21.8833465  22.7761017  17.7886783  21.8892474  21.9566698  17.2553059
  21.9783409  22.4071162  18.6904923  26.6733652  18.9258452  16.8071143
  27.2538042  18.1387912  16.7341616  26.5645505  19.1447427  15.8577162
  27.2006890  20.5326386  18.9544916  27.0730854  20.0226450  18.1221926
  26.5752158  21.2780516  18.8297189  20.2328548  32.3111071   1.6787303
  21.2103955  32.2677125   1.5844617  19.9057959  31.6063971   1.0798539
  19.2422072  37.3916448   6.5496009  18.5535931  37.0333077   5.9446772
  19.3720994  36.6276140   7.1520607  19.7743923  35.2968826   8.2636171
  19.3313498  34.5631073   8.7212325  20.2111208  35.7290419   9.0247345
  37.3169074  36.2506822  11.4335853  37.3014079  36.3175376  12.4079688
  38.1230149  36.7393866  11.2131460  36.8296816  35.8269699  14.1666412
  36.3061406  35.0530170  13.8655218  37.3354536  35.4168162  14.8851769
  35.2657262  31.5547170  18.9550333  34.4171484  31.6741127  19.4284232
  35.7881008  32.3079382  19.3034474  36.6332364  29.8949362   4.3341638
  37.4220644  30.4748142   4.4059184  36.7779103  29.2956287   5.1017999
  37.0924872  28.0198260   6.2834250  36.2458857  27.6029833   6.5579192
  37.5688855  28.1115268   7.1324157  37.0180930  30.8456847  11.4089689
  37.5552782  30.1870077  10.9251697  37.2297099  31.6744022  10.9366829
  35.2176378  33.6486421  13.5287996  34.4670699  34.1137437  13.9490005
  34.8619981  33.4467610  12.6361559  37.3395950  27.8864732   2.5847674
  36.6506631  27.9841428   1.9161062  37.0920518  28.5965294   3.2167458
  35.5897339  25.0673765   1.5491432  35.7245592  25.5433415   0.7203738
  35.2329836  24.2149114   1.2246970  34.7272553  26.7110894   6.8495302
  34.6837875  25.7828752   6.5607140  34.3437855  26.6672169   7.7537686
  19.6826037  28.5716789  10.8658279  19.8577854  28.4463936   9.9086235
  20.5776974  28.3861836  11.2368671  35.7265568  28.5796158  16.6468489
  36.3518284  27.8303794  16.5292185  36.2276642  29.3286350  16.2825692
  37.1742064  26.2926497  16.6391052  36.2858038  25.8919432  16.7591502
  37.7397886  25.5174201  16.8413698  34.8079983  22.7075804   0.4144864
  35.4982131  22.1223215   0.7956516  33.9929575  22.2159903   0.5990496
  34.6468171  24.2044087   5.2180525  34.8696238  23.2432928   5.2218607
  35.4494051  24.5604722   4.7991276  34.9999081  24.5301455  10.6527074
  35.9608075  24.6940371  10.5114542  34.9526794  24.7192727  11.6096196
  35.2732013  25.3921186  13.3380225  34.4469121  25.7754744  13.6908166
  35.8113958  26.1984044  13.1788294  19.4954499  23.8501973  16.9737453
  20.4138887  23.6101341  17.2207517  19.0539624  22.9848739  17.0842548
  37.4506959  19.5351579  18.6730437  38.0863395  18.9027184  18.2675595
  37.4494534  20.2613440  18.0090303  35.2232048  21.5017863   5.2194182
  35.3997086  21.0750955   6.0825423  34.5300378  20.9039895   4.8657003
  20.5576255  22.2759169   9.8759989  21.0275399  21.4180189   9.9054514
  21.2812496  22.8877249  10.1008448  18.8282517  25.1463627  10.7035128
  19.5235522  25.1536530  10.0148446  19.1202608  25.8694245  11.2707143
  36.9255329  21.4700571  16.8601961  36.1272740  22.0378100  16.9020211
  36.6861259  20.9353980  16.0726554  36.9465430  21.4256704   1.6966148
  37.5712318  20.9297493   1.1506531  37.5478958  22.0936138   2.0935532
  19.3931107  21.3751815   4.7940889  18.4233162  21.4324350   4.8437329
  19.6105164  22.0965685   4.1657114  34.0804853  36.4603016   6.8992469
  34.8244180  36.4098881   6.2642019  34.4868355  36.9061736   7.6621206
  19.3733394  20.1484930  13.2066839  18.6350208  20.0321181  13.8259028
  18.9689845  20.7505625  12.5502005  21.4881784  33.6381436  17.3292990
  20.5940703  33.6446735  16.9363511  21.3082113  33.3466477  18.2309207
  24.4903505  34.5209232  13.6123630  24.2215640  35.4146229  13.3132044
  25.4469928  34.5910883  13.4129554  28.6144635  35.7343000  16.4726332
  28.7611096  35.4770859  17.4096277  29.4533390  36.2082999  16.2841618
  30.9227188  37.1319183  15.9951169  31.6526798  36.5886862  15.6673442
  31.3188349  37.4778016  16.8263225  35.9757983  19.6995899  14.9628331
  35.1961510  19.7807305  14.3809031  36.2558716  18.7769198  14.7518315
  21.6627496  37.4730782  13.7301112  20.9135181  37.9717908  13.3257329
  21.6474920  37.8581149  14.6173882  24.2539272  37.1606364  12.8327046
  23.3180654  37.3381183  13.0820002  24.3545898  37.7251865  12.0420513
  28.9001192  36.9886274  11.9970731  28.4301713  37.4437866  11.2758937
  29.0134283  37.7152560  12.6482220  31.2335748  35.7698084  12.9774943
  30.4153870  36.1754285  12.6278246  31.8709761  36.4970978  12.8766631
  33.6560834  37.3884974  13.0768667  33.7987296  38.3232560  12.8173612
  34.0456178  36.9066826  12.3145468  21.1698380  36.1497336  10.5532020
  21.1273240  35.6393173  11.3898736  21.9898276  35.7714408  10.1677510
  23.3088513  34.8973519   9.4069380  23.1835231  33.9655550   9.7072169
  24.2264319  35.0670613   9.7047569  25.9810633  35.2463355  10.2832481
  26.1294425  34.3030850  10.0692621  26.2270961  35.2330798  11.2282308
  29.3658021  21.0578197   9.3088377  28.7231589  20.3505295   9.4947249
  30.1157058  20.5672706   8.9216344  34.4097904  19.1310794   9.3828151
  35.0247523  19.6833104   8.8507887  33.5428239  19.4836455   9.1047197
  36.1039306  20.2605152   7.5474689  36.8452988  19.7190027   7.2027263
  36.5841777  21.1081476   7.7070772  21.7504491  19.6551681   6.9438230
  20.8182795  19.5085386   6.6716594  22.1089760  18.7481547   6.8255102
  20.3834948  19.5279847   2.8906873  21.0899980  20.0502063   2.4380108
  20.1173573  20.1535875   3.5972926  26.3828835  19.3476449   6.9624242
  27.1553107  19.8142094   6.5997147  26.4916754  19.4943184   7.9143771
  31.8046049  19.7720599   8.4281910  31.9756895  19.5757395   7.4971316
  31.4278962  18.9161120   8.7444509  33.2080442  19.8267623   4.2617425
  32.3942158  20.3515349   4.1652836  32.8269977  18.9459457   4.4712973
  20.7323127  35.6565479   3.8254662  19.9755365  35.5326655   3.2241522
  20.6431722  36.6038266   4.0250112  22.4311235  20.9397990   1.7224717
  22.8390491  20.6524841   0.8932891  23.1686061  21.4205534   2.1488649
  27.3636602  21.8112958   3.7737783  27.7164870  21.1409632   4.3848006
  27.6155575  22.6229734   4.2699354  29.1304981  36.8687156   2.1290528
  30.1131844  36.9468343   2.0728646  28.9907487  36.3382174   1.3200627
  36.1046828  36.2964302   4.9859921  35.9530975  35.3931207   4.6136937
  35.8384106  36.8542140   4.2272335  21.6710079  20.2597038  16.5296717
  21.1067663  19.5175688  16.8129721  22.5062887  20.0358349  16.9951898
  23.7552936  19.5501201  18.2130183  24.6273527  19.2258724  17.9274671
  23.3707879  18.7484147  18.6244244  22.3519900  36.2651534   1.2333987
  21.9098663  36.5005784   2.0651170  22.9306892  35.5456018   1.5134648
  32.3115460  18.9737148  18.3269492  32.2345095  18.4307976  19.1325726
  33.2466197  18.8277941  18.0672392  35.1712557  34.9903889  17.0016110
  34.5013528  34.9454833  16.2887431  35.1103050  35.9406829  17.2338810
  49.7775832  28.9158837   6.8743952  49.6536482  29.8855756   6.8043365
  49.0657406  28.6088787   6.2863893  48.7025889  28.1433615  10.5469700
  48.7729865  27.6839431  11.4059181  48.2505402  27.4771203  10.0039285
  40.8738019  27.7682311  12.0186482  40.8925049  26.9299184  12.5181855
  41.7142625  28.1621867  12.2901628  52.3301364  31.2323827   8.8116507
  51.8905399  30.4770125   9.2265385  52.5613881  31.7822954   9.5806716
  41.9625729  32.3432499  10.3009975  41.7388869  31.4157803  10.0651849
  42.8960419  32.2356758  10.5499491  38.6329660  25.6272863   5.9108476
  38.2448912  26.5068626   6.0550803  38.1012962  25.3427303   5.1410766
  39.0817643  27.9217117   8.2277855  39.3525457  27.0095581   8.4774621
  39.8062025  28.1892908   7.6483934  49.5866133  36.2906413   9.2337903
  50.0157421  35.6029890   8.6827773  49.1706687  35.7559479   9.9226126
  46.9549177  30.6333556  10.9988513  47.3531321  29.8956989  10.5063258
  47.7310668  30.8734546  11.5496003  55.7387556  22.1146225  11.7982342
  55.9814035  22.7843402  12.4709008  56.1772569  22.4749580  11.0082344
  50.1535696  24.9512550  11.0725355  50.3632402  24.0021187  11.1590074
  50.0422879  25.0281118  10.1052867  43.5129766  23.0571470   8.3722884
  43.5279813  23.9128165   7.8922873  43.0513504  22.5071681   7.6990225
  51.2495990  23.2955437   6.6939143  51.7452648  22.8915727   7.4437951
  51.9873654  23.6826006   6.1868161  39.9147520  25.4485544   9.0752309
  40.5779252  25.0131613   9.6427805  40.1568209  25.0526879   8.2081506
  44.9422530  26.9065652   8.5998444  45.7698612  26.4597197   8.8773890
  44.5492467  26.2421879   7.9916654  56.2311025  23.6720398  14.0529944
  55.5237509  24.3073978  13.8092063  56.2722815  23.8084881  15.0154724
  42.2076271  22.0366929  12.4645735  41.9005246  22.6331975  11.7542007
  41.5000999  22.1801159  13.1281213  49.3833471  31.4875630   5.9008094
  49.1612571  31.5481191   4.9603466  48.9656457  32.3081527   6.2432776
  44.8517655  29.7079231  12.5611970  44.2689961  30.4139610  12.9222568
  45.5334344  30.2314013  12.0911238  52.7200562  22.5999921   8.8857544
  52.1933058  22.1185493   9.5396370  53.2275316  23.2167318   9.4500444
  41.7628286  23.7892114  10.3719422  42.3821331  24.3390211  10.9031080
  42.3755622  23.4779606   9.6664490  43.2355245  31.7340274  13.5606689
  43.2056616  32.6987646  13.3908100  42.3079299  31.6017195  13.8583350
  38.9980087  31.4107315   4.3192046  39.0035872  31.8303870   3.4386016
  39.3872508  32.1073947   4.8824801  52.8372170  33.1187757  11.0563774
  51.8635689  33.1226496  11.2118506  52.9920683  34.0584380  10.8376170
  53.1588704  21.1990988  12.5933239  52.4448999  21.7104507  12.1765994
  53.9574107  21.5506555  12.1478573  45.9696134  19.1707850   9.9696735
  45.6377946  18.2604772   9.8511975  45.1589459  19.6112850  10.3074466
  50.9236588  34.7541887   7.3483413  51.3507628  33.8936459   7.1228673
  51.7164577  35.3384121   7.2980928  52.2778874  32.5668513   6.3934553
  51.8433351  31.9376329   5.8024435  52.3707903  32.0271906   7.2111217
  53.9249414  31.1599371  14.6304456  53.8692552  30.5463544  13.8667446
  54.0451945  32.0261361  14.1893747  48.4003045  28.0988670   4.5703285
  47.7314021  28.7737635   4.3267486  49.0206858  28.1550853   3.8243969
  48.5523030  26.6112105   1.2064944  49.1927566  26.8547377   1.9040354
  49.0675615  25.9196922   0.7242778  55.7193716  27.5810223  12.7956606
  54.9816188  28.2303318  12.7727839  56.2886789  27.9436136  12.0832629
  51.8985569  28.2995073   5.2877516  51.1986266  28.4922962   5.9570586
  52.5388043  27.8023894   5.8397261  51.6795631  26.4190458  14.5821334
  51.6422140  27.1144029  15.2696939  50.9901049  26.7403786  13.9673948
  43.4640812  28.9020689   7.4131598  43.1822658  28.4743058   6.5910606
  44.0395629  28.2108672   7.8082132  44.8893415  32.4264310  10.0684850
  44.8492407  32.2243465   9.1213979  45.6207076  31.8485365  10.3707108
  43.7423898  27.6962676  11.0271227  44.2563030  27.5906257  10.2002328
  44.2106741  28.4270297  11.4840558  50.2162465  33.2747488  11.6593348
  50.0377927  33.9546109  12.3329568  49.7940599  32.4752683  12.0359634
  44.9335425  32.1752284  15.6994301  44.3099339  32.7895734  16.1463769
  44.3765990  31.8882704  14.9461657  50.6911933  27.5714365   2.9313658
  51.1158913  27.9082471   3.7543458  51.3496922  27.8871959   2.2658045
  41.7033285  28.1401775  15.0803869  41.7613420  28.9155151  15.6762339
  40.7376786  28.1257626  14.9141505  48.4127643  34.0169044   6.5237822
  49.2374736  34.3537290   6.9263219  47.9973776  34.8188415   6.1834963
  42.9504423  33.9811623  16.4382742  42.8520001  34.2590369  15.5084745
  42.0145345  33.8320744  16.7064732  54.4304115  19.2033948   2.9080666
  53.5099937  19.4170693   3.1729471  54.7453479  20.0700510   2.5860703
  55.6700839  33.7813453   1.2150241  55.9704397  34.6171728   1.6156699
  56.3777688  33.1551486   1.4811925  38.4436245  30.4385819  13.8387356
  37.9530169  30.5082965  12.9931170  38.6242815  29.4793531  13.9073946
  38.3353712  33.2983963  10.4526135  39.2588216  33.0773274  10.6381163
  38.1560570  33.9621914  11.1368605  56.5494786  33.9565731  16.4441099
  56.3760289  32.9974435  16.4460697  55.6875400  34.2788389  16.7973548
  47.3542498  33.3194189  15.1084743  47.3614655  34.1474541  15.6369148
  46.4763488  32.9519102  15.3577686  48.1234602  37.0422765   4.9326738
  47.7870001  37.1429837   4.0269213  47.8475268  37.8798946   5.3531987
  41.5188073  35.8980494   6.9289649  41.7053285  35.5686655   7.8377370
  40.9558141  35.1755347   6.5897829  50.6740261  36.6155085   2.0706884
  51.2859647  35.9476178   1.6836039  50.8207743  36.4351188   3.0208343
  50.7240558  36.3021468   4.7788472  49.7623114  36.4541446   4.9208645
  50.9102879  35.6203728   5.4464469  53.5643188  25.2163193  16.7709300
  52.9042482  25.5852150  16.1656773  53.5938820  24.2804505  16.4877990
  40.7087958  31.8143591  14.5801711  40.9080486  31.4389411  15.4608970
  39.8808240  31.3451508  14.3451550  43.4529328  20.1296943  10.8020773
  42.6495043  20.0676903  10.2417491  43.1839205  20.8753400  11.3752742
  48.1850764  19.8228854  14.1460811  48.6280097  19.3183446  14.8584529
  47.2349533  19.7148303  14.3577387  51.2416052  23.6743377  14.9388710
  50.5339430  23.5837230  15.6172361  51.2385482  24.6345801  14.7570243
  52.5488868  28.5343114   1.1712617  52.1388879  28.6378691   0.2864216
  53.0343111  29.3623830   1.2562038  47.7746261  22.3987283   1.5321441
  47.2378395  22.2200116   2.3345073  47.3035816  21.8743486   0.8765968
  43.4794341  25.1866911  12.0146526  42.7912318  25.3211836  12.6999510
  43.5788570  26.1049335  11.6711463  43.5162898  25.3006327   6.8390852
  42.5440201  25.2536411   6.7155227  43.8000512  25.0105339   5.9463443
  49.0935949  25.6892063   5.7234442  48.7944974  26.5432612   5.3406641
  49.7507324  25.3967887   5.0609506  48.1399281  25.8811561  16.9334154
  47.6578291  25.1148542  17.3148505  48.9805000  25.8262276  17.4257944
  49.9380736  25.1509953   8.3416236  49.5690638  25.6705706   7.5966764
  50.2867162  24.3970155   7.8201383  41.2324113  25.4224976  13.6060148
  41.3724561  25.8744293  14.4520576  40.8518658  24.5674383  13.8857347
  44.2137683  22.5979228   0.2764655  44.0775867  22.3339047   1.2124252
  43.9515741  23.5219024   0.3124258  37.8160208  22.3292712   7.6228229
  38.4269176  22.4604405   8.3749503  38.4094031  22.2707388   6.8609675
  38.7512732  23.2163755   2.8991189  39.4497932  23.5937216   2.3163767
  38.3259309  24.0443718   3.1967176  49.2245680  26.6975202  12.9041996
  49.6126985  26.0547664  12.2653014  48.6562180  26.0938346  13.4289178
  46.2951859  22.7398587   7.7975491  45.3596326  22.8322841   8.0751304
  46.7253754  22.4779887   8.6279348  40.8974372  24.3923680   6.7498615
  40.1348429  24.7797167   6.2559832  41.0930307  23.5851477   6.2446160
  44.3664904  24.2313487   4.4140464  45.2814379  24.5547531   4.4287835
  43.8771851  24.9810727   3.9804858  50.4863499  22.1794126  11.0219759
  49.9760724  22.1903142  11.8652564  49.8149108  21.8066363  10.4207906
  53.8019183  37.7308067  17.5260541  54.1066662  38.0775181  16.6687503
  54.5889585  37.9120687  18.0858673  41.5264264  30.3154646  16.9080876
  42.1872859  30.3673728  17.6271806  40.7009275  30.3243356  17.4332371
  47.2038196  25.6413312   9.7065604  47.9704661  25.1910751   9.3211901
  46.9527514  25.0442473  10.4363638  42.2805374  21.7957063   6.2689901
  41.6887581  21.0294884   6.4331032  42.7526180  21.5234239   5.4711740
  46.0646062  24.1559554  12.1209023  45.2046819  24.6250230  12.1352767
  46.5416669  24.5432005  12.8814586  46.5861754  30.1271817   3.9069089
  45.8358304  29.6668985   3.4598159  46.1814005  30.3098891   4.7913559
  53.7260731  29.4510682  12.4625133  54.2439543  30.0459646  11.8799416
  52.9260989  29.2708087  11.9206978  50.4067995  22.8111624   2.1328160
  49.4448877  22.8457712   1.9331121  50.5720095  23.6791505   2.5526004
  48.0558730  30.4968591  14.9961149  48.0949492  30.0969363  15.8744251
  47.7730510  31.4077263  15.1845944  51.0528906  24.9448692   3.8069013
  51.9443876  24.7988516   4.1782533  51.1277512  25.8392212   3.4195217
  41.8662252  29.6739429   9.6062886  42.3915065  29.4452551   8.8142197
  41.9255418  28.8615310  10.1301223  48.6924270  31.6401128   2.9860097
  48.3004939  32.5417900   3.0951930  47.9289986  31.0825932   3.2653900
  38.9224487  27.8737331  14.8971961  38.7884698  27.5293461  15.8025342
  38.1937228  27.4415046  14.4171800  45.9296004  27.5937793  17.0910117
  45.3882044  27.2262346  16.3738802  46.7861542  27.1426259  16.9333515
  50.2108900  32.9379015  15.0085292  49.2481143  33.0520371  14.9157683
  50.3374976  33.2060115  15.9444501  55.9719092  25.3695626   3.6723239
  55.3561708  25.1649852   2.9273135  56.1573931  26.3028976   3.4325814
  56.1296077  31.0129070  16.2143070  55.2162878  31.1912609  15.8970001
  56.5850929  30.8755913  15.3543080  54.4780816  33.8708074   3.8839929
  53.8652411  33.2280907   4.2741894  54.5295684  33.5833531   2.9572202
  51.5409614  28.7659475  10.7826643  50.5763540  28.6711502  10.6564233
  51.8640369  27.9971183  10.2724887  44.2058665  33.0856637   7.0068204
  44.4137669  33.9852273   6.6895050  43.2480899  33.0581090   6.8944685
  39.8587641  27.7478928   1.3195393  40.5459137  28.1633116   1.8851218
  39.0821071  27.8067972   1.9098354  45.3306826  30.6750695   6.2448530
  45.0553756  31.5639727   6.5487368  44.7132674  30.1040066   6.7389191
  45.9884261  34.9497838  12.8718053  46.6305806  35.6621903  12.6813182
  46.5223803  34.3562951  13.4267146  44.1379498  35.8403600   6.0063944
  43.2029769  35.9714132   6.2676918  44.5419806  36.6735533   6.3360544
  49.2452463  30.7974679  12.5570931  48.8680278  30.6217510  13.4499955
  49.9590307  30.1458427  12.5254858  51.7333457  31.8621581   1.7447588
  52.1707397  31.3771102   2.4806752  50.8350966  31.9271701   2.1041711
  52.1761829  35.3288363  14.8710154  51.3723078  34.9155036  14.4997882
  52.2971051  36.0960992  14.2711118  56.3978825  36.3644714   2.0811756
  57.0016564  37.1215138   2.2685678  55.5387510  36.7851997   2.3129429
  40.1839972  22.7409448  14.2707378  39.2368977  22.9528868  14.1584414
  40.1507770  22.0131807  14.9114957  52.8173366  30.5563375   3.9190368
  52.4226571  29.8161774   4.4239383  53.7690401  30.3825977   4.0778497
  40.0073084  34.4143120  12.7054130  40.3225448  33.5664432  13.0619329
  40.1271241  34.9968116  13.4675956  46.0533206  33.1502656   0.5598350
  46.1065731  32.2994231   0.0900761  45.4091721  32.9213530   1.2602632
  44.4776636  32.6695902   2.8131639  44.9939621  32.0774454   3.3786013
  44.7178400  33.5598815   3.1525191  40.9251140  29.8845813   2.8787952
  40.3638495  30.1185763   3.6339954  41.4631314  30.6821107   2.7673218
  49.1934530  22.3001002  13.4299541  49.8615456  22.4786964  14.1123873
  48.7937385  21.4577729  13.7352734  49.9337641  21.7246181   4.7435625
  50.0952784  22.1441808   3.8758758  50.3239697  22.3791005   5.3618989
  47.6082969  34.1186853   3.2131578  46.6942462  34.4210951   3.3924695
  48.0064590  34.9432042   2.9079597  47.0368629  23.8764872   5.3749221
  47.7585612  24.5111642   5.5681254  46.7463162  23.6250496   6.2766881
  47.7501053  24.8917925  14.3278157  47.8307131  25.2210267  15.2480044
  48.1083761  23.9911814  14.3992276  47.6128044  20.7616061   5.9892290
  47.4221433  21.4615198   6.6437978  48.4463519  21.1069901   5.5910635
  45.1069438  35.2104552   3.5310295  45.0399167  36.0596382   3.0395088
  44.7329515  35.4644585   4.4057257  43.6415802  22.0880030   2.8913027
  43.6239794  22.9250103   3.4083606  44.5102383  21.7535343   3.1963421
  53.7124539  22.7292149  15.4493763  52.7588176  22.9029736  15.2820048
  54.0071541  22.5189434  14.5542629  52.3466608  26.4537705   9.2979819
  51.4933698  26.0259659   9.1011404  52.8062085  25.7643476   9.8232321
  41.9106555  32.3742657   1.9011682  42.7464479  32.6272988   2.3486094
  42.3063388  31.8079660   1.2011367  40.0243936  24.9009871   1.1454384
  40.3645853  25.7712317   1.4388689  39.2391180  25.1583860   0.6385300
  53.5036761  35.8690409  10.9968895  53.3746059  36.5442135  10.2949673
  54.4827565  35.9049561  11.0871575  40.9207387  19.9269300   9.6894846
  40.8152619  19.8539988   8.7153513  40.5345177  19.0828382   9.9972760
  39.8945760  33.7793205   5.7200681  39.1062932  34.0057987   6.2348268
  39.8205323  34.3912474   4.9497313  39.1990893  36.6661207  17.4446888
  39.9158705  36.4487686  18.0835207  38.9112270  35.7785400  17.1784604
  43.5825234  35.1957398  18.8745298  44.4175801  34.7676494  19.1095756
  43.4190622  34.8077532  17.9913442  48.1592587  34.8187278   0.0420967
  47.3369325  34.3029383   0.2224105  48.7981442  34.0934671   0.1124835
  50.2941223  33.6202438  17.6793200  49.9388264  32.8189324  18.1300866
  51.0454612  33.8582404  18.2560699  52.3802345  34.6855430   1.2987512
  52.5227762  33.7338458   1.4201936  52.9742909  34.9233652   0.5571120
  39.0647095  30.2457935  18.1972088  39.0583304  29.2792501  18.0680189
  38.3501034  30.5328336  17.5873077  43.4373200  30.6125673   0.5168373
  43.5509866  30.0203200   1.2825751  43.8529615  30.0708829  -0.1744265
  45.5930943  30.3627217  17.7191814  45.4442632  30.7876908  16.8509180
  45.7910714  29.4331803  17.4770831  48.8780562  31.5509630   0.2301192
  48.7833875  31.5517681   1.2063439  49.6808153  31.0226930   0.1019520
  51.3477111  30.2813049  15.1843969  52.2516439  30.6349403  15.0695202
  50.8186092  31.0903819  15.0526184  39.8685777  27.4794130  17.7385309
  40.6670047  26.9741413  17.5462609  39.9398096  27.5899208  18.7118844
  44.6034603  28.7492857   2.5990032  43.8743002  28.1889811   2.9659856
  45.0191725  28.0737149   2.0282187  43.8523074  26.3748709  15.0503266
  43.1763492  27.0875017  15.0230866  44.5734109  26.7662080  14.5017051
  45.8167195  26.9815877   0.7521456  45.7526277  26.1654064   0.2360007
  46.7384175  26.9083415   1.0918184  48.9439250  28.9925591  18.4167575
  49.8278317  28.6763337  18.1923080  48.6047966  28.2659329  18.9712698
  44.4085786  23.8764699  15.9926497  44.4602937  23.2451455  15.2475933
  44.2354105  24.7271237  15.5273867  44.6604154  22.1850465  13.6852135
  45.2025972  22.6993971  13.0553228  43.7849768  22.1863094  13.2408404
  45.9375551  27.5252620  13.8111958  46.8882577  27.5790365  13.6480520
  45.6116073  28.3560575  13.4018556  50.4124064  25.3732885  18.6646534
  50.7693762  24.4731791  18.7091754  51.2190322  25.9109778  18.6821939
  51.8977224  28.1975046  16.8235415  51.5677597  28.9680656  16.3028678
  52.8682054  28.3328133  16.7250444  42.7379282  24.6721442  18.1343313
  41.9501881  24.1214666  17.9528987  43.2670495  24.5337841  17.3235831
  45.3798069  19.5190384  14.1229150  45.1049866  20.4490228  13.9645355
  44.6630312  19.0257855  13.6749281  46.6940400  23.6654144  17.6002760
  46.2716355  23.4101386  18.4407474  45.8996812  23.6908702  17.0231749
  49.2779203  23.0045164  16.6573642  48.3971325  23.0717918  17.0791593
  49.7873450  22.4929764  17.3194546  51.0020459  21.7588216  18.5055864
  50.9401372  20.7810261  18.4724375  50.7439032  21.9594440  19.4310393
  40.7350303  22.7637356  17.7780771  40.7672145  21.9345744  17.2647591
  40.8315165  22.4244745  18.6906761  45.5481850  18.9140025  16.7945014
  46.1217286  18.1257273  16.7130874  45.4241292  19.1375269  15.8487869
  46.0560569  20.5452896  18.9515581  45.9294502  20.0387935  18.1188154
  45.4247078  21.2884469  18.8377238  45.3258646  37.5292509   2.0526584
  46.2901192  37.4252540   1.9182232  45.0307929  37.9889144   1.2539374
  39.2001586  32.1288623   1.5343528  40.1474607  32.3919788   1.6024401
  39.3015951  31.2345514   1.1726600  38.0680972  37.3964639   6.5668333
  37.4101426  37.0101837   5.9458672  38.2151222  36.6323887   7.1678875
  38.5810730  35.3377261   8.3155339  38.1941101  34.5588745   8.7528682
  39.0239639  35.7508713   9.0799735  56.1597323  36.3030090  11.4569007
  56.1959818  36.3212154  12.4319272  57.0265859  36.6588202  11.2110502
  55.7118423  35.8499198  14.2164612  55.1517972  35.1145056  13.8840365
  56.1764309  35.3765991  14.9288247  54.1347228  31.5707060  18.9613232
  53.3008380  31.7217298  19.4504147  54.6693451  32.3448818  19.2468448
  55.4987479  29.8792640   4.3441667  56.2905058  30.4533190   4.4032152
  55.6461361  29.2776228   5.1090046  55.9698392  27.9805076   6.2726507
  55.1158350  27.5913276   6.5652608  56.4525501  28.0961909   7.1166844
  55.8633324  30.8508250  11.3915283  56.4168591  30.1875932  10.9320618
  56.0782477  31.6728865  10.9117896  54.0758681  33.7004428  13.5084753
  53.3056821  34.0992420  13.9552537  53.7124955  33.4726640  12.6259143
  56.2386038  27.9411036   2.5397041  55.6829295  28.1514811   1.7776675
  55.9346710  28.6222229   3.1801989  54.4318301  25.0558398   1.5525674
  54.5589615  25.5581376   0.7381014  54.0774982  24.2119599   1.2073022
  53.5856807  26.7092780   6.8540652  53.5231680  25.7781422   6.5827358
  53.1976435  26.6853425   7.7583887  38.5423942  28.5847133  10.8546420
  38.7169312  28.4464311   9.8979064  39.4333175  28.3857467  11.2271529
  54.5941341  28.5889360  16.6000754  55.2190517  27.8354455  16.5125090
  55.1333621  29.3445842  16.3092910  56.0452434  26.2985736  16.6072226
  55.1581330  25.9011323  16.7510230  56.6117758  25.5272440  16.8183042
  53.6677059  22.7030557   0.3836503  54.3652838  22.1311562   0.7741213
  52.8569767  22.2261618   0.6195348  53.4723504  24.1926525   5.2010204
  53.7046428  23.2335430   5.2089252  54.2774697  24.5574494   4.7974690
  53.8543477  24.5284185  10.6414872  54.8157136  24.6952075  10.5099179
  53.7949977  24.7202987  11.5983304  54.1119115  25.3861799  13.3201083
  53.2930721  25.7593577  13.7023556  54.6483586  26.1965639  13.1781202
  38.3583587  23.8468966  16.9273410  39.2687255  23.6172100  17.2113478
  37.9102657  22.9887185  17.0648966  56.3674779  19.5469136  18.6879770
  56.9544166  18.8962431  18.2470951  56.3276721  20.2654741  18.0188263
  54.0859647  21.5007736   5.2016736  54.2583012  21.0852646   6.0722187
  53.3888256  20.9014487   4.8575881  39.4156674  22.2752872   9.9060450
  39.8968863  21.4244715   9.9144335  40.1391173  22.8970575  10.1029520
  37.6751922  25.1347982  10.7186526  38.3706068  25.1513251  10.0292012
  37.9562866  25.8640263  11.2832496  55.7943589  21.4564562  16.8602913
  54.9888103  21.9968742  17.0036721  55.5244101  20.9715730  16.0547073
  55.7989296  21.4327210   1.6836495  56.4136830  20.9024547   1.1586175
  56.4136298  22.0909799   2.0739218  38.2402825  21.3345833   4.7726031
  37.2741881  21.4245046   4.8432427  38.4712290  22.0715004   4.1659945
  52.9576114  36.4665128   6.9258107  53.6887594  36.4085284   6.2780383
  53.3808850  36.9006043   7.6852585  38.1793942  20.0483024  13.1338937
  37.4899532  20.0531308  13.8172195  37.8228852  20.7227730  12.5188227
  40.3439839  33.6250357  17.3386609  39.4501333  33.6407726  16.9456902
  40.1587842  33.3272672  18.2384017  43.3409759  34.5112570  13.6053361
  43.0711095  35.4093033  13.3239573  44.2975601  34.5826462  13.4094371
  47.4977328  35.7066339  16.5092763  47.6401749  35.4372502  17.4424314
  48.3357331  36.1789269  16.3224941  49.7977736  37.1375980  15.9982861
  50.4863904  36.5485596  15.6535949  50.2265350  37.4669618  16.8164795
  54.8732390  19.6202521  14.9070712  54.0890278  19.7984113  14.3584009
  55.0696341  18.6874188  14.6638901  40.5187277  37.5589900  13.7011873
  39.7334580  38.0336512  13.3462426  40.5135923  37.8783877  14.6162647
  43.1145199  37.1693963  12.8584105  42.1807379  37.3519161  13.1146388
  43.1935746  37.6899385  12.0363147  47.7625867  37.0071828  12.0008879
  47.2617629  37.4316858  11.2803967  47.8548316  37.7444876  12.6389975
  50.0847397  35.7953419  12.9771217  49.2632832  36.1777286  12.6088170
  50.7187589  36.5157346  12.8360115  52.5542897  37.4092714  13.0953077
  52.6750180  38.3378274  12.8021700  52.9213946  36.9089836  12.3329345
  40.1061238  36.2314733  10.5451067  40.0435260  35.7259428  11.3846461
  40.8728248  35.7666049  10.1413044  42.1738606  34.8991263   9.3874492
  42.0430442  33.9662933   9.6864917  43.0955820  35.0569869   9.6793342
  44.8388873  35.2512230  10.2946436  44.9859244  34.3119626  10.0598912
  45.0865101  35.2153138  11.2387362  48.2493842  21.0544565   9.3518818
  47.5854156  20.3629700   9.5219371  48.9751409  20.5546866   8.9334957
  53.2801791  19.1216788   9.3100288  53.8826488  19.7086680   8.8018972
  52.4068989  19.4978597   9.0847633  54.9819359  20.2952954   7.5253384
  55.7283410  19.7435720   7.2131448  55.4539756  21.1455326   7.6891091
  40.6110507  19.6549531   6.9439308  39.6777788  19.5325453   6.6620308
  40.9530278  18.7438960   6.8156732  39.2629504  19.4946718   2.9147226
  39.9421016  20.0445379   2.4537981  38.9538662  20.1269090   3.6004990
  45.2670160  19.3054933   6.9501256  46.0279767  19.8040292   6.6067095
  45.2780242  19.5478139   7.8865318  50.6653949  19.7641399   8.4163652
  50.8092436  19.5613242   7.4829907  50.2895395  18.9135025   8.7475545
  52.0635946  19.8279221   4.2612271  51.2485901  20.3630624   4.2346550
  51.6847339  18.9443899   4.4643640  39.5106787  35.6466757   3.8044645
  38.7734522  35.5311662   3.1801344  39.4343558  36.5912142   4.0066353
  41.2736481  20.9140187   1.7099136  41.7041455  20.6370561   0.8908444
  41.9784930  21.4329669   2.1439601  46.2696821  21.7888244   3.7584055
  46.6069816  21.1619976   4.4223182  46.4116713  22.6269712   4.2546584
  48.0059433  36.8506270   1.9246480  48.9832409  36.9649074   2.0043065
  48.0017499  36.1953998   1.1931178  54.9680075  36.3054469   5.0046268
  54.8012314  35.3955012   4.6525356  54.6900008  36.8477125   4.2395724
  40.5416421  20.2278913  16.4828842  39.9645147  19.5089327  16.8009725
  41.3694329  20.0157535  16.9683115  42.5997174  19.5302602  18.1945985
  43.4976380  19.2454181  17.9519521  42.2436479  18.7223849  18.6143926
  41.1144536  36.2828043   1.1137590  40.7680290  36.5100151   1.9879200
  41.9293976  35.8171233   1.3340269  51.1403997  18.9689484  18.3001910
  51.0254086  18.4693225  19.1380550  52.0933391  18.8301180  18.1185777
  54.0560859  35.0277692  16.9374873  53.3426238  34.9735197  16.2707891
  53.9306984  35.9366143  17.2667275  68.5757135  28.9306378   6.8595116
  68.4532969  29.9046202   6.7768632  67.8457150  28.6299889   6.2935704
  67.5951640  28.1044853  10.5326988  67.6403046  27.6857634  11.4148548
  67.0910424  27.4455658  10.0280171  59.7226964  27.7558117  12.0187576
  59.7365319  26.9187325  12.5207194  60.5103862  28.1911948  12.3729001
  71.2160310  31.1536923   8.8204600  70.7068122  30.4886763   9.3024581
  71.4543879  31.7792086   9.5272601  60.8021318  32.3273692  10.2828375
  60.5826950  31.3981478  10.0556471  61.7400525  32.2308449  10.5258523
  57.5744341  25.6604973   5.8231966  57.1386546  26.4967215   6.0679219
  56.9765328  25.3770699   5.1016180  57.9433304  27.9342166   8.2215942
  58.2247704  27.0270722   8.4794070  58.7628669  28.3055629   7.8699393
  68.4184609  36.2826034   9.2345545  68.8457747  35.6123893   8.6593800
  68.0616710  35.7307307   9.9417836  65.8029241  30.6362223  10.9993956
  66.2147038  29.9301030  10.4752993  66.5758949  30.8690918  11.5592126
  74.5687443  22.1430589  11.7472177  74.8310106  22.7562965  12.4675566
  75.2173761  22.3569893  11.0541604  69.1174476  24.9954941  11.0472052
  69.2426366  24.0315008  11.1439742  68.9434978  25.0659721  10.0885238
  62.3598802  23.0179711   8.4003146  62.4163890  23.8837828   7.9435536
  61.8910811  22.4968759   7.7115850  70.1196036  23.3158345   6.6923039
  70.6256088  22.9184556   7.4325401  70.8394122  23.7375295   6.1899225
  58.7947490  25.4659443   9.0491753  59.4341366  25.0322003   9.6462490
  59.0625281  25.0629469   8.1963860  63.8251540  26.9337789   8.5884937
  64.6463920  26.4863393   8.8844336  63.4227441  26.2520850   8.0080421
  75.0563761  23.6835763  14.0012069  74.3189788  24.3022589  13.8166350
  75.0909699  23.7366204  14.9717865  61.0620718  22.0309951  12.4594743
  60.7480003  22.6469768  11.7699526  60.3619788  22.1598969  13.1354301
  68.0468641  31.4303290   5.9161565  68.1326519  31.5942895   4.9614080
  67.7200229  32.3002761   6.2286458  63.6980500  29.7054476  12.5585768
  63.1223043  30.4130454  12.9280539  64.3871153  30.2286997  12.0987303
  71.6779105  22.6946011   8.8921254  71.1163427  22.0556664   9.3577719
  72.0355735  23.2096928   9.6433543  60.6087557  23.8040799  10.3797915
  61.2173353  24.3589184  10.9198312  61.2401156  23.4696579   9.7028207
  62.0846946  31.7330752  13.5600975  62.0614238  32.6979262  13.3907228
  61.1597539  31.6068218  13.8679121  57.9169785  31.3630557   4.2811894
  57.8383443  31.8352591   3.4234229  58.2623666  32.0701821   4.8616349
  71.6942827  33.1052813  11.0379846  70.7215089  33.1246696  11.1944857
  71.8650986  34.0456640  10.8286819  72.0255847  21.1990988  12.6105594
  71.3099838  21.7144722  12.2050929  72.8228736  21.5394207  12.1539443
  64.8193730  19.2296475   9.9321289  64.4892335  18.3198448   9.8379920
  64.0203259  19.6690943  10.2996364  69.7523430  34.7571667   7.3452546
  70.1631591  33.8944575   7.0858192  70.5530124  35.3314778   7.2962832
  71.0297121  32.5537938   6.4030857  71.1075090  31.9106382   5.6663749
  71.1108235  31.9602269   7.1794686  72.7876165  31.1405167  14.6501360
  72.7401185  30.5414708  13.8747702  72.8823195  32.0179651  14.2207370
  67.2313732  28.0795127   4.5250282  66.5971035  28.7977405   4.3140100
  67.8785080  28.1779835   3.8065329  67.3661503  26.5694130   1.2044422
  68.0322093  26.8782062   1.8489493  67.8899950  25.8921352   0.7136163
  74.5668853  27.5437310  12.7303940  73.8536717  28.2202101  12.7388993
  75.1629880  27.9325513  12.0542908  70.6687703  28.1533059   5.3558961
  69.9302461  28.5333519   5.8930823  71.1226654  27.6571201   6.0472410
  70.5317761  26.4293470  14.5978537  70.5003970  27.1120596  15.2985065
  69.8420899  26.7642905  13.9921484  62.2721547  28.9002364   7.4078967
  62.0473535  28.5505594   6.5222364  62.8677286  28.2038174   7.7595702
  63.7154332  32.4015356  10.0707435  63.7225871  32.2332108   9.1161393
  64.4596846  31.8449981  10.3823691  62.5984304  27.7146126  10.9987134
  63.1357247  27.6164406  10.1863467  63.0639949  28.4292269  11.4842492
  69.0722888  33.2683698  11.6540777  68.9089594  33.9789214  12.3014521
  68.6382173  32.4921311  12.0601890  63.7850077  32.1838007  15.7051841
  63.1615025  32.7948262  16.1553421  63.2278400  31.8929200  14.9545447
  69.5606289  27.5539208   2.9030672  69.9690156  27.8838209   3.7347307
  70.2063158  27.9196887   2.2488940  60.5630668  28.1571902  15.0417368
  60.6331241  28.9182381  15.6556423  59.5906168  28.1265292  14.9238088
  67.2366394  34.0476573   6.5501296  68.0949641  34.3374755   6.9216183
  66.8960793  34.8625564   6.1588734  61.7828962  33.9829881  16.4458384
  61.6811572  34.2447099  15.5124138  60.8505648  33.8283597  16.7221754
  73.2949629  19.2162810   2.9166416  72.3740246  19.4368251   3.1702930
  73.6087433  20.0650047   2.5477953  61.4400944  28.0429674   4.7678212
  60.9415296  28.7328099   4.2753561  60.8047329  27.3187278   4.7710291
  57.3033010  30.4354633  13.8385745  56.8073838  30.4819886  12.9964678
  57.4807276  29.4774138  13.9380734  57.2135574  33.3079232  10.4291474
  58.1303544  33.0502710  10.6009504  57.0476483  33.9180764  11.1642686
  75.4011426  33.9382895  16.5099448  75.2099181  32.9855080  16.4314875
  74.5176042  34.2691877  16.7903950  66.2123578  33.3285162  15.1092625
  66.2240786  34.1602472  15.6327131  65.3365743  32.9628485  15.3666202
  66.9623456  36.9877448   4.9467327  66.7750119  37.1044860   3.9976486
  66.7263938  37.8584770   5.3201891  60.3610654  35.9011630   6.9388382
  60.5737807  35.5755835   7.8440215  59.8159430  35.1620985   6.6096814
  69.6301000  36.2298352   1.8857195  70.3879103  35.9771167   1.3273081
  69.9431699  36.0432892   2.7886229  69.5973673  36.2841426   4.7144064
  68.6367809  36.4178112   4.8611417  69.8127224  35.6497526   5.4175833
  72.4383348  25.2317399  16.7724637  71.7297314  25.5668409  16.2044297
  72.4655745  24.2869351  16.5180891  59.5601107  31.8250879  14.5853645
  59.7702915  31.4478441  15.4637460  58.7310780  31.3524906  14.3612432
  62.3088269  20.1307926  10.8150632  61.5028516  20.0809530  10.2564035
  62.0459507  20.8757189  11.3937787  67.0489069  19.8005613  14.1390820
  67.5169881  19.3258974  14.8575739  66.1083886  19.7123395  14.3915353
  70.0782240  23.6824989  14.9157105  69.3926131  23.5659824  15.6132573
  70.0773491  24.6495564  14.7790994  71.4527511  28.6095414   1.2202844
  71.0275351  28.6224171   0.3349280  72.0923896  29.3289984   1.1082449
  66.6385948  22.3845344   1.5367094  66.0659966  22.1824829   2.3055707
  66.1782392  21.9223655   0.8269913  62.3286813  25.2034786  12.0031484
  61.6597547  25.3388907  12.7070874  62.4278440  26.1235157  11.6643528
  62.3915141  25.2753703   6.8920643  61.4214053  25.1468089   6.8016432
  62.6804736  25.0303387   5.9834397  67.8970653  25.6560691   5.6818968
  67.6253282  26.5220628   5.3038260  68.6008142  25.3855418   5.0580760
  67.0064278  25.8844214  16.9266100  66.5237374  25.1183439  17.3089819
  67.8521807  25.8146502  17.4135921  68.7694299  25.1684433   8.3179207
  68.3700072  25.6740270   7.5801570  69.1163375  24.4138169   7.7972868
  60.0798637  25.4143402  13.6071127  60.2312245  25.8696724  14.4498702
  59.7039599  24.5610780  13.8971197  63.1026518  22.5305163   0.2777464
  62.9688713  22.3912161   1.2384951  62.6442634  23.3705708   0.1572176
  56.6926819  22.3676587   7.5744097  57.2847045  22.4614846   8.3497215
  57.3023929  22.1942786   6.8446040  57.6109996  23.2451200   2.8828294
  58.3374031  23.6403634   2.3561683  57.1435357  24.0579989   3.1617888
  68.0669309  26.6880085  12.8942741  68.4866476  26.0550002  12.2681306
  67.5131013  26.0744790  13.4235379  65.1476636  22.7591383   7.7983227
  64.2246407  22.8236524   8.1184503  65.6182112  22.4714373   8.5988897
  59.8061971  24.4215860   6.6929397  58.9853361  24.7548973   6.2542894
  59.9265110  23.5388586   6.2980523  63.1391946  24.4522903   4.3917339
  64.1134056  24.4420196   4.4895856  63.0039372  24.8578961   3.5048167
  69.3310282  22.2170084  10.9783699  68.8589238  22.1977400  11.8456352
  68.6479086  21.8290553  10.4034455  62.3563036  25.3353739   1.9129652
  61.4515764  25.5869144   1.6524254  62.9191891  25.9407300   1.3915497
  72.6960475  37.6752761  17.5329942  72.9581494  38.1306918  16.7131894
  73.4203388  37.9336923  18.1370588  60.4087257  30.3155179  16.8823036
  61.0528650  30.3644834  17.6167872  59.5714087  30.2970463  17.3924507
  66.0485617  25.6387653   9.7210446  66.8144359  25.1809905   9.3440980
  65.7892426  25.0518580  10.4572899  61.0982441  21.8179463   6.2572529
  60.5005456  21.0614969   6.4513697  61.6469718  21.4565197   5.5487697
  64.9277416  24.1762942  12.1194145  64.0716885  24.6510109  12.1471107
  65.4086392  24.5437543  12.8882577  65.3552440  30.0668367   3.8930522
  64.5862785  29.6537782   3.4485235  64.9754105  30.2718665   4.7838336
  72.5959492  29.4501686  12.4617409  73.1222397  30.0536321  11.8933420
  71.7876847  29.3055697  11.9242161  69.2514470  22.7984911   2.2277700
  68.3102370  22.8436889   1.9480042  69.4229873  23.6984922   2.5643568
  66.8644264  30.4769909  14.9963506  66.9518100  30.0997798  15.8813014
  66.6383420  31.4048166  15.1794689  69.9511372  24.9909336   3.8488971
  70.8770991  24.9032544   4.1240139  69.9441193  25.8704587   3.4166753
  60.6651232  29.6288289   9.5803753  61.2377341  29.4253516   8.8128031
  60.8268397  28.8667393  10.1584273  67.4656952  31.6095635   3.0862568
  67.0979619  32.5211708   3.1697220  66.6981656  31.0692816   3.3734893
  57.7842885  27.8807353  14.9006309  57.6806696  27.5488056  15.8156312
  57.0493334  27.4260487  14.4535015  64.8016242  27.6009516  17.0818545
  64.2595780  27.2100853  16.3788686  65.6588272  27.1452604  16.9402086
  69.0418408  32.8480727  15.0130460  68.0932013  33.0407549  14.9065461
  69.1860966  33.1648906  15.9314890  74.9579427  25.4578535   3.5746327
  74.3168198  25.1896962   2.8708066  75.1090759  26.3733699   3.2464766
  74.9995665  31.0321278  16.2230969  74.0848134  31.1858269  15.8958081
  75.4588450  30.8820464  15.3657480  73.4952012  33.7763114   4.0712209
  72.7408360  33.2255766   4.3189747  73.5045553  33.6612280   3.0896318
  70.3812796  28.7703765  10.7828214  69.4115545  28.6807034  10.6763369
  70.6965248  28.0537582  10.2145717  63.0781670  33.0796061   7.0221124
  63.3282968  33.9650258   6.6983241  62.1233234  33.0866059   6.8906673
  58.8367130  27.8274480   1.5813283  59.3155784  28.5090455   2.0958984
  57.9307778  27.9135026   1.9478474  64.1184699  30.6479166   6.2124976
  63.9089980  31.5478972   6.5356530  63.5170915  30.1050763   6.7545464
  64.8445063  34.9479702  12.8653970  65.4817523  35.6653743  12.6676419
  65.3854981  34.3708408  13.4306676  62.9946600  35.8620164   5.9952716
  62.0666914  35.9894284   6.2746651  63.4100872  36.6826567   6.3398758
  68.0804019  30.7779122  12.5658331  67.6983584  30.6121614  13.4580429
  68.8413326  30.1817412  12.5769798  71.0804476  35.2979516  14.8350832
  70.2494494  34.9479633  14.4604524  71.2113879  36.0994782  14.2815232
  75.3059843  36.4321444   2.0190681  75.8198394  37.2124851   2.3155164
  74.3953231  36.7234515   2.2177754  59.0517416  22.7178548  14.2731159
  58.1044512  22.9390241  14.1931885  59.0347831  22.0164102  14.9445670
  71.6285694  30.6779769   4.4745091  71.2903742  29.7769298   4.6380319
  72.4031427  30.5056374   3.9159476  58.8472117  34.4010332  12.7099399
  59.1696851  33.5440378  13.0376843  58.9724888  34.9548308  13.4919883
  64.8348854  33.1478311   0.4775271  65.1411018  32.2760957   0.1734802
  64.2440107  32.8920800   1.2138453  63.3604125  32.6425809   2.7984352
  63.9358145  32.1461658   3.3971218  63.5436626  33.5706942   3.0699115
  59.9427772  29.7785625   3.2419957  59.2169084  30.2478572   3.7057149
  60.3594498  30.5314693   2.7735520  68.0880545  22.2595422  13.3892516
  68.7061660  22.4968673  14.1021851  67.6793675  21.4358339  13.7290562
  68.7234548  21.7536981   4.7665147  68.9173202  22.1356998   3.8844206
  69.1602535  22.3972243   5.3628500  66.3798325  34.0915050   3.2080817
  65.5104571  34.5023364   3.3788494  66.8771090  34.8441035   2.8593082
  65.7405512  23.9388580   5.3540637  66.5076604  24.5336638   5.5043474
  65.5460348  23.6441056   6.2705529  66.6183969  24.8790266  14.3459492
  66.6843100  25.2503217  15.2520341  66.9640581  23.9818310  14.4796214
  66.4577864  20.7390333   5.9834507  66.3258824  21.3983420   6.6905833
  67.2904995  21.0806567   5.5753873  63.8706585  35.2228366   3.4732636
  63.9012683  36.0883530   3.0075360  63.5574859  35.4901773   4.3667543
  62.4739913  22.1289884   2.9377583  62.4252477  22.9558526   3.4571058
  63.3616724  21.8143671   3.2137842  72.5641126  22.7590250  15.4174203
  71.6062086  22.9292960  15.2778789  72.8064730  22.4184111  14.5477403
  71.3910626  26.2709429   8.9784143  70.4522717  26.0592579   8.8298377
  71.5992996  25.7365855   9.7659943  60.7174775  32.1561776   1.9587897
  61.5362008  32.4947004   2.3773769  61.1438659  31.6539705   1.2259074
  58.9347595  25.1196715   1.2697070  58.9623662  26.0955645   1.3762931
  58.2205066  25.0289443   0.6182487  72.3673456  35.8360811  10.9907520
  72.2269197  36.5189712  10.2971832  73.3465709  35.8825771  11.0769000
  59.7941014  19.9338076   9.6866490  59.6611334  19.8591655   8.7171352
  59.4009409  19.0978578  10.0122263  58.7318137  33.7498716   5.7023552
  57.9461906  34.0062773   6.2058085  58.7032431  34.3626127   4.9322019
  58.0631575  36.7016324  17.4312417  58.7328886  36.4554889  18.1093961
  57.6934991  35.8275922  17.2211482  62.4245661  35.1975736  18.8744019
  63.2769727  34.8061865  19.1117745  62.2781520  34.7960871  17.9939564
  66.9357027  34.8500288   0.1446415  66.1605168  34.2593346   0.2746286
  67.6436488  34.1916922   0.1076890  69.1235122  33.6150179  17.6461415
  68.7811962  32.8241202  18.1238070  69.8421091  33.9157487  18.2366685
  57.9618031  30.2098096  18.1352670  57.8987859  29.2417034  18.0505405
  57.2076202  30.5116911  17.5832483  62.3249932  30.4667308   0.6238393
  62.7572781  29.9103742   1.3024959  63.0041475  30.5557524  -0.0568129
  64.4573289  30.3632760  17.7201080  64.3113554  30.7853981  16.8502260
  64.6588704  29.4337593  17.4802377  67.6482349  31.5133758   0.3361294
  67.7233924  31.5402694   1.3164923  68.4947008  31.1160151   0.0782940
  70.2011707  30.2778365  15.1683111  71.1086532  30.6242000  15.0593592
  69.6830908  31.1010198  15.0579993  58.7470920  27.4396557  17.7180753
  59.5221376  26.8855901  17.5727409  58.8033635  27.5856360  18.6882854
  63.3526943  28.6645613   2.5784224  62.8081910  28.2565198   3.2788557
  63.7872945  27.8987864   2.1580919  62.7025001  26.3694542  15.0172224
  62.0365447  27.0917752  15.0060900  63.4304565  26.7632220  14.4801667
  64.6044078  26.7441440   0.8547631  64.7892716  26.4737076  -0.0580293
  65.5194417  26.6890494   1.2181438  67.7980100  28.9886059  18.4234405
  68.6606424  28.6443202  18.1615478  67.4568942  28.2630795  18.9806507
  63.2483854  23.8770744  15.9964348  63.3140485  23.2457881  15.2545750
  63.0805584  24.7276553  15.5296978  63.5260668  22.1724294  13.6654048
  64.0638975  22.7053831  13.0480127  62.6456091  22.1909152  13.2328185
  64.7992231  27.5084863  13.7747157  65.7556496  27.5977841  13.6669969
  64.4714981  28.3499257  13.3895695  69.2279939  25.3466460  18.6335651
  69.4065386  24.4839695  19.0601753  70.0982128  25.7683718  18.6676454
  70.7514982  28.2141320  16.8373330  70.4271639  28.9803666  16.3071311
  71.7230088  28.3424683  16.7451913  61.5869300  24.6880812  18.1289910
  60.7970895  24.1347367  17.9667033  62.1175097  24.5170668  17.3257094
  64.2230222  19.5101461  14.1310590  63.9699728  20.4471511  13.9739078
  63.4979510  19.0344524  13.6810211  65.5633580  23.6746145  17.6075380
  65.2037691  23.4143562  18.4744265  64.7369684  23.6841417  17.0788440
  68.0973246  22.9592181  16.5859722  67.2540415  23.0651708  17.0704354
  68.6521571  22.4902994  17.2494769  69.8132777  21.7257282  18.3847110
  69.7797662  20.7509664  18.4659714  69.5863809  22.0342658  19.2893785
  59.5926981  22.7672488  17.7742797  59.6259911  21.9278372  17.2809808
  59.6815057  22.4487984  18.6961164  64.3761119  18.8787967  16.8029465
  64.9960187  18.1264315  16.7177799  64.2626308  19.1215241  15.8609210
  64.8185069  20.4533784  19.0408909  64.7417171  20.0045021  18.1723788
  64.2487160  21.2433568  18.9151055  64.3058414  37.5313850   2.0386439
  65.2767684  37.4098514   1.9764354  64.0970921  38.0100592   1.2279317
  57.9378241  32.3012309   1.6975154  58.9159088  32.2724702   1.5924946
  57.6176670  31.6036076   1.0861840  56.9328624  37.4055072   6.5618489
  56.2553402  37.0181429   5.9619245  57.0738825  36.6494409   7.1768510
  57.4291056  35.3531534   8.3156073  57.0562194  34.5638478   8.7480978
  57.8909372  35.7479157   9.0788209  75.0241342  36.2534359  11.4396566
  75.0426164  36.3620955  12.4088721  75.8495784  36.6847193  11.1725860
  74.5204964  35.8794009  14.2068852  74.0060463  35.1112568  13.8799632
  75.0681106  35.4396528  14.8755068  72.9886147  31.5844845  18.9626571
  72.1385674  31.6836293  19.4379120  73.4979530  32.3436887  19.3139531
  74.5411303  29.7298641   4.4804483  75.2536639  30.3947715   4.3738625
  74.2793780  29.8702866   5.4013266  74.7325495  30.8368101  11.3941337
  75.2848161  30.2067282  10.8931077  74.9666022  31.6916121  10.9782495
  72.9338957  33.6605998  13.5216089  72.1855093  34.1255043  13.9455982
  72.5792094  33.4669192  12.6280261  75.0446407  27.9596032   2.4784886
  74.4733631  28.2889484   1.7638195  74.8008268  28.5874279   3.1998649
  73.2424231  25.0273792   1.6004285  73.2812352  25.5751160   0.8045580
  72.9172325  24.1817850   1.2289244  57.4074344  28.6154558  10.8533407
  57.5782631  28.4661191   9.8996089  58.2937630  28.4011824  11.2298427
  73.4632861  28.5827881  16.6348611  74.0825126  27.8263892  16.5291736
  73.9875867  29.3299216  16.3004805  74.9171135  26.2965611  16.6089248
  74.0281723  25.8998912  16.7456328  75.4780688  25.5188246  16.8168402
  72.5154774  22.6817674   0.4063245  73.2166992  22.1026092   0.7778850
  71.7110186  22.1657121   0.5703675  72.5212651  24.2132301   5.3616105
  72.6504235  23.2380174   5.2742468  73.1784390  24.5377988   4.7266963
  72.7868312  24.5153121  10.6578421  73.7506042  24.7080880  10.6947973
  72.5736405  24.6987617  11.5974435  72.9171091  25.3962317  13.2748157
  72.1221463  25.7546353  13.7183311  73.4645149  26.2051608  13.1690355
  57.2260177  23.8401605  16.8784773  58.1254447  23.6235744  17.2050155
  56.7688430  22.9934287  17.0527767  75.2241025  19.5365214  18.6714131
  75.8192822  18.8799606  18.2492911  75.2092763  20.2547546  18.0031819
  72.8879898  21.5214245   5.2314889  73.0900727  21.0558927   6.0700576
  72.2018282  20.9226657   4.8614097  58.2961137  22.2808126   9.8220305
  58.7720516  21.4306032   9.8946914  58.9938894  22.9055269  10.0891128
  56.5356090  25.1223151  10.7006616  57.2456621  25.1867466  10.0305086
  56.7843940  25.8243082  11.3149043  74.6701374  21.4776624  16.8547928
  73.8552442  21.9725455  17.0812814  74.3652589  20.9899342  16.0641723
  74.6567278  21.4081105   1.6934332  75.2546709  20.8643314   1.1604290
  75.2878723  22.0699056   2.0497799  57.1009189  21.3381845   4.7581345
  56.1346053  21.4184019   4.8463430  57.3142592  22.0806018   4.1536410
  71.7846469  36.4691368   6.9107768  72.5065935  36.4227193   6.2494206
  72.2181009  36.9116571   7.6590585  57.0588597  20.0508076  13.1099265
  56.3825634  20.0119307  13.8072290  56.6736889  20.7366626  12.5261202
  59.1702593  33.6344984  17.3830336  58.2884344  33.6653408  16.9656230
  58.9484559  33.3197851  18.2705431  62.1967744  34.5107840  13.5993803
  61.9463674  35.4152132  13.3197316  63.1565954  34.5679729  13.4130481
  66.3303941  35.7334641  16.4945874  66.4818991  35.4724046  17.4294531
  67.1685617  36.2065166  16.3012534  68.6309249  37.1366543  15.9866609
  69.3589735  36.5918543  15.6569388  69.0298055  37.4784557  16.8188624
  73.7234644  19.6097841  14.9122268  72.9246326  19.7311878  14.3714764
  73.9579363  18.6765945  14.6976706  59.3613213  37.5594625  13.6676321
  58.5942833  38.0850609  13.3478390  59.3290007  37.7633976  14.6117539
  61.9647986  37.1647583  12.8528423  61.0293818  37.3573310  13.0909501
  62.0668615  37.6846768  12.0320065  66.6062588  36.9818462  12.0077271
  66.1592070  37.4424985  11.2770420  66.7298952  37.7092119  12.6556176
  68.9518183  35.7629994  12.9726268  68.1358140  36.1730898  12.6241309
  69.5973704  36.4822167  12.8590050  71.3606175  37.3818626  13.0697191
  71.5069806  38.3194124  12.8130207  71.7616158  36.9061274  12.3101447
  58.9433141  36.2143344  10.5560885  58.9099937  35.7147834  11.4018003
  59.7187874  35.7659928  10.1487906  61.0228068  34.9008870   9.3907426
  60.9002068  33.9654390   9.6839886  61.9435308  35.0638349   9.6886583
  63.6701632  35.2463142  10.3057085  63.8394747  34.3126558  10.0684506
  63.9459129  35.2204855  11.2430774  67.0908840  21.0662366   9.2717756
  66.4446153  20.3686676   9.4826611  67.8387216  20.5597653   8.9009429
  72.1410617  19.1305762   9.2912832  72.7549138  19.7029131   8.7830265
  71.2691867  19.4888006   9.0418588  73.8576559  20.3798241   7.5393324
  74.5761933  19.7804115   7.2373740  74.3568701  21.1986622   7.7261424
  59.4527911  19.6984319   6.9336936  58.5209382  19.5398132   6.6651300
  59.8234616  18.7980379   6.8099201  58.1326122  19.4950620   2.9064684
  58.8122488  20.0486518   2.4509345  57.8190570  20.1234499   3.5935504
  64.0945863  19.3429648   6.9761078  64.8656831  19.7971601   6.5946788
  64.1811792  19.5627161   7.9149187  69.5186486  19.7656271   8.3927859
  69.7013525  19.5128003   7.4771159  69.1448666  18.9246372   8.7510950
  70.9167839  19.8383929   4.2540763  70.0865318  20.3354491   4.1568408
  70.5617308  18.9470104   4.4685105  58.4729120  35.6500106   3.7732037
  57.7134814  35.5085162   3.1771423  58.2843145  36.5406764   4.1006071
  60.1529113  20.9247656   1.7140418  60.5583600  20.6553676   0.8781472
  60.8848850  21.4145648   2.1403451  65.0931481  21.8126871   3.7716571
  65.4306080  21.1420759   4.3915934  65.3288998  22.6237586   4.2767723
  66.9918347  36.8316716   2.0275721  67.9789360  36.8464289   2.0438819
  66.9008855  36.2296974   1.2531076  73.8278771  36.3087835   5.0328153
  73.7429375  35.3804439   4.7007760  73.5996056  36.8152286   4.2246604
  59.3981574  20.2259038  16.4403162  58.8041677  19.5292928  16.7758444
  60.2139037  20.0235566  16.9498536  61.4409105  19.5659030  18.1754282
  62.3398622  19.2702181  17.9544871  61.0548386  18.7723648  18.6008038
  60.0342385  36.3596424   1.2948182  59.6756022  36.1613667   2.1764144
  60.9040564  35.9417981   1.3322165  69.9794022  18.9338460  18.2901750
  69.8751913  18.4663396  19.1490717  70.9404325  18.8279485  18.1297398
  72.8741189  34.9754093  17.0113499  72.2110867  34.9412083  16.2916680
  72.8150431  35.9220502  17.2569974  85.3491498  28.2140323  10.5651896
  86.2997557  28.3078611  10.8215137  85.4128758  27.5985610   9.8235477
  78.5384172  27.7350933  12.0608159  78.5898386  26.9179252  12.5932247
  79.3941412  28.1406724  12.2615885  79.6361696  32.2798133  10.2835086
  79.4232091  31.3500634  10.0741033  80.6028962  32.2206520  10.4273899
  75.7068077  25.6799398   6.1788722  76.1608414  26.5373606   6.2327113
  75.4911649  25.6111412   5.2209121  76.9184144  27.8764820   8.0512721
  77.2333795  27.0164486   8.4004105  77.7306943  28.4043596   8.0296416
  84.4309754  30.7045070  10.9889382  84.6824379  29.7678071  10.7852843
  85.3062674  31.0963621  11.1200127  81.1353915  23.0353033   8.4457733
  81.2780787  23.8766010   7.9622260  80.7337301  22.4924887   7.7362789
  77.7156078  25.4292509   9.0033088  78.3624966  25.0154957   9.6121960
  78.0174250  25.0441908   8.1518552  82.6147631  26.8923516   8.5852380
  83.4206845  26.3960753   8.8588096  82.2028599  26.2390425   7.9813081
  79.9055261  22.0276152  12.4605709  79.5972595  22.6471014  11.7723908
  79.2065821  22.1526045  13.1369402  82.4860713  29.6901302  12.5979314
  81.9357325  30.4184585  12.9642997  83.1773470  30.1997333  12.1213510
  79.4301665  23.8030013  10.4085676  80.0482045  24.3562255  10.9423510
  80.0660755  23.4574459   9.7366820  80.9400844  31.7465651  13.5851997
  80.9358370  32.7057555  13.3857745  80.0074809  31.6415039  13.8731538
  76.7318306  31.5197416   4.1388303  76.2953455  32.2324820   3.6470295
  77.1534373  32.0487958   4.8529107  83.5316827  19.0913133   9.8295868
  83.2614478  18.1492317   9.8632429  82.7395619  19.5188261  10.2241358
  86.2649323  28.4165691   4.0800091  85.4820741  29.0084518   4.0871560
  86.9774391  29.0666530   4.1819426  85.9516699  26.4830650   1.4819492
  86.5172168  26.7530344   2.2230698  86.5786231  26.0084771   0.8918903
  81.1117477  28.9040456   7.4346128  80.8964911  28.5586267   6.5439261
  81.7161455  28.2119533   7.7838628  82.4323759  32.3690843  10.0246912
  82.5487603  32.2831177   9.0648979  83.1577922  31.7999625  10.3696767
  81.3722007  27.7861413  10.9549876  81.9612478  27.6140942  10.1884429
  81.8950404  28.4352960  11.4773857  82.5517560  32.1358922  15.7991169
  81.9225147  32.7961125  16.1637380  82.0707354  31.8711115  14.9870930
  79.4139955  28.1392752  15.0783868  79.4743916  28.9158822  15.6714342
  78.4502546  28.1300911  14.9073246  86.4122410  34.2887583   6.4023417
  86.7401245  34.7789420   7.1883740  85.7735683  34.8983425   6.0225206
  80.6447721  34.0249397  16.4320488  80.5779661  34.2892092  15.4923512
  79.7033514  33.8660060  16.6708909  80.2673909  28.0682771   4.8200391
  79.7700562  28.7388292   4.3056826  79.7699982  27.2666141   4.6339483
  76.1494678  30.4377359  13.8469984  75.6731249  30.4903943  12.9936766
  76.3382930  29.4807532  13.9390041  76.0488748  33.2558170  10.4929749
  76.9888656  33.0746884  10.6369778  75.8854012  33.9394630  11.1618290
  84.9394351  33.3372250  15.1004751  85.0451107  34.1496100  15.6230273
  84.0924901  32.9744123  15.4304621  79.2117608  35.9105183   6.9434514
  79.4484254  35.5799522   7.8401332  78.6221326  35.1988777   6.6409878
  78.4080354  31.8279710  14.5904673  78.6249460  31.4314516  15.4577864
  77.5847251  31.3539009  14.3525016  81.1219869  20.1228645  10.7932781
  80.3146055  20.0827306  10.2417157  80.8787366  20.8650006  11.3812538
  85.6464927  19.7722810  14.2668741  85.7511133  19.4180858  15.1650184
  84.6640639  19.6963621  14.1769298  85.6495465  22.4226126   1.8625958
  84.8687736  22.0945888   2.3492777  85.4869033  22.0961194   0.9680465
  81.1560903  25.2501900  11.9659982  80.5239649  25.3858266  12.7006153
  81.2555422  26.1681634  11.6270326  81.1887783  25.2522541   6.8751051
  80.2311330  25.1595522   6.7162291  81.5399644  25.0090531   5.9875450
  85.9171335  25.7848116   4.7940778  85.8347045  26.7273484   4.5512996
  86.9007553  25.7153247   4.8001706  85.8202826  25.9505835  16.9898521
  85.2439464  25.2418497  17.3623079  86.6858519  25.4872362  17.0328121
  78.9231109  25.4140839  13.6254575  79.1358893  25.8444727  14.4678408
  78.5818980  24.5459297  13.9163455  81.9264037  22.5037919   0.2579865
  81.7939356  22.4107870   1.2254548  81.5122823  23.3603788   0.0964220
  75.4530876  22.6596734   7.6283268  76.1138684  22.5284304   8.3446741
  75.9022705  22.2794463   6.8478470  76.4697536  23.2035869   2.9019706
  77.2217261  23.5370668   2.3687214  76.0438131  24.0566032   3.1221522
  86.7243229  26.6723808  13.3345496  86.9459845  26.2900406  12.4575631
  86.0964942  25.9989647  13.6652321  83.9200135  22.6299193   7.8784866
  83.0361282  22.7462623   8.2770965  84.4733760  22.4838804   8.6682620
  78.5449273  24.3322019   6.6063575  77.6865130  24.2955906   6.1593397
  78.9397852  23.4616061   6.3715508  81.9455737  24.4337773   4.3938488
  82.9144332  24.3124321   4.4853652  81.8534825  24.8755613   3.5201561
  81.2305298  25.4478920   1.9712931  80.3709186  25.6256740   1.5559249
  81.8629556  25.9450228   1.4085320  79.2244588  30.3238611  16.8921090
  79.8947735  30.3850848  17.6004395  78.4059592  30.3196277  17.4268321
  84.6906811  25.3381471   9.4697322  85.5481600  24.9709898   9.2191271
  84.6278802  25.0463380  10.3939382  79.8798390  21.8806518   6.2604177
  79.3444529  21.0774543   6.4492605  80.5448071  21.5255391   5.6522027
  83.6700059  24.0639196  12.2285569  82.8613467  24.6088971  12.1331476
  84.1309006  24.4885599  12.9837346  84.0915592  30.1805242   3.9002487
  83.3654813  29.6993072   3.4495812  83.7109216  30.3125103   4.8063922
  85.4729463  30.3875095  15.1664958  85.3175799  30.3234347  16.1097090
  85.4748286  31.3451638  15.0058137  79.4209674  29.4949119   9.5188500
  80.0344519  29.4072132   8.7583958  79.8049181  28.8481561  10.1358874
  86.2398817  31.6622876   3.0734267  85.9401659  32.5970547   3.1884700
  85.4458558  31.1723574   3.3713608  76.6229405  27.8978517  14.9102799
  76.5461444  27.5768791  15.8313582  75.9171313  27.3892027  14.4786113
  83.5744331  27.5978246  17.0689721  83.0864650  27.2591940  16.2995021
  84.4574797  27.1986801  16.9145556  81.9389270  33.1096925   7.0524887
  82.2170269  33.9876369   6.7253606  80.9907187  33.1419189   6.8847421
  77.5791796  27.8812416   1.4058010  78.1117764  28.5024839   1.9425644
  76.7067379  27.9487430   1.8507379  82.9337462  30.6559443   6.2716350
  82.7255539  31.5615026   6.5810256  82.3395924  30.1174701   6.8258930
  83.6319898  34.8560062  12.8844512  84.2198730  35.6013222  12.6120608
  84.2563912  34.3115163  13.3959391  81.8766463  35.8544138   6.0146154
  80.9520722  36.0152026   6.2810778  82.3053847  36.6836043   6.3325798
  77.9251890  22.7273643  14.2939774  76.9723640  22.9156266  14.2265806
  77.9362210  21.9969901  14.9354015  77.7074444  34.4217033  12.7118041
  78.0403138  33.5823843  13.0730119  77.9057322  35.0321578  13.4358116
  83.6510562  33.0332895   0.3687746  84.2576427  32.2699959   0.3441330
  83.0992170  32.8143777   1.1482440  82.3007570  32.5947392   2.7677672
  82.9030428  32.1163186   3.3571130  82.4529477  33.5306772   3.0466769
  78.7349404  29.7594050   3.2046076  78.0423387  30.3049064   3.6321174
  79.2584158  30.4663000   2.7790017  86.7605635  22.5769489  14.1675832
  87.4080112  22.0964246  13.5920609  86.0110291  21.9546492  14.1131491
  85.2425046  34.1838974   3.1419856  84.4271124  34.6797709   3.3345209
  85.5328207  34.6055296   2.3047301  84.4283686  23.5990484   5.3262175
  85.0353729  24.3715705   5.2484106  84.3724620  23.4695837   6.2946255
  85.1544138  24.7687486  14.4558337  85.2961784  25.1119527  15.3587175
  85.7910279  24.0181673  14.4179179  85.1946327  20.6757435   6.2445362
  84.8765144  21.4055028   6.8234084  86.0813092  21.0105849   6.0072666
  82.6416451  35.1874702   3.4310062  82.7675476  36.0261972   2.9249042
  82.3937457  35.5239493   4.3198074  81.2725763  22.1487717   2.9212318
  81.2980134  22.9602420   3.4676574  82.1322401  21.7455196   3.1746667
  79.6375346  32.2079631   2.0588546  80.4318215  32.6035431   2.4775817
  80.1084122  31.6659957   1.3829016  77.7427407  25.1333997   1.3238000
  77.7748564  26.1118031   1.3322582  77.0915384  24.9721844   0.6228665
  78.5549557  19.9460137   9.7029642  78.5063650  19.8083318   8.7333320
  78.2368371  19.0855567  10.0472278  77.5121245  33.7111877   5.6881315
  76.7478901  34.0232130   6.1930295  77.5190697  34.3311980   4.9215838
  76.9325532  36.6445563  17.4283316  77.6190443  36.4095304  18.0934641
  76.6259478  35.7634443  17.1596770  81.2550098  35.1667573  18.8878579
  82.1151953  34.7743927  19.0977985  81.1060151  34.8033261  17.9903267
  85.7412817  34.7471556   0.4746215  84.9644678  34.1597900   0.3841556
  86.2944862  34.4645772  -0.2740552  76.7770096  30.2597098  18.2157731
  76.7825851  29.2926427  18.0843073  76.0635538  30.5381938  17.6004626
  81.0462349  30.5092051   0.5533789  81.5249046  29.9445686   1.1928510
  81.7070491  30.5976226  -0.1549793  83.3692163  30.3622444  17.7209614
  83.1307349  30.8127482  16.8793321  83.4740160  29.4274459  17.4401511
  86.0764143  31.1634424   0.2947514  86.4135727  31.5345051   1.1416557
  86.8465444  30.6451172   0.0152150  77.5801180  27.5228567  17.7258158
  78.3153030  26.9289305  17.5348529  77.6461875  27.5995644  18.7019691
  82.1694623  28.6728377   2.5504382  81.7040975  28.1940939   3.2580079
  82.6368810  27.9578890   2.0743978  81.5464882  26.3652387  14.9848059
  80.8962197  27.1015400  14.9873377  82.2888783  26.7563593  14.4622705
  83.3706638  26.7999673   0.8008966  83.7124164  26.7292576  -0.1092341
  84.2474682  26.7104864   1.2606572  86.3071641  28.7568770  18.5857833
  86.8671855  28.1971513  18.0262419  85.9217624  28.0756693  19.1713134
  82.0721730  23.8811947  15.9832620  82.1440032  23.2318728  15.2536420
  81.9297683  24.7228852  15.4917716  82.3128746  22.1690618  13.7351213
  82.8586885  22.7134848  13.1268417  81.4497510  22.1671635  13.2664150
  83.6570198  27.5272537  13.7985262  84.5900132  27.5655030  13.5346340
  83.3228096  28.3709654  13.4246212  80.4867493  24.6480353  18.1760621
  79.6801826  24.1198839  18.0017834  80.9852817  24.5188710  17.3428211
  82.9545971  19.5057422  14.1102398  82.6289894  20.4240120  13.9761265
  82.2567936  18.9813030  13.6590086  84.2822689  23.8554833  17.6519211
  83.8492101  23.4456754  18.4232943  83.5377985  23.8077152  17.0134300
  78.4582414  22.7788966  17.7808181  78.4665120  21.9448812  17.2722966
  78.5569278  22.4313667  18.6932574  83.3325002  18.9460974  16.7780305
  83.9203353  18.1678461  16.7081104  83.0941629  19.0904966  15.8393740
  83.8342623  20.5587528  18.9383999  83.6702785  20.0400667  18.1179632
  83.1806011  21.2837028  18.8523979  83.1506030  37.4128579   1.9509933
  84.0028726  37.7325970   2.3377521  83.0971194  37.9715355   1.1692265
  77.1799480  31.8413197   0.9011222  77.8850349  32.1230218   1.5339800
  76.5464062  31.3682429   1.4976340  75.7803561  37.4493180   6.5603726
  75.1211471  37.0582707   5.9414395  75.9330977  36.6820707   7.1562441
  76.3014907  35.3644769   8.2850817  75.8951998  34.5965984   8.7193654
  76.7705153  35.7575782   9.0461617  76.2738638  28.5719332  10.7943792
  76.4906000  28.4808130   9.8482669  77.1524630  28.3825492  11.2051810
  76.1007892  23.8488569  16.8864887  76.9990223  23.6127135  17.2037626
  75.6341477  23.0036149  17.0484321  77.0727526  22.2876224   9.8567464
  77.5313813  21.4204201   9.8979876  77.8105318  22.8786005  10.1001227
  75.3733320  25.3031682  10.4453762  76.2440709  25.3159304   9.9880224
  75.5713218  25.8564747  11.2188974  75.9065312  21.5269302   4.9683933
  74.9517341  21.4336053   4.8137494  76.1736799  22.1252812   4.2376028
  75.9261349  20.1563492  13.1959360  75.2248713  20.0263640  13.8565809
  75.4715696  20.7252945  12.5484726  78.0491235  33.6357727  17.3413425
  77.1634470  33.6444118  16.9302775  77.8513447  33.3210216  18.2315176
  81.0326566  34.5172876  13.6396934  80.7957720  35.4140364  13.3207120
  81.9921344  34.5491334  13.4241928  85.4534085  35.8798602  16.5959509
  85.4449248  35.4753016  17.4899191  86.3895118  36.1255438  16.5370281
  78.1803492  37.5178335  13.7088577  77.4161541  38.0259371  13.3536627
  78.2170929  37.8713843  14.6100336  80.7637663  37.1222516  12.8260786
  79.8325611  37.3322300  13.0616021  80.8886634  37.6657950  12.0205150
  85.1541981  36.9104934  12.0078947  85.0497684  37.4331768  11.1963623
  85.5405154  37.5481646  12.6247922  77.7962191  36.2126235  10.5320319
  77.7562352  35.7237658  11.3824081  78.5820422  35.7688232  10.1382158
  79.8676107  34.8788977   9.3889307  79.7667421  33.9456644   9.6904349
  80.7869531  35.0666429   9.6835984  82.4780687  35.2476901  10.3105996
  82.6937649  34.3293966  10.0623363  82.7856195  35.2376978  11.2378079
  85.6033590  20.9348227   9.4863679  84.9134140  20.2461945   9.5380960
  86.2875198  20.5155558   8.9558700  78.3173640  19.6598816   6.9375695
  77.3882689  19.4829911   6.6780287  78.6978036  18.7576935   6.8381514
  76.9445000  19.5483072   2.8858810  77.6618330  20.0333999   2.4075741
  76.7544977  20.1715077   3.6076798  82.8263302  19.3773387   6.9984045
  83.6602287  19.7467616   6.6491063  83.0000600  19.4098186   7.9544089
  77.2705079  35.5611026   3.7132188  76.5319762  35.4354171   3.0783027
  77.1307799  36.4962972   3.9345231  78.9955333  20.9470663   1.7164181
  79.4169346  20.6343206   0.9025053  79.7399263  21.4176814   2.1471835
  83.8008420  21.5128723   3.7613533  84.0130214  20.7934618   4.3734258
  84.0453473  22.2910016   4.3134233  78.2617902  20.2630758  16.4971345
  77.6777412  19.5410071  16.7952217  79.0843368  20.0311613  16.9829277
  80.3076195  19.5285281  18.2089111  81.1836149  19.1692724  17.9913211
  79.8883368  18.7556017  18.6450939  78.9057038  36.3382256   1.2794597
  78.5071818  36.0603992   2.1206012  79.8384448  36.1142336   1.4048558
  12.0254096  47.7601979   6.9019032  11.9146731  48.7310120   6.8090608
  11.3554794  47.4552159   6.2637367  11.0014220  47.0273119  10.5469758
  11.0469689  46.5153974  11.3751513  10.5843183  46.3963717   9.9397955
   3.2596557  46.5826540  12.0308921   3.2568654  45.7477249  12.5371082
   4.1275192  46.9455619  12.2609152  14.6031262  50.0736112   8.8074669
  14.1738054  49.3129113   9.2211212  14.8503684  50.6169056   9.5741045
   4.2582261  51.1452865  10.3613814   4.0325608  50.2265369  10.1061745
   5.2253886  51.0709980  10.4662414   1.2323402  44.6128840   6.0795924
   1.1313867  45.4391237   6.5854164   0.7621704  43.9628274   6.6349562
   1.4730956  46.6791931   8.0361551   1.8935906  45.8904115   8.4410587
   2.2300535  47.2391083   7.8205472  11.8867008  55.1384341   9.2501460
  12.3117610  54.4839508   8.6552524  11.4596861  54.5603709   9.8942387
   9.2225272  49.4811715  11.0112438   9.6289613  48.7721561  10.4845870
  10.0049252  49.7249526  11.5510273  12.3919068  43.7945998  11.0773155
  12.6540656  42.8581632  11.1605454  12.3268406  43.8826374  10.1064384
   5.8206413  41.8620226   8.4107536   5.8888526  42.7197725   7.9400101
   5.3712381  41.3276842   7.7176823  13.5198100  42.1588247   6.6740203
  14.0184211  41.7634487   7.4278580  14.2589325  42.5480290   6.1679604
   2.4577591  44.3386377   8.9925473   3.0243584  43.8604970   9.6256500
   2.6857521  43.8530651   8.1703022   7.2666226  45.7849845   8.6365401
   8.1034372  45.3407102   8.8906441   6.8810136  45.1308037   8.0117481
  18.4900123  42.3123273  14.2636735  17.9615177  42.9437411  13.7419693
  18.5860044  42.7683598  15.1136237   4.4945353  40.8814980  12.4906559
   4.2052677  41.4787244  11.7718939   3.7900165  41.0374582  13.1487978
  11.6265711  50.3189363   5.9180337  11.4500314  50.4057064   4.9684727
  11.2176467  51.1435727   6.2590688   7.1396802  48.5728359  12.5802075
   6.5542103  49.2867336  12.9181029   7.8190147  49.0835315  12.0897289
  14.9875273  41.4520404   8.8410414  14.5722031  40.9309709   9.5391882
  15.6239977  41.9928956   9.3436445   4.1110048  42.6291073  10.4059684
   4.7302213  43.1907457  10.9254676   4.7237776  42.3066231   9.7037591
   5.4975424  50.5914512  13.5929946   5.5055439  51.5396416  13.3496704
   4.5751390  50.5235748  13.9124868  15.1311861  51.9758209  11.1051725
  14.1539942  51.9766088  11.2320151  15.2795473  52.9041344  10.8400504
  15.4316266  40.0474827  12.5282921  14.6827110  40.5626752  12.1835809
  16.1790775  40.4043135  12.0199102   8.2633362  38.0125756   9.9717886
   7.9197148  37.1078470   9.8445407   7.4542995  38.4639330  10.2987309
  13.2100853  53.6227143   7.3520501  13.6329108  52.7625416   7.1133275
  14.0072170  54.2039116   7.3077526  14.5403784  51.4318653   6.3942426
  14.2052651  50.7995674   5.7429338  14.6137082  50.8673848   7.1961026
  16.2330730  49.9929155  14.6376939  16.1720318  49.3881366  13.8651289
  16.3289709  50.8634811  14.1975199  10.7176984  46.9118622   4.5957414
  10.0562973  47.6085529   4.3802683  11.3282829  46.9915239   3.8436790
  10.8260710  45.4576484   1.1708790  11.4626563  45.7526852   1.8517823
  11.3627900  44.7745544   0.7044617  18.0064212  46.4314847  12.8846215
  17.2887864  47.0912074  12.7670323  18.5814094  46.6591044  12.1218902
  14.1428208  47.1639165   5.2807192  13.4572086  47.3583037   5.9617944
  14.7871750  46.6553635   5.8211339  13.9634069  45.2662935  14.5922603
  13.9209387  45.9969005  15.2369745  13.2854079  45.5599811  13.9498879
   5.7173165  47.7910803   7.4267736   5.4444890  47.4879200   6.5309705
   6.3095977  47.0686888   7.7184759   7.0996807  51.2322250  10.0494274
   7.1066524  51.1418545   9.0807730   7.8534181  50.6675264  10.3172270
   6.0522842  46.5804500  11.0088045   6.5656080  46.4477299  10.1807129
   6.5468648  47.2992353  11.4563576  12.5000032  52.1401207  11.6651487
  12.3201340  52.8163410  12.3407683  12.0771317  51.3369902  12.0321842
   7.2024724  51.0318799  15.7228102   6.5768335  51.6552381  16.1501132
   6.6600046  50.7457308  14.9577371  12.9715019  46.4005171   2.9166931
  13.3923687  46.7521449   3.7350343  13.6128732  46.7456740   2.2471808
   4.0144352  46.9567557  15.1057313   4.1611899  47.7773990  15.6207030
   3.0559707  47.0427510  14.9124262  10.6782492  52.8672306   6.5823606
  11.5233947  53.2152786   6.9297636  10.3109076  53.6287997   6.1133485
   5.1918876  52.8656279  16.4305791   5.1738833  53.1185832  15.4849765
   4.2394552  52.7780552  16.6352279  16.7012270  38.0623628   2.8996231
  15.7905740  38.2881892   3.1890971  17.0370999  38.9397877   2.6312348
   4.8031677  47.0890871   4.8705698   4.5275805  47.8814895   4.3513584
   4.0869869  46.4851818   4.6534631  18.2978280  52.4089309   1.1549020
  18.3563570  53.2347262   1.6688896  18.6369216  51.7230583   1.7858443
   1.1692266  49.2796167  13.5750134   0.7932464  48.9676527  12.7403279
   0.9626770  48.5276976  14.1640896   0.7838958  52.2937500  10.4374081
   1.5725612  51.7363966  10.4355000   0.8587242  52.7229726  11.3066912
  18.8105284  52.8054126  16.4428903  18.6429293  51.8453697  16.3658122
  17.9301707  53.1070103  16.7649135   9.6529279  52.1555299  15.1419672
   9.6562674  53.0017788  15.6407898   8.7652315  51.8069298  15.3787031
  10.4057786  55.8713931   4.9614186  10.1258279  55.9482436   4.0324933
  10.1428872  56.7340970   5.3345473   3.8716633  54.8313949   6.9831328
   4.0248408  54.4224618   7.8636627   3.2613319  54.1582684   6.5930321
  12.9792700  55.4910497   2.0983414  13.5744921  54.8303948   1.6754885
  13.1442671  55.2783361   3.0371316  13.0166455  55.1583652   4.8045070
  12.0527319  55.3048769   4.9325536  13.1894983  54.4434720   5.4382195
  15.8073444  44.0968355  16.7635571  15.2120798  44.4427643  16.0811615
  15.8538012  43.1486372  16.5158674   3.0116111  50.8360645  14.7962174
   3.3156709  50.2249179  15.4959024   2.2899351  50.3151417  14.3679581
   5.7486077  38.9805755  10.7890484   4.9358791  38.9039682  10.2429339
   5.4828571  39.7300763  11.3562658  10.4841978  38.6872705  14.1477053
  10.9226921  38.1721324  14.8540657   9.5320500  38.5776888  14.3499162
  13.5038562  42.5025652  14.8664304  12.8312051  42.4356535  15.5818850
  13.5442503  43.4658650  14.7067915  14.7963834  47.4159053   1.1720746
  14.3981284  47.5318654   0.2825885  15.4547155  48.1209794   1.1631901
  10.0712666  41.2285948   1.5444724   9.5122502  41.0589300   2.3310660
   9.5754682  40.7722119   0.8565740   5.8011973  44.0689396  12.0106572
   5.1076242  44.1985371  12.6916223   5.8947609  44.9843283  11.6582195
   5.9435835  44.1236207   6.9007412   4.9750052  43.9877972   6.8166056
   6.2146571  43.9107415   5.9790754  11.3421509  44.4803091   5.6857732
  11.0744166  45.3577780   5.3290737  12.0355198  44.2183188   5.0481538
  10.4320128  44.7439663  16.9650866   9.9509297  43.9650348  17.3207826
  11.2912793  44.6438359  17.4136837  12.2211846  44.0106114   8.3426148
  11.8695454  44.5474551   7.6030821  12.5718954  43.2641575   7.8108724
   3.5747414  44.2578464  13.6218339   3.6906274  44.7304454  14.4599794
   3.2126465  43.3990713  13.9152159   6.5115511  41.3811221   0.3174081
   6.3582713  41.1808218   1.2664551   6.3083979  42.3287849   0.3239964
   0.3834098  42.1409688   7.4451120   0.8050031  41.6996318   8.2082623
   0.4391018  41.4565308   6.7504322   1.3928911  42.2377367   3.2973185
   2.0651547  42.5761241   2.6735144   0.5939010  42.6453205   2.9447961
  11.5148334  45.5397096  12.9258147  11.8894146  44.9041465  12.2711113
  10.9354883  44.9362759  13.4372504   8.5890873  41.5724530   7.7819610
   7.6652488  41.6576881   8.0950808   9.0559371  41.3321190   8.5995606
   3.4392939  43.1131370   6.7186014   2.7188537  43.4467850   6.1443968
   3.6032524  42.2176030   6.3661045   6.5916840  43.3153952   4.3616269
   7.5658467  43.3329120   4.4510844   6.4409044  43.6988754   3.4709102
  12.7705571  41.0311118  11.0862440  12.2039246  41.0627262  11.8890568
  12.1422707  40.6643883  10.4389526   5.7419406  44.0012840   1.7872045
   4.8802468  44.4440586   1.6437911   6.3851323  44.6672809   1.4584691
  16.1064704  56.5342370  17.5291361  16.3702777  56.9709173  16.7000205
  16.8578863  56.7645595  18.1150682   4.0757562  49.1744708  16.8311947
   4.7379193  49.2285730  17.5489082   3.2529136  49.2360465  17.3643984
   9.5183568  44.4737223   9.6862147  10.3120952  44.0777167   9.2929122
   9.3091892  43.8560458  10.4090630   4.6364583  40.6076399   6.2541926
   4.0541989  39.8460143   6.4764763   5.0957402  40.2787659   5.4683011
   8.3353554  42.9553278  12.1565771   7.4980277  43.4631077  12.1325374
   8.8284277  43.3725551  12.8905339   8.9855148  48.9330209   3.9818409
   8.2414524  48.4948655   3.5017470   8.5203967  49.1877831   4.8151419
  16.0088994  48.3064531  12.4706578  16.5410535  48.8923880  11.8885886
  15.2194898  48.1227823  11.9145005  12.7137140  41.6670293   2.0889033
  11.7466494  41.7097796   1.9183379  12.8944956  42.5261108   2.5235010
  10.3295655  49.3478731  14.9936373  10.3664793  48.9862082  15.8867476
  10.0890286  50.2787898  15.1449348  13.3478308  43.7803003   3.7947990
  14.2428333  43.6555623   4.1673688  13.4050750  44.6784619   3.4098827
   4.0797123  48.4364857   9.5697712   4.6557185  48.3039310   8.7857336
   4.3379127  47.6866752  10.1273949  10.9806997  50.5262174   3.0124061
  10.5810812  51.4250900   3.1161743  10.2216839  49.9643045   3.3005387
   1.2398957  46.9396677  15.0954003   1.0255787  46.4556095  15.9096263
   0.6761793  46.4671536  14.4351365   8.2112455  46.4299577  17.0946244
   7.6905057  46.1059814  16.3411947   9.0701795  45.9841197  16.9311695
  12.4987861  51.7480070  15.0229184  11.5447021  51.8978426  14.9007988
  12.6129111  52.0554407  15.9471235  18.2334919  44.1889085   3.7104740
  17.6260350  44.0151509   2.9508392  18.3913194  45.1452735   3.5285338
  18.4600290  49.9437159  16.1950368  17.5377838  50.0529594  15.8715619
  18.9104538  49.7487067  15.3419308  16.7193650  52.7536031   3.8041002
  16.2163337  52.1183970   4.3339612  16.8317434  52.2754315   2.9715427
[truncated: 1,847,557 more chars]
