# Supplementary material for: Assessing structure-function impacts on Vitellogenin by leveraging allelic variant found in honey bee subspecies Apis mellifera mellifera
Source: iScience. 2025 Jul 29;28(9):113241. doi: 10.1016/j.isci.2025.113241 (PMC12496180; doi:10.1016/j.isci.2025.113241)
Supplement: Data S1. Data and code for molecular dynamics [file mmc2.zip › MD_analysis/inputfiles/delg/dihe.restraint]

&rst
    iat=4755, 4757, 4758, 4765,
    r1=47.5, r2=57.5,
    r3=62.5, r4=72.5,
    rk2=FC,
    rk3=FC,
/

&rst
    iat=4757, 4758, 4765, 4767,
    r1=-72.5, r2=-62.5,
    r3=-57.5, r4=-47.5,
    rk2=FC,
    rk3=FC,
/

&rst
    iat=4758, 4765, 4767, 4771,
    r1=47.5, r2=57.5,
    r3=62.5, r4=72.5,
    rk2=FC,
    rk3=FC,
/

&rst
    iat=4765, 4767, 4771, 4755,
    r1=-72.5, r2=-62.5,
    r3=-57.5, r4=-47.5,
    rk2=FC,
    rk3=FC,
/

&rst
    iat=4767, 4771, 4755, 4757,
    r1=47.5, r2=57.5,
    r3=62.5, r4=72.5,
    rk2=FC,
    rk3=FC,
/

&rst
    iat=4771, 4755, 4757, 4758,
    r1=-72.5, r2=-62.5,
    r3=-57.5, r4=-47.5,
    rk2=FC,
    rk3=FC,
/

&rst
    iat=4782, 4784, 4785, 4792,
    r1=47.5, r2=57.5,
    r3=62.5, r4=72.5,
    rk2=FC,
    rk3=FC,
/

&rst
    iat=4784, 4785, 4792, 4794,
    r1=-72.5, r2=-62.5,
    r3=-57.5, r4=-47.5,
    rk2=FC,
    rk3=FC,
/

&rst
    iat=4785, 4792, 4794, 4798,
    r1=47.5, r2=57.5,
    r3=62.5, r4=72.5,
    rk2=FC,
    rk3=FC,
/

&rst
    iat=4792, 4794, 4798, 4782,
    r1=-72.5, r2=-62.5,
    r3=-57.5, r4=-47.5,
    rk2=FC,
    rk3=FC,
/

&rst
    iat=4794, 4798, 4782, 4784,
    r1=47.5, r2=57.5,
    r3=62.5, r4=72.5,
    rk2=FC,
    rk3=FC,
/

&rst
    iat=4798, 4782, 4784, 4785,
    r1=-72.5, r2=-62.5,
    r3=-57.5, r4=-47.5,
    rk2=FC,
    rk3=FC,
/

&rst
    iat=4809, 4811, 4812, 4818,
    r1=47.5, r2=57.5,
    r3=62.5, r4=72.5,
    rk2=FC,
    rk3=FC,
/

&rst
    iat=4811, 4812, 4818, 4822,
    r1=-72.5, r2=-62.5,
    r3=-57.5, r4=-47.5,
    rk2=FC,
    rk3=FC,
/

&rst
    iat=4812, 4818, 4822, 4824,
    r1=47.5, r2=57.5,
    r3=62.5, r4=72.5,
    rk2=FC,
    rk3=FC,
/

&rst
    iat=4818, 4822, 4824, 4809,
    r1=-72.5, r2=-62.5,
    r3=-57.5, r4=-47.5,
    rk2=FC,
    rk3=FC,
/

&rst
    iat=4822, 4824, 4809, 4811,
    r1=47.5, r2=57.5,
    r3=62.5, r4=72.5,
    rk2=FC,
    rk3=FC,
/

&rst
    iat=4824, 4809, 4811, 4812,
    r1=-72.5, r2=-62.5,
    r3=-57.5, r4=-47.5,
    rk2=FC,
    rk3=FC,
/

&rst
    iat=4829, 4831, 4833, 4835,
    r1=-72.5, r2=-62.5,
    r3=-57.5, r4=-47.5,
    rk2=FC,
    rk3=FC,
/

&rst
    iat=4831, 4833, 4835, 4837,
    r1=47.5, r2=57.5,
    r3=62.5, r4=72.5,
    rk2=FC,
    rk3=FC,
/

&rst
    iat=4833, 4835, 4837, 4844,
    r1=-72.5, r2=-62.5,
    r3=-57.5, r4=-47.5,
    rk2=FC,
    rk3=FC,
/

&rst
    iat=4835, 4837, 4844, 4829,
    r1=47.5, r2=57.5,
    r3=62.5, r4=72.5,
    rk2=FC,
    rk3=FC,
/

&rst
    iat=4837, 4844, 4829, 4831,
    r1=-72.5, r2=-62.5,
    r3=-57.5, r4=-47.5,
    rk2=FC,
    rk3=FC,
/

&rst
    iat=4844, 4829, 4831, 4833,
    r1=47.5, r2=57.5,
    r3=62.5, r4=72.5,
    rk2=FC,
    rk3=FC,
/

&rst
    iat=4851, 4853, 4855, 4857,
    r1=-72.5, r2=-62.5,
    r3=-57.5, r4=-47.5,
    rk2=FC,
    rk3=FC,
/

&rst
    iat=4853, 4855, 4857, 4859,
    r1=47.5, r2=57.5,
    r3=62.5, r4=72.5,
    rk2=FC,
    rk3=FC,
/

&rst
    iat=4855, 4857, 4859, 4866,
    r1=-72.5, r2=-62.5,
    r3=-57.5, r4=-47.5,
    rk2=FC,
    rk3=FC,
/

&rst
    iat=4857, 4859, 4866, 4851,
    r1=-72.5, r2=-62.5,
    r3=-57.5, r4=-47.5,
    rk2=FC,
    rk3=FC,
/

&rst
    iat=4859, 4866, 4851, 4853,
    r1=47.5, r2=57.5,
    r3=62.5, r4=72.5,
    rk2=FC,
    rk3=FC,
/

&rst
    iat=4866, 4851, 4853, 4855,
    r1=-72.5, r2=-62.5,
    r3=-57.5, r4=-47.5,
    rk2=FC,
    rk3=FC,
/
