# Supplementary material for: Assessing structure-function impacts on Vitellogenin by leveraging allelic variant found in honey bee subspecies Apis mellifera mellifera
Source: iScience. 2025 Jul 29;28(9):113241. doi: 10.1016/j.isci.2025.113241 (PMC12496180; doi:10.1016/j.isci.2025.113241)
Supplement: Data S1. Data and code for molecular dynamics [file mmc2.zip › MD_analysis/inputfiles/delg/summary.EKTOT]

0 9177.1986
1 5944.2261
2 6429.3721
3 6514.8745
4 6484.1826
5 6404.8174
6 6404.5796
7 6338.3271
8 6355.8237
9 6273.0918
10 6296.6841
11 6297.4219
12 6306.0107
13 6362.5508
14 6366.1631
15 6247.2495
16 6277.6050
17 6258.4727
18 6303.6353
19 6334.7441
20 6264.0103
21 6239.9399
22 6226.8569
23 6278.2495
24 6270.2334
25 6250.9556
26 6224.9995
27 6273.6479
28 6258.5205
29 6236.8740
30 6272.6680
31 6279.4912
32 6274.9785
33 6265.0190
34 6248.9048
35 6258.3369
36 6269.0967
37 6274.0923
38 6267.5415
39 6259.1641
40 6269.8384
41 6246.2314
42 6268.2896
43 6274.1685
44 6222.0098
45 6245.2212
46 6253.3843
47 6246.9229
48 6257.8130
49 6257.8428
50 6261.3472
51 6233.6392
52 6227.5308
53 6264.4136
54 6229.6855
55 6234.0718
56 6236.0034
57 6294.5332
58 6237.9346
59 6299.7842
60 6274.7588
61 6232.1392
62 6266.1353
63 6246.7944
64 6244.7363
65 6301.0337
66 6295.9844
67 6240.0000
68 6229.2100
69 6243.5078
70 6269.6826
71 6230.1812
72 6234.7930
73 6241.4321
74 6246.2808
75 6245.5010
76 6259.9551
77 6235.5005
78 6261.1763
79 6253.6899
80 6282.0156
81 6271.9932
82 6298.2900
83 6238.9839
84 6276.3008
85 6225.5513
86 6269.5649
87 6280.3433
88 6233.3984
89 6256.7744
90 6256.0342
91 6280.8320
92 6259.5161
93 6223.3638
94 6240.0005
95 6225.7524
96 6262.2363
97 6264.1650
98 6291.0864
99 6229.6802
100 6281.8359
101 6213.0786
102 6280.7900
103 6294.1865
104 6283.7192
105 6261.5156
106 6288.8032
107 6270.0669
108 6283.8247
109 6233.8960
110 6295.6758
111 6250.6431
112 6266.7197
113 6252.4136
114 6203.6763
115 6209.6904
116 6243.7461
117 6266.6577
118 6237.2056
119 6219.9824
120 6222.1426
121 6242.3784
122 6265.3203
123 6232.9727
124 6224.0762
125 6265.6104
126 9034.6631
127 11146.9062
128 11961.5020
129 12298.9336
130 12377.1729
131 12472.0117
132 12481.8857
133 12574.3818
134 12577.0195
135 12540.2383
136 12507.8477
137 12635.1504
138 12513.9326
139 12506.7207
140 12544.2246
141 12513.3574
142 12469.4521
143 12511.2295
144 12575.7852
145 12520.7549
146 12587.9824
147 12535.7842
148 12515.3818
149 12483.9551
150 12529.7559
151 12486.7754
152 12597.5674
153 12505.1387
154 12523.9102
155 12494.0830
156 12480.4795
157 12494.6572
158 12484.3252
159 12442.6465
160 12493.4287
161 12510.8643
162 12506.2949
163 12466.3271
164 12458.4502
165 12501.9570
166 12492.9697
167 12624.4648
168 12545.8330
169 12456.1514
170 12582.0371
171 12527.4775
172 12445.0137
173 12474.6523
174 12577.9961
175 12540.7344
176 12512.9248
177 12466.6855
178 12480.6748
179 12444.8076
180 12484.3691
181 12489.8281
182 12506.6475
183 12461.7441
184 12406.1543
185 12456.6240
186 12513.4473
187 12437.9766
188 12477.1543
189 12415.8369
190 12445.6904
191 12509.7793
192 12395.0430
193 12501.4121
194 12513.5889
195 12466.5830
196 12472.9102
197 12493.4541
198 12553.1943
199 12549.3604
200 12471.0889
201 12494.8047
202 12493.3232
203 12426.5801
204 12488.1797
205 12427.9053
206 12464.9102
207 12561.7832
208 12416.3193
209 12529.8086
210 12454.8232
211 12467.3926
212 12462.4492
213 12469.8252
214 12415.7812
215 12564.5225
216 12507.4033
217 12588.5967
218 12500.7080
219 12509.1875
220 12633.0068
221 12497.7764
222 12487.1514
223 12531.8838
224 12538.5283
225 12491.9678
226 12505.6016
227 12426.1172
228 12531.5986
229 12469.6709
230 12440.2559
231 12452.8984
232 12457.6455
233 12431.5889
234 12546.7344
235 12477.7031
236 12575.4229
237 12478.5264
238 12508.8359
239 12527.5234
240 12632.6592
241 12430.3398
242 12412.3818
243 12513.2900
244 12589.9980
245 12499.3936
246 12500.3184
247 12419.9551
248 12576.2217
249 12507.1182
250 12507.3291
251 17708.6973
252 21936.4414
253 23671.6035
254 24249.8789
255 24686.2480
256 24822.2656
257 24970.4492
258 24876.5000
259 25001.3594
260 25234.0078
261 25005.4863
262 24960.2480
263 25013.8496
264 24762.6367
265 24853.8633
266 24841.7910
267 24847.2461
268 24895.8223
269 24977.3105
270 25055.2930
271 25135.0977
272 25073.4688
273 24980.7051
274 24832.8281
275 25172.4121
276 25074.6309
277 25085.7188
278 24870.5293
279 24951.6035
280 24987.5293
281 25074.0352
282 24994.5508
283 24955.2637
284 25071.7383
285 25006.4941
286 24959.1309
287 25016.1309
288 25015.5488
289 25111.0820
290 25061.7793
291 25038.3691
292 25039.4609
293 25002.5078
294 24869.8594
295 24926.2402
296 25024.1660
297 25050.2598
298 25100.4434
299 24949.3633
300 25008.5293
301 25048.4121
302 24937.3535
303 24892.7520
304 24863.0742
305 24938.2402
306 25052.3613
307 24917.8574
308 24921.2422
309 25051.6836
310 24826.3535
311 25085.5508
312 24965.6172
313 24971.1426
314 24844.4316
315 24923.8984
316 25051.7637
317 25008.1582
318 24998.6875
319 24866.3633
320 24997.1152
321 24962.2344
322 24883.2988
323 25061.6484
324 24881.6348
325 24928.1738
326 25241.4531
327 24961.3926
328 24987.6699
329 25060.4844
330 25036.0234
331 25075.6836
332 25039.7832
333 24818.1270
334 24866.2598
335 24955.9707
336 24791.0781
337 25040.4883
338 24979.9258
339 25013.2559
340 24906.1504
341 24911.8027
342 25005.8906
343 24918.2578
344 25039.4258
345 24855.8926
346 24803.0840
347 25009.0859
348 24882.6367
349 24965.4961
350 25063.8418
351 24971.3945
352 24975.5996
353 25084.3555
354 24976.1797
355 25057.9492
356 24808.7754
357 25113.7793
358 24983.7539
359 25132.2754
360 24905.7617
361 24903.1992
362 24948.2031
363 24932.3086
364 25107.2207
365 25065.4492
366 24792.3281
367 24916.5078
368 24970.8926
369 25020.1562
370 25078.8477
371 24905.2305
372 24737.4551
373 24821.5312
374 25070.7793
375 24928.5410
376 27701.6875
377 32443.6816
378 34337.5312
379 35306.2773
380 36005.5117
381 36830.1641
382 36998.5664
383 37278.8828
384 37325.3828
385 37204.8359
386 37537.6172
387 37092.1875
388 37393.2812
389 37129.5234
390 37527.8906
391 37624.1445
392 37917.1875
393 37660.7930
394 37548.2656
395 37452.5273
396 37382.6133
397 37469.3047
398 37437.2266
399 37563.6055
400 37674.1250
401 37477.4375
402 37491.4023
403 37433.5977
404 37604.8711
405 37590.2617
406 37604.8398
407 37194.9062
408 37432.8711
409 37665.5742
410 37357.9297
411 37492.8477
412 37485.1406
413 37216.0273
414 37586.5781
415 37450.0078
416 37544.3125
417 37341.8477
418 37558.1094
419 37496.6992
420 37454.6484
421 37605.9531
422 37630.6562
423 37525.9570
424 37603.1641
425 37331.8086
426 37502.4023
427 37468.8711
428 37696.1602
429 37310.8242
430 37420.0000
431 37658.4883
432 37548.5430
433 37395.4531
434 37460.7578
435 37375.3281
436 37483.9844
437 37242.5859
438 37561.1680
439 37539.7695
440 37541.9297
441 37450.0508
442 37589.1250
443 37525.1914
444 37271.0195
445 37663.1836
446 37594.3789
447 37557.0625
448 37534.0508
449 37557.3047
450 37433.7148
451 37521.9766
452 37522.2422
453 37576.0859
454 37631.2969
455 37600.2734
456 37482.6992
457 37378.3750
458 37535.2070
459 37446.3203
460 37610.9062
461 37426.2969
462 37699.0078
463 37607.8203
464 37365.7266
465 37727.1484
466 37713.3594
467 37867.3750
468 37613.6641
469 37271.8359
470 37414.5820
471 37470.0078
472 37765.3281
473 37386.4961
474 37268.8633
475 37343.6172
476 37417.3242
477 37329.4336
478 37529.3633
479 37200.3945
480 37412.7539
481 37579.6406
482 37491.0234
483 37471.1836
484 37351.4336
485 37437.8359
486 37424.9102
487 37704.3750
488 37506.4336
489 37493.4180
490 37438.3281
491 37437.5039
492 37536.1680
493 37638.2422
494 37600.2656
495 37508.8633
496 37482.7500
497 37387.2109
498 37225.9570
499 37319.5312
500 37524.4414
