# Supplementary material for: Assessing structure-function impacts on Vitellogenin by leveraging allelic variant found in honey bee subspecies Apis mellifera mellifera
Source: iScience. 2025 Jul 29;28(9):113241. doi: 10.1016/j.isci.2025.113241 (PMC12496180; doi:10.1016/j.isci.2025.113241)
Supplement: Data S1. Data and code for molecular dynamics [file mmc2.zip › MD_analysis/inputfiles/delg/summary.ETOT]

0 -271377.1599
1 -233973.6597
2 -233952.2389
3 -234371.1783
4 -234890.1080
5 -235256.0358
6 -235526.6196
7 -235801.8911
8 -235965.8801
9 -236079.6484
10 -236222.8678
11 -236299.3848
12 -236351.8439
13 -236342.3697
14 -236484.4098
15 -236684.0436
16 -236670.1265
17 -236759.5015
18 -236770.1199
19 -236792.3757
20 -236895.8283
21 -237002.4410
22 -237005.8836
23 -237011.3104
24 -237048.9581
25 -237094.0585
26 -237129.7782
27 -237129.9164
28 -237174.6242
29 -237190.7845
30 -237212.9933
31 -237205.3307
32 -237229.8804
33 -237250.8951
34 -237318.0882
35 -237370.1868
36 -237388.6829
37 -237375.1449
38 -237447.3190
39 -237468.8456
40 -237484.2788
41 -237515.4067
42 -237524.6766
43 -237521.8816
44 -237565.6123
45 -237564.4728
46 -237572.4689
47 -237613.5963
48 -237601.4904
49 -237610.8379
50 -237579.0842
51 -237624.8061
52 -237705.1453
53 -237685.6753
54 -237776.7568
55 -237762.4649
56 -237761.3160
57 -237717.8680
58 -237756.3967
59 -237716.4460
60 -237773.6371
61 -237830.2562
62 -237838.4381
63 -237870.3847
64 -237878.7566
65 -237797.0151
66 -237839.3196
67 -237893.5769
68 -237957.2666
69 -237960.3046
70 -237916.5909
71 -237997.1878
72 -238031.6270
73 -237987.0117
74 -237956.5221
75 -237989.2028
76 -237979.4999
77 -238022.6410
78 -238059.7748
79 -238032.3112
80 -238003.4096
81 -238037.5495
82 -238009.0474
83 -238013.3572
84 -238069.5779
85 -238104.0624
86 -238063.5411
87 -238028.0031
88 -238095.7866
89 -238144.0112
90 -238165.2591
91 -238133.1076
92 -238130.7050
93 -238156.1840
94 -238185.8885
95 -238189.1381
96 -238171.4065
97 -238200.7772
98 -238168.2516
99 -238206.1000
100 -238239.6434
101 -238237.4995
102 -238179.9174
103 -238221.2178
104 -238173.8648
105 -238206.7885
106 -238250.5569
107 -238209.7467
108 -238243.5024
109 -238299.6126
110 -238232.8032
111 -238293.3621
112 -238305.0990
113 -238358.7510
114 -238384.6117
115 -238397.0082
116 -238365.2507
117 -238341.1313
118 -238374.4712
119 -238437.5054
120 -238424.1989
121 -238348.1882
122 -238363.6014
123 -238422.7897
124 -238418.7668
125 -238389.1665
126 -232904.0194
127 -228423.8229
128 -226693.9734
129 -225993.9309
130 -225829.9470
131 -225770.4147
132 -225822.1923
133 -225789.1608
134 -225756.9068
135 -225891.7501
136 -225955.1028
137 -225996.2121
138 -226145.2715
139 -226253.6470
140 -226286.2905
141 -226358.2375
142 -226437.5515
143 -226359.7770
144 -226453.8568
145 -226460.5102
146 -226521.0168
147 -226624.0748
148 -226687.0991
149 -226753.6433
150 -226779.3509
151 -226800.1203
152 -226696.4077
153 -226778.8708
154 -226833.1722
155 -226896.1488
156 -226921.4981
157 -227108.5673
158 -226964.3766
159 -227090.3086
160 -227053.5841
161 -227042.4175
162 -227033.2980
163 -227131.8287
164 -227204.1206
165 -227183.5476
166 -227151.1243
167 -227169.5411
168 -227208.8235
169 -227244.5486
170 -227192.3215
171 -227270.7784
172 -227346.8798
173 -227313.6041
174 -227263.5149
175 -227275.0000
176 -227348.4275
177 -227455.0849
178 -227427.7547
179 -227455.8206
180 -227503.5344
181 -227533.4309
182 -227456.0899
183 -227527.9046
184 -227571.4599
185 -227558.7839
186 -227502.6725
187 -227665.5690
188 -227694.5318
189 -227727.2298
190 -227755.2519
191 -227711.7721
192 -227717.2462
193 -227637.5344
194 -227662.0677
195 -227612.7213
196 -227730.0677
197 -227678.3413
198 -227657.3237
199 -227621.0210
200 -227723.1381
201 -227866.5020
202 -227830.1330
203 -227848.9171
204 -227793.8494
205 -227941.3403
206 -227907.8328
207 -227899.4404
208 -227904.0385
209 -227954.6145
210 -228055.3099
211 -227915.2961
212 -227920.7128
213 -227949.8095
214 -227959.2808
215 -227857.2593
216 -227925.5836
217 -227867.0898
218 -228015.8793
219 -227975.6605
220 -227765.2856
221 -227901.5180
222 -228025.3991
223 -227938.0183
224 -227950.9663
225 -227986.8188
226 -227943.5541
227 -228137.0586
228 -228092.6176
229 -228085.4178
230 -228127.0937
231 -228090.4217
232 -228082.2015
233 -228186.5677
234 -228102.3301
235 -228069.9693
236 -228026.3236
237 -228122.5524
238 -228117.1915
239 -228089.6424
240 -228102.2737
241 -228118.9370
242 -228248.1437
243 -228187.3484
244 -228209.0898
245 -228277.3987
246 -228245.9784
247 -228324.1260
248 -228171.9125
249 -228191.5546
250 -228179.3899
251 -217172.0745
252 -207358.1477
253 -203111.5966
254 -201211.4585
255 -200104.3554
256 -199644.1379
257 -199377.6892
258 -199139.4389
259 -198770.3513
260 -198754.8225
261 -198808.5381
262 -198690.5759
263 -198833.3064
264 -199144.3595
265 -199231.7934
266 -199319.5131
267 -199159.1038
268 -199317.4176
269 -198961.2690
270 -198938.3913
271 -198838.6102
272 -199144.8424
273 -199210.1298
274 -199239.0259
275 -198863.4212
276 -199157.7411
277 -199168.1970
278 -199337.3242
279 -199269.8934
280 -199258.3842
281 -199281.6426
282 -199095.6578
283 -199360.3236
284 -199209.0180
285 -199478.8422
286 -199427.2777
287 -199404.7486
288 -199376.1935
289 -199202.5046
290 -199169.9572
291 -199292.1119
292 -199384.7629
293 -199459.7587
294 -199648.4612
295 -199650.2144
296 -199556.9539
297 -199321.2611
298 -199419.4009
299 -199472.8168
300 -199578.2483
301 -199545.0931
302 -199788.0810
303 -199915.6605
304 -199793.2022
305 -200027.3110
306 -199843.9196
307 -200098.6778
308 -199994.2805
309 -199738.3913
310 -199717.0985
311 -199699.7706
312 -199677.0797
313 -199811.2038
314 -199746.9064
315 -199977.7504
316 -199902.5552
317 -199725.9681
318 -199981.1784
319 -200068.8495
320 -199765.1278
321 -199914.1555
322 -200026.2061
323 -199808.7692
324 -200070.3796
325 -199911.3250
326 -199890.1469
327 -199900.2638
328 -199873.1387
329 -199821.3424
330 -199714.4930
331 -199802.6008
332 -199663.9026
333 -199855.4917
334 -199757.2430
335 -200102.8170
336 -200070.0788
337 -200040.0370
338 -199993.8034
339 -199986.9824
340 -199871.3477
341 -200122.2107
342 -200019.4896
343 -199998.7586
344 -199827.3286
345 -200069.2143
346 -199858.6634
347 -200014.5980
348 -199925.9548
349 -200010.0110
350 -199838.3312
351 -199827.8127
352 -199741.5873
353 -199797.8607
354 -199891.0480
355 -199868.9903
356 -200000.0872
357 -199822.1746
358 -199693.8580
359 -199696.1201
360 -200002.8611
361 -200049.3200
362 -199935.9241
363 -200000.0068
364 -200048.2947
365 -200086.5966
366 -200262.2589
367 -200111.8188
368 -200173.4660
369 -200215.0474
370 -199990.4546
371 -200287.1075
372 -200400.3951
373 -200370.6530
374 -200127.9307
375 -200234.7302
376 -194267.9971
377 -180119.7336
378 -172319.2767
379 -167017.2484
380 -163649.3324
381 -161405.7891
382 -160322.3028
383 -159401.6431
384 -158938.1299
385 -158946.3969
386 -158714.7768
387 -159012.4761
388 -158694.6729
389 -158825.4967
390 -158333.2682
391 -158086.3601
392 -157984.2213
393 -158076.5437
394 -158394.5701
395 -158386.3988
396 -158699.7361
397 -158367.2831
398 -158208.8067
399 -158665.0517
400 -158263.8544
401 -158731.4609
402 -158441.7077
403 -158467.3794
404 -158645.8818
405 -158823.8931
406 -158599.8067
407 -158682.7890
408 -158658.0630
409 -158203.6182
410 -158414.1146
411 -158521.4891
412 -158679.5030
413 -158990.1533
414 -158343.3454
415 -158502.1144
416 -158435.1020
417 -158453.1545
418 -158497.5007
419 -158553.0805
420 -158656.2540
421 -158657.8415
422 -158254.0095
423 -158233.7602
424 -158188.6781
425 -158351.5753
426 -158504.6223
427 -158850.6861
428 -158384.4649
429 -158637.7934
430 -158460.2901
431 -158184.4891
432 -158087.3296
433 -158475.7754
434 -158568.5140
435 -158667.5817
436 -158847.4118
437 -158877.1218
438 -158680.7426
439 -158422.6372
440 -158277.7343
441 -158180.3623
442 -158444.5702
443 -158250.8157
444 -158578.2138
445 -158569.1033
446 -158453.5156
447 -158315.9169
448 -158222.0524
449 -158776.9339
450 -159003.9777
451 -158782.4287
452 -158380.8560
453 -158408.2405
454 -158527.8666
455 -158272.9057
456 -158419.0647
457 -158634.9466
458 -158043.1603
459 -158078.8031
460 -158274.0761
461 -158353.3135
462 -158607.6672
463 -158489.1029
464 -158647.4414
465 -158325.8559
466 -158217.2097
467 -158309.5383
468 -158497.4874
469 -158431.6578
470 -157988.1315
471 -158235.3143
472 -158249.7633
473 -158687.0005
474 -159010.7759
475 -159142.8883
476 -158805.2779
477 -158810.6135
478 -158743.8370
479 -158991.1895
480 -159123.6859
481 -158843.8799
482 -158971.5182
483 -158753.4722
484 -158998.4006
485 -158607.1073
486 -158536.3413
487 -158585.5770
488 -158452.7471
489 -158711.7002
490 -158456.0947
491 -158811.2523
492 -158339.2160
493 -158163.5484
494 -158269.0336
495 -158317.9084
496 -158285.1324
497 -158720.8486
498 -158809.8125
499 -158575.0213
500 -158294.9127
