# Supplementary material for: Assessing structure-function impacts on Vitellogenin by leveraging allelic variant found in honey bee subspecies Apis mellifera mellifera
Source: iScience. 2025 Jul 29;28(9):113241. doi: 10.1016/j.isci.2025.113241 (PMC12496180; doi:10.1016/j.isci.2025.113241)
Supplement: Data S1. Data and code for molecular dynamics [file mmc2.zip › MD_analysis/inputfiles/delg/step4.0_minimization.mdout]

          -------------------------------------------------------
          Amber 22 PMEMD                              2022
          -------------------------------------------------------

| PMEMD implementation of SANDER, Release 22

|  Compiled date/time: Thu Apr 14 19:06:37 2022
| Run on 02/02/2024 at 18:22:25

|   Executable path: pmemd.cuda_SPFP
| Working directory: /home/vleipart/Documents/MDsim/Amberbb/delglycan2
|          Hostname: Unknown
  [-O]verwriting output

File Assignments:
|   MDIN: step4.0_minimization.mdin                                             
|  MDOUT: step4.0_minimization.mdout                                            
| INPCRD: step3_input.rst7                                                      
|   PARM: step3_input.parm7                                                     
| RESTRT: step4.0_minimization.rst7                                             
|   REFC: step3_input.rst7                                                      
|  MDVEL: mdvel                                                                 
|   MDEN: mden                                                                  
|  MDCRD: mdcrd                                                                 
| MDINFO: step4.0_minimization.mdinfo                                           
|  MDFRC: mdfrc                                                                 


 Here is the input file:

Minimization input file in explicit solvent                                    
 &cntrl                                                                        
    ! Minimization options                                                     
    imin=1,        ! Turn on minimization                                      
    maxcyc=5000,   ! Maximum number of minimization cycles                     
    ncyc=2500,     ! 100 steepest-descent steps, better for strained systems   
                                                                               
    ! Potential energy function options                                        
    cut=9.0,       ! nonbonded cutoff, in Angstroms                            
                                                                               
    ! Control how often information is printed to the output file              
    ntpr=100,      ! Print energies every 100 steps                            
    ntxo=2,        ! Write NetCDF format                                       
                                                                               
    ! Restraint options                                                        
    ntr=1,         ! Positional restraints for proteins, sugars, and ligands   
    nmropt=1,      ! Dihedral restraints for sugars                            
                                                                               
    ! Set water atom/residue names for SETTLE recognition                      
    watnam='WAT',  ! Water residues are named WAT                              
    owtnm='O',     ! Water oxygens are named O                                 
 /                                                                             
                                                                               
 &wt                                                                           
    type='END'                                                                 
 /                                                                             
DISANG=step4.0_minimization.rest                                               
LISTIN=POUT                                                                    
LISTOUT=POUT                                                                   
&end                                                                           
Protein posres                                                                 
1.0                                                                            
RES 1 305                                                                      
END                                                                            
END                                                                            
                                                                               


Note: ig = -1. Setting random seed to   388791 based on wallclock time in 
      microseconds.
| irandom = 1, using AMBER's internal random number generator (default).
 
|--------------------- INFORMATION ----------------------
| GPU (CUDA) Version of PMEMD in use: NVIDIA GPU IN USE.
|                    Version 18.0.0
| 
|                      03/25/2018
| 
| Implementation by:
|                    Ross C. Walker     (SDSC)
|                    Scott Le Grand     (nVIDIA)
| 
| Version 18 performance extensions by:
|                    David Cerutti     (Rutgers)
| 
| Precision model in use:
|      [SPFP] - Single Precision Forces, 64-bit Fixed Point
|               Accumulation. (Default)
| 
|--------------------------------------------------------
 
|----------------- CITATION INFORMATION -----------------
|
|    When publishing work that utilized the CUDA version
|    of AMBER, please cite the following in addition to
|    the regular AMBER citations:
|
|  - Romelia Salomon-Ferrer; Andreas W. Goetz; Duncan
|    Poole; Scott Le Grand; Ross C. Walker "Routine
|    microsecond molecular dynamics simulations with
|    AMBER - Part II: Particle Mesh Ewald", J. Chem.
|    Theory Comput., 2013, 9 (9), pp3878-3888,
|    DOI: 10.1021/ct400314y.
|
|  - Andreas W. Goetz; Mark J. Williamson; Dong Xu;
|    Duncan Poole; Scott Le Grand; Ross C. Walker
|    "Routine microsecond molecular dynamics simulations
|    with AMBER - Part I: Generalized Born", J. Chem.
|    Theory Comput., 2012, 8 (5), pp1542-1555.
|
|  - Scott Le Grand; Andreas W. Goetz; Ross C. Walker
|    "SPFP: Speed without compromise - a mixed precision
|    model for GPU accelerated molecular dynamics
|    simulations.", Comp. Phys. Comm., 2013, 184
|    pp374-380, DOI: 10.1016/j.cpc.2012.09.022
|
|--------------------------------------------------------
 
|------------------- GPU DEVICE INFO --------------------
|
|            CUDA_VISIBLE_DEVICES: not set
|   CUDA Capable Devices Detected:      2
|           CUDA Device ID in use:      0
|                CUDA Device Name: NVIDIA RTX A4000
|     CUDA Device Global Mem Size:  16108 MB
| CUDA Device Num Multiprocessors:     48
|           CUDA Device Core Freq:   1.56 GHz
|
|--------------------------------------------------------
 
 
| Conditional Compilation Defines Used:
| PUBFFT
| BINTRAJ
| CUDA
| EMIL

| Largest sphere to fit in unit cell has radius =    43.500

| New format PARM file being parsed.
| Version =    1.000 Date = 02/02/24 Time = 12:15:14

| Note: 1-4 EEL scale factors are being read from the topology file.

| Note: 1-4 VDW scale factors are being read from the topology file.
| Duplicated    0 dihedrals

| Duplicated    0 dihedrals

--------------------------------------------------------------------------------
   1.  RESOURCE   USE: 
--------------------------------------------------------------------------------

 getting new box info from bottom of inpcrd
 NATOM  =   61571 NTYPES =      23 NBONH =   59032 MBONA  =    2481
 NTHETH =    5557 MTHETA =    3368 NPHIH =   11176 MPHIA  =   10723
 NHPARM =       0 NPARM  =       0 NNB   =  102559 NRES   =   19276
 NBONA  =    2481 NTHETA =    3368 NPHIA =   10723 NUMBND =      86
 NUMANG =     198 NPTRA  =     447 NATYP =       0 NPHB   =       0
 IFBOX  =       1 NMXRS  =      27 IFCAP =       0 NEXTRA =       0
 NCOPY  =       0


| Coordinate Index Table dimensions:    17   17   17
| Direct force subcell size =     5.1176    5.1176    5.1176

     BOX TYPE: RECTILINEAR

--------------------------------------------------------------------------------
   2.  CONTROL  DATA  FOR  THE  RUN
--------------------------------------------------------------------------------

                                                                                

General flags:
     imin    =       1, nmropt  =       1

Nature and format of input:
     ntx     =       1, irest   =       0, ntrx    =       1

Nature and format of output:
     ntxo    =       2, ntpr    =     100, ntrx    =       1, ntwr    =       1
     iwrap   =       0, ntwx    =       0, ntwv    =       0, ntwe    =       0
     ioutfm  =       1, ntwprt  =       0, idecomp =       0, rbornstat=      0

Potential function:
     ntf     =       1, ntb     =       1, igb     =       0, nsnb    =      25
     ipol    =       0, gbsa    =       0, iesp    =       0
     dielc   =   1.00000, cut     =   9.00000, intdiel =   1.00000

Frozen or restrained atoms:
     ibelly  =       0, ntr     =       1
     restraint_wt =   0.00000

Energy minimization:
     maxcyc  =    5000, ncyc    =    2500, ntmin   =       1
     dx0     =   0.01000, drms    =   0.00010

NMR refinement options:
     iscale  =       0, noeskp  =       1, ipnlty  =       1, mxsub   =       1
     scalm   = 100.00000, pencut  =   0.10000, tausw   =   0.10000

| Intermolecular bonds treatment:
|     no_intermolecular_bonds =       1

| Energy averages sample interval:
|     ene_avg_sampling =       1

Ewald parameters:
     verbose =       0, ew_type =       0, nbflag  =       1, use_pme =       1
     vdwmeth =       1, eedmeth =       1, netfrc  =       0
     Box X =   87.000   Box Y =   87.000   Box Z =   87.000
     Alpha =   90.000   Beta  =   90.000   Gamma =   90.000
     NFFT1 =   96       NFFT2 =   96       NFFT3 =   96
     Cutoff=    9.000   Tol   =0.100E-04
     Ewald Coefficient =  0.30768
     Interpolation order =    4

    LOADING THE CONSTRAINED ATOMS AS GROUPS


   5.  REFERENCE ATOM COORDINATES

                                                                                  
    ----- READING GROUP     1; TITLE:
 Protein posres                                                              

     GROUP    1 HAS HARMONIC CONSTRAINTS     1.00000
 GRP    1 RES    1 TO   305
      Number of atoms in this group  =  4872
    ----- END OF GROUP READ -----

--------------------------------------------------------------------------------
   3.  ATOMIC COORDINATES AND VELOCITIES
--------------------------------------------------------------------------------

                                                                                
 begin time read from input coords =     0.000 ps


           Begin reading energy term weight changes/NMR restraints
 WEIGHT CHANGES:
                         ** No weight changes given **

 RESTRAINTS:
 Requested file redirections:
  DISANG    = step4.0_minimization.rest
  LISTIN    = POUT
  LISTOUT   = POUT
 Restraints will be read from file: step4.0_minimization.rest
Here are comments from the DISANG input file:

******
 C1  ( 4755)-O5  ( 4757)-C5  ( 4758)-C4  ( 4765)    NSTEP1=     0 NSTEP2=     0
R1 =  47.500 R2 =  57.500 R3 =  62.500 R4 =  72.500 RK2 =   1.000 RK3 =    1.000
 Rcurr:   59.553  Rcurr-(R2+R3)/2:    0.447  MIN(Rcurr-R2,Rcurr-R3):    0.000
******
 O5  ( 4757)-C5  ( 4758)-C4  ( 4765)-C3  ( 4767)    NSTEP1=     0 NSTEP2=     0
R1 = -72.500 R2 = -62.500 R3 = -57.500 R4 = -47.500 RK2 =   1.000 RK3 =    1.000
 Rcurr:  -54.229  Rcurr-(R2+R3)/2:    5.771  MIN(Rcurr-R2,Rcurr-R3):    3.271
******
 C5  ( 4758)-C4  ( 4765)-C3  ( 4767)-C2  ( 4771)    NSTEP1=     0 NSTEP2=     0
R1 =  47.500 R2 =  57.500 R3 =  62.500 R4 =  72.500 RK2 =   1.000 RK3 =    1.000
 Rcurr:   53.102  Rcurr-(R2+R3)/2:    6.898  MIN(Rcurr-R2,Rcurr-R3):    4.398
******
 C4  ( 4765)-C3  ( 4767)-C2  ( 4771)-C1  ( 4755)    NSTEP1=     0 NSTEP2=     0
R1 = -72.500 R2 = -62.500 R3 = -57.500 R4 = -47.500 RK2 =   1.000 RK3 =    1.000
 Rcurr:  -54.479  Rcurr-(R2+R3)/2:    5.521  MIN(Rcurr-R2,Rcurr-R3):    3.021
******
 C3  ( 4767)-C2  ( 4771)-C1  ( 4755)-O5  ( 4757)    NSTEP1=     0 NSTEP2=     0
R1 =  47.500 R2 =  57.500 R3 =  62.500 R4 =  72.500 RK2 =   1.000 RK3 =    1.000
 Rcurr:   56.768  Rcurr-(R2+R3)/2:    3.232  MIN(Rcurr-R2,Rcurr-R3):    0.732
******
 C2  ( 4771)-C1  ( 4755)-O5  ( 4757)-C5  ( 4758)    NSTEP1=     0 NSTEP2=     0
R1 = -72.500 R2 = -62.500 R3 = -57.500 R4 = -47.500 RK2 =   1.000 RK3 =    1.000
 Rcurr:  -60.604  Rcurr-(R2+R3)/2:    0.604  MIN(Rcurr-R2,Rcurr-R3):    0.000
******
 C1  ( 4782)-O5  ( 4784)-C5  ( 4785)-C4  ( 4792)    NSTEP1=     0 NSTEP2=     0
R1 =  47.500 R2 =  57.500 R3 =  62.500 R4 =  72.500 RK2 =   1.000 RK3 =    1.000
 Rcurr:   60.488  Rcurr-(R2+R3)/2:    0.488  MIN(Rcurr-R2,Rcurr-R3):    0.000
******
 O5  ( 4784)-C5  ( 4785)-C4  ( 4792)-C3  ( 4794)    NSTEP1=     0 NSTEP2=     0
R1 = -72.500 R2 = -62.500 R3 = -57.500 R4 = -47.500 RK2 =   1.000 RK3 =    1.000
 Rcurr:  -54.085  Rcurr-(R2+R3)/2:    5.915  MIN(Rcurr-R2,Rcurr-R3):    3.415
******
 C5  ( 4785)-C4  ( 4792)-C3  ( 4794)-C2  ( 4798)    NSTEP1=     0 NSTEP2=     0
R1 =  47.500 R2 =  57.500 R3 =  62.500 R4 =  72.500 RK2 =   1.000 RK3 =    1.000
 Rcurr:   51.925  Rcurr-(R2+R3)/2:    8.075  MIN(Rcurr-R2,Rcurr-R3):    5.575
******
 C4  ( 4792)-C3  ( 4794)-C2  ( 4798)-C1  ( 4782)    NSTEP1=     0 NSTEP2=     0
R1 = -72.500 R2 = -62.500 R3 = -57.500 R4 = -47.500 RK2 =   1.000 RK3 =    1.000
 Rcurr:  -53.091  Rcurr-(R2+R3)/2:    6.909  MIN(Rcurr-R2,Rcurr-R3):    4.409
******
 C3  ( 4794)-C2  ( 4798)-C1  ( 4782)-O5  ( 4784)    NSTEP1=     0 NSTEP2=     0
R1 =  47.500 R2 =  57.500 R3 =  62.500 R4 =  72.500 RK2 =   1.000 RK3 =    1.000
 Rcurr:   56.345  Rcurr-(R2+R3)/2:    3.655  MIN(Rcurr-R2,Rcurr-R3):    1.155
******
 C2  ( 4798)-C1  ( 4782)-O5  ( 4784)-C5  ( 4785)    NSTEP1=     0 NSTEP2=     0
R1 = -72.500 R2 = -62.500 R3 = -57.500 R4 = -47.500 RK2 =   1.000 RK3 =    1.000
 Rcurr:  -61.373  Rcurr-(R2+R3)/2:    1.373  MIN(Rcurr-R2,Rcurr-R3):    0.000
******
 C1  ( 4809)-O5  ( 4811)-C5  ( 4812)-C4  ( 4818)    NSTEP1=     0 NSTEP2=     0
R1 =  47.500 R2 =  57.500 R3 =  62.500 R4 =  72.500 RK2 =   1.000 RK3 =    1.000
 Rcurr:   61.767  Rcurr-(R2+R3)/2:    1.767  MIN(Rcurr-R2,Rcurr-R3):    0.000
******
 O5  ( 4811)-C5  ( 4812)-C4  ( 4818)-C3  ( 4822)    NSTEP1=     0 NSTEP2=     0
R1 = -72.500 R2 = -62.500 R3 = -57.500 R4 = -47.500 RK2 =   1.000 RK3 =    1.000
 Rcurr:  -56.890  Rcurr-(R2+R3)/2:    3.110  MIN(Rcurr-R2,Rcurr-R3):    0.610
******
 C5  ( 4812)-C4  ( 4818)-C3  ( 4822)-C2  ( 4824)    NSTEP1=     0 NSTEP2=     0
R1 =  47.500 R2 =  57.500 R3 =  62.500 R4 =  72.500 RK2 =   1.000 RK3 =    1.000
 Rcurr:   53.839  Rcurr-(R2+R3)/2:    6.161  MIN(Rcurr-R2,Rcurr-R3):    3.661
******
 C4  ( 4818)-C3  ( 4822)-C2  ( 4824)-C1  ( 4809)    NSTEP1=     0 NSTEP2=     0
R1 = -72.500 R2 = -62.500 R3 = -57.500 R4 = -47.500 RK2 =   1.000 RK3 =    1.000
 Rcurr:  -50.820  Rcurr-(R2+R3)/2:    9.180  MIN(Rcurr-R2,Rcurr-R3):    6.680
******
 C3  ( 4822)-C2  ( 4824)-C1  ( 4809)-O5  ( 4811)    NSTEP1=     0 NSTEP2=     0
R1 =  47.500 R2 =  57.500 R3 =  62.500 R4 =  72.500 RK2 =   1.000 RK3 =    1.000
 Rcurr:   52.614  Rcurr-(R2+R3)/2:    7.386  MIN(Rcurr-R2,Rcurr-R3):    4.886
******
 C2  ( 4824)-C1  ( 4809)-O5  ( 4811)-C5  ( 4812)    NSTEP1=     0 NSTEP2=     0
R1 = -72.500 R2 = -62.500 R3 = -57.500 R4 = -47.500 RK2 =   1.000 RK3 =    1.000
 Rcurr:  -60.133  Rcurr-(R2+R3)/2:    0.133  MIN(Rcurr-R2,Rcurr-R3):    0.000
******
 C1  ( 4829)-C2  ( 4831)-C3  ( 4833)-C4  ( 4835)    NSTEP1=     0 NSTEP2=     0
R1 = -72.500 R2 = -62.500 R3 = -57.500 R4 = -47.500 RK2 =   1.000 RK3 =    1.000
 Rcurr:  -50.075  Rcurr-(R2+R3)/2:    9.925  MIN(Rcurr-R2,Rcurr-R3):    7.425
******
 C2  ( 4831)-C3  ( 4833)-C4  ( 4835)-C5  ( 4837)    NSTEP1=     0 NSTEP2=     0
R1 =  47.500 R2 =  57.500 R3 =  62.500 R4 =  72.500 RK2 =   1.000 RK3 =    1.000
 Rcurr:   55.837  Rcurr-(R2+R3)/2:    4.163  MIN(Rcurr-R2,Rcurr-R3):    1.663
******
 C3  ( 4833)-C4  ( 4835)-C5  ( 4837)-O5  ( 4844)    NSTEP1=     0 NSTEP2=     0
R1 = -72.500 R2 = -62.500 R3 = -57.500 R4 = -47.500 RK2 =   1.000 RK3 =    1.000
 Rcurr:  -59.291  Rcurr-(R2+R3)/2:    0.709  MIN(Rcurr-R2,Rcurr-R3):    0.000
******
 C4  ( 4835)-C5  ( 4837)-O5  ( 4844)-C1  ( 4829)    NSTEP1=     0 NSTEP2=     0
R1 =  47.500 R2 =  57.500 R3 =  62.500 R4 =  72.500 RK2 =   1.000 RK3 =    1.000
 Rcurr:   61.856  Rcurr-(R2+R3)/2:    1.856  MIN(Rcurr-R2,Rcurr-R3):    0.000
******
 C5  ( 4837)-O5  ( 4844)-C1  ( 4829)-C2  ( 4831)    NSTEP1=     0 NSTEP2=     0
R1 = -72.500 R2 = -62.500 R3 = -57.500 R4 = -47.500 RK2 =   1.000 RK3 =    1.000
 Rcurr:  -57.071  Rcurr-(R2+R3)/2:    2.929  MIN(Rcurr-R2,Rcurr-R3):    0.429
******
 O5  ( 4844)-C1  ( 4829)-C2  ( 4831)-C3  ( 4833)    NSTEP1=     0 NSTEP2=     0
R1 =  47.500 R2 =  57.500 R3 =  62.500 R4 =  72.500 RK2 =   1.000 RK3 =    1.000
 Rcurr:   49.456  Rcurr-(R2+R3)/2:   10.544  MIN(Rcurr-R2,Rcurr-R3):    8.044
******
 C1  ( 4851)-C2  ( 4853)-C3  ( 4855)-C4  ( 4857)    NSTEP1=     0 NSTEP2=     0
R1 = -72.500 R2 = -62.500 R3 = -57.500 R4 = -47.500 RK2 =   1.000 RK3 =    1.000
 Rcurr:  -33.060  Rcurr-(R2+R3)/2:   26.940  MIN(Rcurr-R2,Rcurr-R3):   24.440
******
 C2  ( 4853)-C3  ( 4855)-C4  ( 4857)-C5  ( 4859)    NSTEP1=     0 NSTEP2=     0
R1 =  47.500 R2 =  57.500 R3 =  62.500 R4 =  72.500 RK2 =   1.000 RK3 =    1.000
 Rcurr:   65.285  Rcurr-(R2+R3)/2:    5.285  MIN(Rcurr-R2,Rcurr-R3):    2.785
******
 C3  ( 4855)-C4  ( 4857)-C5  ( 4859)-O5  ( 4866)    NSTEP1=     0 NSTEP2=     0
R1 = -72.500 R2 = -62.500 R3 = -57.500 R4 = -47.500 RK2 =   1.000 RK3 =    1.000
 Rcurr:  -32.477  Rcurr-(R2+R3)/2:   27.523  MIN(Rcurr-R2,Rcurr-R3):   25.023
******
 C4  ( 4857)-C5  ( 4859)-O5  ( 4866)-C1  ( 4851)    NSTEP1=     0 NSTEP2=     0
R1 = -72.500 R2 = -62.500 R3 = -57.500 R4 = -47.500 RK2 =   1.000 RK3 =    1.000
 Rcurr:  -30.994  Rcurr-(R2+R3)/2:   29.006  MIN(Rcurr-R2,Rcurr-R3):   26.506
******
 C5  ( 4859)-O5  ( 4866)-C1  ( 4851)-C2  ( 4853)    NSTEP1=     0 NSTEP2=     0
R1 =  47.500 R2 =  57.500 R3 =  62.500 R4 =  72.500 RK2 =   1.000 RK3 =    1.000
 Rcurr:   64.272  Rcurr-(R2+R3)/2:    4.272  MIN(Rcurr-R2,Rcurr-R3):    1.772
******
 O5  ( 4866)-C1  ( 4851)-C2  ( 4853)-C3  ( 4855)    NSTEP1=     0 NSTEP2=     0
R1 = -72.500 R2 = -62.500 R3 = -57.500 R4 = -47.500 RK2 =   1.000 RK3 =    1.000
 Rcurr:  -27.655  Rcurr-(R2+R3)/2:   32.345  MIN(Rcurr-R2,Rcurr-R3):   29.845
                       Number of restraints read =    30

                  Done reading weight changes/NMR restraints


 
 Number of triangulated 3-point waters found:    18864

     Sum of charges from parm topology file =  -0.00000015
     Forcing neutrality...

| Dynamic Memory, Types Used:
| Reals             1771662
| Integers          2269401

| Nonbonded Pairs Initial Allocation:    14038188

| GPU memory information (estimate):
| KB of GPU memory in use:    191755
| KB of CPU memory in use:    105739

--------------------------------------------------------------------------------
   4.  RESULTS
--------------------------------------------------------------------------------


   NSTEP       ENERGY          RMS            GMAX         NAME    NUMBER
      1      -2.1206E+05     8.0977E+01     9.5174E+03     HD23     1265

 BOND    =    11848.9951  ANGLE   =      836.9952  DIHED      =     1313.3124
 UB      =        0.0000  IMP     =        0.0000  CMAP       =      261.4396
 VDWAALS =    41331.2217  EEL     =  -282991.5157  HBOND      =        0.0000
 1-4 VDW =     1761.9282  1-4 EEL =    13572.9959  RESTRAINT  =        0.6200
 EAMBER  =  -212064.6276
 NMR restraints: Bond =    0.000   Angle =     0.000   Torsion =     0.620
===============================================================================


   NSTEP       ENERGY          RMS            GMAX         NAME    NUMBER
    100      -2.3695E+05     7.1715E-01     3.3227E+01     H2      51827

 BOND    =    14867.3147  ANGLE   =      650.9631  DIHED      =     1412.1054
 UB      =        0.0000  IMP     =        0.0000  CMAP       =      260.1352
 VDWAALS =    28581.9846  EEL     =  -296687.5654  HBOND      =        0.0000
 1-4 VDW =     1147.2505  1-4 EEL =    12671.3905  RESTRAINT  =      142.9060
 EAMBER  =  -237096.4214
 NMR restraints: Bond =    0.000   Angle =     0.000   Torsion =     0.692
===============================================================================


   NSTEP       ENERGY          RMS            GMAX         NAME    NUMBER
    200      -2.4022E+05     4.4413E-01     1.1749E+01     CG       3464

 BOND    =    15409.9908  ANGLE   =      655.4885  DIHED      =     1409.7218
 UB      =        0.0000  IMP     =        0.0000  CMAP       =      258.0332
 VDWAALS =    31071.7710  EEL     =  -302884.4972  HBOND      =        0.0000
 1-4 VDW =     1064.5000  1-4 EEL =    12537.5531  RESTRAINT  =      259.9033
 EAMBER  =  -240477.4388
 NMR restraints: Bond =    0.000   Angle =     0.000   Torsion =     0.730
===============================================================================


   NSTEP       ENERGY          RMS            GMAX         NAME    NUMBER
    300      -2.4252E+05     3.7773E-01     6.8055E+00     CZ3        34

 BOND    =    15812.1608  ANGLE   =      655.7126  DIHED      =     1403.0387
 UB      =        0.0000  IMP     =        0.0000  CMAP       =      254.3521
 VDWAALS =    32888.2466  EEL     =  -307394.4436  HBOND      =        0.0000
 1-4 VDW =     1035.5856  1-4 EEL =    12474.8015  RESTRAINT  =      345.8740
 EAMBER  =  -242870.5456
 NMR restraints: Bond =    0.000   Angle =     0.000   Torsion =     0.749
===============================================================================


   NSTEP       ENERGY          RMS            GMAX         NAME    NUMBER
    400      -2.4429E+05     4.3668E-01     2.2274E+01     CZ3        34

 BOND    =    16118.3381  ANGLE   =      654.3074  DIHED      =     1397.5161
 UB      =        0.0000  IMP     =        0.0000  CMAP       =      250.6536
 VDWAALS =    34291.5080  EEL     =  -310878.8372  HBOND      =        0.0000
 1-4 VDW =     1021.6196  1-4 EEL =    12442.2913  RESTRAINT  =      410.3247
 EAMBER  =  -244702.6031
 NMR restraints: Bond =    0.000   Angle =     0.000   Torsion =     0.762
===============================================================================


   NSTEP       ENERGY          RMS            GMAX         NAME    NUMBER
    500      -2.4565E+05     3.6278E-01     1.2395E+01     CE1       424

 BOND    =    16351.4729  ANGLE   =      652.4499  DIHED      =     1391.8955
 UB      =        0.0000  IMP     =        0.0000  CMAP       =      247.8432
 VDWAALS =    35381.3342  EEL     =  -313574.6230  HBOND      =        0.0000
 1-4 VDW =     1014.8269  1-4 EEL =    12424.1784  RESTRAINT  =      456.9044
 EAMBER  =  -246110.6220
 NMR restraints: Bond =    0.000   Angle =     0.000   Torsion =     0.764
===============================================================================


   NSTEP       ENERGY          RMS            GMAX         NAME    NUMBER
    600      -2.4677E+05     2.9440E-01     9.5418E+00     CE1       424

 BOND    =    16542.7808  ANGLE   =      651.0956  DIHED      =     1387.1129
 UB      =        0.0000  IMP     =        0.0000  CMAP       =      245.6633
 VDWAALS =    36273.3711  EEL     =  -315784.2809  HBOND      =        0.0000
 1-4 VDW =     1010.4386  1-4 EEL =    12413.9952  RESTRAINT  =      491.8871
 EAMBER  =  -247259.8235
 NMR restraints: Bond =    0.000   Angle =     0.000   Torsion =     0.752
===============================================================================


   NSTEP       ENERGY          RMS            GMAX         NAME    NUMBER
    700      -2.4770E+05     8.6208E-01     7.9583E+01     CG       4146

 BOND    =    16724.6839  ANGLE   =      653.4836  DIHED      =     1384.2864
 UB      =        0.0000  IMP     =        0.0000  CMAP       =      243.9930
 VDWAALS =    37036.0198  EEL     =  -317680.2778  HBOND      =        0.0000
 1-4 VDW =     1007.4194  1-4 EEL =    12407.2904  RESTRAINT  =      519.5675
 EAMBER  =  -248223.1013
 NMR restraints: Bond =    0.000   Angle =     0.000   Torsion =     0.741
===============================================================================


   NSTEP       ENERGY          RMS            GMAX         NAME    NUMBER
    800      -2.4852E+05     7.1090E-01     4.9736E+01     ND1       422

 BOND    =    16858.9228  ANGLE   =      651.8177  DIHED      =     1382.3806
 UB      =        0.0000  IMP     =        0.0000  CMAP       =      242.7747
 VDWAALS =    37692.5000  EEL     =  -319303.5178  HBOND      =        0.0000
 1-4 VDW =     1005.4919  1-4 EEL =    12403.3416  RESTRAINT  =      541.4619
 EAMBER  =  -249066.2884
 NMR restraints: Bond =    0.000   Angle =     0.000   Torsion =     0.732
===============================================================================


   NSTEP       ENERGY          RMS            GMAX         NAME    NUMBER
    900      -2.4921E+05     6.8327E-01     1.1506E+02     CG       4146

 BOND    =    16976.8215  ANGLE   =      650.7300  DIHED      =     1380.7643
 UB      =        0.0000  IMP     =        0.0000  CMAP       =      241.8831
 VDWAALS =    38241.5087  EEL     =  -320667.2965  HBOND      =        0.0000
 1-4 VDW =     1003.9648  1-4 EEL =    12399.1126  RESTRAINT  =      558.0292
 EAMBER  =  -249772.5114
 NMR restraints: Bond =    0.000   Angle =     0.000   Torsion =     0.729
===============================================================================


   NSTEP       ENERGY          RMS            GMAX         NAME    NUMBER
   1000      -2.4983E+05     5.7973E-01     3.9803E+01     ND1      3260

 BOND    =    17077.4075  ANGLE   =      650.1589  DIHED      =     1379.5578
 UB      =        0.0000  IMP     =        0.0000  CMAP       =      240.7825
 VDWAALS =    38715.0885  EEL     =  -321860.6647  HBOND      =        0.0000
 1-4 VDW =     1002.6955  1-4 EEL =    12396.3655  RESTRAINT  =      571.3913
 EAMBER  =  -250398.6084
 NMR restraints: Bond =    0.000   Angle =     0.000   Torsion =     0.729
===============================================================================


   NSTEP       ENERGY          RMS            GMAX         NAME    NUMBER
   1100      -2.5037E+05     3.4307E-01     3.5640E+01     CG       4146

 BOND    =    17163.1546  ANGLE   =      648.8580  DIHED      =     1378.2560
 UB      =        0.0000  IMP     =        0.0000  CMAP       =      239.1227
 VDWAALS =    39120.7435  EEL     =  -322900.5914  HBOND      =        0.0000
 1-4 VDW =     1001.6724  1-4 EEL =    12393.2098  RESTRAINT  =      582.1657
 EAMBER  =  -250955.5745
 NMR restraints: Bond =    0.000   Angle =     0.000   Torsion =     0.730
===============================================================================


   NSTEP       ENERGY          RMS            GMAX         NAME    NUMBER
   1200      -2.5086E+05     3.0068E-01     1.7299E+01     ND1       422

 BOND    =    17243.1259  ANGLE   =      648.0817  DIHED      =     1376.6127
 UB      =        0.0000  IMP     =        0.0000  CMAP       =      238.0316
 VDWAALS =    39478.3746  EEL     =  -323828.0077  HBOND      =        0.0000
 1-4 VDW =     1000.8028  1-4 EEL =    12391.6589  RESTRAINT  =      590.7900
 EAMBER  =  -251451.3195
 NMR restraints: Bond =    0.000   Angle =     0.000   Torsion =     0.732
===============================================================================


   NSTEP       ENERGY          RMS            GMAX         NAME    NUMBER
   1300      -2.5130E+05     3.0887E-01     1.8970E+01     ND1      3260

 BOND    =    17316.0128  ANGLE   =      647.8359  DIHED      =     1374.9474
 UB      =        0.0000  IMP     =        0.0000  CMAP       =      237.4328
 VDWAALS =    39796.9505  EEL     =  -324662.4912  HBOND      =        0.0000
 1-4 VDW =      999.9420  1-4 EEL =    12389.9520  RESTRAINT  =      597.8322
 EAMBER  =  -251899.4178
 NMR restraints: Bond =    0.000   Angle =     0.000   Torsion =     0.734
===============================================================================


   NSTEP       ENERGY          RMS            GMAX         NAME    NUMBER
   1400      -2.5170E+05     1.7405E-01     5.6734E+00     CG       4146

 BOND    =    17379.1579  ANGLE   =      647.0926  DIHED      =     1373.4731
 UB      =        0.0000  IMP     =        0.0000  CMAP       =      237.0649
 VDWAALS =    40078.9028  EEL     =  -325412.0005  HBOND      =        0.0000
 1-4 VDW =      999.2624  1-4 EEL =    12388.6270  RESTRAINT  =      603.7421
 EAMBER  =  -252308.4198
 NMR restraints: Bond =    0.000   Angle =     0.000   Torsion =     0.734
===============================================================================


   NSTEP       ENERGY          RMS            GMAX         NAME    NUMBER
   1500      -2.5206E+05     7.1765E-01     1.4609E+02     CG       4146

 BOND    =    17449.2390  ANGLE   =      648.1252  DIHED      =     1372.2146
 UB      =        0.0000  IMP     =        0.0000  CMAP       =      236.8270
 VDWAALS =    40332.9763  EEL     =  -326097.0717  HBOND      =        0.0000
 1-4 VDW =      998.8118  1-4 EEL =    12387.4520  RESTRAINT  =      608.8421
 EAMBER  =  -252671.4257
 NMR restraints: Bond =    0.000   Angle =     0.000   Torsion =     0.733
===============================================================================


   NSTEP       ENERGY          RMS            GMAX         NAME    NUMBER
   1600      -2.5241E+05     5.4869E-01     6.3527E+01     CG       4146

 BOND    =    17498.8788  ANGLE   =      648.1543  DIHED      =     1370.9349
 UB      =        0.0000  IMP     =        0.0000  CMAP       =      236.6399
 VDWAALS =    40566.2528  EEL     =  -326729.2151  HBOND      =        0.0000
 1-4 VDW =      998.3073  1-4 EEL =    12386.1170  RESTRAINT  =      613.3346
 EAMBER  =  -253023.9301
 NMR restraints: Bond =    0.000   Angle =     0.000   Torsion =     0.733
===============================================================================


   NSTEP       ENERGY          RMS            GMAX         NAME    NUMBER
   1700      -2.5273E+05     4.5672E-01     3.7525E+01     CG       4146

 BOND    =    17545.9913  ANGLE   =      647.5228  DIHED      =     1369.8427
 UB      =        0.0000  IMP     =        0.0000  CMAP       =      235.8854
 VDWAALS =    40780.4448  EEL     =  -327314.0337  HBOND      =        0.0000
 1-4 VDW =      998.1184  1-4 EEL =    12386.2188  RESTRAINT  =      617.4294
 EAMBER  =  -253350.0095
 NMR restraints: Bond =    0.000   Angle =     0.000   Torsion =     0.733
===============================================================================


   NSTEP       ENERGY          RMS            GMAX         NAME    NUMBER
   1800      -2.5303E+05     3.7332E-01     2.6968E+01     ND1       422

 BOND    =    17591.0637  ANGLE   =      647.7005  DIHED      =     1368.8683
 UB      =        0.0000  IMP     =        0.0000  CMAP       =      235.3097
 VDWAALS =    40973.9231  EEL     =  -327853.7838  HBOND      =        0.0000
 1-4 VDW =      997.8017  1-4 EEL =    12385.3711  RESTRAINT  =      621.2342
 EAMBER  =  -253653.7457
 NMR restraints: Bond =    0.000   Angle =     0.000   Torsion =     0.732
===============================================================================


   NSTEP       ENERGY          RMS            GMAX         NAME    NUMBER
   1900      -2.5332E+05     3.3513E-01     2.3315E+01     ND1       422

 BOND    =    17634.2504  ANGLE   =      647.5452  DIHED      =     1368.0307
 UB      =        0.0000  IMP     =        0.0000  CMAP       =      235.0439
 VDWAALS =    41153.7393  EEL     =  -328362.4955  HBOND      =        0.0000
 1-4 VDW =      997.5212  1-4 EEL =    12385.1228  RESTRAINT  =      624.8055
 EAMBER  =  -253941.2419
 NMR restraints: Bond =    0.000   Angle =     0.000   Torsion =     0.731
===============================================================================


   NSTEP       ENERGY          RMS            GMAX         NAME    NUMBER
   2000      -2.5359E+05     1.5332E-01     6.1647E+00     ND1      3260

 BOND    =    17674.4216  ANGLE   =      647.3056  DIHED      =     1367.2791
 UB      =        0.0000  IMP     =        0.0000  CMAP       =      234.8618
 VDWAALS =    41325.1690  EEL     =  -328848.6573  HBOND      =        0.0000
 1-4 VDW =      997.2707  1-4 EEL =    12384.4673  RESTRAINT  =      628.1327
 EAMBER  =  -254217.8822
 NMR restraints: Bond =    0.000   Angle =     0.000   Torsion =     0.730
===============================================================================


   NSTEP       ENERGY          RMS            GMAX         NAME    NUMBER
   2100      -2.5384E+05     2.0949E-01     1.2961E+01     ND1      3260

 BOND    =    17714.6309  ANGLE   =      647.1807  DIHED      =     1366.7919
 UB      =        0.0000  IMP     =        0.0000  CMAP       =      234.7067
 VDWAALS =    41489.3064  EEL     =  -329309.2830  HBOND      =        0.0000
 1-4 VDW =      997.1454  1-4 EEL =    12384.2464  RESTRAINT  =      631.0565
 EAMBER  =  -254475.2746
 NMR restraints: Bond =    0.000   Angle =     0.000   Torsion =     0.730
===============================================================================


   NSTEP       ENERGY          RMS            GMAX         NAME    NUMBER
   2200      -2.5408E+05     5.3372E-01     7.1982E+01     CG       4146

 BOND    =    17757.9986  ANGLE   =      647.8225  DIHED      =     1366.5668
 UB      =        0.0000  IMP     =        0.0000  CMAP       =      234.5632
 VDWAALS =    41648.0204  EEL     =  -329748.4843  HBOND      =        0.0000
 1-4 VDW =      997.1165  1-4 EEL =    12384.1145  RESTRAINT  =      633.4867
 EAMBER  =  -254712.2819
 NMR restraints: Bond =    0.000   Angle =     0.000   Torsion =     0.731
===============================================================================


   NSTEP       ENERGY          RMS            GMAX         NAME    NUMBER
   2300      -2.5431E+05     4.5021E-01     4.6764E+01     CG       4146

 BOND    =    17792.5577  ANGLE   =      647.4771  DIHED      =     1366.4317
 UB      =        0.0000  IMP     =        0.0000  CMAP       =      234.4192
 VDWAALS =    41804.0364  EEL     =  -330173.2489  HBOND      =        0.0000
 1-4 VDW =      997.0803  1-4 EEL =    12383.5095  RESTRAINT  =      635.3781
 EAMBER  =  -254947.7370
 NMR restraints: Bond =    0.000   Angle =     0.000   Torsion =     0.733
===============================================================================


   NSTEP       ENERGY          RMS            GMAX         NAME    NUMBER
   2400      -2.5453E+05     4.0064E-01     6.0729E+01     CG       4146

 BOND    =    17826.3599  ANGLE   =      646.3460  DIHED      =     1366.3208
 UB      =        0.0000  IMP     =        0.0000  CMAP       =      234.2680
 VDWAALS =    41957.4053  EEL     =  -330582.2200  HBOND      =        0.0000
 1-4 VDW =      997.1180  1-4 EEL =    12383.7072  RESTRAINT  =      636.8173
 EAMBER  =  -255170.6947
 NMR restraints: Bond =    0.000   Angle =     0.000   Torsion =     0.734
===============================================================================


   NSTEP       ENERGY          RMS            GMAX         NAME    NUMBER
   2500      -2.5474E+05     3.4878E-01     3.4684E+01     CG       4146

 BOND    =    17858.3027  ANGLE   =      646.0418  DIHED      =     1366.2495
 UB      =        0.0000  IMP     =        0.0000  CMAP       =      234.1707
 VDWAALS =    42098.6018  EEL     =  -330959.4658  HBOND      =        0.0000
 1-4 VDW =      997.2214  1-4 EEL =    12383.3692  RESTRAINT  =      637.9507
 EAMBER  =  -255375.5086
 NMR restraints: Bond =    0.000   Angle =     0.000   Torsion =     0.735
===============================================================================


   NSTEP       ENERGY          RMS            GMAX         NAME    NUMBER
   2600      -2.5600E+05     2.9265E-01     2.0152E+01     O       58761

 BOND    =    18100.1730  ANGLE   =      644.6045  DIHED      =     1365.5644
 UB      =        0.0000  IMP     =        0.0000  CMAP       =      232.5267
 VDWAALS =    43158.4152  EEL     =  -333531.5966  HBOND      =        0.0000
 1-4 VDW =      999.0754  1-4 EEL =    12384.5091  RESTRAINT  =      645.5981
 EAMBER  =  -256646.7283
 NMR restraints: Bond =    0.000   Angle =     0.000   Torsion =     0.735
===============================================================================


   NSTEP       ENERGY          RMS            GMAX         NAME    NUMBER
   2700      -2.5647E+05     2.4486E-01     1.8283E+01     CG       4644

 BOND    =    18156.0082  ANGLE   =      644.1489  DIHED      =     1365.7598
 UB      =        0.0000  IMP     =        0.0000  CMAP       =      232.1929
 VDWAALS =    43428.7996  EEL     =  -334328.9990  HBOND      =        0.0000
 1-4 VDW =      998.6384  1-4 EEL =    12383.5982  RESTRAINT  =      647.3969
 EAMBER  =  -257119.8531
 NMR restraints: Bond =    0.000   Angle =     0.000   Torsion =     0.731
===============================================================================


   NSTEP       ENERGY          RMS            GMAX         NAME    NUMBER
   2800      -2.5689E+05     3.5746E-01     3.3286E+01     OE2      4649

 BOND    =    18249.6735  ANGLE   =      655.4878  DIHED      =     1368.8909
 UB      =        0.0000  IMP     =        0.0000  CMAP       =      231.5817
 VDWAALS =    43699.6504  EEL     =  -335123.8520  HBOND      =        0.0000
 1-4 VDW =     1000.3325  1-4 EEL =    12384.0796  RESTRAINT  =      648.5069
 EAMBER  =  -257534.1557
 NMR restraints: Bond =    0.000   Angle =     0.000   Torsion =     0.728
===============================================================================


   NSTEP       ENERGY          RMS            GMAX         NAME    NUMBER
   2900      -2.5725E+05     3.0250E-01     2.5578E+01     OE2      4649

 BOND    =    18308.0620  ANGLE   =      643.8044  DIHED      =     1367.8081
 UB      =        0.0000  IMP     =        0.0000  CMAP       =      231.6465
 VDWAALS =    43941.4477  EEL     =  -335776.9430  HBOND      =        0.0000
 1-4 VDW =      999.3069  1-4 EEL =    12385.0896  RESTRAINT  =      648.7347
 EAMBER  =  -257899.7777
 NMR restraints: Bond =    0.000   Angle =     0.000   Torsion =     0.727
===============================================================================


   NSTEP       ENERGY          RMS            GMAX         NAME    NUMBER
   3000      -2.5766E+05     2.4035E-01     1.9314E+01     CD       1189

 BOND    =    18402.6997  ANGLE   =      644.5682  DIHED      =     1367.0847
 UB      =        0.0000  IMP     =        0.0000  CMAP       =      231.9180
 VDWAALS =    44241.0806  EEL     =  -336576.2835  HBOND      =        0.0000
 1-4 VDW =      998.9701  1-4 EEL =    12384.6527  RESTRAINT  =      648.9674
 EAMBER  =  -258305.3095
 NMR restraints: Bond =    0.000   Angle =     0.000   Torsion =     0.726
===============================================================================


   NSTEP       ENERGY          RMS            GMAX         NAME    NUMBER
   3100      -2.5803E+05     2.1664E-01     2.1614E+01     CG       1121

 BOND    =    18460.2699  ANGLE   =      643.6018  DIHED      =     1368.2898
 UB      =        0.0000  IMP     =        0.0000  CMAP       =      231.8486
 VDWAALS =    44500.3718  EEL     =  -337267.9064  HBOND      =        0.0000
 1-4 VDW =      998.7287  1-4 EEL =    12384.6086  RESTRAINT  =      649.8725
 EAMBER  =  -258680.1871
 NMR restraints: Bond =    0.000   Angle =     0.000   Torsion =     0.726
===============================================================================


   NSTEP       ENERGY          RMS            GMAX         NAME    NUMBER
   3200      -2.5832E+05     2.8365E-01     3.3174E+01     CG       1121

 BOND    =    18547.5627  ANGLE   =      643.1658  DIHED      =     1368.4633
 UB      =        0.0000  IMP     =        0.0000  CMAP       =      231.5978
 VDWAALS =    44680.1546  EEL     =  -337823.2911  HBOND      =        0.0000
 1-4 VDW =      998.9339  1-4 EEL =    12385.0821  RESTRAINT  =      650.5054
 EAMBER  =  -258968.3309
 NMR restraints: Bond =    0.000   Angle =     0.000   Torsion =     0.725
===============================================================================


   NSTEP       ENERGY          RMS            GMAX         NAME    NUMBER
   3300      -2.5865E+05     2.1993E-01     1.2987E+01     HB3      4643

 BOND    =    18560.5787  ANGLE   =      642.7120  DIHED      =     1365.8924
 UB      =        0.0000  IMP     =        0.0000  CMAP       =      231.3578
 VDWAALS =    44876.9973  EEL     =  -338362.5034  HBOND      =        0.0000
 1-4 VDW =      999.3033  1-4 EEL =    12387.2788  RESTRAINT  =      653.2166
 EAMBER  =  -259298.3830
 NMR restraints: Bond =    0.000   Angle =     0.000   Torsion =     0.716
===============================================================================


   NSTEP       ENERGY          RMS            GMAX         NAME    NUMBER
   3400      -2.5889E+05     1.4946E-01     1.6884E+01     CG       1121

 BOND    =    18597.6048  ANGLE   =      641.1423  DIHED      =     1366.1427
 UB      =        0.0000  IMP     =        0.0000  CMAP       =      231.3599
 VDWAALS =    45027.6815  EEL     =  -338793.1994  HBOND      =        0.0000
 1-4 VDW =      999.2639  1-4 EEL =    12388.3700  RESTRAINT  =      653.2184
 EAMBER  =  -259541.6343
 NMR restraints: Bond =    0.000   Angle =     0.000   Torsion =     0.709
===============================================================================


   NSTEP       ENERGY          RMS            GMAX         NAME    NUMBER
   3500      -2.5914E+05     1.9676E-01     3.1348E+01     CG       1121

 BOND    =    18650.6866  ANGLE   =      640.6645  DIHED      =     1366.2444
 UB      =        0.0000  IMP     =        0.0000  CMAP       =      231.3709
 VDWAALS =    45193.3459  EEL     =  -339261.1976  HBOND      =        0.0000
 1-4 VDW =      998.8966  1-4 EEL =    12387.2574  RESTRAINT  =      653.2000
 EAMBER  =  -259792.7314
 NMR restraints: Bond =    0.000   Angle =     0.000   Torsion =     0.706
===============================================================================


   NSTEP       ENERGY          RMS            GMAX         NAME    NUMBER
   3600      -2.5939E+05     1.3693E-01     1.2213E+01     CD       4647

 BOND    =    18683.1879  ANGLE   =      640.0539  DIHED      =     1365.0706
 UB      =        0.0000  IMP     =        0.0000  CMAP       =      231.5891
 VDWAALS =    45368.2347  EEL     =  -339714.6743  HBOND      =        0.0000
 1-4 VDW =      999.1283  1-4 EEL =    12387.8735  RESTRAINT  =      652.5597
 EAMBER  =  -260039.5365
 NMR restraints: Bond =    0.000   Angle =     0.000   Torsion =     0.703
===============================================================================


   NSTEP       ENERGY          RMS            GMAX         NAME    NUMBER
   3700      -2.5954E+05     1.2703E-01     1.1836E+01     CG       1121

 BOND    =    18709.7479  ANGLE   =      640.0975  DIHED      =     1364.9641
 UB      =        0.0000  IMP     =        0.0000  CMAP       =      231.3516
 VDWAALS =    45460.3474  EEL     =  -339985.8001  HBOND      =        0.0000
 1-4 VDW =      999.0925  1-4 EEL =    12387.8715  RESTRAINT  =      651.9897
 EAMBER  =  -260192.3276
 NMR restraints: Bond =    0.000   Angle =     0.000   Torsion =     0.702
===============================================================================


   NSTEP       ENERGY          RMS            GMAX         NAME    NUMBER
   3800      -2.5969E+05     1.2213E-01     8.1910E+00     HB3      4643

 BOND    =    18734.9524  ANGLE   =      640.3288  DIHED      =     1364.9983
 UB      =        0.0000  IMP     =        0.0000  CMAP       =      231.1918
 VDWAALS =    45539.8221  EEL     =  -340244.2875  HBOND      =        0.0000
 1-4 VDW =      999.0237  1-4 EEL =    12388.3612  RESTRAINT  =      651.6802
 EAMBER  =  -260345.6091
 NMR restraints: Bond =    0.000   Angle =     0.000   Torsion =     0.701
===============================================================================


   NSTEP       ENERGY          RMS            GMAX         NAME    NUMBER
   3900      -2.5990E+05     1.3002E-01     1.0077E+01     OE2      4649

 BOND    =    18770.4615  ANGLE   =      639.5533  DIHED      =     1365.3476
 UB      =        0.0000  IMP     =        0.0000  CMAP       =      231.0304
 VDWAALS =    45665.4636  EEL     =  -340615.3379  HBOND      =        0.0000
 1-4 VDW =      998.8737  1-4 EEL =    12388.7545  RESTRAINT  =      651.2351
 EAMBER  =  -260555.8533
 NMR restraints: Bond =    0.000   Angle =     0.000   Torsion =     0.701
===============================================================================


   NSTEP       ENERGY          RMS            GMAX         NAME    NUMBER
   4000      -2.6011E+05     1.3068E-01     1.0842E+01     HG3      2346

 BOND    =    18805.8222  ANGLE   =      638.9899  DIHED      =     1366.0769
 UB      =        0.0000  IMP     =        0.0000  CMAP       =      230.0966
 VDWAALS =    45764.1668  EEL     =  -340951.9060  HBOND      =        0.0000
 1-4 VDW =      999.7065  1-4 EEL =    12388.9061  RESTRAINT  =      651.2897
 EAMBER  =  -260758.1410
 NMR restraints: Bond =    0.000   Angle =     0.000   Torsion =     0.700
===============================================================================


   NSTEP       ENERGY          RMS            GMAX         NAME    NUMBER
   4100      -2.6028E+05     1.0383E-01     8.4768E+00     CG       1976

 BOND    =    18818.5040  ANGLE   =      638.4037  DIHED      =     1365.1714
 UB      =        0.0000  IMP     =        0.0000  CMAP       =      229.5585
 VDWAALS =    45845.4644  EEL     =  -341213.1219  HBOND      =        0.0000
 1-4 VDW =      999.7765  1-4 EEL =    12390.1405  RESTRAINT  =      650.9009
 EAMBER  =  -260926.1029
 NMR restraints: Bond =    0.000   Angle =     0.000   Torsion =     0.699
===============================================================================


   NSTEP       ENERGY          RMS            GMAX         NAME    NUMBER
   4200      -2.6039E+05     1.0940E-01     6.8769E+00     CD       4647

 BOND    =    18840.9312  ANGLE   =      637.9224  DIHED      =     1364.9772
 UB      =        0.0000  IMP     =        0.0000  CMAP       =      229.3108
 VDWAALS =    45906.7828  EEL     =  -341411.3131  HBOND      =        0.0000
 1-4 VDW =      999.9603  1-4 EEL =    12390.9950  RESTRAINT  =      651.1968
 EAMBER  =  -261040.4335
 NMR restraints: Bond =    0.000   Angle =     0.000   Torsion =     0.698
===============================================================================


   NSTEP       ENERGY          RMS            GMAX         NAME    NUMBER
   4300      -2.6051E+05     1.3249E-01     6.5676E+00     OG       3360

 BOND    =    18864.3046  ANGLE   =      637.6668  DIHED      =     1364.9220
 UB      =        0.0000  IMP     =        0.0000  CMAP       =      228.9000
 VDWAALS =    45975.9844  EEL     =  -341627.3635  HBOND      =        0.0000
 1-4 VDW =     1000.1415  1-4 EEL =    12391.4913  RESTRAINT  =      652.1123
 EAMBER  =  -261163.9528
 NMR restraints: Bond =    0.000   Angle =     0.000   Torsion =     0.697
===============================================================================


   NSTEP       ENERGY          RMS            GMAX         NAME    NUMBER
   4400      -2.6062E+05     2.9231E-01     2.1456E+01     CG       1976

 BOND    =    18898.8934  ANGLE   =      640.1395  DIHED      =     1364.8314
 UB      =        0.0000  IMP     =        0.0000  CMAP       =      228.8676
 VDWAALS =    46039.9398  EEL     =  -341839.2567  HBOND      =        0.0000
 1-4 VDW =     1000.0946  1-4 EEL =    12391.6037  RESTRAINT  =      652.2446
 EAMBER  =  -261274.8867
 NMR restraints: Bond =    0.000   Angle =     0.000   Torsion =     0.700
===============================================================================


   NSTEP       ENERGY          RMS            GMAX         NAME    NUMBER
   4500      -2.6072E+05     2.2023E-01     1.3588E+01     CB       4630

 BOND    =    18895.4596  ANGLE   =      637.6314  DIHED      =     1364.1535
 UB      =        0.0000  IMP     =        0.0000  CMAP       =      228.8803
 VDWAALS =    46085.4209  EEL     =  -341973.5745  HBOND      =        0.0000
 1-4 VDW =     1000.3502  1-4 EEL =    12393.3078  RESTRAINT  =      652.4252
 EAMBER  =  -261368.3708
 NMR restraints: Bond =    0.000   Angle =     0.000   Torsion =     0.699
===============================================================================


   NSTEP       ENERGY          RMS            GMAX         NAME    NUMBER
   4600      -2.6081E+05     2.1278E-01     1.2715E+01     Cl-      4969

 BOND    =    18912.7795  ANGLE   =      636.9508  DIHED      =     1363.8357
 UB      =        0.0000  IMP     =        0.0000  CMAP       =      228.6207
 VDWAALS =    46136.1683  EEL     =  -342139.1498  HBOND      =        0.0000
 1-4 VDW =     1000.7834  1-4 EEL =    12394.7786  RESTRAINT  =      653.0108
 EAMBER  =  -261465.2328
 NMR restraints: Bond =    0.000   Angle =     0.000   Torsion =     0.696
===============================================================================


   NSTEP       ENERGY          RMS            GMAX         NAME    NUMBER
   4700      -2.6089E+05     1.1547E-01     6.9439E+00     CB       4630

 BOND    =    18920.0692  ANGLE   =      635.8300  DIHED      =     1362.6171
 UB      =        0.0000  IMP     =        0.0000  CMAP       =      228.5259
 VDWAALS =    46162.4291  EEL     =  -342247.6468  HBOND      =        0.0000
 1-4 VDW =     1001.0530  1-4 EEL =    12394.7453  RESTRAINT  =      653.2097
 EAMBER  =  -261542.3771
 NMR restraints: Bond =    0.000   Angle =     0.000   Torsion =     0.695
===============================================================================


   NSTEP       ENERGY          RMS            GMAX         NAME    NUMBER
   4800      -2.6096E+05     9.5285E-02     7.4242E+00     CB       4630

 BOND    =    18932.1236  ANGLE   =      635.6127  DIHED      =     1362.3251
 UB      =        0.0000  IMP     =        0.0000  CMAP       =      228.6410
 VDWAALS =    46203.1744  EEL     =  -342368.6989  HBOND      =        0.0000
 1-4 VDW =     1001.0512  1-4 EEL =    12394.7963  RESTRAINT  =      653.4323
 EAMBER  =  -261610.9745
 NMR restraints: Bond =    0.000   Angle =     0.000   Torsion =     0.695
===============================================================================


   NSTEP       ENERGY          RMS            GMAX         NAME    NUMBER
   4900      -2.6102E+05     8.2124E-02     5.8566E+00     CG       1976

 BOND    =    18942.9678  ANGLE   =      635.2883  DIHED      =     1362.1452
 UB      =        0.0000  IMP     =        0.0000  CMAP       =      228.6129
 VDWAALS =    46250.7760  EEL     =  -342492.0949  HBOND      =        0.0000
 1-4 VDW =     1001.1499  1-4 EEL =    12395.0634  RESTRAINT  =      653.5695
 EAMBER  =  -261676.0916
 NMR restraints: Bond =    0.000   Angle =     0.000   Torsion =     0.696
===============================================================================


   NSTEP       ENERGY          RMS            GMAX         NAME    NUMBER
   5000      -2.6109E+05     9.0402E-02     7.8165E+00     CG       1976

 BOND    =    18953.4337  ANGLE   =      635.1206  DIHED      =     1362.0406
 UB      =        0.0000  IMP     =        0.0000  CMAP       =      228.5980
 VDWAALS =    46293.6306  EEL     =  -342607.8957  HBOND      =        0.0000
 1-4 VDW =     1001.2527  1-4 EEL =    12395.3268  RESTRAINT  =      653.4704
 EAMBER  =  -261738.4927
 NMR restraints: Bond =    0.000   Angle =     0.000   Torsion =     0.696
===============================================================================


  Maximum number of minimization cycles reached.


                    FINAL RESULTS


   NSTEP       ENERGY          RMS            GMAX         NAME    NUMBER
   5000      -2.6109E+05     9.0402E-02     7.8165E+00     CG       1976

 BOND    =    18953.4337  ANGLE   =      635.1206  DIHED      =     1362.0406
 UB      =        0.0000  IMP     =        0.0000  CMAP       =      228.5980
 VDWAALS =    46293.6306  EEL     =  -342607.8957  HBOND      =        0.0000
 1-4 VDW =     1001.2527  1-4 EEL =    12395.3268  RESTRAINT  =      653.4704
 EAMBER  =  -261738.4927
 NMR restraints: Bond =    0.000   Angle =     0.000   Torsion =     0.696
===============================================================================
 ------------------------------------------------------------------------------


 Final Restraint Analysis for coords: step4.0_minimization.rst7               


 Restraints, deviations, and energy contributions:    pencut =    0.10

 ------------------------------------------------------------------------------
     First atom        Last atom    curr. value target deviation  penalty
 ------------------------------------------------------------------------------
  C4   0MA  305 --  C5   0MA  305:  -21.748  -57.500   35.752    0.187 t
  C1   0MA  305 --  C2   0MA  305:  -10.540  -57.500   46.960    0.256 t
                                       Total torsion  penalty:      0.696
 ------------------------------------------------------------------------------
--------------------------------------------------------------------------------
   5.  TIMINGS
--------------------------------------------------------------------------------

|  NonSetup CPU Time in Major Routines:
|
|     Routine           Sec        %
|     ------------------------------
|     Nonbond           3.99   24.03
|     Bond              0.00    0.00
|     Angle             0.00    0.00
|     Dihedral          0.00    0.00
|     Shake             0.00    0.00
|     Other            12.61   75.97
|     ------------------------------
|     Total            16.59

|  PME Nonbond Pairlist CPU Time:
|
|     Routine              Sec        %
|     ---------------------------------
|     Set Up Cit           0.00    0.00
|     Build List           0.00    0.00
|     ---------------------------------
|     Total                0.00    0.00

|  PME Direct Force CPU Time:
|
|     Routine              Sec        %
|     ---------------------------------
|     NonBonded Calc       0.00    0.00
|     Exclude Masked       0.00    0.00
|     Other                0.01    0.05
|     ---------------------------------
|     Total                0.01    0.05

|  PME Reciprocal Force CPU Time:
|
|     Routine              Sec        %
|     ---------------------------------
|     1D bspline           0.00    0.00
|     Grid Charges         0.00    0.00
|     Scalar Sum           0.00    0.00
|     Gradient Sum         0.00    0.00
|     FFT                  0.00    0.00
|     ---------------------------------
|     Total                0.00    0.00

|  Setup CPU time:            0.64 seconds
|  NonSetup CPU time:        16.59 seconds
|  Total CPU time:           17.23 seconds     0.00 hours

|  Setup wall time:           1    seconds
|  NonSetup wall time:       17    seconds
|  Total wall time:          18    seconds     0.01 hours
