# Supplementary material for: Assessing structure-function impacts on Vitellogenin by leveraging allelic variant found in honey bee subspecies Apis mellifera mellifera
Source: iScience. 2025 Jul 29;28(9):113241. doi: 10.1016/j.isci.2025.113241 (PMC12496180; doi:10.1016/j.isci.2025.113241)
Supplement: Data S1. Data and code for molecular dynamics [file mmc2.zip › MD_analysis/inputfiles/delg/summary.TEMP]

0 73.49
1 47.60
2 51.49
3 52.17
4 51.92
5 51.29
6 51.29
7 50.76
8 50.90
9 50.23
10 50.42
11 50.43
12 50.50
13 50.95
14 50.98
15 50.03
16 50.27
17 50.12
18 50.48
19 50.73
20 50.16
21 49.97
22 49.86
23 50.28
24 50.21
25 50.06
26 49.85
27 50.24
28 50.12
29 49.94
30 50.23
31 50.29
32 50.25
33 50.17
34 50.04
35 50.12
36 50.20
37 50.24
38 50.19
39 50.12
40 50.21
41 50.02
42 50.20
43 50.24
44 49.83
45 50.01
46 50.08
47 50.02
48 50.11
49 50.11
50 50.14
51 49.92
52 49.87
53 50.17
54 49.89
55 49.92
56 49.94
57 50.41
58 49.95
59 50.45
60 50.25
61 49.91
62 50.18
63 50.02
64 50.01
65 50.46
66 50.42
67 49.97
68 49.88
69 50.00
70 50.21
71 49.89
72 49.93
73 49.98
74 50.02
75 50.01
76 50.13
77 49.93
78 50.14
79 50.08
80 50.31
81 50.23
82 50.44
83 49.96
84 50.26
85 49.85
86 50.21
87 50.29
88 49.92
89 50.10
90 50.10
91 50.30
92 50.13
93 49.84
94 49.97
95 49.86
96 50.15
97 50.16
98 50.38
99 49.89
100 50.30
101 49.75
102 50.30
103 50.40
104 50.32
105 50.14
106 50.36
107 50.21
108 50.32
109 49.92
110 50.42
111 50.05
112 50.18
113 50.07
114 49.68
115 49.73
116 50.00
117 50.18
118 49.95
119 49.81
120 49.83
121 49.99
122 50.17
123 49.91
124 49.84
125 50.17
126 72.35
127 89.26
128 95.79
129 98.49
130 99.12
131 99.88
132 99.95
133 100.69
134 100.72
135 100.42
136 100.16
137 101.18
138 100.21
139 100.15
140 100.45
141 100.21
142 99.85
143 100.19
144 100.71
145 100.27
146 100.80
147 100.39
148 100.22
149 99.97
150 100.34
151 99.99
152 100.88
153 100.14
154 100.29
155 100.05
156 99.94
157 100.06
158 99.97
159 99.64
160 100.05
161 100.19
162 100.15
163 99.83
164 99.77
165 100.11
166 100.04
167 101.10
168 100.47
169 99.75
170 100.76
171 100.32
172 99.66
173 99.90
174 100.72
175 100.43
176 100.20
177 99.83
178 99.94
179 99.66
180 99.97
181 100.02
182 100.15
183 99.79
184 99.35
185 99.75
186 100.21
187 99.60
188 99.92
189 99.43
190 99.66
191 100.18
192 99.26
193 100.11
194 100.21
195 99.83
196 99.88
197 100.05
198 100.53
199 100.49
200 99.87
201 100.06
202 100.05
203 99.51
204 100.00
205 99.52
206 99.82
207 100.59
208 99.43
209 100.34
210 99.74
211 99.84
212 99.80
213 99.86
214 99.42
215 100.62
216 100.16
217 100.81
218 100.10
219 100.17
220 101.16
221 100.08
222 100.00
223 100.35
224 100.41
225 100.03
226 100.14
227 99.51
228 100.35
229 99.86
230 99.62
231 99.72
232 99.76
233 99.55
234 100.47
235 99.92
236 100.70
237 99.93
238 100.17
239 100.32
240 101.16
241 99.54
242 99.40
243 100.21
244 100.82
245 100.09
246 100.10
247 99.46
248 100.71
249 100.16
250 100.16
251 141.81
252 175.67
253 189.56
254 194.19
255 197.69
256 198.78
257 199.96
258 199.21
259 200.21
260 202.07
261 200.24
262 199.88
263 200.31
264 198.30
265 199.03
266 198.93
267 198.98
268 199.36
269 200.02
270 200.64
271 201.28
272 200.79
273 200.04
274 198.86
275 201.58
276 200.80
277 200.88
278 199.16
279 199.81
280 200.10
281 200.79
282 200.15
283 199.84
284 200.77
285 200.25
286 199.87
287 200.33
288 200.32
289 201.09
290 200.69
291 200.51
292 200.51
293 200.22
294 199.16
295 199.61
296 200.39
297 200.60
298 201.00
299 199.79
300 200.27
301 200.59
302 199.70
303 199.34
304 199.10
305 199.70
306 200.62
307 199.54
308 199.57
309 200.61
310 198.81
311 200.88
312 199.92
313 199.97
314 198.95
315 199.59
316 200.61
317 200.26
318 200.19
319 199.13
320 200.18
321 199.90
322 199.26
323 200.69
324 199.25
325 199.62
326 202.13
327 199.89
328 200.10
329 200.68
330 200.49
331 200.80
332 200.52
333 198.74
334 199.13
335 199.85
336 198.53
337 200.52
338 200.04
339 200.30
340 199.45
341 199.49
342 200.25
343 199.54
344 200.51
345 199.04
346 198.62
347 200.27
348 199.26
349 199.92
350 200.71
351 199.97
352 200.00
353 200.87
354 200.01
355 200.66
356 198.67
357 201.11
358 200.07
359 201.26
360 199.44
361 199.42
362 199.78
363 199.66
364 201.06
365 200.72
366 198.54
367 199.53
368 199.97
369 200.36
370 200.83
371 199.44
372 198.10
373 198.77
374 200.77
375 199.63
376 221.83
377 259.81
378 274.97
379 282.73
380 288.33
381 294.93
382 296.28
383 298.53
384 298.90
385 297.93
386 300.60
387 297.03
388 299.44
389 297.33
390 300.52
391 301.29
392 303.64
393 301.59
394 300.68
395 299.92
396 299.36
397 300.05
398 299.79
399 300.81
400 301.69
401 300.12
402 300.23
403 299.77
404 301.14
405 301.02
406 301.14
407 297.85
408 299.76
409 301.62
410 299.16
411 300.24
412 300.18
413 298.02
414 300.99
415 299.90
416 300.65
417 299.03
418 300.76
419 300.27
420 299.93
421 301.15
422 301.34
423 300.51
424 301.12
425 298.95
426 300.32
427 300.05
428 301.87
429 298.78
430 299.66
431 301.57
432 300.69
433 299.46
434 299.98
435 299.30
436 300.17
437 298.24
438 300.79
439 300.62
440 300.63
441 299.90
442 301.01
443 300.50
444 298.46
445 301.60
446 301.05
447 300.75
448 300.57
449 300.76
450 299.77
451 300.47
452 300.48
453 300.91
454 301.35
455 301.10
456 300.16
457 299.32
458 300.58
459 299.87
460 301.19
461 299.71
462 301.89
463 301.16
464 299.22
465 302.12
466 302.01
467 303.24
468 301.21
469 298.47
470 299.61
471 300.06
472 302.42
473 299.39
474 298.45
475 299.05
476 299.64
477 298.93
478 300.53
479 297.90
480 299.60
481 300.94
482 300.23
483 300.07
484 299.11
485 299.80
486 299.70
487 301.93
488 300.35
489 300.24
490 299.80
491 299.80
492 300.59
493 301.40
494 301.10
495 300.37
496 300.16
497 299.39
498 298.10
499 298.85
500 300.49
