# Supplementary material for: Assessing structure-function impacts on Vitellogenin by leveraging allelic variant found in honey bee subspecies Apis mellifera mellifera
Source: iScience. 2025 Jul 29;28(9):113241. doi: 10.1016/j.isci.2025.113241 (PMC12496180; doi:10.1016/j.isci.2025.113241)
Supplement: Data S1. Data and code for molecular dynamics [file mmc2.zip › MD_analysis/inputfiles/delg/step4.0_minimization.mdinfo]

   NSTEP       ENERGY          RMS            GMAX         NAME    NUMBER
      1      -2.1206E+05     8.0977E+01     9.5174E+03     HD23     1265

 BOND    =    11848.9951  ANGLE   =      836.9952  DIHED      =     1313.3124
 UB      =        0.0000  IMP     =        0.0000  CMAP       =      261.4396
 VDWAALS =    41331.2217  EEL     =  -282991.5157  HBOND      =        0.0000
 1-4 VDW =     1761.9282  1-4 EEL =    13572.9959  RESTRAINT  =        0.6200
 EAMBER  =  -212064.6276
 NMR restraints: Bond =    0.000   Angle =     0.000   Torsion =     0.620
===============================================================================
