# Supplementary material for: Assessing structure-function impacts on Vitellogenin by leveraging allelic variant found in honey bee subspecies Apis mellifera mellifera
Source: iScience. 2025 Jul 29;28(9):113241. doi: 10.1016/j.isci.2025.113241 (PMC12496180; doi:10.1016/j.isci.2025.113241)
Supplement: Data S1. Data and code for molecular dynamics [file mmc2.zip › MD_analysis/inputfiles/delg/step3_input.pdb]

ATOM      1  N   ASN    21     -16.661   6.930   0.348  1.00  0.00      PROA N
ATOM      2  H1  ASN    21     -17.479   6.399   0.613  1.00  0.00      PROA H
ATOM      3  H2  ASN    21     -16.920   7.584  -0.376  1.00  0.00      PROA H
ATOM      4  H3  ASN    21     -16.203   7.259   1.186  1.00  0.00      PROA H
ATOM      5  CA  ASN    21     -15.698   6.004  -0.286  1.00  0.00      PROA C
ATOM      6  HA  ASN    21     -15.497   6.331  -1.306  1.00  0.00      PROA H
ATOM      7  CB  ASN    21     -14.389   6.003   0.520  1.00  0.00      PROA C
ATOM      8  HB2 ASN    21     -14.607   5.797   1.568  1.00  0.00      PROA H
ATOM      9  HB3 ASN    21     -13.722   5.234   0.130  1.00  0.00      PROA H
ATOM     10  CG  ASN    21     -13.767   7.385   0.361  1.00  0.00      PROA C
ATOM     11  OD1 ASN    21     -13.481   8.072   1.341  1.00  0.00      PROA O
ATOM     12  ND2 ASN    21     -13.557   7.809  -0.914  1.00  0.00      PROA N
ATOM     13 HD21 ASN    21     -13.147   8.717  -1.080  1.00  0.00      PROA H
ATOM     14 HD22 ASN    21     -13.811   7.214  -1.689  1.00  0.00      PROA H
ATOM     15  C   ASN    21     -16.259   4.622  -0.323  1.00  0.00      PROA C
ATOM     16  O   ASN    21     -15.907   3.823  -1.189  1.00  0.00      PROA O
ATOM     17  N   TRP    22     -17.188   4.317   0.603  1.00  0.00      PROA N
ATOM     18  H   TRP    22     -17.526   5.030   1.233  1.00  0.00      PROA H
ATOM     19  CA  TRP    22     -17.691   2.980   0.687  1.00  0.00      PROA C
ATOM     20  HA  TRP    22     -17.354   2.409  -0.178  1.00  0.00      PROA H
ATOM     21  CB  TRP    22     -17.191   2.283   1.960  1.00  0.00      PROA C
ATOM     22  HB2 TRP    22     -17.652   2.746   2.833  1.00  0.00      PROA H
ATOM     23  HB3 TRP    22     -17.459   1.227   1.926  1.00  0.00      PROA H
ATOM     24  CG  TRP    22     -15.693   2.386   2.106  1.00  0.00      PROA C
ATOM     25  CD1 TRP    22     -14.971   3.270   2.856  1.00  0.00      PROA C
ATOM     26  HD1 TRP    22     -15.484   4.002   3.480  1.00  0.00      PROA H
ATOM     27  NE1 TRP    22     -13.628   3.057   2.673  1.00  0.00      PROA N
ATOM     28  HE1 TRP    22     -12.886   3.579   3.116  1.00  0.00      PROA H
ATOM     29  CE2 TRP    22     -13.469   2.013   1.784  1.00  0.00      PROA C
ATOM     30  CZ2 TRP    22     -12.341   1.432   1.276  1.00  0.00      PROA C
ATOM     31  HZ2 TRP    22     -11.359   1.797   1.574  1.00  0.00      PROA H
ATOM     32  CH2 TRP    22     -12.512   0.389   0.392  1.00  0.00      PROA C
ATOM     33  HH2 TRP    22     -11.643  -0.112  -0.034  1.00  0.00      PROA H
ATOM     34  CZ3 TRP    22     -13.767  -0.047   0.025  1.00  0.00      PROA C
ATOM     35  HZ3 TRP    22     -13.874  -0.874  -0.676  1.00  0.00      PROA H
ATOM     36  CE3 TRP    22     -14.907   0.542   0.528  1.00  0.00      PROA C
ATOM     37  HE3 TRP    22     -15.888   0.184   0.217  1.00  0.00      PROA H
ATOM     38  CD2 TRP    22     -14.738   1.571   1.412  1.00  0.00      PROA C
ATOM     39  C   TRP    22     -19.185   3.052   0.795  1.00  0.00      PROA C
ATOM     40  O   TRP    22     -19.745   4.112   1.071  1.00  0.00      PROA O
ATOM     41  N   GLN    23     -19.872   1.913   0.549  1.00  0.00      PROA N
ATOM     42  H   GLN    23     -19.382   1.081   0.255  1.00  0.00      PROA H
ATOM     43  CA  GLN    23     -21.303   1.844   0.694  1.00  0.00      PROA C
ATOM     44  HA  GLN    23     -21.710   2.853   0.766  1.00  0.00      PROA H
ATOM     45  CB  GLN    23     -22.057   1.154  -0.459  1.00  0.00      PROA C
ATOM     46  HB2 GLN    23     -21.553   0.222  -0.717  1.00  0.00      PROA H
ATOM     47  HB3 GLN    23     -23.079   0.939  -0.147  1.00  0.00      PROA H
ATOM     48  CG  GLN    23     -22.155   1.971  -1.750  1.00  0.00      PROA C
ATOM     49  HG2 GLN    23     -23.149   1.851  -2.182  1.00  0.00      PROA H
ATOM     50  HG3 GLN    23     -21.980   3.023  -1.529  1.00  0.00      PROA H
ATOM     51  CD  GLN    23     -21.110   1.481  -2.741  1.00  0.00      PROA C
ATOM     52  OE1 GLN    23     -21.448   0.903  -3.774  1.00  0.00      PROA O
ATOM     53  NE2 GLN    23     -19.809   1.715  -2.429  1.00  0.00      PROA N
ATOM     54 HE21 GLN    23     -19.079   1.409  -3.056  1.00  0.00      PROA H
ATOM     55 HE22 GLN    23     -19.577   2.195  -1.571  1.00  0.00      PROA H
ATOM     56  C   GLN    23     -21.596   1.043   1.926  1.00  0.00      PROA C
ATOM     57  O   GLN    23     -20.850   0.135   2.288  1.00  0.00      PROA O
ATOM     58  N   VAL    24     -22.716   1.380   2.593  1.00  0.00      PROA N
ATOM     59  H   VAL    24     -23.330   2.091   2.222  1.00  0.00      PROA H
ATOM     60  CA  VAL    24     -23.144   0.803   3.839  1.00  0.00      PROA C
ATOM     61  HA  VAL    24     -22.338   0.873   4.569  1.00  0.00      PROA H
ATOM     62  CB  VAL    24     -24.345   1.499   4.407  1.00  0.00      PROA C
ATOM     63  HB  VAL    24     -24.649   1.005   5.330  1.00  0.00      PROA H
ATOM     64  CG1 VAL    24     -23.965   2.959   4.691  1.00  0.00      PROA C
ATOM     65 HG11 VAL    24     -23.657   3.443   3.764  1.00  0.00      PROA H
ATOM     66 HG12 VAL    24     -24.826   3.485   5.105  1.00  0.00      PROA H
ATOM     67 HG13 VAL    24     -23.143   2.989   5.407  1.00  0.00      PROA H
ATOM     68  CG2 VAL    24     -25.521   1.340   3.428  1.00  0.00      PROA C
ATOM     69 HG21 VAL    24     -25.740   0.281   3.291  1.00  0.00      PROA H
ATOM     70 HG22 VAL    24     -26.400   1.843   3.832  1.00  0.00      PROA H
ATOM     71 HG23 VAL    24     -25.258   1.784   2.468  1.00  0.00      PROA H
ATOM     72  C   VAL    24     -23.509  -0.646   3.704  1.00  0.00      PROA C
ATOM     73  O   VAL    24     -23.315  -1.435   4.624  1.00  0.00      PROA O
ATOM     74  N   GLY    25     -24.136  -1.035   2.592  1.00  0.00      PROA N
ATOM     75  H   GLY    25     -24.286  -0.377   1.840  1.00  0.00      PROA H
ATOM     76  CA  GLY    25     -24.608  -2.379   2.437  1.00  0.00      PROA C
ATOM     77  HA2 GLY    25     -25.144  -2.683   3.336  1.00  0.00      PROA H
ATOM     78  HA3 GLY    25     -25.279  -2.433   1.579  1.00  0.00      PROA H
ATOM     79  C   GLY    25     -23.556  -3.426   2.208  1.00  0.00      PROA C
ATOM     80  O   GLY    25     -23.731  -4.572   2.620  1.00  0.00      PROA O
ATOM     81  N   ASN    26     -22.436  -3.086   1.540  1.00  0.00      PROA N
ATOM     82  H   ASN    26     -22.172  -2.114   1.460  1.00  0.00      PROA H
ATOM     83  CA  ASN    26     -21.689  -4.176   0.978  1.00  0.00      PROA C
ATOM     84  HA  ASN    26     -22.261  -5.099   1.079  1.00  0.00      PROA H
ATOM     85  CB  ASN    26     -21.390  -3.956  -0.511  1.00  0.00      PROA C
ATOM     86  HB2 ASN    26     -20.845  -3.021  -0.638  1.00  0.00      PROA H
ATOM     87  HB3 ASN    26     -20.787  -4.782  -0.887  1.00  0.00      PROA H
ATOM     88  CG  ASN    26     -22.734  -3.899  -1.222  1.00  0.00      PROA C
ATOM     89  OD1 ASN    26     -23.495  -4.867  -1.221  1.00  0.00      PROA O
ATOM     90  ND2 ASN    26     -23.045  -2.722  -1.832  1.00  0.00      PROA N
ATOM     91 HD21 ASN    26     -23.924  -2.626  -2.319  1.00  0.00      PROA H
ATOM     92 HD22 ASN    26     -22.394  -1.950  -1.794  1.00  0.00      PROA H
ATOM     93  C   ASN    26     -20.404  -4.531   1.651  1.00  0.00      PROA C
ATOM     94  O   ASN    26     -19.918  -3.870   2.566  1.00  0.00      PROA O
ATOM     95  N   GLU    27     -19.863  -5.680   1.181  1.00  0.00      PROA N
ATOM     96  H   GLU    27     -20.335  -6.201   0.457  1.00  0.00      PROA H
ATOM     97  CA  GLU    27     -18.632  -6.248   1.635  1.00  0.00      PROA C
ATOM     98  HA  GLU    27     -18.281  -5.704   2.512  1.00  0.00      PROA H
ATOM     99  CB  GLU    27     -18.753  -7.727   2.029  1.00  0.00      PROA C
ATOM    100  HB2 GLU    27     -19.139  -8.298   1.185  1.00  0.00      PROA H
ATOM    101  HB3 GLU    27     -17.772  -8.111   2.309  1.00  0.00      PROA H
ATOM    102  CG  GLU    27     -19.685  -7.985   3.206  1.00  0.00      PROA C
ATOM    103  HG2 GLU    27     -19.245  -7.576   4.115  1.00  0.00      PROA H
ATOM    104  HG3 GLU    27     -20.646  -7.504   3.020  1.00  0.00      PROA H
ATOM    105  CD  GLU    27     -19.860  -9.489   3.331  1.00  0.00      PROA C
ATOM    106  OE1 GLU    27     -20.659 -10.060   2.540  1.00  0.00      PROA O
ATOM    107  OE2 GLU    27     -19.190 -10.090   4.212  1.00  0.00      PROA O
ATOM    108  C   GLU    27     -17.682  -6.214   0.483  1.00  0.00      PROA C
ATOM    109  O   GLU    27     -18.054  -6.474  -0.661  1.00  0.00      PROA O
ATOM    110  N   TYR    28     -16.406  -5.897   0.765  1.00  0.00      PROA N
ATOM    111  H   TYR    28     -16.130  -5.714   1.720  1.00  0.00      PROA H
ATOM    112  CA  TYR    28     -15.444  -5.822  -0.289  1.00  0.00      PROA C
ATOM    113  HA  TYR    28     -15.946  -5.951  -1.249  1.00  0.00      PROA H
ATOM    114  CB  TYR    28     -14.689  -4.483  -0.345  1.00  0.00      PROA C
ATOM    115  HB2 TYR    28     -14.201  -4.301   0.613  1.00  0.00      PROA H
ATOM    116  HB3 TYR    28     -13.937  -4.522  -1.133  1.00  0.00      PROA H
ATOM    117  CG  TYR    28     -15.672  -3.402  -0.631  1.00  0.00      PROA C
ATOM    118  CD1 TYR    28     -16.424  -2.862   0.387  1.00  0.00      PROA C
ATOM    119  HD1 TYR    28     -16.304  -3.227   1.406  1.00  0.00      PROA H
ATOM    120  CE1 TYR    28     -17.330  -1.862   0.133  1.00  0.00      PROA C
ATOM    121  HE1 TYR    28     -17.919  -1.441   0.948  1.00  0.00      PROA H
ATOM    122  CZ  TYR    28     -17.490  -1.395  -1.149  1.00  0.00      PROA C
ATOM    123  OH  TYR    28     -18.419  -0.369  -1.413  1.00  0.00      PROA O
ATOM    124  HH  TYR    28     -18.883  -0.072  -0.626  1.00  0.00      PROA H
ATOM    125  CE2 TYR    28     -16.742  -1.928  -2.172  1.00  0.00      PROA C
ATOM    126  HE2 TYR    28     -16.868  -1.557  -3.189  1.00  0.00      PROA H
ATOM    127  CD2 TYR    28     -15.837  -2.928  -1.911  1.00  0.00      PROA C
ATOM    128  HD2 TYR    28     -15.248  -3.345  -2.727  1.00  0.00      PROA H
ATOM    129  C   TYR    28     -14.418  -6.857  -0.002  1.00  0.00      PROA C
ATOM    130  O   TYR    28     -14.026  -7.056   1.147  1.00  0.00      PROA O
ATOM    131  N   THR    29     -13.973  -7.569  -1.051  1.00  0.00      PROA N
ATOM    132  H   THR    29     -14.359  -7.409  -1.970  1.00  0.00      PROA H
ATOM    133  CA  THR    29     -12.955  -8.541  -0.829  1.00  0.00      PROA C
ATOM    134  HA  THR    29     -12.690  -8.556   0.229  1.00  0.00      PROA H
ATOM    135  CB  THR    29     -13.364  -9.936  -1.209  1.00  0.00      PROA C
ATOM    136  HB  THR    29     -14.373 -10.131  -0.844  1.00  0.00      PROA H
ATOM    137  CG2 THR    29     -13.339 -10.087  -2.737  1.00  0.00      PROA C
ATOM    138 HG21 THR    29     -12.331  -9.895  -3.106  1.00  0.00      PROA H
ATOM    139 HG22 THR    29     -13.637 -11.100  -3.008  1.00  0.00      PROA H
ATOM    140 HG23 THR    29     -14.031  -9.374  -3.185  1.00  0.00      PROA H
ATOM    141  OG1 THR    29     -12.483 -10.871  -0.614  1.00  0.00      PROA O
ATOM    142  HG1 THR    29     -12.748 -11.761  -0.859  1.00  0.00      PROA H
ATOM    143  C   THR    29     -11.786  -8.120  -1.659  1.00  0.00      PROA C
ATOM    144  O   THR    29     -11.934  -7.740  -2.819  1.00  0.00      PROA O
ATOM    145  N   TYR    30     -10.583  -8.152  -1.061  1.00  0.00      PROA N
ATOM    146  H   TYR    30     -10.501  -8.472  -0.107  1.00  0.00      PROA H
ATOM    147  CA  TYR    30      -9.413  -7.733  -1.776  1.00  0.00      PROA C
ATOM    148  HA  TYR    30      -9.685  -7.474  -2.799  1.00  0.00      PROA H
ATOM    149  CB  TYR    30      -8.711  -6.504  -1.169  1.00  0.00      PROA C
ATOM    150  HB2 TYR    30      -8.552  -6.664  -0.103  1.00  0.00      PROA H
ATOM    151  HB3 TYR    30      -7.749  -6.355  -1.661  1.00  0.00      PROA H
ATOM    152  CG  TYR    30      -9.558  -5.291  -1.365  1.00  0.00      PROA C
ATOM    153  CD1 TYR    30     -10.559  -4.971  -0.477  1.00  0.00      PROA C
ATOM    154  HD1 TYR    30     -10.747  -5.610   0.386  1.00  0.00      PROA H
ATOM    155  CE1 TYR    30     -11.328  -3.845  -0.669  1.00  0.00      PROA C
ATOM    156  HE1 TYR    30     -12.119  -3.598   0.040  1.00  0.00      PROA H
ATOM    157  CZ  TYR    30     -11.102  -3.031  -1.753  1.00  0.00      PROA C
ATOM    158  OH  TYR    30     -11.888  -1.876  -1.953  1.00  0.00      PROA O
ATOM    159  HH  TYR    30     -12.554  -1.753  -1.272  1.00  0.00      PROA H
ATOM    160  CE2 TYR    30     -10.103  -3.343  -2.642  1.00  0.00      PROA C
ATOM    161  HE2 TYR    30      -9.917  -2.699  -3.501  1.00  0.00      PROA H
ATOM    162  CD2 TYR    30      -9.338  -4.468  -2.445  1.00  0.00      PROA C
ATOM    163  HD2 TYR    30      -8.549  -4.705  -3.159  1.00  0.00      PROA H
ATOM    164  C   TYR    30      -8.415  -8.840  -1.706  1.00  0.00      PROA C
ATOM    165  O   TYR    30      -8.381  -9.605  -0.743  1.00  0.00      PROA O
ATOM    166  N   LEU    31      -7.582  -8.960  -2.756  1.00  0.00      PROA N
ATOM    167  H   LEU    31      -7.686  -8.352  -3.555  1.00  0.00      PROA H
ATOM    168  CA  LEU    31      -6.553  -9.952  -2.731  1.00  0.00      PROA C
ATOM    169  HA  LEU    31      -6.825 -10.741  -2.030  1.00  0.00      PROA H
ATOM    170  CB  LEU    31      -6.292 -10.626  -4.089  1.00  0.00      PROA C
ATOM    171  HB2 LEU    31      -6.114  -9.863  -4.846  1.00  0.00      PROA H
ATOM    172  HB3 LEU    31      -5.417 -11.272  -4.012  1.00  0.00      PROA H
ATOM    173  CG  LEU    31      -7.460 -11.497  -4.584  1.00  0.00      PROA C
ATOM    174  HG  LEU    31      -7.708 -12.240  -3.825  1.00  0.00      PROA H
ATOM    175  CD1 LEU    31      -8.713 -10.652  -4.864  1.00  0.00      PROA C
ATOM    176 HD11 LEU    31      -8.487  -9.910  -5.630  1.00  0.00      PROA H
ATOM    177 HD12 LEU    31      -9.518 -11.299  -5.212  1.00  0.00      PROA H
ATOM    178 HD13 LEU    31      -9.023 -10.147  -3.950  1.00  0.00      PROA H
ATOM    179  CD2 LEU    31      -7.036 -12.362  -5.782  1.00  0.00      PROA C
ATOM    180 HD21 LEU    31      -6.214 -13.015  -5.486  1.00  0.00      PROA H
ATOM    181 HD22 LEU    31      -7.880 -12.967  -6.111  1.00  0.00      PROA H
ATOM    182 HD23 LEU    31      -6.711 -11.717  -6.598  1.00  0.00      PROA H
ATOM    183  C   LEU    31      -5.297  -9.245  -2.346  1.00  0.00      PROA C
ATOM    184  O   LEU    31      -4.980  -8.192  -2.898  1.00  0.00      PROA O
ATOM    185  N   VAL    32      -4.554  -9.791  -1.364  1.00  0.00      PROA N
ATOM    186  H   VAL    32      -4.857 -10.644  -0.915  1.00  0.00      PROA H
ATOM    187  CA  VAL    32      -3.344  -9.121  -0.997  1.00  0.00      PROA C
ATOM    188  HA  VAL    32      -3.276  -8.174  -1.531  1.00  0.00      PROA H
ATOM    189  CB  VAL    32      -3.184  -8.786   0.462  1.00  0.00      PROA C
ATOM    190  HB  VAL    32      -2.161  -8.460   0.650  1.00  0.00      PROA H
ATOM    191  CG1 VAL    32      -4.160  -7.661   0.822  1.00  0.00      PROA C
ATOM    192 HG11 VAL    32      -5.181  -7.991   0.630  1.00  0.00      PROA H
ATOM    193 HG12 VAL    32      -4.052  -7.410   1.877  1.00  0.00      PROA H
ATOM    194 HG13 VAL    32      -3.942  -6.782   0.216  1.00  0.00      PROA H
ATOM    195  CG2 VAL    32      -3.399 -10.056   1.288  1.00  0.00      PROA C
ATOM    196 HG21 VAL    32      -2.663 -10.807   0.999  1.00  0.00      PROA H
ATOM    197 HG22 VAL    32      -3.285  -9.825   2.347  1.00  0.00      PROA H
ATOM    198 HG23 VAL    32      -4.402 -10.442   1.106  1.00  0.00      PROA H
ATOM    199  C   VAL    32      -2.172  -9.927  -1.416  1.00  0.00      PROA C
ATOM    200  O   VAL    32      -2.121 -11.144  -1.241  1.00  0.00      PROA O
ATOM    201  N   ARG    33      -1.200  -9.231  -2.029  1.00  0.00      PROA N
ATOM    202  H   ARG    33      -1.319  -8.243  -2.200  1.00  0.00      PROA H
ATOM    203  CA  ARG    33       0.011  -9.854  -2.452  1.00  0.00      PROA C
ATOM    204  HA  ARG    33       0.083 -10.847  -2.010  1.00  0.00      PROA H
ATOM    205  CB  ARG    33       0.123 -10.024  -3.977  1.00  0.00      PROA C
ATOM    206  HB2 ARG    33      -0.030  -9.060  -4.463  1.00  0.00      PROA H
ATOM    207  HB3 ARG    33       1.113 -10.404  -4.229  1.00  0.00      PROA H
ATOM    208  CG  ARG    33      -0.900 -10.996  -4.568  1.00  0.00      PROA C
ATOM    209  HG2 ARG    33      -1.877 -10.811  -4.123  1.00  0.00      PROA H
ATOM    210  HG3 ARG    33      -0.959 -10.851  -5.647  1.00  0.00      PROA H
ATOM    211  CD  ARG    33      -0.562 -12.469  -4.326  1.00  0.00      PROA C
ATOM    212  HD2 ARG    33       0.403 -12.700  -4.776  1.00  0.00      PROA H
ATOM    213  HD3 ARG    33      -0.518 -12.661  -3.253  1.00  0.00      PROA H
ATOM    214  NE  ARG    33      -1.638 -13.290  -4.955  1.00  0.00      PROA N
ATOM    215  HE  ARG    33      -1.532 -13.564  -5.921  1.00  0.00      PROA H
ATOM    216  CZ  ARG    33      -2.739 -13.662  -4.238  1.00  0.00      PROA C
ATOM    217  NH1 ARG    33      -2.872 -13.278  -2.935  1.00  0.00      PROA N
ATOM    218 HH11 ARG    33      -2.152 -12.718  -2.501  1.00  0.00      PROA H
ATOM    219 HH12 ARG    33      -3.689 -13.556  -2.411  1.00  0.00      PROA H
ATOM    220  NH2 ARG    33      -3.708 -14.425  -4.824  1.00  0.00      PROA N
ATOM    221 HH21 ARG    33      -3.606 -14.713  -5.786  1.00  0.00      PROA H
ATOM    222 HH22 ARG    33      -4.521 -14.699  -4.291  1.00  0.00      PROA H
ATOM    223  C   ARG    33       1.110  -8.937  -2.029  1.00  0.00      PROA C
ATOM    224  O   ARG    33       0.971  -7.717  -2.102  1.00  0.00      PROA O
ATOM    225  N   SER    34       2.231  -9.511  -1.551  1.00  0.00      PROA N
ATOM    226  H   SER    34       2.297 -10.517  -1.490  1.00  0.00      PROA H
ATOM    227  CA  SER    34       3.332  -8.699  -1.129  1.00  0.00      PROA C
ATOM    228  HA  SER    34       3.303  -7.745  -1.655  1.00  0.00      PROA H
ATOM    229  CB  SER    34       3.337  -8.388   0.379  1.00  0.00      PROA C
ATOM    230  HB2 SER    34       3.399  -9.319   0.942  1.00  0.00      PROA H
ATOM    231  HB3 SER    34       4.196  -7.761   0.617  1.00  0.00      PROA H
ATOM    232  OG  SER    34       2.154  -7.704   0.758  1.00  0.00      PROA O
ATOM    233  HG  SER    34       2.179  -7.520   1.700  1.00  0.00      PROA H
ATOM    234  C   SER    34       4.564  -9.508  -1.337  1.00  0.00      PROA C
ATOM    235  O   SER    34       4.504 -10.732  -1.446  1.00  0.00      PROA O
ATOM    236  N   ARG    35       5.721  -8.828  -1.427  1.00  0.00      PROA N
ATOM    237  H   ARG    35       5.716  -7.818  -1.411  1.00  0.00      PROA H
ATOM    238  CA  ARG    35       6.947  -9.553  -1.545  1.00  0.00      PROA C
ATOM    239  HA  ARG    35       6.922 -10.419  -0.884  1.00  0.00      PROA H
ATOM    240  CB  ARG    35       7.221 -10.066  -2.967  1.00  0.00      PROA C
ATOM    241  HB2 ARG    35       8.175 -10.594  -2.986  1.00  0.00      PROA H
ATOM    242  HB3 ARG    35       6.424 -10.746  -3.269  1.00  0.00      PROA H
ATOM    243  CG  ARG    35       7.298  -8.969  -4.029  1.00  0.00      PROA C
ATOM    244  HG2 ARG    35       6.414  -8.334  -3.961  1.00  0.00      PROA H
ATOM    245  HG3 ARG    35       8.191  -8.366  -3.866  1.00  0.00      PROA H
ATOM    246  CD  ARG    35       7.364  -9.527  -5.452  1.00  0.00      PROA C
ATOM    247  HD2 ARG    35       6.476 -10.127  -5.649  1.00  0.00      PROA H
ATOM    248  HD3 ARG    35       7.410  -8.703  -6.164  1.00  0.00      PROA H
ATOM    249  NE  ARG    35       8.592 -10.363  -5.537  1.00  0.00      PROA N
ATOM    250  HE  ARG    35       9.392 -10.103  -4.977  1.00  0.00      PROA H
ATOM    251  CZ  ARG    35       8.636 -11.457  -6.354  1.00  0.00      PROA C
ATOM    252  NH1 ARG    35       7.554 -11.789  -7.116  1.00  0.00      PROA N
ATOM    253 HH11 ARG    35       6.718 -11.224  -7.075  1.00  0.00      PROA H
ATOM    254 HH12 ARG    35       7.594 -12.600  -7.718  1.00  0.00      PROA H
ATOM    255  NH2 ARG    35       9.765 -12.221  -6.401  1.00  0.00      PROA N
ATOM    256 HH21 ARG    35      10.563 -11.974  -5.833  1.00  0.00      PROA H
ATOM    257 HH22 ARG    35       9.799 -13.030  -7.005  1.00  0.00      PROA H
ATOM    258  C   ARG    35       8.057  -8.639  -1.148  1.00  0.00      PROA C
ATOM    259  O   ARG    35       7.993  -7.432  -1.375  1.00  0.00      PROA O
ATOM    260  N   THR    36       9.096  -9.205  -0.501  1.00  0.00      PROA N
ATOM    261  H   THR    36       9.068 -10.186  -0.261  1.00  0.00      PROA H
ATOM    262  CA  THR    36      10.255  -8.443  -0.139  1.00  0.00      PROA C
ATOM    263  HA  THR    36      10.206  -7.461  -0.610  1.00  0.00      PROA H
ATOM    264  CB  THR    36      10.391  -8.227   1.339  1.00  0.00      PROA C
ATOM    265  HB  THR    36      10.467  -9.191   1.842  1.00  0.00      PROA H
ATOM    266  CG2 THR    36      11.660  -7.399   1.608  1.00  0.00      PROA C
ATOM    267 HG21 THR    36      11.581  -6.437   1.101  1.00  0.00      PROA H
ATOM    268 HG22 THR    36      11.768  -7.236   2.680  1.00  0.00      PROA H
ATOM    269 HG23 THR    36      12.531  -7.936   1.233  1.00  0.00      PROA H
ATOM    270  OG1 THR    36       9.248  -7.545   1.838  1.00  0.00      PROA O
ATOM    271  HG1 THR    36       9.343  -7.411   2.784  1.00  0.00      PROA H
ATOM    272  C   THR    36      11.432  -9.254  -0.574  1.00  0.00      PROA C
ATOM    273  O   THR    36      11.543 -10.428  -0.226  1.00  0.00      PROA O
ATOM    274  N   LEU    37      12.348  -8.654  -1.358  1.00  0.00      PROA N
ATOM    275  H   LEU    37      12.230  -7.687  -1.626  1.00  0.00      PROA H
ATOM    276  CA  LEU    37      13.474  -9.430  -1.787  1.00  0.00      PROA C
ATOM    277  HA  LEU    37      13.529 -10.347  -1.200  1.00  0.00      PROA H
ATOM    278  CB  LEU    37      13.435  -9.847  -3.268  1.00  0.00      PROA C
ATOM    279  HB2 LEU    37      13.348  -8.959  -3.894  1.00  0.00      PROA H
ATOM    280  HB3 LEU    37      14.351 -10.381  -3.520  1.00  0.00      PROA H
ATOM    281  CG  LEU    37      12.260 -10.773  -3.632  1.00  0.00      PROA C
ATOM    282  HG  LEU    37      12.232 -11.616  -2.941  1.00  0.00      PROA H
ATOM    283  CD1 LEU    37      10.918 -10.028  -3.550  1.00  0.00      PROA C
ATOM    284 HD11 LEU    37      10.925  -9.187  -4.243  1.00  0.00      PROA H
ATOM    285 HD12 LEU    37      10.107 -10.708  -3.813  1.00  0.00      PROA H
ATOM    286 HD13 LEU    37      10.768  -9.660  -2.535  1.00  0.00      PROA H
ATOM    287  CD2 LEU    37      12.484 -11.465  -4.986  1.00  0.00      PROA C
ATOM    288 HD21 LEU    37      13.393 -12.065  -4.941  1.00  0.00      PROA H
ATOM    289 HD22 LEU    37      11.635 -12.111  -5.210  1.00  0.00      PROA H
ATOM    290 HD23 LEU    37      12.584 -10.712  -5.767  1.00  0.00      PROA H
ATOM    291  C   LEU    37      14.714  -8.620  -1.614  1.00  0.00      PROA C
ATOM    292  O   LEU    37      14.669  -7.394  -1.530  1.00  0.00      PROA O
ATOM    293  N   THR    38      15.864  -9.318  -1.532  1.00  0.00      PROA N
ATOM    294  H   THR    38      15.844 -10.327  -1.546  1.00  0.00      PROA H
ATOM    295  CA  THR    38      17.131  -8.663  -1.424  1.00  0.00      PROA C
ATOM    296  HA  THR    38      16.992  -7.585  -1.504  1.00  0.00      PROA H
ATOM    297  CB  THR    38      17.833  -8.929  -0.126  1.00  0.00      PROA C
ATOM    298  HB  THR    38      18.022  -9.997  -0.027  1.00  0.00      PROA H
ATOM    299  CG2 THR    38      19.163  -8.158  -0.126  1.00  0.00      PROA C
ATOM    300 HG21 THR    38      18.966  -7.091  -0.230  1.00  0.00      PROA H
ATOM    301 HG22 THR    38      19.689  -8.340   0.812  1.00  0.00      PROA H
ATOM    302 HG23 THR    38      19.780  -8.497  -0.958  1.00  0.00      PROA H
ATOM    303  OG1 THR    38      17.027  -8.509   0.966  1.00  0.00      PROA O
ATOM    304  HG1 THR    38      17.487  -8.684   1.790  1.00  0.00      PROA H
ATOM    305  C   THR    38      17.996  -9.221  -2.512  1.00  0.00      PROA C
ATOM    306  O   THR    38      17.844 -10.380  -2.898  1.00  0.00      PROA O
ATOM    307  N   SER    39      18.918  -8.399  -3.058  1.00  0.00      PROA N
ATOM    308  H   SER    39      19.007  -7.449  -2.727  1.00  0.00      PROA H
ATOM    309  CA  SER    39      19.765  -8.892  -4.108  1.00  0.00      PROA C
ATOM    310  HA  SER    39      19.940  -9.958  -3.964  1.00  0.00      PROA H
ATOM    311  CB  SER    39      19.169  -8.710  -5.513  1.00  0.00      PROA C
ATOM    312  HB2 SER    39      19.812  -9.196  -6.247  1.00  0.00      PROA H
ATOM    313  HB3 SER    39      18.176  -9.158  -5.548  1.00  0.00      PROA H
ATOM    314  OG  SER    39      19.066  -7.329  -5.828  1.00  0.00      PROA O
ATOM    315  HG  SER    39      18.693  -7.228  -6.707  1.00  0.00      PROA H
ATOM    316  C   SER    39      21.055  -8.130  -4.087  1.00  0.00      PROA C
ATOM    317  O   SER    39      21.164  -7.078  -3.459  1.00  0.00      PROA O
ATOM    318  N   LEU    40      22.076  -8.698  -4.760  1.00  0.00      PROA N
ATOM    319  H   LEU    40      21.948  -9.592  -5.212  1.00  0.00      PROA H
ATOM    320  CA  LEU    40      23.396  -8.152  -4.918  1.00  0.00      PROA C
ATOM    321  HA  LEU    40      23.769  -7.815  -3.951  1.00  0.00      PROA H
ATOM    322  CB  LEU    40      24.415  -9.158  -5.477  1.00  0.00      PROA C
ATOM    323  HB2 LEU    40      24.019  -9.609  -6.386  1.00  0.00      PROA H
ATOM    324  HB3 LEU    40      25.348  -8.643  -5.704  1.00  0.00      PROA H
ATOM    325  CG  LEU    40      24.744 -10.301  -4.499  1.00  0.00      PROA C
ATOM    326  HG  LEU    40      25.059  -9.883  -3.543  1.00  0.00      PROA H
ATOM    327  CD1 LEU    40      23.523 -11.203  -4.256  1.00  0.00      PROA C
ATOM    328 HD11 LEU    40      23.200 -11.640  -5.200  1.00  0.00      PROA H
ATOM    329 HD12 LEU    40      23.791 -11.999  -3.561  1.00  0.00      PROA H
ATOM    330 HD13 LEU    40      22.712 -10.610  -3.833  1.00  0.00      PROA H
ATOM    331  CD2 LEU    40      25.991 -11.079  -4.946  1.00  0.00      PROA C
ATOM    332 HD21 LEU    40      26.845 -10.403  -4.989  1.00  0.00      PROA H
ATOM    333 HD22 LEU    40      26.196 -11.879  -4.234  1.00  0.00      PROA H
ATOM    334 HD23 LEU    40      25.818 -11.507  -5.933  1.00  0.00      PROA H
ATOM    335  C   LEU    40      23.366  -6.971  -5.837  1.00  0.00      PROA C
ATOM    336  O   LEU    40      24.211  -6.084  -5.737  1.00  0.00      PROA O
ATOM    337  N   GLY    41      22.425  -6.941  -6.799  1.00  0.00      PROA N
ATOM    338  H   GLY    41      21.753  -7.692  -6.871  1.00  0.00      PROA H
ATOM    339  CA  GLY    41      22.399  -5.836  -7.708  1.00  0.00      PROA C
ATOM    340  HA2 GLY    41      21.374  -5.483  -7.821  1.00  0.00      PROA H
ATOM    341  HA3 GLY    41      23.019  -5.029  -7.318  1.00  0.00      PROA H
ATOM    342  C   GLY    41      22.931  -6.315  -9.017  1.00  0.00      PROA C
ATOM    343  O   GLY    41      22.585  -7.397  -9.490  1.00  0.00      PROA O
ATOM    344  N   ASP    42      23.797  -5.495  -9.636  1.00  0.00      PROA N
ATOM    345  H   ASP    42      24.081  -4.633  -9.193  1.00  0.00      PROA H
ATOM    346  CA  ASP    42      24.348  -5.790 -10.922  1.00  0.00      PROA C
ATOM    347  HA  ASP    42      23.541  -5.942 -11.638  1.00  0.00      PROA H
ATOM    348  CB  ASP    42      25.244  -4.657 -11.450  1.00  0.00      PROA C
ATOM    349  HB2 ASP    42      25.966  -4.377 -10.683  1.00  0.00      PROA H
ATOM    350  HB3 ASP    42      25.773  -4.996 -12.340  1.00  0.00      PROA H
ATOM    351  CG  ASP    42      24.338  -3.479 -11.786  1.00  0.00      PROA C
ATOM    352  OD1 ASP    42      23.096  -3.687 -11.844  1.00  0.00      PROA O
ATOM    353  OD2 ASP    42      24.875  -2.358 -11.990  1.00  0.00      PROA O
ATOM    354  C   ASP    42      25.175  -7.032 -10.818  1.00  0.00      PROA C
ATOM    355  O   ASP    42      25.282  -7.797 -11.776  1.00  0.00      PROA O
ATOM    356  N   LEU    43      25.778  -7.272  -9.640  1.00  0.00      PROA N
ATOM    357  H   LEU    43      25.606  -6.666  -8.851  1.00  0.00      PROA H
ATOM    358  CA  LEU    43      26.667  -8.387  -9.497  1.00  0.00      PROA C
ATOM    359  HA  LEU    43      27.515  -8.265 -10.171  1.00  0.00      PROA H
ATOM    360  CB  LEU    43      27.215  -8.522  -8.069  1.00  0.00      PROA C
ATOM    361  HB2 LEU    43      26.385  -8.603  -7.367  1.00  0.00      PROA H
ATOM    362  HB3 LEU    43      27.836  -9.416  -8.000  1.00  0.00      PROA H
ATOM    363  CG  LEU    43      28.077  -7.331  -7.622  1.00  0.00      PROA C
ATOM    364  HG  LEU    43      27.480  -6.420  -7.648  1.00  0.00      PROA H
ATOM    365  CD1 LEU    43      28.604  -7.532  -6.191  1.00  0.00      PROA C
ATOM    366 HD11 LEU    43      29.212  -8.435  -6.151  1.00  0.00      PROA H
ATOM    367 HD12 LEU    43      29.210  -6.673  -5.903  1.00  0.00      PROA H
ATOM    368 HD13 LEU    43      27.763  -7.629  -5.504  1.00  0.00      PROA H
ATOM    369  CD2 LEU    43      29.194  -7.041  -8.639  1.00  0.00      PROA C
ATOM    370 HD21 LEU    43      28.752  -6.807  -9.608  1.00  0.00      PROA H
ATOM    371 HD22 LEU    43      29.787  -6.193  -8.297  1.00  0.00      PROA H
ATOM    372 HD23 LEU    43      29.835  -7.917  -8.736  1.00  0.00      PROA H
ATOM    373  C   LEU    43      25.964  -9.677  -9.799  1.00  0.00      PROA C
ATOM    374  O   LEU    43      26.474 -10.476 -10.584  1.00  0.00      PROA O
ATOM    375  N   SER    44      24.771  -9.920  -9.213  1.00  0.00      PROA N
ATOM    376  H   SER    44      24.341  -9.214  -8.633  1.00  0.00      PROA H
ATOM    377  CA  SER    44      24.142 -11.196  -9.440  1.00  0.00      PROA C
ATOM    378  HA  SER    44      24.603 -11.681 -10.300  1.00  0.00      PROA H
ATOM    379  CB  SER    44      24.247 -12.183  -8.264  1.00  0.00      PROA C
ATOM    380  HB2 SER    44      23.958 -11.681  -7.341  1.00  0.00      PROA H
ATOM    381  HB3 SER    44      23.583 -13.030  -8.440  1.00  0.00      PROA H
ATOM    382  OG  SER    44      25.567 -12.668  -8.120  1.00  0.00      PROA O
ATOM    383  HG  SER    44      25.604 -13.280  -7.381  1.00  0.00      PROA H
ATOM    384  C   SER    44      22.666 -11.044  -9.622  1.00  0.00      PROA C
ATOM    385  O   SER    44      22.049 -10.068  -9.198  1.00  0.00      PROA O
ATOM    386  N   ASP    45      22.102 -12.047 -10.324  1.00  0.00      PROA N
ATOM    387  H   ASP    45      22.681 -12.772 -10.723  1.00  0.00      PROA H
ATOM    388  CA  ASP    45      20.717 -12.276 -10.623  1.00  0.00      PROA C
ATOM    389  HA  ASP    45      20.234 -11.328 -10.857  1.00  0.00      PROA H
ATOM    390  CB  ASP    45      20.521 -13.219 -11.827  1.00  0.00      PROA C
ATOM    391  HB2 ASP    45      19.455 -13.349 -12.018  1.00  0.00      PROA H
ATOM    392  HB3 ASP    45      20.997 -12.789 -12.708  1.00  0.00      PROA H
ATOM    393  CG  ASP    45      21.150 -14.573 -11.519  1.00  0.00      PROA C
ATOM    394  OD1 ASP    45      21.966 -14.654 -10.563  1.00  0.00      PROA O
ATOM    395  OD2 ASP    45      20.825 -15.548 -12.248  1.00  0.00      PROA O
ATOM    396  C   ASP    45      19.973 -12.854  -9.447  1.00  0.00      PROA C
ATOM    397  O   ASP    45      18.746 -12.786  -9.405  1.00  0.00      PROA O
ATOM    398  N   VAL    46      20.681 -13.485  -8.486  1.00  0.00      PROA N
ATOM    399  H   VAL    46      21.690 -13.458  -8.503  1.00  0.00      PROA H
ATOM    400  CA  VAL    46      20.024 -14.209  -7.423  1.00  0.00      PROA C
ATOM    401  HA  VAL    46      19.269 -14.871  -7.846  1.00  0.00      PROA H
ATOM    402  CB  VAL    46      20.964 -15.053  -6.612  1.00  0.00      PROA C
ATOM    403  HB  VAL    46      21.536 -15.701  -7.277  1.00  0.00      PROA H
ATOM    404  CG1 VAL    46      21.918 -14.132  -5.836  1.00  0.00      PROA C
ATOM    405 HG11 VAL    46      21.342 -13.485  -5.175  1.00  0.00      PROA H
ATOM    406 HG12 VAL    46      22.605 -14.736  -5.244  1.00  0.00      PROA H
ATOM    407 HG13 VAL    46      22.485 -13.520  -6.539  1.00  0.00      PROA H
ATOM    408  CG2 VAL    46      20.131 -15.986  -5.716  1.00  0.00      PROA C
ATOM    409 HG21 VAL    46      19.502 -16.622  -6.338  1.00  0.00      PROA H
ATOM    410 HG22 VAL    46      20.798 -16.608  -5.119  1.00  0.00      PROA H
ATOM    411 HG23 VAL    46      19.503 -15.389  -5.055  1.00  0.00      PROA H
ATOM    412  C   VAL    46      19.299 -13.301  -6.473  1.00  0.00      PROA C
ATOM    413  O   VAL    46      19.776 -12.222  -6.125  1.00  0.00      PROA O
ATOM    414  N   HID    47      18.102 -13.744  -6.023  1.00  0.00      PROA N
ATOM    415  H   HID    47      17.741 -14.633  -6.340  1.00  0.00      PROA H
ATOM    416  CA  HID    47      17.316 -12.980  -5.094  1.00  0.00      PROA C
ATOM    417  HA  HID    47      17.906 -12.144  -4.719  1.00  0.00      PROA H
ATOM    418  CB  HID    47      16.030 -12.394  -5.704  1.00  0.00      PROA C
ATOM    419  HB2 HID    47      15.460 -13.189  -6.184  1.00  0.00      PROA H
ATOM    420  HB3 HID    47      15.428 -11.940  -4.917  1.00  0.00      PROA H
ATOM    421  CG  HID    47      16.276 -11.337  -6.739  1.00  0.00      PROA C
ATOM    422  ND1 HID    47      16.513 -10.015  -6.444  1.00  0.00      PROA N
ATOM    423  HD1 HID    47      16.558  -9.611  -5.519  1.00  0.00      PROA H
ATOM    424  CE1 HID    47      16.672  -9.370  -7.628  1.00  0.00      PROA C
ATOM    425  HE1 HID    47      16.872  -8.299  -7.644  1.00  0.00      PROA H
ATOM    426  NE2 HID    47      16.552 -10.186  -8.659  1.00  0.00      PROA N
ATOM    427  CD2 HID    47      16.303 -11.426  -8.097  1.00  0.00      PROA C
ATOM    428  HD2 HID    47      16.172 -12.249  -8.800  1.00  0.00      PROA H
ATOM    429  C   HID    47      16.871 -13.886  -3.990  1.00  0.00      PROA C
ATOM    430  O   HID    47      16.618 -15.071  -4.206  1.00  0.00      PROA O
ATOM    431  N   THR    48      16.787 -13.342  -2.759  1.00  0.00      PROA N
ATOM    432  H   THR    48      17.066 -12.383  -2.611  1.00  0.00      PROA H
ATOM    433  CA  THR    48      16.305 -14.108  -1.646  1.00  0.00      PROA C
ATOM    434  HA  THR    48      15.899 -15.054  -2.004  1.00  0.00      PROA H
ATOM    435  CB  THR    48      17.367 -14.431  -0.634  1.00  0.00      PROA C
ATOM    436  HB  THR    48      18.213 -14.905  -1.133  1.00  0.00      PROA H
ATOM    437  CG2 THR    48      17.825 -13.127   0.040  1.00  0.00      PROA C
ATOM    438 HG21 THR    48      16.976 -12.656   0.535  1.00  0.00      PROA H
ATOM    439 HG22 THR    48      18.596 -13.350   0.777  1.00  0.00      PROA H
ATOM    440 HG23 THR    48      18.227 -12.450  -0.713  1.00  0.00      PROA H
ATOM    441  OG1 THR    48      16.868 -15.341   0.335  1.00  0.00      PROA O
ATOM    442  HG1 THR    48      17.557 -15.538   0.973  1.00  0.00      PROA H
ATOM    443  C   THR    48      15.254 -13.281  -0.975  1.00  0.00      PROA C
ATOM    444  O   THR    48      15.376 -12.059  -0.895  1.00  0.00      PROA O
ATOM    445  N   GLY    49      14.177 -13.921  -0.482  1.00  0.00      PROA N
ATOM    446  H   GLY    49      14.107 -14.926  -0.561  1.00  0.00      PROA H
ATOM    447  CA  GLY    49      13.148 -13.145   0.148  1.00  0.00      PROA C
ATOM    448  HA2 GLY    49      13.517 -12.753   1.095  1.00  0.00      PROA H
ATOM    449  HA3 GLY    49      12.867 -12.317  -0.503  1.00  0.00      PROA H
ATOM    450  C   GLY    49      11.968 -14.029   0.387  1.00  0.00      PROA C
ATOM    451  O   GLY    49      12.047 -15.247   0.233  1.00  0.00      PROA O
ATOM    452  N   ILE    50      10.833 -13.412   0.778  1.00  0.00      PROA N
ATOM    453  H   ILE    50      10.809 -12.406   0.866  1.00  0.00      PROA H
ATOM    454  CA  ILE    50       9.639 -14.148   1.080  1.00  0.00      PROA C
ATOM    455  HA  ILE    50       9.766 -15.188   0.777  1.00  0.00      PROA H
ATOM    456  CB  ILE    50       9.299 -14.136   2.540  1.00  0.00      PROA C
ATOM    457  HB  ILE    50       8.359 -14.665   2.699  1.00  0.00      PROA H
ATOM    458  CG2 ILE    50      10.437 -14.838   3.301  1.00  0.00      PROA C
ATOM    459 HG21 ILE    50      11.372 -14.306   3.129  1.00  0.00      PROA H
ATOM    460 HG22 ILE    50      10.213 -14.843   4.368  1.00  0.00      PROA H
ATOM    461 HG23 ILE    50      10.533 -15.864   2.946  1.00  0.00      PROA H
ATOM    462  CG1 ILE    50       9.016 -12.697   3.012  1.00  0.00      PROA C
ATOM    463 HG12 ILE    50       9.948 -12.133   3.038  1.00  0.00      PROA H
ATOM    464 HG13 ILE    50       8.321 -12.218   2.322  1.00  0.00      PROA H
ATOM    465  CD1 ILE    50       8.398 -12.618   4.407  1.00  0.00      PROA C
ATOM    466 HD11 ILE    50       9.076 -13.069   5.131  1.00  0.00      PROA H
ATOM    467 HD12 ILE    50       8.228 -11.574   4.670  1.00  0.00      PROA H
ATOM    468 HD13 ILE    50       7.449 -13.153   4.415  1.00  0.00      PROA H
ATOM    469  C   ILE    50       8.489 -13.513   0.358  1.00  0.00      PROA C
ATOM    470  O   ILE    50       8.533 -12.332   0.018  1.00  0.00      PROA O
ATOM    471  N   LEU    51       7.435 -14.314   0.086  1.00  0.00      PROA N
ATOM    472  H   LEU    51       7.456 -15.286   0.360  1.00  0.00      PROA H
ATOM    473  CA  LEU    51       6.260 -13.839  -0.590  1.00  0.00      PROA C
ATOM    474  HA  LEU    51       6.403 -12.798  -0.880  1.00  0.00      PROA H
ATOM    475  CB  LEU    51       5.938 -14.642  -1.864  1.00  0.00      PROA C
ATOM    476  HB2 LEU    51       5.740 -15.681  -1.599  1.00  0.00      PROA H
ATOM    477  HB3 LEU    51       5.060 -14.218  -2.350  1.00  0.00      PROA H
ATOM    478  CG  LEU    51       7.092 -14.631  -2.887  1.00  0.00      PROA C
ATOM    479  HG  LEU    51       7.981 -15.074  -2.438  1.00  0.00      PROA H
ATOM    480  CD1 LEU    51       6.737 -15.432  -4.151  1.00  0.00      PROA C
ATOM    481 HD11 LEU    51       5.855 -14.997  -4.622  1.00  0.00      PROA H
ATOM    482 HD12 LEU    51       7.573 -15.401  -4.849  1.00  0.00      PROA H
ATOM    483 HD13 LEU    51       6.528 -16.467  -3.879  1.00  0.00      PROA H
ATOM    484  CD2 LEU    51       7.557 -13.199  -3.191  1.00  0.00      PROA C
ATOM    485 HD21 LEU    51       7.905 -12.727  -2.272  1.00  0.00      PROA H
ATOM    486 HD22 LEU    51       8.370 -13.227  -3.916  1.00  0.00      PROA H
ATOM    487 HD23 LEU    51       6.725 -12.626  -3.601  1.00  0.00      PROA H
ATOM    488  C   LEU    51       5.107 -14.010   0.355  1.00  0.00      PROA C
ATOM    489  O   LEU    51       5.133 -14.889   1.214  1.00  0.00      PROA O
ATOM    490  N   ILE    52       4.076 -13.145   0.245  1.00  0.00      PROA N
ATOM    491  H   ILE    52       4.099 -12.418  -0.456  1.00  0.00      PROA H
ATOM    492  CA  ILE    52       2.944 -13.257   1.125  1.00  0.00      PROA C
ATOM    493  HA  ILE    52       3.011 -14.189   1.686  1.00  0.00      PROA H
ATOM    494  CB  ILE    52       2.850 -12.137   2.121  1.00  0.00      PROA C
ATOM    495  HB  ILE    52       2.958 -11.183   1.606  1.00  0.00      PROA H
ATOM    496  CG2 ILE    52       1.473 -12.224   2.799  1.00  0.00      PROA C
ATOM    497 HG21 ILE    52       1.375 -13.185   3.303  1.00  0.00      PROA H
ATOM    498 HG22 ILE    52       1.377 -11.420   3.530  1.00  0.00      PROA H
ATOM    499 HG23 ILE    52       0.690 -12.126   2.047  1.00  0.00      PROA H
ATOM    500  CG1 ILE    52       4.030 -12.184   3.105  1.00  0.00      PROA C
ATOM    501 HG12 ILE    52       4.967 -12.134   2.552  1.00  0.00      PROA H
ATOM    502 HG13 ILE    52       3.966 -11.338   3.789  1.00  0.00      PROA H
ATOM    503  CD1 ILE    52       4.065 -13.458   3.953  1.00  0.00      PROA C
ATOM    504 HD11 ILE    52       4.149 -14.327   3.301  1.00  0.00      PROA H
ATOM    505 HD12 ILE    52       4.922 -13.424   4.625  1.00  0.00      PROA H
ATOM    506 HD13 ILE    52       3.148 -13.531   4.538  1.00  0.00      PROA H
ATOM    507  C   ILE    52       1.684 -13.209   0.315  1.00  0.00      PROA C
ATOM    508  O   ILE    52       1.565 -12.444  -0.639  1.00  0.00      PROA O
ATOM    509  N   LYS    53       0.702 -14.058   0.685  1.00  0.00      PROA N
ATOM    510  H   LYS    53       0.857 -14.712   1.439  1.00  0.00      PROA H
ATOM    511  CA  LYS    53      -0.572 -14.053   0.025  1.00  0.00      PROA C
ATOM    512  HA  LYS    53      -0.648 -13.171  -0.612  1.00  0.00      PROA H
ATOM    513  CB  LYS    53      -0.799 -15.290  -0.863  1.00  0.00      PROA C
ATOM    514  HB2 LYS    53      -0.621 -16.193  -0.280  1.00  0.00      PROA H
ATOM    515  HB3 LYS    53      -1.825 -15.291  -1.229  1.00  0.00      PROA H
ATOM    516  CG  LYS    53       0.139 -15.309  -2.072  1.00  0.00      PROA C
ATOM    517  HG2 LYS    53      -0.200 -14.580  -2.808  1.00  0.00      PROA H
ATOM    518  HG3 LYS    53       1.151 -15.058  -1.752  1.00  0.00      PROA H
ATOM    519  CD  LYS    53       0.221 -16.660  -2.787  1.00  0.00      PROA C
ATOM    520  HD2 LYS    53       0.582 -17.418  -2.093  1.00  0.00      PROA H
ATOM    521  HD3 LYS    53      -0.769 -16.940  -3.148  1.00  0.00      PROA H
ATOM    522  CE  LYS    53       1.166 -16.643  -3.990  1.00  0.00      PROA C
ATOM    523  HE2 LYS    53       0.716 -16.067  -4.798  1.00  0.00      PROA H
ATOM    524  HE3 LYS    53       2.113 -16.185  -3.702  1.00  0.00      PROA H
ATOM    525  NZ  LYS    53       1.416 -18.023  -4.457  1.00  0.00      PROA N
ATOM    526  HZ1 LYS    53       0.542 -18.450  -4.728  1.00  0.00      PROA H
ATOM    527  HZ2 LYS    53       2.041 -18.002  -5.250  1.00  0.00      PROA H
ATOM    528  HZ3 LYS    53       1.837 -18.560  -3.712  1.00  0.00      PROA H
ATOM    529  C   LYS    53      -1.613 -14.047   1.099  1.00  0.00      PROA C
ATOM    530  O   LYS    53      -1.470 -14.727   2.115  1.00  0.00      PROA O
ATOM    531  N   ALA    54      -2.685 -13.250   0.915  1.00  0.00      PROA N
ATOM    532  H   ALA    54      -2.764 -12.695   0.076  1.00  0.00      PROA H
ATOM    533  CA  ALA    54      -3.707 -13.202   1.922  1.00  0.00      PROA C
ATOM    534  HA  ALA    54      -3.918 -14.212   2.274  1.00  0.00      PROA H
ATOM    535  CB  ALA    54      -3.327 -12.360   3.153  1.00  0.00      PROA C
ATOM    536  HB1 ALA    54      -3.129 -11.333   2.845  1.00  0.00      PROA H
ATOM    537  HB2 ALA    54      -4.149 -12.371   3.869  1.00  0.00      PROA H
ATOM    538  HB3 ALA    54      -2.434 -12.777   3.619  1.00  0.00      PROA H
ATOM    539  C   ALA    54      -4.916 -12.574   1.317  1.00  0.00      PROA C
ATOM    540  O   ALA    54      -4.876 -12.097   0.183  1.00  0.00      PROA O
ATOM    541  N   LEU    55      -6.043 -12.585   2.058  1.00  0.00      PROA N
ATOM    542  H   LEU    55      -6.045 -13.025   2.967  1.00  0.00      PROA H
ATOM    543  CA  LEU    55      -7.241 -11.974   1.562  1.00  0.00      PROA C
ATOM    544  HA  LEU    55      -7.035 -11.488   0.609  1.00  0.00      PROA H
ATOM    545  CB  LEU    55      -8.385 -12.981   1.332  1.00  0.00      PROA C
ATOM    546  HB2 LEU    55      -8.554 -13.554   2.243  1.00  0.00      PROA H
ATOM    547  HB3 LEU    55      -9.295 -12.443   1.067  1.00  0.00      PROA H
ATOM    548  CG  LEU    55      -8.088 -13.983   0.198  1.00  0.00      PROA C
ATOM    549  HG  LEU    55      -7.191 -14.552   0.441  1.00  0.00      PROA H
ATOM    550  CD1 LEU    55      -9.249 -14.969  -0.002  1.00  0.00      PROA C
ATOM    551 HD11 LEU    55     -10.154 -14.419  -0.258  1.00  0.00      PROA H
ATOM    552 HD12 LEU    55      -9.005 -15.660  -0.809  1.00  0.00      PROA H
ATOM    553 HD13 LEU    55      -9.413 -15.530   0.919  1.00  0.00      PROA H
ATOM    554  CD2 LEU    55      -7.708 -13.250  -1.101  1.00  0.00      PROA C
ATOM    555 HD21 LEU    55      -6.820 -12.643  -0.929  1.00  0.00      PROA H
ATOM    556 HD22 LEU    55      -7.504 -13.980  -1.884  1.00  0.00      PROA H
ATOM    557 HD23 LEU    55      -8.533 -12.608  -1.410  1.00  0.00      PROA H
ATOM    558  C   LEU    55      -7.701 -10.967   2.568  1.00  0.00      PROA C
ATOM    559  O   LEU    55      -7.534 -11.158   3.771  1.00  0.00      PROA O
ATOM    560  N   LEU    56      -8.273  -9.839   2.096  1.00  0.00      PROA N
ATOM    561  H   LEU    56      -8.363  -9.696   1.101  1.00  0.00      PROA H
ATOM    562  CA  LEU    56      -8.745  -8.853   3.026  1.00  0.00      PROA C
ATOM    563  HA  LEU    56      -8.620  -9.223   4.043  1.00  0.00      PROA H
ATOM    564  CB  LEU    56      -8.003  -7.511   2.933  1.00  0.00      PROA C
ATOM    565  HB2 LEU    56      -6.934  -7.675   3.072  1.00  0.00      PROA H
ATOM    566  HB3 LEU    56      -8.177  -7.065   1.954  1.00  0.00      PROA H
ATOM    567  CG  LEU    56      -8.459  -6.494   3.995  1.00  0.00      PROA C
ATOM    568  HG  LEU    56      -9.531  -6.321   3.897  1.00  0.00      PROA H
ATOM    569  CD1 LEU    56      -8.171  -7.012   5.414  1.00  0.00      PROA C
ATOM    570 HD11 LEU    56      -7.100  -7.181   5.530  1.00  0.00      PROA H
ATOM    571 HD12 LEU    56      -8.502  -6.274   6.145  1.00  0.00      PROA H
ATOM    572 HD13 LEU    56      -8.705  -7.948   5.575  1.00  0.00      PROA H
ATOM    573  CD2 LEU    56      -7.850  -5.107   3.738  1.00  0.00      PROA C
ATOM    574 HD21 LEU    56      -8.163  -4.748   2.758  1.00  0.00      PROA H
ATOM    575 HD22 LEU    56      -8.192  -4.412   4.505  1.00  0.00      PROA H
ATOM    576 HD23 LEU    56      -6.762  -5.176   3.769  1.00  0.00      PROA H
ATOM    577  C   LEU    56     -10.196  -8.618   2.756  1.00  0.00      PROA C
ATOM    578  O   LEU    56     -10.612  -8.495   1.604  1.00  0.00      PROA O
ATOM    579  N   THR    57     -11.019  -8.576   3.827  1.00  0.00      PROA N
ATOM    580  H   THR    57     -10.646  -8.712   4.756  1.00  0.00      PROA H
ATOM    581  CA  THR    57     -12.421  -8.338   3.646  1.00  0.00      PROA C
ATOM    582  HA  THR    57     -12.628  -8.174   2.589  1.00  0.00      PROA H
ATOM    583  CB  THR    57     -13.288  -9.477   4.101  1.00  0.00      PROA C
ATOM    584  HB  THR    57     -13.132  -9.652   5.165  1.00  0.00      PROA H
ATOM    585  CG2 THR    57     -14.761  -9.114   3.845  1.00  0.00      PROA C
ATOM    586 HG21 THR    57     -14.913  -8.937   2.780  1.00  0.00      PROA H
ATOM    587 HG22 THR    57     -15.401  -9.934   4.171  1.00  0.00      PROA H
ATOM    588 HG23 THR    57     -15.016  -8.212   4.402  1.00  0.00      PROA H
ATOM    589  OG1 THR    57     -12.950 -10.663   3.394  1.00  0.00      PROA O
ATOM    590  HG1 THR    57     -13.510 -11.384   3.692  1.00  0.00      PROA H
ATOM    591  C   THR    57     -12.787  -7.147   4.471  1.00  0.00      PROA C
ATOM    592  O   THR    57     -12.407  -7.042   5.636  1.00  0.00      PROA O
ATOM    593  N   VAL    58     -13.538  -6.204   3.873  1.00  0.00      PROA N
ATOM    594  H   VAL    58     -13.823  -6.320   2.912  1.00  0.00      PROA H
ATOM    595  CA  VAL    58     -13.931  -5.036   4.604  1.00  0.00      PROA C
ATOM    596  HA  VAL    58     -13.623  -5.137   5.644  1.00  0.00      PROA H
ATOM    597  CB  VAL    58     -13.319  -3.775   4.069  1.00  0.00      PROA C
ATOM    598  HB  VAL    58     -13.554  -3.678   3.009  1.00  0.00      PROA H
ATOM    599  CG1 VAL    58     -13.899  -2.580   4.844  1.00  0.00      PROA C
ATOM    600 HG11 VAL    58     -13.664  -2.685   5.903  1.00  0.00      PROA H
ATOM    601 HG12 VAL    58     -13.463  -1.655   4.467  1.00  0.00      PROA H
ATOM    602 HG13 VAL    58     -14.980  -2.551   4.713  1.00  0.00      PROA H
ATOM    603  CG2 VAL    58     -11.787  -3.897   4.149  1.00  0.00      PROA C
ATOM    604 HG21 VAL    58     -11.458  -4.750   3.554  1.00  0.00      PROA H
ATOM    605 HG22 VAL    58     -11.328  -2.987   3.763  1.00  0.00      PROA H
ATOM    606 HG23 VAL    58     -11.487  -4.043   5.187  1.00  0.00      PROA H
ATOM    607  C   VAL    58     -15.411  -4.892   4.460  1.00  0.00      PROA C
ATOM    608  O   VAL    58     -15.962  -5.097   3.380  1.00  0.00      PROA O
ATOM    609  N   GLN    59     -16.102  -4.544   5.564  1.00  0.00      PROA N
ATOM    610  H   GLN    59     -15.622  -4.429   6.445  1.00  0.00      PROA H
ATOM    611  CA  GLN    59     -17.520  -4.340   5.476  1.00  0.00      PROA C
ATOM    612  HA  GLN    59     -17.837  -4.428   4.437  1.00  0.00      PROA H
ATOM    613  CB  GLN    59     -18.349  -5.345   6.287  1.00  0.00      PROA C
ATOM    614  HB2 GLN    59     -18.017  -5.338   7.325  1.00  0.00      PROA H
ATOM    615  HB3 GLN    59     -19.403  -5.068   6.242  1.00  0.00      PROA H
ATOM    616  CG  GLN    59     -18.247  -6.786   5.797  1.00  0.00      PROA C
ATOM    617  HG2 GLN    59     -18.594  -6.846   4.766  1.00  0.00      PROA H
ATOM    618  HG3 GLN    59     -17.209  -7.116   5.850  1.00  0.00      PROA H
ATOM    619  CD  GLN    59     -19.126  -7.623   6.712  1.00  0.00      PROA C
ATOM    620  OE1 GLN    59     -19.913  -7.092   7.495  1.00  0.00      PROA O
ATOM    621  NE2 GLN    59     -18.984  -8.972   6.623  1.00  0.00      PROA N
ATOM    622 HE21 GLN    59     -19.544  -9.575   7.208  1.00  0.00      PROA H
ATOM    623 HE22 GLN    59     -18.320  -9.364   5.971  1.00  0.00      PROA H
ATOM    624  C   GLN    59     -17.802  -3.007   6.086  1.00  0.00      PROA C
ATOM    625  O   GLN    59     -17.247  -2.670   7.130  1.00  0.00      PROA O
ATOM    626  N   ALA    60     -18.672  -2.196   5.452  1.00  0.00      PROA N
ATOM    627  H   ALA    60     -19.100  -2.492   4.587  1.00  0.00      PROA H
ATOM    628  CA  ALA    60     -18.940  -0.927   6.070  1.00  0.00      PROA C
ATOM    629  HA  ALA    60     -18.166  -0.710   6.806  1.00  0.00      PROA H
ATOM    630  CB  ALA    60     -18.969   0.244   5.070  1.00  0.00      PROA C
ATOM    631  HB1 ALA    60     -19.748   0.069   4.328  1.00  0.00      PROA H
ATOM    632  HB2 ALA    60     -19.176   1.172   5.602  1.00  0.00      PROA H
ATOM    633  HB3 ALA    60     -18.003   0.319   4.570  1.00  0.00      PROA H
ATOM    634  C   ALA    60     -20.289  -0.998   6.705  1.00  0.00      PROA C
ATOM    635  O   ALA    60     -21.301  -0.889   6.019  1.00  0.00      PROA O
ATOM    636  N   LYS    61     -20.347  -1.231   8.033  1.00  0.00      PROA N
ATOM    637  H   LYS    61     -19.497  -1.384   8.557  1.00  0.00      PROA H
ATOM    638  CA  LYS    61     -21.615  -1.263   8.711  1.00  0.00      PROA C
ATOM    639  HA  LYS    61     -22.338  -1.811   8.106  1.00  0.00      PROA H
ATOM    640  CB  LYS    61     -21.548  -1.948  10.089  1.00  0.00      PROA C
ATOM    641  HB2 LYS    61     -22.521  -1.884  10.575  1.00  0.00      PROA H
ATOM    642  HB3 LYS    61     -21.275  -2.995   9.962  1.00  0.00      PROA H
ATOM    643  CG  LYS    61     -20.527  -1.331  11.047  1.00  0.00      PROA C
ATOM    644  HG2 LYS    61     -20.715  -0.261  11.139  1.00  0.00      PROA H
ATOM    645  HG3 LYS    61     -20.616  -1.801  12.026  1.00  0.00      PROA H
ATOM    646  CD  LYS    61     -19.076  -1.502  10.589  1.00  0.00      PROA C
ATOM    647  HD2 LYS    61     -19.003  -1.287   9.523  1.00  0.00      PROA H
ATOM    648  HD3 LYS    61     -18.437  -0.813  11.142  1.00  0.00      PROA H
ATOM    649  CE  LYS    61     -18.527  -2.913  10.811  1.00  0.00      PROA C
ATOM    650  HE2 LYS    61     -19.144  -3.632  10.272  1.00  0.00      PROA H
ATOM    651  HE3 LYS    61     -17.502  -2.967  10.443  1.00  0.00      PROA H
ATOM    652  NZ  LYS    61     -18.542  -3.249  12.253  1.00  0.00      PROA N
ATOM    653  HZ1 LYS    61     -19.490  -3.205  12.599  1.00  0.00      PROA H
ATOM    654  HZ2 LYS    61     -18.178  -4.182  12.385  1.00  0.00      PROA H
ATOM    655  HZ3 LYS    61     -17.968  -2.589  12.758  1.00  0.00      PROA H
ATOM    656  C   LYS    61     -22.182   0.111   8.920  1.00  0.00      PROA C
ATOM    657  O   LYS    61     -23.339   0.371   8.598  1.00  0.00      PROA O
ATOM    658  N   ASP    62     -21.372   1.030   9.486  1.00  0.00      PROA N
ATOM    659  H   ASP    62     -20.408   0.801   9.683  1.00  0.00      PROA H
ATOM    660  CA  ASP    62     -21.861   2.340   9.815  1.00  0.00      PROA C
ATOM    661  HA  ASP    62     -22.943   2.366   9.690  1.00  0.00      PROA H
ATOM    662  CB  ASP    62     -21.549   2.750  11.261  1.00  0.00      PROA C
ATOM    663  HB2 ASP    62     -20.489   2.594  11.463  1.00  0.00      PROA H
ATOM    664  HB3 ASP    62     -21.794   3.802  11.402  1.00  0.00      PROA H
ATOM    665  CG  ASP    62     -22.397   1.879  12.174  1.00  0.00      PROA C
ATOM    666  OD1 ASP    62     -23.572   1.607  11.806  1.00  0.00      PROA O
ATOM    667  OD2 ASP    62     -21.878   1.465  13.245  1.00  0.00      PROA O
ATOM    668  C   ASP    62     -21.231   3.357   8.927  1.00  0.00      PROA C
ATOM    669  O   ASP    62     -20.539   3.027   7.966  1.00  0.00      PROA O
ATOM    670  N   SER    63     -21.495   4.647   9.224  1.00  0.00      PROA N
ATOM    671  H   SER    63     -22.117   4.872   9.987  1.00  0.00      PROA H
ATOM    672  CA  SER    63     -20.901   5.702   8.464  1.00  0.00      PROA C
ATOM    673  HA  SER    63     -21.109   5.550   7.405  1.00  0.00      PROA H
ATOM    674  CB  SER    63     -21.425   7.097   8.841  1.00  0.00      PROA C
ATOM    675  HB2 SER    63     -21.284   7.262   9.909  1.00  0.00      PROA H
ATOM    676  HB3 SER    63     -20.878   7.855   8.280  1.00  0.00      PROA H
ATOM    677  OG  SER    63     -22.807   7.200   8.534  1.00  0.00      PROA O
ATOM    678  HG  SER    63     -23.123   8.074   8.774  1.00  0.00      PROA H
ATOM    679  C   SER    63     -19.423   5.701   8.716  1.00  0.00      PROA C
ATOM    680  O   SER    63     -18.622   5.633   7.788  1.00  0.00      PROA O
ATOM    681  N   ASN    64     -19.044   5.843  10.004  1.00  0.00      PROA N
ATOM    682  H   ASN    64     -19.742   5.920  10.730  1.00  0.00      PROA H
ATOM    683  CA  ASN    64     -17.690   5.899  10.488  1.00  0.00      PROA C
ATOM    684  HA  ASN    64     -17.060   6.397   9.751  1.00  0.00      PROA H
ATOM    685  CB  ASN    64     -17.562   6.671  11.812  1.00  0.00      PROA C
ATOM    686  HB2 ASN    64     -18.307   6.307  12.519  1.00  0.00      PROA H
ATOM    687  HB3 ASN    64     -16.565   6.522  12.226  1.00  0.00      PROA H
ATOM    688  CG  ASN    64     -17.798   8.135  11.483  1.00  0.00      PROA C
ATOM    689  OD1 ASN    64     -18.680   8.470  10.695  1.00  0.00      PROA O
ATOM    690  ND2 ASN    64     -16.974   9.035  12.082  1.00  0.00      PROA N
ATOM    691 HD21 ASN    64     -17.088  10.021  11.897  1.00  0.00      PROA H
ATOM    692 HD22 ASN    64     -16.251   8.713  12.710  1.00  0.00      PROA H
ATOM    693  C   ASN    64     -17.045   4.564  10.707  1.00  0.00      PROA C
ATOM    694  O   ASN    64     -15.820   4.479  10.702  1.00  0.00      PROA O
ATOM    695  N   VAL    65     -17.822   3.491  10.959  1.00  0.00      PROA N
ATOM    696  H   VAL    65     -18.822   3.552  10.835  1.00  0.00      PROA H
ATOM    697  CA  VAL    65     -17.176   2.285  11.404  1.00  0.00      PROA C
ATOM    698  HA  VAL    65     -16.172   2.520  11.760  1.00  0.00      PROA H
ATOM    699  CB  VAL    65     -17.917   1.616  12.523  1.00  0.00      PROA C
ATOM    700  HB  VAL    65     -18.925   1.364  12.192  1.00  0.00      PROA H
ATOM    701  CG1 VAL    65     -17.164   0.335  12.920  1.00  0.00      PROA C
ATOM    702 HG11 VAL    65     -16.156   0.592  13.247  1.00  0.00      PROA H
ATOM    703 HG12 VAL    65     -17.694  -0.161  13.734  1.00  0.00      PROA H
ATOM    704 HG13 VAL    65     -17.107  -0.335  12.062  1.00  0.00      PROA H
ATOM    705  CG2 VAL    65     -18.070   2.631  13.668  1.00  0.00      PROA C
ATOM    706 HG21 VAL    65     -18.627   3.498  13.313  1.00  0.00      PROA H
ATOM    707 HG22 VAL    65     -18.607   2.168  14.495  1.00  0.00      PROA H
ATOM    708 HG23 VAL    65     -17.084   2.948  14.007  1.00  0.00      PROA H
ATOM    709  C   VAL    65     -17.007   1.282  10.306  1.00  0.00      PROA C
ATOM    710  O   VAL    65     -17.886   1.089   9.467  1.00  0.00      PROA O
ATOM    711  N   LEU    66     -15.829   0.615  10.296  1.00  0.00      PROA N
ATOM    712  H   LEU    66     -15.125   0.824  10.990  1.00  0.00      PROA H
ATOM    713  CA  LEU    66     -15.538  -0.393   9.319  1.00  0.00      PROA C
ATOM    714  HA  LEU    66     -16.412  -0.550   8.687  1.00  0.00      PROA H
ATOM    715  CB  LEU    66     -14.362  -0.046   8.386  1.00  0.00      PROA C
ATOM    716  HB2 LEU    66     -13.485   0.203   8.984  1.00  0.00      PROA H
ATOM    717  HB3 LEU    66     -14.137  -0.902   7.751  1.00  0.00      PROA H
ATOM    718  CG  LEU    66     -14.619   1.148   7.453  1.00  0.00      PROA C
ATOM    719  HG  LEU    66     -14.820   2.038   8.048  1.00  0.00      PROA H
ATOM    720  CD1 LEU    66     -13.401   1.423   6.555  1.00  0.00      PROA C
ATOM    721 HD11 LEU    66     -13.192   0.544   5.946  1.00  0.00      PROA H
ATOM    722 HD12 LEU    66     -13.612   2.273   5.906  1.00  0.00      PROA H
ATOM    723 HD13 LEU    66     -12.534   1.648   7.176  1.00  0.00      PROA H
ATOM    724  CD2 LEU    66     -15.916   0.963   6.652  1.00  0.00      PROA C
ATOM    725 HD21 LEU    66     -16.758   0.874   7.339  1.00  0.00      PROA H
ATOM    726 HD22 LEU    66     -16.068   1.825   6.002  1.00  0.00      PROA H
ATOM    727 HD23 LEU    66     -15.845   0.060   6.046  1.00  0.00      PROA H
ATOM    728  C   LEU    66     -15.128  -1.637  10.043  1.00  0.00      PROA C
ATOM    729  O   LEU    66     -14.523  -1.576  11.113  1.00  0.00      PROA O
ATOM    730  N   ALA    67     -15.471  -2.806   9.469  1.00  0.00      PROA N
ATOM    731  H   ALA    67     -16.026  -2.811   8.625  1.00  0.00      PROA H
ATOM    732  CA  ALA    67     -15.060  -4.055  10.038  1.00  0.00      PROA C
ATOM    733  HA  ALA    67     -14.581  -3.875  11.001  1.00  0.00      PROA H
ATOM    734  CB  ALA    67     -16.222  -5.033  10.279  1.00  0.00      PROA C
ATOM    735  HB1 ALA    67     -16.713  -5.253   9.331  1.00  0.00      PROA H
ATOM    736  HB2 ALA    67     -15.836  -5.956  10.711  1.00  0.00      PROA H
ATOM    737  HB3 ALA    67     -16.940  -4.583  10.964  1.00  0.00      PROA H
ATOM    738  C   ALA    67     -14.150  -4.671   9.026  1.00  0.00      PROA C
ATOM    739  O   ALA    67     -14.458  -4.679   7.834  1.00  0.00      PROA O
ATOM    740  N   ALA    68     -12.993  -5.200   9.470  1.00  0.00      PROA N
ATOM    741  H   ALA    68     -12.783  -5.197  10.458  1.00  0.00      PROA H
ATOM    742  CA  ALA    68     -12.072  -5.763   8.526  1.00  0.00      PROA C
ATOM    743  HA  ALA    68     -12.598  -5.995   7.600  1.00  0.00      PROA H
ATOM    744  CB  ALA    68     -10.906  -4.826   8.168  1.00  0.00      PROA C
ATOM    745  HB1 ALA    68     -10.341  -4.588   9.070  1.00  0.00      PROA H
ATOM    746  HB2 ALA    68     -10.251  -5.319   7.450  1.00  0.00      PROA H
ATOM    747  HB3 ALA    68     -11.297  -3.907   7.732  1.00  0.00      PROA H
ATOM    748  C   ALA    68     -11.479  -6.996   9.125  1.00  0.00      PROA C
ATOM    749  O   ALA    68     -11.466  -7.157  10.343  1.00  0.00      PROA O
ATOM    750  N   LYS    69     -10.998  -7.920   8.264  1.00  0.00      PROA N
ATOM    751  H   LYS    69     -11.060  -7.763   7.269  1.00  0.00      PROA H
ATOM    752  CA  LYS    69     -10.395  -9.127   8.741  1.00  0.00      PROA C
ATOM    753  HA  LYS    69      -9.872  -8.928   9.676  1.00  0.00      PROA H
ATOM    754  CB  LYS    69     -11.418 -10.243   9.007  1.00  0.00      PROA C
ATOM    755  HB2 LYS    69     -12.131  -9.911   9.762  1.00  0.00      PROA H
ATOM    756  HB3 LYS    69     -11.949 -10.478   8.085  1.00  0.00      PROA H
ATOM    757  CG  LYS    69     -10.787 -11.540   9.514  1.00  0.00      PROA C
ATOM    758  HG2 LYS    69     -10.224 -12.010   8.707  1.00  0.00      PROA H
ATOM    759  HG3 LYS    69     -10.117 -11.318  10.344  1.00  0.00      PROA H
ATOM    760  CD  LYS    69     -11.812 -12.559  10.011  1.00  0.00      PROA C
ATOM    761  HD2 LYS    69     -11.314 -13.507  10.213  1.00  0.00      PROA H
ATOM    762  HD3 LYS    69     -12.277 -12.191  10.926  1.00  0.00      PROA H
ATOM    763  CE  LYS    69     -12.930 -12.831   9.002  1.00  0.00      PROA C
ATOM    764  HE2 LYS    69     -13.585 -13.613   9.387  1.00  0.00      PROA H
ATOM    765  HE3 LYS    69     -13.508 -11.920   8.844  1.00  0.00      PROA H
ATOM    766  NZ  LYS    69     -12.358 -13.272   7.709  1.00  0.00      PROA N
ATOM    767  HZ1 LYS    69     -11.825 -14.119   7.848  1.00  0.00      PROA H
ATOM    768  HZ2 LYS    69     -13.105 -13.448   7.053  1.00  0.00      PROA H
ATOM    769  HZ3 LYS    69     -11.753 -12.550   7.345  1.00  0.00      PROA H
ATOM    770  C   LYS    69      -9.469  -9.649   7.688  1.00  0.00      PROA C
ATOM    771  O   LYS    69      -9.750  -9.537   6.495  1.00  0.00      PROA O
ATOM    772  N   VAL    70      -8.311 -10.207   8.112  1.00  0.00      PROA N
ATOM    773  H   VAL    70      -8.068 -10.182   9.092  1.00  0.00      PROA H
ATOM    774  CA  VAL    70      -7.443 -10.827   7.154  1.00  0.00      PROA C
ATOM    775  HA  VAL    70      -7.933 -10.851   6.180  1.00  0.00      PROA H
ATOM    776  CB  VAL    70      -6.133 -10.085   7.002  1.00  0.00      PROA C
ATOM    777  HB  VAL    70      -6.329  -9.068   6.661  1.00  0.00      PROA H
ATOM    778  CG1 VAL    70      -5.374 -10.018   8.337  1.00  0.00      PROA C
ATOM    779 HG11 VAL    70      -5.162 -11.028   8.687  1.00  0.00      PROA H
ATOM    780 HG12 VAL    70      -4.437  -9.479   8.196  1.00  0.00      PROA H
ATOM    781 HG13 VAL    70      -5.984  -9.498   9.077  1.00  0.00      PROA H
ATOM    782  CG2 VAL    70      -5.343 -10.725   5.859  1.00  0.00      PROA C
ATOM    783 HG21 VAL    70      -5.919 -10.656   4.936  1.00  0.00      PROA H
ATOM    784 HG22 VAL    70      -4.395 -10.202   5.735  1.00  0.00      PROA H
ATOM    785 HG23 VAL    70      -5.152 -11.772   6.090  1.00  0.00      PROA H
ATOM    786  C   VAL    70      -7.243 -12.245   7.629  1.00  0.00      PROA C
ATOM    787  O   VAL    70      -6.393 -12.535   8.469  1.00  0.00      PROA O
ATOM    788  N   TRP    71      -8.106 -13.170   7.161  1.00  0.00      PROA N
ATOM    789  H   TRP    71      -8.824 -12.904   6.502  1.00  0.00      PROA H
ATOM    790  CA  TRP    71      -8.036 -14.545   7.576  1.00  0.00      PROA C
ATOM    791  HA  TRP    71      -7.768 -14.593   8.631  1.00  0.00      PROA H
ATOM    792  CB  TRP    71      -9.374 -15.288   7.395  1.00  0.00      PROA C
ATOM    793  HB2 TRP    71      -9.269 -16.317   7.740  1.00  0.00      PROA H
ATOM    794  HB3 TRP    71     -10.150 -14.788   7.975  1.00  0.00      PROA H
ATOM    795  CG  TRP    71      -9.889 -15.367   5.977  1.00  0.00      PROA C
ATOM    796  CD1 TRP    71     -10.660 -14.482   5.282  1.00  0.00      PROA C
ATOM    797  HD1 TRP    71     -10.968 -13.545   5.746  1.00  0.00      PROA H
ATOM    798  NE1 TRP    71     -10.927 -14.976   4.027  1.00  0.00      PROA N
ATOM    799  HE1 TRP    71     -11.477 -14.511   3.318  1.00  0.00      PROA H
ATOM    800  CE2 TRP    71     -10.317 -16.207   3.903  1.00  0.00      PROA C
ATOM    801  CZ2 TRP    71     -10.289 -17.095   2.864  1.00  0.00      PROA C
ATOM    802  HZ2 TRP    71     -10.814 -16.866   1.937  1.00  0.00      PROA H
ATOM    803  CH2 TRP    71      -9.581 -18.261   3.046  1.00  0.00      PROA C
ATOM    804  HH2 TRP    71      -9.525 -18.996   2.243  1.00  0.00      PROA H
ATOM    805  CZ3 TRP    71      -8.931 -18.531   4.232  1.00  0.00      PROA C
ATOM    806  HZ3 TRP    71      -8.376 -19.462   4.351  1.00  0.00      PROA H
ATOM    807  CE3 TRP    71      -8.964 -17.643   5.284  1.00  0.00      PROA C
ATOM    808  HE3 TRP    71      -8.448 -17.880   6.214  1.00  0.00      PROA H
ATOM    809  CD2 TRP    71      -9.660 -16.481   5.101  1.00  0.00      PROA C
ATOM    810  C   TRP    71      -6.948 -15.352   6.927  1.00  0.00      PROA C
ATOM    811  O   TRP    71      -6.134 -15.973   7.611  1.00  0.00      PROA O
ATOM    812  N   ASN    72      -6.885 -15.342   5.584  1.00  0.00      PROA N
ATOM    813  H   ASN    72      -7.452 -14.693   5.056  1.00  0.00      PROA H
ATOM    814  CA  ASN    72      -6.020 -16.248   4.877  1.00  0.00      PROA C
ATOM    815  HA  ASN    72      -6.088 -17.240   5.323  1.00  0.00      PROA H
ATOM    816  CB  ASN    72      -6.391 -16.369   3.389  1.00  0.00      PROA C
ATOM    817  HB2 ASN    72      -7.463 -16.544   3.295  1.00  0.00      PROA H
ATOM    818  HB3 ASN    72      -6.127 -15.447   2.872  1.00  0.00      PROA H
ATOM    819  CG  ASN    72      -5.622 -17.535   2.795  1.00  0.00      PROA C
ATOM    820  OD1 ASN    72      -6.008 -18.694   2.943  1.00  0.00      PROA O
ATOM    821  ND2 ASN    72      -4.502 -17.216   2.097  1.00  0.00      PROA N
ATOM    822 HD21 ASN    72      -3.947 -17.948   1.677  1.00  0.00      PROA H
ATOM    823 HD22 ASN    72      -4.229 -16.248   2.000  1.00  0.00      PROA H
ATOM    824  C   ASN    72      -4.605 -15.786   4.972  1.00  0.00      PROA C
ATOM    825  O   ASN    72      -4.312 -14.602   4.816  1.00  0.00      PROA O
ATOM    826  N   GLY    73      -3.683 -16.737   5.226  1.00  0.00      PROA N
ATOM    827  H   GLY    73      -3.970 -17.696   5.359  1.00  0.00      PROA H
ATOM    828  CA  GLY    73      -2.304 -16.360   5.302  1.00  0.00      PROA C
ATOM    829  HA2 GLY    73      -2.137 -15.468   4.697  1.00  0.00      PROA H
ATOM    830  HA3 GLY    73      -2.041 -16.151   6.338  1.00  0.00      PROA H
ATOM    831  C   GLY    73      -1.468 -17.486   4.784  1.00  0.00      PROA C
ATOM    832  O   GLY    73      -1.625 -18.636   5.190  1.00  0.00      PROA O
ATOM    833  N   GLN    74      -0.541 -17.160   3.862  1.00  0.00      PROA N
ATOM    834  H   GLN    74      -0.464 -16.206   3.540  1.00  0.00      PROA H
ATOM    835  CA  GLN    74       0.350 -18.141   3.320  1.00  0.00      PROA C
ATOM    836  HA  GLN    74       0.486 -18.947   4.042  1.00  0.00      PROA H
ATOM    837  CB  GLN    74      -0.162 -18.770   2.015  1.00  0.00      PROA C
ATOM    838  HB2 GLN    74      -0.321 -17.988   1.272  1.00  0.00      PROA H
ATOM    839  HB3 GLN    74       0.573 -19.482   1.641  1.00  0.00      PROA H
ATOM    840  CG  GLN    74      -1.484 -19.525   2.163  1.00  0.00      PROA C
ATOM    841  HG2 GLN    74      -1.347 -20.369   2.838  1.00  0.00      PROA H
ATOM    842  HG3 GLN    74      -2.242 -18.855   2.570  1.00  0.00      PROA H
ATOM    843  CD  GLN    74      -1.896 -20.013   0.780  1.00  0.00      PROA C
ATOM    844  OE1 GLN    74      -1.109 -19.977  -0.164  1.00  0.00      PROA O
ATOM    845  NE2 GLN    74      -3.167 -20.478   0.649  1.00  0.00      PROA N
ATOM    846 HE21 GLN    74      -3.489 -20.813  -0.248  1.00  0.00      PROA H
ATOM    847 HE22 GLN    74      -3.783 -20.486   1.449  1.00  0.00      PROA H
ATOM    848  C   GLN    74       1.597 -17.404   2.953  1.00  0.00      PROA C
ATOM    849  O   GLN    74       1.523 -16.273   2.477  1.00  0.00      PROA O
ATOM    850  N   TYR    75       2.782 -18.003   3.193  1.00  0.00      PROA N
ATOM    851  H   TYR    75       2.809 -18.901   3.654  1.00  0.00      PROA H
ATOM    852  CA  TYR    75       3.989 -17.342   2.784  1.00  0.00      PROA C
ATOM    853  HA  TYR    75       3.780 -16.700   1.929  1.00  0.00      PROA H
ATOM    854  CB  TYR    75       4.631 -16.450   3.869  1.00  0.00      PROA C
ATOM    855  HB2 TYR    75       5.440 -15.867   3.430  1.00  0.00      PROA H
ATOM    856  HB3 TYR    75       3.878 -15.775   4.277  1.00  0.00      PROA H
ATOM    857  CG  TYR    75       5.176 -17.296   4.967  1.00  0.00      PROA C
ATOM    858  CD1 TYR    75       4.341 -17.865   5.900  1.00  0.00      PROA C
ATOM    859  HD1 TYR    75       3.265 -17.703   5.840  1.00  0.00      PROA H
ATOM    860  CE1 TYR    75       4.853 -18.641   6.914  1.00  0.00      PROA C
ATOM    861  HE1 TYR    75       4.183 -19.096   7.644  1.00  0.00      PROA H
ATOM    862  CZ  TYR    75       6.210 -18.844   7.008  1.00  0.00      PROA C
ATOM    863  OH  TYR    75       6.737 -19.639   8.047  1.00  0.00      PROA O
ATOM    864  HH  TYR    75       6.061 -19.990   8.632  1.00  0.00      PROA H
ATOM    865  CE2 TYR    75       7.050 -18.271   6.085  1.00  0.00      PROA C
ATOM    866  HE2 TYR    75       8.126 -18.430   6.156  1.00  0.00      PROA H
ATOM    867  CD2 TYR    75       6.532 -17.498   5.074  1.00  0.00      PROA C
ATOM    868  HD2 TYR    75       7.209 -17.043   4.351  1.00  0.00      PROA H
ATOM    869  C   TYR    75       4.976 -18.391   2.379  1.00  0.00      PROA C
ATOM    870  O   TYR    75       4.824 -19.562   2.726  1.00  0.00      PROA O
ATOM    871  N   ALA    76       6.008 -18.001   1.600  1.00  0.00      PROA N
ATOM    872  H   ALA    76       6.085 -17.037   1.309  1.00  0.00      PROA H
ATOM    873  CA  ALA    76       7.002 -18.949   1.180  1.00  0.00      PROA C
ATOM    874  HA  ALA    76       7.049 -19.769   1.897  1.00  0.00      PROA H
ATOM    875  CB  ALA    76       6.722 -19.564  -0.200  1.00  0.00      PROA C
ATOM    876  HB1 ALA    76       6.689 -18.774  -0.951  1.00  0.00      PROA H
ATOM    877  HB2 ALA    76       7.513 -20.270  -0.452  1.00  0.00      PROA H
ATOM    878  HB3 ALA    76       5.764 -20.085  -0.179  1.00  0.00      PROA H
ATOM    879  C   ALA    76       8.313 -18.231   1.085  1.00  0.00      PROA C
ATOM    880  O   ALA    76       8.356 -17.008   0.953  1.00  0.00      PROA O
ATOM    881  N   ARG    77       9.425 -18.990   1.164  1.00  0.00      PROA N
ATOM    882  H   ARG    77       9.346 -19.991   1.274  1.00  0.00      PROA H
ATOM    883  CA  ARG    77      10.741 -18.416   1.095  1.00  0.00      PROA C
ATOM    884  HA  ARG    77      10.677 -17.339   1.255  1.00  0.00      PROA H
ATOM    885  CB  ARG    77      11.706 -18.986   2.151  1.00  0.00      PROA C
ATOM    886  HB2 ARG    77      11.635 -20.074   2.159  1.00  0.00      PROA H
ATOM    887  HB3 ARG    77      12.727 -18.691   1.908  1.00  0.00      PROA H
ATOM    888  CG  ARG    77      11.429 -18.508   3.580  1.00  0.00      PROA C
ATOM    889  HG2 ARG    77      11.650 -17.443   3.656  1.00  0.00      PROA H
ATOM    890  HG3 ARG    77      10.380 -18.679   3.823  1.00  0.00      PROA H
ATOM    891  CD  ARG    77      12.264 -19.222   4.648  1.00  0.00      PROA C
ATOM    892  HD2 ARG    77      13.250 -19.454   4.245  1.00  0.00      PROA H
ATOM    893  HD3 ARG    77      12.370 -18.576   5.519  1.00  0.00      PROA H
ATOM    894  NE  ARG    77      11.552 -20.479   5.023  1.00  0.00      PROA N
ATOM    895  HE  ARG    77      10.550 -20.449   5.141  1.00  0.00      PROA H
ATOM    896  CZ  ARG    77      12.237 -21.648   5.205  1.00  0.00      PROA C
ATOM    897  NH1 ARG    77      13.573 -21.714   4.933  1.00  0.00      PROA N
ATOM    898 HH11 ARG    77      14.058 -20.894   4.597  1.00  0.00      PROA H
ATOM    899 HH12 ARG    77      14.071 -22.582   5.070  1.00  0.00      PROA H
ATOM    900  NH2 ARG    77      11.580 -22.756   5.658  1.00  0.00      PROA N
ATOM    901 HH21 ARG    77      10.592 -22.707   5.857  1.00  0.00      PROA H
ATOM    902 HH22 ARG    77      12.087 -23.620   5.792  1.00  0.00      PROA H
ATOM    903  C   ARG    77      11.306 -18.768  -0.240  1.00  0.00      PROA C
ATOM    904  O   ARG    77      11.141 -19.892  -0.712  1.00  0.00      PROA O
ATOM    905  N   VAL    78      11.980 -17.806  -0.898  1.00  0.00      PROA N
ATOM    906  H   VAL    78      12.117 -16.902  -0.468  1.00  0.00      PROA H
ATOM    907  CA  VAL    78      12.477 -18.126  -2.200  1.00  0.00      PROA C
ATOM    908  HA  VAL    78      12.419 -19.203  -2.356  1.00  0.00      PROA H
ATOM    909  CB  VAL    78      11.685 -17.451  -3.279  1.00  0.00      PROA C
ATOM    910  HB  VAL    78      11.741 -16.370  -3.149  1.00  0.00      PROA H
ATOM    911  CG1 VAL    78      12.272 -17.841  -4.634  1.00  0.00      PROA C
ATOM    912 HG11 VAL    78      12.217 -18.923  -4.757  1.00  0.00      PROA H
ATOM    913 HG12 VAL    78      11.705 -17.356  -5.429  1.00  0.00      PROA H
ATOM    914 HG13 VAL    78      13.313 -17.523  -4.685  1.00  0.00      PROA H
ATOM    915  CG2 VAL    78      10.204 -17.806  -3.124  1.00  0.00      PROA C
ATOM    916 HG21 VAL    78       9.849 -17.470  -2.149  1.00  0.00      PROA H
ATOM    917 HG22 VAL    78       9.628 -17.315  -3.908  1.00  0.00      PROA H
ATOM    918 HG23 VAL    78      10.078 -18.886  -3.203  1.00  0.00      PROA H
ATOM    919  C   VAL    78      13.882 -17.628  -2.328  1.00  0.00      PROA C
ATOM    920  O   VAL    78      14.197 -16.501  -1.942  1.00  0.00      PROA O
ATOM    921  N   GLN    79      14.777 -18.488  -2.852  1.00  0.00      PROA N
ATOM    922  H   GLN    79      14.516 -19.449  -3.019  1.00  0.00      PROA H
ATOM    923  CA  GLN    79      16.107 -18.073  -3.184  1.00  0.00      PROA C
ATOM    924  HA  GLN    79      16.172 -16.986  -3.135  1.00  0.00      PROA H
ATOM    925  CB  GLN    79      17.212 -18.617  -2.266  1.00  0.00      PROA C
ATOM    926  HB2 GLN    79      17.031 -18.285  -1.243  1.00  0.00      PROA H
ATOM    927  HB3 GLN    79      17.209 -19.707  -2.299  1.00  0.00      PROA H
ATOM    928  CG  GLN    79      18.602 -18.132  -2.685  1.00  0.00      PROA C
ATOM    929  HG2 GLN    79      18.812 -18.465  -3.701  1.00  0.00      PROA H
ATOM    930  HG3 GLN    79      18.634 -17.043  -2.646  1.00  0.00      PROA H
ATOM    931  CD  GLN    79      19.627 -18.715  -1.727  1.00  0.00      PROA C
ATOM    932  OE1 GLN    79      19.277 -19.418  -0.780  1.00  0.00      PROA O
ATOM    933  NE2 GLN    79      20.930 -18.411  -1.972  1.00  0.00      PROA N
ATOM    934 HE21 GLN    79      21.652 -18.772  -1.366  1.00  0.00      PROA H
ATOM    935 HE22 GLN    79      21.169 -17.825  -2.760  1.00  0.00      PROA H
ATOM    936  C   GLN    79      16.354 -18.659  -4.530  1.00  0.00      PROA C
ATOM    937  O   GLN    79      16.599 -19.859  -4.652  1.00  0.00      PROA O
ATOM    938  N   GLN    80      16.300 -17.826  -5.582  1.00  0.00      PROA N
ATOM    939  H   GLN    80      16.149 -16.838  -5.436  1.00  0.00      PROA H
ATOM    940  CA  GLN    80      16.461 -18.365  -6.898  1.00  0.00      PROA C
ATOM    941  HA  GLN    80      17.095 -19.250  -6.854  1.00  0.00      PROA H
ATOM    942  CB  GLN    80      15.119 -18.771  -7.527  1.00  0.00      PROA C
ATOM    943  HB2 GLN    80      14.464 -17.902  -7.582  1.00  0.00      PROA H
ATOM    944  HB3 GLN    80      15.291 -19.161  -8.530  1.00  0.00      PROA H
ATOM    945  CG  GLN    80      14.397 -19.855  -6.719  1.00  0.00      PROA C
ATOM    946  HG2 GLN    80      14.956 -20.788  -6.780  1.00  0.00      PROA H
ATOM    947  HG3 GLN    80      14.324 -19.543  -5.677  1.00  0.00      PROA H
ATOM    948  CD  GLN    80      13.003 -20.048  -7.299  1.00  0.00      PROA C
ATOM    949  OE1 GLN    80      12.697 -19.582  -8.396  1.00  0.00      PROA O
ATOM    950  NE2 GLN    80      12.127 -20.754  -6.534  1.00  0.00      PROA N
ATOM    951 HE21 GLN    80      11.187 -20.915  -6.866  1.00  0.00      PROA H
ATOM    952 HE22 GLN    80      12.421 -21.114  -5.637  1.00  0.00      PROA H
ATOM    953  C   GLN    80      17.047 -17.285  -7.740  1.00  0.00      PROA C
ATOM    954  O   GLN    80      17.412 -16.224  -7.239  1.00  0.00      PROA O
ATOM    955  N   SER    81      17.186 -17.554  -9.051  1.00  0.00      PROA N
ATOM    956  H   SER    81      16.935 -18.464  -9.409  1.00  0.00      PROA H
ATOM    957  CA  SER    81      17.689 -16.546  -9.932  1.00  0.00      PROA C
ATOM    958  HA  SER    81      18.150 -15.749  -9.349  1.00  0.00      PROA H
ATOM    959  CB  SER    81      18.749 -17.065 -10.918  1.00  0.00      PROA C
ATOM    960  HB2 SER    81      19.118 -16.238 -11.524  1.00  0.00      PROA H
ATOM    961  HB3 SER    81      19.577 -17.506 -10.363  1.00  0.00      PROA H
ATOM    962  OG  SER    81      18.179 -18.049 -11.767  1.00  0.00      PROA O
ATOM    963  HG  SER    81      18.847 -18.368 -12.379  1.00  0.00      PROA H
ATOM    964  C   SER    81      16.520 -16.074 -10.727  1.00  0.00      PROA C
ATOM    965  O   SER    81      15.685 -16.873 -11.152  1.00  0.00      PROA O
ATOM    966  N   MET    82      16.405 -14.745 -10.917  1.00  0.00      PROA N
ATOM    967  H   MET    82      17.093 -14.118 -10.527  1.00  0.00      PROA H
ATOM    968  CA  MET    82      15.295 -14.252 -11.676  1.00  0.00      PROA C
ATOM    969  HA  MET    82      14.686 -15.089 -12.016  1.00  0.00      PROA H
ATOM    970  CB  MET    82      14.388 -13.310 -10.865  1.00  0.00      PROA C
ATOM    971  HB2 MET    82      14.974 -12.469 -10.495  1.00  0.00      PROA H
ATOM    972  HB3 MET    82      13.584 -12.940 -11.502  1.00  0.00      PROA H
ATOM    973  CG  MET    82      13.738 -13.983  -9.654  1.00  0.00      PROA C
ATOM    974  HG2 MET    82      13.122 -14.818  -9.988  1.00  0.00      PROA H
ATOM    975  HG3 MET    82      14.513 -14.349  -8.981  1.00  0.00      PROA H
ATOM    976  SD  MET    82      12.662 -12.890  -8.676  1.00  0.00      PROA S
ATOM    977  CE  MET    82      12.363 -14.094  -7.348  1.00  0.00      PROA C
ATOM    978  HE1 MET    82      13.311 -14.369  -6.886  1.00  0.00      PROA H
ATOM    979  HE2 MET    82      11.709 -13.652  -6.597  1.00  0.00      PROA H
ATOM    980  HE3 MET    82      11.890 -14.984  -7.763  1.00  0.00      PROA H
ATOM    981  C   MET    82      15.851 -13.441 -12.795  1.00  0.00      PROA C
ATOM    982  O   MET    82      16.133 -12.253 -12.641  1.00  0.00      PROA O
ATOM    983  N   PRO    83      16.027 -14.059 -13.922  1.00  0.00      PROA N
ATOM    984  CD  PRO    83      16.411 -15.462 -13.960  1.00  0.00      PROA C
ATOM    985  HD2 PRO    83      15.516 -16.082 -14.011  1.00  0.00      PROA H
ATOM    986  HD3 PRO    83      16.974 -15.710 -13.061  1.00  0.00      PROA H
ATOM    987  CG  PRO    83      17.277 -15.613 -15.225  1.00  0.00      PROA C
ATOM    988  HG2 PRO    83      17.027 -16.547 -15.728  1.00  0.00      PROA H
ATOM    989  HG3 PRO    83      18.331 -15.621 -14.945  1.00  0.00      PROA H
ATOM    990  CB  PRO    83      16.926 -14.380 -16.079  1.00  0.00      PROA C
ATOM    991  HB2 PRO    83      16.103 -14.626 -16.752  1.00  0.00      PROA H
ATOM    992  HB3 PRO    83      17.796 -14.083 -16.664  1.00  0.00      PROA H
ATOM    993  CA  PRO    83      16.534 -13.328 -15.044  1.00  0.00      PROA C
ATOM    994  HA  PRO    83      17.494 -12.883 -14.785  1.00  0.00      PROA H
ATOM    995  C   PRO    83      15.552 -12.317 -15.544  1.00  0.00      PROA C
ATOM    996  O   PRO    83      15.972 -11.243 -15.974  1.00  0.00      PROA O
ATOM    997  N   ASP    84      14.242 -12.643 -15.514  1.00  0.00      PROA N
ATOM    998  H   ASP    84      13.951 -13.527 -15.122  1.00  0.00      PROA H
ATOM    999  CA  ASP    84      13.243 -11.752 -16.033  1.00  0.00      PROA C
ATOM   1000  HA  ASP    84      13.466 -11.522 -17.074  1.00  0.00      PROA H
ATOM   1001  CB  ASP    84      11.822 -12.342 -15.980  1.00  0.00      PROA C
ATOM   1002  HB2 ASP    84      11.641 -12.767 -14.992  1.00  0.00      PROA H
ATOM   1003  HB3 ASP    84      11.093 -11.555 -16.175  1.00  0.00      PROA H
ATOM   1004  CG  ASP    84      11.693 -13.428 -17.033  1.00  0.00      PROA C
ATOM   1005  OD1 ASP    84      12.559 -13.472 -17.947  1.00  0.00      PROA O
ATOM   1006  OD2 ASP    84      10.724 -14.226 -16.940  1.00  0.00      PROA O
ATOM   1007  C   ASP    84      13.193 -10.514 -15.202  1.00  0.00      PROA C
ATOM   1008  O   ASP    84      13.296  -9.403 -15.717  1.00  0.00      PROA O
ATOM   1009  N   GLY    85      13.062 -10.689 -13.874  1.00  0.00      PROA N
ATOM   1010  H   GLY    85      13.045 -11.621 -13.487  1.00  0.00      PROA H
ATOM   1011  CA  GLY    85      12.945  -9.557 -13.006  1.00  0.00      PROA C
ATOM   1012  HA2 GLY    85      13.938  -9.178 -12.766  1.00  0.00      PROA H
ATOM   1013  HA3 GLY    85      12.369  -8.775 -13.503  1.00  0.00      PROA H
ATOM   1014  C   GLY    85      12.244 -10.017 -11.765  1.00  0.00      PROA C
ATOM   1015  O   GLY    85      11.664 -11.101 -11.729  1.00  0.00      PROA O
ATOM   1016  N   TRP    86      12.282  -9.178 -10.713  1.00  0.00      PROA N
ATOM   1017  H   TRP    86      12.741  -8.282 -10.798  1.00  0.00      PROA H
ATOM   1018  CA  TRP    86      11.698  -9.475  -9.432  1.00  0.00      PROA C
ATOM   1019  HA  TRP    86      11.962 -10.491  -9.138  1.00  0.00      PROA H
ATOM   1020  CB  TRP    86      12.171  -8.531  -8.305  1.00  0.00      PROA C
ATOM   1021  HB2 TRP    86      11.726  -8.842  -7.359  1.00  0.00      PROA H
ATOM   1022  HB3 TRP    86      13.257  -8.573  -8.226  1.00  0.00      PROA H
ATOM   1023  CG  TRP    86      11.827  -7.069  -8.457  1.00  0.00      PROA C
ATOM   1024  CD1 TRP    86      12.453  -6.110  -9.198  1.00  0.00      PROA C
ATOM   1025  HD1 TRP    86      13.304  -6.374  -9.826  1.00  0.00      PROA H
ATOM   1026  NE1 TRP    86      11.846  -4.893  -8.998  1.00  0.00      PROA N
ATOM   1027  HE1 TRP    86      12.116  -4.024  -9.437  1.00  0.00      PROA H
ATOM   1028  CE2 TRP    86      10.812  -5.059  -8.102  1.00  0.00      PROA C
ATOM   1029  CZ2 TRP    86       9.931  -4.158  -7.577  1.00  0.00      PROA C
ATOM   1030  HZ2 TRP    86       9.987  -3.108  -7.866  1.00  0.00      PROA H
ATOM   1031  CH2 TRP    86       8.994  -4.635  -6.687  1.00  0.00      PROA C
ATOM   1032  HH2 TRP    86       8.265  -3.955  -6.247  1.00  0.00      PROA H
ATOM   1033  CZ3 TRP    86       8.955  -5.967  -6.334  1.00  0.00      PROA C
ATOM   1034  HZ3 TRP    86       8.204  -6.322  -5.628  1.00  0.00      PROA H
ATOM   1035  CE3 TRP    86       9.848  -6.877  -6.854  1.00  0.00      PROA C
ATOM   1036  HE3 TRP    86       9.800  -7.922  -6.550  1.00  0.00      PROA H
ATOM   1037  CD2 TRP    86      10.770  -6.406  -7.744  1.00  0.00      PROA C
ATOM   1038  C   TRP    86      10.201  -9.461  -9.518  1.00  0.00      PROA C
ATOM   1039  O   TRP    86       9.521 -10.108  -8.723  1.00  0.00      PROA O
ATOM   1040  N   GLU    87       9.661  -8.678 -10.468  1.00  0.00      PROA N
ATOM   1041  H   GLU    87      10.259  -8.179 -11.111  1.00  0.00      PROA H
ATOM   1042  CA  GLU    87       8.252  -8.476 -10.663  1.00  0.00      PROA C
ATOM   1043  HA  GLU    87       7.807  -8.103  -9.741  1.00  0.00      PROA H
ATOM   1044  CB  GLU    87       7.971  -7.458 -11.781  1.00  0.00      PROA C
ATOM   1045  HB2 GLU    87       8.446  -7.791 -12.704  1.00  0.00      PROA H
ATOM   1046  HB3 GLU    87       6.895  -7.376 -11.935  1.00  0.00      PROA H
ATOM   1047  CG  GLU    87       8.493  -6.054 -11.484  1.00  0.00      PROA C
ATOM   1048  HG2 GLU    87       7.903  -5.608 -10.684  1.00  0.00      PROA H
ATOM   1049  HG3 GLU    87       9.537  -6.111 -11.177  1.00  0.00      PROA H
ATOM   1050  CD  GLU    87       8.355  -5.248 -12.765  1.00  0.00      PROA C
ATOM   1051  OE1 GLU    87       7.839  -5.818 -13.764  1.00  0.00      PROA O
ATOM   1052  OE2 GLU    87       8.769  -4.057 -12.768  1.00  0.00      PROA O
ATOM   1053  C   GLU    87       7.549  -9.741 -11.069  1.00  0.00      PROA C
ATOM   1054  O   GLU    87       6.411  -9.962 -10.664  1.00  0.00      PROA O
ATOM   1055  N   THR    88       8.202 -10.615 -11.865  1.00  0.00      PROA N
ATOM   1056  H   THR    88       9.185 -10.486 -12.057  1.00  0.00      PROA H
ATOM   1057  CA  THR    88       7.517 -11.740 -12.452  1.00  0.00      PROA C
ATOM   1058  HA  THR    88       6.744 -11.381 -13.131  1.00  0.00      PROA H
ATOM   1059  CB  THR    88       8.411 -12.655 -13.242  1.00  0.00      PROA C
ATOM   1060  HB  THR    88       7.817 -13.459 -13.675  1.00  0.00      PROA H
ATOM   1061  CG2 THR    88       9.084 -11.841 -14.362  1.00  0.00      PROA C
ATOM   1062 HG21 THR    88       9.673 -11.036 -13.924  1.00  0.00      PROA H
ATOM   1063 HG22 THR    88       9.736 -12.493 -14.944  1.00  0.00      PROA H
ATOM   1064 HG23 THR    88       8.319 -11.418 -15.014  1.00  0.00      PROA H
ATOM   1065  OG1 THR    88       9.392 -13.235 -12.395  1.00  0.00      PROA O
ATOM   1066  HG1 THR    88       9.956 -13.816 -12.910  1.00  0.00      PROA H
ATOM   1067  C   THR    88       6.794 -12.569 -11.436  1.00  0.00      PROA C
ATOM   1068  O   THR    88       7.169 -12.652 -10.266  1.00  0.00      PROA O
ATOM   1069  N   GLU    89       5.684 -13.188 -11.894  1.00  0.00      PROA N
ATOM   1070  H   GLU    89       5.412 -13.086 -12.862  1.00  0.00      PROA H
ATOM   1071  CA  GLU    89       4.832 -14.008 -11.084  1.00  0.00      PROA C
ATOM   1072  HA  GLU    89       4.683 -13.532 -10.115  1.00  0.00      PROA H
ATOM   1073  CB  GLU    89       3.441 -14.241 -11.703  1.00  0.00      PROA C
ATOM   1074  HB2 GLU    89       2.938 -13.284 -11.838  1.00  0.00      PROA H
ATOM   1075  HB3 GLU    89       3.551 -14.733 -12.670  1.00  0.00      PROA H
ATOM   1076  CG  GLU    89       2.527 -15.119 -10.847  1.00  0.00      PROA C
ATOM   1077  HG2 GLU    89       2.987 -16.097 -10.709  1.00  0.00      PROA H
ATOM   1078  HG3 GLU    89       2.376 -14.648  -9.876  1.00  0.00      PROA H
ATOM   1079  CD  GLU    89       1.199 -15.260 -11.576  1.00  0.00      PROA C
ATOM   1080  OE1 GLU    89       0.567 -14.206 -11.854  1.00  0.00      PROA O
ATOM   1081  OE2 GLU    89       0.803 -16.419 -11.874  1.00  0.00      PROA O
ATOM   1082  C   GLU    89       5.457 -15.352 -10.896  1.00  0.00      PROA C
ATOM   1083  O   GLU    89       6.159 -15.855 -11.769  1.00  0.00      PROA O
ATOM   1084  N   ILE    90       5.215 -15.953  -9.715  1.00  0.00      PROA N
ATOM   1085  H   ILE    90       4.687 -15.470  -9.002  1.00  0.00      PROA H
ATOM   1086  CA  ILE    90       5.681 -17.275  -9.420  1.00  0.00      PROA C
ATOM   1087  HA  ILE    90       6.265 -17.651 -10.260  1.00  0.00      PROA H
ATOM   1088  CB  ILE    90       6.562 -17.404  -8.204  1.00  0.00      PROA C
ATOM   1089  HB  ILE    90       6.607 -18.448  -7.896  1.00  0.00      PROA H
ATOM   1090  CG2 ILE    90       7.971 -16.913  -8.537  1.00  0.00      PROA C
ATOM   1091 HG21 ILE    90       7.929 -15.868  -8.844  1.00  0.00      PROA H
ATOM   1092 HG22 ILE    90       8.606 -17.007  -7.656  1.00  0.00      PROA H
ATOM   1093 HG23 ILE    90       8.384 -17.513  -9.348  1.00  0.00      PROA H
ATOM   1094  CG1 ILE    90       5.910 -16.742  -6.984  1.00  0.00      PROA C
ATOM   1095 HG12 ILE    90       4.882 -17.091  -6.887  1.00  0.00      PROA H
ATOM   1096 HG13 ILE    90       6.468 -17.004  -6.086  1.00  0.00      PROA H
ATOM   1097  CD1 ILE    90       5.871 -15.217  -7.072  1.00  0.00      PROA C
ATOM   1098 HD11 ILE    90       5.300 -14.917  -7.951  1.00  0.00      PROA H
ATOM   1099 HD12 ILE    90       5.397 -14.813  -6.177  1.00  0.00      PROA H
ATOM   1100 HD13 ILE    90       6.887 -14.831  -7.150  1.00  0.00      PROA H
ATOM   1101  C   ILE    90       4.491 -18.135  -9.183  1.00  0.00      PROA C
ATOM   1102  O   ILE    90       3.578 -17.780  -8.438  1.00  0.00      PROA O
ATOM   1103  N   SER    91       4.472 -19.303  -9.845  1.00  0.00      PROA N
ATOM   1104  H   SER    91       5.236 -19.547 -10.459  1.00  0.00      PROA H
ATOM   1105  CA  SER    91       3.377 -20.199  -9.680  1.00  0.00      PROA C
ATOM   1106  HA  SER    91       2.441 -19.645  -9.745  1.00  0.00      PROA H
ATOM   1107  CB  SER    91       3.315 -21.316 -10.736  1.00  0.00      PROA C
ATOM   1108  HB2 SER    91       2.380 -21.865 -10.629  1.00  0.00      PROA H
ATOM   1109  HB3 SER    91       3.366 -20.877 -11.733  1.00  0.00      PROA H
ATOM   1110  OG  SER    91       4.402 -22.210 -10.566  1.00  0.00      PROA O
ATOM   1111  HG  SER    91       4.353 -22.902 -11.229  1.00  0.00      PROA H
ATOM   1112  C   SER    91       3.527 -20.847  -8.347  1.00  0.00      PROA C
ATOM   1113  O   SER    91       4.612 -20.894  -7.769  1.00  0.00      PROA O
ATOM   1114  N   ASP    92       2.396 -21.348  -7.826  1.00  0.00      PROA N
ATOM   1115  H   ASP    92       1.527 -21.269  -8.335  1.00  0.00      PROA H
ATOM   1116  CA  ASP    92       2.351 -22.004  -6.556  1.00  0.00      PROA C
ATOM   1117  HA  ASP    92       2.783 -21.353  -5.795  1.00  0.00      PROA H
ATOM   1118  CB  ASP    92       0.922 -22.357  -6.114  1.00  0.00      PROA C
ATOM   1119  HB2 ASP    92       0.416 -22.897  -6.915  1.00  0.00      PROA H
ATOM   1120  HB3 ASP    92       0.961 -22.983  -5.223  1.00  0.00      PROA H
ATOM   1121  CG  ASP    92       0.203 -21.051  -5.816  1.00  0.00      PROA C
ATOM   1122  OD1 ASP    92      -0.038 -20.276  -6.780  1.00  0.00      PROA O
ATOM   1123  OD2 ASP    92      -0.116 -20.805  -4.622  1.00  0.00      PROA O
ATOM   1124  C   ASP    92       3.125 -23.274  -6.674  1.00  0.00      PROA C
ATOM   1125  O   ASP    92       3.720 -23.745  -5.705  1.00  0.00      PROA O
ATOM   1126  N   GLN    93       3.151 -23.858  -7.883  1.00  0.00      PROA N
ATOM   1127  H   GLN    93       2.712 -23.405  -8.672  1.00  0.00      PROA H
ATOM   1128  CA  GLN    93       3.798 -25.121  -8.070  1.00  0.00      PROA C
ATOM   1129  HA  GLN    93       3.272 -25.887  -7.500  1.00  0.00      PROA H
ATOM   1130  CB  GLN    93       3.818 -25.557  -9.545  1.00  0.00      PROA C
ATOM   1131  HB2 GLN    93       4.438 -24.869 -10.119  1.00  0.00      PROA H
ATOM   1132  HB3 GLN    93       4.227 -26.565  -9.621  1.00  0.00      PROA H
ATOM   1133  CG  GLN    93       2.438 -25.580 -10.205  1.00  0.00      PROA C
ATOM   1134  HG2 GLN    93       2.025 -24.572 -10.219  1.00  0.00      PROA H
ATOM   1135  HG3 GLN    93       2.530 -25.948 -11.227  1.00  0.00      PROA H
ATOM   1136  CD  GLN    93       1.539 -26.500  -9.399  1.00  0.00      PROA C
ATOM   1137  OE1 GLN    93       1.319 -26.289  -8.207  1.00  0.00      PROA O
ATOM   1138  NE2 GLN    93       0.998 -27.554 -10.066  1.00  0.00      PROA N
ATOM   1139 HE21 GLN    93       0.392 -28.199  -9.579  1.00  0.00      PROA H
ATOM   1140 HE22 GLN    93       1.204 -27.687 -11.046  1.00  0.00      PROA H
ATOM   1141  C   GLN    93       5.226 -24.961  -7.667  1.00  0.00      PROA C
ATOM   1142  O   GLN    93       5.806 -25.830  -7.020  1.00  0.00      PROA O
ATOM   1143  N   MET    94       5.833 -23.829  -8.048  1.00  0.00      PROA N
ATOM   1144  H   MET    94       5.314 -23.122  -8.549  1.00  0.00      PROA H
ATOM   1145  CA  MET    94       7.213 -23.601  -7.756  1.00  0.00      PROA C
ATOM   1146  HA  MET    94       7.798 -24.469  -8.062  1.00  0.00      PROA H
ATOM   1147  CB  MET    94       7.787 -22.377  -8.482  1.00  0.00      PROA C
ATOM   1148  HB2 MET    94       7.127 -21.523  -8.332  1.00  0.00      PROA H
ATOM   1149  HB3 MET    94       8.775 -22.147  -8.081  1.00  0.00      PROA H
ATOM   1150  CG  MET    94       7.929 -22.609  -9.985  1.00  0.00      PROA C
ATOM   1151  HG2 MET    94       8.630 -23.424 -10.163  1.00  0.00      PROA H
ATOM   1152  HG3 MET    94       6.957 -22.867 -10.406  1.00  0.00      PROA H
ATOM   1153  SD  MET    94       8.540 -21.174 -10.905  1.00  0.00      PROA S
ATOM   1154  CE  MET    94       7.005 -20.248 -10.645  1.00  0.00      PROA C
ATOM   1155  HE1 MET    94       6.836 -20.118  -9.576  1.00  0.00      PROA H
ATOM   1156  HE2 MET    94       7.084 -19.272 -11.122  1.00  0.00      PROA H
ATOM   1157  HE3 MET    94       6.171 -20.798 -11.080  1.00  0.00      PROA H
ATOM   1158  C   MET    94       7.463 -23.431  -6.288  1.00  0.00      PROA C
ATOM   1159  O   MET    94       8.512 -23.839  -5.792  1.00  0.00      PROA O
ATOM   1160  N   LEU    95       6.523 -22.822  -5.538  1.00  0.00      PROA N
ATOM   1161  H   LEU    95       5.623 -22.598  -5.940  1.00  0.00      PROA H
ATOM   1162  CA  LEU    95       6.843 -22.509  -4.171  1.00  0.00      PROA C
ATOM   1163  HA  LEU    95       7.922 -22.568  -4.027  1.00  0.00      PROA H
ATOM   1164  CB  LEU    95       6.389 -21.093  -3.764  1.00  0.00      PROA C
ATOM   1165  HB2 LEU    95       5.310 -21.007  -3.891  1.00  0.00      PROA H
ATOM   1166  HB3 LEU    95       6.647 -20.915  -2.720  1.00  0.00      PROA H
ATOM   1167  CG  LEU    95       7.036 -19.963  -4.591  1.00  0.00      PROA C
ATOM   1168  HG  LEU    95       6.767 -20.080  -5.641  1.00  0.00      PROA H
ATOM   1169  CD1 LEU    95       6.561 -18.582  -4.117  1.00  0.00      PROA C
ATOM   1170 HD11 LEU    95       6.833 -18.444  -3.070  1.00  0.00      PROA H
ATOM   1171 HD12 LEU    95       7.036 -17.808  -4.720  1.00  0.00      PROA H
ATOM   1172 HD13 LEU    95       5.479 -18.513  -4.224  1.00  0.00      PROA H
ATOM   1173  CD2 LEU    95       8.567 -20.084  -4.614  1.00  0.00      PROA C
ATOM   1174 HD21 LEU    95       8.850 -21.039  -5.056  1.00  0.00      PROA H
ATOM   1175 HD22 LEU    95       8.987 -19.271  -5.206  1.00  0.00      PROA H
ATOM   1176 HD23 LEU    95       8.951 -20.028  -3.595  1.00  0.00      PROA H
ATOM   1177  C   LEU    95       6.218 -23.465  -3.207  1.00  0.00      PROA C
ATOM   1178  O   LEU    95       5.221 -24.125  -3.498  1.00  0.00      PROA O
ATOM   1179  N   GLU    96       6.840 -23.577  -2.011  1.00  0.00      PROA N
ATOM   1180  H   GLU    96       7.707 -23.087  -1.845  1.00  0.00      PROA H
ATOM   1181  CA  GLU    96       6.311 -24.380  -0.948  1.00  0.00      PROA C
ATOM   1182  HA  GLU    96       5.604 -25.104  -1.355  1.00  0.00      PROA H
ATOM   1183  CB  GLU    96       7.395 -25.163  -0.188  1.00  0.00      PROA C
ATOM   1184  HB2 GLU    96       8.062 -25.647  -0.901  1.00  0.00      PROA H
ATOM   1185  HB3 GLU    96       7.968 -24.478   0.437  1.00  0.00      PROA H
ATOM   1186  CG  GLU    96       6.856 -26.260   0.733  1.00  0.00      PROA C
ATOM   1187  HG2 GLU    96       6.018 -26.762   0.248  1.00  0.00      PROA H
ATOM   1188  HG3 GLU    96       7.644 -26.985   0.936  1.00  0.00      PROA H
ATOM   1189  CD  GLU    96       6.392 -25.625   2.033  1.00  0.00      PROA C
ATOM   1190  OE1 GLU    96       7.090 -24.698   2.520  1.00  0.00      PROA O
ATOM   1191  OE2 GLU    96       5.330 -26.059   2.556  1.00  0.00      PROA O
ATOM   1192  C   GLU    96       5.699 -23.391  -0.008  1.00  0.00      PROA C
ATOM   1193  O   GLU    96       6.392 -22.527   0.530  1.00  0.00      PROA O
ATOM   1194  N   LEU    97       4.377 -23.485   0.218  1.00  0.00      PROA N
ATOM   1195  H   LEU    97       3.853 -24.258  -0.167  1.00  0.00      PROA H
ATOM   1196  CA  LEU    97       3.734 -22.480   1.008  1.00  0.00      PROA C
ATOM   1197  HA  LEU    97       4.373 -21.599   1.067  1.00  0.00      PROA H
ATOM   1198  CB  LEU    97       2.379 -22.033   0.435  1.00  0.00      PROA C
ATOM   1199  HB2 LEU    97       1.734 -22.902   0.305  1.00  0.00      PROA H
ATOM   1200  HB3 LEU    97       1.907 -21.330   1.122  1.00  0.00      PROA H
ATOM   1201  CG  LEU    97       2.505 -21.334  -0.935  1.00  0.00      PROA C
ATOM   1202  HG  LEU    97       2.952 -22.021  -1.653  1.00  0.00      PROA H
ATOM   1203  CD1 LEU    97       1.134 -20.894  -1.472  1.00  0.00      PROA C
ATOM   1204 HD11 LEU    97       0.675 -20.196  -0.771  1.00  0.00      PROA H
ATOM   1205 HD12 LEU    97       1.261 -20.405  -2.438  1.00  0.00      PROA H
ATOM   1206 HD13 LEU    97       0.491 -21.766  -1.588  1.00  0.00      PROA H
ATOM   1207  CD2 LEU    97       3.519 -20.178  -0.883  1.00  0.00      PROA C
ATOM   1208 HD21 LEU    97       4.498 -20.564  -0.600  1.00  0.00      PROA H
ATOM   1209 HD22 LEU    97       3.584 -19.707  -1.864  1.00  0.00      PROA H
ATOM   1210 HD23 LEU    97       3.194 -19.441  -0.148  1.00  0.00      PROA H
ATOM   1211  C   LEU    97       3.522 -22.979   2.396  1.00  0.00      PROA C
ATOM   1212  O   LEU    97       3.367 -24.176   2.636  1.00  0.00      PROA O
ATOM   1213  N   ARG    98       3.547 -22.035   3.356  1.00  0.00      PROA N
ATOM   1214  H   ARG    98       3.691 -21.066   3.108  1.00  0.00      PROA H
ATOM   1215  CA  ARG    98       3.374 -22.361   4.736  1.00  0.00      PROA C
ATOM   1216  HA  ARG    98       2.978 -23.373   4.824  1.00  0.00      PROA H
ATOM   1217  CB  ARG    98       4.691 -22.299   5.519  1.00  0.00      PROA C
ATOM   1218  HB2 ARG    98       5.101 -21.290   5.462  1.00  0.00      PROA H
ATOM   1219  HB3 ARG    98       4.507 -22.556   6.562  1.00  0.00      PROA H
ATOM   1220  CG  ARG    98       5.738 -23.269   4.969  1.00  0.00      PROA C
ATOM   1221  HG2 ARG    98       5.437 -24.292   5.191  1.00  0.00      PROA H
ATOM   1222  HG3 ARG    98       5.819 -23.141   3.889  1.00  0.00      PROA H
ATOM   1223  CD  ARG    98       7.128 -23.059   5.561  1.00  0.00      PROA C
ATOM   1224  HD2 ARG    98       7.098 -23.248   6.635  1.00  0.00      PROA H
ATOM   1225  HD3 ARG    98       7.831 -23.747   5.091  1.00  0.00      PROA H
ATOM   1226  NE  ARG    98       7.509 -21.648   5.286  1.00  0.00      PROA N
ATOM   1227  HE  ARG    98       7.046 -20.914   5.804  1.00  0.00      PROA H
ATOM   1228  CZ  ARG    98       8.460 -21.333   4.359  1.00  0.00      PROA C
ATOM   1229  NH1 ARG    98       9.062 -22.315   3.625  1.00  0.00      PROA N
ATOM   1230 HH11 ARG    98       8.801 -23.280   3.769  1.00  0.00      PROA H
ATOM   1231 HH12 ARG    98       9.764 -22.072   2.941  1.00  0.00      PROA H
ATOM   1232  NH2 ARG    98       8.829 -20.032   4.179  1.00  0.00      PROA N
ATOM   1233 HH21 ARG    98       8.397 -19.307   4.733  1.00  0.00      PROA H
ATOM   1234 HH22 ARG    98       9.533 -19.800   3.493  1.00  0.00      PROA H
ATOM   1235  C   ARG    98       2.440 -21.345   5.311  1.00  0.00      PROA C
ATOM   1236  O   ARG    98       2.263 -20.261   4.758  1.00  0.00      PROA O
ATOM   1237  N   ASP    99       1.797 -21.696   6.439  1.00  0.00      PROA N
ATOM   1238  H   ASP    99       1.971 -22.597   6.861  1.00  0.00      PROA H
ATOM   1239  CA  ASP    99       0.859 -20.818   7.071  1.00  0.00      PROA C
ATOM   1240  HA  ASP    99       0.183 -20.408   6.321  1.00  0.00      PROA H
ATOM   1241  CB  ASP    99       0.007 -21.530   8.138  1.00  0.00      PROA C
ATOM   1242  HB2 ASP    99      -0.428 -22.434   7.711  1.00  0.00      PROA H
ATOM   1243  HB3 ASP    99       0.636 -21.797   8.987  1.00  0.00      PROA H
ATOM   1244  CG  ASP    99      -1.099 -20.594   8.592  1.00  0.00      PROA C
ATOM   1245  OD1 ASP    99      -1.877 -20.117   7.724  1.00  0.00      PROA O
ATOM   1246  OD2 ASP    99      -1.192 -20.357   9.827  1.00  0.00      PROA O
ATOM   1247  C   ASP    99       1.626 -19.732   7.755  1.00  0.00      PROA C
ATOM   1248  O   ASP    99       2.770 -19.925   8.163  1.00  0.00      PROA O
ATOM   1249  N   LEU   100       1.007 -18.545   7.893  1.00  0.00      PROA N
ATOM   1250  H   LEU   100       0.065 -18.423   7.547  1.00  0.00      PROA H
ATOM   1251  CA  LEU   100       1.691 -17.463   8.531  1.00  0.00      PROA C
ATOM   1252  HA  LEU   100       2.739 -17.727   8.671  1.00  0.00      PROA H
ATOM   1253  CB  LEU   100       1.623 -16.173   7.691  1.00  0.00      PROA C
ATOM   1254  HB2 LEU   100       1.927 -16.390   6.667  1.00  0.00      PROA H
ATOM   1255  HB3 LEU   100       0.602 -15.791   7.693  1.00  0.00      PROA H
ATOM   1256  CG  LEU   100       2.516 -15.011   8.164  1.00  0.00      PROA C
ATOM   1257  HG  LEU   100       3.556 -15.334   8.180  1.00  0.00      PROA H
ATOM   1258  CD1 LEU   100       2.379 -13.816   7.218  1.00  0.00      PROA C
ATOM   1259 HD11 LEU   100       1.341 -13.483   7.201  1.00  0.00      PROA H
ATOM   1260 HD12 LEU   100       3.015 -13.002   7.565  1.00  0.00      PROA H
ATOM   1261 HD13 LEU   100       2.682 -14.111   6.214  1.00  0.00      PROA H
ATOM   1262  CD2 LEU   100       2.248 -14.605   9.617  1.00  0.00      PROA C
ATOM   1263 HD21 LEU   100       2.435 -15.455  10.273  1.00  0.00      PROA H
ATOM   1264 HD22 LEU   100       2.907 -13.781   9.892  1.00  0.00      PROA H
ATOM   1265 HD23 LEU   100       1.210 -14.288   9.721  1.00  0.00      PROA H
ATOM   1266  C   LEU   100       0.996 -17.258   9.831  1.00  0.00      PROA C
ATOM   1267  O   LEU   100      -0.203 -16.984   9.863  1.00  0.00      PROA O
ATOM   1268  N   PRO   101       1.697 -17.407  10.921  1.00  0.00      PROA N
ATOM   1269  CD  PRO   101       2.740 -18.414  11.030  1.00  0.00      PROA C
ATOM   1270  HD2 PRO   101       3.700 -17.975  10.761  1.00  0.00      PROA H
ATOM   1271  HD3 PRO   101       2.519 -19.242  10.356  1.00  0.00      PROA H
ATOM   1272  CG  PRO   101       2.716 -18.867  12.503  1.00  0.00      PROA C
ATOM   1273  HG2 PRO   101       3.738 -18.966  12.870  1.00  0.00      PROA H
ATOM   1274  HG3 PRO   101       2.209 -19.829  12.580  1.00  0.00      PROA H
ATOM   1275  CB  PRO   101       1.940 -17.756  13.241  1.00  0.00      PROA C
ATOM   1276  HB2 PRO   101       2.639 -17.002  13.602  1.00  0.00      PROA H
ATOM   1277  HB3 PRO   101       1.404 -18.187  14.087  1.00  0.00      PROA H
ATOM   1278  CA  PRO   101       1.008 -17.227  12.159  1.00  0.00      PROA C
ATOM   1279  HA  PRO   101       0.169 -17.921  12.213  1.00  0.00      PROA H
ATOM   1280  C   PRO   101       0.533 -15.828  12.320  1.00  0.00      PROA C
ATOM   1281  O   PRO   101       1.323 -14.953  12.675  1.00  0.00      PROA O
ATOM   1282  N   ILE   102      -0.775 -15.619  12.094  1.00  0.00      PROA N
ATOM   1283  H   ILE   102      -1.363 -16.383  11.792  1.00  0.00      PROA H
ATOM   1284  CA  ILE   102      -1.407 -14.349  12.259  1.00  0.00      PROA C
ATOM   1285  HA  ILE   102      -0.787 -13.714  12.892  1.00  0.00      PROA H
ATOM   1286  CB  ILE   102      -1.644 -13.585  10.990  1.00  0.00      PROA C
ATOM   1287  HB  ILE   102      -2.201 -12.675  11.213  1.00  0.00      PROA H
ATOM   1288  CG2 ILE   102      -0.277 -13.233  10.381  1.00  0.00      PROA C
ATOM   1289 HG21 ILE   102       0.274 -14.149  10.169  1.00  0.00      PROA H
ATOM   1290 HG22 ILE   102      -0.424 -12.676   9.456  1.00  0.00      PROA H
ATOM   1291 HG23 ILE   102       0.289 -12.624  11.085  1.00  0.00      PROA H
ATOM   1292  CG1 ILE   102      -2.582 -14.364  10.054  1.00  0.00      PROA C
ATOM   1293 HG12 ILE   102      -2.041 -15.200   9.611  1.00  0.00      PROA H
ATOM   1294 HG13 ILE   102      -3.432 -14.741  10.622  1.00  0.00      PROA H
ATOM   1295  CD1 ILE   102      -3.133 -13.516   8.911  1.00  0.00      PROA C
ATOM   1296 HD11 ILE   102      -2.308 -13.137   8.308  1.00  0.00      PROA H
ATOM   1297 HD12 ILE   102      -3.787 -14.127   8.289  1.00  0.00      PROA H
ATOM   1298 HD13 ILE   102      -3.699 -12.679   9.320  1.00  0.00      PROA H
ATOM   1299  C   ILE   102      -2.743 -14.648  12.837  1.00  0.00      PROA C
ATOM   1300  O   ILE   102      -3.338 -15.688  12.555  1.00  0.00      PROA O
ATOM   1301  N   SER   103      -3.230 -13.706  13.655  1.00  0.00      PROA N
ATOM   1302  H   SER   103      -2.757 -12.818  13.741  1.00  0.00      PROA H
ATOM   1303  CA  SER   103      -4.407 -13.853  14.449  1.00  0.00      PROA C
ATOM   1304  HA  SER   103      -4.416 -14.842  14.908  1.00  0.00      PROA H
ATOM   1305  CB  SER   103      -4.498 -12.809  15.578  1.00  0.00      PROA C
ATOM   1306  HB2 SER   103      -5.370 -13.018  16.198  1.00  0.00      PROA H
ATOM   1307  HB3 SER   103      -3.598 -12.857  16.191  1.00  0.00      PROA H
ATOM   1308  OG  SER   103      -4.618 -11.502  15.036  1.00  0.00      PROA O
ATOM   1309  HG  SER   103      -4.674 -10.863  15.750  1.00  0.00      PROA H
ATOM   1310  C   SER   103      -5.726 -13.841  13.752  1.00  0.00      PROA C
ATOM   1311  O   SER   103      -6.661 -14.315  14.344  1.00  0.00      PROA O
ATOM   1312  N   GLY   104      -5.986 -13.242  12.592  1.00  0.00      PROA N
ATOM   1313  H   GLY   104      -5.290 -12.650  12.162  1.00  0.00      PROA H
ATOM   1314  CA  GLY   104      -7.311 -13.534  12.070  1.00  0.00      PROA C
ATOM   1315  HA2 GLY   104      -7.366 -13.227  11.025  1.00  0.00      PROA H
ATOM   1316  HA3 GLY   104      -7.504 -14.605  12.144  1.00  0.00      PROA H
ATOM   1317  C   GLY   104      -8.424 -12.822  12.810  1.00  0.00      PROA C
ATOM   1318  O   GLY   104      -9.545 -12.766  12.302  1.00  0.00      PROA O
ATOM   1319  N   LYS   105      -8.177 -12.232  14.001  1.00  0.00      PROA N
ATOM   1320  H   LYS   105      -7.237 -12.214  14.370  1.00  0.00      PROA H
ATOM   1321  CA  LYS   105      -9.274 -11.637  14.719  1.00  0.00      PROA C
ATOM   1322  HA  LYS   105     -10.099 -12.347  14.775  1.00  0.00      PROA H
ATOM   1323  CB  LYS   105      -8.984 -11.207  16.172  1.00  0.00      PROA C
ATOM   1324  HB2 LYS   105      -8.059 -10.631  16.204  1.00  0.00      PROA H
ATOM   1325  HB3 LYS   105      -9.806 -10.593  16.541  1.00  0.00      PROA H
ATOM   1326  CG  LYS   105      -8.815 -12.347  17.178  1.00  0.00      PROA C
ATOM   1327  HG2 LYS   105      -9.021 -11.979  18.183  1.00  0.00      PROA H
ATOM   1328  HG3 LYS   105      -9.509 -13.151  16.937  1.00  0.00      PROA H
ATOM   1329  CD  LYS   105      -7.418 -12.963  17.213  1.00  0.00      PROA C
ATOM   1330  HD2 LYS   105      -7.489 -14.008  17.515  1.00  0.00      PROA H
ATOM   1331  HD3 LYS   105      -6.969 -12.902  16.221  1.00  0.00      PROA H
ATOM   1332  CE  LYS   105      -6.487 -12.250  18.196  1.00  0.00      PROA C
ATOM   1333  HE2 LYS   105      -6.213 -11.274  17.796  1.00  0.00      PROA H
ATOM   1334  HE3 LYS   105      -6.996 -12.121  19.151  1.00  0.00      PROA H
ATOM   1335  NZ  LYS   105      -5.258 -13.046  18.409  1.00  0.00      PROA N
ATOM   1336  HZ1 LYS   105      -4.779 -13.166  17.528  1.00  0.00      PROA H
ATOM   1337  HZ2 LYS   105      -4.654 -12.565  19.059  1.00  0.00      PROA H
ATOM   1338  HZ3 LYS   105      -5.504 -13.951  18.784  1.00  0.00      PROA H
ATOM   1339  C   LYS   105      -9.677 -10.398  13.996  1.00  0.00      PROA C
ATOM   1340  O   LYS   105      -8.853  -9.696  13.411  1.00  0.00      PROA O
ATOM   1341  N   PRO   106     -10.951 -10.134  14.030  1.00  0.00      PROA N
ATOM   1342  CD  PRO   106     -11.921 -11.221  14.049  1.00  0.00      PROA C
ATOM   1343  HD2 PRO   106     -12.185 -11.457  15.080  1.00  0.00      PROA H
ATOM   1344  HD3 PRO   106     -11.489 -12.102  13.574  1.00  0.00      PROA H
ATOM   1345  CG  PRO   106     -13.139 -10.705  13.262  1.00  0.00      PROA C
ATOM   1346  HG2 PRO   106     -14.055 -11.028  13.757  1.00  0.00      PROA H
ATOM   1347  HG3 PRO   106     -13.113 -11.104  12.249  1.00  0.00      PROA H
ATOM   1348  CB  PRO   106     -12.979  -9.175  13.275  1.00  0.00      PROA C
ATOM   1349  HB2 PRO   106     -13.501  -8.762  14.138  1.00  0.00      PROA H
ATOM   1350  HB3 PRO   106     -13.402  -8.757  12.361  1.00  0.00      PROA H
ATOM   1351  CA  PRO   106     -11.469  -8.974  13.361  1.00  0.00      PROA C
ATOM   1352  HA  PRO   106     -11.171  -8.997  12.313  1.00  0.00      PROA H
ATOM   1353  C   PRO   106     -11.072  -7.717  14.057  1.00  0.00      PROA C
ATOM   1354  O   PRO   106     -10.947  -7.722  15.282  1.00  0.00      PROA O
ATOM   1355  N   PHE   107     -10.870  -6.630  13.291  1.00  0.00      PROA N
ATOM   1356  H   PHE   107     -10.974  -6.691  12.289  1.00  0.00      PROA H
ATOM   1357  CA  PHE   107     -10.508  -5.370  13.872  1.00  0.00      PROA C
ATOM   1358  HA  PHE   107     -10.711  -5.390  14.942  1.00  0.00      PROA H
ATOM   1359  CB  PHE   107      -9.018  -5.015  13.692  1.00  0.00      PROA C
ATOM   1360  HB2 PHE   107      -8.818  -4.044  14.145  1.00  0.00      PROA H
ATOM   1361  HB3 PHE   107      -8.403  -5.775  14.174  1.00  0.00      PROA H
ATOM   1362  CG  PHE   107      -8.685  -4.960  12.238  1.00  0.00      PROA C
ATOM   1363  CD1 PHE   107      -8.559  -6.118  11.507  1.00  0.00      PROA C
ATOM   1364  HD1 PHE   107      -8.714  -7.085  11.986  1.00  0.00      PROA H
ATOM   1365  CE1 PHE   107      -8.240  -6.078  10.170  1.00  0.00      PROA C
ATOM   1366  HE1 PHE   107      -8.149  -7.004   9.603  1.00  0.00      PROA H
ATOM   1367  CZ  PHE   107      -8.035  -4.869   9.550  1.00  0.00      PROA C
ATOM   1368  HZ  PHE   107      -7.787  -4.836   8.489  1.00  0.00      PROA H
ATOM   1369  CE2 PHE   107      -8.146  -3.707  10.275  1.00  0.00      PROA C
ATOM   1370  HE2 PHE   107      -7.979  -2.745   9.791  1.00  0.00      PROA H
ATOM   1371  CD2 PHE   107      -8.468  -3.754  11.612  1.00  0.00      PROA C
ATOM   1372  HD2 PHE   107      -8.550  -2.824  12.175  1.00  0.00      PROA H
ATOM   1373  C   PHE   107     -11.348  -4.319  13.226  1.00  0.00      PROA C
ATOM   1374  O   PHE   107     -12.054  -4.588  12.255  1.00  0.00      PROA O
ATOM   1375  N   GLN   108     -11.323  -3.088  13.774  1.00  0.00      PROA N
ATOM   1376  H   GLN   108     -10.718  -2.898  14.560  1.00  0.00      PROA H
ATOM   1377  CA  GLN   108     -12.164  -2.061  13.226  1.00  0.00      PROA C
ATOM   1378  HA  GLN   108     -12.739  -2.468  12.393  1.00  0.00      PROA H
ATOM   1379  CB  GLN   108     -13.172  -1.475  14.228  1.00  0.00      PROA C
ATOM   1380  HB2 GLN   108     -12.644  -1.137  15.120  1.00  0.00      PROA H
ATOM   1381  HB3 GLN   108     -13.691  -0.631  13.772  1.00  0.00      PROA H
ATOM   1382  CG  GLN   108     -14.244  -2.460  14.691  1.00  0.00      PROA C
ATOM   1383  HG2 GLN   108     -14.791  -2.836  13.826  1.00  0.00      PROA H
ATOM   1384  HG3 GLN   108     -13.772  -3.293  15.212  1.00  0.00      PROA H
ATOM   1385  CD  GLN   108     -15.181  -1.709  15.627  1.00  0.00      PROA C
ATOM   1386  OE1 GLN   108     -14.773  -1.204  16.672  1.00  0.00      PROA O
ATOM   1387  NE2 GLN   108     -16.480  -1.624  15.234  1.00  0.00      PROA N
ATOM   1388 HE21 GLN   108     -17.149  -1.138  15.814  1.00  0.00      PROA H
ATOM   1389 HE22 GLN   108     -16.770  -2.048  14.364  1.00  0.00      PROA H
ATOM   1390  C   GLN   108     -11.332  -0.920  12.752  1.00  0.00      PROA C
ATOM   1391  O   GLN   108     -10.250  -0.649  13.272  1.00  0.00      PROA O
ATOM   1392  N   ILE   109     -11.835  -0.223  11.713  1.00  0.00      PROA N
ATOM   1393  H   ILE   109     -12.700  -0.514  11.281  1.00  0.00      PROA H
ATOM   1394  CA  ILE   109     -11.168   0.936  11.200  1.00  0.00      PROA C
ATOM   1395  HA  ILE   109     -10.228   1.081  11.733  1.00  0.00      PROA H
ATOM   1396  CB  ILE   109     -10.843   0.842   9.737  1.00  0.00      PROA C
ATOM   1397  HB  ILE   109     -11.750   0.619   9.176  1.00  0.00      PROA H
ATOM   1398  CG2 ILE   109     -10.263   2.195   9.291  1.00  0.00      PROA C
ATOM   1399 HG21 ILE   109      -9.361   2.410   9.863  1.00  0.00      PROA H
ATOM   1400 HG22 ILE   109     -10.018   2.153   8.230  1.00  0.00      PROA H
ATOM   1401 HG23 ILE   109     -10.998   2.980   9.463  1.00  0.00      PROA H
ATOM   1402  CG1 ILE   109      -9.900  -0.346   9.480  1.00  0.00      PROA C
ATOM   1403 HG12 ILE   109      -8.909  -0.116   9.869  1.00  0.00      PROA H
ATOM   1404 HG13 ILE   109     -10.289  -1.234   9.979  1.00  0.00      PROA H
ATOM   1405  CD1 ILE   109      -9.740  -0.691   8.000  1.00  0.00      PROA C
ATOM   1406 HD11 ILE   109      -9.331   0.169   7.469  1.00  0.00      PROA H
ATOM   1407 HD12 ILE   109      -9.062  -1.538   7.895  1.00  0.00      PROA H
ATOM   1408 HD13 ILE   109     -10.711  -0.949   7.579  1.00  0.00      PROA H
ATOM   1409  C   ILE   109     -12.116   2.077  11.378  1.00  0.00      PROA C
ATOM   1410  O   ILE   109     -13.297   1.970  11.048  1.00  0.00      PROA O
ATOM   1411  N   ARG   110     -11.620   3.201  11.931  1.00  0.00      PROA N
ATOM   1412  H   ARG   110     -10.646   3.247  12.193  1.00  0.00      PROA H
ATOM   1413  CA  ARG   110     -12.489   4.321  12.138  1.00  0.00      PROA C
ATOM   1414  HA  ARG   110     -13.526   3.999  12.048  1.00  0.00      PROA H
ATOM   1415  CB  ARG   110     -12.336   4.980  13.519  1.00  0.00      PROA C
ATOM   1416  HB2 ARG   110     -12.415   4.220  14.296  1.00  0.00      PROA H
ATOM   1417  HB3 ARG   110     -11.363   5.467  13.585  1.00  0.00      PROA H
ATOM   1418  CG  ARG   110     -13.398   6.043  13.811  1.00  0.00      PROA C
ATOM   1419  HG2 ARG   110     -13.195   6.933  13.215  1.00  0.00      PROA H
ATOM   1420  HG3 ARG   110     -14.383   5.653  13.555  1.00  0.00      PROA H
ATOM   1421  CD  ARG   110     -13.440   6.471  15.279  1.00  0.00      PROA C
ATOM   1422  HD2 ARG   110     -14.326   7.083  15.455  1.00  0.00      PROA H
ATOM   1423  HD3 ARG   110     -13.478   5.587  15.915  1.00  0.00      PROA H
ATOM   1424  NE  ARG   110     -12.206   7.256  15.556  1.00  0.00      PROA N
ATOM   1425  HE  ARG   110     -11.725   7.687  14.780  1.00  0.00      PROA H
ATOM   1426  CZ  ARG   110     -11.751   7.378  16.837  1.00  0.00      PROA C
ATOM   1427  NH1 ARG   110     -12.430   6.783  17.860  1.00  0.00      PROA N
ATOM   1428 HH11 ARG   110     -13.268   6.254  17.665  1.00  0.00      PROA H
ATOM   1429 HH12 ARG   110     -12.092   6.874  18.807  1.00  0.00      PROA H
ATOM   1430  NH2 ARG   110     -10.613   8.085  17.095  1.00  0.00      PROA N
ATOM   1431 HH21 ARG   110     -10.108   8.518  16.336  1.00  0.00      PROA H
ATOM   1432 HH22 ARG   110     -10.281   8.172  18.045  1.00  0.00      PROA H
ATOM   1433  C   ARG   110     -12.168   5.325  11.083  1.00  0.00      PROA C
ATOM   1434  O   ARG   110     -11.003   5.553  10.761  1.00  0.00      PROA O
ATOM   1435  N   MET   111     -13.213   5.947  10.500  1.00  0.00      PROA N
ATOM   1436  H   MET   111     -14.153   5.762  10.820  1.00  0.00      PROA H
ATOM   1437  CA  MET   111     -12.999   6.870   9.428  1.00  0.00      PROA C
ATOM   1438  HA  MET   111     -11.941   6.890   9.170  1.00  0.00      PROA H
ATOM   1439  CB  MET   111     -13.779   6.515   8.150  1.00  0.00      PROA C
ATOM   1440  HB2 MET   111     -14.828   6.353   8.397  1.00  0.00      PROA H
ATOM   1441  HB3 MET   111     -13.697   7.333   7.434  1.00  0.00      PROA H
ATOM   1442  CG  MET   111     -13.277   5.249   7.452  1.00  0.00      PROA C
ATOM   1443  HG2 MET   111     -13.189   4.443   8.180  1.00  0.00      PROA H
ATOM   1444  HG3 MET   111     -13.983   4.960   6.673  1.00  0.00      PROA H
ATOM   1445  SD  MET   111     -11.652   5.416   6.653  1.00  0.00      PROA S
ATOM   1446  CE  MET   111     -12.258   6.284   5.173  1.00  0.00      PROA C
ATOM   1447  HE1 MET   111     -12.738   7.216   5.469  1.00  0.00      PROA H
ATOM   1448  HE2 MET   111     -11.421   6.501   4.510  1.00  0.00      PROA H
ATOM   1449  HE3 MET   111     -12.979   5.654   4.652  1.00  0.00      PROA H
ATOM   1450  C   MET   111     -13.452   8.227   9.849  1.00  0.00      PROA C
ATOM   1451  O   MET   111     -14.379   8.375  10.641  1.00  0.00      PROA O
ATOM   1452  N   LYS   112     -12.759   9.261   9.331  1.00  0.00      PROA N
ATOM   1453  H   LYS   112     -11.967   9.088   8.729  1.00  0.00      PROA H
ATOM   1454  CA  LYS   112     -13.118  10.617   9.613  1.00  0.00      PROA C
ATOM   1455  HA  LYS   112     -14.152  10.655   9.957  1.00  0.00      PROA H
ATOM   1456  CB  LYS   112     -12.230  11.233  10.700  1.00  0.00      PROA C
ATOM   1457  HB2 LYS   112     -12.237  10.593  11.583  1.00  0.00      PROA H
ATOM   1458  HB3 LYS   112     -11.210  11.326  10.328  1.00  0.00      PROA H
ATOM   1459  CG  LYS   112     -12.672  12.621  11.150  1.00  0.00      PROA C
ATOM   1460  HG2 LYS   112     -12.421  13.350  10.379  1.00  0.00      PROA H
ATOM   1461  HG3 LYS   112     -13.749  12.624  11.315  1.00  0.00      PROA H
ATOM   1462  CD  LYS   112     -11.998  13.062  12.447  1.00  0.00      PROA C
ATOM   1463  HD2 LYS   112     -12.216  12.339  13.233  1.00  0.00      PROA H
ATOM   1464  HD3 LYS   112     -10.920  13.119  12.295  1.00  0.00      PROA H
ATOM   1465  CE  LYS   112     -12.470  14.432  12.933  1.00  0.00      PROA C
ATOM   1466  HE2 LYS   112     -11.813  14.781  13.729  1.00  0.00      PROA H
ATOM   1467  HE3 LYS   112     -12.446  15.140  12.105  1.00  0.00      PROA H
ATOM   1468  NZ  LYS   112     -13.854  14.333  13.451  1.00  0.00      PROA N
ATOM   1469  HZ1 LYS   112     -13.880  13.679  14.220  1.00  0.00      PROA H
ATOM   1470  HZ2 LYS   112     -14.160  15.242  13.770  1.00  0.00      PROA H
ATOM   1471  HZ3 LYS   112     -14.467  14.012  12.715  1.00  0.00      PROA H
ATOM   1472  C   LYS   112     -12.878  11.388   8.351  1.00  0.00      PROA C
ATOM   1473  O   LYS   112     -11.769  11.394   7.821  1.00  0.00      PROA O
ATOM   1474  N   HID   113     -13.917  12.064   7.835  1.00  0.00      PROA N
ATOM   1475  H   HID   113     -14.820  12.023   8.286  1.00  0.00      PROA H
ATOM   1476  CA  HID   113     -13.776  12.853   6.643  1.00  0.00      PROA C
ATOM   1477  HA  HID   113     -14.727  13.331   6.409  1.00  0.00      PROA H
ATOM   1478  CB  HID   113     -12.720  13.971   6.751  1.00  0.00      PROA C
ATOM   1479  HB2 HID   113     -11.831  13.585   7.250  1.00  0.00      PROA H
ATOM   1480  HB3 HID   113     -12.453  14.317   5.752  1.00  0.00      PROA H
ATOM   1481  CG  HID   113     -13.128  15.192   7.517  1.00  0.00      PROA C
ATOM   1482  ND1 HID   113     -13.885  16.209   6.980  1.00  0.00      PROA N
ATOM   1483  HD1 HID   113     -14.264  16.237   6.044  1.00  0.00      PROA H
ATOM   1484  CE1 HID   113     -14.015  17.153   7.947  1.00  0.00      PROA C
ATOM   1485  HE1 HID   113     -14.581  18.063   7.748  1.00  0.00      PROA H
ATOM   1486  NE2 HID   113     -13.398  16.812   9.064  1.00  0.00      PROA N
ATOM   1487  CD2 HID   113     -12.841  15.575   8.792  1.00  0.00      PROA C
ATOM   1488  HD2 HID   113     -12.282  15.116   9.607  1.00  0.00      PROA H
ATOM   1489  C   HID   113     -13.320  12.011   5.488  1.00  0.00      PROA C
ATOM   1490  O   HID   113     -12.689  12.531   4.571  1.00  0.00      PROA O
ATOM   1491  N   GLY   114     -13.630  10.703   5.466  1.00  0.00      PROA N
ATOM   1492  H   GLY   114     -14.116  10.286   6.247  1.00  0.00      PROA H
ATOM   1493  CA  GLY   114     -13.255   9.926   4.317  1.00  0.00      PROA C
ATOM   1494  HA2 GLY   114     -13.894   9.046   4.248  1.00  0.00      PROA H
ATOM   1495  HA3 GLY   114     -13.370  10.530   3.417  1.00  0.00      PROA H
ATOM   1496  C   GLY   114     -11.826   9.479   4.419  1.00  0.00      PROA C
ATOM   1497  O   GLY   114     -11.286   8.924   3.460  1.00  0.00      PROA O
ATOM   1498  N   LEU   115     -11.165   9.710   5.572  1.00  0.00      PROA N
ATOM   1499  H   LEU   115     -11.624  10.196   6.329  1.00  0.00      PROA H
ATOM   1500  CA  LEU   115      -9.805   9.271   5.734  1.00  0.00      PROA C
ATOM   1501  HA  LEU   115      -9.462   8.800   4.813  1.00  0.00      PROA H
ATOM   1502  CB  LEU   115      -8.808  10.399   6.062  1.00  0.00      PROA C
ATOM   1503  HB2 LEU   115      -9.181  10.981   6.904  1.00  0.00      PROA H
ATOM   1504  HB3 LEU   115      -7.841   9.966   6.319  1.00  0.00      PROA H
ATOM   1505  CG  LEU   115      -8.582  11.374   4.888  1.00  0.00      PROA C
ATOM   1506  HG  LEU   115      -8.263  10.816   4.007  1.00  0.00      PROA H
ATOM   1507  CD1 LEU   115      -9.865  12.142   4.536  1.00  0.00      PROA C
ATOM   1508 HD11 LEU   115     -10.194  12.717   5.402  1.00  0.00      PROA H
ATOM   1509 HD12 LEU   115      -9.668  12.819   3.705  1.00  0.00      PROA H
ATOM   1510 HD13 LEU   115     -10.646  11.436   4.251  1.00  0.00      PROA H
ATOM   1511  CD2 LEU   115      -7.383  12.299   5.149  1.00  0.00      PROA C
ATOM   1512 HD21 LEU   115      -6.482  11.699   5.278  1.00  0.00      PROA H
ATOM   1513 HD22 LEU   115      -7.252  12.973   4.302  1.00  0.00      PROA H
ATOM   1514 HD23 LEU   115      -7.563  12.882   6.052  1.00  0.00      PROA H
ATOM   1515  C   LEU   115      -9.772   8.277   6.854  1.00  0.00      PROA C
ATOM   1516  O   LEU   115     -10.793   8.024   7.493  1.00  0.00      PROA O
ATOM   1517  N   ILE   116      -8.594   7.665   7.108  1.00  0.00      PROA N
ATOM   1518  H   ILE   116      -7.773   7.909   6.572  1.00  0.00      PROA H
ATOM   1519  CA  ILE   116      -8.525   6.669   8.142  1.00  0.00      PROA C
ATOM   1520  HA  ILE   116      -9.530   6.322   8.381  1.00  0.00      PROA H
ATOM   1521  CB  ILE   116      -7.707   5.462   7.752  1.00  0.00      PROA C
ATOM   1522  HB  ILE   116      -8.129   5.011   6.853  1.00  0.00      PROA H
ATOM   1523  CG2 ILE   116      -6.255   5.887   7.475  1.00  0.00      PROA C
ATOM   1524 HG21 ILE   116      -5.830   6.336   8.373  1.00  0.00      PROA H
ATOM   1525 HG22 ILE   116      -5.667   5.013   7.194  1.00  0.00      PROA H
ATOM   1526 HG23 ILE   116      -6.237   6.613   6.663  1.00  0.00      PROA H
ATOM   1527  CG1 ILE   116      -7.854   4.350   8.801  1.00  0.00      PROA C
ATOM   1528 HG12 ILE   116      -7.311   4.628   9.704  1.00  0.00      PROA H
ATOM   1529 HG13 ILE   116      -8.908   4.211   9.039  1.00  0.00      PROA H
ATOM   1530  CD1 ILE   116      -7.308   3.000   8.334  1.00  0.00      PROA C
ATOM   1531 HD11 ILE   116      -6.246   3.096   8.106  1.00  0.00      PROA H
ATOM   1532 HD12 ILE   116      -7.443   2.260   9.123  1.00  0.00      PROA H
ATOM   1533 HD13 ILE   116      -7.843   2.680   7.441  1.00  0.00      PROA H
ATOM   1534  C   ILE   116      -7.939   7.288   9.379  1.00  0.00      PROA C
ATOM   1535  O   ILE   116      -6.802   7.758   9.393  1.00  0.00      PROA O
ATOM   1536  N   ARG   117      -8.777   7.402  10.432  1.00  0.00      PROA N
ATOM   1537  H   ARG   117      -9.734   7.088  10.352  1.00  0.00      PROA H
ATOM   1538  CA  ARG   117      -8.370   7.959  11.692  1.00  0.00      PROA C
ATOM   1539  HA  ARG   117      -7.820   8.884  11.520  1.00  0.00      PROA H
ATOM   1540  CB  ARG   117      -9.576   8.275  12.593  1.00  0.00      PROA C
ATOM   1541  HB2 ARG   117     -10.324   8.823  12.021  1.00  0.00      PROA H
ATOM   1542  HB3 ARG   117     -10.009   7.344  12.960  1.00  0.00      PROA H
ATOM   1543  CG  ARG   117      -9.228   9.126  13.817  1.00  0.00      PROA C
ATOM   1544  HG2 ARG   117     -10.010   9.019  14.569  1.00  0.00      PROA H
ATOM   1545  HG3 ARG   117      -8.277   8.795  14.233  1.00  0.00      PROA H
ATOM   1546  CD  ARG   117      -9.096  10.617  13.504  1.00  0.00      PROA C
ATOM   1547  HD2 ARG   117     -10.062  11.009  13.185  1.00  0.00      PROA H
ATOM   1548  HD3 ARG   117      -8.766  11.149  14.396  1.00  0.00      PROA H
ATOM   1549  NE  ARG   117      -8.092  10.763  12.412  1.00  0.00      PROA N
ATOM   1550  HE  ARG   117      -7.505   9.972  12.188  1.00  0.00      PROA H
ATOM   1551  CZ  ARG   117      -7.984  11.949  11.741  1.00  0.00      PROA C
ATOM   1552  NH1 ARG   117      -8.752  13.013  12.114  1.00  0.00      PROA N
ATOM   1553 HH11 ARG   117      -9.397  12.920  12.885  1.00  0.00      PROA H
ATOM   1554 HH12 ARG   117      -8.672  13.889  11.617  1.00  0.00      PROA H
ATOM   1555  NH2 ARG   117      -7.118  12.075  10.695  1.00  0.00      PROA N
ATOM   1556 HH21 ARG   117      -6.552  11.287  10.414  1.00  0.00      PROA H
ATOM   1557 HH22 ARG   117      -7.046  12.956  10.206  1.00  0.00      PROA H
ATOM   1558  C   ARG   117      -7.483   7.043  12.489  1.00  0.00      PROA C
ATOM   1559  O   ARG   117      -6.366   7.410  12.851  1.00  0.00      PROA O
ATOM   1560  N   ASP   118      -7.953   5.801  12.759  1.00  0.00      PROA N
ATOM   1561  H   ASP   118      -8.817   5.486  12.341  1.00  0.00      PROA H
ATOM   1562  CA  ASP   118      -7.218   4.933  13.641  1.00  0.00      PROA C
ATOM   1563  HA  ASP   118      -6.160   4.961  13.380  1.00  0.00      PROA H
ATOM   1564  CB  ASP   118      -7.343   5.332  15.123  1.00  0.00      PROA C
ATOM   1565  HB2 ASP   118      -6.722   4.673  15.731  1.00  0.00      PROA H
ATOM   1566  HB3 ASP   118      -7.012   6.363  15.252  1.00  0.00      PROA H
ATOM   1567  CG  ASP   118      -8.801   5.207  15.565  1.00  0.00      PROA C
ATOM   1568  OD1 ASP   118      -9.695   5.055  14.690  1.00  0.00      PROA O
ATOM   1569  OD2 ASP   118      -9.038   5.271  16.800  1.00  0.00      PROA O
ATOM   1570  C   ASP   118      -7.750   3.537  13.513  1.00  0.00      PROA C
ATOM   1571  O   ASP   118      -8.752   3.300  12.840  1.00  0.00      PROA O
ATOM   1572  N   LEU   119      -7.073   2.573  14.171  1.00  0.00      PROA N
ATOM   1573  H   LEU   119      -6.256   2.811  14.714  1.00  0.00      PROA H
ATOM   1574  CA  LEU   119      -7.492   1.202  14.119  1.00  0.00      PROA C
ATOM   1575  HA  LEU   119      -8.376   1.115  13.487  1.00  0.00      PROA H
ATOM   1576  CB  LEU   119      -6.411   0.272  13.545  1.00  0.00      PROA C
ATOM   1577  HB2 LEU   119      -5.517   0.325  14.167  1.00  0.00      PROA H
ATOM   1578  HB3 LEU   119      -6.782  -0.753  13.531  1.00  0.00      PROA H
ATOM   1579  CG  LEU   119      -5.984   0.620  12.107  1.00  0.00      PROA C
ATOM   1580  HG  LEU   119      -5.585   1.634  12.081  1.00  0.00      PROA H
ATOM   1581  CD1 LEU   119      -4.902  -0.346  11.597  1.00  0.00      PROA C
ATOM   1582 HD11 LEU   119      -5.290  -1.364  11.607  1.00  0.00      PROA H
ATOM   1583 HD12 LEU   119      -4.622  -0.074  10.579  1.00  0.00      PROA H
ATOM   1584 HD13 LEU   119      -4.026  -0.284  12.243  1.00  0.00      PROA H
ATOM   1585  CD2 LEU   119      -7.194   0.708  11.163  1.00  0.00      PROA C
ATOM   1586 HD21 LEU   119      -7.876   1.482  11.517  1.00  0.00      PROA H
ATOM   1587 HD22 LEU   119      -6.854   0.955  10.158  1.00  0.00      PROA H
ATOM   1588 HD23 LEU   119      -7.712  -0.251  11.146  1.00  0.00      PROA H
ATOM   1589  C   LEU   119      -7.753   0.739  15.520  1.00  0.00      PROA C
ATOM   1590  O   LEU   119      -7.170   1.252  16.474  1.00  0.00      PROA O
ATOM   1591  N   ILE   120      -8.667  -0.241  15.675  1.00  0.00      PROA N
ATOM   1592  H   ILE   120      -9.167  -0.598  14.873  1.00  0.00      PROA H
ATOM   1593  CA  ILE   120      -8.948  -0.792  16.971  1.00  0.00      PROA C
ATOM   1594  HA  ILE   120      -8.386  -0.245  17.728  1.00  0.00      PROA H
ATOM   1595  CB  ILE   120     -10.401  -0.719  17.344  1.00  0.00      PROA C
ATOM   1596  HB  ILE   120     -10.999  -1.206  16.574  1.00  0.00      PROA H
ATOM   1597  CG2 ILE   120     -10.572  -1.440  18.691  1.00  0.00      PROA C
ATOM   1598 HG21 ILE   120      -9.961  -0.948  19.447  1.00  0.00      PROA H
ATOM   1599 HG22 ILE   120     -11.619  -1.406  18.991  1.00  0.00      PROA H
ATOM   1600 HG23 ILE   120     -10.258  -2.479  18.590  1.00  0.00      PROA H
ATOM   1601  CG1 ILE   120     -10.886   0.741  17.361  1.00  0.00      PROA C
ATOM   1602 HG12 ILE   120     -11.886   0.787  17.793  1.00  0.00      PROA H
ATOM   1603 HG13 ILE   120     -10.204   1.344  17.961  1.00  0.00      PROA H
ATOM   1604  CD1 ILE   120     -10.960   1.382  15.976  1.00  0.00      PROA C
ATOM   1605 HD11 ILE   120     -11.652   0.819  15.350  1.00  0.00      PROA H
ATOM   1606 HD12 ILE   120     -11.309   2.410  16.069  1.00  0.00      PROA H
ATOM   1607 HD13 ILE   120      -9.970   1.375  15.519  1.00  0.00      PROA H
ATOM   1608  C   ILE   120      -8.594  -2.241  16.882  1.00  0.00      PROA C
ATOM   1609  O   ILE   120      -9.096  -2.953  16.014  1.00  0.00      PROA O
ATOM   1610  N   VAL   121      -7.710  -2.717  17.784  1.00  0.00      PROA N
ATOM   1611  H   VAL   121      -7.352  -2.111  18.508  1.00  0.00      PROA H
ATOM   1612  CA  VAL   121      -7.274  -4.081  17.723  1.00  0.00      PROA C
ATOM   1613  HA  VAL   121      -7.919  -4.639  17.044  1.00  0.00      PROA H
ATOM   1614  CB  VAL   121      -5.861  -4.200  17.229  1.00  0.00      PROA C
ATOM   1615  HB  VAL   121      -5.194  -3.658  17.900  1.00  0.00      PROA H
ATOM   1616  CG1 VAL   121      -5.458  -5.683  17.194  1.00  0.00      PROA C
ATOM   1617 HG11 VAL   121      -6.125  -6.225  16.524  1.00  0.00      PROA H
ATOM   1618 HG12 VAL   121      -4.433  -5.773  16.836  1.00  0.00      PROA H
ATOM   1619 HG13 VAL   121      -5.531  -6.103  18.197  1.00  0.00      PROA H
ATOM   1620  CG2 VAL   121      -5.764  -3.498  15.865  1.00  0.00      PROA C
ATOM   1621 HG21 VAL   121      -6.033  -2.448  15.977  1.00  0.00      PROA H
ATOM   1622 HG22 VAL   121      -4.744  -3.573  15.488  1.00  0.00      PROA H
ATOM   1623 HG23 VAL   121      -6.447  -3.974  15.162  1.00  0.00      PROA H
ATOM   1624  C   VAL   121      -7.316  -4.656  19.106  1.00  0.00      PROA C
ATOM   1625  O   VAL   121      -7.259  -3.929  20.097  1.00  0.00      PROA O
ATOM   1626  N   ASP   122      -7.422  -5.997  19.195  1.00  0.00      PROA N
ATOM   1627  H   ASP   122      -7.481  -6.556  18.356  1.00  0.00      PROA H
ATOM   1628  CA  ASP   122      -7.455  -6.667  20.463  1.00  0.00      PROA C
ATOM   1629  HA  ASP   122      -8.235  -6.228  21.086  1.00  0.00      PROA H
ATOM   1630  CB  ASP   122      -7.747  -8.177  20.346  1.00  0.00      PROA C
ATOM   1631  HB2 ASP   122      -8.676  -8.326  19.794  1.00  0.00      PROA H
ATOM   1632  HB3 ASP   122      -6.929  -8.666  19.817  1.00  0.00      PROA H
ATOM   1633  CG  ASP   122      -7.882  -8.776  21.739  1.00  0.00      PROA C
ATOM   1634  OD1 ASP   122      -8.340  -8.044  22.657  1.00  0.00      PROA O
ATOM   1635  OD2 ASP   122      -7.514  -9.969  21.907  1.00  0.00      PROA O
ATOM   1636  C   ASP   122      -6.095  -6.503  21.075  1.00  0.00      PROA C
ATOM   1637  O   ASP   122      -5.097  -6.342  20.376  1.00  0.00      PROA O
ATOM   1638  N   ARG   123      -6.039  -6.514  22.419  1.00  0.00      PROA N
ATOM   1639  H   ARG   123      -6.882  -6.649  22.958  1.00  0.00      PROA H
ATOM   1640  CA  ARG   123      -4.823  -6.343  23.165  1.00  0.00      PROA C
ATOM   1641  HA  ARG   123      -4.343  -5.411  22.870  1.00  0.00      PROA H
ATOM   1642  CB  ARG   123      -5.071  -6.290  24.681  1.00  0.00      PROA C
ATOM   1643  HB2 ARG   123      -5.545  -7.216  25.006  1.00  0.00      PROA H
ATOM   1644  HB3 ARG   123      -4.121  -6.167  25.201  1.00  0.00      PROA H
ATOM   1645  CG  ARG   123      -5.977  -5.145  25.138  1.00  0.00      PROA C
ATOM   1646  HG2 ARG   123      -5.424  -4.207  25.099  1.00  0.00      PROA H
ATOM   1647  HG3 ARG   123      -6.844  -5.084  24.482  1.00  0.00      PROA H
ATOM   1648  CD  ARG   123      -6.467  -5.359  26.568  1.00  0.00      PROA C
ATOM   1649  HD2 ARG   123      -5.614  -5.369  27.248  1.00  0.00      PROA H
ATOM   1650  HD3 ARG   123      -7.142  -4.550  26.846  1.00  0.00      PROA H
ATOM   1651  NE  ARG   123      -7.170  -6.674  26.562  1.00  0.00      PROA N
ATOM   1652  HE  ARG   123      -7.737  -6.913  25.761  1.00  0.00      PROA H
ATOM   1653  CZ  ARG   123      -7.047  -7.531  27.616  1.00  0.00      PROA C
ATOM   1654  NH1 ARG   123      -6.338  -7.158  28.722  1.00  0.00      PROA N
ATOM   1655 HH11 ARG   123      -5.905  -6.246  28.757  1.00  0.00      PROA H
ATOM   1656 HH12 ARG   123      -6.250  -7.796  29.500  1.00  0.00      PROA H
ATOM   1657  NH2 ARG   123      -7.628  -8.765  27.558  1.00  0.00      PROA N
ATOM   1658 HH21 ARG   123      -8.146  -9.038  26.735  1.00  0.00      PROA H
ATOM   1659 HH22 ARG   123      -7.538  -9.400  28.338  1.00  0.00      PROA H
ATOM   1660  C   ARG   123      -3.928  -7.522  22.921  1.00  0.00      PROA C
ATOM   1661  O   ARG   123      -2.706  -7.398  22.874  1.00  0.00      PROA O
ATOM   1662  N   ASP   124      -4.539  -8.700  22.727  1.00  0.00      PROA N
ATOM   1663  H   ASP   124      -5.544  -8.740  22.638  1.00  0.00      PROA H
ATOM   1664  CA  ASP   124      -3.876  -9.969  22.629  1.00  0.00      PROA C
ATOM   1665  HA  ASP   124      -3.282 -10.140  23.527  1.00  0.00      PROA H
ATOM   1666  CB  ASP   124      -4.869 -11.132  22.485  1.00  0.00      PROA C
ATOM   1667  HB2 ASP   124      -5.562 -10.920  21.671  1.00  0.00      PROA H
ATOM   1668  HB3 ASP   124      -4.324 -12.051  22.267  1.00  0.00      PROA H
ATOM   1669  CG  ASP   124      -5.613 -11.250  23.809  1.00  0.00      PROA C
ATOM   1670  OD1 ASP   124      -5.180 -10.585  24.789  1.00  0.00      PROA O
ATOM   1671  OD2 ASP   124      -6.620 -12.003  23.858  1.00  0.00      PROA O
ATOM   1672  C   ASP   124      -2.935 -10.009  21.457  1.00  0.00      PROA C
ATOM   1673  O   ASP   124      -2.068 -10.878  21.406  1.00  0.00      PROA O
ATOM   1674  N   VAL   125      -3.099  -9.117  20.462  1.00  0.00      PROA N
ATOM   1675  H   VAL   125      -3.794  -8.389  20.546  1.00  0.00      PROA H
ATOM   1676  CA  VAL   125      -2.307  -9.158  19.257  1.00  0.00      PROA C
ATOM   1677  HA  VAL   125      -2.220 -10.189  18.915  1.00  0.00      PROA H
ATOM   1678  CB  VAL   125      -2.917  -8.349  18.148  1.00  0.00      PROA C
ATOM   1679  HB  VAL   125      -3.007  -7.310  18.463  1.00  0.00      PROA H
ATOM   1680  CG1 VAL   125      -2.020  -8.429  16.899  1.00  0.00      PROA C
ATOM   1681 HG11 VAL   125      -1.929  -9.468  16.582  1.00  0.00      PROA H
ATOM   1682 HG12 VAL   125      -2.463  -7.842  16.095  1.00  0.00      PROA H
ATOM   1683 HG13 VAL   125      -1.032  -8.034  17.135  1.00  0.00      PROA H
ATOM   1684  CG2 VAL   125      -4.359  -8.839  17.933  1.00  0.00      PROA C
ATOM   1685 HG21 VAL   125      -4.929  -8.704  18.852  1.00  0.00      PROA H
ATOM   1686 HG22 VAL   125      -4.822  -8.265  17.131  1.00  0.00      PROA H
ATOM   1687 HG23 VAL   125      -4.348  -9.895  17.665  1.00  0.00      PROA H
ATOM   1688  C   VAL   125      -0.906  -8.646  19.452  1.00  0.00      PROA C
ATOM   1689  O   VAL   125      -0.618  -7.787  20.284  1.00  0.00      PROA O
ATOM   1690  N   PRO   126      -0.026  -9.230  18.668  1.00  0.00      PROA N
ATOM   1691  CD  PRO   126      -0.195 -10.640  18.358  1.00  0.00      PROA C
ATOM   1692  HD2 PRO   126      -0.722 -10.743  17.409  1.00  0.00      PROA H
ATOM   1693  HD3 PRO   126      -0.773 -11.119  19.148  1.00  0.00      PROA H
ATOM   1694  CG  PRO   126       1.223 -11.223  18.276  1.00  0.00      PROA C
ATOM   1695  HG2 PRO   126       1.268 -11.956  17.471  1.00  0.00      PROA H
ATOM   1696  HG3 PRO   126       1.473 -11.704  19.221  1.00  0.00      PROA H
ATOM   1697  CB  PRO   126       2.117 -10.003  18.004  1.00  0.00      PROA C
ATOM   1698  HB2 PRO   126       2.225  -9.864  16.928  1.00  0.00      PROA H
ATOM   1699  HB3 PRO   126       3.098 -10.165  18.449  1.00  0.00      PROA H
ATOM   1700  CA  PRO   126       1.368  -8.846  18.660  1.00  0.00      PROA C
ATOM   1701  HA  PRO   126       1.756  -8.864  19.679  1.00  0.00      PROA H
ATOM   1702  C   PRO   126       1.564  -7.548  17.934  1.00  0.00      PROA C
ATOM   1703  O   PRO   126       0.724  -7.185  17.114  1.00  0.00      PROA O
ATOM   1704  N   THR   127       2.667  -6.834  18.225  1.00  0.00      PROA N
ATOM   1705  H   THR   127       3.336  -7.188  18.893  1.00  0.00      PROA H
ATOM   1706  CA  THR   127       2.943  -5.563  17.614  1.00  0.00      PROA C
ATOM   1707  HA  THR   127       2.094  -4.896  17.764  1.00  0.00      PROA H
ATOM   1708  CB  THR   127       4.158  -4.893  18.187  1.00  0.00      PROA C
ATOM   1709  HB  THR   127       4.285  -3.914  17.726  1.00  0.00      PROA H
ATOM   1710  CG2 THR   127       3.959  -4.737  19.705  1.00  0.00      PROA C
ATOM   1711 HG21 THR   127       3.828  -5.720  20.158  1.00  0.00      PROA H
ATOM   1712 HG22 THR   127       4.834  -4.251  20.138  1.00  0.00      PROA H
ATOM   1713 HG23 THR   127       3.075  -4.129  19.895  1.00  0.00      PROA H
ATOM   1714  OG1 THR   127       5.322  -5.662  17.920  1.00  0.00      PROA O
ATOM   1715  HG1 THR   127       6.089  -5.221  18.292  1.00  0.00      PROA H
ATOM   1716  C   THR   127       3.198  -5.739  16.153  1.00  0.00      PROA C
ATOM   1717  O   THR   127       2.723  -4.953  15.335  1.00  0.00      PROA O
ATOM   1718  N   TRP   128       3.950  -6.795  15.789  1.00  0.00      PROA N
ATOM   1719  H   TRP   128       4.243  -7.469  16.482  1.00  0.00      PROA H
ATOM   1720  CA  TRP   128       4.352  -6.989  14.428  1.00  0.00      PROA C
ATOM   1721  HA  TRP   128       4.858  -6.093  14.066  1.00  0.00      PROA H
ATOM   1722  CB  TRP   128       5.321  -8.178  14.247  1.00  0.00      PROA C
ATOM   1723  HB2 TRP   128       5.621  -8.247  13.202  1.00  0.00      PROA H
ATOM   1724  HB3 TRP   128       6.203  -8.027  14.869  1.00  0.00      PROA H
ATOM   1725  CG  TRP   128       4.785  -9.543  14.615  1.00  0.00      PROA C
ATOM   1726  CD1 TRP   128       4.712 -10.143  15.838  1.00  0.00      PROA C
ATOM   1727  HD1 TRP   128       5.042  -9.608  16.728  1.00  0.00      PROA H
ATOM   1728  NE1 TRP   128       4.195 -11.411  15.707  1.00  0.00      PROA N
ATOM   1729  HE1 TRP   128       4.033 -12.059  16.465  1.00  0.00      PROA H
ATOM   1730  CE2 TRP   128       3.937 -11.644  14.373  1.00  0.00      PROA C
ATOM   1731  CZ2 TRP   128       3.439 -12.743  13.733  1.00  0.00      PROA C
ATOM   1732  HZ2 TRP   128       3.173 -13.632  14.304  1.00  0.00      PROA H
ATOM   1733  CH2 TRP   128       3.294 -12.672  12.364  1.00  0.00      PROA C
ATOM   1734  HH2 TRP   128       2.893 -13.523  11.814  1.00  0.00      PROA H
ATOM   1735  CZ3 TRP   128       3.649 -11.537  11.663  1.00  0.00      PROA C
ATOM   1736  HZ3 TRP   128       3.526 -11.505  10.580  1.00  0.00      PROA H
ATOM   1737  CE3 TRP   128       4.161 -10.432  12.302  1.00  0.00      PROA C
ATOM   1738  HE3 TRP   128       4.442  -9.550  11.726  1.00  0.00      PROA H
ATOM   1739  CD2 TRP   128       4.293 -10.498  13.662  1.00  0.00      PROA C
ATOM   1740  C   TRP   128       3.148  -7.182  13.561  1.00  0.00      PROA C
ATOM   1741  O   TRP   128       3.082  -6.622  12.467  1.00  0.00      PROA O
ATOM   1742  N   GLU   129       2.153  -7.965  14.017  1.00  0.00      PROA N
ATOM   1743  H   GLU   129       2.224  -8.391  14.929  1.00  0.00      PROA H
ATOM   1744  CA  GLU   129       1.018  -8.161  13.170  1.00  0.00      PROA C
ATOM   1745  HA  GLU   129       1.341  -8.586  12.220  1.00  0.00      PROA H
ATOM   1746  CB  GLU   129      -0.033  -9.112  13.764  1.00  0.00      PROA C
ATOM   1747  HB2 GLU   129       0.419 -10.087  13.945  1.00  0.00      PROA H
ATOM   1748  HB3 GLU   129      -0.404  -8.704  14.704  1.00  0.00      PROA H
ATOM   1749  CG  GLU   129      -1.230  -9.314  12.832  1.00  0.00      PROA C
ATOM   1750  HG2 GLU   129      -1.712  -8.354  12.647  1.00  0.00      PROA H
ATOM   1751  HG3 GLU   129      -0.888  -9.736  11.887  1.00  0.00      PROA H
ATOM   1752  CD  GLU   129      -2.197 -10.266  13.513  1.00  0.00      PROA C
ATOM   1753  OE1 GLU   129      -1.761 -10.976  14.459  1.00  0.00      PROA O
ATOM   1754  OE2 GLU   129      -3.386 -10.291  13.100  1.00  0.00      PROA O
ATOM   1755  C   GLU   129       0.359  -6.838  12.954  1.00  0.00      PROA C
ATOM   1756  O   GLU   129      -0.059  -6.515  11.844  1.00  0.00      PROA O
ATOM   1757  N   VAL   130       0.279  -6.013  14.013  1.00  0.00      PROA N
ATOM   1758  H   VAL   130       0.671  -6.292  14.901  1.00  0.00      PROA H
ATOM   1759  CA  VAL   130      -0.359  -4.733  13.899  1.00  0.00      PROA C
ATOM   1760  HA  VAL   130      -1.410  -4.872  13.643  1.00  0.00      PROA H
ATOM   1761  CB  VAL   130      -0.300  -3.938  15.170  1.00  0.00      PROA C
ATOM   1762  HB  VAL   130       0.738  -3.836  15.487  1.00  0.00      PROA H
ATOM   1763  CG1 VAL   130      -0.904  -2.549  14.911  1.00  0.00      PROA C
ATOM   1764 HG11 VAL   130      -1.941  -2.657  14.591  1.00  0.00      PROA H
ATOM   1765 HG12 VAL   130      -0.868  -1.960  15.828  1.00  0.00      PROA H
ATOM   1766 HG13 VAL   130      -0.335  -2.043  14.132  1.00  0.00      PROA H
ATOM   1767  CG2 VAL   130      -1.012  -4.734  16.276  1.00  0.00      PROA C
ATOM   1768 HG21 VAL   130      -0.513  -5.694  16.413  1.00  0.00      PROA H
ATOM   1769 HG22 VAL   130      -0.979  -4.171  17.209  1.00  0.00      PROA H
ATOM   1770 HG23 VAL   130      -2.051  -4.904  15.991  1.00  0.00      PROA H
ATOM   1771  C   VAL   130       0.344  -3.947  12.846  1.00  0.00      PROA C
ATOM   1772  O   VAL   130      -0.287  -3.239  12.062  1.00  0.00      PROA O
ATOM   1773  N   ASN   131       1.681  -4.054  12.794  1.00  0.00      PROA N
ATOM   1774  H   ASN   131       2.164  -4.664  13.438  1.00  0.00      PROA H
ATOM   1775  CA  ASN   131       2.424  -3.299  11.823  1.00  0.00      PROA C
ATOM   1776  HA  ASN   131       2.240  -2.235  11.971  1.00  0.00      PROA H
ATOM   1777  CB  ASN   131       3.945  -3.525  11.913  1.00  0.00      PROA C
ATOM   1778  HB2 ASN   131       4.152  -4.594  11.957  1.00  0.00      PROA H
ATOM   1779  HB3 ASN   131       4.429  -3.097  11.035  1.00  0.00      PROA H
ATOM   1780  CG  ASN   131       4.469  -2.847  13.171  1.00  0.00      PROA C
ATOM   1781  OD1 ASN   131       4.235  -1.662  13.394  1.00  0.00      PROA O
ATOM   1782  ND2 ASN   131       5.203  -3.622  14.017  1.00  0.00      PROA N
ATOM   1783 HD21 ASN   131       5.576  -3.223  14.867  1.00  0.00      PROA H
ATOM   1784 HD22 ASN   131       5.371  -4.592  13.791  1.00  0.00      PROA H
ATOM   1785  C   ASN   131       2.000  -3.743  10.461  1.00  0.00      PROA C
ATOM   1786  O   ASN   131       1.820  -2.922   9.562  1.00  0.00      PROA O
ATOM   1787  N   ILE   132       1.814  -5.066  10.282  1.00  0.00      PROA N
ATOM   1788  H   ILE   132       1.905  -5.699  11.064  1.00  0.00      PROA H
ATOM   1789  CA  ILE   132       1.486  -5.597   8.992  1.00  0.00      PROA C
ATOM   1790  HA  ILE   132       2.292  -5.377   8.292  1.00  0.00      PROA H
ATOM   1791  CB  ILE   132       1.291  -7.087   9.023  1.00  0.00      PROA C
ATOM   1792  HB  ILE   132       0.541  -7.340   9.772  1.00  0.00      PROA H
ATOM   1793  CG2 ILE   132       0.820  -7.528   7.628  1.00  0.00      PROA C
ATOM   1794 HG21 ILE   132       1.575  -7.261   6.888  1.00  0.00      PROA H
ATOM   1795 HG22 ILE   132       0.670  -8.608   7.620  1.00  0.00      PROA H
ATOM   1796 HG23 ILE   132      -0.118  -7.029   7.386  1.00  0.00      PROA H
ATOM   1797  CG1 ILE   132       2.558  -7.806   9.508  1.00  0.00      PROA C
ATOM   1798 HG12 ILE   132       3.318  -7.771   8.728  1.00  0.00      PROA H
ATOM   1799 HG13 ILE   132       2.935  -7.314  10.405  1.00  0.00      PROA H
ATOM   1800  CD1 ILE   132       2.320  -9.278   9.854  1.00  0.00      PROA C
ATOM   1801 HD11 ILE   132       1.960  -9.805   8.971  1.00  0.00      PROA H
ATOM   1802 HD12 ILE   132       3.254  -9.728  10.190  1.00  0.00      PROA H
ATOM   1803 HD13 ILE   132       1.576  -9.349  10.648  1.00  0.00      PROA H
ATOM   1804  C   ILE   132       0.167  -5.041   8.570  1.00  0.00      PROA C
ATOM   1805  O   ILE   132      -0.002  -4.594   7.435  1.00  0.00      PROA O
ATOM   1806  N   LEU   133      -0.809  -5.040   9.493  1.00  0.00      PROA N
ATOM   1807  H   LEU   133      -0.619  -5.370  10.429  1.00  0.00      PROA H
ATOM   1808  CA  LEU   133      -2.118  -4.572   9.155  1.00  0.00      PROA C
ATOM   1809  HA  LEU   133      -2.517  -5.169   8.335  1.00  0.00      PROA H
ATOM   1810  CB  LEU   133      -3.102  -4.671  10.335  1.00  0.00      PROA C
ATOM   1811  HB2 LEU   133      -2.678  -4.168  11.204  1.00  0.00      PROA H
ATOM   1812  HB3 LEU   133      -4.044  -4.194  10.064  1.00  0.00      PROA H
ATOM   1813  CG  LEU   133      -3.430  -6.116  10.760  1.00  0.00      PROA C
ATOM   1814  HG  LEU   133      -2.514  -6.624  11.062  1.00  0.00      PROA H
ATOM   1815  CD1 LEU   133      -4.414  -6.135  11.941  1.00  0.00      PROA C
ATOM   1816 HD11 LEU   133      -5.340  -5.638  11.652  1.00  0.00      PROA H
ATOM   1817 HD12 LEU   133      -4.628  -7.167  12.220  1.00  0.00      PROA H
ATOM   1818 HD13 LEU   133      -3.973  -5.614  12.791  1.00  0.00      PROA H
ATOM   1819  CD2 LEU   133      -3.939  -6.952   9.573  1.00  0.00      PROA C
ATOM   1820 HD21 LEU   133      -3.173  -6.986   8.798  1.00  0.00      PROA H
ATOM   1821 HD22 LEU   133      -4.161  -7.964   9.909  1.00  0.00      PROA H
ATOM   1822 HD23 LEU   133      -4.843  -6.497   9.169  1.00  0.00      PROA H
ATOM   1823  C   LEU   133      -2.035  -3.133   8.754  1.00  0.00      PROA C
ATOM   1824  O   LEU   133      -2.700  -2.706   7.811  1.00  0.00      PROA O
ATOM   1825  N   LYS   134      -1.203  -2.344   9.455  1.00  0.00      PROA N
ATOM   1826  H   LYS   134      -0.638  -2.737  10.194  1.00  0.00      PROA H
ATOM   1827  CA  LYS   134      -1.114  -0.945   9.157  1.00  0.00      PROA C
ATOM   1828  HA  LYS   134      -2.076  -0.470   9.352  1.00  0.00      PROA H
ATOM   1829  CB  LYS   134      -0.052  -0.233  10.008  1.00  0.00      PROA C
ATOM   1830  HB2 LYS   134       0.921  -0.695   9.836  1.00  0.00      PROA H
ATOM   1831  HB3 LYS   134      -0.008   0.820   9.729  1.00  0.00      PROA H
ATOM   1832  CG  LYS   134      -0.338  -0.302  11.504  1.00  0.00      PROA C
ATOM   1833  HG2 LYS   134      -1.165   0.365  11.748  1.00  0.00      PROA H
ATOM   1834  HG3 LYS   134      -0.603  -1.324  11.777  1.00  0.00      PROA H
ATOM   1835  CD  LYS   134       0.841   0.106  12.387  1.00  0.00      PROA C
ATOM   1836  HD2 LYS   134       1.680  -0.568  12.208  1.00  0.00      PROA H
ATOM   1837  HD3 LYS   134       1.139   1.127  12.148  1.00  0.00      PROA H
ATOM   1838  CE  LYS   134       0.513   0.054  13.881  1.00  0.00      PROA C
ATOM   1839  HE2 LYS   134      -0.197   0.844  14.125  1.00  0.00      PROA H
ATOM   1840  HE3 LYS   134       0.076  -0.915  14.124  1.00  0.00      PROA H
ATOM   1841  NZ  LYS   134       1.743   0.243  14.681  1.00  0.00      PROA N
ATOM   1842  HZ1 LYS   134       2.151   1.141  14.463  1.00  0.00      PROA H
ATOM   1843  HZ2 LYS   134       1.514   0.207  15.664  1.00  0.00      PROA H
ATOM   1844  HZ3 LYS   134       2.403  -0.489  14.462  1.00  0.00      PROA H
ATOM   1845  C   LYS   134      -0.668  -0.802   7.743  1.00  0.00      PROA C
ATOM   1846  O   LYS   134      -1.181   0.029   6.998  1.00  0.00      PROA O
ATOM   1847  N   SER   135       0.314  -1.623   7.340  1.00  0.00      PROA N
ATOM   1848  H   SER   135       0.683  -2.318   7.973  1.00  0.00      PROA H
ATOM   1849  CA  SER   135       0.846  -1.521   6.015  1.00  0.00      PROA C
ATOM   1850  HA  SER   135       1.196  -0.504   5.841  1.00  0.00      PROA H
ATOM   1851  CB  SER   135       2.029  -2.473   5.774  1.00  0.00      PROA C
ATOM   1852  HB2 SER   135       2.833  -2.239   6.473  1.00  0.00      PROA H
ATOM   1853  HB3 SER   135       1.705  -3.503   5.925  1.00  0.00      PROA H
ATOM   1854  OG  SER   135       2.508  -2.324   4.445  1.00  0.00      PROA O
ATOM   1855  HG  SER   135       3.246  -2.921   4.302  1.00  0.00      PROA H
ATOM   1856  C   SER   135      -0.218  -1.859   5.015  1.00  0.00      PROA C
ATOM   1857  O   SER   135      -0.349  -1.183   3.996  1.00  0.00      PROA O
ATOM   1858  N   ILE   136      -1.013  -2.913   5.285  1.00  0.00      PROA N
ATOM   1859  H   ILE   136      -0.919  -3.404   6.162  1.00  0.00      PROA H
ATOM   1860  CA  ILE   136      -1.999  -3.349   4.337  1.00  0.00      PROA C
ATOM   1861  HA  ILE   136      -1.522  -3.527   3.373  1.00  0.00      PROA H
ATOM   1862  CB  ILE   136      -2.685  -4.620   4.748  1.00  0.00      PROA C
ATOM   1863  HB  ILE   136      -3.085  -4.507   5.756  1.00  0.00      PROA H
ATOM   1864  CG2 ILE   136      -3.825  -4.892   3.752  1.00  0.00      PROA C
ATOM   1865 HG21 ILE   136      -3.414  -4.995   2.748  1.00  0.00      PROA H
ATOM   1866 HG22 ILE   136      -4.340  -5.811   4.031  1.00  0.00      PROA H
ATOM   1867 HG23 ILE   136      -4.530  -4.061   3.772  1.00  0.00      PROA H
ATOM   1868  CG1 ILE   136      -1.669  -5.771   4.836  1.00  0.00      PROA C
ATOM   1869 HG12 ILE   136      -1.340  -6.044   3.833  1.00  0.00      PROA H
ATOM   1870 HG13 ILE   136      -0.809  -5.454   5.425  1.00  0.00      PROA H
ATOM   1871  CD1 ILE   136      -2.233  -7.033   5.491  1.00  0.00      PROA C
ATOM   1872 HD11 ILE   136      -3.085  -7.393   4.914  1.00  0.00      PROA H
ATOM   1873 HD12 ILE   136      -1.462  -7.804   5.519  1.00  0.00      PROA H
ATOM   1874 HD13 ILE   136      -2.553  -6.803   6.507  1.00  0.00      PROA H
ATOM   1875  C   ILE   136      -3.057  -2.304   4.156  1.00  0.00      PROA C
ATOM   1876  O   ILE   136      -3.439  -1.984   3.031  1.00  0.00      PROA O
ATOM   1877  N   VAL   137      -3.550  -1.745   5.272  1.00  0.00      PROA N
ATOM   1878  H   VAL   137      -3.161  -1.987   6.172  1.00  0.00      PROA H
ATOM   1879  CA  VAL   137      -4.626  -0.792   5.288  1.00  0.00      PROA C
ATOM   1880  HA  VAL   137      -5.473  -1.190   4.729  1.00  0.00      PROA H
ATOM   1881  CB  VAL   137      -5.101  -0.475   6.677  1.00  0.00      PROA C
ATOM   1882  HB  VAL   137      -5.363  -1.400   7.191  1.00  0.00      PROA H
ATOM   1883  CG1 VAL   137      -3.969   0.240   7.434  1.00  0.00      PROA C
ATOM   1884 HG11 VAL   137      -3.709   1.162   6.913  1.00  0.00      PROA H
ATOM   1885 HG12 VAL   137      -4.300   0.476   8.445  1.00  0.00      PROA H
ATOM   1886 HG13 VAL   137      -3.095  -0.409   7.480  1.00  0.00      PROA H
ATOM   1887  CG2 VAL   137      -6.397   0.345   6.570  1.00  0.00      PROA C
ATOM   1888 HG21 VAL   137      -7.153  -0.235   6.040  1.00  0.00      PROA H
ATOM   1889 HG22 VAL   137      -6.759   0.586   7.569  1.00  0.00      PROA H
ATOM   1890 HG23 VAL   137      -6.200   1.268   6.023  1.00  0.00      PROA H
ATOM   1891  C   VAL   137      -4.217   0.503   4.654  1.00  0.00      PROA C
ATOM   1892  O   VAL   137      -5.044   1.205   4.076  1.00  0.00      PROA O
ATOM   1893  N   GLY   138      -2.922   0.848   4.738  1.00  0.00      PROA N
ATOM   1894  H   GLY   138      -2.251   0.200   5.126  1.00  0.00      PROA H
ATOM   1895  CA  GLY   138      -2.433   2.122   4.293  1.00  0.00      PROA C
ATOM   1896  HA2 GLY   138      -2.890   2.914   4.886  1.00  0.00      PROA H
ATOM   1897  HA3 GLY   138      -1.350   2.158   4.412  1.00  0.00      PROA H
ATOM   1898  C   GLY   138      -2.777   2.327   2.849  1.00  0.00      PROA C
ATOM   1899  O   GLY   138      -2.969   3.460   2.409  1.00  0.00      PROA O
ATOM   1900  N   GLN   139      -2.839   1.239   2.068  1.00  0.00      PROA N
ATOM   1901  H   GLN   139      -2.710   0.321   2.470  1.00  0.00      PROA H
ATOM   1902  CA  GLN   139      -3.086   1.306   0.651  1.00  0.00      PROA C
ATOM   1903  HA  GLN   139      -2.319   1.918   0.177  1.00  0.00      PROA H
ATOM   1904  CB  GLN   139      -3.068  -0.073  -0.024  1.00  0.00      PROA C
ATOM   1905  HB2 GLN   139      -3.743  -0.746   0.505  1.00  0.00      PROA H
ATOM   1906  HB3 GLN   139      -3.392   0.025  -1.060  1.00  0.00      PROA H
ATOM   1907  CG  GLN   139      -1.680  -0.706  -0.026  1.00  0.00      PROA C
ATOM   1908  HG2 GLN   139      -1.307  -0.769   0.996  1.00  0.00      PROA H
ATOM   1909  HG3 GLN   139      -1.737  -1.707  -0.453  1.00  0.00      PROA H
ATOM   1910  CD  GLN   139      -0.791   0.192  -0.871  1.00  0.00      PROA C
ATOM   1911  OE1 GLN   139      -1.035   0.385  -2.060  1.00  0.00      PROA O
ATOM   1912  NE2 GLN   139       0.266   0.770  -0.238  1.00  0.00      PROA N
ATOM   1913 HE21 GLN   139       0.889   1.376  -0.753  1.00  0.00      PROA H
ATOM   1914 HE22 GLN   139       0.423   0.591   0.743  1.00  0.00      PROA H
ATOM   1915  C   GLN   139      -4.428   1.917   0.359  1.00  0.00      PROA C
ATOM   1916  O   GLN   139      -4.601   2.571  -0.669  1.00  0.00      PROA O
ATOM   1917  N   LEU   140      -5.416   1.681   1.235  1.00  0.00      PROA N
ATOM   1918  H   LEU   140      -5.230   1.152   2.076  1.00  0.00      PROA H
ATOM   1919  CA  LEU   140      -6.767   2.138   1.064  1.00  0.00      PROA C
ATOM   1920  HA  LEU   140      -7.136   1.825   0.088  1.00  0.00      PROA H
ATOM   1921  CB  LEU   140      -7.731   1.581   2.129  1.00  0.00      PROA C
ATOM   1922  HB2 LEU   140      -7.346   1.808   3.123  1.00  0.00      PROA H
ATOM   1923  HB3 LEU   140      -8.713   2.040   2.006  1.00  0.00      PROA H
ATOM   1924  CG  LEU   140      -7.934   0.053   2.059  1.00  0.00      PROA C
ATOM   1925  HG  LEU   140      -8.240  -0.227   1.051  1.00  0.00      PROA H
ATOM   1926  CD1 LEU   140      -6.642  -0.707   2.402  1.00  0.00      PROA C
ATOM   1927 HD11 LEU   140      -6.326  -0.448   3.413  1.00  0.00      PROA H
ATOM   1928 HD12 LEU   140      -6.824  -1.780   2.342  1.00  0.00      PROA H
ATOM   1929 HD13 LEU   140      -5.859  -0.432   1.695  1.00  0.00      PROA H
ATOM   1930  CD2 LEU   140      -9.135  -0.394   2.908  1.00  0.00      PROA C
ATOM   1931 HD21 LEU   140     -10.040   0.091   2.543  1.00  0.00      PROA H
ATOM   1932 HD22 LEU   140      -9.248  -1.475   2.836  1.00  0.00      PROA H
ATOM   1933 HD23 LEU   140      -8.968  -0.115   3.949  1.00  0.00      PROA H
ATOM   1934  C   LEU   140      -6.871   3.637   1.122  1.00  0.00      PROA C
ATOM   1935  O   LEU   140      -7.787   4.220   0.544  1.00  0.00      PROA O
ATOM   1936  N   GLN   141      -5.970   4.317   1.854  1.00  0.00      PROA N
ATOM   1937  H   GLN   141      -5.186   3.834   2.266  1.00  0.00      PROA H
ATOM   1938  CA  GLN   141      -6.147   5.732   2.035  1.00  0.00      PROA C
ATOM   1939  HA  GLN   141      -7.177   5.935   2.328  1.00  0.00      PROA H
ATOM   1940  CB  GLN   141      -5.219   6.298   3.124  1.00  0.00      PROA C
ATOM   1941  HB2 GLN   141      -5.333   5.716   4.038  1.00  0.00      PROA H
ATOM   1942  HB3 GLN   141      -4.184   6.242   2.785  1.00  0.00      PROA H
ATOM   1943  CG  GLN   141      -5.483   7.757   3.494  1.00  0.00      PROA C
ATOM   1944  HG2 GLN   141      -5.311   8.391   2.624  1.00  0.00      PROA H
ATOM   1945  HG3 GLN   141      -6.516   7.868   3.825  1.00  0.00      PROA H
ATOM   1946  CD  GLN   141      -4.518   8.112   4.617  1.00  0.00      PROA C
ATOM   1947  OE1 GLN   141      -3.515   7.431   4.826  1.00  0.00      PROA O
ATOM   1948  NE2 GLN   141      -4.830   9.203   5.367  1.00  0.00      PROA N
ATOM   1949 HE21 GLN   141      -4.222   9.481   6.124  1.00  0.00      PROA H
ATOM   1950 HE22 GLN   141      -5.667   9.730   5.163  1.00  0.00      PROA H
ATOM   1951  C   GLN   141      -5.912   6.488   0.762  1.00  0.00      PROA C
ATOM   1952  O   GLN   141      -4.810   6.496   0.216  1.00  0.00      PROA O
ATOM   1953  N   VAL   142      -6.978   7.151   0.259  1.00  0.00      PROA N
ATOM   1954  H   VAL   142      -7.880   7.073   0.708  1.00  0.00      PROA H
ATOM   1955  CA  VAL   142      -6.884   7.981  -0.910  1.00  0.00      PROA C
ATOM   1956  HA  VAL   142      -5.839   8.082  -1.201  1.00  0.00      PROA H
ATOM   1957  CB  VAL   142      -7.625   7.446  -2.099  1.00  0.00      PROA C
ATOM   1958  HB  VAL   142      -8.663   7.257  -1.826  1.00  0.00      PROA H
ATOM   1959  CG1 VAL   142      -7.560   8.492  -3.225  1.00  0.00      PROA C
ATOM   1960 HG11 VAL   142      -6.519   8.679  -3.488  1.00  0.00      PROA H
ATOM   1961 HG12 VAL   142      -8.095   8.120  -4.099  1.00  0.00      PROA H
ATOM   1962 HG13 VAL   142      -8.021   9.420  -2.886  1.00  0.00      PROA H
ATOM   1963  CG2 VAL   142      -7.011   6.089  -2.483  1.00  0.00      PROA C
ATOM   1964 HG21 VAL   142      -7.102   5.398  -1.644  1.00  0.00      PROA H
ATOM   1965 HG22 VAL   142      -7.537   5.683  -3.347  1.00  0.00      PROA H
ATOM   1966 HG23 VAL   142      -5.957   6.224  -2.729  1.00  0.00      PROA H
ATOM   1967  C   VAL   142      -7.494   9.298  -0.540  1.00  0.00      PROA C
ATOM   1968  O   VAL   142      -8.564   9.341   0.066  1.00  0.00      PROA O
ATOM   1969  N   ASP   143      -6.818  10.414  -0.890  1.00  0.00      PROA N
ATOM   1970  H   ASP   143      -5.955  10.339  -1.410  1.00  0.00      PROA H
ATOM   1971  CA  ASP   143      -7.318  11.713  -0.528  1.00  0.00      PROA C
ATOM   1972  HA  ASP   143      -8.238  11.601   0.046  1.00  0.00      PROA H
ATOM   1973  CB  ASP   143      -6.321  12.516   0.329  1.00  0.00      PROA C
ATOM   1974  HB2 ASP   143      -5.903  11.870   1.101  1.00  0.00      PROA H
ATOM   1975  HB3 ASP   143      -5.517  12.891  -0.304  1.00  0.00      PROA H
ATOM   1976  CG  ASP   143      -7.044  13.685   0.980  1.00  0.00      PROA C
ATOM   1977  OD1 ASP   143      -8.304  13.680   0.982  1.00  0.00      PROA O
ATOM   1978  OD2 ASP   143      -6.343  14.601   1.488  1.00  0.00      PROA O
ATOM   1979  C   ASP   143      -7.555  12.497  -1.788  1.00  0.00      PROA C
ATOM   1980  O   ASP   143      -6.642  13.133  -2.315  1.00  0.00      PROA O
ATOM   1981  N   THR   144      -8.780  12.409  -2.345  1.00  0.00      PROA N
ATOM   1982  H   THR   144      -9.477  11.802  -1.937  1.00  0.00      PROA H
ATOM   1983  CA  THR   144      -9.160  13.151  -3.518  1.00  0.00      PROA C
ATOM   1984  HA  THR   144      -8.345  13.133  -4.241  1.00  0.00      PROA H
ATOM   1985  CB  THR   144     -10.380  12.582  -4.180  1.00  0.00      PROA C
ATOM   1986  HB  THR   144     -10.621  13.170  -5.066  1.00  0.00      PROA H
ATOM   1987  CG2 THR   144     -10.086  11.127  -4.581  1.00  0.00      PROA C
ATOM   1988 HG21 THR   144      -9.842  10.546  -3.692  1.00  0.00      PROA H
ATOM   1989 HG22 THR   144     -10.964  10.698  -5.064  1.00  0.00      PROA H
ATOM   1990 HG23 THR   144      -9.244  11.103  -5.273  1.00  0.00      PROA H
ATOM   1991  OG1 THR   144     -11.486  12.630  -3.291  1.00  0.00      PROA O
ATOM   1992  HG1 THR   144     -12.261  12.263  -3.724  1.00  0.00      PROA H
ATOM   1993  C   THR   144      -9.451  14.585  -3.197  1.00  0.00      PROA C
ATOM   1994  O   THR   144      -9.099  15.494  -3.946  1.00  0.00      PROA O
ATOM   1995  N   GLN   145     -10.134  14.793  -2.059  1.00  0.00      PROA N
ATOM   1996  H   GLN   145     -10.339  14.018  -1.444  1.00  0.00      PROA H
ATOM   1997  CA  GLN   145     -10.634  16.052  -1.587  1.00  0.00      PROA C
ATOM   1998  HA  GLN   145     -11.185  16.547  -2.386  1.00  0.00      PROA H
ATOM   1999  CB  GLN   145     -11.575  15.859  -0.389  1.00  0.00      PROA C
ATOM   2000  HB2 GLN   145     -11.041  15.351   0.415  1.00  0.00      PROA H
ATOM   2001  HB3 GLN   145     -11.919  16.832  -0.037  1.00  0.00      PROA H
ATOM   2002  CG  GLN   145     -12.800  15.020  -0.760  1.00  0.00      PROA C
ATOM   2003  HG2 GLN   145     -13.396  15.553  -1.501  1.00  0.00      PROA H
ATOM   2004  HG3 GLN   145     -12.475  14.065  -1.175  1.00  0.00      PROA H
ATOM   2005  CD  GLN   145     -13.624  14.783   0.493  1.00  0.00      PROA C
ATOM   2006  OE1 GLN   145     -13.548  15.543   1.458  1.00  0.00      PROA O
ATOM   2007  NE2 GLN   145     -14.431  13.689   0.481  1.00  0.00      PROA N
ATOM   2008 HE21 GLN   145     -15.004  13.478   1.286  1.00  0.00      PROA H
ATOM   2009 HE22 GLN   145     -14.453  13.091  -0.333  1.00  0.00      PROA H
ATOM   2010  C   GLN   145      -9.520  16.967  -1.200  1.00  0.00      PROA C
ATOM   2011  O   GLN   145      -9.650  18.182  -1.340  1.00  0.00      PROA O
ATOM   2012  N   GLY   146      -8.391  16.428  -0.701  1.00  0.00      PROA N
ATOM   2013  H   GLY   146      -8.296  15.424  -0.637  1.00  0.00      PROA H
ATOM   2014  CA  GLY   146      -7.348  17.313  -0.273  1.00  0.00      PROA C
ATOM   2015  HA2 GLY   146      -6.392  16.790  -0.301  1.00  0.00      PROA H
ATOM   2016  HA3 GLY   146      -7.309  18.177  -0.936  1.00  0.00      PROA H
ATOM   2017  C   GLY   146      -7.673  17.736   1.121  1.00  0.00      PROA C
ATOM   2018  O   GLY   146      -7.515  18.899   1.486  1.00  0.00      PROA O
ATOM   2019  N   GLU   147      -8.155  16.783   1.941  1.00  0.00      PROA N
ATOM   2020  H   GLU   147      -8.260  15.835   1.607  1.00  0.00      PROA H
ATOM   2021  CA  GLU   147      -8.524  17.092   3.289  1.00  0.00      PROA C
ATOM   2022  HA  GLU   147      -9.284  17.873   3.288  1.00  0.00      PROA H
ATOM   2023  CB  GLU   147      -9.096  15.877   4.042  1.00  0.00      PROA C
ATOM   2024  HB2 GLU   147      -9.769  15.326   3.386  1.00  0.00      PROA H
ATOM   2025  HB3 GLU   147      -8.280  15.226   4.355  1.00  0.00      PROA H
ATOM   2026  CG  GLU   147      -9.889  16.245   5.299  1.00  0.00      PROA C
ATOM   2027  HG2 GLU   147     -10.525  17.105   5.089  1.00  0.00      PROA H
ATOM   2028  HG3 GLU   147     -10.509  15.399   5.598  1.00  0.00      PROA H
ATOM   2029  CD  GLU   147      -8.918  16.588   6.418  1.00  0.00      PROA C
ATOM   2030  OE1 GLU   147      -8.029  15.741   6.707  1.00  0.00      PROA O
ATOM   2031  OE2 GLU   147      -9.053  17.696   7.000  1.00  0.00      PROA O
ATOM   2032  C   GLU   147      -7.301  17.571   4.009  1.00  0.00      PROA C
ATOM   2033  O   GLU   147      -7.363  18.547   4.753  1.00  0.00      PROA O
ATOM   2034  N   ASN   148      -6.143  16.908   3.804  1.00  0.00      PROA N
ATOM   2035  H   ASN   148      -6.129  16.088   3.214  1.00  0.00      PROA H
ATOM   2036  CA  ASN   148      -4.946  17.386   4.437  1.00  0.00      PROA C
ATOM   2037  HA  ASN   148      -5.179  17.733   5.443  1.00  0.00      PROA H
ATOM   2038  CB  ASN   148      -3.861  16.307   4.555  1.00  0.00      PROA C
ATOM   2039  HB2 ASN   148      -3.599  15.944   3.561  1.00  0.00      PROA H
ATOM   2040  HB3 ASN   148      -2.976  16.730   5.031  1.00  0.00      PROA H
ATOM   2041  CG  ASN   148      -4.429  15.177   5.400  1.00  0.00      PROA C
ATOM   2042  OD1 ASN   148      -5.214  15.403   6.318  1.00  0.00      PROA O
ATOM   2043  ND2 ASN   148      -4.028  13.918   5.073  1.00  0.00      PROA N
ATOM   2044 HD21 ASN   148      -4.374  13.129   5.600  1.00  0.00      PROA H
ATOM   2045 HD22 ASN   148      -3.387  13.779   4.304  1.00  0.00      PROA H
ATOM   2046  C   ASN   148      -4.446  18.434   3.502  1.00  0.00      PROA C
ATOM   2047  O   ASN   148      -3.577  18.183   2.668  1.00  0.00      PROA O
ATOM   2048  N   ALA   149      -4.986  19.660   3.646  1.00  0.00      PROA N
ATOM   2049  H   ALA   149      -5.578  19.861   4.439  1.00  0.00      PROA H
ATOM   2050  CA  ALA   149      -4.712  20.665   2.667  1.00  0.00      PROA C
ATOM   2051  HA  ALA   149      -4.574  20.196   1.693  1.00  0.00      PROA H
ATOM   2052  CB  ALA   149      -5.844  21.700   2.529  1.00  0.00      PROA C
ATOM   2053  HB1 ALA   149      -5.996  22.203   3.484  1.00  0.00      PROA H
ATOM   2054  HB2 ALA   149      -5.575  22.435   1.770  1.00  0.00      PROA H
ATOM   2055  HB3 ALA   149      -6.764  21.196   2.234  1.00  0.00      PROA H
ATOM   2056  C   ALA   149      -3.467  21.418   2.949  1.00  0.00      PROA C
ATOM   2057  O   ALA   149      -3.189  21.806   4.083  1.00  0.00      PROA O
ATOM   2058  N   VAL   150      -2.645  21.588   1.896  1.00  0.00      PROA N
ATOM   2059  H   VAL   150      -2.794  21.058   1.049  1.00  0.00      PROA H
ATOM   2060  CA  VAL   150      -1.572  22.519   1.993  1.00  0.00      PROA C
ATOM   2061  HA  VAL   150      -0.946  22.265   2.848  1.00  0.00      PROA H
ATOM   2062  CB  VAL   150      -0.704  22.525   0.777  1.00  0.00      PROA C
ATOM   2063  HB  VAL   150      -1.316  22.711  -0.106  1.00  0.00      PROA H
ATOM   2064  CG1 VAL   150       0.351  23.636   0.917  1.00  0.00      PROA C
ATOM   2065 HG11 VAL   150       0.961  23.449   1.801  1.00  0.00      PROA H
ATOM   2066 HG12 VAL   150       0.988  23.646   0.032  1.00  0.00      PROA H
ATOM   2067 HG13 VAL   150      -0.146  24.601   1.017  1.00  0.00      PROA H
ATOM   2068  CG2 VAL   150      -0.119  21.116   0.636  1.00  0.00      PROA C
ATOM   2069 HG21 VAL   150      -0.929  20.395   0.526  1.00  0.00      PROA H
ATOM   2070 HG22 VAL   150       0.524  21.076  -0.244  1.00  0.00      PROA H
ATOM   2071 HG23 VAL   150       0.465  20.874   1.524  1.00  0.00      PROA H
ATOM   2072  C   VAL   150      -2.301  23.842   2.039  1.00  0.00      PROA C
ATOM   2073  O   VAL   150      -2.007  24.672   2.894  1.00  0.00      PROA O
ATOM   2074  N   LYS   151      -3.276  24.035   1.101  1.00  0.00      PROA N
ATOM   2075  H   LYS   151      -3.405  23.360   0.360  1.00  0.00      PROA H
ATOM   2076  CA  LYS   151      -4.217  25.142   1.006  1.00  0.00      PROA C
ATOM   2077  HA  LYS   151      -5.203  24.810   1.331  1.00  0.00      PROA H
ATOM   2078  CB  LYS   151      -3.877  26.384   1.857  1.00  0.00      PROA C
ATOM   2079  HB2 LYS   151      -2.809  26.588   1.792  1.00  0.00      PROA H
ATOM   2080  HB3 LYS   151      -4.435  27.243   1.485  1.00  0.00      PROA H
ATOM   2081  CG  LYS   151      -4.221  26.228   3.342  1.00  0.00      PROA C
ATOM   2082  HG2 LYS   151      -5.303  26.249   3.470  1.00  0.00      PROA H
ATOM   2083  HG3 LYS   151      -3.831  25.278   3.708  1.00  0.00      PROA H
ATOM   2084  CD  LYS   151      -3.634  27.335   4.224  1.00  0.00      PROA C
ATOM   2085  HD2 LYS   151      -2.545  27.281   4.199  1.00  0.00      PROA H
ATOM   2086  HD3 LYS   151      -3.958  28.307   3.852  1.00  0.00      PROA H
ATOM   2087  CE  LYS   151      -4.054  27.253   5.694  1.00  0.00      PROA C
ATOM   2088  HE2 LYS   151      -5.139  27.320   5.767  1.00  0.00      PROA H
ATOM   2089  HE3 LYS   151      -3.720  26.305   6.116  1.00  0.00      PROA H
ATOM   2090  NZ  LYS   151      -3.445  28.368   6.458  1.00  0.00      PROA N
ATOM   2091  HZ1 LYS   151      -3.754  29.248   6.072  1.00  0.00      PROA H
ATOM   2092  HZ2 LYS   151      -3.727  28.306   7.426  1.00  0.00      PROA H
ATOM   2093  HZ3 LYS   151      -2.439  28.308   6.396  1.00  0.00      PROA H
ATOM   2094  C   LYS   151      -4.412  25.608  -0.429  1.00  0.00      PROA C
ATOM   2095  O   LYS   151      -3.503  26.205  -1.006  1.00  0.00      PROA O
ATOM   2096  N   VAL   152      -5.621  25.371  -1.027  1.00  0.00      PROA N
ATOM   2097  H   VAL   152      -6.347  24.885  -0.522  1.00  0.00      PROA H
ATOM   2098  CA  VAL   152      -6.010  25.756  -2.377  1.00  0.00      PROA C
ATOM   2099  HA  VAL   152      -6.493  26.732  -2.353  1.00  0.00      PROA H
ATOM   2100  CB  VAL   152      -4.864  25.858  -3.352  1.00  0.00      PROA C
ATOM   2101  HB  VAL   152      -4.070  26.466  -2.918  1.00  0.00      PROA H
ATOM   2102  CG1 VAL   152      -4.327  24.450  -3.654  1.00  0.00      PROA C
ATOM   2103 HG11 VAL   152      -5.122  23.842  -4.087  1.00  0.00      PROA H
ATOM   2104 HG12 VAL   152      -3.499  24.520  -4.358  1.00  0.00      PROA H
ATOM   2105 HG13 VAL   152      -3.980  23.987  -2.730  1.00  0.00      PROA H
ATOM   2106  CG2 VAL   152      -5.309  26.664  -4.585  1.00  0.00      PROA C
ATOM   2107 HG21 VAL   152      -5.613  27.664  -4.276  1.00  0.00      PROA H
ATOM   2108 HG22 VAL   152      -4.481  26.738  -5.290  1.00  0.00      PROA H
ATOM   2109 HG23 VAL   152      -6.149  26.162  -5.065  1.00  0.00      PROA H
ATOM   2110  C   VAL   152      -6.974  24.693  -2.878  1.00  0.00      PROA C
ATOM   2111  O   VAL   152      -7.642  24.041  -2.078  1.00  0.00      PROA O
ATOM   2112  N   GLN   156      -7.082  24.505  -4.217  1.00  0.00      PROA N
ATOM   2113  H   GLN   156      -6.545  25.079  -4.852  1.00  0.00      PROA H
ATOM   2114  CA  GLN   156      -7.927  23.522  -4.853  1.00  0.00      PROA C
ATOM   2115  HA  GLN   156      -7.706  23.487  -5.920  1.00  0.00      PROA H
ATOM   2116  CB  GLN   156      -7.742  22.096  -4.300  1.00  0.00      PROA C
ATOM   2117  HB2 GLN   156      -6.707  21.783  -4.440  1.00  0.00      PROA H
ATOM   2118  HB3 GLN   156      -7.983  22.084  -3.237  1.00  0.00      PROA H
ATOM   2119  CG  GLN   156      -8.627  21.042  -4.975  1.00  0.00      PROA C
ATOM   2120  HG2 GLN   156      -8.701  20.164  -4.334  1.00  0.00      PROA H
ATOM   2121  HG3 GLN   156      -9.622  21.455  -5.140  1.00  0.00      PROA H
ATOM   2122  CD  GLN   156      -8.005  20.652  -6.310  1.00  0.00      PROA C
ATOM   2123  OE1 GLN   156      -6.971  21.186  -6.712  1.00  0.00      PROA O
ATOM   2124  NE2 GLN   156      -8.653  19.687  -7.019  1.00  0.00      PROA N
ATOM   2125 HE21 GLN   156      -8.286  19.388  -7.911  1.00  0.00      PROA H
ATOM   2126 HE22 GLN   156      -9.497  19.274  -6.649  1.00  0.00      PROA H
ATOM   2127  C   GLN   156      -9.324  23.940  -4.617  1.00  0.00      PROA C
ATOM   2128  O   GLN   156     -10.186  23.167  -4.207  1.00  0.00      PROA O
ATOM   2129  N   VAL   157      -9.565  25.198  -4.986  1.00  0.00      PROA N
ATOM   2130  H   VAL   157      -8.829  25.753  -5.399  1.00  0.00      PROA H
ATOM   2131  CA  VAL   157     -10.800  25.885  -4.860  1.00  0.00      PROA C
ATOM   2132  HA  VAL   157     -11.051  25.992  -3.804  1.00  0.00      PROA H
ATOM   2133  CB  VAL   157     -10.682  27.246  -5.488  1.00  0.00      PROA C
ATOM   2134  HB  VAL   157     -11.658  27.733  -5.489  1.00  0.00      PROA H
ATOM   2135  CG1 VAL   157      -9.687  28.081  -4.675  1.00  0.00      PROA C
ATOM   2136 HG11 VAL   157      -8.714  27.589  -4.675  1.00  0.00      PROA H
ATOM   2137 HG12 VAL   157      -9.592  29.071  -5.121  1.00  0.00      PROA H
ATOM   2138 HG13 VAL   157     -10.045  28.178  -3.650  1.00  0.00      PROA H
ATOM   2139  CG2 VAL   157     -10.254  27.053  -6.953  1.00  0.00      PROA C
ATOM   2140 HG21 VAL   157     -11.004  26.459  -7.476  1.00  0.00      PROA H
ATOM   2141 HG22 VAL   157     -10.160  28.026  -7.435  1.00  0.00      PROA H
ATOM   2142 HG23 VAL   157      -9.295  26.537  -6.986  1.00  0.00      PROA H
ATOM   2143  C   VAL   157     -11.829  25.106  -5.596  1.00  0.00      PROA C
ATOM   2144  O   VAL   157     -11.480  24.246  -6.403  1.00  0.00      PROA O
ATOM   2145  N   PRO   158     -13.087  25.365  -5.303  1.00  0.00      PROA N
ATOM   2146  CD  PRO   158     -13.534  26.649  -4.780  1.00  0.00      PROA C
ATOM   2147  HD2 PRO   158     -12.885  27.440  -5.154  1.00  0.00      PROA H
ATOM   2148  HD3 PRO   158     -13.495  26.632  -3.691  1.00  0.00      PROA H
ATOM   2149  CG  PRO   158     -14.973  26.819  -5.283  1.00  0.00      PROA C
ATOM   2150  HG2 PRO   158     -14.971  27.406  -6.201  1.00  0.00      PROA H
ATOM   2151  HG3 PRO   158     -15.565  27.333  -4.525  1.00  0.00      PROA H
ATOM   2152  CB  PRO   158     -15.447  25.374  -5.505  1.00  0.00      PROA C
ATOM   2153  HB2 PRO   158     -16.199  25.355  -6.294  1.00  0.00      PROA H
ATOM   2154  HB3 PRO   158     -15.878  24.986  -4.583  1.00  0.00      PROA H
ATOM   2155  CA  PRO   158     -14.168  24.642  -5.904  1.00  0.00      PROA C
ATOM   2156  HA  PRO   158     -14.286  23.681  -5.403  1.00  0.00      PROA H
ATOM   2157  C   PRO   158     -13.993  24.575  -7.384  1.00  0.00      PROA C
ATOM   2158  O   PRO   158     -13.546  25.538  -8.002  1.00  0.00      PROA O
ATOM   2159  N   THR   159     -14.281  23.398  -7.954  1.00  0.00      PROA N
ATOM   2160  H   THR   159     -14.596  22.625  -7.385  1.00  0.00      PROA H
ATOM   2161  CA  THR   159     -14.160  23.190  -9.357  1.00  0.00      PROA C
ATOM   2162  HA  THR   159     -13.981  24.145  -9.852  1.00  0.00      PROA H
ATOM   2163  CB  THR   159     -13.038  22.275  -9.754  1.00  0.00      PROA C
ATOM   2164  HB  THR   159     -13.035  22.150 -10.837  1.00  0.00      PROA H
ATOM   2165  CG2 THR   159     -11.706  22.890  -9.301  1.00  0.00      PROA C
ATOM   2166 HG21 THR   159     -11.712  23.015  -8.218  1.00  0.00      PROA H
ATOM   2167 HG22 THR   159     -10.885  22.232  -9.586  1.00  0.00      PROA H
ATOM   2168 HG23 THR   159     -11.573  23.862  -9.778  1.00  0.00      PROA H
ATOM   2169  OG1 THR   159     -13.215  20.994  -9.171  1.00  0.00      PROA O
ATOM   2170  HG1 THR   159     -12.491  20.420  -9.433  1.00  0.00      PROA H
ATOM   2171  C   THR   159     -15.428  22.523  -9.746  1.00  0.00      PROA C
ATOM   2172  O   THR   159     -16.306  22.317  -8.907  1.00  0.00      PROA O
ATOM   2173  N   ASP   160     -15.588  22.218 -11.042  1.00  0.00      PROA N
ATOM   2174  H   ASP   160     -14.874  22.468 -11.712  1.00  0.00      PROA H
ATOM   2175  CA  ASP   160     -16.787  21.540 -11.402  1.00  0.00      PROA C
ATOM   2176  HA  ASP   160     -17.351  21.294 -10.502  1.00  0.00      PROA H
ATOM   2177  CB  ASP   160     -17.713  22.367 -12.311  1.00  0.00      PROA C
ATOM   2178  HB2 ASP   160     -17.849  23.361 -11.884  1.00  0.00      PROA H
ATOM   2179  HB3 ASP   160     -17.266  22.456 -13.302  1.00  0.00      PROA H
ATOM   2180  CG  ASP   160     -19.056  21.656 -12.409  1.00  0.00      PROA C
ATOM   2181  OD1 ASP   160     -19.135  20.465 -12.002  1.00  0.00      PROA O
ATOM   2182  OD2 ASP   160     -20.026  22.297 -12.895  1.00  0.00      PROA O
ATOM   2183  C   ASP   160     -16.397  20.319 -12.153  1.00  0.00      PROA C
ATOM   2184  O   ASP   160     -16.046  20.395 -13.330  1.00  0.00      PROA O
ATOM   2185  N   ASP   161     -16.464  19.160 -11.470  1.00  0.00      PROA N
ATOM   2186  H   ASP   161     -16.751  19.161 -10.502  1.00  0.00      PROA H
ATOM   2187  CA  ASP   161     -16.142  17.898 -12.058  1.00  0.00      PROA C
ATOM   2188  HA  ASP   161     -16.040  17.147 -11.275  1.00  0.00      PROA H
ATOM   2189  CB  ASP   161     -17.207  17.388 -13.046  1.00  0.00      PROA C
ATOM   2190  HB2 ASP   161     -18.200  17.552 -12.627  1.00  0.00      PROA H
ATOM   2191  HB3 ASP   161     -17.116  17.927 -13.989  1.00  0.00      PROA H
ATOM   2192  CG  ASP   161     -16.981  15.897 -13.277  1.00  0.00      PROA C
ATOM   2193  OD1 ASP   161     -15.898  15.514 -13.795  1.00  0.00      PROA O
ATOM   2194  OD2 ASP   161     -17.911  15.116 -12.943  1.00  0.00      PROA O
ATOM   2195  C   ASP   161     -14.834  18.011 -12.770  1.00  0.00      PROA C
ATOM   2196  O   ASP   161     -14.749  17.768 -13.973  1.00  0.00      PROA O
ATOM   2197  N   GLU   162     -13.780  18.435 -12.046  1.00  0.00      PROA N
ATOM   2198  H   GLU   162     -13.902  18.689 -11.076  1.00  0.00      PROA H
ATOM   2199  CA  GLU   162     -12.495  18.516 -12.673  1.00  0.00      PROA C
ATOM   2200  HA  GLU   162     -12.617  18.492 -13.756  1.00  0.00      PROA H
ATOM   2201  CB  GLU   162     -11.726  19.801 -12.322  1.00  0.00      PROA C
ATOM   2202  HB2 GLU   162     -12.342  20.669 -12.557  1.00  0.00      PROA H
ATOM   2203  HB3 GLU   162     -11.486  19.803 -11.259  1.00  0.00      PROA H
ATOM   2204  CG  GLU   162     -10.410  19.962 -13.082  1.00  0.00      PROA C
ATOM   2205  HG2 GLU   162      -9.754  19.121 -12.857  1.00  0.00      PROA H
ATOM   2206  HG3 GLU   162     -10.609  19.991 -14.154  1.00  0.00      PROA H
ATOM   2207  CD  GLU   162      -9.763  21.267 -12.633  1.00  0.00      PROA C
ATOM   2208  OE1 GLU   162      -9.512  21.413 -11.408  1.00  0.00      PROA O
ATOM   2209  OE2 GLU   162      -9.514  22.134 -13.513  1.00  0.00      PROA O
ATOM   2210  C   GLU   162     -11.699  17.357 -12.174  1.00  0.00      PROA C
ATOM   2211  O   GLU   162     -11.396  17.242 -10.984  1.00  0.00      PROA O
ATOM   2212  N   PRO   163     -11.381  16.480 -13.079  1.00  0.00      PROA N
ATOM   2213  CD  PRO   163     -12.288  16.222 -14.185  1.00  0.00      PROA C
ATOM   2214  HD2 PRO   163     -12.024  16.860 -15.029  1.00  0.00      PROA H
ATOM   2215  HD3 PRO   163     -13.311  16.435 -13.875  1.00  0.00      PROA H
ATOM   2216  CG  PRO   163     -12.113  14.734 -14.533  1.00  0.00      PROA C
ATOM   2217  HG2 PRO   163     -12.131  14.609 -15.615  1.00  0.00      PROA H
ATOM   2218  HG3 PRO   163     -12.924  14.158 -14.088  1.00  0.00      PROA H
ATOM   2219  CB  PRO   163     -10.749  14.363 -13.925  1.00  0.00      PROA C
ATOM   2220  HB2 PRO   163      -9.966  14.515 -14.668  1.00  0.00      PROA H
ATOM   2221  HB3 PRO   163     -10.759  13.317 -13.618  1.00  0.00      PROA H
ATOM   2222  CA  PRO   163     -10.614  15.315 -12.738  1.00  0.00      PROA C
ATOM   2223  HA  PRO   163     -11.117  14.769 -11.940  1.00  0.00      PROA H
ATOM   2224  C   PRO   163      -9.201  15.670 -12.424  1.00  0.00      PROA C
ATOM   2225  O   PRO   163      -8.493  14.829 -11.875  1.00  0.00      PROA O
ATOM   2226  N   TYR   164      -8.757  16.889 -12.773  1.00  0.00      PROA N
ATOM   2227  H   TYR   164      -9.399  17.570 -13.155  1.00  0.00      PROA H
ATOM   2228  CA  TYR   164      -7.369  17.206 -12.595  1.00  0.00      PROA C
ATOM   2229  HA  TYR   164      -6.777  16.292 -12.648  1.00  0.00      PROA H
ATOM   2230  CB  TYR   164      -6.813  18.172 -13.656  1.00  0.00      PROA C
ATOM   2231  HB2 TYR   164      -7.399  19.090 -13.655  1.00  0.00      PROA H
ATOM   2232  HB3 TYR   164      -5.773  18.405 -13.427  1.00  0.00      PROA H
ATOM   2233  CG  TYR   164      -6.907  17.507 -14.986  1.00  0.00      PROA C
ATOM   2234  CD1 TYR   164      -5.980  16.560 -15.352  1.00  0.00      PROA C
ATOM   2235  HD1 TYR   164      -5.174  16.293 -14.669  1.00  0.00      PROA H
ATOM   2236  CE1 TYR   164      -6.061  15.942 -16.578  1.00  0.00      PROA C
ATOM   2237  HE1 TYR   164      -5.323  15.191 -16.859  1.00  0.00      PROA H
ATOM   2238  CZ  TYR   164      -7.072  16.273 -17.448  1.00  0.00      PROA C
ATOM   2239  OH  TYR   164      -7.155  15.639 -18.706  1.00  0.00      PROA O
ATOM   2240  HH  TYR   164      -6.455  14.997 -18.848  1.00  0.00      PROA H
ATOM   2241  CE2 TYR   164      -8.001  17.222 -17.091  1.00  0.00      PROA C
ATOM   2242  HE2 TYR   164      -8.802  17.487 -17.781  1.00  0.00      PROA H
ATOM   2243  CD2 TYR   164      -7.915  17.834 -15.864  1.00  0.00      PROA C
ATOM   2244  HD2 TYR   164      -8.656  18.585 -15.588  1.00  0.00      PROA H
ATOM   2245  C   TYR   164      -7.161  17.881 -11.286  1.00  0.00      PROA C
ATOM   2246  O   TYR   164      -7.838  18.850 -10.942  1.00  0.00      PROA O
ATOM   2247  N   ALA   165      -6.222  17.343 -10.496  1.00  0.00      PROA N
ATOM   2248  H   ALA   165      -5.782  16.471 -10.756  1.00  0.00      PROA H
ATOM   2249  CA  ALA   165      -5.845  18.000  -9.290  1.00  0.00      PROA C
ATOM   2250  HA  ALA   165      -6.000  19.073  -9.398  1.00  0.00      PROA H
ATOM   2251  CB  ALA   165      -6.643  17.547  -8.056  1.00  0.00      PROA C
ATOM   2252  HB1 ALA   165      -6.496  16.478  -7.899  1.00  0.00      PROA H
ATOM   2253  HB2 ALA   165      -6.297  18.093  -7.178  1.00  0.00      PROA H
ATOM   2254  HB3 ALA   165      -7.703  17.748  -8.214  1.00  0.00      PROA H
ATOM   2255  C   ALA   165      -4.423  17.623  -9.051  1.00  0.00      PROA C
ATOM   2256  O   ALA   165      -4.068  16.446  -9.115  1.00  0.00      PROA O
ATOM   2257  N   SER   166      -3.557  18.618  -8.785  1.00  0.00      PROA N
ATOM   2258  H   SER   166      -3.870  19.578  -8.805  1.00  0.00      PROA H
ATOM   2259  CA  SER   166      -2.206  18.255  -8.478  1.00  0.00      PROA C
ATOM   2260  HA  SER   166      -2.143  17.177  -8.332  1.00  0.00      PROA H
ATOM   2261  CB  SER   166      -1.199  18.625  -9.580  1.00  0.00      PROA C
ATOM   2262  HB2 SER   166      -1.469  18.115 -10.505  1.00  0.00      PROA H
ATOM   2263  HB3 SER   166      -1.216  19.702  -9.742  1.00  0.00      PROA H
ATOM   2264  OG  SER   166       0.110  18.230  -9.193  1.00  0.00      PROA O
ATOM   2265  HG  SER   166       0.733  18.464  -9.885  1.00  0.00      PROA H
ATOM   2266  C   SER   166      -1.841  19.046  -7.274  1.00  0.00      PROA C
ATOM   2267  O   SER   166      -1.276  20.132  -7.382  1.00  0.00      PROA O
ATOM   2268  N   PHE   167      -2.115  18.488  -6.084  1.00  0.00      PROA N
ATOM   2269  H   PHE   167      -2.499  17.555  -6.040  1.00  0.00      PROA H
ATOM   2270  CA  PHE   167      -1.865  19.211  -4.875  1.00  0.00      PROA C
ATOM   2271  HA  PHE   167      -1.440  20.186  -5.115  1.00  0.00      PROA H
ATOM   2272  CB  PHE   167      -3.128  19.458  -4.027  1.00  0.00      PROA C
ATOM   2273  HB2 PHE   167      -2.868  20.050  -3.149  1.00  0.00      PROA H
ATOM   2274  HB3 PHE   167      -3.866  19.997  -4.621  1.00  0.00      PROA H
ATOM   2275  CG  PHE   167      -3.682  18.139  -3.603  1.00  0.00      PROA C
ATOM   2276  CD1 PHE   167      -3.245  17.527  -2.450  1.00  0.00      PROA C
ATOM   2277  HD1 PHE   167      -2.485  18.005  -1.833  1.00  0.00      PROA H
ATOM   2278  CE1 PHE   167      -3.760  16.310  -2.063  1.00  0.00      PROA C
ATOM   2279  HE1 PHE   167      -3.406  15.834  -1.148  1.00  0.00      PROA H
ATOM   2280  CZ  PHE   167      -4.720  15.693  -2.830  1.00  0.00      PROA C
ATOM   2281  HZ  PHE   167      -5.126  14.729  -2.523  1.00  0.00      PROA H
ATOM   2282  CE2 PHE   167      -5.163  16.297  -3.981  1.00  0.00      PROA C
ATOM   2283  HE2 PHE   167      -5.924  15.812  -4.593  1.00  0.00      PROA H
ATOM   2284  CD2 PHE   167      -4.645  17.513  -4.360  1.00  0.00      PROA C
ATOM   2285  HD2 PHE   167      -5.008  17.981  -5.276  1.00  0.00      PROA H
ATOM   2286  C   PHE   167      -0.928  18.390  -4.059  1.00  0.00      PROA C
ATOM   2287  O   PHE   167      -0.555  17.290  -4.460  1.00  0.00      PROA O
ATOM   2288  N   LYS   168      -0.480  18.938  -2.911  1.00  0.00      PROA N
ATOM   2289  H   LYS   168      -0.750  19.878  -2.661  1.00  0.00      PROA H
ATOM   2290  CA  LYS   168       0.381  18.168  -2.062  1.00  0.00      PROA C
ATOM   2291  HA  LYS   168       0.479  17.159  -2.461  1.00  0.00      PROA H
ATOM   2292  CB  LYS   168       1.809  18.734  -1.918  1.00  0.00      PROA C
ATOM   2293  HB2 LYS   168       2.417  18.042  -1.334  1.00  0.00      PROA H
ATOM   2294  HB3 LYS   168       2.252  18.861  -2.906  1.00  0.00      PROA H
ATOM   2295  CG  LYS   168       1.908  20.087  -1.223  1.00  0.00      PROA C
ATOM   2296  HG2 LYS   168       1.353  20.831  -1.796  1.00  0.00      PROA H
ATOM   2297  HG3 LYS   168       1.487  20.013  -0.221  1.00  0.00      PROA H
ATOM   2298  CD  LYS   168       3.341  20.600  -1.078  1.00  0.00      PROA C
ATOM   2299  HD2 LYS   168       3.831  20.592  -2.052  1.00  0.00      PROA H
ATOM   2300  HD3 LYS   168       3.326  21.617  -0.688  1.00  0.00      PROA H
ATOM   2301  CE  LYS   168       4.211  19.774  -0.135  1.00  0.00      PROA C
ATOM   2302  HE2 LYS   168       3.785  19.798   0.868  1.00  0.00      PROA H
ATOM   2303  HE3 LYS   168       4.252  18.743  -0.487  1.00  0.00      PROA H
ATOM   2304  NZ  LYS   168       5.580  20.337  -0.102  1.00  0.00      PROA N
ATOM   2305  HZ1 LYS   168       5.543  21.292   0.224  1.00  0.00      PROA H
ATOM   2306  HZ2 LYS   168       6.154  19.790   0.522  1.00  0.00      PROA H
ATOM   2307  HZ3 LYS   168       5.976  20.314  -1.031  1.00  0.00      PROA H
ATOM   2308  C   LYS   168      -0.272  18.068  -0.720  1.00  0.00      PROA C
ATOM   2309  O   LYS   168      -1.195  18.814  -0.405  1.00  0.00      PROA O
ATOM   2310  N   ALA   169       0.164  17.101   0.107  1.00  0.00      PROA N
ATOM   2311  H   ALA   169       0.931  16.506  -0.172  1.00  0.00      PROA H
ATOM   2312  CA  ALA   169      -0.460  16.917   1.385  1.00  0.00      PROA C
ATOM   2313  HA  ALA   169      -0.724  17.888   1.804  1.00  0.00      PROA H
ATOM   2314  CB  ALA   169      -1.746  16.077   1.324  1.00  0.00      PROA C
ATOM   2315  HB1 ALA   169      -1.517  15.088   0.928  1.00  0.00      PROA H
ATOM   2316  HB2 ALA   169      -2.165  15.979   2.325  1.00  0.00      PROA H
ATOM   2317  HB3 ALA   169      -2.471  16.569   0.674  1.00  0.00      PROA H
ATOM   2318  C   ALA   169       0.501  16.179   2.244  1.00  0.00      PROA C
ATOM   2319  O   ALA   169       1.622  15.909   1.822  1.00  0.00      PROA O
ATOM   2320  N   MET   170       0.120  15.910   3.510  1.00  0.00      PROA N
ATOM   2321  H   MET   170      -0.747  16.286   3.867  1.00  0.00      PROA H
ATOM   2322  CA  MET   170       0.959  15.085   4.332  1.00  0.00      PROA C
ATOM   2323  HA  MET   170       1.851  14.804   3.773  1.00  0.00      PROA H
ATOM   2324  CB  MET   170       1.454  15.730   5.639  1.00  0.00      PROA C
ATOM   2325  HB2 MET   170       0.634  16.270   6.112  1.00  0.00      PROA H
ATOM   2326  HB3 MET   170       1.815  14.954   6.314  1.00  0.00      PROA H
ATOM   2327  CG  MET   170       2.594  16.725   5.453  1.00  0.00      PROA C
ATOM   2328  HG2 MET   170       3.404  16.252   4.897  1.00  0.00      PROA H
ATOM   2329  HG3 MET   170       2.234  17.593   4.901  1.00  0.00      PROA H
ATOM   2330  SD  MET   170       3.312  17.348   7.003  1.00  0.00      PROA S
ATOM   2331  CE  MET   170       4.110  15.779   7.449  1.00  0.00      PROA C
ATOM   2332  HE1 MET   170       4.819  15.496   6.671  1.00  0.00      PROA H
ATOM   2333  HE2 MET   170       4.638  15.895   8.396  1.00  0.00      PROA H
ATOM   2334  HE3 MET   170       3.353  15.001   7.549  1.00  0.00      PROA H
ATOM   2335  C   MET   170       0.145  13.903   4.754  1.00  0.00      PROA C
ATOM   2336  O   MET   170      -0.784  14.039   5.548  1.00  0.00      PROA O
ATOM   2337  N   GLU   171       0.501  12.705   4.250  1.00  0.00      PROA N
ATOM   2338  H   GLU   171       1.320  12.627   3.663  1.00  0.00      PROA H
ATOM   2339  CA  GLU   171      -0.251  11.513   4.519  1.00  0.00      PROA C
ATOM   2340  HA  GLU   171      -1.246  11.783   4.874  1.00  0.00      PROA H
ATOM   2341  CB  GLU   171      -0.430  10.611   3.289  1.00  0.00      PROA C
ATOM   2342  HB2 GLU   171       0.548  10.354   2.881  1.00  0.00      PROA H
ATOM   2343  HB3 GLU   171      -0.953   9.700   3.579  1.00  0.00      PROA H
ATOM   2344  CG  GLU   171      -1.239  11.284   2.180  1.00  0.00      PROA C
ATOM   2345  HG2 GLU   171      -0.749  12.212   1.885  1.00  0.00      PROA H
ATOM   2346  HG3 GLU   171      -1.301  10.617   1.320  1.00  0.00      PROA H
ATOM   2347  CD  GLU   171      -2.635  11.578   2.712  1.00  0.00      PROA C
ATOM   2348  OE1 GLU   171      -3.197  10.700   3.420  1.00  0.00      PROA O
ATOM   2349  OE2 GLU   171      -3.157  12.688   2.421  1.00  0.00      PROA O
ATOM   2350  C   GLU   171       0.413  10.700   5.586  1.00  0.00      PROA C
ATOM   2351  O   GLU   171       1.491  11.042   6.071  1.00  0.00      PROA O
ATOM   2352  N   ASP   172      -0.263   9.606   6.004  1.00  0.00      PROA N
ATOM   2353  H   ASP   172      -1.164   9.386   5.605  1.00  0.00      PROA H
ATOM   2354  CA  ASP   172       0.246   8.717   7.010  1.00  0.00      PROA C
ATOM   2355  HA  ASP   172       1.106   9.176   7.499  1.00  0.00      PROA H
ATOM   2356  CB  ASP   172      -0.777   8.376   8.108  1.00  0.00      PROA C
ATOM   2357  HB2 ASP   172      -1.711   8.053   7.647  1.00  0.00      PROA H
ATOM   2358  HB3 ASP   172      -0.386   7.575   8.734  1.00  0.00      PROA H
ATOM   2359  CG  ASP   172      -1.024   9.616   8.955  1.00  0.00      PROA C
ATOM   2360  OD1 ASP   172      -0.171  10.542   8.923  1.00  0.00      PROA O
ATOM   2361  OD2 ASP   172      -2.074   9.651   9.651  1.00  0.00      PROA O
ATOM   2362  C   ASP   172       0.626   7.421   6.362  1.00  0.00      PROA C
ATOM   2363  O   ASP   172      -0.071   6.927   5.475  1.00  0.00      PROA O
ATOM   2364  N   SER   173       1.770   6.848   6.795  1.00  0.00      PROA N
ATOM   2365  H   SER   173       2.331   7.309   7.497  1.00  0.00      PROA H
ATOM   2366  CA  SER   173       2.251   5.587   6.304  1.00  0.00      PROA C
ATOM   2367  HA  SER   173       1.412   4.996   5.936  1.00  0.00      PROA H
ATOM   2368  CB  SER   173       3.261   5.693   5.149  1.00  0.00      PROA C
ATOM   2369  HB2 SER   173       4.079   6.351   5.441  1.00  0.00      PROA H
ATOM   2370  HB3 SER   173       3.656   4.703   4.920  1.00  0.00      PROA H
ATOM   2371  OG  SER   173       2.647   6.219   3.987  1.00  0.00      PROA O
ATOM   2372  HG  SER   173       3.295   6.276   3.281  1.00  0.00      PROA H
ATOM   2373  C   SER   173       3.032   4.975   7.415  1.00  0.00      PROA C
ATOM   2374  O   SER   173       3.319   5.622   8.421  1.00  0.00      PROA O
ATOM   2375  N   VAL   174       3.394   3.692   7.248  1.00  0.00      PROA N
ATOM   2376  H   VAL   174       3.114   3.192   6.417  1.00  0.00      PROA H
ATOM   2377  CA  VAL   174       4.177   2.998   8.224  1.00  0.00      PROA C
ATOM   2378  HA  VAL   174       3.696   3.076   9.199  1.00  0.00      PROA H
ATOM   2379  CB  VAL   174       4.347   1.537   7.921  1.00  0.00      PROA C
ATOM   2380  HB  VAL   174       3.375   1.045   7.945  1.00  0.00      PROA H
ATOM   2381  CG1 VAL   174       4.969   1.377   6.528  1.00  0.00      PROA C
ATOM   2382 HG11 VAL   174       5.941   1.870   6.504  1.00  0.00      PROA H
ATOM   2383 HG12 VAL   174       5.094   0.318   6.304  1.00  0.00      PROA H
ATOM   2384 HG13 VAL   174       4.314   1.831   5.783  1.00  0.00      PROA H
ATOM   2385  CG2 VAL   174       5.185   0.912   9.046  1.00  0.00      PROA C
ATOM   2386 HG21 VAL   174       4.670   1.041   9.998  1.00  0.00      PROA H
ATOM   2387 HG22 VAL   174       5.323  -0.151   8.849  1.00  0.00      PROA H
ATOM   2388 HG23 VAL   174       6.157   1.403   9.091  1.00  0.00      PROA H
ATOM   2389  C   VAL   174       5.517   3.659   8.299  1.00  0.00      PROA C
ATOM   2390  O   VAL   174       6.124   3.735   9.367  1.00  0.00      PROA O
ATOM   2391  N   GLY   175       6.008   4.164   7.153  1.00  0.00      PROA N
ATOM   2392  H   GLY   175       5.470   4.100   6.301  1.00  0.00      PROA H
ATOM   2393  CA  GLY   175       7.291   4.804   7.077  1.00  0.00      PROA C
ATOM   2394  HA2 GLY   175       8.063   4.113   7.416  1.00  0.00      PROA H
ATOM   2395  HA3 GLY   175       7.491   5.096   6.047  1.00  0.00      PROA H
ATOM   2396  C   GLY   175       7.278   6.018   7.954  1.00  0.00      PROA C
ATOM   2397  O   GLY   175       8.301   6.389   8.530  1.00  0.00      PROA O
ATOM   2398  N   GLY   176       6.128   6.709   8.039  1.00  0.00      PROA N
ATOM   2399  H   GLY   176       5.317   6.405   7.520  1.00  0.00      PROA H
ATOM   2400  CA  GLY   176       6.069   7.874   8.871  1.00  0.00      PROA C
ATOM   2401  HA2 GLY   176       5.788   7.584   9.884  1.00  0.00      PROA H
ATOM   2402  HA3 GLY   176       7.045   8.359   8.890  1.00  0.00      PROA H
ATOM   2403  C   GLY   176       5.041   8.772   8.272  1.00  0.00      PROA C
ATOM   2404  O   GLY   176       4.267   8.351   7.414  1.00  0.00      PROA O
ATOM   2405  N   LYS   177       4.991  10.037   8.734  1.00  0.00      PROA N
ATOM   2406  H   LYS   177       5.601  10.325   9.486  1.00  0.00      PROA H
ATOM   2407  CA  LYS   177       4.071  10.974   8.159  1.00  0.00      PROA C
ATOM   2408  HA  LYS   177       3.322  10.438   7.576  1.00  0.00      PROA H
ATOM   2409  CB  LYS   177       3.324  11.816   9.208  1.00  0.00      PROA C
ATOM   2410  HB2 LYS   177       2.851  11.156   9.935  1.00  0.00      PROA H
ATOM   2411  HB3 LYS   177       4.031  12.470   9.719  1.00  0.00      PROA H
ATOM   2412  CG  LYS   177       2.226  12.708   8.626  1.00  0.00      PROA C
ATOM   2413  HG2 LYS   177       2.679  13.546   8.098  1.00  0.00      PROA H
ATOM   2414  HG3 LYS   177       1.617  12.128   7.933  1.00  0.00      PROA H
ATOM   2415  CD  LYS   177       1.290  13.285   9.689  1.00  0.00      PROA C
ATOM   2416  HD2 LYS   177       0.804  12.471  10.226  1.00  0.00      PROA H
ATOM   2417  HD3 LYS   177       1.865  13.889  10.391  1.00  0.00      PROA H
ATOM   2418  CE  LYS   177       0.186  14.177   9.121  1.00  0.00      PROA C
ATOM   2419  HE2 LYS   177      -0.352  13.638   8.341  1.00  0.00      PROA H
ATOM   2420  HE3 LYS   177      -0.507  14.450   9.917  1.00  0.00      PROA H
ATOM   2421  NZ  LYS   177       0.774  15.406   8.546  1.00  0.00      PROA N
ATOM   2422  HZ1 LYS   177       1.414  15.158   7.806  1.00  0.00      PROA H
ATOM   2423  HZ2 LYS   177       0.038  15.989   8.174  1.00  0.00      PROA H
ATOM   2424  HZ3 LYS   177       1.270  15.910   9.267  1.00  0.00      PROA H
ATOM   2425  C   LYS   177       4.906  11.910   7.346  1.00  0.00      PROA C
ATOM   2426  O   LYS   177       5.466  12.870   7.872  1.00  0.00      PROA O
ATOM   2427  N   CYS   178       4.998  11.659   6.025  1.00  0.00      PROA N
ATOM   2428  H   CYS   178       4.482  10.891   5.619  1.00  0.00      PROA H
ATOM   2429  CA  CYS   178       5.829  12.487   5.198  1.00  0.00      PROA C
ATOM   2430  HA  CYS   178       6.308  13.250   5.811  1.00  0.00      PROA H
ATOM   2431  CB  CYS   178       6.940  11.709   4.477  1.00  0.00      PROA C
ATOM   2432  HB2 CYS   178       6.496  10.931   3.856  1.00  0.00      PROA H
ATOM   2433  HB3 CYS   178       7.514  12.391   3.850  1.00  0.00      PROA H
ATOM   2434  SG  CYS   178       8.110  10.898   5.607  1.00  0.00      PROA S
ATOM   2435  HG  CYS   178       8.872  10.363   4.658  1.00  0.00      PROA H
ATOM   2436  C   CYS   178       4.966  13.082   4.133  1.00  0.00      PROA C
ATOM   2437  O   CYS   178       3.820  12.679   3.943  1.00  0.00      PROA O
ATOM   2438  N   GLU   179       5.509  14.080   3.409  1.00  0.00      PROA N
ATOM   2439  H   GLU   179       6.458  14.376   3.588  1.00  0.00      PROA H
ATOM   2440  CA  GLU   179       4.748  14.728   2.382  1.00  0.00      PROA C
ATOM   2441  HA  GLU   179       3.759  14.978   2.765  1.00  0.00      PROA H
ATOM   2442  CB  GLU   179       5.377  16.032   1.867  1.00  0.00      PROA C
ATOM   2443  HB2 GLU   179       6.415  15.851   1.590  1.00  0.00      PROA H
ATOM   2444  HB3 GLU   179       4.824  16.382   0.995  1.00  0.00      PROA H
ATOM   2445  CG  GLU   179       5.366  17.157   2.900  1.00  0.00      PROA C
ATOM   2446  HG2 GLU   179       4.337  17.392   3.171  1.00  0.00      PROA H
ATOM   2447  HG3 GLU   179       5.912  16.840   3.789  1.00  0.00      PROA H
ATOM   2448  CD  GLU   179       6.038  18.363   2.264  1.00  0.00      PROA C
ATOM   2449  OE1 GLU   179       6.948  18.149   1.417  1.00  0.00      PROA O
ATOM   2450  OE2 GLU   179       5.658  19.511   2.615  1.00  0.00      PROA O
ATOM   2451  C   GLU   179       4.627  13.804   1.216  1.00  0.00      PROA C
ATOM   2452  O   GLU   179       5.534  13.035   0.904  1.00  0.00      PROA O
ATOM   2453  N   VAL   180       3.460  13.865   0.548  1.00  0.00      PROA N
ATOM   2454  H   VAL   180       2.735  14.497   0.855  1.00  0.00      PROA H
ATOM   2455  CA  VAL   180       3.218  13.049  -0.598  1.00  0.00      PROA C
ATOM   2456  HA  VAL   180       4.129  12.509  -0.858  1.00  0.00      PROA H
ATOM   2457  CB  VAL   180       2.134  12.036  -0.374  1.00  0.00      PROA C
ATOM   2458  HB  VAL   180       1.223  12.542  -0.057  1.00  0.00      PROA H
ATOM   2459  CG1 VAL   180       1.882  11.283  -1.689  1.00  0.00      PROA C
ATOM   2460 HG11 VAL   180       2.797  10.781  -2.003  1.00  0.00      PROA H
ATOM   2461 HG12 VAL   180       1.095  10.543  -1.540  1.00  0.00      PROA H
ATOM   2462 HG13 VAL   180       1.573  11.989  -2.459  1.00  0.00      PROA H
ATOM   2463  CG2 VAL   180       2.542  11.128   0.800  1.00  0.00      PROA C
ATOM   2464 HG21 VAL   180       2.675  11.731   1.697  1.00  0.00      PROA H
ATOM   2465 HG22 VAL   180       1.762  10.386   0.974  1.00  0.00      PROA H
ATOM   2466 HG23 VAL   180       3.477  10.622   0.561  1.00  0.00      PROA H
ATOM   2467  C   VAL   180       2.745  13.965  -1.674  1.00  0.00      PROA C
ATOM   2468  O   VAL   180       2.043  14.938  -1.407  1.00  0.00      PROA O
ATOM   2469  N   LEU   181       3.131  13.677  -2.932  1.00  0.00      PROA N
ATOM   2470  H   LEU   181       3.725  12.879  -3.108  1.00  0.00      PROA H
ATOM   2471  CA  LEU   181       2.692  14.512  -4.004  1.00  0.00      PROA C
ATOM   2472  HA  LEU   181       2.344  15.464  -3.605  1.00  0.00      PROA H
ATOM   2473  CB  LEU   181       3.790  14.822  -5.034  1.00  0.00      PROA C
ATOM   2474  HB2 LEU   181       4.659  15.240  -4.525  1.00  0.00      PROA H
ATOM   2475  HB3 LEU   181       4.078  13.904  -5.547  1.00  0.00      PROA H
ATOM   2476  CG  LEU   181       3.356  15.833  -6.109  1.00  0.00      PROA C
ATOM   2477  HG  LEU   181       2.473  15.457  -6.626  1.00  0.00      PROA H
ATOM   2478  CD1 LEU   181       3.015  17.195  -5.481  1.00  0.00      PROA C
ATOM   2479 HD11 LEU   181       3.892  17.588  -4.967  1.00  0.00      PROA H
ATOM   2480 HD12 LEU   181       2.711  17.890  -6.264  1.00  0.00      PROA H
ATOM   2481 HD13 LEU   181       2.200  17.073  -4.768  1.00  0.00      PROA H
ATOM   2482  CD2 LEU   181       4.411  15.950  -7.219  1.00  0.00      PROA C
ATOM   2483 HD21 LEU   181       4.551  14.978  -7.693  1.00  0.00      PROA H
ATOM   2484 HD22 LEU   181       4.076  16.672  -7.964  1.00  0.00      PROA H
ATOM   2485 HD23 LEU   181       5.356  16.284  -6.790  1.00  0.00      PROA H
ATOM   2486  C   LEU   181       1.589  13.769  -4.683  1.00  0.00      PROA C
ATOM   2487  O   LEU   181       1.657  12.551  -4.842  1.00  0.00      PROA O
ATOM   2488  N   TYR   182       0.532  14.501  -5.086  1.00  0.00      PROA N
ATOM   2489  H   TYR   182       0.534  15.503  -4.961  1.00  0.00      PROA H
ATOM   2490  CA  TYR   182      -0.612  13.887  -5.696  1.00  0.00      PROA C
ATOM   2491  HA  TYR   182      -0.500  12.803  -5.670  1.00  0.00      PROA H
ATOM   2492  CB  TYR   182      -1.959  14.211  -5.017  1.00  0.00      PROA C
ATOM   2493  HB2 TYR   182      -2.008  15.278  -4.797  1.00  0.00      PROA H
ATOM   2494  HB3 TYR   182      -2.777  13.940  -5.683  1.00  0.00      PROA H
ATOM   2495  CG  TYR   182      -2.121  13.460  -3.742  1.00  0.00      PROA C
ATOM   2496  CD1 TYR   182      -1.553  13.900  -2.569  1.00  0.00      PROA C
ATOM   2497  HD1 TYR   182      -0.961  14.816  -2.560  1.00  0.00      PROA H
ATOM   2498  CE1 TYR   182      -1.728  13.188  -1.405  1.00  0.00      PROA C
ATOM   2499  HE1 TYR   182      -1.272  13.538  -0.479  1.00  0.00      PROA H
ATOM   2500  CZ  TYR   182      -2.475  12.036  -1.407  1.00  0.00      PROA C
ATOM   2501  OH  TYR   182      -2.661  11.304  -0.216  1.00  0.00      PROA O
ATOM   2502  HH  TYR   182      -2.220  11.699   0.540  1.00  0.00      PROA H
ATOM   2503  CE2 TYR   182      -3.054  11.597  -2.572  1.00  0.00      PROA C
ATOM   2504  HE2 TYR   182      -3.651  10.686  -2.574  1.00  0.00      PROA H
ATOM   2505  CD2 TYR   182      -2.875  12.311  -3.731  1.00  0.00      PROA C
ATOM   2506  HD2 TYR   182      -3.340  11.955  -4.650  1.00  0.00      PROA H
ATOM   2507  C   TYR   182      -0.778  14.434  -7.073  1.00  0.00      PROA C
ATOM   2508  O   TYR   182      -0.429  15.581  -7.349  1.00  0.00      PROA O
ATOM   2509  N   ASP   183      -1.279  13.578  -7.984  1.00  0.00      PROA N
ATOM   2510  H   ASP   183      -1.425  12.609  -7.739  1.00  0.00      PROA H
ATOM   2511  CA  ASP   183      -1.626  13.975  -9.316  1.00  0.00      PROA C
ATOM   2512  HA  ASP   183      -1.928  15.022  -9.316  1.00  0.00      PROA H
ATOM   2513  CB  ASP   183      -0.490  13.843 -10.351  1.00  0.00      PROA C
ATOM   2514  HB2 ASP   183      -0.850  14.162 -11.329  1.00  0.00      PROA H
ATOM   2515  HB3 ASP   183       0.350  14.468 -10.050  1.00  0.00      PROA H
ATOM   2516  CG  ASP   183      -0.038  12.394 -10.428  1.00  0.00      PROA C
ATOM   2517  OD1 ASP   183       0.498  11.890  -9.408  1.00  0.00      PROA O
ATOM   2518  OD2 ASP   183      -0.224  11.771 -11.508  1.00  0.00      PROA O
ATOM   2519  C   ASP   183      -2.771  13.105  -9.738  1.00  0.00      PROA C
ATOM   2520  O   ASP   183      -2.724  11.886  -9.577  1.00  0.00      PROA O
ATOM   2521  N   ILE   184      -3.849  13.721 -10.267  1.00  0.00      PROA N
ATOM   2522  H   ILE   184      -3.853  14.724 -10.382  1.00  0.00      PROA H
ATOM   2523  CA  ILE   184      -4.993  12.954 -10.666  1.00  0.00      PROA C
ATOM   2524  HA  ILE   184      -4.803  11.896 -10.483  1.00  0.00      PROA H
ATOM   2525  CB  ILE   184      -6.242  13.326  -9.923  1.00  0.00      PROA C
ATOM   2526  HB  ILE   184      -6.414  14.398 -10.014  1.00  0.00      PROA H
ATOM   2527  CG2 ILE   184      -7.409  12.543 -10.548  1.00  0.00      PROA C
ATOM   2528 HG21 ILE   184      -7.219  11.473 -10.458  1.00  0.00      PROA H
ATOM   2529 HG22 ILE   184      -8.334  12.792 -10.028  1.00  0.00      PROA H
ATOM   2530 HG23 ILE   184      -7.502  12.808 -11.601  1.00  0.00      PROA H
ATOM   2531  CG1 ILE   184      -6.073  13.088  -8.413  1.00  0.00      PROA C
ATOM   2532 HG12 ILE   184      -6.068  12.016  -8.212  1.00  0.00      PROA H
ATOM   2533 HG13 ILE   184      -5.131  13.524  -8.079  1.00  0.00      PROA H
ATOM   2534  CD1 ILE   184      -7.187  13.705  -7.567  1.00  0.00      PROA C
ATOM   2535 HD11 ILE   184      -8.146  13.276  -7.858  1.00  0.00      PROA H
ATOM   2536 HD12 ILE   184      -7.001  13.498  -6.513  1.00  0.00      PROA H
ATOM   2537 HD13 ILE   184      -7.209  14.784  -7.725  1.00  0.00      PROA H
ATOM   2538  C   ILE   184      -5.264  13.239 -12.108  1.00  0.00      PROA C
ATOM   2539  O   ILE   184      -5.220  14.388 -12.545  1.00  0.00      PROA O
ATOM   2540  N   ALA   185      -5.538  12.177 -12.891  1.00  0.00      PROA N
ATOM   2541  H   ALA   185      -5.518  11.245 -12.503  1.00  0.00      PROA H
ATOM   2542  CA  ALA   185      -5.860  12.348 -14.277  1.00  0.00      PROA C
ATOM   2543  HA  ALA   185      -6.355  13.309 -14.419  1.00  0.00      PROA H
ATOM   2544  CB  ALA   185      -4.640  12.327 -15.213  1.00  0.00      PROA C
ATOM   2545  HB1 ALA   185      -4.127  11.370 -15.120  1.00  0.00      PROA H
ATOM   2546  HB2 ALA   185      -4.970  12.463 -16.243  1.00  0.00      PROA H
ATOM   2547  HB3 ALA   185      -3.958  13.133 -14.941  1.00  0.00      PROA H
ATOM   2548  C   ALA   185      -6.740  11.201 -14.665  1.00  0.00      PROA C
ATOM   2549  O   ALA   185      -6.762  10.162 -14.007  1.00  0.00      PROA O
ATOM   2550  N   PRO   186      -7.482  11.395 -15.718  1.00  0.00      PROA N
ATOM   2551  CD  PRO   186      -8.021  12.721 -15.976  1.00  0.00      PROA C
ATOM   2552  HD2 PRO   186      -7.356  13.259 -16.653  1.00  0.00      PROA H
ATOM   2553  HD3 PRO   186      -8.104  13.270 -15.038  1.00  0.00      PROA H
ATOM   2554  CG  PRO   186      -9.402  12.494 -16.612  1.00  0.00      PROA C
ATOM   2555  HG2 PRO   186      -9.557  13.215 -17.414  1.00  0.00      PROA H
ATOM   2556  HG3 PRO   186     -10.176  12.621 -15.854  1.00  0.00      PROA H
ATOM   2557  CB  PRO   186      -9.345  11.047 -17.132  1.00  0.00      PROA C
ATOM   2558  HB2 PRO   186      -8.988  11.044 -18.162  1.00  0.00      PROA H
ATOM   2559  HB3 PRO   186     -10.341  10.606 -17.092  1.00  0.00      PROA H
ATOM   2560  CA  PRO   186      -8.368  10.361 -16.180  1.00  0.00      PROA C
ATOM   2561  HA  PRO   186      -9.018  10.046 -15.363  1.00  0.00      PROA H
ATOM   2562  C   PRO   186      -7.603   9.239 -16.806  1.00  0.00      PROA C
ATOM   2563  O   PRO   186      -6.469   9.459 -17.232  1.00  0.00      PROA O
ATOM   2564  N   LEU   187      -8.200   8.031 -16.868  1.00  0.00      PROA N
ATOM   2565  H   LEU   187      -9.146   7.918 -16.534  1.00  0.00      PROA H
ATOM   2566  CA  LEU   187      -7.506   6.894 -17.405  1.00  0.00      PROA C
ATOM   2567  HA  LEU   187      -6.432   7.075 -17.372  1.00  0.00      PROA H
ATOM   2568  CB  LEU   187      -7.785   5.595 -16.629  1.00  0.00      PROA C
ATOM   2569  HB2 LEU   187      -7.521   5.734 -15.580  1.00  0.00      PROA H
ATOM   2570  HB3 LEU   187      -8.843   5.344 -16.707  1.00  0.00      PROA H
ATOM   2571  CG  LEU   187      -6.997   4.371 -17.131  1.00  0.00      PROA C
ATOM   2572  HG  LEU   187      -7.176   4.235 -18.198  1.00  0.00      PROA H
ATOM   2573  CD1 LEU   187      -5.485   4.549 -16.908  1.00  0.00      PROA C
ATOM   2574 HD11 LEU   187      -5.287   4.675 -15.844  1.00  0.00      PROA H
ATOM   2575 HD12 LEU   187      -4.958   3.667 -17.274  1.00  0.00      PROA H
ATOM   2576 HD13 LEU   187      -5.139   5.429 -17.450  1.00  0.00      PROA H
ATOM   2577  CD2 LEU   187      -7.535   3.071 -16.509  1.00  0.00      PROA C
ATOM   2578 HD21 LEU   187      -8.584   2.945 -16.779  1.00  0.00      PROA H
ATOM   2579 HD22 LEU   187      -6.960   2.224 -16.881  1.00  0.00      PROA H
ATOM   2580 HD23 LEU   187      -7.445   3.123 -15.424  1.00  0.00      PROA H
ATOM   2581  C   LEU   187      -7.962   6.697 -18.815  1.00  0.00      PROA C
ATOM   2582  O   LEU   187      -9.146   6.822 -19.124  1.00  0.00      PROA O
ATOM   2583  N   SER   188      -7.005   6.400 -19.720  1.00  0.00      PROA N
ATOM   2584  H   SER   188      -6.044   6.305 -19.425  1.00  0.00      PROA H
ATOM   2585  CA  SER   188      -7.323   6.214 -21.104  1.00  0.00      PROA C
ATOM   2586  HA  SER   188      -8.126   6.893 -21.387  1.00  0.00      PROA H
ATOM   2587  CB  SER   188      -6.136   6.484 -22.047  1.00  0.00      PROA C
ATOM   2588  HB2 SER   188      -5.800   7.513 -21.923  1.00  0.00      PROA H
ATOM   2589  HB3 SER   188      -5.318   5.804 -21.807  1.00  0.00      PROA H
ATOM   2590  OG  SER   188      -6.525   6.282 -23.399  1.00  0.00      PROA O
ATOM   2591  HG  SER   188      -5.777   6.453 -23.976  1.00  0.00      PROA H
ATOM   2592  C   SER   188      -7.766   4.802 -21.325  1.00  0.00      PROA C
ATOM   2593  O   SER   188      -7.485   3.905 -20.533  1.00  0.00      PROA O
ATOM   2594  N   ASP   189      -8.506   4.597 -22.429  1.00  0.00      PROA N
ATOM   2595  H   ASP   189      -8.738   5.373 -23.032  1.00  0.00      PROA H
ATOM   2596  CA  ASP   189      -9.017   3.321 -22.840  1.00  0.00      PROA C
ATOM   2597  HA  ASP   189      -9.593   2.880 -22.027  1.00  0.00      PROA H
ATOM   2598  CB  ASP   189      -9.934   3.456 -24.076  1.00  0.00      PROA C
ATOM   2599  HB2 ASP   189     -10.762   4.125 -23.843  1.00  0.00      PROA H
ATOM   2600  HB3 ASP   189      -9.363   3.862 -24.911  1.00  0.00      PROA H
ATOM   2601  CG  ASP   189     -10.496   2.096 -24.478  1.00  0.00      PROA C
ATOM   2602  OD1 ASP   189     -10.228   1.094 -23.765  1.00  0.00      PROA O
ATOM   2603  OD2 ASP   189     -11.209   2.046 -25.517  1.00  0.00      PROA O
ATOM   2604  C   ASP   189      -7.862   2.449 -23.235  1.00  0.00      PROA C
ATOM   2605  O   ASP   189      -7.837   1.257 -22.936  1.00  0.00      PROA O
ATOM   2606  N   PHE   190      -6.854   3.046 -23.894  1.00  0.00      PROA N
ATOM   2607  H   PHE   190      -6.855   4.048 -24.019  1.00  0.00      PROA H
ATOM   2608  CA  PHE   190      -5.757   2.294 -24.433  1.00  0.00      PROA C
ATOM   2609  HA  PHE   190      -6.128   1.602 -25.190  1.00  0.00      PROA H
ATOM   2610  CB  PHE   190      -4.699   3.195 -25.091  1.00  0.00      PROA C
ATOM   2611  HB2 PHE   190      -5.189   3.904 -25.760  1.00  0.00      PROA H
ATOM   2612  HB3 PHE   190      -4.155   3.741 -24.320  1.00  0.00      PROA H
ATOM   2613  CG  PHE   190      -3.761   2.330 -25.863  1.00  0.00      PROA C
ATOM   2614  CD1 PHE   190      -2.671   1.749 -25.257  1.00  0.00      PROA C
ATOM   2615  HD1 PHE   190      -2.480   1.921 -24.198  1.00  0.00      PROA H
ATOM   2616  CE1 PHE   190      -1.815   0.950 -25.978  1.00  0.00      PROA C
ATOM   2617  HE1 PHE   190      -0.954   0.494 -25.489  1.00  0.00      PROA H
ATOM   2618  CZ  PHE   190      -2.041   0.723 -27.314  1.00  0.00      PROA C
ATOM   2619  HZ  PHE   190      -1.358   0.090 -27.882  1.00  0.00      PROA H
ATOM   2620  CE2 PHE   190      -3.129   1.299 -27.924  1.00  0.00      PROA C
ATOM   2621  HE2 PHE   190      -3.316   1.125 -28.983  1.00  0.00      PROA H
ATOM   2622  CD2 PHE   190      -3.983   2.094 -27.200  1.00  0.00      PROA C
ATOM   2623  HD2 PHE   190      -4.844   2.541 -27.697  1.00  0.00      PROA H
ATOM   2624  C   PHE   190      -5.083   1.579 -23.311  1.00  0.00      PROA C
ATOM   2625  O   PHE   190      -4.769   0.395 -23.411  1.00  0.00      PROA O
ATOM   2626  N   VAL   191      -4.863   2.293 -22.196  1.00  0.00      PROA N
ATOM   2627  H   VAL   191      -5.181   3.250 -22.139  1.00  0.00      PROA H
ATOM   2628  CA  VAL   191      -4.184   1.749 -21.060  1.00  0.00      PROA C
ATOM   2629  HA  VAL   191      -3.168   1.473 -21.341  1.00  0.00      PROA H
ATOM   2630  CB  VAL   191      -4.114   2.736 -19.941  1.00  0.00      PROA C
ATOM   2631  HB  VAL   191      -5.092   3.197 -19.801  1.00  0.00      PROA H
ATOM   2632  CG1 VAL   191      -3.697   1.992 -18.672  1.00  0.00      PROA C
ATOM   2633 HG11 VAL   191      -2.721   1.530 -18.825  1.00  0.00      PROA H
ATOM   2634 HG12 VAL   191      -3.639   2.694 -17.841  1.00  0.00      PROA H
ATOM   2635 HG13 VAL   191      -4.432   1.220 -18.445  1.00  0.00      PROA H
ATOM   2636  CG2 VAL   191      -3.142   3.858 -20.331  1.00  0.00      PROA C
ATOM   2637 HG21 VAL   191      -3.499   4.351 -21.235  1.00  0.00      PROA H
ATOM   2638 HG22 VAL   191      -3.083   4.586 -19.521  1.00  0.00      PROA H
ATOM   2639 HG23 VAL   191      -2.154   3.437 -20.513  1.00  0.00      PROA H
ATOM   2640  C   VAL   191      -4.924   0.560 -20.535  1.00  0.00      PROA C
ATOM   2641  O   VAL   191      -4.319  -0.465 -20.225  1.00  0.00      PROA O
ATOM   2642  N   ILE   192      -6.260   0.657 -20.430  1.00  0.00      PROA N
ATOM   2643  H   ILE   192      -6.731   1.497 -20.733  1.00  0.00      PROA H
ATOM   2644  CA  ILE   192      -7.013  -0.433 -19.888  1.00  0.00      PROA C
ATOM   2645  HA  ILE   192      -6.679  -0.635 -18.870  1.00  0.00      PROA H
ATOM   2646  CB  ILE   192      -8.489  -0.164 -19.835  1.00  0.00      PROA C
ATOM   2647  HB  ILE   192      -8.833   0.170 -20.813  1.00  0.00      PROA H
ATOM   2648  CG2 ILE   192      -9.193  -1.474 -19.442  1.00  0.00      PROA C
ATOM   2649 HG21 ILE   192      -8.834  -1.802 -18.467  1.00  0.00      PROA H
ATOM   2650 HG22 ILE   192     -10.269  -1.309 -19.396  1.00  0.00      PROA H
ATOM   2651 HG23 ILE   192      -8.975  -2.241 -20.185  1.00  0.00      PROA H
ATOM   2652  CG1 ILE   192      -8.779   1.005 -18.879  1.00  0.00      PROA C
ATOM   2653 HG12 ILE   192      -8.602   0.688 -17.852  1.00  0.00      PROA H
ATOM   2654 HG13 ILE   192      -8.124   1.842 -19.119  1.00  0.00      PROA H
ATOM   2655  CD1 ILE   192     -10.216   1.518 -18.954  1.00  0.00      PROA C
ATOM   2656 HD11 ILE   192     -10.904   0.712 -18.698  1.00  0.00      PROA H
ATOM   2657 HD12 ILE   192     -10.345   2.342 -18.252  1.00  0.00      PROA H
ATOM   2658 HD13 ILE   192     -10.426   1.866 -19.965  1.00  0.00      PROA H
ATOM   2659  C   ILE   192      -6.787  -1.613 -20.770  1.00  0.00      PROA C
ATOM   2660  O   ILE   192      -6.615  -2.735 -20.298  1.00  0.00      PROA O
ATOM   2661  N   HID   193      -6.764  -1.373 -22.089  1.00  0.00      PROA N
ATOM   2662  H   HID   193      -6.891  -0.433 -22.434  1.00  0.00      PROA H
ATOM   2663  CA  HID   193      -6.559  -2.436 -23.025  1.00  0.00      PROA C
ATOM   2664  HA  HID   193      -7.368  -3.161 -22.935  1.00  0.00      PROA H
ATOM   2665  CB  HID   193      -6.530  -1.922 -24.475  1.00  0.00      PROA C
ATOM   2666  HB2 HID   193      -7.426  -1.333 -24.670  1.00  0.00      PROA H
ATOM   2667  HB3 HID   193      -5.647  -1.300 -24.623  1.00  0.00      PROA H
ATOM   2668  CG  HID   193      -6.482  -3.009 -25.505  1.00  0.00      PROA C
ATOM   2669  ND1 HID   193      -7.588  -3.691 -25.955  1.00  0.00      PROA N
ATOM   2670  HD1 HID   193      -8.539  -3.551 -25.645  1.00  0.00      PROA H
ATOM   2671  CE1 HID   193      -7.152  -4.578 -26.884  1.00  0.00      PROA C
ATOM   2672  HE1 HID   193      -7.862  -5.236 -27.385  1.00  0.00      PROA H
ATOM   2673  NE2 HID   193      -5.844  -4.514 -27.062  1.00  0.00      PROA N
ATOM   2674  CD2 HID   193      -5.424  -3.525 -26.191  1.00  0.00      PROA C
ATOM   2675  HD2 HID   193      -4.354  -3.319 -26.189  1.00  0.00      PROA H
ATOM   2676  C   HID   193      -5.223  -3.041 -22.724  1.00  0.00      PROA C
ATOM   2677  O   HID   193      -5.068  -4.261 -22.736  1.00  0.00      PROA O
ATOM   2678  N   ARG   194      -4.226  -2.189 -22.429  1.00  0.00      PROA N
ATOM   2679  H   ARG   194      -4.404  -1.195 -22.394  1.00  0.00      PROA H
ATOM   2680  CA  ARG   194      -2.898  -2.657 -22.160  1.00  0.00      PROA C
ATOM   2681  HA  ARG   194      -2.513  -3.182 -23.034  1.00  0.00      PROA H
ATOM   2682  CB  ARG   194      -1.950  -1.487 -21.833  1.00  0.00      PROA C
ATOM   2683  HB2 ARG   194      -2.356  -0.910 -21.002  1.00  0.00      PROA H
ATOM   2684  HB3 ARG   194      -0.970  -1.879 -21.557  1.00  0.00      PROA H
ATOM   2685  CG  ARG   194      -1.761  -0.537 -23.017  1.00  0.00      PROA C
ATOM   2686  HG2 ARG   194      -1.033  -0.959 -23.710  1.00  0.00      PROA H
ATOM   2687  HG3 ARG   194      -2.713  -0.401 -23.530  1.00  0.00      PROA H
ATOM   2688  CD  ARG   194      -1.256   0.859 -22.635  1.00  0.00      PROA C
ATOM   2689  HD2 ARG   194      -1.476   1.559 -23.442  1.00  0.00      PROA H
ATOM   2690  HD3 ARG   194      -1.754   1.189 -21.723  1.00  0.00      PROA H
ATOM   2691  NE  ARG   194       0.214   0.792 -22.413  1.00  0.00      PROA N
ATOM   2692  HE  ARG   194       0.619  -0.092 -22.138  1.00  0.00      PROA H
ATOM   2693  CZ  ARG   194       0.970   1.916 -22.583  1.00  0.00      PROA C
ATOM   2694  NH1 ARG   194       0.379   3.080 -22.979  1.00  0.00      PROA N
ATOM   2695 HH11 ARG   194      -0.617   3.106 -23.144  1.00  0.00      PROA H
ATOM   2696 HH12 ARG   194       0.939   3.911 -23.105  1.00  0.00      PROA H
ATOM   2697  NH2 ARG   194       2.316   1.880 -22.356  1.00  0.00      PROA N
ATOM   2698 HH21 ARG   194       2.752   1.018 -22.061  1.00  0.00      PROA H
ATOM   2699 HH22 ARG   194       2.869   2.715 -22.484  1.00  0.00      PROA H
ATOM   2700  C   ARG   194      -2.947  -3.572 -20.977  1.00  0.00      PROA C
ATOM   2701  O   ARG   194      -2.401  -4.672 -21.021  1.00  0.00      PROA O
ATOM   2702  N   SER   195      -3.621  -3.157 -19.884  1.00  0.00      PROA N
ATOM   2703  H   SER   195      -4.065  -2.250 -19.879  1.00  0.00      PROA H
ATOM   2704  CA  SER   195      -3.679  -4.038 -18.751  1.00  0.00      PROA C
ATOM   2705  HA  SER   195      -3.394  -5.045 -19.058  1.00  0.00      PROA H
ATOM   2706  CB  SER   195      -2.737  -3.611 -17.613  1.00  0.00      PROA C
ATOM   2707  HB2 SER   195      -2.810  -4.325 -16.793  1.00  0.00      PROA H
ATOM   2708  HB3 SER   195      -1.711  -3.585 -17.981  1.00  0.00      PROA H
ATOM   2709  OG  SER   195      -3.096  -2.320 -17.142  1.00  0.00      PROA O
ATOM   2710  HG  SER   195      -2.503  -2.062 -16.432  1.00  0.00      PROA H
ATOM   2711  C   SER   195      -5.070  -4.020 -18.196  1.00  0.00      PROA C
ATOM   2712  O   SER   195      -5.539  -3.019 -17.656  1.00  0.00      PROA O
ATOM   2713  N   PRO   196      -5.735  -5.130 -18.348  1.00  0.00      PROA N
ATOM   2714  CD  PRO   196      -5.521  -5.924 -19.547  1.00  0.00      PROA C
ATOM   2715  HD2 PRO   196      -4.785  -6.702 -19.341  1.00  0.00      PROA H
ATOM   2716  HD3 PRO   196      -5.155  -5.282 -20.348  1.00  0.00      PROA H
ATOM   2717  CG  PRO   196      -6.890  -6.524 -19.893  1.00  0.00      PROA C
ATOM   2718  HG2 PRO   196      -6.759  -7.540 -20.265  1.00  0.00      PROA H
ATOM   2719  HG3 PRO   196      -7.370  -5.916 -20.660  1.00  0.00      PROA H
ATOM   2720  CB  PRO   196      -7.665  -6.483 -18.565  1.00  0.00      PROA C
ATOM   2721  HB2 PRO   196      -7.508  -7.416 -18.024  1.00  0.00      PROA H
ATOM   2722  HB3 PRO   196      -8.728  -6.356 -18.768  1.00  0.00      PROA H
ATOM   2723  CA  PRO   196      -7.071  -5.285 -17.828  1.00  0.00      PROA C
ATOM   2724  HA  PRO   196      -7.694  -4.461 -18.177  1.00  0.00      PROA H
ATOM   2725  C   PRO   196      -7.078  -5.454 -16.343  1.00  0.00      PROA C
ATOM   2726  O   PRO   196      -8.134  -5.320 -15.730  1.00  0.00      PROA O
ATOM   2727  N   GLU   197      -5.909  -5.760 -15.754  1.00  0.00      PROA N
ATOM   2728  H   GLU   197      -5.062  -5.798 -16.302  1.00  0.00      PROA H
ATOM   2729  CA  GLU   197      -5.799  -6.043 -14.353  1.00  0.00      PROA C
ATOM   2730  HA  GLU   197      -6.476  -6.856 -14.092  1.00  0.00      PROA H
ATOM   2731  CB  GLU   197      -4.384  -6.467 -13.920  1.00  0.00      PROA C
ATOM   2732  HB2 GLU   197      -4.379  -6.682 -12.852  1.00  0.00      PROA H
ATOM   2733  HB3 GLU   197      -4.087  -7.359 -14.471  1.00  0.00      PROA H
ATOM   2734  CG  GLU   197      -3.300  -5.415 -14.165  1.00  0.00      PROA C
ATOM   2735  HG2 GLU   197      -3.207  -5.231 -15.235  1.00  0.00      PROA H
ATOM   2736  HG3 GLU   197      -3.571  -4.489 -13.659  1.00  0.00      PROA H
ATOM   2737  CD  GLU   197      -2.000  -5.975 -13.601  1.00  0.00      PROA C
ATOM   2738  OE1 GLU   197      -2.079  -6.970 -12.831  1.00  0.00      PROA O
ATOM   2739  OE2 GLU   197      -0.917  -5.419 -13.924  1.00  0.00      PROA O
ATOM   2740  C   GLU   197      -6.163  -4.826 -13.572  1.00  0.00      PROA C
ATOM   2741  O   GLU   197      -6.668  -4.929 -12.455  1.00  0.00      PROA O
ATOM   2742  N   LEU   198      -5.909  -3.636 -14.140  1.00  0.00      PROA N
ATOM   2743  H   LEU   198      -5.550  -3.593 -15.084  1.00  0.00      PROA H
ATOM   2744  CA  LEU   198      -6.144  -2.425 -13.412  1.00  0.00      PROA C
ATOM   2745  HA  LEU   198      -5.545  -2.426 -12.502  1.00  0.00      PROA H
ATOM   2746  CB  LEU   198      -5.778  -1.156 -14.205  1.00  0.00      PROA C
ATOM   2747  HB2 LEU   198      -6.273  -1.179 -15.176  1.00  0.00      PROA H
ATOM   2748  HB3 LEU   198      -6.104  -0.275 -13.652  1.00  0.00      PROA H
ATOM   2749  CG  LEU   198      -4.265  -1.009 -14.459  1.00  0.00      PROA C
ATOM   2750  HG  LEU   198      -3.908  -1.863 -15.035  1.00  0.00      PROA H
ATOM   2751  CD1 LEU   198      -3.948   0.274 -15.246  1.00  0.00      PROA C
ATOM   2752 HD11 LEU   198      -4.288   1.141 -14.680  1.00  0.00      PROA H
ATOM   2753 HD12 LEU   198      -2.872   0.345 -15.407  1.00  0.00      PROA H
ATOM   2754 HD13 LEU   198      -4.458   0.246 -16.209  1.00  0.00      PROA H
ATOM   2755  CD2 LEU   198      -3.467  -1.110 -13.148  1.00  0.00      PROA C
ATOM   2756 HD21 LEU   198      -3.648  -2.080 -12.686  1.00  0.00      PROA H
ATOM   2757 HD22 LEU   198      -2.403  -1.003 -13.361  1.00  0.00      PROA H
ATOM   2758 HD23 LEU   198      -3.783  -0.319 -12.468  1.00  0.00      PROA H
ATOM   2759  C   LEU   198      -7.582  -2.334 -13.018  1.00  0.00      PROA C
ATOM   2760  O   LEU   198      -7.881  -1.988 -11.874  1.00  0.00      PROA O
ATOM   2761  N   VAL   199      -8.527  -2.632 -13.930  1.00  0.00      PROA N
ATOM   2762  H   VAL   199      -8.258  -2.905 -14.865  1.00  0.00      PROA H
ATOM   2763  CA  VAL   199      -9.897  -2.544 -13.514  1.00  0.00      PROA C
ATOM   2764  HA  VAL   199      -9.943  -2.165 -12.493  1.00  0.00      PROA H
ATOM   2765  CB  VAL   199     -10.714  -1.629 -14.376  1.00  0.00      PROA C
ATOM   2766  HB  VAL   199     -10.671  -1.968 -15.411  1.00  0.00      PROA H
ATOM   2767  CG1 VAL   199     -12.167  -1.659 -13.875  1.00  0.00      PROA C
ATOM   2768 HG11 VAL   199     -12.202  -1.323 -12.838  1.00  0.00      PROA H
ATOM   2769 HG12 VAL   199     -12.778  -0.998 -14.490  1.00  0.00      PROA H
ATOM   2770 HG13 VAL   199     -12.554  -2.676 -13.940  1.00  0.00      PROA H
ATOM   2771  CG2 VAL   199     -10.073  -0.232 -14.357  1.00  0.00      PROA C
ATOM   2772 HG21 VAL   199      -9.055  -0.293 -14.743  1.00  0.00      PROA H
ATOM   2773 HG22 VAL   199     -10.657   0.446 -14.980  1.00  0.00      PROA H
ATOM   2774 HG23 VAL   199     -10.050   0.144 -13.334  1.00  0.00      PROA H
ATOM   2775  C   VAL   199     -10.503  -3.909 -13.606  1.00  0.00      PROA C
ATOM   2776  O   VAL   199     -10.813  -4.393 -14.694  1.00  0.00      PROA O
ATOM   2777  N   PRO   200     -10.663  -4.551 -12.480  1.00  0.00      PROA N
ATOM   2778  CD  PRO   200      -9.688  -4.414 -11.410  1.00  0.00      PROA C
ATOM   2779  HD2 PRO   200      -9.998  -3.618 -10.734  1.00  0.00      PROA H
ATOM   2780  HD3 PRO   200      -8.714  -4.171 -11.835  1.00  0.00      PROA H
ATOM   2781  CG  PRO   200      -9.662  -5.778 -10.699  1.00  0.00      PROA C
ATOM   2782  HG2 PRO   200      -9.599  -5.626  -9.622  1.00  0.00      PROA H
ATOM   2783  HG3 PRO   200      -8.796  -6.348 -11.036  1.00  0.00      PROA H
ATOM   2784  CB  PRO   200     -10.984  -6.453 -11.115  1.00  0.00      PROA C
ATOM   2785  HB2 PRO   200     -11.760  -6.211 -10.389  1.00  0.00      PROA H
ATOM   2786  HB3 PRO   200     -10.845  -7.534 -11.150  1.00  0.00      PROA H
ATOM   2787  CA  PRO   200     -11.264  -5.855 -12.488  1.00  0.00      PROA C
ATOM   2788  HA  PRO   200     -10.699  -6.512 -13.150  1.00  0.00      PROA H
ATOM   2789  C   PRO   200     -12.705  -5.857 -12.893  1.00  0.00      PROA C
ATOM   2790  O   PRO   200     -13.101  -6.741 -13.651  1.00  0.00      PROA O
ATOM   2791  N   MET   201     -13.505  -4.885 -12.407  1.00  0.00      PROA N
ATOM   2792  H   MET   201     -13.130  -4.189 -11.778  1.00  0.00      PROA H
ATOM   2793  CA  MET   201     -14.890  -4.832 -12.778  1.00  0.00      PROA C
ATOM   2794  HA  MET   201     -15.105  -5.626 -13.493  1.00  0.00      PROA H
ATOM   2795  CB  MET   201     -15.847  -5.011 -11.586  1.00  0.00      PROA C
ATOM   2796  HB2 MET   201     -15.600  -4.287 -10.809  1.00  0.00      PROA H
ATOM   2797  HB3 MET   201     -16.873  -4.852 -11.916  1.00  0.00      PROA H
ATOM   2798  CG  MET   201     -15.778  -6.403 -10.955  1.00  0.00      PROA C
ATOM   2799  HG2 MET   201     -16.096  -7.149 -11.684  1.00  0.00      PROA H
ATOM   2800  HG3 MET   201     -14.754  -6.612 -10.646  1.00  0.00      PROA H
ATOM   2801  SD  MET   201     -16.824  -6.629  -9.485  1.00  0.00      PROA S
ATOM   2802  CE  MET   201     -16.263  -8.331  -9.194  1.00  0.00      PROA C
ATOM   2803  HE1 MET   201     -15.185  -8.336  -9.031  1.00  0.00      PROA H
ATOM   2804  HE2 MET   201     -16.764  -8.734  -8.314  1.00  0.00      PROA H
ATOM   2805  HE3 MET   201     -16.501  -8.947 -10.061  1.00  0.00      PROA H
ATOM   2806  C   MET   201     -15.130  -3.461 -13.327  1.00  0.00      PROA C
ATOM   2807  O   MET   201     -15.210  -2.484 -12.585  1.00  0.00      PROA O
ATOM   2808  N   PRO   202     -15.210  -3.377 -14.625  1.00  0.00      PROA N
ATOM   2809  CD  PRO   202     -14.363  -4.240 -15.433  1.00  0.00      PROA C
ATOM   2810  HD2 PRO   202     -14.929  -5.119 -15.743  1.00  0.00      PROA H
ATOM   2811  HD3 PRO   202     -13.499  -4.554 -14.848  1.00  0.00      PROA H
ATOM   2812  CG  PRO   202     -13.936  -3.394 -16.644  1.00  0.00      PROA C
ATOM   2813  HG2 PRO   202     -13.925  -4.018 -17.538  1.00  0.00      PROA H
ATOM   2814  HG3 PRO   202     -12.939  -2.990 -16.471  1.00  0.00      PROA H
ATOM   2815  CB  PRO   202     -14.999  -2.286 -16.716  1.00  0.00      PROA C
ATOM   2816  HB2 PRO   202     -15.817  -2.609 -17.360  1.00  0.00      PROA H
ATOM   2817  HB3 PRO   202     -14.552  -1.380 -17.124  1.00  0.00      PROA H
ATOM   2818  CA  PRO   202     -15.442  -2.109 -15.268  1.00  0.00      PROA C
ATOM   2819  HA  PRO   202     -14.729  -1.375 -14.893  1.00  0.00      PROA H
ATOM   2820  C   PRO   202     -16.847  -1.593 -15.156  1.00  0.00      PROA C
ATOM   2821  O   PRO   202     -17.059  -0.418 -15.437  1.00  0.00      PROA O
ATOM   2822  N   THR   203     -17.812  -2.439 -14.754  1.00  0.00      PROA N
ATOM   2823  H   THR   203     -17.570  -3.365 -14.433  1.00  0.00      PROA H
ATOM   2824  CA  THR   203     -19.213  -2.107 -14.750  1.00  0.00      PROA C
ATOM   2825  HA  THR   203     -19.512  -1.778 -15.745  1.00  0.00      PROA H
ATOM   2826  CB  THR   203     -20.076  -3.274 -14.369  1.00  0.00      PROA C
ATOM   2827  HB  THR   203     -19.830  -4.129 -14.998  1.00  0.00      PROA H
ATOM   2828  CG2 THR   203     -19.815  -3.617 -12.894  1.00  0.00      PROA C
ATOM   2829 HG21 THR   203     -20.059  -2.757 -12.272  1.00  0.00      PROA H
ATOM   2830 HG22 THR   203     -20.436  -4.464 -12.603  1.00  0.00      PROA H
ATOM   2831 HG23 THR   203     -18.765  -3.875 -12.761  1.00  0.00      PROA H
ATOM   2832  OG1 THR   203     -21.446  -2.953 -14.565  1.00  0.00      PROA O
ATOM   2833  HG1 THR   203     -21.989  -3.705 -14.319  1.00  0.00      PROA H
ATOM   2834  C   THR   203     -19.532  -0.998 -13.792  1.00  0.00      PROA C
ATOM   2835  O   THR   203     -20.456  -0.219 -14.026  1.00  0.00      PROA O
ATOM   2836  N   LEU   204     -18.771  -0.891 -12.692  1.00  0.00      PROA N
ATOM   2837  H   LEU   204     -17.940  -1.458 -12.596  1.00  0.00      PROA H
ATOM   2838  CA  LEU   204     -19.067   0.002 -11.605  1.00  0.00      PROA C
ATOM   2839  HA  LEU   204     -20.059  -0.219 -11.212  1.00  0.00      PROA H
ATOM   2840  CB  LEU   204     -18.059  -0.126 -10.450  1.00  0.00      PROA C
ATOM   2841  HB2 LEU   204     -17.054   0.078 -10.819  1.00  0.00      PROA H
ATOM   2842  HB3 LEU   204     -18.311   0.589  -9.667  1.00  0.00      PROA H
ATOM   2843  CG  LEU   204     -18.040  -1.526  -9.808  1.00  0.00      PROA C
ATOM   2844  HG  LEU   204     -17.308  -1.547  -9.001  1.00  0.00      PROA H
ATOM   2845  CD1 LEU   204     -19.416  -1.895  -9.229  1.00  0.00      PROA C
ATOM   2846 HD11 LEU   204     -20.159  -1.890 -10.026  1.00  0.00      PROA H
ATOM   2847 HD12 LEU   204     -19.368  -2.888  -8.783  1.00  0.00      PROA H
ATOM   2848 HD13 LEU   204     -19.696  -1.168  -8.466  1.00  0.00      PROA H
ATOM   2849  CD2 LEU   204     -17.487  -2.586 -10.774  1.00  0.00      PROA C
ATOM   2850 HD21 LEU   204     -16.468  -2.323 -11.057  1.00  0.00      PROA H
ATOM   2851 HD22 LEU   204     -17.489  -3.560 -10.286  1.00  0.00      PROA H
ATOM   2852 HD23 LEU   204     -18.112  -2.626 -11.667  1.00  0.00      PROA H
ATOM   2853  C   LEU   204     -19.102   1.451 -12.007  1.00  0.00      PROA C
ATOM   2854  O   LEU   204     -19.853   2.223 -11.411  1.00  0.00      PROA O
ATOM   2855  N   LYS   205     -18.302   1.893 -12.997  1.00  0.00      PROA N
ATOM   2856  H   LYS   205     -17.762   1.236 -13.541  1.00  0.00      PROA H
ATOM   2857  CA  LYS   205     -18.254   3.313 -13.239  1.00  0.00      PROA C
ATOM   2858  HA  LYS   205     -17.984   3.830 -12.318  1.00  0.00      PROA H
ATOM   2859  CB  LYS   205     -17.234   3.752 -14.311  1.00  0.00      PROA C
ATOM   2860  HB2 LYS   205     -17.036   4.819 -14.209  1.00  0.00      PROA H
ATOM   2861  HB3 LYS   205     -16.305   3.197 -14.179  1.00  0.00      PROA H
ATOM   2862  CG  LYS   205     -17.640   3.542 -15.772  1.00  0.00      PROA C
ATOM   2863  HG2 LYS   205     -18.563   4.087 -15.975  1.00  0.00      PROA H
ATOM   2864  HG3 LYS   205     -16.850   3.910 -16.426  1.00  0.00      PROA H
ATOM   2865  CD  LYS   205     -17.892   2.088 -16.157  1.00  0.00      PROA C
ATOM   2866  HD2 LYS   205     -17.120   1.456 -15.717  1.00  0.00      PROA H
ATOM   2867  HD3 LYS   205     -18.869   1.777 -15.787  1.00  0.00      PROA H
ATOM   2868  CE  LYS   205     -17.876   1.843 -17.668  1.00  0.00      PROA C
ATOM   2869  HE2 LYS   205     -16.880   2.052 -18.060  1.00  0.00      PROA H
ATOM   2870  HE3 LYS   205     -18.135   0.803 -17.871  1.00  0.00      PROA H
ATOM   2871  NZ  LYS   205     -18.854   2.723 -18.342  1.00  0.00      PROA N
ATOM   2872  HZ1 LYS   205     -18.618   3.689 -18.162  1.00  0.00      PROA H
ATOM   2873  HZ2 LYS   205     -18.833   2.551 -19.337  1.00  0.00      PROA H
ATOM   2874  HZ3 LYS   205     -19.780   2.532 -17.987  1.00  0.00      PROA H
ATOM   2875  C   LYS   205     -19.596   3.864 -13.605  1.00  0.00      PROA C
ATOM   2876  O   LYS   205     -19.995   4.904 -13.082  1.00  0.00      PROA O
ATOM   2877  N   GLY   206     -20.345   3.191 -14.497  1.00  0.00      PROA N
ATOM   2878  H   GLY   206     -19.996   2.336 -14.906  1.00  0.00      PROA H
ATOM   2879  CA  GLY   206     -21.635   3.711 -14.847  1.00  0.00      PROA C
ATOM   2880  HA2 GLY   206     -22.142   3.011 -15.512  1.00  0.00      PROA H
ATOM   2881  HA3 GLY   206     -22.229   3.849 -13.944  1.00  0.00      PROA H
ATOM   2882  C   GLY   206     -21.451   5.026 -15.540  1.00  0.00      PROA C
ATOM   2883  O   GLY   206     -20.773   5.124 -16.561  1.00  0.00      PROA O
ATOM   2884  N   ASP   207     -22.095   6.067 -14.987  1.00  0.00      PROA N
ATOM   2885  H   ASP   207     -22.617   5.941 -14.131  1.00  0.00      PROA H
ATOM   2886  CA  ASP   207     -22.123   7.404 -15.508  1.00  0.00      PROA C
ATOM   2887  HA  ASP   207     -22.462   7.384 -16.544  1.00  0.00      PROA H
ATOM   2888  CB  ASP   207     -23.081   8.292 -14.692  1.00  0.00      PROA C
ATOM   2889  HB2 ASP   207     -24.003   7.745 -14.493  1.00  0.00      PROA H
ATOM   2890  HB3 ASP   207     -22.609   8.564 -13.748  1.00  0.00      PROA H
ATOM   2891  CG  ASP   207     -23.410   9.558 -15.470  1.00  0.00      PROA C
ATOM   2892  OD1 ASP   207     -22.639   9.914 -16.400  1.00  0.00      PROA O
ATOM   2893  OD2 ASP   207     -24.450  10.188 -15.138  1.00  0.00      PROA O
ATOM   2894  C   ASP   207     -20.753   8.016 -15.444  1.00  0.00      PROA C
ATOM   2895  O   ASP   207     -20.368   8.781 -16.329  1.00  0.00      PROA O
ATOM   2896  N   GLY   208     -19.966   7.675 -14.405  1.00  0.00      PROA N
ATOM   2897  H   GLY   208     -20.259   6.949 -13.768  1.00  0.00      PROA H
ATOM   2898  CA  GLY   208     -18.704   8.326 -14.177  1.00  0.00      PROA C
ATOM   2899  HA2 GLY   208     -18.811   9.397 -14.348  1.00  0.00      PROA H
ATOM   2900  HA3 GLY   208     -18.386   8.153 -13.149  1.00  0.00      PROA H
ATOM   2901  C   GLY   208     -17.639   7.806 -15.093  1.00  0.00      PROA C
ATOM   2902  O   GLY   208     -17.919   7.131 -16.083  1.00  0.00      PROA O
ATOM   2903  N   ARG   209     -16.369   8.167 -14.781  1.00  0.00      PROA N
ATOM   2904  H   ARG   209     -16.190   8.732 -13.964  1.00  0.00      PROA H
ATOM   2905  CA  ARG   209     -15.235   7.777 -15.574  1.00  0.00      PROA C
ATOM   2906  HA  ARG   209     -15.544   7.035 -16.311  1.00  0.00      PROA H
ATOM   2907  CB  ARG   209     -14.575   8.934 -16.348  1.00  0.00      PROA C
ATOM   2908  HB2 ARG   209     -15.340   9.491 -16.890  1.00  0.00      PROA H
ATOM   2909  HB3 ARG   209     -14.070   9.599 -15.648  1.00  0.00      PROA H
ATOM   2910  CG  ARG   209     -13.537   8.446 -17.366  1.00  0.00      PROA C
ATOM   2911  HG2 ARG   209     -12.900   7.693 -16.902  1.00  0.00      PROA H
ATOM   2912  HG3 ARG   209     -14.047   8.010 -18.225  1.00  0.00      PROA H
ATOM   2913  CD  ARG   209     -12.598   9.523 -17.923  1.00  0.00      PROA C
ATOM   2914  HD2 ARG   209     -11.982   9.922 -17.116  1.00  0.00      PROA H
ATOM   2915  HD3 ARG   209     -11.955   9.086 -18.687  1.00  0.00      PROA H
ATOM   2916  NE  ARG   209     -13.421  10.614 -18.517  1.00  0.00      PROA N
ATOM   2917  HE  ARG   209     -13.792  10.485 -19.448  1.00  0.00      PROA H
ATOM   2918  CZ  ARG   209     -13.653  11.750 -17.797  1.00  0.00      PROA C
ATOM   2919  NH1 ARG   209     -13.093  11.898 -16.561  1.00  0.00      PROA N
ATOM   2920 HH11 ARG   209     -12.508  11.166 -16.183  1.00  0.00      PROA H
ATOM   2921 HH12 ARG   209     -13.265  12.739 -16.029  1.00  0.00      PROA H
ATOM   2922  NH2 ARG   209     -14.428  12.747 -18.317  1.00  0.00      PROA N
ATOM   2923 HH21 ARG   209     -14.829  12.642 -19.238  1.00  0.00      PROA H
ATOM   2924 HH22 ARG   209     -14.595  13.585 -17.779  1.00  0.00      PROA H
ATOM   2925  C   ARG   209     -14.178   7.243 -14.654  1.00  0.00      PROA C
ATOM   2926  O   ARG   209     -14.256   7.403 -13.438  1.00  0.00      PROA O
ATOM   2927  N   HID   210     -13.172   6.550 -15.230  1.00  0.00      PROA N
ATOM   2928  H   HID   210     -13.167   6.404 -16.230  1.00  0.00      PROA H
ATOM   2929  CA  HID   210     -12.087   6.003 -14.465  1.00  0.00      PROA C
ATOM   2930  HA  HID   210     -12.455   5.677 -13.492  1.00  0.00      PROA H
ATOM   2931  CB  HID   210     -11.421   4.791 -15.137  1.00  0.00      PROA C
ATOM   2932  HB2 HID   210     -11.045   5.080 -16.119  1.00  0.00      PROA H
ATOM   2933  HB3 HID   210     -10.593   4.442 -14.520  1.00  0.00      PROA H
ATOM   2934  CG  HID   210     -12.372   3.644 -15.326  1.00  0.00      PROA C
ATOM   2935  ND1 HID   210     -12.703   2.745 -14.336  1.00  0.00      PROA N
ATOM   2936  HD1 HID   210     -12.347   2.745 -13.391  1.00  0.00      PROA H
ATOM   2937  CE1 HID   210     -13.589   1.874 -14.880  1.00  0.00      PROA C
ATOM   2938  HE1 HID   210     -13.997   1.064 -14.276  1.00  0.00      PROA H
ATOM   2939  NE2 HID   210     -13.850   2.148 -16.147  1.00  0.00      PROA N
ATOM   2940  CD2 HID   210     -13.080   3.265 -16.424  1.00  0.00      PROA C
ATOM   2941  HD2 HID   210     -13.157   3.652 -17.440  1.00  0.00      PROA H
ATOM   2942  C   HID   210     -11.042   7.064 -14.292  1.00  0.00      PROA C
ATOM   2943  O   HID   210     -10.891   7.941 -15.141  1.00  0.00      PROA O
ATOM   2944  N   MET   211     -10.297   7.012 -13.168  1.00  0.00      PROA N
ATOM   2945  H   MET   211     -10.465   6.288 -12.484  1.00  0.00      PROA H
ATOM   2946  CA  MET   211      -9.264   7.981 -12.935  1.00  0.00      PROA C
ATOM   2947  HA  MET   211      -9.039   8.503 -13.865  1.00  0.00      PROA H
ATOM   2948  CB  MET   211      -9.618   9.058 -11.892  1.00  0.00      PROA C
ATOM   2949  HB2 MET   211      -9.942   8.578 -10.969  1.00  0.00      PROA H
ATOM   2950  HB3 MET   211      -8.741   9.674 -11.693  1.00  0.00      PROA H
ATOM   2951  CG  MET   211     -10.740  10.008 -12.317  1.00  0.00      PROA C
ATOM   2952  HG2 MET   211     -10.770  10.861 -11.639  1.00  0.00      PROA H
ATOM   2953  HG3 MET   211     -10.556  10.357 -13.333  1.00  0.00      PROA H
ATOM   2954  SD  MET   211     -12.398   9.269 -12.307  1.00  0.00      PROA S
ATOM   2955  CE  MET   211     -12.500   9.134 -10.499  1.00  0.00      PROA C
ATOM   2956  HE1 MET   211     -12.414  10.126 -10.055  1.00  0.00      PROA H
ATOM   2957  HE2 MET   211     -13.458   8.694 -10.220  1.00  0.00      PROA H
ATOM   2958  HE3 MET   211     -11.691   8.502 -10.135  1.00  0.00      PROA H
ATOM   2959  C   MET   211      -8.074   7.261 -12.389  1.00  0.00      PROA C
ATOM   2960  O   MET   211      -8.178   6.131 -11.917  1.00  0.00      PROA O
ATOM   2961  N   GLU   212      -6.888   7.898 -12.475  1.00  0.00      PROA N
ATOM   2962  H   GLU   212      -6.827   8.792 -12.941  1.00  0.00      PROA H
ATOM   2963  CA  GLU   212      -5.744   7.268 -11.892  1.00  0.00      PROA C
ATOM   2964  HA  GLU   212      -6.065   6.416 -11.292  1.00  0.00      PROA H
ATOM   2965  CB  GLU   212      -4.705   6.730 -12.890  1.00  0.00      PROA C
ATOM   2966  HB2 GLU   212      -3.971   6.123 -12.360  1.00  0.00      PROA H
ATOM   2967  HB3 GLU   212      -5.204   6.120 -13.643  1.00  0.00      PROA H
ATOM   2968  CG  GLU   212      -3.922   7.799 -13.646  1.00  0.00      PROA C
ATOM   2969  HG2 GLU   212      -4.616   8.452 -14.175  1.00  0.00      PROA H
ATOM   2970  HG3 GLU   212      -3.336   8.388 -12.940  1.00  0.00      PROA H
ATOM   2971  CD  GLU   212      -3.015   7.067 -14.624  1.00  0.00      PROA C
ATOM   2972  OE1 GLU   212      -3.510   6.703 -15.724  1.00  0.00      PROA O
ATOM   2973  OE2 GLU   212      -1.821   6.858 -14.282  1.00  0.00      PROA O
ATOM   2974  C   GLU   212      -5.087   8.266 -11.001  1.00  0.00      PROA C
ATOM   2975  O   GLU   212      -5.039   9.459 -11.302  1.00  0.00      PROA O
ATOM   2976  N   VAL   213      -4.590   7.784  -9.850  1.00  0.00      PROA N
ATOM   2977  H   VAL   213      -4.674   6.800  -9.637  1.00  0.00      PROA H
ATOM   2978  CA  VAL   213      -3.942   8.652  -8.920  1.00  0.00      PROA C
ATOM   2979  HA  VAL   213      -3.972   9.675  -9.295  1.00  0.00      PROA H
ATOM   2980  CB  VAL   213      -4.583   8.649  -7.562  1.00  0.00      PROA C
ATOM   2981  HB  VAL   213      -4.604   7.632  -7.172  1.00  0.00      PROA H
ATOM   2982  CG1 VAL   213      -3.758   9.549  -6.628  1.00  0.00      PROA C
ATOM   2983 HG11 VAL   213      -3.737  10.564  -7.026  1.00  0.00      PROA H
ATOM   2984 HG12 VAL   213      -4.211   9.557  -5.637  1.00  0.00      PROA H
ATOM   2985 HG13 VAL   213      -2.740   9.165  -6.558  1.00  0.00      PROA H
ATOM   2986  CG2 VAL   213      -6.052   9.078  -7.710  1.00  0.00      PROA C
ATOM   2987 HG21 VAL   213      -6.571   8.379  -8.366  1.00  0.00      PROA H
ATOM   2988 HG22 VAL   213      -6.530   9.081  -6.731  1.00  0.00      PROA H
ATOM   2989 HG23 VAL   213      -6.097  10.080  -8.139  1.00  0.00      PROA H
ATOM   2990  C   VAL   213      -2.552   8.141  -8.750  1.00  0.00      PROA C
ATOM   2991  O   VAL   213      -2.330   6.935  -8.635  1.00  0.00      PROA O
ATOM   2992  N   ILE   214      -1.568   9.057  -8.748  1.00  0.00      PROA N
ATOM   2993  H   ILE   214      -1.788  10.035  -8.867  1.00  0.00      PROA H
ATOM   2994  CA  ILE   214      -0.213   8.627  -8.578  1.00  0.00      PROA C
ATOM   2995  HA  ILE   214      -0.191   7.551  -8.405  1.00  0.00      PROA H
ATOM   2996  CB  ILE   214       0.652   8.913  -9.773  1.00  0.00      PROA C
ATOM   2997  HB  ILE   214       0.574   9.968 -10.034  1.00  0.00      PROA H
ATOM   2998  CG2 ILE   214       2.107   8.564  -9.414  1.00  0.00      PROA C
ATOM   2999 HG21 ILE   214       2.174   7.509  -9.149  1.00  0.00      PROA H
ATOM   3000 HG22 ILE   214       2.751   8.765 -10.270  1.00  0.00      PROA H
ATOM   3001 HG23 ILE   214       2.429   9.172  -8.568  1.00  0.00      PROA H
ATOM   3002  CG1 ILE   214       0.117   8.148 -10.999  1.00  0.00      PROA C
ATOM   3003 HG12 ILE   214       0.343   7.087 -10.894  1.00  0.00      PROA H
ATOM   3004 HG13 ILE   214      -0.963   8.284 -11.070  1.00  0.00      PROA H
ATOM   3005  CD1 ILE   214       0.718   8.608 -12.328  1.00  0.00      PROA C
ATOM   3006 HD11 ILE   214       1.798   8.466 -12.307  1.00  0.00      PROA H
ATOM   3007 HD12 ILE   214       0.291   8.022 -13.143  1.00  0.00      PROA H
ATOM   3008 HD13 ILE   214       0.493   9.663 -12.484  1.00  0.00      PROA H
ATOM   3009  C   ILE   214       0.336   9.374  -7.410  1.00  0.00      PROA C
ATOM   3010  O   ILE   214       0.127  10.578  -7.272  1.00  0.00      PROA O
ATOM   3011  N   LYS   215       1.035   8.663  -6.508  1.00  0.00      PROA N
ATOM   3012  H   LYS   215       1.161   7.669  -6.635  1.00  0.00      PROA H
ATOM   3013  CA  LYS   215       1.589   9.339  -5.377  1.00  0.00      PROA C
ATOM   3014  HA  LYS   215       1.327  10.396  -5.421  1.00  0.00      PROA H
ATOM   3015  CB  LYS   215       1.099   8.813  -4.013  1.00  0.00      PROA C
ATOM   3016  HB2 LYS   215       1.257   7.736  -3.961  1.00  0.00      PROA H
ATOM   3017  HB3 LYS   215       1.658   9.300  -3.214  1.00  0.00      PROA H
ATOM   3018  CG  LYS   215      -0.381   9.047  -3.707  1.00  0.00      PROA C
ATOM   3019  HG2 LYS   215      -0.556  10.110  -3.544  1.00  0.00      PROA H
ATOM   3020  HG3 LYS   215      -0.985   8.704  -4.548  1.00  0.00      PROA H
ATOM   3021  CD  LYS   215      -0.856   8.298  -2.456  1.00  0.00      PROA C
ATOM   3022  HD2 LYS   215      -0.765   7.224  -2.618  1.00  0.00      PROA H
ATOM   3023  HD3 LYS   215      -0.242   8.590  -1.603  1.00  0.00      PROA H
ATOM   3024  CE  LYS   215      -2.311   8.573  -2.077  1.00  0.00      PROA C
ATOM   3025  HE2 LYS   215      -2.443   9.639  -1.890  1.00  0.00      PROA H
ATOM   3026  HE3 LYS   215      -2.964   8.264  -2.893  1.00  0.00      PROA H
ATOM   3027  NZ  LYS   215      -2.665   7.817  -0.855  1.00  0.00      PROA N
ATOM   3028  HZ1 LYS   215      -2.064   8.102  -0.096  1.00  0.00      PROA H
ATOM   3029  HZ2 LYS   215      -3.627   8.003  -0.611  1.00  0.00      PROA H
ATOM   3030  HZ3 LYS   215      -2.547   6.828  -1.025  1.00  0.00      PROA H
ATOM   3031  C   LYS   215       3.057   9.105  -5.376  1.00  0.00      PROA C
ATOM   3032  O   LYS   215       3.528   8.003  -5.653  1.00  0.00      PROA O
ATOM   3033  N   ILE   216       3.826  10.166  -5.080  1.00  0.00      PROA N
ATOM   3034  H   ILE   216       3.410  11.083  -4.995  1.00  0.00      PROA H
ATOM   3035  CA  ILE   216       5.225   9.983  -4.889  1.00  0.00      PROA C
ATOM   3036  HA  ILE   216       5.490   8.949  -5.107  1.00  0.00      PROA H
ATOM   3037  CB  ILE   216       6.136  10.818  -5.730  1.00  0.00      PROA C
ATOM   3038  HB  ILE   216       5.936  10.626  -6.784  1.00  0.00      PROA H
ATOM   3039  CG2 ILE   216       5.896  12.307  -5.426  1.00  0.00      PROA C
ATOM   3040 HG21 ILE   216       6.097  12.500  -4.373  1.00  0.00      PROA H
ATOM   3041 HG22 ILE   216       6.561  12.915  -6.040  1.00  0.00      PROA H
ATOM   3042 HG23 ILE   216       4.861  12.562  -5.651  1.00  0.00      PROA H
ATOM   3043  CG1 ILE   216       7.570  10.335  -5.451  1.00  0.00      PROA C
ATOM   3044 HG12 ILE   216       7.843  10.579  -4.424  1.00  0.00      PROA H
ATOM   3045 HG13 ILE   216       7.625   9.256  -5.594  1.00  0.00      PROA H
ATOM   3046  CD1 ILE   216       8.637  10.948  -6.342  1.00  0.00      PROA C
ATOM   3047 HD11 ILE   216       8.641  12.030  -6.214  1.00  0.00      PROA H
ATOM   3048 HD12 ILE   216       9.613  10.546  -6.070  1.00  0.00      PROA H
ATOM   3049 HD13 ILE   216       8.423  10.707  -7.384  1.00  0.00      PROA H
ATOM   3050  C   ILE   216       5.460  10.388  -3.479  1.00  0.00      PROA C
ATOM   3051  O   ILE   216       4.927  11.396  -3.019  1.00  0.00      PROA O
ATOM   3052  N   LYS   217       6.254   9.592  -2.747  1.00  0.00      PROA N
ATOM   3053  H   LYS   217       6.715   8.803  -3.178  1.00  0.00      PROA H
ATOM   3054  CA  LYS   217       6.451   9.858  -1.356  1.00  0.00      PROA C
ATOM   3055  HA  LYS   217       5.704  10.575  -1.014  1.00  0.00      PROA H
ATOM   3056  CB  LYS   217       6.314   8.562  -0.532  1.00  0.00      PROA C
ATOM   3057  HB2 LYS   217       5.444   8.002  -0.876  1.00  0.00      PROA H
ATOM   3058  HB3 LYS   217       7.210   7.955  -0.658  1.00  0.00      PROA H
ATOM   3059  CG  LYS   217       6.131   8.714   0.980  1.00  0.00      PROA C
ATOM   3060  HG2 LYS   217       5.347   9.444   1.181  1.00  0.00      PROA H
ATOM   3061  HG3 LYS   217       5.850   7.753   1.411  1.00  0.00      PROA H
ATOM   3062  CD  LYS   217       7.368   9.184   1.740  1.00  0.00      PROA C
ATOM   3063  HD2 LYS   217       8.230   8.592   1.434  1.00  0.00      PROA H
ATOM   3064  HD3 LYS   217       7.553  10.235   1.519  1.00  0.00      PROA H
ATOM   3065  CE  LYS   217       7.209   9.041   3.256  1.00  0.00      PROA C
ATOM   3066  HE2 LYS   217       8.113   9.394   3.751  1.00  0.00      PROA H
ATOM   3067  HE3 LYS   217       6.357   9.633   3.590  1.00  0.00      PROA H
ATOM   3068  NZ  LYS   217       6.983   7.621   3.607  1.00  0.00      PROA N
ATOM   3069  HZ1 LYS   217       7.772   7.069   3.302  1.00  0.00      PROA H
ATOM   3070  HZ2 LYS   217       6.879   7.534   4.608  1.00  0.00      PROA H
ATOM   3071  HZ3 LYS   217       6.145   7.290   3.152  1.00  0.00      PROA H
ATOM   3072  C   LYS   217       7.825  10.420  -1.200  1.00  0.00      PROA C
ATOM   3073  O   LYS   217       8.789   9.897  -1.756  1.00  0.00      PROA O
ATOM   3074  N   ASN   218       7.938  11.528  -0.438  1.00  0.00      PROA N
ATOM   3075  H   ASN   218       7.123  11.913   0.017  1.00  0.00      PROA H
ATOM   3076  CA  ASN   218       9.212  12.161  -0.273  1.00  0.00      PROA C
ATOM   3077  HA  ASN   218       9.946  11.674  -0.915  1.00  0.00      PROA H
ATOM   3078  CB  ASN   218       9.168  13.653  -0.643  1.00  0.00      PROA C
ATOM   3079  HB2 ASN   218       8.533  13.793  -1.518  1.00  0.00      PROA H
ATOM   3080  HB3 ASN   218       8.764  14.223   0.194  1.00  0.00      PROA H
ATOM   3081  CG  ASN   218      10.582  14.113  -0.949  1.00  0.00      PROA C
ATOM   3082  OD1 ASN   218      10.786  15.153  -1.573  1.00  0.00      PROA O
ATOM   3083  ND2 ASN   218      11.592  13.320  -0.501  1.00  0.00      PROA N
ATOM   3084 HD21 ASN   218      12.551  13.581  -0.678  1.00  0.00      PROA H
ATOM   3085 HD22 ASN   218      11.378  12.474   0.008  1.00  0.00      PROA H
ATOM   3086  C   ASN   218       9.603  12.035   1.167  1.00  0.00      PROA C
ATOM   3087  O   ASN   218       8.906  12.498   2.069  1.00  0.00      PROA O
ATOM   3088  N   PHE   219      10.736  11.346   1.389  1.00  0.00      PROA N
ATOM   3089  H   PHE   219      11.263  10.975   0.611  1.00  0.00      PROA H
ATOM   3090  CA  PHE   219      11.343  11.043   2.654  1.00  0.00      PROA C
ATOM   3091  HA  PHE   219      10.576  10.721   3.358  1.00  0.00      PROA H
ATOM   3092  CB  PHE   219      12.387   9.923   2.537  1.00  0.00      PROA C
ATOM   3093  HB2 PHE   219      13.141  10.203   1.802  1.00  0.00      PROA H
ATOM   3094  HB3 PHE   219      12.864   9.768   3.505  1.00  0.00      PROA H
ATOM   3095  CG  PHE   219      11.636   8.714   2.106  1.00  0.00      PROA C
ATOM   3096  CD1 PHE   219      10.945   7.960   3.026  1.00  0.00      PROA C
ATOM   3097  HD1 PHE   219      10.950   8.245   4.078  1.00  0.00      PROA H
ATOM   3098  CE1 PHE   219      10.245   6.845   2.630  1.00  0.00      PROA C
ATOM   3099  HE1 PHE   219       9.701   6.254   3.366  1.00  0.00      PROA H
ATOM   3100  CZ  PHE   219      10.232   6.477   1.306  1.00  0.00      PROA C
ATOM   3101  HZ  PHE   219       9.677   5.593   0.991  1.00  0.00      PROA H
ATOM   3102  CE2 PHE   219      10.919   7.226   0.381  1.00  0.00      PROA C
ATOM   3103  HE2 PHE   219      10.910   6.937  -0.670  1.00  0.00      PROA H
ATOM   3104  CD2 PHE   219      11.617   8.340   0.783  1.00  0.00      PROA C
ATOM   3105  HD2 PHE   219      12.159   8.929   0.042  1.00  0.00      PROA H
ATOM   3106  C   PHE   219      12.026  12.232   3.260  1.00  0.00      PROA C
ATOM   3107  O   PHE   219      12.147  12.318   4.481  1.00  0.00      PROA O
ATOM   3108  N   ASP   220      12.524  13.173   2.432  1.00  0.00      PROA N
ATOM   3109  H   ASP   220      12.295  13.153   1.449  1.00  0.00      PROA H
ATOM   3110  CA  ASP   220      13.382  14.209   2.939  1.00  0.00      PROA C
ATOM   3111  HA  ASP   220      14.279  13.762   3.367  1.00  0.00      PROA H
ATOM   3112  CB  ASP   220      13.828  15.206   1.849  1.00  0.00      PROA C
ATOM   3113  HB2 ASP   220      14.499  15.946   2.285  1.00  0.00      PROA H
ATOM   3114  HB3 ASP   220      14.347  14.668   1.055  1.00  0.00      PROA H
ATOM   3115  CG  ASP   220      12.614  15.916   1.260  1.00  0.00      PROA C
ATOM   3116  OD1 ASP   220      11.494  15.346   1.316  1.00  0.00      PROA O
ATOM   3117  OD2 ASP   220      12.801  17.046   0.734  1.00  0.00      PROA O
ATOM   3118  C   ASP   220      12.771  14.991   4.070  1.00  0.00      PROA C
ATOM   3119  O   ASP   220      13.372  15.073   5.140  1.00  0.00      PROA O
ATOM   3120  N   ASN   221      11.568  15.576   3.911  1.00  0.00      PROA N
ATOM   3121  H   ASN   221      11.073  15.481   3.036  1.00  0.00      PROA H
ATOM   3122  CA  ASN   221      11.049  16.319   5.024  1.00  0.00      PROA C
ATOM   3123  HA  ASN   221      11.825  16.431   5.781  1.00  0.00      PROA H
ATOM   3124  CB  ASN   221      10.557  17.740   4.678  1.00  0.00      PROA C
ATOM   3125  HB2 ASN   221      10.284  18.264   5.594  1.00  0.00      PROA H
ATOM   3126  HB3 ASN   221      11.351  18.287   4.170  1.00  0.00      PROA H
ATOM   3127  CG  ASN   221       9.341  17.649   3.764  1.00  0.00      PROA C
ATOM   3128  OD1 ASN   221       8.245  18.074   4.128  1.00  0.00      PROA O
ATOM   3129  ND2 ASN   221       9.534  17.076   2.546  1.00  0.00      PROA N
ATOM   3130 HD21 ASN   221       8.760  16.991   1.903  1.00  0.00      PROA H
ATOM   3131 HD22 ASN   221      10.451  16.737   2.290  1.00  0.00      PROA H
ATOM   3132  C   ASN   221       9.886  15.546   5.548  1.00  0.00      PROA C
ATOM   3133  O   ASN   221       9.019  15.127   4.782  1.00  0.00      PROA O
ATOM   3134  N   CYS   222       9.855  15.307   6.875  1.00  0.00      PROA N
ATOM   3135  H   CYS   222      10.592  15.660   7.469  1.00  0.00      PROA H
ATOM   3136  CA  CYS   222       8.770  14.550   7.428  1.00  0.00      PROA C
ATOM   3137  HA  CYS   222       7.884  14.677   6.806  1.00  0.00      PROA H
ATOM   3138  CB  CYS   222       9.068  13.044   7.513  1.00  0.00      PROA C
ATOM   3139  HB2 CYS   222       9.893  12.875   8.205  1.00  0.00      PROA H
ATOM   3140  HB3 CYS   222       8.183  12.517   7.869  1.00  0.00      PROA H
ATOM   3141  SG  CYS   222       9.534  12.309   5.920  1.00  0.00      PROA S
ATOM   3142  HG  CYS   222       9.702  11.073   6.381  1.00  0.00      PROA H
ATOM   3143  C   CYS   222       8.569  14.996   8.842  1.00  0.00      PROA C
ATOM   3144  O   CYS   222       9.532  15.306   9.542  1.00  0.00      PROA O
ATOM   3145  N   ASP   223       7.296  15.101   9.277  1.00  0.00      PROA N
ATOM   3146  H   ASP   223       6.530  14.916   8.646  1.00  0.00      PROA H
ATOM   3147  CA  ASP   223       7.026  15.475  10.636  1.00  0.00      PROA C
ATOM   3148  HA  ASP   223       7.715  16.262  10.941  1.00  0.00      PROA H
ATOM   3149  CB  ASP   223       5.598  16.001  10.846  1.00  0.00      PROA C
ATOM   3150  HB2 ASP   223       4.891  15.354  10.327  1.00  0.00      PROA H
ATOM   3151  HB3 ASP   223       5.366  16.011  11.911  1.00  0.00      PROA H
ATOM   3152  CG  ASP   223       5.606  17.407  10.261  1.00  0.00      PROA C
ATOM   3153  OD1 ASP   223       6.675  18.065  10.354  1.00  0.00      PROA O
ATOM   3154  OD2 ASP   223       4.559  17.838   9.708  1.00  0.00      PROA O
ATOM   3155  C   ASP   223       7.307  14.364  11.611  1.00  0.00      PROA C
ATOM   3156  O   ASP   223       8.000  14.579  12.604  1.00  0.00      PROA O
ATOM   3157  N   GLN   224       6.811  13.134  11.353  1.00  0.00      PROA N
ATOM   3158  H   GLN   224       6.303  12.964  10.497  1.00  0.00      PROA H
ATOM   3159  CA  GLN   224       7.007  12.064  12.299  1.00  0.00      PROA C
ATOM   3160  HA  GLN   224       7.315  12.479  13.259  1.00  0.00      PROA H
ATOM   3161  CB  GLN   224       5.754  11.211  12.559  1.00  0.00      PROA C
ATOM   3162  HB2 GLN   224       5.394  10.797  11.618  1.00  0.00      PROA H
ATOM   3163  HB3 GLN   224       6.001  10.399  13.242  1.00  0.00      PROA H
ATOM   3164  CG  GLN   224       4.566  11.942  13.182  1.00  0.00      PROA C
ATOM   3165  HG2 GLN   224       4.858  12.353  14.148  1.00  0.00      PROA H
ATOM   3166  HG3 GLN   224       4.251  12.751  12.524  1.00  0.00      PROA H
ATOM   3167  CD  GLN   224       3.459  10.910  13.343  1.00  0.00      PROA C
ATOM   3168  OE1 GLN   224       2.369  11.053  12.789  1.00  0.00      PROA O
ATOM   3169  NE2 GLN   224       3.752   9.832  14.116  1.00  0.00      PROA N
ATOM   3170 HE21 GLN   224       3.057   9.113  14.259  1.00  0.00      PROA H
ATOM   3171 HE22 GLN   224       4.664   9.754  14.543  1.00  0.00      PROA H
ATOM   3172  C   GLN   224       7.962  11.096  11.693  1.00  0.00      PROA C
ATOM   3173  O   GLN   224       7.702  10.552  10.620  1.00  0.00      PROA O
ATOM   3174  N   ARG   225       9.086  10.821  12.379  1.00  0.00      PROA N
ATOM   3175  H   ARG   225       9.244  11.248  13.280  1.00  0.00      PROA H
ATOM   3176  CA  ARG   225      10.023   9.919  11.788  1.00  0.00      PROA C
ATOM   3177  HA  ARG   225       9.561   9.419  10.936  1.00  0.00      PROA H
ATOM   3178  CB  ARG   225      11.283  10.645  11.292  1.00  0.00      PROA C
ATOM   3179  HB2 ARG   225      10.994  11.499  10.680  1.00  0.00      PROA H
ATOM   3180  HB3 ARG   225      11.864  10.992  12.147  1.00  0.00      PROA H
ATOM   3181  CG  ARG   225      12.219   9.789  10.442  1.00  0.00      PROA C
ATOM   3182  HG2 ARG   225      12.680   9.025  11.067  1.00  0.00      PROA H
ATOM   3183  HG3 ARG   225      11.650   9.311   9.645  1.00  0.00      PROA H
ATOM   3184  CD  ARG   225      13.338  10.608   9.797  1.00  0.00      PROA C
ATOM   3185  HD2 ARG   225      12.904  11.372   9.152  1.00  0.00      PROA H
ATOM   3186  HD3 ARG   225      13.935  11.085  10.574  1.00  0.00      PROA H
ATOM   3187  NE  ARG   225      14.176   9.672   9.000  1.00  0.00      PROA N
ATOM   3188  HE  ARG   225      14.373   8.758   9.381  1.00  0.00      PROA H
ATOM   3189  CZ  ARG   225      14.659  10.055   7.784  1.00  0.00      PROA C
ATOM   3190  NH1 ARG   225      14.374  11.294   7.284  1.00  0.00      PROA N
ATOM   3191 HH11 ARG   225      13.801  11.931   7.819  1.00  0.00      PROA H
ATOM   3192 HH12 ARG   225      14.738  11.567   6.383  1.00  0.00      PROA H
ATOM   3193  NH2 ARG   225      15.436   9.198   7.063  1.00  0.00      PROA N
ATOM   3194 HH21 ARG   225      15.650   8.283   7.432  1.00  0.00      PROA H
ATOM   3195 HH22 ARG   225      15.795   9.482   6.162  1.00  0.00      PROA H
ATOM   3196  C   ARG   225      10.422   8.923  12.825  1.00  0.00      PROA C
ATOM   3197  O   ARG   225      10.538   9.258  14.003  1.00  0.00      PROA O
ATOM   3198  N   ILE   226      10.594   7.645  12.417  1.00  0.00      PROA N
ATOM   3199  H   ILE   226      10.416   7.394  11.455  1.00  0.00      PROA H
ATOM   3200  CA  ILE   226      11.030   6.668  13.369  1.00  0.00      PROA C
ATOM   3201  HA  ILE   226      11.144   7.137  14.346  1.00  0.00      PROA H
ATOM   3202  CB  ILE   226      10.080   5.517  13.536  1.00  0.00      PROA C
ATOM   3203  HB  ILE   226       9.932   5.025  12.575  1.00  0.00      PROA H
ATOM   3204  CG2 ILE   226      10.713   4.547  14.548  1.00  0.00      PROA C
ATOM   3205 HG21 ILE   226      10.864   5.060  15.498  1.00  0.00      PROA H
ATOM   3206 HG22 ILE   226      10.051   3.695  14.698  1.00  0.00      PROA H
ATOM   3207 HG23 ILE   226      11.673   4.199  14.167  1.00  0.00      PROA H
ATOM   3208  CG1 ILE   226       8.679   6.004  13.949  1.00  0.00      PROA C
ATOM   3209 HG12 ILE   226       8.093   5.160  14.310  1.00  0.00      PROA H
ATOM   3210 HG13 ILE   226       8.771   6.748  14.740  1.00  0.00      PROA H
ATOM   3211  CD1 ILE   226       7.896   6.648  12.806  1.00  0.00      PROA C
ATOM   3212 HD11 ILE   226       7.765   5.925  12.001  1.00  0.00      PROA H
ATOM   3213 HD12 ILE   226       6.919   6.967  13.169  1.00  0.00      PROA H
ATOM   3214 HD13 ILE   226       8.444   7.513  12.431  1.00  0.00      PROA H
ATOM   3215  C   ILE   226      12.302   6.070  12.849  1.00  0.00      PROA C
ATOM   3216  O   ILE   226      12.273   5.281  11.905  1.00  0.00      PROA O
ATOM   3217  N   ASN   227      13.453   6.442  13.450  1.00  0.00      PROA N
ATOM   3218  H   ASN   227      13.440   7.142  14.179  1.00  0.00      PROA H
ATOM   3219  CA  ASN   227      14.718   5.867  13.082  1.00  0.00      PROA C
ATOM   3220  HA  ASN   227      14.771   4.841  13.448  1.00  0.00      PROA H
ATOM   3221  CB  ASN   227      14.977   5.815  11.566  1.00  0.00      PROA C
ATOM   3222  HB2 ASN   227      15.896   5.261  11.372  1.00  0.00      PROA H
ATOM   3223  HB3 ASN   227      14.143   5.317  11.071  1.00  0.00      PROA H
ATOM   3224  CG  ASN   227      15.112   7.236  11.042  1.00  0.00      PROA C
ATOM   3225  OD1 ASN   227      14.462   8.158  11.529  1.00  0.00      PROA O
ATOM   3226  ND2 ASN   227      15.988   7.417  10.017  1.00  0.00      PROA N
ATOM   3227 HD21 ASN   227      16.120   8.340   9.627  1.00  0.00      PROA H
ATOM   3228 HD22 ASN   227      16.502   6.629   9.650  1.00  0.00      PROA H
ATOM   3229  C   ASN   227      15.791   6.716  13.696  1.00  0.00      PROA C
ATOM   3230  O   ASN   227      15.525   7.821  14.164  1.00  0.00      PROA O
ATOM   3231  N   TYR   228      17.043   6.211  13.723  1.00  0.00      PROA N
ATOM   3232  H   TYR   228      17.226   5.295  13.338  1.00  0.00      PROA H
ATOM   3233  CA  TYR   228      18.106   6.983  14.302  1.00  0.00      PROA C
ATOM   3234  HA  TYR   228      17.755   7.996  14.497  1.00  0.00      PROA H
ATOM   3235  CB  TYR   228      18.610   6.397  15.631  1.00  0.00      PROA C
ATOM   3236  HB2 TYR   228      17.793   6.372  16.352  1.00  0.00      PROA H
ATOM   3237  HB3 TYR   228      18.978   5.384  15.465  1.00  0.00      PROA H
ATOM   3238  CG  TYR   228      19.711   7.260  16.139  1.00  0.00      PROA C
ATOM   3239  CD1 TYR   228      19.435   8.374  16.898  1.00  0.00      PROA C
ATOM   3240  HD1 TYR   228      18.403   8.633  17.132  1.00  0.00      PROA H
ATOM   3241  CE1 TYR   228      20.455   9.168  17.367  1.00  0.00      PROA C
ATOM   3242  HE1 TYR   228      20.229  10.049  17.967  1.00  0.00      PROA H
ATOM   3243  CZ  TYR   228      21.762   8.850  17.080  1.00  0.00      PROA C
ATOM   3244  OH  TYR   228      22.811   9.661  17.560  1.00  0.00      PROA O
ATOM   3245  HH  TYR   228      22.502  10.408  18.076  1.00  0.00      PROA H
ATOM   3246  CE2 TYR   228      22.046   7.741  16.322  1.00  0.00      PROA C
ATOM   3247  HE2 TYR   228      23.081   7.489  16.091  1.00  0.00      PROA H
ATOM   3248  CD2 TYR   228      21.021   6.952  15.855  1.00  0.00      PROA C
ATOM   3249  HD2 TYR   228      21.257   6.074  15.254  1.00  0.00      PROA H
ATOM   3250  C   TYR   228      19.271   6.989  13.360  1.00  0.00      PROA C
ATOM   3251  O   TYR   228      19.597   5.969  12.756  1.00  0.00      PROA O
ATOM   3252  N   HID   229      19.921   8.163  13.195  1.00  0.00      PROA N
ATOM   3253  H   HID   229      19.580   8.998  13.649  1.00  0.00      PROA H
ATOM   3254  CA  HID   229      21.099   8.239  12.376  1.00  0.00      PROA C
ATOM   3255  HA  HID   229      21.824   7.497  12.711  1.00  0.00      PROA H
ATOM   3256  CB  HID   229      20.847   7.978  10.881  1.00  0.00      PROA C
ATOM   3257  HB2 HID   229      20.373   7.004  10.756  1.00  0.00      PROA H
ATOM   3258  HB3 HID   229      20.194   8.753  10.481  1.00  0.00      PROA H
ATOM   3259  CG  HID   229      22.116   7.982  10.079  1.00  0.00      PROA C
ATOM   3260  ND1 HID   229      22.979   6.913   9.988  1.00  0.00      PROA N
ATOM   3261  HD1 HID   229      22.861   6.015  10.434  1.00  0.00      PROA H
ATOM   3262  CE1 HID   229      24.006   7.304   9.190  1.00  0.00      PROA C
ATOM   3263  HE1 HID   229      24.821   6.614   8.973  1.00  0.00      PROA H
ATOM   3264  NE2 HID   229      23.860   8.545   8.764  1.00  0.00      PROA N
ATOM   3265  CD2 HID   229      22.670   8.971   9.323  1.00  0.00      PROA C
ATOM   3266  HD2 HID   229      22.371   9.991   9.083  1.00  0.00      PROA H
ATOM   3267  C   HID   229      21.655   9.624  12.490  1.00  0.00      PROA C
ATOM   3268  O   HID   229      20.914  10.572  12.743  1.00  0.00      PROA O
ATOM   3269  N   PHE   230      22.987   9.776  12.323  1.00  0.00      PROA N
ATOM   3270  H   PHE   230      23.568   8.970  12.138  1.00  0.00      PROA H
ATOM   3271  CA  PHE   230      23.560  11.089  12.413  1.00  0.00      PROA C
ATOM   3272  HA  PHE   230      22.912  11.804  11.906  1.00  0.00      PROA H
ATOM   3273  CB  PHE   230      23.730  11.551  13.872  1.00  0.00      PROA C
ATOM   3274  HB2 PHE   230      22.771  11.492  14.386  1.00  0.00      PROA H
ATOM   3275  HB3 PHE   230      24.452  10.907  14.375  1.00  0.00      PROA H
ATOM   3276  CG  PHE   230      24.221  12.958  13.881  1.00  0.00      PROA C
ATOM   3277  CD1 PHE   230      23.340  13.996  13.697  1.00  0.00      PROA C
ATOM   3278  HD1 PHE   230      22.281  13.791  13.540  1.00  0.00      PROA H
ATOM   3279  CE1 PHE   230      23.778  15.298  13.709  1.00  0.00      PROA C
ATOM   3280  HE1 PHE   230      23.071  16.112  13.557  1.00  0.00      PROA H
ATOM   3281  CZ  PHE   230      25.108  15.572  13.912  1.00  0.00      PROA C
ATOM   3282  HZ  PHE   230      25.456  16.605  13.922  1.00  0.00      PROA H
ATOM   3283  CE2 PHE   230      25.996  14.541  14.103  1.00  0.00      PROA C
ATOM   3284  HE2 PHE   230      27.052  14.754  14.263  1.00  0.00      PROA H
ATOM   3285  CD2 PHE   230      25.551  13.239  14.091  1.00  0.00      PROA C
ATOM   3286  HD2 PHE   230      26.261  12.427  14.249  1.00  0.00      PROA H
ATOM   3287  C   PHE   230      24.927  11.067  11.787  1.00  0.00      PROA C
ATOM   3288  O   PHE   230      25.593  10.030  11.772  1.00  0.00      PROA O
ATOM   3289  N   GLY   231      25.383  12.230  11.272  1.00  0.00      PROA N
ATOM   3290  H   GLY   231      24.792  13.049  11.273  1.00  0.00      PROA H
ATOM   3291  CA  GLY   231      26.702  12.350  10.711  1.00  0.00      PROA C
ATOM   3292  HA2 GLY   231      27.220  13.189  11.175  1.00  0.00      PROA H
ATOM   3293  HA3 GLY   231      27.260  11.432  10.896  1.00  0.00      PROA H
ATOM   3294  C   GLY   231      26.625  12.583   9.232  1.00  0.00      PROA C
ATOM   3295  O   GLY   231      25.732  12.082   8.551  1.00  0.00      PROA O
ATOM   3296  N   MET   232      27.580  13.380   8.700  1.00  0.00      PROA N
ATOM   3297  H   MET   232      28.282  13.794   9.296  1.00  0.00      PROA H
ATOM   3298  CA  MET   232      27.610  13.644   7.291  1.00  0.00      PROA C
ATOM   3299  HA  MET   232      27.070  12.858   6.762  1.00  0.00      PROA H
ATOM   3300  CB  MET   232      26.962  14.989   6.914  1.00  0.00      PROA C
ATOM   3301  HB2 MET   232      27.016  15.130   5.835  1.00  0.00      PROA H
ATOM   3302  HB3 MET   232      25.918  14.991   7.229  1.00  0.00      PROA H
ATOM   3303  CG  MET   232      27.623  16.207   7.557  1.00  0.00      PROA C
ATOM   3304  HG2 MET   232      27.729  16.040   8.629  1.00  0.00      PROA H
ATOM   3305  HG3 MET   232      28.607  16.362   7.115  1.00  0.00      PROA H
ATOM   3306  SD  MET   232      26.691  17.752   7.344  1.00  0.00      PROA S
ATOM   3307  CE  MET   232      26.867  17.791   5.538  1.00  0.00      PROA C
ATOM   3308  HE1 MET   232      26.417  16.895   5.110  1.00  0.00      PROA H
ATOM   3309  HE2 MET   232      26.364  18.674   5.143  1.00  0.00      PROA H
ATOM   3310  HE3 MET   232      27.924  17.827   5.276  1.00  0.00      PROA H
ATOM   3311  C   MET   232      29.033  13.621   6.815  1.00  0.00      PROA C
ATOM   3312  O   MET   232      29.941  14.092   7.499  1.00  0.00      PROA O
ATOM   3313  N   THR   233      29.249  13.054   5.609  1.00  0.00      PROA N
ATOM   3314  H   THR   233      28.470  12.715   5.063  1.00  0.00      PROA H
ATOM   3315  CA  THR   233      30.551  12.890   5.021  1.00  0.00      PROA C
ATOM   3316  HA  THR   233      31.295  12.777   5.809  1.00  0.00      PROA H
ATOM   3317  CB  THR   233      30.665  11.690   4.125  1.00  0.00      PROA C
ATOM   3318  HB  THR   233      31.707  11.550   3.835  1.00  0.00      PROA H
ATOM   3319  CG2 THR   233      30.173  10.454   4.871  1.00  0.00      PROA C
ATOM   3320 HG21 THR   233      29.131  10.595   5.161  1.00  0.00      PROA H
ATOM   3321 HG22 THR   233      30.255   9.581   4.224  1.00  0.00      PROA H
ATOM   3322 HG23 THR   233      30.780  10.302   5.764  1.00  0.00      PROA H
ATOM   3323  OG1 THR   233      29.866  11.874   2.966  1.00  0.00      PROA O
ATOM   3324  HG1 THR   233      29.943  11.104   2.398  1.00  0.00      PROA H
ATOM   3325  C   THR   233      30.824  14.029   4.094  1.00  0.00      PROA C
ATOM   3326  O   THR   233      30.174  15.072   4.122  1.00  0.00      PROA O
ATOM   3327  N   ASP   234      31.851  13.809   3.254  1.00  0.00      PROA N
ATOM   3328  H   ASP   234      32.363  12.939   3.299  1.00  0.00      PROA H
ATOM   3329  CA  ASP   234      32.338  14.700   2.246  1.00  0.00      PROA C
ATOM   3330  HA  ASP   234      32.514  15.683   2.685  1.00  0.00      PROA H
ATOM   3331  CB  ASP   234      33.660  14.198   1.634  1.00  0.00      PROA C
ATOM   3332  HB2 ASP   234      34.326  13.862   2.429  1.00  0.00      PROA H
ATOM   3333  HB3 ASP   234      33.456  13.369   0.957  1.00  0.00      PROA H
ATOM   3334  CG  ASP   234      34.332  15.324   0.860  1.00  0.00      PROA C
ATOM   3335  OD1 ASP   234      33.695  15.881  -0.072  1.00  0.00      PROA O
ATOM   3336  OD2 ASP   234      35.501  15.649   1.201  1.00  0.00      PROA O
ATOM   3337  C   ASP   234      31.322  14.814   1.147  1.00  0.00      PROA C
ATOM   3338  O   ASP   234      31.227  15.858   0.503  1.00  0.00      PROA O
ATOM   3339  N   ASN   235      30.518  13.748   0.925  1.00  0.00      PROA N
ATOM   3340  H   ASN   235      30.534  12.962   1.559  1.00  0.00      PROA H
ATOM   3341  CA  ASN   235      29.614  13.662  -0.194  1.00  0.00      PROA C
ATOM   3342  HA  ASN   235      30.186  13.580  -1.119  1.00  0.00      PROA H
ATOM   3343  CB  ASN   235      28.661  12.446  -0.137  1.00  0.00      PROA C
ATOM   3344  HB2 ASN   235      28.022  12.442  -1.020  1.00  0.00      PROA H
ATOM   3345  HB3 ASN   235      29.246  11.526  -0.109  1.00  0.00      PROA H
ATOM   3346  CG  ASN   235      27.773  12.493   1.104  1.00  0.00      PROA C
ATOM   3347  OD1 ASN   235      27.701  13.494   1.813  1.00  0.00      PROA O
ATOM   3348  ND2 ASN   235      27.079  11.360   1.392  1.00  0.00      PROA N
ATOM   3349 HD21 ASN   235      26.476  11.333   2.201  1.00  0.00      PROA H
ATOM   3350 HD22 ASN   235      27.171  10.550   0.796  1.00  0.00      PROA H
ATOM   3351  C   ASN   235      28.817  14.921  -0.383  1.00  0.00      PROA C
ATOM   3352  O   ASN   235      28.397  15.582   0.565  1.00  0.00      PROA O
ATOM   3353  N   SER   236      28.649  15.300  -1.668  1.00  0.00      PROA N
ATOM   3354  H   SER   236      29.026  14.735  -2.415  1.00  0.00      PROA H
ATOM   3355  CA  SER   236      27.951  16.487  -2.082  1.00  0.00      PROA C
ATOM   3356  HA  SER   236      28.296  17.336  -1.493  1.00  0.00      PROA H
ATOM   3357  CB  SER   236      28.172  16.825  -3.562  1.00  0.00      PROA C
ATOM   3358  HB2 SER   236      29.234  16.985  -3.744  1.00  0.00      PROA H
ATOM   3359  HB3 SER   236      27.818  16.000  -4.180  1.00  0.00      PROA H
ATOM   3360  OG  SER   236      27.456  18.003  -3.898  1.00  0.00      PROA O
ATOM   3361  HG  SER   236      27.597  18.210  -4.825  1.00  0.00      PROA H
ATOM   3362  C   SER   236      26.478  16.293  -1.885  1.00  0.00      PROA C
ATOM   3363  O   SER   236      25.704  17.245  -1.952  1.00  0.00      PROA O
ATOM   3364  N   ARG   237      26.056  15.038  -1.642  1.00  0.00      PROA N
ATOM   3365  H   ARG   237      26.727  14.290  -1.543  1.00  0.00      PROA H
ATOM   3366  CA  ARG   237      24.672  14.683  -1.511  1.00  0.00      PROA C
ATOM   3367  HA  ARG   237      24.146  14.923  -2.435  1.00  0.00      PROA H
ATOM   3368  CB  ARG   237      24.514  13.182  -1.231  1.00  0.00      PROA C
ATOM   3369  HB2 ARG   237      24.907  12.954  -0.240  1.00  0.00      PROA H
ATOM   3370  HB3 ARG   237      23.458  12.913  -1.273  1.00  0.00      PROA H
ATOM   3371  CG  ARG   237      25.259  12.306  -2.241  1.00  0.00      PROA C
ATOM   3372  HG2 ARG   237      24.869  12.493  -3.241  1.00  0.00      PROA H
ATOM   3373  HG3 ARG   237      26.322  12.546  -2.215  1.00  0.00      PROA H
ATOM   3374  CD  ARG   237      25.124  10.808  -1.972  1.00  0.00      PROA C
ATOM   3375  HD2 ARG   237      25.291  10.612  -0.912  1.00  0.00      PROA H
ATOM   3376  HD3 ARG   237      24.122  10.478  -2.248  1.00  0.00      PROA H
ATOM   3377  NE  ARG   237      26.150  10.113  -2.800  1.00  0.00      PROA N
ATOM   3378  HE  ARG   237      25.949   9.944  -3.775  1.00  0.00      PROA H
ATOM   3379  CZ  ARG   237      27.332   9.721  -2.239  1.00  0.00      PROA C
ATOM   3380  NH1 ARG   237      27.526   9.841  -0.896  1.00  0.00      PROA N
ATOM   3381 HH11 ARG   237      26.792  10.220  -0.314  1.00  0.00      PROA H
ATOM   3382 HH12 ARG   237      28.402   9.549  -0.487  1.00  0.00      PROA H
ATOM   3383  NH2 ARG   237      28.324   9.194  -3.016  1.00  0.00      PROA N
ATOM   3384 HH21 ARG   237      28.182   9.093  -4.011  1.00  0.00      PROA H
ATOM   3385 HH22 ARG   237      29.194   8.906  -2.592  1.00  0.00      PROA H
ATOM   3386  C   ARG   237      24.079  15.411  -0.345  1.00  0.00      PROA C
ATOM   3387  O   ARG   237      22.943  15.886  -0.402  1.00  0.00      PROA O
ATOM   3388  N   LEU   238      24.839  15.530   0.756  1.00  0.00      PROA N
ATOM   3389  H   LEU   238      25.796  15.206   0.746  1.00  0.00      PROA H
ATOM   3390  CA  LEU   238      24.267  16.122   1.928  1.00  0.00      PROA C
ATOM   3391  HA  LEU   238      23.182  16.034   1.888  1.00  0.00      PROA H
ATOM   3392  CB  LEU   238      24.744  15.453   3.230  1.00  0.00      PROA C
ATOM   3393  HB2 LEU   238      25.833  15.449   3.260  1.00  0.00      PROA H
ATOM   3394  HB3 LEU   238      24.359  16.008   4.086  1.00  0.00      PROA H
ATOM   3395  CG  LEU   238      24.263  13.993   3.360  1.00  0.00      PROA C
ATOM   3396  HG  LEU   238      23.174  13.964   3.325  1.00  0.00      PROA H
ATOM   3397  CD1 LEU   238      24.808  13.114   2.223  1.00  0.00      PROA C
ATOM   3398 HD11 LEU   238      25.898  13.121   2.248  1.00  0.00      PROA H
ATOM   3399 HD12 LEU   238      24.449  12.093   2.348  1.00  0.00      PROA H
ATOM   3400 HD13 LEU   238      24.465  13.504   1.265  1.00  0.00      PROA H
ATOM   3401  CD2 LEU   238      24.577  13.420   4.752  1.00  0.00      PROA C
ATOM   3402 HD21 LEU   238      24.075  14.017   5.513  1.00  0.00      PROA H
ATOM   3403 HD22 LEU   238      24.225  12.390   4.808  1.00  0.00      PROA H
ATOM   3404 HD23 LEU   238      25.653  13.445   4.922  1.00  0.00      PROA H
ATOM   3405  C   LEU   238      24.580  17.578   1.990  1.00  0.00      PROA C
ATOM   3406  O   LEU   238      25.613  18.045   1.514  1.00  0.00      PROA O
ATOM   3407  N   GLU   239      23.639  18.342   2.572  1.00  0.00      PROA N
ATOM   3408  H   GLU   239      22.792  17.920   2.925  1.00  0.00      PROA H
ATOM   3409  CA  GLU   239      23.838  19.747   2.691  1.00  0.00      PROA C
ATOM   3410  HA  GLU   239      24.896  19.977   2.565  1.00  0.00      PROA H
ATOM   3411  CB  GLU   239      23.043  20.515   1.626  1.00  0.00      PROA C
ATOM   3412  HB2 GLU   239      23.091  19.978   0.678  1.00  0.00      PROA H
ATOM   3413  HB3 GLU   239      22.003  20.601   1.940  1.00  0.00      PROA H
ATOM   3414  CG  GLU   239      23.548  21.926   1.365  1.00  0.00      PROA C
ATOM   3415  HG2 GLU   239      23.407  22.534   2.258  1.00  0.00      PROA H
ATOM   3416  HG3 GLU   239      24.608  21.893   1.112  1.00  0.00      PROA H
ATOM   3417  CD  GLU   239      22.729  22.464   0.206  1.00  0.00      PROA C
ATOM   3418  OE1 GLU   239      21.493  22.225   0.202  1.00  0.00      PROA O
ATOM   3419  OE2 GLU   239      23.326  23.109  -0.697  1.00  0.00      PROA O
ATOM   3420  C   GLU   239      23.327  20.129   4.037  1.00  0.00      PROA C
ATOM   3421  O   GLU   239      22.287  19.651   4.482  1.00  0.00      PROA O
ATOM   3422  N   PRO   240      24.053  20.958   4.720  1.00  0.00      PROA N
ATOM   3423  CD  PRO   240      25.500  20.853   4.741  1.00  0.00      PROA C
ATOM   3424  HD2 PRO   240      25.924  21.522   3.992  1.00  0.00      PROA H
ATOM   3425  HD3 PRO   240      25.795  19.827   4.520  1.00  0.00      PROA H
ATOM   3426  CG  PRO   240      25.919  21.262   6.166  1.00  0.00      PROA C
ATOM   3427  HG2 PRO   240      26.815  21.881   6.118  1.00  0.00      PROA H
ATOM   3428  HG3 PRO   240      26.127  20.368   6.754  1.00  0.00      PROA H
ATOM   3429  CB  PRO   240      24.705  22.036   6.712  1.00  0.00      PROA C
ATOM   3430  HB2 PRO   240      24.821  23.097   6.492  1.00  0.00      PROA H
ATOM   3431  HB3 PRO   240      24.638  21.894   7.790  1.00  0.00      PROA H
ATOM   3432  CA  PRO   240      23.530  21.411   5.965  1.00  0.00      PROA C
ATOM   3433  HA  PRO   240      23.285  20.553   6.591  1.00  0.00      PROA H
ATOM   3434  C   PRO   240      22.470  22.360   5.541  1.00  0.00      PROA C
ATOM   3435  O   PRO   240      22.525  22.833   4.409  1.00  0.00      PROA O
ATOM   3436  N   GLY   241      21.466  22.621   6.382  1.00  0.00      PROA N
ATOM   3437  H   GLY   241      21.416  22.146   7.272  1.00  0.00      PROA H
ATOM   3438  CA  GLY   241      20.481  23.582   5.986  1.00  0.00      PROA C
ATOM   3439  HA2 GLY   241      20.174  24.167   6.853  1.00  0.00      PROA H
ATOM   3440  HA3 GLY   241      20.903  24.246   5.232  1.00  0.00      PROA H
ATOM   3441  C   GLY   241      19.294  22.874   5.418  1.00  0.00      PROA C
ATOM   3442  O   GLY   241      18.225  23.465   5.274  1.00  0.00      PROA O
ATOM   3443  N   THR   242      19.439  21.582   5.078  1.00  0.00      PROA N
ATOM   3444  H   THR   242      20.333  21.127   5.191  1.00  0.00      PROA H
ATOM   3445  CA  THR   242      18.311  20.870   4.556  1.00  0.00      PROA C
ATOM   3446  HA  THR   242      17.678  21.555   3.991  1.00  0.00      PROA H
ATOM   3447  CB  THR   242      18.686  19.744   3.635  1.00  0.00      PROA C
ATOM   3448  HB  THR   242      17.781  19.264   3.261  1.00  0.00      PROA H
ATOM   3449  CG2 THR   242      19.497  20.318   2.461  1.00  0.00      PROA C
ATOM   3450 HG21 THR   242      20.397  20.800   2.842  1.00  0.00      PROA H
ATOM   3451 HG22 THR   242      19.777  19.512   1.783  1.00  0.00      PROA H
ATOM   3452 HG23 THR   242      18.893  21.050   1.924  1.00  0.00      PROA H
ATOM   3453  OG1 THR   242      19.454  18.777   4.335  1.00  0.00      PROA O
ATOM   3454  HG1 THR   242      19.688  18.062   3.738  1.00  0.00      PROA H
ATOM   3455  C   THR   242      17.600  20.281   5.725  1.00  0.00      PROA C
ATOM   3456  O   THR   242      18.107  20.304   6.845  1.00  0.00      PROA O
ATOM   3457  N   ASN   243      16.388  19.748   5.485  1.00  0.00      PROA N
ATOM   3458  H   ASN   243      16.009  19.755   4.549  1.00  0.00      PROA H
ATOM   3459  CA  ASN   243      15.612  19.163   6.540  1.00  0.00      PROA C
ATOM   3460  HA  ASN   243      15.405  19.916   7.299  1.00  0.00      PROA H
ATOM   3461  CB  ASN   243      14.272  18.614   6.029  1.00  0.00      PROA C
ATOM   3462  HB2 ASN   243      14.456  17.842   5.282  1.00  0.00      PROA H
ATOM   3463  HB3 ASN   243      13.713  18.187   6.862  1.00  0.00      PROA H
ATOM   3464  CG  ASN   243      13.504  19.774   5.415  1.00  0.00      PROA C
ATOM   3465  OD1 ASN   243      13.543  20.898   5.913  1.00  0.00      PROA O
ATOM   3466  ND2 ASN   243      12.794  19.498   4.288  1.00  0.00      PROA N
ATOM   3467 HD21 ASN   243      12.265  20.229   3.836  1.00  0.00      PROA H
ATOM   3468 HD22 ASN   243      12.800  18.562   3.909  1.00  0.00      PROA H
ATOM   3469  C   ASN   243      16.400  18.009   7.062  1.00  0.00      PROA C
ATOM   3470  O   ASN   243      16.558  17.843   8.272  1.00  0.00      PROA O
ATOM   3471  N   LYS   244      16.925  17.174   6.149  1.00  0.00      PROA N
ATOM   3472  H   LYS   244      16.745  17.322   5.167  1.00  0.00      PROA H
ATOM   3473  CA  LYS   244      17.730  16.090   6.617  1.00  0.00      PROA C
ATOM   3474  HA  LYS   244      18.155  16.345   7.588  1.00  0.00      PROA H
ATOM   3475  CB  LYS   244      16.996  14.751   6.803  1.00  0.00      PROA C
ATOM   3476  HB2 LYS   244      16.163  14.885   7.494  1.00  0.00      PROA H
ATOM   3477  HB3 LYS   244      16.617  14.407   5.841  1.00  0.00      PROA H
ATOM   3478  CG  LYS   244      17.928  13.675   7.370  1.00  0.00      PROA C
ATOM   3479  HG2 LYS   244      18.605  13.331   6.588  1.00  0.00      PROA H
ATOM   3480  HG3 LYS   244      18.507  14.092   8.194  1.00  0.00      PROA H
ATOM   3481  CD  LYS   244      17.223  12.432   7.916  1.00  0.00      PROA C
ATOM   3482  HD2 LYS   244      16.470  12.731   8.646  1.00  0.00      PROA H
ATOM   3483  HD3 LYS   244      16.742  11.897   7.097  1.00  0.00      PROA H
ATOM   3484  CE  LYS   244      18.183  11.461   8.608  1.00  0.00      PROA C
ATOM   3485  HE2 LYS   244      18.657  11.959   9.454  1.00  0.00      PROA H
ATOM   3486  HE3 LYS   244      17.630  10.592   8.962  1.00  0.00      PROA H
ATOM   3487  NZ  LYS   244      19.230  11.017   7.658  1.00  0.00      PROA N
ATOM   3488  HZ1 LYS   244      19.749  11.819   7.330  1.00  0.00      PROA H
ATOM   3489  HZ2 LYS   244      19.858  10.378   8.124  1.00  0.00      PROA H
ATOM   3490  HZ3 LYS   244      18.797  10.551   6.873  1.00  0.00      PROA H
ATOM   3491  C   LYS   244      18.811  15.853   5.623  1.00  0.00      PROA C
ATOM   3492  O   LYS   244      18.639  16.065   4.423  1.00  0.00      PROA O
ATOM   3493  N   ASN   245      19.987  15.448   6.128  1.00  0.00      PROA N
ATOM   3494  H   ASN   245      20.121  15.414   7.129  1.00  0.00      PROA H
ATOM   3495  CA  ASN   245      21.058  15.061   5.267  1.00  0.00      PROA C
ATOM   3496  HA  ASN   245      21.113  15.749   4.424  1.00  0.00      PROA H
ATOM   3497  CB  ASN   245      22.436  15.067   5.952  1.00  0.00      PROA C
ATOM   3498  HB2 ASN   245      22.375  14.528   6.897  1.00  0.00      PROA H
ATOM   3499  HB3 ASN   245      23.167  14.582   5.304  1.00  0.00      PROA H
ATOM   3500  CG  ASN   245      22.834  16.513   6.199  1.00  0.00      PROA C
ATOM   3501  OD1 ASN   245      22.988  17.297   5.264  1.00  0.00      PROA O
ATOM   3502  ND2 ASN   245      22.999  16.879   7.497  1.00  0.00      PROA N
ATOM   3503 HD21 ASN   245      23.263  17.827   7.721  1.00  0.00      PROA H
ATOM   3504 HD22 ASN   245      22.856  16.200   8.231  1.00  0.00      PROA H
ATOM   3505  C   ASN   245      20.748  13.652   4.906  1.00  0.00      PROA C
ATOM   3506  O   ASN   245      20.030  12.963   5.627  1.00  0.00      PROA O
ATOM   3507  N   GLY   246      21.279  13.180   3.770  1.00  0.00      PROA N
ATOM   3508  H   GLY   246      21.877  13.770   3.209  1.00  0.00      PROA H
ATOM   3509  CA  GLY   246      20.963  11.838   3.403  1.00  0.00      PROA C
ATOM   3510  HA2 GLY   246      19.899  11.659   3.560  1.00  0.00      PROA H
ATOM   3511  HA3 GLY   246      21.206  11.682   2.352  1.00  0.00      PROA H
ATOM   3512  C   GLY   246      21.775  10.937   4.265  1.00  0.00      PROA C
ATOM   3513  O   GLY   246      22.571  11.376   5.095  1.00  0.00      PROA O
ATOM   3514  N   LYS   247      21.536   9.627   4.112  1.00  0.00      PROA N
ATOM   3515  H   LYS   247      20.784   9.318   3.512  1.00  0.00      PROA H
ATOM   3516  CA  LYS   247      22.322   8.642   4.779  1.00  0.00      PROA C
ATOM   3517  HA  LYS   247      23.134   9.129   5.319  1.00  0.00      PROA H
ATOM   3518  CB  LYS   247      21.563   7.786   5.810  1.00  0.00      PROA C
ATOM   3519  HB2 LYS   247      22.278   7.246   6.431  1.00  0.00      PROA H
ATOM   3520  HB3 LYS   247      20.950   8.431   6.438  1.00  0.00      PROA H
ATOM   3521  CG  LYS   247      20.628   6.741   5.202  1.00  0.00      PROA C
ATOM   3522  HG2 LYS   247      19.708   7.224   4.872  1.00  0.00      PROA H
ATOM   3523  HG3 LYS   247      21.116   6.268   4.349  1.00  0.00      PROA H
ATOM   3524  CD  LYS   247      20.247   5.637   6.194  1.00  0.00      PROA C
ATOM   3525  HD2 LYS   247      20.131   4.693   5.662  1.00  0.00      PROA H
ATOM   3526  HD3 LYS   247      21.032   5.536   6.945  1.00  0.00      PROA H
ATOM   3527  CE  LYS   247      18.940   5.891   6.946  1.00  0.00      PROA C
ATOM   3528  HE2 LYS   247      19.018   5.491   7.956  1.00  0.00      PROA H
ATOM   3529  HE3 LYS   247      18.751   6.964   6.994  1.00  0.00      PROA H
ATOM   3530  NZ  LYS   247      17.817   5.229   6.243  1.00  0.00      PROA N
ATOM   3531  HZ1 LYS   247      17.988   4.234   6.199  1.00  0.00      PROA H
ATOM   3532  HZ2 LYS   247      16.958   5.401   6.745  1.00  0.00      PROA H
ATOM   3533  HZ3 LYS   247      17.740   5.600   5.307  1.00  0.00      PROA H
ATOM   3534  C   LYS   247      22.741   7.749   3.663  1.00  0.00      PROA C
ATOM   3535  O   LYS   247      22.643   8.135   2.500  1.00  0.00      PROA O
ATOM   3536  N   PHE   248      23.271   6.557   3.973  1.00  0.00      PROA N
ATOM   3537  H   PHE   248      23.399   6.298   4.941  1.00  0.00      PROA H
ATOM   3538  CA  PHE   248      23.643   5.683   2.906  1.00  0.00      PROA C
ATOM   3539  HA  PHE   248      24.117   6.259   2.111  1.00  0.00      PROA H
ATOM   3540  CB  PHE   248      24.634   4.565   3.285  1.00  0.00      PROA C
ATOM   3541  HB2 PHE   248      24.762   3.889   2.439  1.00  0.00      PROA H
ATOM   3542  HB3 PHE   248      25.596   5.004   3.547  1.00  0.00      PROA H
ATOM   3543  CG  PHE   248      24.142   3.781   4.444  1.00  0.00      PROA C
ATOM   3544  CD1 PHE   248      24.262   4.298   5.713  1.00  0.00      PROA C
ATOM   3545  HD1 PHE   248      24.707   5.282   5.860  1.00  0.00      PROA H
ATOM   3546  CE1 PHE   248      23.826   3.584   6.801  1.00  0.00      PROA C
ATOM   3547  HE1 PHE   248      23.918   4.006   7.801  1.00  0.00      PROA H
ATOM   3548  CZ  PHE   248      23.274   2.337   6.625  1.00  0.00      PROA C
ATOM   3549  HZ  PHE   248      22.928   1.769   7.488  1.00  0.00      PROA H
ATOM   3550  CE2 PHE   248      23.162   1.812   5.361  1.00  0.00      PROA C
ATOM   3551  HE2 PHE   248      22.725   0.823   5.218  1.00  0.00      PROA H
ATOM   3552  CD2 PHE   248      23.599   2.530   4.273  1.00  0.00      PROA C
ATOM   3553  HD2 PHE   248      23.513   2.106   3.272  1.00  0.00      PROA H
ATOM   3554  C   PHE   248      22.421   5.154   2.217  1.00  0.00      PROA C
ATOM   3555  O   PHE   248      22.459   4.894   1.016  1.00  0.00      PROA O
ATOM   3556  N   PHE   249      21.310   4.967   2.964  1.00  0.00      PROA N
ATOM   3557  H   PHE   249      21.324   5.181   3.952  1.00  0.00      PROA H
ATOM   3558  CA  PHE   249      20.093   4.465   2.385  1.00  0.00      PROA C
ATOM   3559  HA  PHE   249      20.307   3.557   1.821  1.00  0.00      PROA H
ATOM   3560  CB  PHE   249      18.983   4.103   3.392  1.00  0.00      PROA C
ATOM   3561  HB2 PHE   249      18.999   4.810   4.221  1.00  0.00      PROA H
ATOM   3562  HB3 PHE   249      18.013   4.147   2.896  1.00  0.00      PROA H
ATOM   3563  CG  PHE   249      19.216   2.726   3.906  1.00  0.00      PROA C
ATOM   3564  CD1 PHE   249      20.094   2.479   4.938  1.00  0.00      PROA C
ATOM   3565  HD1 PHE   249      20.642   3.302   5.396  1.00  0.00      PROA H
ATOM   3566  CE1 PHE   249      20.279   1.194   5.393  1.00  0.00      PROA C
ATOM   3567  HE1 PHE   249      20.971   1.000   6.213  1.00  0.00      PROA H
ATOM   3568  CZ  PHE   249      19.597   0.146   4.820  1.00  0.00      PROA C
ATOM   3569  HZ  PHE   249      19.756  -0.870   5.181  1.00  0.00      PROA H
ATOM   3570  CE2 PHE   249      18.717   0.388   3.794  1.00  0.00      PROA C
ATOM   3571  HE2 PHE   249      18.168  -0.437   3.341  1.00  0.00      PROA H
ATOM   3572  CD2 PHE   249      18.534   1.673   3.342  1.00  0.00      PROA C
ATOM   3573  HD2 PHE   249      17.835   1.851   2.525  1.00  0.00      PROA H
ATOM   3574  C   PHE   249      19.502   5.454   1.443  1.00  0.00      PROA C
ATOM   3575  O   PHE   249      19.740   6.656   1.531  1.00  0.00      PROA O
ATOM   3576  N   SER   250      18.744   4.921   0.466  1.00  0.00      PROA N
ATOM   3577  H   SER   250      18.669   3.918   0.376  1.00  0.00      PROA H
ATOM   3578  CA  SER   250      18.020   5.710  -0.480  1.00  0.00      PROA C
ATOM   3579  HA  SER   250      17.972   6.742  -0.133  1.00  0.00      PROA H
ATOM   3580  CB  SER   250      18.660   5.720  -1.876  1.00  0.00      PROA C
ATOM   3581  HB2 SER   250      18.016   6.263  -2.568  1.00  0.00      PROA H
ATOM   3582  HB3 SER   250      19.633   6.208  -1.827  1.00  0.00      PROA H
ATOM   3583  OG  SER   250      18.827   4.388  -2.340  1.00  0.00      PROA O
ATOM   3584  HG  SER   250      19.227   4.402  -3.213  1.00  0.00      PROA H
ATOM   3585  C   SER   250      16.669   5.081  -0.563  1.00  0.00      PROA C
ATOM   3586  O   SER   250      16.548   3.856  -0.590  1.00  0.00      PROA O
ATOM   3587  N   ARG   251      15.600   5.899  -0.585  1.00  0.00      PROA N
ATOM   3588  H   ARG   251      15.731   6.900  -0.590  1.00  0.00      PROA H
ATOM   3589  CA  ARG   251      14.306   5.293  -0.602  1.00  0.00      PROA C
ATOM   3590  HA  ARG   251      14.404   4.231  -0.827  1.00  0.00      PROA H
ATOM   3591  CB  ARG   251      13.561   5.416   0.739  1.00  0.00      PROA C
ATOM   3592  HB2 ARG   251      13.567   6.456   1.065  1.00  0.00      PROA H
ATOM   3593  HB3 ARG   251      12.531   5.081   0.616  1.00  0.00      PROA H
ATOM   3594  CG  ARG   251      14.173   4.586   1.870  1.00  0.00      PROA C
ATOM   3595  HG2 ARG   251      13.975   3.529   1.693  1.00  0.00      PROA H
ATOM   3596  HG3 ARG   251      15.250   4.753   1.902  1.00  0.00      PROA H
ATOM   3597  CD  ARG   251      13.607   4.942   3.246  1.00  0.00      PROA C
ATOM   3598  HD2 ARG   251      12.517   4.939   3.203  1.00  0.00      PROA H
ATOM   3599  HD3 ARG   251      13.943   4.209   3.979  1.00  0.00      PROA H
ATOM   3600  NE  ARG   251      14.123   6.300   3.576  1.00  0.00      PROA N
ATOM   3601  HE  ARG   251      14.911   6.656   3.054  1.00  0.00      PROA H
ATOM   3602  CZ  ARG   251      13.547   7.052   4.559  1.00  0.00      PROA C
ATOM   3603  NH1 ARG   251      12.481   6.578   5.265  1.00  0.00      PROA N
ATOM   3604 HH11 ARG   251      12.111   5.661   5.061  1.00  0.00      PROA H
ATOM   3605 HH12 ARG   251      12.066   7.146   5.990  1.00  0.00      PROA H
ATOM   3606  NH2 ARG   251      14.042   8.293   4.832  1.00  0.00      PROA N
ATOM   3607 HH21 ARG   251      14.829   8.646   4.307  1.00  0.00      PROA H
ATOM   3608 HH22 ARG   251      13.620   8.853   5.559  1.00  0.00      PROA H
ATOM   3609  C   ARG   251      13.465   5.969  -1.628  1.00  0.00      PROA C
ATOM   3610  O   ARG   251      13.591   7.169  -1.867  1.00  0.00      PROA O
ATOM   3611  N   SER   252      12.598   5.185  -2.291  1.00  0.00      PROA N
ATOM   3612  H   SER   252      12.586   4.189  -2.120  1.00  0.00      PROA H
ATOM   3613  CA  SER   252      11.688   5.745  -3.237  1.00  0.00      PROA C
ATOM   3614  HA  SER   252      11.601   6.818  -3.067  1.00  0.00      PROA H
ATOM   3615  CB  SER   252      12.128   5.541  -4.699  1.00  0.00      PROA C
ATOM   3616  HB2 SER   252      13.100   6.009  -4.855  1.00  0.00      PROA H
ATOM   3617  HB3 SER   252      12.200   4.475  -4.912  1.00  0.00      PROA H
ATOM   3618  OG  SER   252      11.186   6.127  -5.586  1.00  0.00      PROA O
ATOM   3619  HG  SER   252      11.473   5.993  -6.492  1.00  0.00      PROA H
ATOM   3620  C   SER   252      10.401   5.015  -3.043  1.00  0.00      PROA C
ATOM   3621  O   SER   252      10.381   3.786  -2.968  1.00  0.00      PROA O
ATOM   3622  N   SER   253       9.290   5.758  -2.928  1.00  0.00      PROA N
ATOM   3623  H   SER   253       9.351   6.766  -2.952  1.00  0.00      PROA H
ATOM   3624  CA  SER   253       8.031   5.097  -2.773  1.00  0.00      PROA C
ATOM   3625  HA  SER   253       8.167   4.022  -2.896  1.00  0.00      PROA H
ATOM   3626  CB  SER   253       7.371   5.315  -1.399  1.00  0.00      PROA C
ATOM   3627  HB2 SER   253       8.027   4.936  -0.616  1.00  0.00      PROA H
ATOM   3628  HB3 SER   253       7.197   6.380  -1.244  1.00  0.00      PROA H
ATOM   3629  OG  SER   253       6.129   4.627  -1.340  1.00  0.00      PROA O
ATOM   3630  HG  SER   253       5.725   4.769  -0.481  1.00  0.00      PROA H
ATOM   3631  C   SER   253       7.115   5.687  -3.789  1.00  0.00      PROA C
ATOM   3632  O   SER   253       7.037   6.907  -3.935  1.00  0.00      PROA O
ATOM   3633  N   THR   254       6.406   4.823  -4.536  1.00  0.00      PROA N
ATOM   3634  H   THR   254       6.522   3.828  -4.405  1.00  0.00      PROA H
ATOM   3635  CA  THR   254       5.490   5.315  -5.517  1.00  0.00      PROA C
ATOM   3636  HA  THR   254       5.333   6.383  -5.364  1.00  0.00      PROA H
ATOM   3637  CB  THR   254       5.966   5.129  -6.928  1.00  0.00      PROA C
ATOM   3638  HB  THR   254       5.244   5.569  -7.616  1.00  0.00      PROA H
ATOM   3639  CG2 THR   254       7.328   5.827  -7.083  1.00  0.00      PROA C
ATOM   3640 HG21 THR   254       8.044   5.386  -6.389  1.00  0.00      PROA H
ATOM   3641 HG22 THR   254       7.688   5.701  -8.104  1.00  0.00      PROA H
ATOM   3642 HG23 THR   254       7.220   6.890  -6.865  1.00  0.00      PROA H
ATOM   3643  OG1 THR   254       6.087   3.748  -7.228  1.00  0.00      PROA O
ATOM   3644  HG1 THR   254       6.392   3.642  -8.132  1.00  0.00      PROA H
ATOM   3645  C   THR   254       4.244   4.516  -5.369  1.00  0.00      PROA C
ATOM   3646  O   THR   254       4.274   3.389  -4.874  1.00  0.00      PROA O
ATOM   3647  N   SER   255       3.100   5.087  -5.781  1.00  0.00      PROA N
ATOM   3648  H   SER   255       3.112   6.021  -6.164  1.00  0.00      PROA H
ATOM   3649  CA  SER   255       1.896   4.329  -5.654  1.00  0.00      PROA C
ATOM   3650  HA  SER   255       2.139   3.268  -5.590  1.00  0.00      PROA H
ATOM   3651  CB  SER   255       1.091   4.704  -4.400  1.00  0.00      PROA C
ATOM   3652  HB2 SER   255       1.729   4.621  -3.520  1.00  0.00      PROA H
ATOM   3653  HB3 SER   255       0.731   5.728  -4.491  1.00  0.00      PROA H
ATOM   3654  OG  SER   255      -0.017   3.830  -4.257  1.00  0.00      PROA O
ATOM   3655  HG  SER   255      -0.514   4.070  -3.472  1.00  0.00      PROA H
ATOM   3656  C   SER   255       1.051   4.623  -6.845  1.00  0.00      PROA C
ATOM   3657  O   SER   255       1.120   5.717  -7.401  1.00  0.00      PROA O
ATOM   3658  N   ARG   256       0.261   3.630  -7.300  1.00  0.00      PROA N
ATOM   3659  H   ARG   256       0.306   2.714  -6.877  1.00  0.00      PROA H
ATOM   3660  CA  ARG   256      -0.636   3.896  -8.383  1.00  0.00      PROA C
ATOM   3661  HA  ARG   256      -0.676   4.970  -8.567  1.00  0.00      PROA H
ATOM   3662  CB  ARG   256      -0.261   3.237  -9.722  1.00  0.00      PROA C
ATOM   3663  HB2 ARG   256       0.798   3.398  -9.923  1.00  0.00      PROA H
ATOM   3664  HB3 ARG   256      -0.462   2.167  -9.670  1.00  0.00      PROA H
ATOM   3665  CG  ARG   256      -1.060   3.811 -10.901  1.00  0.00      PROA C
ATOM   3666  HG2 ARG   256      -2.125   3.766 -10.675  1.00  0.00      PROA H
ATOM   3667  HG3 ARG   256      -0.767   4.848 -11.068  1.00  0.00      PROA H
ATOM   3668  CD  ARG   256      -0.861   3.078 -12.231  1.00  0.00      PROA C
ATOM   3669  HD2 ARG   256       0.201   2.893 -12.389  1.00  0.00      PROA H
ATOM   3670  HD3 ARG   256      -1.395   2.129 -12.206  1.00  0.00      PROA H
ATOM   3671  NE  ARG   256      -1.408   3.965 -13.298  1.00  0.00      PROA N
ATOM   3672  HE  ARG   256      -1.630   4.922 -13.062  1.00  0.00      PROA H
ATOM   3673  CZ  ARG   256      -1.607   3.506 -14.567  1.00  0.00      PROA C
ATOM   3674  NH1 ARG   256      -1.392   2.194 -14.868  1.00  0.00      PROA N
ATOM   3675 HH11 ARG   256      -1.084   1.557 -14.147  1.00  0.00      PROA H
ATOM   3676 HH12 ARG   256      -1.543   1.863 -15.811  1.00  0.00      PROA H
ATOM   3677  NH2 ARG   256      -2.023   4.361 -15.546  1.00  0.00      PROA N
ATOM   3678 HH21 ARG   256      -2.183   5.334 -15.327  1.00  0.00      PROA H
ATOM   3679 HH22 ARG   256      -2.169   4.017 -16.484  1.00  0.00      PROA H
ATOM   3680  C   ARG   256      -1.964   3.346  -7.987  1.00  0.00      PROA C
ATOM   3681  O   ARG   256      -2.100   2.152  -7.718  1.00  0.00      PROA O
ATOM   3682  N   ILE   257      -2.990   4.213  -7.935  1.00  0.00      PROA N
ATOM   3683  H   ILE   257      -2.836   5.190  -8.143  1.00  0.00      PROA H
ATOM   3684  CA  ILE   257      -4.292   3.733  -7.583  1.00  0.00      PROA C
ATOM   3685  HA  ILE   257      -4.273   2.646  -7.515  1.00  0.00      PROA H
ATOM   3686  CB  ILE   257      -4.840   4.223  -6.274  1.00  0.00      PROA C
ATOM   3687  HB  ILE   257      -5.903   3.987  -6.214  1.00  0.00      PROA H
ATOM   3688  CG2 ILE   257      -4.082   3.522  -5.150  1.00  0.00      PROA C
ATOM   3689 HG21 ILE   257      -3.020   3.759  -5.224  1.00  0.00      PROA H
ATOM   3690 HG22 ILE   257      -4.463   3.861  -4.187  1.00  0.00      PROA H
ATOM   3691 HG23 ILE   257      -4.219   2.444  -5.235  1.00  0.00      PROA H
ATOM   3692  CG1 ILE   257      -4.833   5.752  -6.190  1.00  0.00      PROA C
ATOM   3693 HG12 ILE   257      -5.303   6.167  -7.081  1.00  0.00      PROA H
ATOM   3694 HG13 ILE   257      -5.387   6.070  -5.306  1.00  0.00      PROA H
ATOM   3695  CD1 ILE   257      -3.429   6.341  -6.092  1.00  0.00      PROA C
ATOM   3696 HD11 ILE   257      -2.853   6.057  -6.973  1.00  0.00      PROA H
ATOM   3697 HD12 ILE   257      -3.493   7.427  -6.035  1.00  0.00      PROA H
ATOM   3698 HD13 ILE   257      -2.936   5.959  -5.197  1.00  0.00      PROA H
ATOM   3699  C   ILE   257      -5.262   4.116  -8.641  1.00  0.00      PROA C
ATOM   3700  O   ILE   257      -5.196   5.204  -9.213  1.00  0.00      PROA O
ATOM   3701  N   VAL   258      -6.188   3.183  -8.933  1.00  0.00      PROA N
ATOM   3702  H   VAL   258      -6.172   2.291  -8.459  1.00  0.00      PROA H
ATOM   3703  CA  VAL   258      -7.205   3.421  -9.905  1.00  0.00      PROA C
ATOM   3704  HA  VAL   258      -6.965   4.322 -10.469  1.00  0.00      PROA H
ATOM   3705  CB  VAL   258      -7.364   2.303 -10.893  1.00  0.00      PROA C
ATOM   3706  HB  VAL   258      -7.566   1.373 -10.361  1.00  0.00      PROA H
ATOM   3707  CG1 VAL   258      -8.539   2.640 -11.825  1.00  0.00      PROA C
ATOM   3708 HG11 VAL   258      -8.331   3.573 -12.349  1.00  0.00      PROA H
ATOM   3709 HG12 VAL   258      -8.669   1.837 -12.551  1.00  0.00      PROA H
ATOM   3710 HG13 VAL   258      -9.450   2.749 -11.237  1.00  0.00      PROA H
ATOM   3711  CG2 VAL   258      -6.023   2.107 -11.619  1.00  0.00      PROA C
ATOM   3712 HG21 VAL   258      -5.249   1.858 -10.894  1.00  0.00      PROA H
ATOM   3713 HG22 VAL   258      -6.116   1.298 -12.343  1.00  0.00      PROA H
ATOM   3714 HG23 VAL   258      -5.752   3.027 -12.137  1.00  0.00      PROA H
ATOM   3715  C   VAL   258      -8.481   3.548  -9.145  1.00  0.00      PROA C
ATOM   3716  O   VAL   258      -8.747   2.787  -8.215  1.00  0.00      PROA O
ATOM   3717  N   ILE   259      -9.308   4.526  -9.556  1.00  0.00      PROA N
ATOM   3718  H   ILE   259      -9.091   5.053 -10.390  1.00  0.00      PROA H
ATOM   3719  CA  ILE   259     -10.512   4.883  -8.868  1.00  0.00      PROA C
ATOM   3720  HA  ILE   259     -10.681   4.186  -8.047  1.00  0.00      PROA H
ATOM   3721  CB  ILE   259     -10.385   6.276  -8.322  1.00  0.00      PROA C
ATOM   3722  HB  ILE   259      -9.574   6.310  -7.595  1.00  0.00      PROA H
ATOM   3723  CG2 ILE   259     -10.085   7.204  -9.509  1.00  0.00      PROA C
ATOM   3724 HG21 ILE   259     -10.900   7.148 -10.230  1.00  0.00      PROA H
ATOM   3725 HG22 ILE   259      -9.986   8.229  -9.153  1.00  0.00      PROA H
ATOM   3726 HG23 ILE   259      -9.156   6.894  -9.987  1.00  0.00      PROA H
ATOM   3727  CG1 ILE   259     -11.587   6.701  -7.471  1.00  0.00      PROA C
ATOM   3728 HG12 ILE   259     -12.461   6.824  -8.110  1.00  0.00      PROA H
ATOM   3729 HG13 ILE   259     -11.791   5.936  -6.721  1.00  0.00      PROA H
ATOM   3730  CD1 ILE   259     -11.324   8.024  -6.751  1.00  0.00      PROA C
ATOM   3731 HD11 ILE   259     -11.129   8.806  -7.486  1.00  0.00      PROA H
ATOM   3732 HD12 ILE   259     -12.196   8.295  -6.156  1.00  0.00      PROA H
ATOM   3733 HD13 ILE   259     -10.458   7.917  -6.097  1.00  0.00      PROA H
ATOM   3734  C   ILE   259     -11.639   4.874  -9.857  1.00  0.00      PROA C
ATOM   3735  O   ILE   259     -11.438   5.134 -11.042  1.00  0.00      PROA O
ATOM   3736  N   SER   260     -12.858   4.567  -9.366  1.00  0.00      PROA N
ATOM   3737  H   SER   260     -12.975   4.391  -8.378  1.00  0.00      PROA H
ATOM   3738  CA  SER   260     -14.045   4.468 -10.169  1.00  0.00      PROA C
ATOM   3739  HA  SER   260     -13.787   4.071 -11.151  1.00  0.00      PROA H
ATOM   3740  CB  SER   260     -15.116   3.545  -9.566  1.00  0.00      PROA C
ATOM   3741  HB2 SER   260     -15.368   3.887  -8.562  1.00  0.00      PROA H
ATOM   3742  HB3 SER   260     -16.009   3.567 -10.191  1.00  0.00      PROA H
ATOM   3743  OG  SER   260     -14.627   2.214  -9.497  1.00  0.00      PROA O
ATOM   3744  HG  SER   260     -15.301   1.645  -9.120  1.00  0.00      PROA H
ATOM   3745  C   SER   260     -14.665   5.821 -10.334  1.00  0.00      PROA C
ATOM   3746  O   SER   260     -14.030   6.854 -10.127  1.00  0.00      PROA O
ATOM   3747  N   GLU   261     -15.958   5.825 -10.713  1.00  0.00      PROA N
ATOM   3748  H   GLU   261     -16.474   4.957 -10.757  1.00  0.00      PROA H
ATOM   3749  CA  GLU   261     -16.669   7.020 -11.067  1.00  0.00      PROA C
ATOM   3750  HA  GLU   261     -16.193   7.484 -11.931  1.00  0.00      PROA H
ATOM   3751  CB  GLU   261     -18.143   6.781 -11.433  1.00  0.00      PROA C
ATOM   3752  HB2 GLU   261     -18.571   7.699 -11.836  1.00  0.00      PROA H
ATOM   3753  HB3 GLU   261     -18.209   5.992 -12.182  1.00  0.00      PROA H
ATOM   3754  CG  GLU   261     -19.000   6.357 -10.239  1.00  0.00      PROA C
ATOM   3755  HG2 GLU   261     -18.908   7.097  -9.444  1.00  0.00      PROA H
ATOM   3756  HG3 GLU   261     -20.043   6.284 -10.546  1.00  0.00      PROA H
ATOM   3757  CD  GLU   261     -18.501   5.006  -9.756  1.00  0.00      PROA C
ATOM   3758  OE1 GLU   261     -18.312   4.108 -10.618  1.00  0.00      PROA O
ATOM   3759  OE2 GLU   261     -18.297   4.851  -8.523  1.00  0.00      PROA O
ATOM   3760  C   GLU   261     -16.671   8.017  -9.954  1.00  0.00      PROA C
ATOM   3761  O   GLU   261     -16.669   7.680  -8.771  1.00  0.00      PROA O
ATOM   3762  N   SER   262     -16.635   9.302 -10.362  1.00  0.00      PROA N
ATOM   3763  H   SER   262     -16.513   9.518 -11.341  1.00  0.00      PROA H
ATOM   3764  CA  SER   262     -16.755  10.463  -9.529  1.00  0.00      PROA C
ATOM   3765  HA  SER   262     -16.708  11.360 -10.147  1.00  0.00      PROA H
ATOM   3766  CB  SER   262     -18.074  10.518  -8.738  1.00  0.00      PROA C
ATOM   3767  HB2 SER   262     -18.190   9.602  -8.160  1.00  0.00      PROA H
ATOM   3768  HB3 SER   262     -18.058  11.374  -8.063  1.00  0.00      PROA H
ATOM   3769  OG  SER   262     -19.170  10.649  -9.634  1.00  0.00      PROA O
ATOM   3770  HG  SER   262     -19.989  10.683  -9.134  1.00  0.00      PROA H
ATOM   3771  C   SER   262     -15.619  10.623  -8.572  1.00  0.00      PROA C
ATOM   3772  O   SER   262     -15.017   9.656  -8.108  1.00  0.00      PROA O
ATOM   3773  N   LEU   263     -15.272  11.905  -8.330  1.00  0.00      PROA N
ATOM   3774  H   LEU   263     -15.717  12.653  -8.842  1.00  0.00      PROA H
ATOM   3775  CA  LEU   263     -14.294  12.350  -7.381  1.00  0.00      PROA C
ATOM   3776  HA  LEU   263     -13.366  11.796  -7.528  1.00  0.00      PROA H
ATOM   3777  CB  LEU   263     -13.981  13.850  -7.526  1.00  0.00      PROA C
ATOM   3778  HB2 LEU   263     -13.586  14.045  -8.523  1.00  0.00      PROA H
ATOM   3779  HB3 LEU   263     -14.894  14.428  -7.379  1.00  0.00      PROA H
ATOM   3780  CG  LEU   263     -12.945  14.377  -6.518  1.00  0.00      PROA C
ATOM   3781  HG  LEU   263     -13.274  14.147  -5.505  1.00  0.00      PROA H
ATOM   3782  CD1 LEU   263     -11.568  13.734  -6.741  1.00  0.00      PROA C
ATOM   3783 HD11 LEU   263     -11.218  13.964  -7.747  1.00  0.00      PROA H
ATOM   3784 HD12 LEU   263     -10.861  14.129  -6.012  1.00  0.00      PROA H
ATOM   3785 HD13 LEU   263     -11.648  12.654  -6.622  1.00  0.00      PROA H
ATOM   3786  CD2 LEU   263     -12.896  15.915  -6.519  1.00  0.00      PROA C
ATOM   3787 HD21 LEU   263     -13.875  16.310  -6.248  1.00  0.00      PROA H
ATOM   3788 HD22 LEU   263     -12.155  16.255  -5.796  1.00  0.00      PROA H
ATOM   3789 HD23 LEU   263     -12.624  16.270  -7.513  1.00  0.00      PROA H
ATOM   3790  C   LEU   263     -14.834  12.157  -5.996  1.00  0.00      PROA C
ATOM   3791  O   LEU   263     -14.101  11.780  -5.084  1.00  0.00      PROA O
ATOM   3792  N   LYS   264     -16.128  12.501  -5.807  1.00  0.00      PROA N
ATOM   3793  H   LYS   264     -16.684  12.824  -6.585  1.00  0.00      PROA H
ATOM   3794  CA  LYS   264     -16.779  12.433  -4.527  1.00  0.00      PROA C
ATOM   3795  HA  LYS   264     -16.133  12.870  -3.766  1.00  0.00      PROA H
ATOM   3796  CB  LYS   264     -18.118  13.191  -4.495  1.00  0.00      PROA C
ATOM   3797  HB2 LYS   264     -17.949  14.239  -4.742  1.00  0.00      PROA H
ATOM   3798  HB3 LYS   264     -18.802  12.753  -5.222  1.00  0.00      PROA H
ATOM   3799  CG  LYS   264     -18.791  13.134  -3.122  1.00  0.00      PROA C
ATOM   3800  HG2 LYS   264     -19.758  13.634  -3.169  1.00  0.00      PROA H
ATOM   3801  HG3 LYS   264     -18.935  12.093  -2.831  1.00  0.00      PROA H
ATOM   3802  CD  LYS   264     -17.976  13.811  -2.018  1.00  0.00      PROA C
ATOM   3803  HD2 LYS   264     -16.970  13.393  -1.999  1.00  0.00      PROA H
ATOM   3804  HD3 LYS   264     -17.921  14.883  -2.211  1.00  0.00      PROA H
ATOM   3805  CE  LYS   264     -18.574  13.628  -0.621  1.00  0.00      PROA C
ATOM   3806  HE2 LYS   264     -19.492  14.210  -0.539  1.00  0.00      PROA H
ATOM   3807  HE3 LYS   264     -18.796  12.574  -0.456  1.00  0.00      PROA H
ATOM   3808  NZ  LYS   264     -17.614  14.089   0.407  1.00  0.00      PROA N
ATOM   3809  HZ1 LYS   264     -17.408  15.067   0.260  1.00  0.00      PROA H
ATOM   3810  HZ2 LYS   264     -18.018  13.965   1.324  1.00  0.00      PROA H
ATOM   3811  HZ3 LYS   264     -16.763  13.551   0.337  1.00  0.00      PROA H
ATOM   3812  C   LYS   264     -17.061  11.028  -4.087  1.00  0.00      PROA C
ATOM   3813  O   LYS   264     -16.685  10.632  -2.984  1.00  0.00      PROA O
ATOM   3814  N   HID   265     -17.727  10.218  -4.934  1.00  0.00      PROA N
ATOM   3815  H   HID   265     -17.981  10.548  -5.854  1.00  0.00      PROA H
ATOM   3816  CA  HID   265     -18.051   8.896  -4.482  1.00  0.00      PROA C
ATOM   3817  HA  HID   265     -17.513   8.686  -3.558  1.00  0.00      PROA H
ATOM   3818  CB  HID   265     -19.547   8.684  -4.195  1.00  0.00      PROA C
ATOM   3819  HB2 HID   265     -20.136   9.075  -5.024  1.00  0.00      PROA H
ATOM   3820  HB3 HID   265     -19.748   7.619  -4.078  1.00  0.00      PROA H
ATOM   3821  CG  HID   265     -19.964   9.391  -2.937  1.00  0.00      PROA C
ATOM   3822  ND1 HID   265     -19.790   8.867  -1.675  1.00  0.00      PROA N
ATOM   3823  HD1 HID   265     -19.390   7.966  -1.456  1.00  0.00      PROA H
ATOM   3824  CE1 HID   265     -20.257   9.791  -0.798  1.00  0.00      PROA C
ATOM   3825  HE1 HID   265     -20.219   9.594   0.273  1.00  0.00      PROA H
ATOM   3826  NE2 HID   265     -20.722  10.868  -1.406  1.00  0.00      PROA N
ATOM   3827  CD2 HID   265     -20.535  10.613  -2.755  1.00  0.00      PROA C
ATOM   3828  HD2 HID   265     -20.863  11.399  -3.435  1.00  0.00      PROA H
ATOM   3829  C   HID   265     -17.585   7.928  -5.508  1.00  0.00      PROA C
ATOM   3830  O   HID   265     -18.039   7.935  -6.649  1.00  0.00      PROA O
ATOM   3831  N   PHE   266     -16.648   7.054  -5.096  1.00  0.00      PROA N
ATOM   3832  H   PHE   266     -16.356   7.046  -4.129  1.00  0.00      PROA H
ATOM   3833  CA  PHE   266     -16.059   6.134  -6.013  1.00  0.00      PROA C
ATOM   3834  HA  PHE   266     -16.786   5.872  -6.782  1.00  0.00      PROA H
ATOM   3835  CB  PHE   266     -14.822   6.717  -6.709  1.00  0.00      PROA C
ATOM   3836  HB2 PHE   266     -14.321   5.932  -7.276  1.00  0.00      PROA H
ATOM   3837  HB3 PHE   266     -15.128   7.515  -7.385  1.00  0.00      PROA H
ATOM   3838  CG  PHE   266     -13.932   7.244  -5.637  1.00  0.00      PROA C
ATOM   3839  CD1 PHE   266     -13.080   6.421  -4.937  1.00  0.00      PROA C
ATOM   3840  HD1 PHE   266     -13.048   5.354  -5.159  1.00  0.00      PROA H
ATOM   3841  CE1 PHE   266     -12.264   6.934  -3.952  1.00  0.00      PROA C
ATOM   3842  HE1 PHE   266     -11.594   6.274  -3.401  1.00  0.00      PROA H
ATOM   3843  CZ  PHE   266     -12.292   8.276  -3.661  1.00  0.00      PROA C
ATOM   3844  HZ  PHE   266     -11.645   8.678  -2.880  1.00  0.00      PROA H
ATOM   3845  CE2 PHE   266     -13.137   9.105  -4.359  1.00  0.00      PROA C
ATOM   3846  HE2 PHE   266     -13.163  10.171  -4.135  1.00  0.00      PROA H
ATOM   3847  CD2 PHE   266     -13.950   8.588  -5.340  1.00  0.00      PROA C
ATOM   3848  HD2 PHE   266     -14.615   9.258  -5.886  1.00  0.00      PROA H
ATOM   3849  C   PHE   266     -15.657   4.896  -5.281  1.00  0.00      PROA C
ATOM   3850  O   PHE   266     -15.794   4.803  -4.063  1.00  0.00      PROA O
ATOM   3851  N   THR   267     -15.179   3.891  -6.044  1.00  0.00      PROA N
ATOM   3852  H   THR   267     -15.124   4.000  -7.047  1.00  0.00      PROA H
ATOM   3853  CA  THR   267     -14.742   2.657  -5.461  1.00  0.00      PROA C
ATOM   3854  HA  THR   267     -14.842   2.711  -4.377  1.00  0.00      PROA H
ATOM   3855  CB  THR   267     -15.523   1.462  -5.923  1.00  0.00      PROA C
ATOM   3856  HB  THR   267     -15.421   1.356  -7.003  1.00  0.00      PROA H
ATOM   3857  CG2 THR   267     -14.970   0.212  -5.219  1.00  0.00      PROA C
ATOM   3858 HG21 THR   267     -15.071   0.327  -4.140  1.00  0.00      PROA H
ATOM   3859 HG22 THR   267     -15.528  -0.666  -5.544  1.00  0.00      PROA H
ATOM   3860 HG23 THR   267     -13.917   0.087  -5.473  1.00  0.00      PROA H
ATOM   3861  OG1 THR   267     -16.898   1.631  -5.608  1.00  0.00      PROA O
ATOM   3862  HG1 THR   267     -17.391   0.863  -5.906  1.00  0.00      PROA H
ATOM   3863  C   THR   267     -13.314   2.449  -5.867  1.00  0.00      PROA C
ATOM   3864  O   THR   267     -12.887   2.902  -6.928  1.00  0.00      PROA O
ATOM   3865  N   ILE   268     -12.538   1.739  -5.025  1.00  0.00      PROA N
ATOM   3866  H   ILE   268     -12.937   1.331  -4.192  1.00  0.00      PROA H
ATOM   3867  CA  ILE   268     -11.140   1.561  -5.312  1.00  0.00      PROA C
ATOM   3868  HA  ILE   268     -10.794   2.371  -5.954  1.00  0.00      PROA H
ATOM   3869  CB  ILE   268     -10.270   1.557  -4.086  1.00  0.00      PROA C
ATOM   3870  HB  ILE   268     -10.656   0.834  -3.368  1.00  0.00      PROA H
ATOM   3871  CG2 ILE   268      -8.844   1.169  -4.514  1.00  0.00      PROA C
ATOM   3872 HG21 ILE   268      -8.470   1.894  -5.237  1.00  0.00      PROA H
ATOM   3873 HG22 ILE   268      -8.192   1.159  -3.640  1.00  0.00      PROA H
ATOM   3874 HG23 ILE   268      -8.857   0.178  -4.967  1.00  0.00      PROA H
ATOM   3875  CG1 ILE   268     -10.347   2.913  -3.366  1.00  0.00      PROA C
ATOM   3876 HG12 ILE   268      -9.836   3.671  -3.960  1.00  0.00      PROA H
ATOM   3877 HG13 ILE   268     -11.392   3.197  -3.237  1.00  0.00      PROA H
ATOM   3878  CD1 ILE   268      -9.702   2.906  -1.981  1.00  0.00      PROA C
ATOM   3879 HD11 ILE   268      -8.647   2.645  -2.073  1.00  0.00      PROA H
ATOM   3880 HD12 ILE   268      -9.794   3.894  -1.532  1.00  0.00      PROA H
ATOM   3881 HD13 ILE   268     -10.203   2.172  -1.350  1.00  0.00      PROA H
ATOM   3882  C   ILE   268     -10.954   0.242  -5.993  1.00  0.00      PROA C
ATOM   3883  O   ILE   268     -11.300  -0.806  -5.450  1.00  0.00      PROA O
ATOM   3884  N   GLN   269     -10.495   0.293  -7.265  1.00  0.00      PROA N
ATOM   3885  H   GLN   269     -10.325   1.186  -7.705  1.00  0.00      PROA H
ATOM   3886  CA  GLN   269     -10.224  -0.876  -8.054  1.00  0.00      PROA C
ATOM   3887  HA  GLN   269     -11.021  -1.605  -7.908  1.00  0.00      PROA H
ATOM   3888  CB  GLN   269     -10.138  -0.564  -9.558  1.00  0.00      PROA C
ATOM   3889  HB2 GLN   269      -9.408   0.229  -9.723  1.00  0.00      PROA H
ATOM   3890  HB3 GLN   269      -9.830  -1.459 -10.098  1.00  0.00      PROA H
ATOM   3891  CG  GLN   269     -11.464  -0.097 -10.160  1.00  0.00      PROA C
ATOM   3892  HG2 GLN   269     -11.895   0.683  -9.532  1.00  0.00      PROA H
ATOM   3893  HG3 GLN   269     -11.291   0.297 -11.161  1.00  0.00      PROA H
ATOM   3894  CD  GLN   269     -12.402  -1.297 -10.224  1.00  0.00      PROA C
ATOM   3895  OE1 GLN   269     -12.035  -2.405  -9.838  1.00  0.00      PROA O
ATOM   3896  NE2 GLN   269     -13.644  -1.074 -10.728  1.00  0.00      PROA N
ATOM   3897 HE21 GLN   269     -14.304  -1.836 -10.792  1.00  0.00      PROA H
ATOM   3898 HE22 GLN   269     -13.902  -0.147 -11.036  1.00  0.00      PROA H
ATOM   3899  C   GLN   269      -8.942  -1.558  -7.673  1.00  0.00      PROA C
ATOM   3900  O   GLN   269      -8.919  -2.772  -7.471  1.00  0.00      PROA O
ATOM   3901  N   SER   270      -7.829  -0.802  -7.561  1.00  0.00      PROA N
ATOM   3902  H   SER   270      -7.885   0.199  -7.679  1.00  0.00      PROA H
ATOM   3903  CA  SER   270      -6.592  -1.474  -7.273  1.00  0.00      PROA C
ATOM   3904  HA  SER   270      -6.770  -2.267  -6.547  1.00  0.00      PROA H
ATOM   3905  CB  SER   270      -5.944  -2.116  -8.509  1.00  0.00      PROA C
ATOM   3906  HB2 SER   270      -5.062  -2.679  -8.206  1.00  0.00      PROA H
ATOM   3907  HB3 SER   270      -6.658  -2.788  -8.986  1.00  0.00      PROA H
ATOM   3908  OG  SER   270      -5.561  -1.108  -9.434  1.00  0.00      PROA O
ATOM   3909  HG  SER   270      -5.157  -1.516 -10.203  1.00  0.00      PROA H
ATOM   3910  C   SER   270      -5.617  -0.481  -6.733  1.00  0.00      PROA C
ATOM   3911  O   SER   270      -5.677   0.705  -7.057  1.00  0.00      PROA O
ATOM   3912  N   SER   271      -4.690  -0.961  -5.877  1.00  0.00      PROA N
ATOM   3913  H   SER   271      -4.704  -1.935  -5.611  1.00  0.00      PROA H
ATOM   3914  CA  SER   271      -3.675  -0.111  -5.328  1.00  0.00      PROA C
ATOM   3915  HA  SER   271      -3.610   0.805  -5.915  1.00  0.00      PROA H
ATOM   3916  CB  SER   271      -3.907   0.316  -3.869  1.00  0.00      PROA C
ATOM   3917  HB2 SER   271      -4.172  -0.557  -3.273  1.00  0.00      PROA H
ATOM   3918  HB3 SER   271      -2.996   0.764  -3.472  1.00  0.00      PROA H
ATOM   3919  OG  SER   271      -4.955   1.263  -3.778  1.00  0.00      PROA O
ATOM   3920  HG  SER   271      -5.081   1.514  -2.860  1.00  0.00      PROA H
ATOM   3921  C   SER   271      -2.405  -0.892  -5.294  1.00  0.00      PROA C
ATOM   3922  O   SER   271      -2.389  -2.057  -4.901  1.00  0.00      PROA O
ATOM   3923  N   VAL   272      -1.294  -0.253  -5.709  1.00  0.00      PROA N
ATOM   3924  H   VAL   272      -1.354   0.695  -6.050  1.00  0.00      PROA H
ATOM   3925  CA  VAL   272      -0.028  -0.917  -5.667  1.00  0.00      PROA C
ATOM   3926  HA  VAL   272      -0.099  -1.797  -5.027  1.00  0.00      PROA H
ATOM   3927  CB  VAL   272       0.452  -1.379  -7.011  1.00  0.00      PROA C
ATOM   3928  HB  VAL   272       0.462  -0.536  -7.703  1.00  0.00      PROA H
ATOM   3929  CG1 VAL   272       1.875  -1.947  -6.862  1.00  0.00      PROA C
ATOM   3930 HG11 VAL   272       1.860  -2.787  -6.168  1.00  0.00      PROA H
ATOM   3931 HG12 VAL   272       2.234  -2.286  -7.834  1.00  0.00      PROA H
ATOM   3932 HG13 VAL   272       2.538  -1.172  -6.480  1.00  0.00      PROA H
ATOM   3933  CG2 VAL   272      -0.569  -2.381  -7.573  1.00  0.00      PROA C
ATOM   3934 HG21 VAL   272      -1.540  -1.895  -7.670  1.00  0.00      PROA H
ATOM   3935 HG22 VAL   272      -0.238  -2.729  -8.551  1.00  0.00      PROA H
ATOM   3936 HG23 VAL   272      -0.656  -3.231  -6.895  1.00  0.00      PROA H
ATOM   3937  C   VAL   272       0.971   0.073  -5.175  1.00  0.00      PROA C
ATOM   3938  O   VAL   272       0.891   1.261  -5.485  1.00  0.00      PROA O
ATOM   3939  N   THR   273       1.941  -0.401  -4.372  1.00  0.00      PROA N
ATOM   3940  H   THR   273       1.951  -1.378  -4.116  1.00  0.00      PROA H
ATOM   3941  CA  THR   273       2.961   0.472  -3.878  1.00  0.00      PROA C
ATOM   3942  HA  THR   273       2.881   1.440  -4.371  1.00  0.00      PROA H
ATOM   3943  CB  THR   273       2.877   0.713  -2.400  1.00  0.00      PROA C
ATOM   3944  HB  THR   273       1.872   1.045  -2.141  1.00  0.00      PROA H
ATOM   3945  CG2 THR   273       3.198  -0.599  -1.663  1.00  0.00      PROA C
ATOM   3946 HG21 THR   273       4.203  -0.928  -1.927  1.00  0.00      PROA H
ATOM   3947 HG22 THR   273       3.140  -0.435  -0.587  1.00  0.00      PROA H
ATOM   3948 HG23 THR   273       2.478  -1.364  -1.953  1.00  0.00      PROA H
ATOM   3949  OG1 THR   273       3.794   1.729  -2.018  1.00  0.00      PROA O
ATOM   3950  HG1 THR   273       3.732   1.876  -1.071  1.00  0.00      PROA H
ATOM   3951  C   THR   273       4.268  -0.191  -4.143  1.00  0.00      PROA C
ATOM   3952  O   THR   273       4.371  -1.416  -4.100  1.00  0.00      PROA O
ATOM   3953  N   THR   274       5.308   0.604  -4.456  1.00  0.00      PROA N
ATOM   3954  H   THR   274       5.173   1.602  -4.543  1.00  0.00      PROA H
ATOM   3955  CA  THR   274       6.572  -0.033  -4.653  1.00  0.00      PROA C
ATOM   3956  HA  THR   274       6.523  -1.059  -4.287  1.00  0.00      PROA H
ATOM   3957  CB  THR   274       7.007  -0.095  -6.082  1.00  0.00      PROA C
ATOM   3958  HB  THR   274       6.139  -0.263  -6.720  1.00  0.00      PROA H
ATOM   3959  CG2 THR   274       7.674   1.238  -6.447  1.00  0.00      PROA C
ATOM   3960 HG21 THR   274       8.537   1.400  -5.802  1.00  0.00      PROA H
ATOM   3961 HG22 THR   274       7.998   1.210  -7.487  1.00  0.00      PROA H
ATOM   3962 HG23 THR   274       6.960   2.050  -6.310  1.00  0.00      PROA H
ATOM   3963  OG1 THR   274       7.941  -1.148  -6.247  1.00  0.00      PROA O
ATOM   3964  HG1 THR   274       8.220  -1.187  -7.165  1.00  0.00      PROA H
ATOM   3965  C   THR   274       7.581   0.763  -3.895  1.00  0.00      PROA C
ATOM   3966  O   THR   274       7.479   1.985  -3.795  1.00  0.00      PROA O
ATOM   3967  N   SER   275       8.580   0.072  -3.319  1.00  0.00      PROA N
ATOM   3968  H   SER   275       8.619  -0.933  -3.412  1.00  0.00      PROA H
ATOM   3969  CA  SER   275       9.598   0.742  -2.570  1.00  0.00      PROA C
ATOM   3970  HA  SER   275       9.541   1.814  -2.757  1.00  0.00      PROA H
ATOM   3971  CB  SER   275       9.477   0.530  -1.052  1.00  0.00      PROA C
ATOM   3972  HB2 SER   275       8.520   0.921  -0.705  1.00  0.00      PROA H
ATOM   3973  HB3 SER   275       9.537  -0.535  -0.827  1.00  0.00      PROA H
ATOM   3974  OG  SER   275      10.527   1.206  -0.378  1.00  0.00      PROA O
ATOM   3975  HG  SER   275      10.442   1.067   0.568  1.00  0.00      PROA H
ATOM   3976  C   SER   275      10.906   0.159  -2.992  1.00  0.00      PROA C
ATOM   3977  O   SER   275      10.974  -0.991  -3.425  1.00  0.00      PROA O
ATOM   3978  N   LYS   276      11.985   0.962  -2.900  1.00  0.00      PROA N
ATOM   3979  H   LYS   276      11.880   1.914  -2.578  1.00  0.00      PROA H
ATOM   3980  CA  LYS   276      13.280   0.470  -3.259  1.00  0.00      PROA C
ATOM   3981  HA  LYS   276      13.277  -0.620  -3.226  1.00  0.00      PROA H
ATOM   3982  CB  LYS   276      13.727   0.885  -4.670  1.00  0.00      PROA C
ATOM   3983  HB2 LYS   276      13.019   0.499  -5.404  1.00  0.00      PROA H
ATOM   3984  HB3 LYS   276      13.761   1.972  -4.736  1.00  0.00      PROA H
ATOM   3985  CG  LYS   276      15.113   0.361  -5.053  1.00  0.00      PROA C
ATOM   3986  HG2 LYS   276      15.865   0.824  -4.414  1.00  0.00      PROA H
ATOM   3987  HG3 LYS   276      15.141  -0.721  -4.922  1.00  0.00      PROA H
ATOM   3988  CD  LYS   276      15.493   0.660  -6.504  1.00  0.00      PROA C
ATOM   3989  HD2 LYS   276      14.876   0.060  -7.173  1.00  0.00      PROA H
ATOM   3990  HD3 LYS   276      15.332   1.717  -6.712  1.00  0.00      PROA H
ATOM   3991  CE  LYS   276      16.955   0.348  -6.832  1.00  0.00      PROA C
ATOM   3992  HE2 LYS   276      17.601   0.807  -6.084  1.00  0.00      PROA H
ATOM   3993  HE3 LYS   276      17.106  -0.731  -6.829  1.00  0.00      PROA H
ATOM   3994  NZ  LYS   276      17.298   0.885  -8.168  1.00  0.00      PROA N
ATOM   3995  HZ1 LYS   276      17.161   1.886  -8.173  1.00  0.00      PROA H
ATOM   3996  HZ2 LYS   276      18.263   0.676  -8.377  1.00  0.00      PROA H
ATOM   3997  HZ3 LYS   276      16.702   0.460  -8.864  1.00  0.00      PROA H
ATOM   3998  C   LYS   276      14.276   1.065  -2.320  1.00  0.00      PROA C
ATOM   3999  O   LYS   276      14.157   2.223  -1.921  1.00  0.00      PROA O
ATOM   4000  N   MET   277      15.285   0.266  -1.922  1.00  0.00      PROA N
ATOM   4001  H   MET   277      15.308  -0.701  -2.214  1.00  0.00      PROA H
ATOM   4002  CA  MET   277      16.323   0.790  -1.087  1.00  0.00      PROA C
ATOM   4003  HA  MET   277      16.198   1.868  -0.985  1.00  0.00      PROA H
ATOM   4004  CB  MET   277      16.368   0.218   0.339  1.00  0.00      PROA C
ATOM   4005  HB2 MET   277      16.437  -0.869   0.294  1.00  0.00      PROA H
ATOM   4006  HB3 MET   277      17.238   0.615   0.863  1.00  0.00      PROA H
ATOM   4007  CG  MET   277      15.157   0.535   1.218  1.00  0.00      PROA C
ATOM   4008  HG2 MET   277      15.375   0.263   2.251  1.00  0.00      PROA H
ATOM   4009  HG3 MET   277      14.936   1.601   1.163  1.00  0.00      PROA H
ATOM   4010  SD  MET   277      13.637  -0.345   0.749  1.00  0.00      PROA S
ATOM   4011  CE  MET   277      12.894  -0.269   2.405  1.00  0.00      PROA C
ATOM   4012  HE1 MET   277      12.773   0.772   2.702  1.00  0.00      PROA H
ATOM   4013  HE2 MET   277      11.919  -0.757   2.388  1.00  0.00      PROA H
ATOM   4014  HE3 MET   277      13.542  -0.777   3.118  1.00  0.00      PROA H
ATOM   4015  C   MET   277      17.615   0.373  -1.708  1.00  0.00      PROA C
ATOM   4016  O   MET   277      17.742  -0.743  -2.209  1.00  0.00      PROA O
ATOM   4017  N   MET   278      18.614   1.277  -1.702  1.00  0.00      PROA N
ATOM   4018  H   MET   278      18.458   2.199  -1.323  1.00  0.00      PROA H
ATOM   4019  CA  MET   278      19.893   0.916  -2.237  1.00  0.00      PROA C
ATOM   4020  HA  MET   278      19.879  -0.131  -2.540  1.00  0.00      PROA H
ATOM   4021  CB  MET   278      20.311   1.738  -3.469  1.00  0.00      PROA C
ATOM   4022  HB2 MET   278      20.326   2.797  -3.212  1.00  0.00      PROA H
ATOM   4023  HB3 MET   278      21.305   1.429  -3.792  1.00  0.00      PROA H
ATOM   4024  CG  MET   278      19.379   1.581  -4.671  1.00  0.00      PROA C
ATOM   4025  HG2 MET   278      19.354   0.536  -4.978  1.00  0.00      PROA H
ATOM   4026  HG3 MET   278      18.375   1.904  -4.397  1.00  0.00      PROA H
ATOM   4027  SD  MET   278      19.874   2.553  -6.127  1.00  0.00      PROA S
ATOM   4028  CE  MET   278      19.660   4.182  -5.352  1.00  0.00      PROA C
ATOM   4029  HE1 MET   278      20.317   4.262  -4.485  1.00  0.00      PROA H
ATOM   4030  HE2 MET   278      19.911   4.962  -6.070  1.00  0.00      PROA H
ATOM   4031  HE3 MET   278      18.624   4.301  -5.034  1.00  0.00      PROA H
ATOM   4032  C   MET   278      20.902   1.220  -1.177  1.00  0.00      PROA C
ATOM   4033  O   MET   278      20.882   2.301  -0.590  1.00  0.00      PROA O
ATOM   4034  N   VAL   279      21.815   0.271  -0.893  1.00  0.00      PROA N
ATOM   4035  H   VAL   279      21.800  -0.609  -1.389  1.00  0.00      PROA H
ATOM   4036  CA  VAL   279      22.799   0.533   0.116  1.00  0.00      PROA C
ATOM   4037  HA  VAL   279      22.912   1.610   0.243  1.00  0.00      PROA H
ATOM   4038  CB  VAL   279      22.434  -0.047   1.450  1.00  0.00      PROA C
ATOM   4039  HB  VAL   279      22.271  -1.120   1.347  1.00  0.00      PROA H
ATOM   4040  CG1 VAL   279      23.578   0.207   2.445  1.00  0.00      PROA C
ATOM   4041 HG11 VAL   279      23.740   1.280   2.546  1.00  0.00      PROA H
ATOM   4042 HG12 VAL   279      23.316  -0.214   3.415  1.00  0.00      PROA H
ATOM   4043 HG13 VAL   279      24.490  -0.265   2.079  1.00  0.00      PROA H
ATOM   4044  CG2 VAL   279      21.091   0.565   1.880  1.00  0.00      PROA C
ATOM   4045 HG21 VAL   279      20.327   0.323   1.141  1.00  0.00      PROA H
ATOM   4046 HG22 VAL   279      20.800   0.160   2.849  1.00  0.00      PROA H
ATOM   4047 HG23 VAL   279      21.193   1.648   1.955  1.00  0.00      PROA H
ATOM   4048  C   VAL   279      24.090  -0.091  -0.308  1.00  0.00      PROA C
ATOM   4049  O   VAL   279      24.110  -1.070  -1.052  1.00  0.00      PROA O
ATOM   4050  N   SER   280      25.217   0.481   0.158  1.00  0.00      PROA N
ATOM   4051  H   SER   280      25.162   1.306   0.739  1.00  0.00      PROA H
ATOM   4052  CA  SER   280      26.491  -0.087  -0.176  1.00  0.00      PROA C
ATOM   4053  HA  SER   280      26.403  -0.659  -1.099  1.00  0.00      PROA H
ATOM   4054  CB  SER   280      27.596   0.963  -0.388  1.00  0.00      PROA C
ATOM   4055  HB2 SER   280      27.313   1.628  -1.204  1.00  0.00      PROA H
ATOM   4056  HB3 SER   280      27.726   1.544   0.525  1.00  0.00      PROA H
ATOM   4057  OG  SER   280      28.822   0.325  -0.712  1.00  0.00      PROA O
ATOM   4058  HG  SER   280      29.503   0.989  -0.843  1.00  0.00      PROA H
ATOM   4059  C   SER   280      26.876  -0.917   0.998  1.00  0.00      PROA C
ATOM   4060  O   SER   280      26.849  -0.452   2.136  1.00  0.00      PROA O
ATOM   4061  N   PRO   281      27.195  -2.155   0.765  1.00  0.00      PROA N
ATOM   4062  CD  PRO   281      26.577  -2.910  -0.313  1.00  0.00      PROA C
ATOM   4063  HD2 PRO   281      27.167  -2.795  -1.223  1.00  0.00      PROA H
ATOM   4064  HD3 PRO   281      25.567  -2.538  -0.486  1.00  0.00      PROA H
ATOM   4065  CG  PRO   281      26.563  -4.372   0.169  1.00  0.00      PROA C
ATOM   4066  HG2 PRO   281      26.844  -5.029  -0.653  1.00  0.00      PROA H
ATOM   4067  HG3 PRO   281      25.562  -4.631   0.515  1.00  0.00      PROA H
ATOM   4068  CB  PRO   281      27.588  -4.413   1.320  1.00  0.00      PROA C
ATOM   4069  HB2 PRO   281      28.569  -4.676   0.924  1.00  0.00      PROA H
ATOM   4070  HB3 PRO   281      27.281  -5.158   2.054  1.00  0.00      PROA H
ATOM   4071  CA  PRO   281      27.544  -2.992   1.873  1.00  0.00      PROA C
ATOM   4072  HA  PRO   281      26.709  -3.037   2.572  1.00  0.00      PROA H
ATOM   4073  C   PRO   281      28.769  -2.551   2.621  1.00  0.00      PROA C
ATOM   4074  O   PRO   281      28.740  -2.549   3.851  1.00  0.00      PROA O
ATOM   4075  N   ARG   282      29.847  -2.190   1.899  1.00  0.00      PROA N
ATOM   4076  H   ARG   282      29.809  -2.211   0.890  1.00  0.00      PROA H
ATOM   4077  CA  ARG   282      31.109  -1.757   2.446  1.00  0.00      PROA C
ATOM   4078  HA  ARG   282      31.384  -2.402   3.280  1.00  0.00      PROA H
ATOM   4079  CB  ARG   282      32.260  -1.800   1.429  1.00  0.00      PROA C
ATOM   4080  HB2 ARG   282      31.895  -1.484   0.452  1.00  0.00      PROA H
ATOM   4081  HB3 ARG   282      33.057  -1.130   1.753  1.00  0.00      PROA H
ATOM   4082  CG  ARG   282      32.878  -3.188   1.255  1.00  0.00      PROA C
ATOM   4083  HG2 ARG   282      33.715  -3.129   0.559  1.00  0.00      PROA H
ATOM   4084  HG3 ARG   282      33.233  -3.552   2.219  1.00  0.00      PROA H
ATOM   4085  CD  ARG   282      31.929  -4.254   0.707  1.00  0.00      PROA C
ATOM   4086  HD2 ARG   282      31.091  -4.382   1.392  1.00  0.00      PROA H
ATOM   4087  HD3 ARG   282      31.556  -3.942  -0.269  1.00  0.00      PROA H
ATOM   4088  NE  ARG   282      32.715  -5.515   0.593  1.00  0.00      PROA N
ATOM   4089  HE  ARG   282      33.686  -5.454   0.322  1.00  0.00      PROA H
ATOM   4090  CZ  ARG   282      32.125  -6.716   0.852  1.00  0.00      PROA C
ATOM   4091  NH1 ARG   282      30.819  -6.763   1.240  1.00  0.00      PROA N
ATOM   4092 HH11 ARG   282      30.292  -5.906   1.334  1.00  0.00      PROA H
ATOM   4093 HH12 ARG   282      30.384  -7.654   1.431  1.00  0.00      PROA H
ATOM   4094  NH2 ARG   282      32.843  -7.869   0.721  1.00  0.00      PROA N
ATOM   4095 HH21 ARG   282      33.810  -7.829   0.433  1.00  0.00      PROA H
ATOM   4096 HH22 ARG   282      32.403  -8.758   0.914  1.00  0.00      PROA H
ATOM   4097  C   ARG   282      31.048  -0.364   2.999  1.00  0.00      PROA C
ATOM   4098  O   ARG   282      31.760  -0.050   3.953  1.00  0.00      PROA O
ATOM   4099  N   LEU   283      30.181   0.490   2.417  1.00  0.00      PROA N
ATOM   4100  H   LEU   283      29.520   0.151   1.733  1.00  0.00      PROA H
ATOM   4101  CA  LEU   283      30.080   1.905   2.670  1.00  0.00      PROA C
ATOM   4102  HA  LEU   283      29.059   2.236   2.484  1.00  0.00      PROA H
ATOM   4103  CB  LEU   283      30.430   2.334   4.109  1.00  0.00      PROA C
ATOM   4104  HB2 LEU   283      31.431   1.984   4.360  1.00  0.00      PROA H
ATOM   4105  HB3 LEU   283      30.396   3.421   4.183  1.00  0.00      PROA H
ATOM   4106  CG  LEU   283      29.493   1.795   5.204  1.00  0.00      PROA C
ATOM   4107  HG  LEU   283      29.513   0.705   5.196  1.00  0.00      PROA H
ATOM   4108  CD1 LEU   283      29.936   2.288   6.592  1.00  0.00      PROA C
ATOM   4109 HD11 LEU   283      29.913   3.378   6.616  1.00  0.00      PROA H
ATOM   4110 HD12 LEU   283      29.259   1.895   7.351  1.00  0.00      PROA H
ATOM   4111 HD13 LEU   283      30.949   1.942   6.795  1.00  0.00      PROA H
ATOM   4112  CD2 LEU   283      28.023   2.118   4.907  1.00  0.00      PROA C
ATOM   4113 HD21 LEU   283      27.735   1.666   3.958  1.00  0.00      PROA H
ATOM   4114 HD22 LEU   283      27.394   1.721   5.704  1.00  0.00      PROA H
ATOM   4115 HD23 LEU   283      27.893   3.199   4.848  1.00  0.00      PROA H
ATOM   4116  C   LEU   283      31.089   2.575   1.788  1.00  0.00      PROA C
ATOM   4117  O   LEU   283      31.028   3.781   1.547  1.00  0.00      PROA O
ATOM   4118  N   TYR   284      32.083   1.799   1.328  1.00  0.00      PROA N
ATOM   4119  H   TYR   284      32.173   0.847   1.653  1.00  0.00      PROA H
ATOM   4120  CA  TYR   284      33.053   2.250   0.375  1.00  0.00      PROA C
ATOM   4121  HA  TYR   284      33.332   3.280   0.600  1.00  0.00      PROA H
ATOM   4122  CB  TYR   284      34.333   1.398   0.391  1.00  0.00      PROA C
ATOM   4123  HB2 TYR   284      34.087   0.368   0.132  1.00  0.00      PROA H
ATOM   4124  HB3 TYR   284      35.044   1.794  -0.333  1.00  0.00      PROA H
ATOM   4125  CG  TYR   284      34.891   1.474   1.772  1.00  0.00      PROA C
ATOM   4126  CD1 TYR   284      35.490   2.624   2.230  1.00  0.00      PROA C
ATOM   4127  HD1 TYR   284      35.561   3.497   1.581  1.00  0.00      PROA H
ATOM   4128  CE1 TYR   284      36.003   2.687   3.504  1.00  0.00      PROA C
ATOM   4129  HE1 TYR   284      36.474   3.604   3.857  1.00  0.00      PROA H
ATOM   4130  CZ  TYR   284      35.924   1.593   4.333  1.00  0.00      PROA C
ATOM   4131  OH  TYR   284      36.449   1.652   5.641  1.00  0.00      PROA O
ATOM   4132  HH  TYR   284      36.840   2.503   5.851  1.00  0.00      PROA H
ATOM   4133  CE2 TYR   284      35.333   0.439   3.882  1.00  0.00      PROA C
ATOM   4134  HE2 TYR   284      35.272  -0.433   4.534  1.00  0.00      PROA H
ATOM   4135  CD2 TYR   284      34.821   0.383   2.608  1.00  0.00      PROA C
ATOM   4136  HD2 TYR   284      34.354  -0.539   2.262  1.00  0.00      PROA H
ATOM   4137  C   TYR   284      32.491   2.183  -1.019  1.00  0.00      PROA C
ATOM   4138  O   TYR   284      32.752   3.046  -1.858  1.00  0.00      PROA O
ATOM   4139  N   ASP   285      31.674   1.139  -1.274  1.00  0.00      PROA N
ATOM   4140  H   ASP   285      31.279   0.609  -0.510  1.00  0.00      PROA H
ATOM   4141  CA  ASP   285      31.289   0.678  -2.584  1.00  0.00      PROA C
ATOM   4142  HA  ASP   285      32.147   0.729  -3.254  1.00  0.00      PROA H
ATOM   4143  CB  ASP   285      30.784  -0.776  -2.565  1.00  0.00      PROA C
ATOM   4144  HB2 ASP   285      30.005  -0.880  -1.810  1.00  0.00      PROA H
ATOM   4145  HB3 ASP   285      30.378  -1.032  -3.544  1.00  0.00      PROA H
ATOM   4146  CG  ASP   285      31.967  -1.671  -2.232  1.00  0.00      PROA C
ATOM   4147  OD1 ASP   285      33.106  -1.316  -2.640  1.00  0.00      PROA O
ATOM   4148  OD2 ASP   285      31.755  -2.715  -1.560  1.00  0.00      PROA O
ATOM   4149  C   ASP   285      30.254   1.475  -3.322  1.00  0.00      PROA C
ATOM   4150  O   ASP   285      29.858   2.581  -2.962  1.00  0.00      PROA O
ATOM   4151  N   ARG   286      29.847   0.833  -4.444  1.00  0.00      PROA N
ATOM   4152  H   ARG   286      30.187  -0.096  -4.647  1.00  0.00      PROA H
ATOM   4153  CA  ARG   286      28.966   1.164  -5.533  1.00  0.00      PROA C
ATOM   4154  HA  ARG   286      29.252   2.129  -5.952  1.00  0.00      PROA H
ATOM   4155  CB  ARG   286      29.008   0.131  -6.668  1.00  0.00      PROA C
ATOM   4156  HB2 ARG   286      28.737  -0.850  -6.277  1.00  0.00      PROA H
ATOM   4157  HB3 ARG   286      28.303   0.418  -7.448  1.00  0.00      PROA H
ATOM   4158  CG  ARG   286      30.375  -0.018  -7.335  1.00  0.00      PROA C
ATOM   4159  HG2 ARG   286      30.685   0.943  -7.747  1.00  0.00      PROA H
ATOM   4160  HG3 ARG   286      31.106  -0.349  -6.598  1.00  0.00      PROA H
ATOM   4161  CD  ARG   286      30.365  -1.036  -8.476  1.00  0.00      PROA C
ATOM   4162  HD2 ARG   286      30.061  -2.010  -8.092  1.00  0.00      PROA H
ATOM   4163  HD3 ARG   286      29.663  -0.715  -9.245  1.00  0.00      PROA H
ATOM   4164  NE  ARG   286      31.742  -1.112  -9.037  1.00  0.00      PROA N
ATOM   4165  HE  ARG   286      32.415  -0.411  -8.761  1.00  0.00      PROA H
ATOM   4166  CZ  ARG   286      32.063  -2.117  -9.902  1.00  0.00      PROA C
ATOM   4167  NH1 ARG   286      31.110  -3.024 -10.272  1.00  0.00      PROA N
ATOM   4168 HH11 ARG   286      30.173  -2.946  -9.904  1.00  0.00      PROA H
ATOM   4169 HH12 ARG   286      31.347  -3.768 -10.913  1.00  0.00      PROA H
ATOM   4170  NH2 ARG   286      33.331  -2.218 -10.395  1.00  0.00      PROA N
ATOM   4171 HH21 ARG   286      34.032  -1.547 -10.117  1.00  0.00      PROA H
ATOM   4172 HH22 ARG   286      33.562  -2.964 -11.035  1.00  0.00      PROA H
ATOM   4173  C   ARG   286      27.534   1.248  -5.097  1.00  0.00      PROA C
ATOM   4174  O   ARG   286      26.707   1.796  -5.825  1.00  0.00      PROA O
ATOM   4175  N   GLN   287      27.186   0.701  -3.916  1.00  0.00      PROA N
ATOM   4176  H   GLN   287      27.898   0.335  -3.300  1.00  0.00      PROA H
ATOM   4177  CA  GLN   287      25.806   0.628  -3.515  1.00  0.00      PROA C
ATOM   4178  HA  GLN   287      25.743   0.243  -2.497  1.00  0.00      PROA H
ATOM   4179  CB  GLN   287      25.063   1.976  -3.528  1.00  0.00      PROA C
ATOM   4180  HB2 GLN   287      25.212   2.465  -4.491  1.00  0.00      PROA H
ATOM   4181  HB3 GLN   287      23.998   1.807  -3.368  1.00  0.00      PROA H
ATOM   4182  CG  GLN   287      25.526   2.960  -2.450  1.00  0.00      PROA C
ATOM   4183  HG2 GLN   287      25.499   2.472  -1.476  1.00  0.00      PROA H
ATOM   4184  HG3 GLN   287      26.545   3.282  -2.666  1.00  0.00      PROA H
ATOM   4185  CD  GLN   287      24.574   4.145  -2.480  1.00  0.00      PROA C
ATOM   4186  OE1 GLN   287      23.514   4.086  -3.102  1.00  0.00      PROA O
ATOM   4187  NE2 GLN   287      24.950   5.255  -1.788  1.00  0.00      PROA N
ATOM   4188 HE21 GLN   287      24.350   6.068  -1.778  1.00  0.00      PROA H
ATOM   4189 HE22 GLN   287      25.827   5.261  -1.287  1.00  0.00      PROA H
ATOM   4190  C   GLN   287      25.068  -0.313  -4.412  1.00  0.00      PROA C
ATOM   4191  O   GLN   287      24.088   0.040  -5.068  1.00  0.00      PROA O
ATOM   4192  N   ASN   288      25.610  -1.542  -4.495  1.00  0.00      PROA N
ATOM   4193  H   ASN   288      26.484  -1.740  -4.030  1.00  0.00      PROA H
ATOM   4194  CA  ASN   288      25.064  -2.662  -5.204  1.00  0.00      PROA C
ATOM   4195  HA  ASN   288      24.789  -2.355  -6.213  1.00  0.00      PROA H
ATOM   4196  CB  ASN   288      26.064  -3.823  -5.316  1.00  0.00      PROA C
ATOM   4197  HB2 ASN   288      26.419  -4.095  -4.322  1.00  0.00      PROA H
ATOM   4198  HB3 ASN   288      25.574  -4.683  -5.774  1.00  0.00      PROA H
ATOM   4199  CG  ASN   288      27.228  -3.364  -6.180  1.00  0.00      PROA C
ATOM   4200  OD1 ASN   288      28.388  -3.458  -5.781  1.00  0.00      PROA O
ATOM   4201  ND2 ASN   288      26.910  -2.847  -7.398  1.00  0.00      PROA N
ATOM   4202 HD21 ASN   288      27.643  -2.526  -8.014  1.00  0.00      PROA H
ATOM   4203 HD22 ASN   288      25.942  -2.788  -7.681  1.00  0.00      PROA H
ATOM   4204  C   ASN   288      23.855  -3.204  -4.490  1.00  0.00      PROA C
ATOM   4205  O   ASN   288      22.931  -3.704  -5.131  1.00  0.00      PROA O
ATOM   4206  N   GLY   289      23.836  -3.137  -3.139  1.00  0.00      PROA N
ATOM   4207  H   GLY   289      24.563  -2.637  -2.648  1.00  0.00      PROA H
ATOM   4208  CA  GLY   289      22.795  -3.765  -2.364  1.00  0.00      PROA C
ATOM   4209  HA2 GLY   289      22.769  -4.832  -2.586  1.00  0.00      PROA H
ATOM   4210  HA3 GLY   289      22.995  -3.621  -1.302  1.00  0.00      PROA H
ATOM   4211  C   GLY   289      21.455  -3.176  -2.683  1.00  0.00      PROA C
ATOM   4212  O   GLY   289      21.304  -1.962  -2.814  1.00  0.00      PROA O
ATOM   4213  N   LEU   290      20.434  -4.053  -2.792  1.00  0.00      PROA N
ATOM   4214  H   LEU   290      20.598  -5.039  -2.649  1.00  0.00      PROA H
ATOM   4215  CA  LEU   290      19.112  -3.599  -3.109  1.00  0.00      PROA C
ATOM   4216  HA  LEU   290      19.038  -2.530  -2.913  1.00  0.00      PROA H
ATOM   4217  CB  LEU   290      18.728  -3.827  -4.579  1.00  0.00      PROA C
ATOM   4218  HB2 LEU   290      18.782  -4.891  -4.809  1.00  0.00      PROA H
ATOM   4219  HB3 LEU   290      17.712  -3.471  -4.749  1.00  0.00      PROA H
ATOM   4220  CG  LEU   290      19.637  -3.099  -5.586  1.00  0.00      PROA C
ATOM   4221  HG  LEU   290      20.663  -3.449  -5.469  1.00  0.00      PROA H
ATOM   4222  CD1 LEU   290      19.189  -3.366  -7.031  1.00  0.00      PROA C
ATOM   4223 HD11 LEU   290      18.167  -3.012  -7.166  1.00  0.00      PROA H
ATOM   4224 HD12 LEU   290      19.850  -2.839  -7.720  1.00  0.00      PROA H
ATOM   4225 HD13 LEU   290      19.233  -4.436  -7.233  1.00  0.00      PROA H
ATOM   4226  CD2 LEU   290      19.749  -1.602  -5.262  1.00  0.00      PROA C
ATOM   4227 HD21 LEU   290      20.169  -1.476  -4.263  1.00  0.00      PROA H
ATOM   4228 HD22 LEU   290      20.399  -1.119  -5.992  1.00  0.00      PROA H
ATOM   4229 HD23 LEU   290      18.759  -1.146  -5.299  1.00  0.00      PROA H
ATOM   4230  C   LEU   290      18.126  -4.383  -2.306  1.00  0.00      PROA C
ATOM   4231  O   LEU   290      18.308  -5.577  -2.070  1.00  0.00      PROA O
ATOM   4232  N   VAL   291      17.060  -3.708  -1.831  1.00  0.00      PROA N
ATOM   4233  H   VAL   291      17.012  -2.704  -1.931  1.00  0.00      PROA H
ATOM   4234  CA  VAL   291      15.982  -4.391  -1.180  1.00  0.00      PROA C
ATOM   4235  HA  VAL   291      16.101  -5.467  -1.310  1.00  0.00      PROA H
ATOM   4236  CB  VAL   291      15.885  -4.138   0.298  1.00  0.00      PROA C
ATOM   4237  HB  VAL   291      14.994  -4.627   0.693  1.00  0.00      PROA H
ATOM   4238  CG1 VAL   291      17.142  -4.712   0.973  1.00  0.00      PROA C
ATOM   4239 HG11 VAL   291      18.028  -4.222   0.569  1.00  0.00      PROA H
ATOM   4240 HG12 VAL   291      17.089  -4.537   2.048  1.00  0.00      PROA H
ATOM   4241 HG13 VAL   291      17.201  -5.783   0.782  1.00  0.00      PROA H
ATOM   4242  CG2 VAL   291      15.680  -2.638   0.540  1.00  0.00      PROA C
ATOM   4243 HG21 VAL   291      14.761  -2.313   0.053  1.00  0.00      PROA H
ATOM   4244 HG22 VAL   291      15.609  -2.448   1.612  1.00  0.00      PROA H
ATOM   4245 HG23 VAL   291      16.524  -2.084   0.129  1.00  0.00      PROA H
ATOM   4246  C   VAL   291      14.743  -3.873  -1.834  1.00  0.00      PROA C
ATOM   4247  O   VAL   291      14.556  -2.665  -1.963  1.00  0.00      PROA O
ATOM   4248  N   LEU   292      13.864  -4.783  -2.289  1.00  0.00      PROA N
ATOM   4249  H   LEU   292      14.041  -5.768  -2.153  1.00  0.00      PROA H
ATOM   4250  CA  LEU   292      12.672  -4.363  -2.967  1.00  0.00      PROA C
ATOM   4251  HA  LEU   292      12.686  -3.280  -3.091  1.00  0.00      PROA H
ATOM   4252  CB  LEU   292      12.518  -4.990  -4.365  1.00  0.00      PROA C
ATOM   4253  HB2 LEU   292      12.714  -6.061  -4.307  1.00  0.00      PROA H
ATOM   4254  HB3 LEU   292      11.503  -4.826  -4.728  1.00  0.00      PROA H
ATOM   4255  CG  LEU   292      13.459  -4.439  -5.454  1.00  0.00      PROA C
ATOM   4256  HG  LEU   292      13.500  -5.140  -6.288  1.00  0.00      PROA H
ATOM   4257  CD1 LEU   292      12.975  -3.082  -5.984  1.00  0.00      PROA C
ATOM   4258 HD11 LEU   292      12.938  -2.364  -5.165  1.00  0.00      PROA H
ATOM   4259 HD12 LEU   292      13.663  -2.725  -6.750  1.00  0.00      PROA H
ATOM   4260 HD13 LEU   292      11.979  -3.194  -6.414  1.00  0.00      PROA H
ATOM   4261  CD2 LEU   292      14.913  -4.389  -4.972  1.00  0.00      PROA C
ATOM   4262 HD21 LEU   292      15.244  -5.394  -4.709  1.00  0.00      PROA H
ATOM   4263 HD22 LEU   292      15.547  -3.995  -5.767  1.00  0.00      PROA H
ATOM   4264 HD23 LEU   292      14.985  -3.743  -4.097  1.00  0.00      PROA H
ATOM   4265  C   LEU   292      11.496  -4.843  -2.179  1.00  0.00      PROA C
ATOM   4266  O   LEU   292      11.548  -5.895  -1.546  1.00  0.00      PROA O
ATOM   4267  N   SER   293      10.397  -4.062  -2.193  1.00  0.00      PROA N
ATOM   4268  H   SER   293      10.407  -3.184  -2.693  1.00  0.00      PROA H
ATOM   4269  CA  SER   293       9.211  -4.469  -1.500  1.00  0.00      PROA C
ATOM   4270  HA  SER   293       9.211  -5.553  -1.385  1.00  0.00      PROA H
ATOM   4271  CB  SER   293       9.077  -3.859  -0.094  1.00  0.00      PROA C
ATOM   4272  HB2 SER   293       9.109  -2.772  -0.165  1.00  0.00      PROA H
ATOM   4273  HB3 SER   293       8.129  -4.166   0.347  1.00  0.00      PROA H
ATOM   4274  OG  SER   293      10.141  -4.303   0.734  1.00  0.00      PROA O
ATOM   4275  HG  SER   293      10.048  -3.917   1.608  1.00  0.00      PROA H
ATOM   4276  C   SER   293       8.044  -3.987  -2.300  1.00  0.00      PROA C
ATOM   4277  O   SER   293       8.166  -3.050  -3.087  1.00  0.00      PROA O
ATOM   4278  N   ARG   294       6.877  -4.643  -2.135  1.00  0.00      PROA N
ATOM   4279  H   ARG   294       6.823  -5.426  -1.500  1.00  0.00      PROA H
ATOM   4280  CA  ARG   294       5.708  -4.232  -2.859  1.00  0.00      PROA C
ATOM   4281  HA  ARG   294       5.735  -3.154  -3.013  1.00  0.00      PROA H
ATOM   4282  CB  ARG   294       5.592  -4.899  -4.241  1.00  0.00      PROA C
ATOM   4283  HB2 ARG   294       6.455  -4.628  -4.849  1.00  0.00      PROA H
ATOM   4284  HB3 ARG   294       5.558  -5.982  -4.121  1.00  0.00      PROA H
ATOM   4285  CG  ARG   294       4.343  -4.492  -5.026  1.00  0.00      PROA C
ATOM   4286  HG2 ARG   294       3.473  -4.530  -4.370  1.00  0.00      PROA H
ATOM   4287  HG3 ARG   294       4.466  -3.478  -5.406  1.00  0.00      PROA H
ATOM   4288  CD  ARG   294       4.050  -5.397  -6.225  1.00  0.00      PROA C
ATOM   4289  HD2 ARG   294       4.003  -6.435  -5.895  1.00  0.00      PROA H
ATOM   4290  HD3 ARG   294       3.096  -5.115  -6.670  1.00  0.00      PROA H
ATOM   4291  NE  ARG   294       5.150  -5.226  -7.219  1.00  0.00      PROA N
ATOM   4292  HE  ARG   294       5.793  -4.457  -7.097  1.00  0.00      PROA H
ATOM   4293  CZ  ARG   294       5.268  -6.099  -8.262  1.00  0.00      PROA C
ATOM   4294  NH1 ARG   294       4.395  -7.141  -8.379  1.00  0.00      PROA N
ATOM   4295 HH11 ARG   294       3.664  -7.264  -7.693  1.00  0.00      PROA H
ATOM   4296 HH12 ARG   294       4.484  -7.786  -9.152  1.00  0.00      PROA H
ATOM   4297  NH2 ARG   294       6.256  -5.933  -9.191  1.00  0.00      PROA N
ATOM   4298 HH21 ARG   294       6.901  -5.161  -9.105  1.00  0.00      PROA H
ATOM   4299 HH22 ARG   294       6.336  -6.583  -9.960  1.00  0.00      PROA H
ATOM   4300  C   ARG   294       4.506  -4.688  -2.094  1.00  0.00      PROA C
ATOM   4301  O   ARG   294       4.546  -5.702  -1.400  1.00  0.00      PROA O
ATOM   4302  N   MET   295       3.402  -3.919  -2.192  1.00  0.00      PROA N
ATOM   4303  H   MET   295       3.442  -3.040  -2.688  1.00  0.00      PROA H
ATOM   4304  CA  MET   295       2.155  -4.313  -1.605  1.00  0.00      PROA C
ATOM   4305  HA  MET   295       2.215  -5.354  -1.287  1.00  0.00      PROA H
ATOM   4306  CB  MET   295       1.739  -3.492  -0.369  1.00  0.00      PROA C
ATOM   4307  HB2 MET   295       2.452  -3.663   0.437  1.00  0.00      PROA H
ATOM   4308  HB3 MET   295       1.726  -2.433  -0.624  1.00  0.00      PROA H
ATOM   4309  CG  MET   295       0.347  -3.867   0.148  1.00  0.00      PROA C
ATOM   4310  HG2 MET   295       0.065  -3.192   0.956  1.00  0.00      PROA H
ATOM   4311  HG3 MET   295      -0.377  -3.785  -0.663  1.00  0.00      PROA H
ATOM   4312  SD  MET   295       0.177  -5.553   0.813  1.00  0.00      PROA S
ATOM   4313  CE  MET   295       0.851  -5.208   2.462  1.00  0.00      PROA C
ATOM   4314  HE1 MET   295       0.240  -4.450   2.953  1.00  0.00      PROA H
ATOM   4315  HE2 MET   295       0.843  -6.121   3.057  1.00  0.00      PROA H
ATOM   4316  HE3 MET   295       1.874  -4.845   2.368  1.00  0.00      PROA H
ATOM   4317  C   MET   295       1.126  -4.108  -2.671  1.00  0.00      PROA C
ATOM   4318  O   MET   295       1.128  -3.084  -3.354  1.00  0.00      PROA O
ATOM   4319  N   NLN   296       0.221  -5.090  -2.862  1.00  0.00      PROA N
ATOM   4320  H   NLN   296       0.224  -5.903  -2.262  1.00  0.00      PROA H
ATOM   4321  CA  NLN   296      -0.732  -4.951  -3.926  1.00  0.00      PROA C
ATOM   4322  HA  NLN   296      -0.765  -3.911  -4.250  1.00  0.00      PROA H
ATOM   4323  CB  NLN   296      -0.377  -5.819  -5.146  1.00  0.00      PROA C
ATOM   4324  HB2 NLN   296       0.609  -5.540  -5.518  1.00  0.00      PROA H
ATOM   4325  HB3 NLN   296      -0.371  -6.870  -4.856  1.00  0.00      PROA H
ATOM   4326  CG  NLN   296      -1.417  -5.594  -6.233  1.00  0.00      PROA C
ATOM   4327  OD1 NLN   296      -2.087  -4.561  -6.273  1.00  0.00      PROA O
ATOM   4328  ND2 NLN   296      -1.561  -6.594  -7.142  1.00  0.00      PROA N
ATOM   4329 HD21 NLN   296      -1.651  -7.075  -6.259  1.00  0.00      PROA H
ATOM   4330  C   NLN   296      -2.078  -5.398  -3.457  1.00  0.00      PROA C
ATOM   4331  O   NLN   296      -2.197  -6.366  -2.708  1.00  0.00      PROA O
ATOM   4332  N   LEU   297      -3.134  -4.672  -3.880  1.00  0.00      PROA N
ATOM   4333  H   LEU   297      -2.986  -3.834  -4.423  1.00  0.00      PROA H
ATOM   4334  CA  LEU   297      -4.476  -5.073  -3.570  1.00  0.00      PROA C
ATOM   4335  HA  LEU   297      -4.479  -6.112  -3.238  1.00  0.00      PROA H
ATOM   4336  CB  LEU   297      -5.147  -4.247  -2.458  1.00  0.00      PROA C
ATOM   4337  HB2 LEU   297      -5.073  -3.186  -2.699  1.00  0.00      PROA H
ATOM   4338  HB3 LEU   297      -6.197  -4.528  -2.379  1.00  0.00      PROA H
ATOM   4339  CG  LEU   297      -4.515  -4.443  -1.066  1.00  0.00      PROA C
ATOM   4340  HG  LEU   297      -4.484  -5.507  -0.828  1.00  0.00      PROA H
ATOM   4341  CD1 LEU   297      -3.083  -3.892  -1.014  1.00  0.00      PROA C
ATOM   4342 HD11 LEU   297      -3.095  -2.826  -1.239  1.00  0.00      PROA H
ATOM   4343 HD12 LEU   297      -2.669  -4.048  -0.018  1.00  0.00      PROA H
ATOM   4344 HD13 LEU   297      -2.466  -4.411  -1.748  1.00  0.00      PROA H
ATOM   4345  CD2 LEU   297      -5.416  -3.874   0.041  1.00  0.00      PROA C
ATOM   4346 HD21 LEU   297      -6.380  -4.381   0.024  1.00  0.00      PROA H
ATOM   4347 HD22 LEU   297      -4.942  -4.028   1.011  1.00  0.00      PROA H
ATOM   4348 HD23 LEU   297      -5.565  -2.806  -0.124  1.00  0.00      PROA H
ATOM   4349  C   LEU   297      -5.304  -4.916  -4.807  1.00  0.00      PROA C
ATOM   4350  O   LEU   297      -5.220  -3.903  -5.501  1.00  0.00      PROA O
ATOM   4351  N   THR   298      -6.118  -5.940  -5.127  1.00  0.00      PROA N
ATOM   4352  H   THR   298      -6.112  -6.783  -4.569  1.00  0.00      PROA H
ATOM   4353  CA  THR   298      -7.003  -5.861  -6.253  1.00  0.00      PROA C
ATOM   4354  HA  THR   298      -7.003  -4.844  -6.646  1.00  0.00      PROA H
ATOM   4355  CB  THR   298      -6.636  -6.771  -7.389  1.00  0.00      PROA C
ATOM   4356  HB  THR   298      -7.366  -6.666  -8.191  1.00  0.00      PROA H
ATOM   4357  CG2 THR   298      -5.237  -6.375  -7.896  1.00  0.00      PROA C
ATOM   4358 HG21 THR   298      -4.515  -6.479  -7.086  1.00  0.00      PROA H
ATOM   4359 HG22 THR   298      -4.952  -7.026  -8.722  1.00  0.00      PROA H
ATOM   4360 HG23 THR   298      -5.254  -5.340  -8.238  1.00  0.00      PROA H
ATOM   4361  OG1 THR   298      -6.644  -8.127  -6.967  1.00  0.00      PROA O
ATOM   4362  HG1 THR   298      -6.407  -8.693  -7.705  1.00  0.00      PROA H
ATOM   4363  C   THR   298      -8.364  -6.242  -5.759  1.00  0.00      PROA C
ATOM   4364  O   THR   298      -8.486  -7.029  -4.821  1.00  0.00      PROA O
ATOM   4365  N   LEU   299      -9.428  -5.690  -6.378  1.00  0.00      PROA N
ATOM   4366  H   LEU   299      -9.291  -5.096  -7.184  1.00  0.00      PROA H
ATOM   4367  CA  LEU   299     -10.760  -5.940  -5.896  1.00  0.00      PROA C
ATOM   4368  HA  LEU   299     -10.736  -6.079  -4.815  1.00  0.00      PROA H
ATOM   4369  CB  LEU   299     -11.736  -4.787  -6.198  1.00  0.00      PROA C
ATOM   4370  HB2 LEU   299     -11.378  -3.874  -5.722  1.00  0.00      PROA H
ATOM   4371  HB3 LEU   299     -11.796  -4.635  -7.276  1.00  0.00      PROA H
ATOM   4372  CG  LEU   299     -13.168  -5.037  -5.691  1.00  0.00      PROA C
ATOM   4373  HG  LEU   299     -13.518  -6.004  -6.051  1.00  0.00      PROA H
ATOM   4374  CD1 LEU   299     -13.219  -5.038  -4.153  1.00  0.00      PROA C
ATOM   4375 HD11 LEU   299     -12.879  -4.073  -3.777  1.00  0.00      PROA H
ATOM   4376 HD12 LEU   299     -14.242  -5.217  -3.823  1.00  0.00      PROA H
ATOM   4377 HD13 LEU   299     -12.571  -5.826  -3.768  1.00  0.00      PROA H
ATOM   4378  CD2 LEU   299     -14.169  -4.063  -6.328  1.00  0.00      PROA C
ATOM   4379 HD21 LEU   299     -14.161  -4.189  -7.411  1.00  0.00      PROA H
ATOM   4380 HD22 LEU   299     -15.170  -4.268  -5.947  1.00  0.00      PROA H
ATOM   4381 HD23 LEU   299     -13.889  -3.039  -6.080  1.00  0.00      PROA H
ATOM   4382  C   LEU   299     -11.317  -7.157  -6.566  1.00  0.00      PROA C
ATOM   4383  O   LEU   299     -11.505  -7.173  -7.781  1.00  0.00      PROA O
ATOM   4384  N   ALA   300     -11.514  -8.239  -5.779  1.00  0.00      PROA N
ATOM   4385  H   ALA   300     -11.238  -8.214  -4.808  1.00  0.00      PROA H
ATOM   4386  CA  ALA   300     -12.110  -9.457  -6.258  1.00  0.00      PROA C
ATOM   4387  HA  ALA   300     -11.666  -9.726  -7.217  1.00  0.00      PROA H
ATOM   4388  CB  ALA   300     -11.901 -10.636  -5.292  1.00  0.00      PROA C
ATOM   4389  HB1 ALA   300     -12.350 -10.400  -4.328  1.00  0.00      PROA H
ATOM   4390  HB2 ALA   300     -12.371 -11.530  -5.703  1.00  0.00      PROA H
ATOM   4391  HB3 ALA   300     -10.834 -10.815  -5.162  1.00  0.00      PROA H
ATOM   4392  C   ALA   300     -13.591  -9.336  -6.488  1.00  0.00      PROA C
ATOM   4393  O   ALA   300     -14.085  -9.689  -7.556  1.00  0.00      PROA O
ATOM   4394  N   LYS   301     -14.351  -8.813  -5.496  1.00  0.00      PROA N
ATOM   4395  H   LYS   301     -13.912  -8.433  -4.670  1.00  0.00      PROA H
ATOM   4396  CA  LYS   301     -15.779  -8.822  -5.669  1.00  0.00      PROA C
ATOM   4397  HA  LYS   301     -16.026  -8.495  -6.679  1.00  0.00      PROA H
ATOM   4398  CB  LYS   301     -16.387 -10.221  -5.461  1.00  0.00      PROA C
ATOM   4399  HB2 LYS   301     -17.472 -10.162  -5.541  1.00  0.00      PROA H
ATOM   4400  HB3 LYS   301     -16.003 -10.900  -6.222  1.00  0.00      PROA H
ATOM   4401  CG  LYS   301     -16.056 -10.823  -4.094  1.00  0.00      PROA C
ATOM   4402  HG2 LYS   301     -14.982 -10.997  -4.023  1.00  0.00      PROA H
ATOM   4403  HG3 LYS   301     -16.365 -10.133  -3.308  1.00  0.00      PROA H
ATOM   4404  CD  LYS   301     -16.750 -12.159  -3.824  1.00  0.00      PROA C
ATOM   4405  HD2 LYS   301     -17.830 -12.011  -3.811  1.00  0.00      PROA H
ATOM   4406  HD3 LYS   301     -16.490 -12.869  -4.608  1.00  0.00      PROA H
ATOM   4407  CE  LYS   301     -16.356 -12.785  -2.487  1.00  0.00      PROA C
ATOM   4408  HE2 LYS   301     -15.270 -12.806  -2.401  1.00  0.00      PROA H
ATOM   4409  HE3 LYS   301     -16.774 -12.195  -1.671  1.00  0.00      PROA H
ATOM   4410  NZ  LYS   301     -16.876 -14.168  -2.400  1.00  0.00      PROA N
ATOM   4411  HZ1 LYS   301     -16.489 -14.720  -3.152  1.00  0.00      PROA H
ATOM   4412  HZ2 LYS   301     -16.611 -14.573  -1.514  1.00  0.00      PROA H
ATOM   4413  HZ3 LYS   301     -17.883 -14.154  -2.476  1.00  0.00      PROA H
ATOM   4414  C   LYS   301     -16.420  -7.886  -4.695  1.00  0.00      PROA C
ATOM   4415  O   LYS   301     -15.820  -7.491  -3.697  1.00  0.00      PROA O
ATOM   4416  N   MET   302     -17.671  -7.482  -5.003  1.00  0.00      PROA N
ATOM   4417  H   MET   302     -18.097  -7.776  -5.871  1.00  0.00      PROA H
ATOM   4418  CA  MET   302     -18.435  -6.638  -4.133  1.00  0.00      PROA C
ATOM   4419  HA  MET   302     -17.909  -6.523  -3.185  1.00  0.00      PROA H
ATOM   4420  CB  MET   302     -18.680  -5.227  -4.690  1.00  0.00      PROA C
ATOM   4421  HB2 MET   302     -17.736  -4.800  -5.027  1.00  0.00      PROA H
ATOM   4422  HB3 MET   302     -19.373  -5.283  -5.529  1.00  0.00      PROA H
ATOM   4423  CG  MET   302     -19.279  -4.271  -3.656  1.00  0.00      PROA C
ATOM   4424  HG2 MET   302     -20.235  -4.663  -3.308  1.00  0.00      PROA H
ATOM   4425  HG3 MET   302     -18.597  -4.174  -2.811  1.00  0.00      PROA H
ATOM   4426  SD  MET   302     -19.598  -2.586  -4.264  1.00  0.00      PROA S
ATOM   4427  CE  MET   302     -21.086  -3.064  -5.186  1.00  0.00      PROA C
ATOM   4428  HE1 MET   302     -21.822  -3.481  -4.499  1.00  0.00      PROA H
ATOM   4429  HE2 MET   302     -21.506  -2.187  -5.679  1.00  0.00      PROA H
ATOM   4430  HE3 MET   302     -20.825  -3.811  -5.936  1.00  0.00      PROA H
ATOM   4431  C   MET   302     -19.770  -7.297  -4.020  1.00  0.00      PROA C
ATOM   4432  O   MET   302     -20.310  -7.781  -5.014  1.00  0.00      PROA O
ATOM   4433  N   GLU   303     -20.338  -7.356  -2.799  1.00  0.00      PROA N
ATOM   4434  H   GLU   303     -19.867  -6.951  -2.003  1.00  0.00      PROA H
ATOM   4435  CA  GLU   303     -21.612  -8.000  -2.658  1.00  0.00      PROA C
ATOM   4436  HA  GLU   303     -22.241  -7.752  -3.512  1.00  0.00      PROA H
ATOM   4437  CB  GLU   303     -21.506  -9.532  -2.585  1.00  0.00      PROA C
ATOM   4438  HB2 GLU   303     -22.501  -9.960  -2.460  1.00  0.00      PROA H
ATOM   4439  HB3 GLU   303     -21.062  -9.911  -3.506  1.00  0.00      PROA H
ATOM   4440  CG  GLU   303     -20.646 -10.037  -1.426  1.00  0.00      PROA C
ATOM   4441  HG2 GLU   303     -19.678  -9.537  -1.447  1.00  0.00      PROA H
ATOM   4442  HG3 GLU   303     -21.145  -9.822  -0.481  1.00  0.00      PROA H
ATOM   4443  CD  GLU   303     -20.472 -11.538  -1.604  1.00  0.00      PROA C
ATOM   4444  OE1 GLU   303     -21.025 -12.081  -2.598  1.00  0.00      PROA O
ATOM   4445  OE2 GLU   303     -19.782 -12.162  -0.754  1.00  0.00      PROA O
ATOM   4446  C   GLU   303     -22.228  -7.522  -1.382  1.00  0.00      PROA C
ATOM   4447  O   GLU   303     -21.556  -6.932  -0.539  1.00  0.00      PROA O
ATOM   4448  N   LYS   304     -23.546  -7.752  -1.219  1.00  0.00      PROA N
ATOM   4449  H   LYS   304     -24.068  -8.230  -1.939  1.00  0.00      PROA H
ATOM   4450  CA  LYS   304     -24.189  -7.310  -0.019  1.00  0.00      PROA C
ATOM   4451  HA  LYS   304     -23.828  -6.316   0.243  1.00  0.00      PROA H
ATOM   4452  CB  LYS   304     -25.723  -7.220  -0.117  1.00  0.00      PROA C
ATOM   4453  HB2 LYS   304     -26.114  -6.698   0.757  1.00  0.00      PROA H
ATOM   4454  HB3 LYS   304     -25.998  -6.673  -1.019  1.00  0.00      PROA H
ATOM   4455  CG  LYS   304     -26.456  -8.556  -0.183  1.00  0.00      PROA C
ATOM   4456  HG2 LYS   304     -26.165  -9.086  -1.090  1.00  0.00      PROA H
ATOM   4457  HG3 LYS   304     -26.195  -9.158   0.688  1.00  0.00      PROA H
ATOM   4458  CD  LYS   304     -27.975  -8.376  -0.202  1.00  0.00      PROA C
ATOM   4459  HD2 LYS   304     -28.297  -8.104  -1.207  1.00  0.00      PROA H
ATOM   4460  HD3 LYS   304     -28.456  -9.309   0.093  1.00  0.00      PROA H
ATOM   4461  CE  LYS   304     -28.465  -7.284   0.750  1.00  0.00      PROA C
ATOM   4462  HE2 LYS   304     -28.354  -7.622   1.780  1.00  0.00      PROA H
ATOM   4463  HE3 LYS   304     -27.876  -6.379   0.599  1.00  0.00      PROA H
ATOM   4464  NZ  LYS   304     -29.889  -6.985   0.489  1.00  0.00      PROA N
ATOM   4465  HZ1 LYS   304     -30.440  -7.820   0.630  1.00  0.00      PROA H
ATOM   4466  HZ2 LYS   304     -30.203  -6.263   1.122  1.00  0.00      PROA H
ATOM   4467  HZ3 LYS   304     -29.998  -6.668  -0.464  1.00  0.00      PROA H
ATOM   4468  C   LYS   304     -23.803  -8.253   1.075  1.00  0.00      PROA C
ATOM   4469  O   LYS   304     -23.531  -9.427   0.833  1.00  0.00      PROA O
ATOM   4470  N   THR   305     -23.751  -7.734   2.318  1.00  0.00      PROA N
ATOM   4471  H   THR   305     -24.048  -6.783   2.481  1.00  0.00      PROA H
ATOM   4472  CA  THR   305     -23.282  -8.503   3.432  1.00  0.00      PROA C
ATOM   4473  HA  THR   305     -22.398  -9.070   3.137  1.00  0.00      PROA H
ATOM   4474  CB  THR   305     -22.911  -7.644   4.601  1.00  0.00      PROA C
ATOM   4475  HB  THR   305     -23.795  -7.115   4.958  1.00  0.00      PROA H
ATOM   4476  CG2 THR   305     -22.356  -8.532   5.722  1.00  0.00      PROA C
ATOM   4477 HG21 THR   305     -21.473  -9.062   5.363  1.00  0.00      PROA H
ATOM   4478 HG22 THR   305     -22.084  -7.913   6.576  1.00  0.00      PROA H
ATOM   4479 HG23 THR   305     -23.114  -9.254   6.024  1.00  0.00      PROA H
ATOM   4480  OG1 THR   305     -21.935  -6.693   4.215  1.00  0.00      PROA O
ATOM   4481  HG1 THR   305     -21.704  -6.147   4.970  1.00  0.00      PROA H
ATOM   4482  C   THR   305     -24.339  -9.438   3.919  1.00  0.00      PROA C
ATOM   4483  O   THR   305     -25.474  -9.036   4.170  1.00  0.00      PROA O
ATOM   4484  N   SER   306     -23.986 -10.736   4.016  1.00  0.00      PROA N
ATOM   4485  H   SER   306     -23.080 -11.039   3.688  1.00  0.00      PROA H
ATOM   4486  CA  SER   306     -24.872 -11.710   4.579  1.00  0.00      PROA C
ATOM   4487  HA  SER   306     -25.866 -11.591   4.147  1.00  0.00      PROA H
ATOM   4488  CB  SER   306     -24.404 -13.152   4.306  1.00  0.00      PROA C
ATOM   4489  HB2 SER   306     -25.090 -13.853   4.781  1.00  0.00      PROA H
ATOM   4490  HB3 SER   306     -24.388 -13.332   3.231  1.00  0.00      PROA H
ATOM   4491  OG  SER   306     -23.099 -13.350   4.830  1.00  0.00      PROA O
ATOM   4492  HG  SER   306     -22.818 -14.251   4.655  1.00  0.00      PROA H
ATOM   4493  C   SER   306     -24.949 -11.497   6.062  1.00  0.00      PROA C
ATOM   4494  O   SER   306     -26.000 -11.152   6.597  1.00  0.00      PROA O
ATOM   4495  N   LYS   307     -23.809 -11.664   6.764  1.00  0.00      PROA N
ATOM   4496  H   LYS   307     -22.949 -11.892   6.286  1.00  0.00      PROA H
ATOM   4497  CA  LYS   307     -23.795 -11.522   8.193  1.00  0.00      PROA C
ATOM   4498  HA  LYS   307     -24.715 -11.036   8.519  1.00  0.00      PROA H
ATOM   4499  CB  LYS   307     -23.692 -12.865   8.935  1.00  0.00      PROA C
ATOM   4500  HB2 LYS   307     -23.412 -12.687   9.973  1.00  0.00      PROA H
ATOM   4501  HB3 LYS   307     -24.655 -13.375   8.901  1.00  0.00      PROA H
ATOM   4502  CG  LYS   307     -22.651 -13.816   8.339  1.00  0.00      PROA C
ATOM   4503  HG2 LYS   307     -22.704 -14.779   8.847  1.00  0.00      PROA H
ATOM   4504  HG3 LYS   307     -22.852 -13.956   7.276  1.00  0.00      PROA H
ATOM   4505  CD  LYS   307     -21.209 -13.330   8.458  1.00  0.00      PROA C
ATOM   4506  HD2 LYS   307     -20.607 -13.781   7.669  1.00  0.00      PROA H
ATOM   4507  HD3 LYS   307     -21.182 -12.245   8.360  1.00  0.00      PROA H
ATOM   4508  CE  LYS   307     -20.550 -13.684   9.791  1.00  0.00      PROA C
ATOM   4509  HE2 LYS   307     -21.030 -13.124  10.594  1.00  0.00      PROA H
ATOM   4510  HE3 LYS   307     -20.659 -14.752   9.979  1.00  0.00      PROA H
ATOM   4511  NZ  LYS   307     -19.114 -13.340   9.749  1.00  0.00      PROA N
ATOM   4512  HZ1 LYS   307     -19.009 -12.350   9.578  1.00  0.00      PROA H
ATOM   4513  HZ2 LYS   307     -18.685 -13.576  10.633  1.00  0.00      PROA H
ATOM   4514  HZ3 LYS   307     -18.665 -13.859   9.008  1.00  0.00      PROA H
ATOM   4515  C   LYS   307     -22.623 -10.673   8.568  1.00  0.00      PROA C
ATOM   4516  O   LYS   307     -21.596 -10.655   7.892  1.00  0.00      PROA O
ATOM   4517  N   PRO   308     -22.794  -9.943   9.638  1.00  0.00      PROA N
ATOM   4518  CD  PRO   308     -24.120  -9.410   9.912  1.00  0.00      PROA C
ATOM   4519  HD2 PRO   308     -24.622 -10.040  10.646  1.00  0.00      PROA H
ATOM   4520  HD3 PRO   308     -24.703  -9.392   8.991  1.00  0.00      PROA H
ATOM   4521  CG  PRO   308     -23.895  -7.990  10.453  1.00  0.00      PROA C
ATOM   4522  HG2 PRO   308     -24.614  -7.784  11.246  1.00  0.00      PROA H
ATOM   4523  HG3 PRO   308     -24.028  -7.268   9.647  1.00  0.00      PROA H
ATOM   4524  CB  PRO   308     -22.448  -8.010  10.968  1.00  0.00      PROA C
ATOM   4525  HB2 PRO   308     -22.440  -8.297  12.019  1.00  0.00      PROA H
ATOM   4526  HB3 PRO   308     -22.009  -7.017  10.860  1.00  0.00      PROA H
ATOM   4527  CA  PRO   308     -21.759  -9.044  10.083  1.00  0.00      PROA C
ATOM   4528  HA  PRO   308     -21.415  -8.441   9.243  1.00  0.00      PROA H
ATOM   4529  C   PRO   308     -20.635  -9.734  10.798  1.00  0.00      PROA C
ATOM   4530  O   PRO   308     -20.815 -10.863  11.249  1.00  0.00      PROA O
ATOM   4531  N   LEU   309     -19.468  -9.060  10.907  1.00  0.00      PROA N
ATOM   4532  H   LEU   309     -19.371  -8.147  10.486  1.00  0.00      PROA H
ATOM   4533  CA  LEU   309     -18.337  -9.600  11.611  1.00  0.00      PROA C
ATOM   4534  HA  LEU   309     -18.176 -10.633  11.303  1.00  0.00      PROA H
ATOM   4535  CB  LEU   309     -17.000  -8.869  11.387  1.00  0.00      PROA C
ATOM   4536  HB2 LEU   309     -17.114  -7.815  11.642  1.00  0.00      PROA H
ATOM   4537  HB3 LEU   309     -16.231  -9.314  12.019  1.00  0.00      PROA H
ATOM   4538  CG  LEU   309     -16.448  -8.904   9.954  1.00  0.00      PROA C
ATOM   4539  HG  LEU   309     -16.402  -9.936   9.607  1.00  0.00      PROA H
ATOM   4540  CD1 LEU   309     -17.346  -8.103   9.007  1.00  0.00      PROA C
ATOM   4541 HD11 LEU   309     -17.394  -7.067   9.340  1.00  0.00      PROA H
ATOM   4542 HD12 LEU   309     -16.936  -8.142   7.997  1.00  0.00      PROA H
ATOM   4543 HD13 LEU   309     -18.349  -8.531   9.008  1.00  0.00      PROA H
ATOM   4544  CD2 LEU   309     -14.981  -8.445   9.908  1.00  0.00      PROA C
ATOM   4545 HD21 LEU   309     -14.374  -9.104  10.529  1.00  0.00      PROA H
ATOM   4546 HD22 LEU   309     -14.620  -8.481   8.880  1.00  0.00      PROA H
ATOM   4547 HD23 LEU   309     -14.907  -7.424  10.283  1.00  0.00      PROA H
ATOM   4548  C   LEU   309     -18.589  -9.437  13.073  1.00  0.00      PROA C
ATOM   4549  O   LEU   309     -19.405  -8.625  13.504  1.00  0.00      PROA O
ATOM   4550  N   PRO   310     -17.886 -10.224  13.837  1.00  0.00      PROA N
ATOM   4551  CD  PRO   310     -17.571 -11.572  13.390  1.00  0.00      PROA C
ATOM   4552  HD2 PRO   310     -16.600 -11.574  12.896  1.00  0.00      PROA H
ATOM   4553  HD3 PRO   310     -18.335 -11.911  12.691  1.00  0.00      PROA H
ATOM   4554  CG  PRO   310     -17.556 -12.435  14.661  1.00  0.00      PROA C
ATOM   4555  HG2 PRO   310     -16.740 -13.155  14.602  1.00  0.00      PROA H
ATOM   4556  HG3 PRO   310     -18.504 -12.966  14.752  1.00  0.00      PROA H
ATOM   4557  CB  PRO   310     -17.359 -11.425  15.804  1.00  0.00      PROA C
ATOM   4558  HB2 PRO   310     -16.294 -11.303  16.002  1.00  0.00      PROA H
ATOM   4559  HB3 PRO   310     -17.855 -11.790  16.703  1.00  0.00      PROA H
ATOM   4560  CA  PRO   310     -17.997 -10.146  15.269  1.00  0.00      PROA C
ATOM   4561  HA  PRO   310     -19.041 -10.265  15.560  1.00  0.00      PROA H
ATOM   4562  C   PRO   310     -17.341  -8.901  15.762  1.00  0.00      PROA C
ATOM   4563  O   PRO   310     -16.467  -8.374  15.073  1.00  0.00      PROA O
ATOM   4564  N   MET   311     -17.746  -8.411  16.947  1.00  0.00      PROA N
ATOM   4565  H   MET   311     -18.449  -8.901  17.482  1.00  0.00      PROA H
ATOM   4566  CA  MET   311     -17.190  -7.197  17.462  1.00  0.00      PROA C
ATOM   4567  HA  MET   311     -17.067  -6.480  16.650  1.00  0.00      PROA H
ATOM   4568  CB  MET   311     -18.065  -6.533  18.533  1.00  0.00      PROA C
ATOM   4569  HB2 MET   311     -19.098  -6.498  18.188  1.00  0.00      PROA H
ATOM   4570  HB3 MET   311     -18.009  -7.110  19.456  1.00  0.00      PROA H
ATOM   4571  CG  MET   311     -17.628  -5.106  18.847  1.00  0.00      PROA C
ATOM   4572  HG2 MET   311     -16.671  -5.125  19.368  1.00  0.00      PROA H
ATOM   4573  HG3 MET   311     -17.525  -4.545  17.918  1.00  0.00      PROA H
ATOM   4574  SD  MET   311     -18.787  -4.190  19.896  1.00  0.00      PROA S
ATOM   4575  CE  MET   311     -17.802  -2.663  19.910  1.00  0.00      PROA C
ATOM   4576  HE1 MET   311     -17.683  -2.298  18.890  1.00  0.00      PROA H
ATOM   4577  HE2 MET   311     -18.310  -1.908  20.509  1.00  0.00      PROA H
ATOM   4578  HE3 MET   311     -16.821  -2.867  20.339  1.00  0.00      PROA H
ATOM   4579  C   MET   311     -15.848  -7.489  18.049  1.00  0.00      PROA C
ATOM   4580  O   MET   311     -15.543  -8.623  18.416  1.00  0.00      PROA O
ATOM   4581  N   VAL   312     -15.005  -6.440  18.137  1.00  0.00      PROA N
ATOM   4582  H   VAL   312     -15.312  -5.520  17.856  1.00  0.00      PROA H
ATOM   4583  CA  VAL   312     -13.663  -6.569  18.619  1.00  0.00      PROA C
ATOM   4584  HA  VAL   312     -13.189  -7.431  18.150  1.00  0.00      PROA H
ATOM   4585  CB  VAL   312     -12.830  -5.356  18.314  1.00  0.00      PROA C
ATOM   4586  HB  VAL   312     -13.286  -4.478  18.771  1.00  0.00      PROA H
ATOM   4587  CG1 VAL   312     -11.418  -5.565  18.885  1.00  0.00      PROA C
ATOM   4588 HG11 VAL   312     -10.967  -6.446  18.427  1.00  0.00      PROA H
ATOM   4589 HG12 VAL   312     -10.805  -4.690  18.669  1.00  0.00      PROA H
ATOM   4590 HG13 VAL   312     -11.479  -5.708  19.964  1.00  0.00      PROA H
ATOM   4591  CG2 VAL   312     -12.870  -5.097  16.799  1.00  0.00      PROA C
ATOM   4592 HG21 VAL   312     -13.900  -4.926  16.485  1.00  0.00      PROA H
ATOM   4593 HG22 VAL   312     -12.269  -4.218  16.564  1.00  0.00      PROA H
ATOM   4594 HG23 VAL   312     -12.469  -5.962  16.271  1.00  0.00      PROA H
ATOM   4595  C   VAL   312     -13.673  -6.721  20.104  1.00  0.00      PROA C
ATOM   4596  O   VAL   312     -14.288  -5.941  20.828  1.00  0.00      PROA O
ATOM   4597  N   ASP   313     -12.973  -7.765  20.578  1.00  0.00      PROA N
ATOM   4598  H   ASP   313     -12.532  -8.410  19.938  1.00  0.00      PROA H
ATOM   4599  CA  ASP   313     -12.791  -8.058  21.967  1.00  0.00      PROA C
ATOM   4600  HA  ASP   313     -13.733  -7.914  22.496  1.00  0.00      PROA H
ATOM   4601  CB  ASP   313     -12.330  -9.517  22.135  1.00  0.00      PROA C
ATOM   4602  HB2 ASP   313     -13.087 -10.186  21.727  1.00  0.00      PROA H
ATOM   4603  HB3 ASP   313     -11.390  -9.665  21.603  1.00  0.00      PROA H
ATOM   4604  CG  ASP   313     -12.129  -9.826  23.600  1.00  0.00      PROA C
ATOM   4605  OD1 ASP   313     -12.660  -9.058  24.440  1.00  0.00      PROA O
ATOM   4606  OD2 ASP   313     -11.428 -10.830  23.898  1.00  0.00      PROA O
ATOM   4607  C   ASP   313     -11.680  -7.176  22.451  1.00  0.00      PROA C
ATOM   4608  O   ASP   313     -10.734  -6.919  21.709  1.00  0.00      PROA O
ATOM   4609  N   ASN   314     -11.767  -6.707  23.717  1.00  0.00      PROA N
ATOM   4610  H   ASN   314     -12.583  -6.910  24.277  1.00  0.00      PROA H
ATOM   4611  CA  ASN   314     -10.748  -5.910  24.352  1.00  0.00      PROA C
ATOM   4612  HA  ASN   314     -11.165  -5.419  25.232  1.00  0.00      PROA H
ATOM   4613  CB  ASN   314      -9.549  -6.763  24.800  1.00  0.00      PROA C
ATOM   4614  HB2 ASN   314      -9.085  -7.225  23.928  1.00  0.00      PROA H
ATOM   4615  HB3 ASN   314      -8.820  -6.129  25.305  1.00  0.00      PROA H
ATOM   4616  CG  ASN   314     -10.068  -7.832  25.750  1.00  0.00      PROA C
ATOM   4617  OD1 ASN   314      -9.656  -8.990  25.690  1.00  0.00      PROA O
ATOM   4618  ND2 ASN   314     -11.008  -7.436  26.649  1.00  0.00      PROA N
ATOM   4619 HD21 ASN   314     -11.388  -8.104  27.305  1.00  0.00      PROA H
ATOM   4620 HD22 ASN   314     -11.322  -6.476  26.658  1.00  0.00      PROA H
ATOM   4621  C   ASN   314     -10.240  -4.848  23.417  1.00  0.00      PROA C
ATOM   4622  O   ASN   314      -9.117  -4.958  22.930  1.00  0.00      PROA O
ATOM   4623  N   PRO   315     -11.009  -3.831  23.121  1.00  0.00      PROA N
ATOM   4624  CD  PRO   315     -12.458  -3.970  23.070  1.00  0.00      PROA C
ATOM   4625  HD2 PRO   315     -12.886  -3.672  24.028  1.00  0.00      PROA H
ATOM   4626  HD3 PRO   315     -12.717  -5.009  22.865  1.00  0.00      PROA H
ATOM   4627  CG  PRO   315     -12.923  -3.045  21.935  1.00  0.00      PROA C
ATOM   4628  HG2 PRO   315     -13.854  -2.557  22.222  1.00  0.00      PROA H
ATOM   4629  HG3 PRO   315     -13.084  -3.631  21.030  1.00  0.00      PROA H
ATOM   4630  CB  PRO   315     -11.769  -2.042  21.766  1.00  0.00      PROA C
ATOM   4631  HB2 PRO   315     -11.942  -1.176  22.405  1.00  0.00      PROA H
ATOM   4632  HB3 PRO   315     -11.715  -1.721  20.726  1.00  0.00      PROA H
ATOM   4633  CA  PRO   315     -10.537  -2.838  22.193  1.00  0.00      PROA C
ATOM   4634  HA  PRO   315     -10.238  -3.322  21.263  1.00  0.00      PROA H
ATOM   4635  C   PRO   315      -9.447  -1.975  22.746  1.00  0.00      PROA C
ATOM   4636  O   PRO   315      -9.386  -1.788  23.960  1.00  0.00      PROA O
ATOM   4637  N   GLU   316      -8.569  -1.458  21.861  1.00  0.00      PROA N
ATOM   4638  H   GLU   316      -8.651  -1.680  20.879  1.00  0.00      PROA H
ATOM   4639  CA  GLU   316      -7.494  -0.588  22.248  1.00  0.00      PROA C
ATOM   4640  HA  GLU   316      -7.829   0.068  23.052  1.00  0.00      PROA H
ATOM   4641  CB  GLU   316      -6.272  -1.380  22.747  1.00  0.00      PROA C
ATOM   4642  HB2 GLU   316      -6.602  -2.179  23.411  1.00  0.00      PROA H
ATOM   4643  HB3 GLU   316      -5.744  -1.810  21.896  1.00  0.00      PROA H
ATOM   4644  CG  GLU   316      -5.243  -0.565  23.528  1.00  0.00      PROA C
ATOM   4645  HG2 GLU   316      -5.749   0.228  24.079  1.00  0.00      PROA H
ATOM   4646  HG3 GLU   316      -4.719  -1.216  24.229  1.00  0.00      PROA H
ATOM   4647  CD  GLU   316      -4.256   0.036  22.540  1.00  0.00      PROA C
ATOM   4648  OE1 GLU   316      -3.862  -0.683  21.580  1.00  0.00      PROA O
ATOM   4649  OE2 GLU   316      -3.878   1.221  22.739  1.00  0.00      PROA O
ATOM   4650  C   GLU   316      -7.125   0.164  21.002  1.00  0.00      PROA C
ATOM   4651  O   GLU   316      -7.209  -0.387  19.908  1.00  0.00      PROA O
ATOM   4652  N   SER   317      -6.696   1.440  21.117  1.00  0.00      PROA N
ATOM   4653  H   SER   317      -6.570   1.851  22.031  1.00  0.00      PROA H
ATOM   4654  CA  SER   317      -6.425   2.188  19.920  1.00  0.00      PROA C
ATOM   4655  HA  SER   317      -7.011   1.780  19.096  1.00  0.00      PROA H
ATOM   4656  CB  SER   317      -6.772   3.682  20.033  1.00  0.00      PROA C
ATOM   4657  HB2 SER   317      -6.258   4.110  20.894  1.00  0.00      PROA H
ATOM   4658  HB3 SER   317      -6.455   4.199  19.128  1.00  0.00      PROA H
ATOM   4659  OG  SER   317      -8.174   3.848  20.198  1.00  0.00      PROA O
ATOM   4660  HG  SER   317      -8.380   4.783  20.268  1.00  0.00      PROA H
ATOM   4661  C   SER   317      -4.975   2.084  19.572  1.00  0.00      PROA C
ATOM   4662  O   SER   317      -4.095   2.303  20.403  1.00  0.00      PROA O
ATOM   4663  N   THR   318      -4.723   1.694  18.309  1.00  0.00      PROA N
ATOM   4664  H   THR   318      -5.488   1.483  17.684  1.00  0.00      PROA H
ATOM   4665  CA  THR   318      -3.430   1.534  17.706  1.00  0.00      PROA C
ATOM   4666  HA  THR   318      -2.769   1.010  18.396  1.00  0.00      PROA H
ATOM   4667  CB  THR   318      -3.481   0.744  16.431  1.00  0.00      PROA C
ATOM   4668  HB  THR   318      -3.983  -0.206  16.612  1.00  0.00      PROA H
ATOM   4669  CG2 THR   318      -4.255   1.548  15.375  1.00  0.00      PROA C
ATOM   4670 HG21 THR   318      -3.751   2.498  15.199  1.00  0.00      PROA H
ATOM   4671 HG22 THR   318      -4.297   0.981  14.445  1.00  0.00      PROA H
ATOM   4672 HG23 THR   318      -5.268   1.735  15.731  1.00  0.00      PROA H
ATOM   4673  OG1 THR   318      -2.166   0.465  15.974  1.00  0.00      PROA O
ATOM   4674  HG1 THR   318      -2.212  -0.040  15.159  1.00  0.00      PROA H
ATOM   4675  C   THR   318      -2.824   2.866  17.406  1.00  0.00      PROA C
ATOM   4676  O   THR   318      -1.603   2.999  17.347  1.00  0.00      PROA O
ATOM   4677  N   GLY   319      -3.661   3.894  17.180  1.00  0.00      PROA N
ATOM   4678  H   GLY   319      -4.658   3.765  17.279  1.00  0.00      PROA H
ATOM   4679  CA  GLY   319      -3.110   5.159  16.800  1.00  0.00      PROA C
ATOM   4680  HA2 GLY   319      -3.698   5.961  17.246  1.00  0.00      PROA H
ATOM   4681  HA3 GLY   319      -2.080   5.227  17.150  1.00  0.00      PROA H
ATOM   4682  C   GLY   319      -3.176   5.209  15.310  1.00  0.00      PROA C
ATOM   4683  O   GLY   319      -3.967   4.499  14.692  1.00  0.00      PROA O
ATOM   4684  N   ASN   320      -2.348   6.070  14.697  1.00  0.00      PROA N
ATOM   4685  H   ASN   320      -1.695   6.616  15.241  1.00  0.00      PROA H
ATOM   4686  CA  ASN   320      -2.374   6.231  13.277  1.00  0.00      PROA C
ATOM   4687  HA  ASN   320      -3.404   6.175  12.923  1.00  0.00      PROA H
ATOM   4688  CB  ASN   320      -1.795   7.578  12.795  1.00  0.00      PROA C
ATOM   4689  HB2 ASN   320      -1.829   7.620  11.706  1.00  0.00      PROA H
ATOM   4690  HB3 ASN   320      -2.385   8.396  13.208  1.00  0.00      PROA H
ATOM   4691  CG  ASN   320      -0.352   7.711  13.260  1.00  0.00      PROA C
ATOM   4692  OD1 ASN   320       0.131   6.916  14.063  1.00  0.00      PROA O
ATOM   4693  ND2 ASN   320       0.348   8.766  12.761  1.00  0.00      PROA N
ATOM   4694 HD21 ASN   320       1.311   8.904  13.035  1.00  0.00      PROA H
ATOM   4695 HD22 ASN   320      -0.097   9.406  12.119  1.00  0.00      PROA H
ATOM   4696  C   ASN   320      -1.644   5.102  12.619  1.00  0.00      PROA C
ATOM   4697  O   ASN   320      -1.281   4.110  13.251  1.00  0.00      PROA O
ATOM   4698  N   LEU   321      -1.460   5.243  11.293  1.00  0.00      PROA N
ATOM   4699  H   LEU   321      -1.769   6.084  10.828  1.00  0.00      PROA H
ATOM   4700  CA  LEU   321      -0.847   4.311  10.390  1.00  0.00      PROA C
ATOM   4701  HA  LEU   321      -1.341   3.343  10.476  1.00  0.00      PROA H
ATOM   4702  CB  LEU   321      -0.935   4.749   8.918  1.00  0.00      PROA C
ATOM   4703  HB2 LEU   321      -0.556   5.766   8.818  1.00  0.00      PROA H
ATOM   4704  HB3 LEU   321      -0.338   4.077   8.302  1.00  0.00      PROA H
ATOM   4705  CG  LEU   321      -2.375   4.728   8.378  1.00  0.00      PROA C
ATOM   4706  HG  LEU   321      -2.988   5.425   8.950  1.00  0.00      PROA H
ATOM   4707  CD1 LEU   321      -2.427   5.136   6.898  1.00  0.00      PROA C
ATOM   4708 HD11 LEU   321      -1.828   4.443   6.308  1.00  0.00      PROA H
ATOM   4709 HD12 LEU   321      -3.460   5.110   6.550  1.00  0.00      PROA H
ATOM   4710 HD13 LEU   321      -2.031   6.145   6.785  1.00  0.00      PROA H
ATOM   4711  CD2 LEU   321      -3.043   3.370   8.643  1.00  0.00      PROA C
ATOM   4712 HD21 LEU   321      -3.070   3.180   9.716  1.00  0.00      PROA H
ATOM   4713 HD22 LEU   321      -4.060   3.382   8.251  1.00  0.00      PROA H
ATOM   4714 HD23 LEU   321      -2.474   2.582   8.149  1.00  0.00      PROA H
ATOM   4715  C   LEU   321       0.601   4.138  10.721  1.00  0.00      PROA C
ATOM   4716  O   LEU   321       1.230   3.174  10.289  1.00  0.00      PROA O
ATOM   4717  N   VAL   322       1.192   5.108  11.436  1.00  0.00      PROA N
ATOM   4718  H   VAL   322       0.647   5.886  11.778  1.00  0.00      PROA H
ATOM   4719  CA  VAL   322       2.594   5.077  11.736  1.00  0.00      PROA C
ATOM   4720  HA  VAL   322       3.163   5.011  10.808  1.00  0.00      PROA H
ATOM   4721  CB  VAL   322       3.048   6.309  12.474  1.00  0.00      PROA C
ATOM   4722  HB  VAL   322       2.493   6.399  13.407  1.00  0.00      PROA H
ATOM   4723  CG1 VAL   322       4.550   6.203  12.783  1.00  0.00      PROA C
ATOM   4724 HG11 VAL   322       5.108   6.114  11.851  1.00  0.00      PROA H
ATOM   4725 HG12 VAL   322       4.876   7.096  13.317  1.00  0.00      PROA H
ATOM   4726 HG13 VAL   322       4.734   5.324  13.400  1.00  0.00      PROA H
ATOM   4727  CG2 VAL   322       2.680   7.538  11.626  1.00  0.00      PROA C
ATOM   4728 HG21 VAL   322       1.601   7.567  11.477  1.00  0.00      PROA H
ATOM   4729 HG22 VAL   322       3.000   8.444  12.140  1.00  0.00      PROA H
ATOM   4730 HG23 VAL   322       3.178   7.475  10.658  1.00  0.00      PROA H
ATOM   4731  C   VAL   322       2.952   3.872  12.551  1.00  0.00      PROA C
ATOM   4732  O   VAL   322       2.139   3.316  13.289  1.00  0.00      PROA O
ATOM   4733  N   TYR   323       4.214   3.430  12.371  1.00  0.00      PROA N
ATOM   4734  H   TYR   323       4.818   3.886  11.703  1.00  0.00      PROA H
ATOM   4735  CA  TYR   323       4.828   2.330  13.055  1.00  0.00      PROA C
ATOM   4736  HA  TYR   323       4.383   1.395  12.715  1.00  0.00      PROA H
ATOM   4737  CB  TYR   323       6.342   2.297  12.769  1.00  0.00      PROA C
ATOM   4738  HB2 TYR   323       6.507   2.124  11.706  1.00  0.00      PROA H
ATOM   4739  HB3 TYR   323       6.787   3.250  13.056  1.00  0.00      PROA H
ATOM   4740  CG  TYR   323       7.003   1.208  13.541  1.00  0.00      PROA C
ATOM   4741  CD1 TYR   323       6.933  -0.098  13.115  1.00  0.00      PROA C
ATOM   4742  HD1 TYR   323       6.383  -0.346  12.208  1.00  0.00      PROA H
ATOM   4743  CE1 TYR   323       7.552  -1.100  13.824  1.00  0.00      PROA C
ATOM   4744  HE1 TYR   323       7.484  -2.132  13.481  1.00  0.00      PROA H
ATOM   4745  CZ  TYR   323       8.257  -0.801  14.966  1.00  0.00      PROA C
ATOM   4746  OH  TYR   323       8.895  -1.827  15.695  1.00  0.00      PROA O
ATOM   4747  HH  TYR   323       8.772  -2.696  15.304  1.00  0.00      PROA H
ATOM   4748  CE2 TYR   323       8.337   0.502  15.393  1.00  0.00      PROA C
ATOM   4749  HE2 TYR   323       8.894   0.745  16.299  1.00  0.00      PROA H
ATOM   4750  CD2 TYR   323       7.717   1.501  14.681  1.00  0.00      PROA C
ATOM   4751  HD2 TYR   323       7.794   2.532  15.027  1.00  0.00      PROA H
ATOM   4752  C   TYR   323       4.615   2.539  14.547  1.00  0.00      PROA C
ATOM   4753  O   TYR   323       3.982   3.565  14.915  1.00  0.00      PROA O
ATOM   4754  OXT TYR   323       5.081   1.677  15.338  1.00  0.00      PROA O
TER
ATOM   4755  C1  4YB     1      -1.662  -7.349  -8.312  1.00  0.00      CARA C
ATOM   4756  H1  4YB     1      -2.311  -6.835  -9.021  1.00  0.00      CARA H
ATOM   4757  O5  4YB     1      -2.198  -8.659  -8.156  1.00  0.00      CARA O
ATOM   4758  C5  4YB     1      -3.041  -9.083  -9.236  1.00  0.00      CARA C
ATOM   4759  H5  4YB     1      -3.873  -8.380  -9.318  1.00  0.00      CARA H
ATOM   4760  C6  4YB     1      -3.561 -10.453  -8.870  1.00  0.00      CARA C
ATOM   4761  H62 4YB     1      -3.046 -11.220  -9.450  1.00  0.00      CARA H
ATOM   4762  H61 4YB     1      -4.629 -10.524  -9.076  1.00  0.00      CARA H
ATOM   4763  O6  4YB     1      -3.362 -10.731  -7.491  1.00  0.00      CARA O
ATOM   4764  H6O 4YB     1      -2.430 -10.613  -7.290  1.00  0.00      CARA H
ATOM   4765  C4  4YB     1      -2.267  -9.076 -10.548  1.00  0.00      CARA C
ATOM   4766  H4  4YB     1      -1.496  -9.849 -10.522  1.00  0.00      CARA H
ATOM   4767  C3  4YB     1      -1.637  -7.711 -10.781  1.00  0.00      CARA C
ATOM   4768  H3  4YB     1      -2.429  -6.987 -10.983  1.00  0.00      CARA H
ATOM   4769  O3  4YB     1      -0.802  -7.748 -11.932  1.00  0.00      CARA O
ATOM   4770  H3O 4YB     1      -0.511  -6.861 -12.171  1.00  0.00      CARA H
ATOM   4771  C2  4YB     1      -0.811  -7.293  -9.573  1.00  0.00      CARA C
ATOM   4772  H2  4YB     1      -0.005  -8.019  -9.447  1.00  0.00      CARA H
ATOM   4773  N2  4YB     1      -0.251  -5.967  -9.770  1.00  0.00      CARA N
ATOM   4774  H2N 4YB     1      -0.745  -5.188  -9.368  1.00  0.00      CARA H
ATOM   4775  C2N 4YB     1       0.969  -5.758 -10.271  1.00  0.00      CARA C
ATOM   4776  O2N 4YB     1       1.701  -6.683 -10.603  1.00  0.00      CARA O
ATOM   4777  CME 4YB     1       1.390  -4.327 -10.402  1.00  0.00      CARA C
ATOM   4778  H3M 4YB     1       1.027  -3.741  -9.555  1.00  0.00      CARA H
ATOM   4779  H2M 4YB     1       2.478  -4.258 -10.433  1.00  0.00      CARA H
ATOM   4780  H1M 4YB     1       0.982  -3.914 -11.326  1.00  0.00      CARA H
ATOM   4781  O4  4YB     1      -3.180  -9.368 -11.599  1.00  0.00      CARA O
ATOM   4782  C1  4YB     2      -2.669 -10.405 -12.452  1.00  0.00      CARA C
ATOM   4783  H1  4YB     2      -2.091 -11.119 -11.866  1.00  0.00      CARA H
ATOM   4784  O5  4YB     2      -1.829  -9.863 -13.458  1.00  0.00      CARA O
ATOM   4785  C5  4YB     2      -1.284 -10.841 -14.354  1.00  0.00      CARA C
ATOM   4786  H5  4YB     2      -0.719 -11.568 -13.765  1.00  0.00      CARA H
ATOM   4787  C6  4YB     2      -0.355 -10.103 -15.289  1.00  0.00      CARA C
ATOM   4788  H62 4YB     2      -0.013 -10.767 -16.084  1.00  0.00      CARA H
ATOM   4789  H61 4YB     2       0.518  -9.735 -14.750  1.00  0.00      CARA H
ATOM   4790  O6  4YB     2      -1.001  -8.989 -15.888  1.00  0.00      CARA O
ATOM   4791  H6O 4YB     2      -1.803  -9.298 -16.317  1.00  0.00      CARA H
ATOM   4792  C4  4YB     2      -2.405 -11.575 -15.082  1.00  0.00      CARA C
ATOM   4793  H4  4YB     2      -2.915 -10.886 -15.758  1.00  0.00      CARA H
ATOM   4794  C3  4YB     2      -3.392 -12.160 -14.082  1.00  0.00      CARA C
ATOM   4795  H3  4YB     2      -2.912 -12.987 -13.554  1.00  0.00      CARA H
ATOM   4796  O3  4YB     2      -4.517 -12.697 -14.764  1.00  0.00      CARA O
ATOM   4797  H3O 4YB     2      -5.080 -13.192 -14.158  1.00  0.00      CARA H
ATOM   4798  C2  4YB     2      -3.864 -11.094 -13.099  1.00  0.00      CARA C
ATOM   4799  H2  4YB     2      -4.408 -10.333 -13.662  1.00  0.00      CARA H
ATOM   4800  N2  4YB     2      -4.736 -11.678 -12.093  1.00  0.00      CARA N
ATOM   4801  H2N 4YB     2      -4.317 -12.285 -11.409  1.00  0.00      CARA H
ATOM   4802  C2N 4YB     2      -6.002 -11.293 -11.912  1.00  0.00      CARA C
ATOM   4803  O2N 4YB     2      -6.517 -10.412 -12.591  1.00  0.00      CARA O
ATOM   4804  CME 4YB     2      -6.757 -12.005 -10.832  1.00  0.00      CARA C
ATOM   4805  H3M 4YB     2      -6.107 -12.206  -9.978  1.00  0.00      CARA H
ATOM   4806  H2M 4YB     2      -7.596 -11.394 -10.497  1.00  0.00      CARA H
ATOM   4807  H1M 4YB     2      -7.140 -12.949 -11.222  1.00  0.00      CARA H
ATOM   4808  O4  4YB     2      -1.819 -12.631 -15.835  1.00  0.00      CARA O
ATOM   4809  C1  VMB     3      -2.339 -12.688 -17.177  1.00  0.00      CARA C
ATOM   4810  H1  VMB     3      -2.639 -11.692 -17.503  1.00  0.00      CARA H
ATOM   4811  O5  VMB     3      -3.467 -13.541 -17.239  1.00  0.00      CARA O
ATOM   4812  C5  VMB     3      -4.038 -13.691 -18.549  1.00  0.00      CARA C
ATOM   4813  H5  VMB     3      -4.338 -12.700 -18.897  1.00  0.00      CARA H
ATOM   4814  C6  VMB     3      -5.266 -14.564 -18.412  1.00  0.00      CARA C
ATOM   4815  H62 VMB     3      -6.041 -14.060 -17.835  1.00  0.00      CARA H
ATOM   4816  H61 VMB     3      -5.681 -14.810 -19.389  1.00  0.00      CARA H
ATOM   4817  O6  VMB     3      -4.862 -15.761 -17.741  1.00  0.00      CARA O
ATOM   4818  C4  VMB     3      -2.984 -14.318 -19.469  1.00  0.00      CARA C
ATOM   4819  H4  VMB     3      -2.733 -15.319 -19.114  1.00  0.00      CARA H
ATOM   4820  O4  VMB     3      -3.509 -14.436 -20.780  1.00  0.00      CARA O
ATOM   4821  H4O VMB     3      -2.994 -15.097 -21.255  1.00  0.00      CARA H
ATOM   4822  C3  VMB     3      -1.717 -13.458 -19.486  1.00  0.00      CARA C
ATOM   4823  H3  VMB     3      -1.960 -12.489 -19.927  1.00  0.00      CARA H
ATOM   4824  C2  VMB     3      -1.203 -13.208 -18.069  1.00  0.00      CARA C
ATOM   4825  H2  VMB     3      -0.407 -12.462 -18.086  1.00  0.00      CARA H
ATOM   4826  O2  VMB     3      -0.728 -14.454 -17.581  1.00  0.00      CARA O
ATOM   4827  H2O VMB     3      -0.492 -14.332 -16.655  1.00  0.00      CARA H
ATOM   4828  O3  VMB     3      -0.731 -14.081 -20.313  1.00  0.00      CARA O
ATOM   4829  C1  0MA     4       0.487 -13.304 -20.321  1.00  0.00      CARA C
ATOM   4830  H1  0MA     4       0.459 -12.558 -19.527  1.00  0.00      CARA H
ATOM   4831  C2  0MA     4       0.602 -12.603 -21.703  1.00  0.00      CARA C
ATOM   4832  H2  0MA     4      -0.345 -12.119 -21.942  1.00  0.00      CARA H
ATOM   4833  C3  0MA     4       0.938 -13.622 -22.793  1.00  0.00      CARA C
ATOM   4834  H3  0MA     4       0.068 -14.263 -22.949  1.00  0.00      CARA H
ATOM   4835  C4  0MA     4       2.134 -14.495 -22.387  1.00  0.00      CARA C
ATOM   4836  H4  0MA     4       3.033 -13.882 -22.317  1.00  0.00      CARA H
ATOM   4837  C5  0MA     4       1.836 -15.169 -21.044  1.00  0.00      CARA C
ATOM   4838  H5  0MA     4       0.961 -15.809 -21.170  1.00  0.00      CARA H
ATOM   4839  C6  0MA     4       2.981 -16.030 -20.545  1.00  0.00      CARA C
ATOM   4840  H62 0MA     4       2.674 -16.610 -19.675  1.00  0.00      CARA H
ATOM   4841  H61 0MA     4       3.290 -16.729 -21.324  1.00  0.00      CARA H
ATOM   4842  O6  0MA     4       4.059 -15.172 -20.186  1.00  0.00      CARA O
ATOM   4843  H6O 0MA     4       3.850 -14.709 -19.371  1.00  0.00      CARA H
ATOM   4844  O5  0MA     4       1.599 -14.143 -20.059  1.00  0.00      CARA O
ATOM   4845  O4  0MA     4       2.369 -15.489 -23.372  1.00  0.00      CARA O
ATOM   4846  H4O 0MA     4       2.444 -15.037 -24.223  1.00  0.00      CARA H
ATOM   4847  O3  0MA     4       1.197 -12.989 -24.042  1.00  0.00      CARA O
ATOM   4848  H3O 0MA     4       0.368 -12.691 -24.433  1.00  0.00      CARA H
ATOM   4849  O2  0MA     4       1.672 -11.656 -21.716  1.00  0.00      CARA O
ATOM   4850  H2O 0MA     4       1.840 -11.394 -22.630  1.00  0.00      CARA H
ATOM   4851  C1  0MA     5      -5.564 -16.927 -18.240  1.00  0.00      CARA C
ATOM   4852  H1  0MA     5      -5.026 -17.833 -17.963  1.00  0.00      CARA H
ATOM   4853  C2  0MA     5      -5.673 -16.854 -19.799  1.00  0.00      CARA C
ATOM   4854  H2  0MA     5      -5.707 -15.810 -20.112  1.00  0.00      CARA H
ATOM   4855  C3  0MA     5      -6.939 -17.568 -20.268  1.00  0.00      CARA C
ATOM   4856  H3  0MA     5      -7.768 -16.858 -20.240  1.00  0.00      CARA H
ATOM   4857  C4  0MA     5      -7.262 -18.755 -19.352  1.00  0.00      CARA C
ATOM   4858  H4  0MA     5      -6.409 -19.434 -19.310  1.00  0.00      CARA H
ATOM   4859  C5  0MA     5      -7.610 -18.237 -17.940  1.00  0.00      CARA C
ATOM   4860  H5  0MA     5      -8.675 -17.997 -17.917  1.00  0.00      CARA H
ATOM   4861  C6  0MA     5      -7.335 -19.248 -16.841  1.00  0.00      CARA C
ATOM   4862  H62 0MA     5      -7.840 -20.190 -17.051  1.00  0.00      CARA H
ATOM   4863  H61 0MA     5      -6.264 -19.448 -16.776  1.00  0.00      CARA H
ATOM   4864  O6  0MA     5      -7.819 -18.716 -15.613  1.00  0.00      CARA O
ATOM   4865  H6O 0MA     5      -8.779 -18.738 -15.603  1.00  0.00      CARA H
ATOM   4866  O5  0MA     5      -6.853 -17.027 -17.638  1.00  0.00      CARA O
ATOM   4867  O4  0MA     5      -8.360 -19.486 -19.871  1.00  0.00      CARA O
ATOM   4868  H4O 0MA     5      -8.152 -19.703 -20.789  1.00  0.00      CARA H
ATOM   4869  O3  0MA     5      -6.834 -17.999 -21.622  1.00  0.00      CARA O
ATOM   4870  H3O 0MA     5      -6.921 -17.242 -22.212  1.00  0.00      CARA H
ATOM   4871  O2  0MA     5      -4.587 -17.531 -20.433  1.00  0.00      CARA O
ATOM   4872  H2O 0MA     5      -4.794 -17.637 -21.370  1.00  0.00      CARA H
TER
ATOM   4873  K+  K+      1      32.264 -18.300 -37.411  1.00  0.00      IONS K
ATOM   4874  K+  K+      2      29.703  -0.464 -17.092  1.00  0.00      IONS K
ATOM   4875  K+  K+      3      16.801 -37.421  -0.791  1.00  0.00      IONS K
ATOM   4876  K+  K+      4       2.007 -31.859   0.331  1.00  0.00      IONS K
ATOM   4877  K+  K+      5      -5.405 -38.918   1.697  1.00  0.00      IONS K
ATOM   4878  K+  K+      6     -27.721 -32.816  -3.424  1.00  0.00      IONS K
ATOM   4879  K+  K+      7     -21.173 -35.396 -43.090  1.00  0.00      IONS K
ATOM   4880  K+  K+      8     -17.613  11.723  29.814  1.00  0.00      IONS K
ATOM   4881  K+  K+      9      27.418 -41.968 -43.021  1.00  0.00      IONS K
ATOM   4882  K+  K+     10      25.222   6.805 -16.029  1.00  0.00      IONS K
ATOM   4883  K+  K+     11      -6.666  31.924  -2.578  1.00  0.00      IONS K
ATOM   4884  K+  K+     12     -10.446 -14.988  21.463  1.00  0.00      IONS K
ATOM   4885  K+  K+     13     -38.048  19.575 -32.179  1.00  0.00      IONS K
ATOM   4886  K+  K+     14     -13.434 -34.183  17.098  1.00  0.00      IONS K
ATOM   4887  K+  K+     15      17.426  26.347 -34.635  1.00  0.00      IONS K
ATOM   4888  K+  K+     16     -37.092  28.150 -13.112  1.00  0.00      IONS K
ATOM   4889  K+  K+     17      10.061   4.830 -34.304  1.00  0.00      IONS K
ATOM   4890  K+  K+     18       1.728 -27.825  12.432  1.00  0.00      IONS K
ATOM   4891  K+  K+     19     -43.037  40.812 -27.677  1.00  0.00      IONS K
ATOM   4892  K+  K+     20     -29.344 -25.803   7.168  1.00  0.00      IONS K
ATOM   4893  K+  K+     21      33.720   5.466 -33.025  1.00  0.00      IONS K
ATOM   4894  K+  K+     22      -0.658  16.370 -15.422  1.00  0.00      IONS K
ATOM   4895  K+  K+     23       5.569  20.770 -31.633  1.00  0.00      IONS K
ATOM   4896  K+  K+     24      30.127 -19.549  19.530  1.00  0.00      IONS K
ATOM   4897  K+  K+     25      25.920 -26.149  -9.864  1.00  0.00      IONS K
ATOM   4898  K+  K+     26     -21.236  19.652  35.869  1.00  0.00      IONS K
ATOM   4899  K+  K+     27      40.891  41.263  -8.189  1.00  0.00      IONS K
ATOM   4900  K+  K+     28     -36.872  11.084 -42.286  1.00  0.00      IONS K
ATOM   4901  K+  K+     29       9.320  10.765 -12.354  1.00  0.00      IONS K
ATOM   4902  K+  K+     30      36.012 -41.675   3.380  1.00  0.00      IONS K
ATOM   4903  K+  K+     31     -23.601 -25.158 -37.490  1.00  0.00      IONS K
ATOM   4904  K+  K+     32      27.383   8.305  21.035  1.00  0.00      IONS K
ATOM   4905  K+  K+     33      10.301 -21.510  38.194  1.00  0.00      IONS K
ATOM   4906  K+  K+     34     -32.539 -25.521 -14.327  1.00  0.00      IONS K
ATOM   4907  K+  K+     35      32.661  26.209  31.324  1.00  0.00      IONS K
ATOM   4908  K+  K+     36     -26.666 -42.095  19.906  1.00  0.00      IONS K
ATOM   4909  K+  K+     37      20.425  19.310  41.181  1.00  0.00      IONS K
ATOM   4910  K+  K+     38      31.754  35.919 -28.937  1.00  0.00      IONS K
ATOM   4911  K+  K+     39     -36.548 -22.097 -37.145  1.00  0.00      IONS K
ATOM   4912  K+  K+     40     -17.823 -13.780  21.280  1.00  0.00      IONS K
ATOM   4913  K+  K+     41      28.359 -12.416  34.455  1.00  0.00      IONS K
ATOM   4914  K+  K+     42      -2.389  15.250  16.965  1.00  0.00      IONS K
ATOM   4915  K+  K+     43       5.437  24.031   4.397  1.00  0.00      IONS K
ATOM   4916  K+  K+     44     -41.260  -2.272 -20.541  1.00  0.00      IONS K
ATOM   4917  K+  K+     45     -37.700 -10.399  17.195  1.00  0.00      IONS K
ATOM   4918  K+  K+     46     -26.924  39.786  25.004  1.00  0.00      IONS K
ATOM   4919  K+  K+     47       8.005   8.893  38.861  1.00  0.00      IONS K
ATOM   4920  K+  K+     48     -10.261 -22.669 -24.208  1.00  0.00      IONS K
ATOM   4921  K+  K+     49     -24.177  34.724  10.096  1.00  0.00      IONS K
ATOM   4922  K+  K+     50       5.162 -40.263 -12.117  1.00  0.00      IONS K
ATOM   4923  K+  K+     51      35.672  -7.512  16.640  1.00  0.00      IONS K
ATOM   4924  K+  K+     52      28.171   1.733 -26.203  1.00  0.00      IONS K
ATOM   4925  K+  K+     53     -10.822  36.523   8.137  1.00  0.00      IONS K
ATOM   4926  K+  K+     54     -39.339  38.159 -32.490  1.00  0.00      IONS K
ATOM   4927  Cl- Cl-    55     -15.134 -25.510 -39.147  1.00  0.00      IONSCl
ATOM   4928  Cl- Cl-    56      33.889   0.306 -16.454  1.00  0.00      IONSCl
ATOM   4929  Cl- Cl-    57      34.635 -11.642  28.215  1.00  0.00      IONSCl
ATOM   4930  Cl- Cl-    58     -19.062 -19.618  16.747  1.00  0.00      IONSCl
ATOM   4931  Cl- Cl-    59      -3.055  10.968  28.329  1.00  0.00      IONSCl
ATOM   4932  Cl- Cl-    60      -7.662  41.326 -10.683  1.00  0.00      IONSCl
ATOM   4933  Cl- Cl-    61      12.492  28.935 -38.045  1.00  0.00      IONSCl
ATOM   4934  Cl- Cl-    62     -32.494 -20.946 -35.034  1.00  0.00      IONSCl
ATOM   4935  Cl- Cl-    63      12.921  -2.949   8.851  1.00  0.00      IONSCl
ATOM   4936  Cl- Cl-    64      35.653  33.210  -9.912  1.00  0.00      IONSCl
ATOM   4937  Cl- Cl-    65     -13.858  33.027  -4.360  1.00  0.00      IONSCl
ATOM   4938  Cl- Cl-    66      26.443  39.205  12.345  1.00  0.00      IONSCl
ATOM   4939  Cl- Cl-    67     -14.622  -5.277 -43.551  1.00  0.00      IONSCl
ATOM   4940  Cl- Cl-    68     -22.912  24.334 -42.133  1.00  0.00      IONSCl
ATOM   4941  Cl- Cl-    69       1.223  28.911  13.360  1.00  0.00      IONSCl
ATOM   4942  Cl- Cl-    70      26.737  15.673 -41.270  1.00  0.00      IONSCl
ATOM   4943  Cl- Cl-    71     -27.086 -14.807  -9.490  1.00  0.00      IONSCl
ATOM   4944  Cl- Cl-    72     -28.960 -30.206 -12.989  1.00  0.00      IONSCl
ATOM   4945  Cl- Cl-    73     -20.326  17.266  27.783  1.00  0.00      IONSCl
ATOM   4946  Cl- Cl-    74     -40.887  29.935 -13.792  1.00  0.00      IONSCl
ATOM   4947  Cl- Cl-    75       0.642 -35.283 -37.901  1.00  0.00      IONSCl
ATOM   4948  Cl- Cl-    76      22.277  38.851  27.602  1.00  0.00      IONSCl
ATOM   4949  Cl- Cl-    77      38.803  26.995  10.796  1.00  0.00      IONSCl
ATOM   4950  Cl- Cl-    78     -11.627 -34.599 -41.589  1.00  0.00      IONSCl
ATOM   4951  Cl- Cl-    79     -15.932   0.165 -23.720  1.00  0.00      IONSCl
ATOM   4952  Cl- Cl-    80      26.084 -28.583  19.204  1.00  0.00      IONSCl
ATOM   4953  Cl- Cl-    81      23.993 -39.637   3.320  1.00  0.00      IONSCl
ATOM   4954  Cl- Cl-    82      12.802  -0.852 -28.771  1.00  0.00      IONSCl
ATOM   4955  Cl- Cl-    83      31.607   9.746  10.706  1.00  0.00      IONSCl
ATOM   4956  Cl- Cl-    84       4.118  22.887  -9.941  1.00  0.00      IONSCl
ATOM   4957  Cl- Cl-    85      -5.218 -16.257 -31.051  1.00  0.00      IONSCl
ATOM   4958  Cl- Cl-    86       1.744 -20.082  41.113  1.00  0.00      IONSCl
ATOM   4959  Cl- Cl-    87      22.625 -20.461  24.681  1.00  0.00      IONSCl
ATOM   4960  Cl- Cl-    88       7.694   1.430 -10.657  1.00  0.00      IONSCl
ATOM   4961  Cl- Cl-    89      -7.946  27.814   4.544  1.00  0.00      IONSCl
ATOM   4962  Cl- Cl-    90      -7.474  21.876  13.187  1.00  0.00      IONSCl
ATOM   4963  Cl- Cl-    91     -34.120 -12.218 -32.146  1.00  0.00      IONSCl
ATOM   4964  Cl- Cl-    92       7.950  11.946 -41.370  1.00  0.00      IONSCl
ATOM   4965  Cl- Cl-    93     -20.570  -7.377  23.052  1.00  0.00      IONSCl
ATOM   4966  Cl- Cl-    94      23.563  10.208 -25.762  1.00  0.00      IONSCl
ATOM   4967  Cl- Cl-    95      -7.453  20.600 -38.277  1.00  0.00      IONSCl
ATOM   4968  Cl- Cl-    96       8.581  20.332 -15.144  1.00  0.00      IONSCl
ATOM   4969  Cl- Cl-    97      34.404  -6.331  -4.686  1.00  0.00      IONSCl
ATOM   4970  Cl- Cl-    98      32.718  36.547 -38.583  1.00  0.00      IONSCl
ATOM   4971  Cl- Cl-    99     -22.507  31.009  16.706  1.00  0.00      IONSCl
ATOM   4972  Cl- Cl-   100       2.233 -33.161   6.733  1.00  0.00      IONSCl
ATOM   4973  Cl- Cl-   101     -21.040 -21.766  10.922  1.00  0.00      IONSCl
ATOM   4974  Cl- Cl-   102     -32.981 -26.252  -8.848  1.00  0.00      IONSCl
ATOM   4975  Cl- Cl-   103     -23.211  42.284   2.813  1.00  0.00      IONSCl
ATOM   4976  Cl- Cl-   104       3.828  15.269  19.427  1.00  0.00      IONSCl
ATOM   4977  Cl- Cl-   105      35.393 -40.711   0.811  1.00  0.00      IONSCl
ATOM   4978  Cl- Cl-   106       7.927  39.566 -24.240  1.00  0.00      IONSCl
ATOM   4979  Cl- Cl-   107       7.788   6.985 -17.806  1.00  0.00      IONSCl
TER
ATOM   4980  O   WAT     1     -31.478 -33.489 -36.611  1.00  0.00      SOLV O
ATOM   4981  H1  WAT     1     -31.568 -32.514 -36.639  1.00  0.00      SOLV H
ATOM   4982  H2  WAT     1     -32.196 -33.744 -37.213  1.00  0.00      SOLV H
ATOM   4983  O   WAT     2     -32.535 -34.200 -32.994  1.00  0.00      SOLV O
ATOM   4984  H1  WAT     2     -32.463 -34.659 -32.136  1.00  0.00      SOLV H
ATOM   4985  H2  WAT     2     -32.938 -34.880 -33.555  1.00  0.00      SOLV H
ATOM   4986  O   WAT     3     -40.214 -34.615 -31.498  1.00  0.00      SOLV O
ATOM   4987  H1  WAT     3     -40.241 -35.452 -31.000  1.00  0.00      SOLV H
ATOM   4988  H2  WAT     3     -39.423 -34.200 -31.128  1.00  0.00      SOLV H
ATOM   4989  O   WAT     4     -28.918 -31.143 -34.711  1.00  0.00      SOLV O
ATOM   4990  H1  WAT     4     -29.313 -31.897 -34.255  1.00  0.00      SOLV H
ATOM   4991  H2  WAT     4     -28.656 -30.570 -33.969  1.00  0.00      SOLV H
ATOM   4992  O   WAT     5     -39.276 -30.062 -33.184  1.00  0.00      SOLV O
ATOM   4993  H1  WAT     5     -39.484 -30.992 -33.401  1.00  0.00      SOLV H
ATOM   4994  H2  WAT     5     -38.325 -30.126 -32.983  1.00  0.00      SOLV H
ATOM   4995  O   WAT     6     -42.172 -36.501 -37.459  1.00  0.00      SOLV O
ATOM   4996  H1  WAT     6     -42.207 -35.683 -36.926  1.00  0.00      SOLV H
ATOM   4997  H2  WAT     6     -42.764 -37.085 -36.959  1.00  0.00      SOLV H
ATOM   4998  O   WAT     7     -42.015 -34.531 -35.493  1.00  0.00      SOLV O
ATOM   4999  H1  WAT     7     -41.638 -35.318 -35.041  1.00  0.00      SOLV H
ATOM   5000  H2  WAT     7     -41.253 -33.955 -35.605  1.00  0.00      SOLV H
ATOM   5001  O   WAT     8     -31.820 -26.099 -34.381  1.00  0.00      SOLV O
ATOM   5002  H1  WAT     8     -31.277 -26.758 -34.856  1.00  0.00      SOLV H
ATOM   5003  H2  WAT     8     -32.051 -26.560 -33.569  1.00  0.00      SOLV H
ATOM   5004  O   WAT     9     -34.264 -31.744 -32.491  1.00  0.00      SOLV O
ATOM   5005  H1  WAT     9     -33.841 -32.477 -32.971  1.00  0.00      SOLV H
ATOM   5006  H2  WAT     9     -33.493 -31.484 -31.939  1.00  0.00      SOLV H
ATOM   5007  O   WAT    10     -25.637 -40.037 -31.886  1.00  0.00      SOLV O
ATOM   5008  H1  WAT    10     -25.378 -39.387 -31.198  1.00  0.00      SOLV H
ATOM   5009  H2  WAT    10     -25.114 -39.718 -32.640  1.00  0.00      SOLV H
ATOM   5010  O   WAT    11     -31.137 -37.404 -32.412  1.00  0.00      SOLV O
ATOM   5011  H1  WAT    11     -30.847 -38.328 -32.300  1.00  0.00      SOLV H
ATOM   5012  H2  WAT    11     -31.177 -37.341 -33.385  1.00  0.00      SOLV H
ATOM   5013  O   WAT    12     -37.742 -39.359 -35.076  1.00  0.00      SOLV O
ATOM   5014  H1  WAT    12     -37.611 -38.488 -35.507  1.00  0.00      SOLV H
ATOM   5015  H2  WAT    12     -38.196 -39.837 -35.801  1.00  0.00      SOLV H
ATOM   5016  O   WAT    13     -29.974 -39.064 -36.781  1.00  0.00      SOLV O
ATOM   5017  H1  WAT    13     -29.484 -39.451 -36.018  1.00  0.00      SOLV H
ATOM   5018  H2  WAT    13     -29.228 -38.685 -37.285  1.00  0.00      SOLV H
ATOM   5019  O   WAT    14     -41.085 -36.889 -34.532  1.00  0.00      SOLV O
ATOM   5020  H1  WAT    14     -40.505 -37.295 -33.862  1.00  0.00      SOLV H
ATOM   5021  H2  WAT    14     -40.810 -37.402 -35.322  1.00  0.00      SOLV H
ATOM   5022  O   WAT    15     -36.202 -35.421 -34.911  1.00  0.00      SOLV O
ATOM   5023  H1  WAT    15     -35.376 -35.868 -34.627  1.00  0.00      SOLV H
ATOM   5024  H2  WAT    15     -36.592 -36.099 -35.505  1.00  0.00      SOLV H
ATOM   5025  O   WAT    16     -25.074 -38.437 -29.630  1.00  0.00      SOLV O
ATOM   5026  H1  WAT    16     -25.852 -37.856 -29.740  1.00  0.00      SOLV H
ATOM   5027  H2  WAT    16     -25.041 -38.546 -28.669  1.00  0.00      SOLV H
ATOM   5028  O   WAT    17     -39.042 -40.320 -31.014  1.00  0.00      SOLV O
ATOM   5029  H1  WAT    17     -39.336 -39.723 -31.731  1.00  0.00      SOLV H
ATOM   5030  H2  WAT    17     -39.759 -40.177 -30.366  1.00  0.00      SOLV H
ATOM   5031  O   WAT    18     -31.914 -30.899 -37.576  1.00  0.00      SOLV O
ATOM   5032  H1  WAT    18     -31.999 -30.734 -38.525  1.00  0.00      SOLV H
ATOM   5033  H2  WAT    18     -32.247 -30.057 -37.207  1.00  0.00      SOLV H
ATOM   5034  O   WAT    19     -36.375 -32.648 -30.907  1.00  0.00      SOLV O
ATOM   5035  H1  WAT    19     -36.955 -31.945 -30.541  1.00  0.00      SOLV H
ATOM   5036  H2  WAT    19     -35.694 -32.124 -31.377  1.00  0.00      SOLV H
ATOM   5037  O   WAT    20     -28.471 -39.777 -34.629  1.00  0.00      SOLV O
ATOM   5038  H1  WAT    20     -28.839 -40.306 -33.910  1.00  0.00      SOLV H
ATOM   5039  H2  WAT    20     -27.920 -39.144 -34.131  1.00  0.00      SOLV H
ATOM   5040  O   WAT    21     -39.449 -38.558 -33.083  1.00  0.00      SOLV O
ATOM   5041  H1  WAT    21     -38.833 -38.018 -32.537  1.00  0.00      SOLV H
ATOM   5042  H2  WAT    21     -38.827 -38.881 -33.776  1.00  0.00      SOLV H
ATOM   5043  O   WAT    22     -38.036 -30.626 -29.925  1.00  0.00      SOLV O
ATOM   5044  H1  WAT    22     -38.007 -29.669 -30.130  1.00  0.00      SOLV H
ATOM   5045  H2  WAT    22     -38.955 -30.682 -29.592  1.00  0.00      SOLV H
ATOM   5046  O   WAT    23     -41.876 -31.096 -39.210  1.00  0.00      SOLV O
ATOM   5047  H1  WAT    23     -42.693 -30.838 -39.688  1.00  0.00      SOLV H
ATOM   5048  H2  WAT    23     -41.799 -30.388 -38.550  1.00  0.00      SOLV H
ATOM   5049  O   WAT    24     -28.375 -29.277 -32.451  1.00  0.00      SOLV O
ATOM   5050  H1  WAT    24     -29.347 -29.253 -32.289  1.00  0.00      SOLV H
ATOM   5051  H2  WAT    24     -28.201 -28.335 -32.655  1.00  0.00      SOLV H
ATOM   5052  O   WAT    25     -27.948 -40.984 -30.620  1.00  0.00      SOLV O
ATOM   5053  H1  WAT    25     -28.730 -40.802 -31.158  1.00  0.00      SOLV H
ATOM   5054  H2  WAT    25     -27.221 -40.745 -31.234  1.00  0.00      SOLV H
ATOM   5055  O   WAT    26     -35.222 -42.906 -33.730  1.00  0.00      SOLV O
ATOM   5056  H1  WAT    26     -35.177 -43.867 -33.687  1.00  0.00      SOLV H
ATOM   5057  H2  WAT    26     -36.122 -42.694 -33.412  1.00  0.00      SOLV H
ATOM   5058  O   WAT    27     -30.263 -27.644 -36.112  1.00  0.00      SOLV O
ATOM   5059  H1  WAT    27     -29.848 -28.498 -36.373  1.00  0.00      SOLV H
ATOM   5060  H2  WAT    27     -29.458 -27.077 -36.150  1.00  0.00      SOLV H
ATOM   5061  O   WAT    28     -28.937 -29.822 -37.132  1.00  0.00      SOLV O
ATOM   5062  H1  WAT    28     -29.198 -30.476 -37.792  1.00  0.00      SOLV H
ATOM   5063  H2  WAT    28     -28.874 -30.371 -36.318  1.00  0.00      SOLV H
[truncated: 4,464,137 more chars]
