# Supplementary material for: Assessing structure-function impacts on Vitellogenin by leveraging allelic variant found in honey bee subspecies Apis mellifera mellifera
Source: iScience. 2025 Jul 29;28(9):113241. doi: 10.1016/j.isci.2025.113241 (PMC12496180; doi:10.1016/j.isci.2025.113241)
Supplement: Data S1. Data and code for molecular dynamics [file mmc2.zip › MD_analysis/inputfiles/delg/summary.EPTOT]

0 -280554.3585
1 -239917.8857
2 -240381.6109
3 -240886.0528
4 -241374.2906
5 -241660.8532
6 -241931.1992
7 -242140.2183
8 -242321.7038
9 -242352.7402
10 -242519.5519
11 -242596.8067
12 -242657.8547
13 -242704.9204
14 -242850.5729
15 -242931.2931
16 -242947.7315
17 -243017.9742
18 -243073.7551
19 -243127.1199
20 -243159.8386
21 -243242.3810
22 -243232.7405
23 -243289.5599
24 -243319.1915
25 -243345.0141
26 -243354.7777
27 -243403.5643
28 -243433.1447
29 -243427.6585
30 -243485.6613
31 -243484.8219
32 -243504.8589
33 -243515.9141
34 -243566.9930
35 -243628.5237
36 -243657.7796
37 -243649.2372
38 -243714.8605
39 -243728.0096
40 -243754.1172
41 -243761.6381
42 -243792.9661
43 -243796.0501
44 -243787.6221
45 -243809.6939
46 -243825.8532
47 -243860.5192
48 -243859.3034
49 -243868.6807
50 -243840.4314
51 -243858.4453
52 -243932.6761
53 -243950.0888
54 -244006.4424
55 -243996.5367
56 -243997.3194
57 -244012.4012
58 -243994.3313
59 -244016.2302
60 -244048.3959
61 -244062.3953
62 -244104.5734
63 -244117.1791
64 -244123.4929
65 -244098.0488
66 -244135.3040
67 -244133.5769
68 -244186.4765
69 -244203.8124
70 -244186.2735
71 -244227.3690
72 -244266.4200
73 -244228.4439
74 -244202.8029
75 -244234.7037
76 -244239.4550
77 -244258.1414
78 -244320.9511
79 -244286.0011
80 -244285.4253
81 -244309.5426
82 -244307.3374
83 -244252.3411
84 -244345.8787
85 -244329.6136
86 -244333.1060
87 -244308.3464
88 -244329.1851
89 -244400.7856
90 -244421.2932
91 -244413.9396
92 -244390.2211
93 -244379.5477
94 -244425.8890
95 -244414.8906
96 -244433.6428
97 -244464.9422
98 -244459.3381
99 -244435.7802
100 -244521.4794
101 -244450.5781
102 -244460.7074
103 -244515.4043
104 -244457.5840
105 -244468.3041
106 -244539.3601
107 -244479.8136
108 -244527.3271
109 -244533.5086
110 -244528.4789
111 -244544.0052
112 -244571.8187
113 -244611.1646
114 -244588.2880
115 -244606.6986
116 -244608.9968
117 -244607.7890
118 -244611.6767
119 -244657.4878
120 -244646.3415
121 -244590.5667
122 -244628.9217
123 -244655.7623
124 -244642.8430
125 -244654.7768
126 -241938.6825
127 -239570.7291
128 -238655.4754
129 -238292.8645
130 -238207.1199
131 -238242.4265
132 -238304.0780
133 -238363.5427
134 -238333.9264
135 -238431.9884
136 -238462.9505
137 -238631.3625
138 -238659.2041
139 -238760.3677
140 -238830.5151
141 -238871.5949
142 -238907.0036
143 -238871.0065
144 -239029.6420
145 -238981.2650
146 -239108.9992
147 -239159.8590
148 -239202.4809
149 -239237.5984
150 -239309.1068
151 -239286.8957
152 -239293.9751
153 -239284.0094
154 -239357.0824
155 -239390.2319
156 -239401.9776
157 -239603.2245
158 -239448.7018
159 -239532.9551
160 -239547.0128
161 -239553.2818
162 -239539.5929
163 -239598.1558
164 -239662.5708
165 -239685.5046
166 -239644.0941
167 -239794.0059
168 -239754.6565
169 -239700.7000
170 -239774.3586
171 -239798.2560
172 -239791.8935
173 -239788.2564
174 -239841.5110
175 -239815.7344
176 -239861.3524
177 -239921.7704
178 -239908.4295
179 -239900.6282
180 -239987.9035
181 -240023.2591
182 -239962.7373
183 -239989.6487
184 -239977.6142
185 -240015.4080
186 -240016.1198
187 -240103.5456
188 -240171.6861
189 -240143.0667
190 -240200.9423
191 -240221.5514
192 -240112.2892
193 -240138.9465
194 -240175.6566
195 -240079.3043
196 -240202.9778
197 -240171.7954
198 -240210.5180
199 -240170.3813
200 -240194.2269
201 -240361.3067
202 -240323.4563
203 -240275.4972
204 -240282.0291
205 -240369.2456
206 -240372.7430
207 -240461.2236
208 -240320.3578
209 -240484.4231
210 -240510.1331
211 -240382.6887
212 -240383.1620
213 -240419.6347
214 -240375.0620
215 -240421.7818
216 -240432.9870
217 -240455.6864
218 -240516.5873
219 -240484.8480
220 -240398.2924
221 -240399.2943
222 -240512.5504
223 -240469.9021
224 -240489.4946
225 -240478.7866
226 -240449.1557
227 -240563.1758
228 -240624.2162
229 -240555.0887
230 -240567.3495
231 -240543.3202
232 -240539.8470
233 -240618.1566
234 -240649.0645
235 -240547.6724
236 -240601.7464
237 -240601.0787
238 -240626.0275
239 -240617.1658
240 -240734.9328
241 -240549.2768
242 -240660.5255
243 -240700.6385
244 -240799.0879
245 -240776.7923
246 -240746.2968
247 -240744.0811
248 -240748.1342
249 -240698.6728
250 -240686.7190
251 -234880.7718
252 -229294.5892
253 -226783.2001
254 -225461.3374
255 -224790.6035
256 -224466.4036
257 -224348.1385
258 -224015.9389
259 -223771.7106
260 -223988.8303
261 -223814.0244
262 -223650.8239
263 -223847.1560
264 -223906.9963
265 -224085.6567
266 -224161.3041
267 -224006.3498
268 -224213.2399
269 -223938.5795
270 -223993.6843
271 -223973.7079
272 -224218.3111
273 -224190.8348
274 -224071.8540
275 -224035.8333
276 -224232.3720
277 -224253.9157
278 -224207.8535
279 -224221.4969
280 -224245.9135
281 -224355.6777
282 -224090.2086
283 -224315.5873
284 -224280.7563
285 -224485.3363
286 -224386.4085
287 -224420.8795
288 -224391.7423
289 -224313.5867
290 -224231.7365
291 -224330.4811
292 -224424.2238
293 -224462.2665
294 -224518.3206
295 -224576.4547
296 -224581.1199
297 -224371.5209
298 -224519.8443
299 -224422.1800
300 -224586.7776
301 -224593.5052
302 -224725.4345
303 -224808.4124
304 -224656.2764
305 -224965.5513
306 -224896.2809
307 -225016.5352
308 -224915.5227
309 -224790.0749
310 -224543.4520
311 -224785.3213
312 -224642.6968
313 -224782.3463
314 -224591.3380
315 -224901.6488
316 -224954.3188
317 -224734.1264
318 -224979.8659
319 -224935.2128
320 -224762.2430
321 -224876.3899
322 -224909.5050
323 -224870.4176
324 -224952.0144
325 -224839.4988
326 -225131.6000
327 -224861.6564
328 -224860.8086
329 -224881.8267
330 -224750.5165
331 -224878.2844
332 -224703.6858
333 -224673.6187
334 -224623.5027
335 -225058.7877
336 -224861.1570
337 -225080.5253
338 -224973.7292
339 -225000.2383
340 -224777.4981
341 -225034.0135
342 -225025.3802
343 -224917.0164
344 -224866.7544
345 -224925.1068
346 -224661.7474
347 -225023.6839
348 -224808.5915
349 -224975.5071
350 -224902.1730
351 -224799.2073
352 -224717.1869
353 -224882.2162
354 -224867.2277
355 -224926.9395
356 -224808.8626
357 -224935.9539
358 -224677.6119
359 -224828.3955
360 -224908.6228
361 -224952.5193
362 -224884.1272
363 -224932.3154
364 -225155.5154
365 -225152.0458
366 -225054.5870
367 -225028.3266
368 -225144.3585
369 -225235.2037
370 -225069.3022
371 -225192.3379
372 -225137.8502
373 -225192.1843
374 -225198.7100
375 -225163.2712
376 -221969.6846
377 -212563.4153
378 -206656.8080
379 -202323.5257
380 -199654.8441
381 -198235.9532
382 -197320.8692
383 -196680.5259
384 -196263.5127
385 -196151.2328
386 -196252.3940
387 -196104.6636
388 -196087.9542
389 -195955.0202
390 -195861.1589
391 -195710.5046
392 -195901.4088
393 -195737.3367
394 -195942.8358
395 -195838.9261
396 -196082.3494
397 -195836.5878
398 -195646.0332
399 -196228.6572
400 -195937.9794
401 -196208.8984
402 -195933.1100
403 -195900.9771
404 -196250.7529
405 -196414.1548
406 -196204.6466
407 -195877.6952
408 -196090.9341
409 -195869.1924
410 -195772.0443
411 -196014.3367
412 -196164.6436
413 -196206.1806
414 -195929.9236
415 -195952.1222
416 -195979.4145
417 -195795.0022
418 -196055.6101
419 -196049.7797
420 -196110.9024
421 -196263.7946
422 -195884.6658
423 -195759.7172
424 -195791.8422
425 -195683.3839
426 -196007.0246
427 -196319.5572
428 -196080.6251
429 -195948.6176
430 -195880.2901
431 -195842.9774
432 -195635.8726
433 -195871.2285
434 -196029.2718
435 -196042.9099
436 -196331.3962
437 -196119.7078
438 -196241.9106
439 -195962.4067
440 -195819.6640
441 -195630.4131
442 -196033.6952
443 -195776.0071
444 -195849.2333
445 -196232.2869
446 -196047.8945
447 -195872.9794
448 -195756.1032
449 -196334.2386
450 -196437.6925
451 -196304.4053
452 -195903.0981
453 -195984.3265
454 -196159.1635
455 -195873.1792
456 -195901.7639
457 -196013.3216
458 -195578.3674
459 -195525.1234
460 -195884.9823
461 -195779.6104
462 -196306.6750
463 -196096.9232
464 -196013.1679
465 -196053.0043
466 -195930.5691
467 -196176.9133
468 -196111.1515
469 -195703.4938
470 -195402.7135
471 -195705.3221
472 -196015.0915
473 -196073.4966
474 -196279.6391
475 -196486.5055
476 -196222.6021
477 -196140.0471
478 -196273.2003
479 -196191.5840
480 -196536.4398
481 -196423.5205
482 -196462.5416
483 -196224.6558
484 -196349.8341
485 -196044.9433
486 -195961.2515
487 -196289.9520
488 -195959.1807
489 -196205.1182
490 -195894.4228
491 -196248.7562
492 -195875.3840
493 -195801.7906
494 -195869.2992
495 -195826.7717
496 -195767.8824
497 -196108.0596
498 -196035.7695
499 -195894.5525
500 -195819.3541
