# Supplementary material for: Assessing structure-function impacts on Vitellogenin by leveraging allelic variant found in honey bee subspecies Apis mellifera mellifera
Source: iScience. 2025 Jul 29;28(9):113241. doi: 10.1016/j.isci.2025.113241 (PMC12496180; doi:10.1016/j.isci.2025.113241)
Supplement: Data S1. Data and code for molecular dynamics [file mmc2.zip › MD_analysis/inputfiles/delg/step3_input.rst7]

61571
  26.8385337  50.4296712  43.8484603  26.0212939  49.8985197  44.1132208
  26.5797940  51.0837289  43.1236413  27.2968203  50.7592684  44.6859796
  27.8022170  49.5043937  43.2140273  28.0025050  49.8310871  42.1936081
  29.1112322  49.5032268  44.0198758  28.8932301  49.2970032  45.0677528
  29.7779373  48.7341589  43.6298258  29.7331025  50.8854260  43.8614592
  30.0188885  51.5720885  44.8413954  29.9431918  51.3093074  42.5857649
  30.3527655  52.2174631  42.4196249  29.6886298  50.7139044  41.8106557
  27.2413772  48.1221510  43.1768825  27.5930427  47.3231711  42.3106541
  26.3116890  47.8169193  44.1032153  25.9735158  48.5301011  44.7333823
  25.8089198  46.4796125  44.1871429  26.1460167  45.9091779  43.3216551
  26.3086234  45.7831498  45.4600754  25.8478934  46.2459388  46.3328029
  26.0412561  44.7270047  45.4258385  27.8065044  45.8864810  45.6063665
  28.5285883  46.7697860  46.3564206  28.0156645  47.5018453  46.9801978
  29.8719985  46.5572311  46.1729910  30.6143108  47.0794804  46.6160799
  30.0313524  45.5129873  45.2839402  31.1585488  44.9317285  44.7763640
  32.1414390  45.2966382  45.0744686  30.9878644  43.8889015  43.8923835
  31.8570372  43.3881298  43.4659256  29.7325492  43.4530897  43.5254015
  29.6263995  42.6256531  42.8238457  28.5933371  44.0424160  44.0276358
  27.6119681  43.6843163  43.7165404  28.7617961  45.0711026  44.9119272
  24.3147319  46.5524938  44.2947347  23.7550572  47.6124679  44.5712851
  23.6275044  45.4134846  44.0490411  24.1181617  44.5811186  43.7548945
  22.1971779  45.3444773  44.1944403  21.7896356  46.3528990  44.2658147
  21.4430024  44.6535388  43.0414492  21.9471078  43.7221900  42.7834447
  20.4206853  44.4386323  43.3525490  21.3450407  45.4706649  41.7500277
  20.3514016  45.3509792  41.3182204  21.5199918  46.5234984  41.9714679
  22.3898358  44.9813519  40.7592735  22.0516169  44.4034733  39.7264805
  23.6911944  45.2152907  41.0712438  24.4207509  44.9086722  40.4436820
  23.9232857  45.6947814  41.9293368  21.9042967  44.5427730  45.4257119
  22.6500846  43.6353116  45.7884641  20.7843000  44.8801695  46.0931766
  20.1700212  45.5908596  45.7221226  20.3558712  44.3028710  47.3390711
  21.1623245  44.3730929  48.0690034  19.1551799  44.9988517  47.9066671
  18.8509449  44.5051724  48.8296087  19.5346068  46.4593569  48.1913243
  19.8429618  46.9425098  47.2641882  18.6740628  46.9847606  48.6054685
  20.3565070  46.4889718  48.9066597  17.9789651  44.8403937  46.9283196
  17.7600982  43.7814674  46.7909352  17.0999745  45.3432105  47.3316190
  18.2420942  45.2840475  45.9680929  19.9907367  42.8540225  47.2044167
  20.1845431  42.0648342  48.1238285  19.3636925  42.4654592  46.0920201
  19.2142672  43.1234398  45.3404661  18.8918340  41.1207907  45.9369325
  18.3557393  40.8173215  46.8361589  18.2212813  41.0671346  45.0792732
  19.9443739  40.0738180  45.7075091  19.7691996  38.9284488  46.1198140
  21.0636144  40.4143104  45.0398569  21.3283753  41.3857358  44.9602673
  21.8105096  39.3235586  44.4784114  21.2387576  38.4010455  44.5792498
  22.1095783  39.5442316  42.9890211  22.6553941  40.4791561  42.8621338
  22.7127832  38.7180105  42.6127199  20.7657956  39.6011178  42.2781336
  20.0049067  38.6327997  42.2791960  20.4553555  40.7776924  41.6682916
  19.5760866  40.8736154  41.1806598  21.1056580  41.5495574  41.7061332
  23.0955556  38.9688497  45.1505605  23.5823200  39.6296834  46.0662352
  23.6367375  37.8202120  44.6813659  23.1645377  37.2985744  43.9567822
  24.8681487  37.2515470  45.1354964  25.2190085  37.7961470  46.0120849
  24.7468872  35.7726870  45.5294073  24.3613108  35.2016229  44.6848270
  25.7280383  35.3890276  45.8091357  23.8145480  35.5154452  46.7056520
  24.2548125  35.9243142  47.6150991  22.8537189  35.9955295  46.5201104
  23.6398235  34.0105312  46.8313467  22.8409444  33.4404474  46.0400499
  24.3103704  33.4098167  47.7122207  25.8183570  37.2862758  43.9828672
  25.4464757  37.0260300  42.8392534  27.0944140  37.6026135  44.2654055
  27.3698698  37.7858167  45.2196909  28.0558923  37.6778886  43.2106230
  27.5544989  37.5491857  42.2513840  28.8111731  39.0168199  43.1553351
  29.2985306  39.1994692  44.1130517  29.5630871  38.9781428  42.3671539
  27.8280227  40.0982551  42.8692650  27.0761654  40.6383707  43.8865987
  27.1963873  40.2728012  44.9064052  26.1702280  41.6384968  43.6329629
  25.5808818  42.0594632  44.4475550  26.0103108  42.1051861  42.3505774
  25.0810624  43.1313261  42.0872014  24.6172576  43.4282665  42.8735290
  26.7577855  41.5722881  41.3277938  26.6322486  41.9430946  40.3105213
  27.6626805  40.5724225  41.5890352  28.2519301  40.1546044  40.7727553
  29.0822362  36.6429448  43.4983912  29.4736251  36.4436046  44.6474078
  29.5273231  35.9308866  42.4488433  29.1407210  36.0909110  41.5295876
  30.5454820  34.9589495  42.6714030  30.8097469  34.9444223  43.7287828
  30.1357321  33.5641294  42.2913257  29.1272753  33.3690157  42.6560800
  30.1608090  33.4128527  40.7625276  31.1685634  33.6051515  40.3943541
  29.8629360  32.3997885  40.4922095  29.4687436  34.1261490  40.3149179
  31.0171639  32.6288891  42.8858343  30.7524151  31.7392143  42.6409119
  31.7137462  35.3803630  41.8408475  31.5656592  35.7600573  40.6812663
  32.9171912  35.3481662  42.4385637  32.9985549  35.0283038  43.3931149
  34.0865392  35.7668782  41.7244793  33.8146415  36.0262043  40.7012878
  34.7890710  36.9963435  42.3308785  34.9476847  36.8356315  43.3972333
  35.7505436  37.1452055  41.8394412  33.9420348  38.2086245  42.1352425
  32.9413317  38.5293332  43.0230332  32.7527752  37.8904289  43.8857888
  32.1718370  39.6551020  42.8313916  31.3814857  39.9021734  43.5401951
  32.3980866  40.4691818  41.7471577  31.6117617  41.6237189  41.5469644
  30.9463688  41.7470781  42.2278714  33.3971263  40.1571981  40.8583142
  33.5826585  40.8013517  39.9988118  34.1621228  39.0316055  41.0547239
  34.9512019  38.7947523  40.3410328  35.0846696  34.6603677  41.7942814
  35.1187106  33.8945111  42.7567355  35.9180332  34.5398600  40.7441605
  35.8141921  35.1482109  39.9446443  36.9470378  33.5480173  40.7694307
  36.6746344  32.7588924  41.4702713  37.2081616  32.8736851  39.4113455
  37.3858292  33.6373242  38.6541211  38.0831042  32.2281490  39.4878881
  36.0399760  32.0025376  38.9159412  35.7924906  31.2600957  39.6746452
  34.7869573  32.8480079  38.6356754  35.0126207  33.5902278  37.8699832
  33.9817903  32.2009518  38.2876448  34.4767878  33.3531495  39.5504033
  36.4644718  31.1384894  37.7183628  37.2855643  30.4853350  38.0138214
  35.6199528  30.5332514  37.3888545  36.7894579  31.7830684  36.9016614
  38.2028133  34.2551370  41.1538714  38.5199837  35.3075473  40.6017033
  38.9462399  33.7089699  42.1360870  38.6427228  32.8564083  42.5845466
  40.1556748  34.3785935  42.5033640  40.2236816  35.3261302  41.9689031
  40.3160055  34.7144092  43.9615831  41.3389646  35.0404941  44.1495256
  39.3402101  35.8386079  44.3222102  38.3189597  35.5094397  44.1303855
  39.4483245  36.0897049  45.3773699  39.5579462  36.7178394  43.7158731
  40.1009282  33.4440423  44.7877893  40.8366874  32.6933962  44.4991880
  40.2147072  33.6752087  45.8469003  39.0980052  33.0575483  44.6064917
  41.3284046  33.5727314  42.0837485  41.3789354  32.3560839  42.2592378
  42.2995154  34.2689227  41.4710410  42.1814043  35.2573305  41.3001615
  43.5106964  33.6464570  41.0477832  43.5828267  32.6527070  41.4897756
  43.6226487  33.4760097  39.5230037  43.4698468  34.4396124  39.0369785
  44.6125447  33.0955323  39.2711251  42.6001095  32.5037486  38.9321679
  41.6225045  32.6889921  39.3772231  42.5410683  32.6488886  37.8534879
  42.9377209  31.0308078  39.1744589  43.9031978  30.7999953  38.7242601
  42.9822625  30.8393222  40.2465823  41.8621709  30.2097421  38.5450119
  41.9679650  29.9361027  37.5785604  40.7608839  29.8383063  39.2622038
  40.6282591  30.2218958  40.5647670  41.3477303  30.7823914  40.9987093
  39.8112027  29.9436477  41.0892635  39.7921572  29.0745140  38.6764668
  39.8936798  28.7866324  37.7137012  38.9785041  28.8009182  39.2086440
  44.6099043  34.5626521  41.4707872  44.4705436  35.7826057  41.3984498
  45.7311943  33.9891355  41.9485136  45.7973151  32.9831511  42.0095329
  46.8316919  34.8005212  42.3709464  46.8028264  35.7550152  41.8453923
  46.8368928  35.1122621  43.8785433  46.8989664  34.1814719  44.4423478
  47.6959567  35.7391670  44.1174986  45.6544861  35.7963463  44.2578785
  45.6793085  35.9800817  45.1998047  48.0637094  33.9920237  42.1625559
  48.0036541  32.7677291  42.0542684  49.2210386  34.6717504  42.0728079
  49.2161361  35.6816107  42.0888778  50.4469363  33.9473307  41.9553650
  50.4220908  33.0805865  42.6158469  50.7213727  33.4336915  40.5325916
  51.6748016  32.9057475  40.5139416  49.9243442  32.7540381  40.2310673
  50.7978178  34.5313811  39.4708314  49.9142611  35.1659980  39.5393127
  51.6910802  35.1342325  39.6343996  50.8639941  33.9734285  38.0478519
  49.9758494  33.3730471  37.8507725  50.9103067  34.7973636  37.3357526
  52.0922908  33.1369801  37.9632391  52.8916797  33.3966031  38.5233038
  52.1363206  32.0432375  37.1463287  51.0542025  31.7105854  36.3842014
  50.2183661  32.2760817  36.4253295  51.0940347  30.9003905  35.7824563
  53.2654106  31.2794351  37.0986158  54.0628028  31.5262809  37.6672395
  53.2990130  30.4704436  36.4948754  51.5570181  34.8610184  42.3518083
  51.4926764  36.0683870  42.1250437  52.5962107  34.2946029  42.9990889
  52.5678746  33.3138775  43.2388279  53.7547973  35.0565432  43.3607036
  53.7057757  36.0386266  42.8903758  53.8908702  35.2732042  44.8386134
  53.9670667  34.3094847  45.3421401  55.1600834  36.1014877  45.1079334
  55.0812681  37.0632551  44.6010891  55.2675854  36.2642553  46.1803368
  56.0314150  35.5643010  44.7333508  52.7478404  35.9545052  45.3378306
  52.8431595  36.0889363  46.2835805  54.9315482  34.2463871  42.9257456
  55.0425816  33.0722558  43.2743961  55.8484733  34.8459945  42.1415433
  55.7295481  35.8126125  41.8739496  56.9744163  34.0704987  41.7131595
  57.0288691  33.1533651  42.2996747  56.9348587  33.6527316  40.2322284
  56.8477101  34.5405651  39.6059250  57.8513811  33.1193607  39.9800335
  55.7596679  32.7267923  39.8675138  55.7321329  31.8843784  40.5586588
  54.4176997  33.4721088  39.9501862  54.4252602  34.3131011  39.2568078
  53.6071821  32.7923785  39.6872628  54.2677844  33.8400644  40.9651909
  55.9842872  32.0346198  38.5142398  56.8934781  31.4350412  38.5587013
  55.1348069  31.3894430  38.2901162  56.0841473  32.7876545  37.7325328
  58.2135255  34.8795418  41.8857916  58.1694437  36.1058348  41.9700068
  59.3637828  34.1822405  41.9682115  59.3443178  33.1725218  41.9544547
  60.6313226  34.8371615  42.0762596  60.4918760  35.9152145  41.9959126
  61.3332867  34.5714959  43.3741217  61.5222181  33.5025996  43.4734487
  62.6633734  35.3417811  43.3743737  62.4660159  36.4086304  43.2695777
  63.1887108  35.1603804  44.3120377  63.2799775  35.0033648  42.5416827
  60.5269899  34.9909778  44.4655692  60.9873724  34.8155343  45.2895036
  61.4963548  34.2788753  40.9878889  61.3436711  33.1203391  40.6020824
  62.4183412  35.1007381  40.4418481  62.5069794  36.0508918  40.7726823
  63.2647708  34.6081722  39.3918021  63.4402406  33.5420712  39.5358100
  62.6686595  34.7898268  37.9865512  63.3118809  34.3039572  37.2528645
  61.6756729  34.3416402  37.9518193  62.5659503  36.1708809  37.6716601
  62.1928823  36.2718250  36.7928937  64.5549400  35.3702168  39.4134242
  64.6642067  36.4222423  40.0413535  65.5763637  34.8024602  38.7403402
  65.4482189  33.9084818  38.2881439  66.8964836  35.3481269  38.5817803
  67.2693887  35.6853311  39.5489071  67.9149948  34.3420585  38.0232401
  67.5191588  33.8906225  37.1135046  68.8483429  34.8572378  37.7961899
  68.2440457  33.1987979  39.0013263  68.5594710  33.6171532  39.9571435
  67.0230284  32.2971093  39.2443088  66.6995316  31.8602843  38.2995164
  67.2910052  31.5011764  39.9391325  66.2115117  32.8895854  39.6668170
  69.4910539  32.4211557  38.5538475  70.3453724  33.0967577  38.5114068
  69.6959510  31.6214058  39.2655487  69.3178873  31.9927584  37.5666352
  66.8661685  36.5289159  37.6630787  67.7113864  37.4158794  37.7626148
  65.9253265  36.5585242  36.7012156  65.2527925  35.8084330  36.6293742
  65.8986521  37.6637102  35.7923089  64.8736715  38.0167053  35.6786933
  66.5191307  38.4705724  36.1822820  66.4313048  37.1850583  34.4832774
  66.0850383  36.1027900  34.0095508  67.2970488  38.0052538  33.8641065
  67.5813009  38.8671466  34.3073238  67.8484614  37.7098524  32.5775331
  67.0406878  37.5582243  31.8615653  68.7437860  38.8428816  32.0497845
  69.4659081  39.1231839  32.8166414  69.2732817  38.5035340  31.1595163
  67.8380615  40.0211591  31.7144722  66.5963153  39.8126945  31.6561975
  68.3748755  41.1418406  31.5102305  68.6747049  36.4683514  32.6816494
  68.7818658  35.7029375  31.7238248  69.2783241  36.2276902  33.8595946
  69.1059219  36.8341963  34.6485989  70.1673255  35.1129650  34.0033385
  71.0152308  35.2345051  33.3292585  70.7152010  34.9775920  35.4314217
  69.8852583  34.8968685  36.1334033  71.3363220  34.0844815  35.4997029
  71.5772296  36.1691037  35.8778293  70.9797395  37.0803870  35.8519602
  72.1039605  35.9681736  37.3089417  72.7121556  35.0645308  37.3492812
  72.7103167  36.8267970  37.5973839  71.2632043  35.8706016  37.9957525
  72.6936310  36.4590764  34.8605934  72.2516141  36.6932988  33.8921615
  73.2868609  37.3068820  35.2032378  73.3347907  35.5828583  34.7643907
  69.4644394  33.8229126  33.7008490  69.9742168  33.0240403  32.9162454
  68.2712348  33.5803738  34.2865049  67.8410758  34.2858598  34.8673257
  67.6422578  32.3044036  34.0599307  68.1034439  31.8190328  33.1998018
  67.7468535  31.3168607  35.2355590  67.4577184  31.8185777  36.1590200
  67.0833855  30.4701301  35.0596117  69.0669724  30.8323114  35.3803862
  69.1038669  30.2199974  36.1188375  66.1659920  32.4562066  33.8776205
  65.5491686  33.4323964  34.3023844  65.6017986  31.4529326  33.1756709
  66.1807652  30.7278172  32.7767909  64.2172227  31.2240487  32.8774967
  63.7338966  32.1724935  32.6430878  64.0205763  30.2805819  31.6725745
  62.9552253  30.1512950  31.4817567  64.4973025  30.7109382  30.7918785
  64.6496296  28.9270791  31.9806997  65.4657461  28.8463925  32.9366832
  64.3245405  27.9520028  31.2524434  63.4729570  30.6464037  34.0534201
  62.2455521  30.7140353  34.0949412  64.1810033  30.0147287  35.0135988
  65.1904948  30.0423409  34.9973365  63.5238329  29.2911376  36.0772139
  62.7687115  28.6286558  35.6541198  64.4636290  28.4467185  36.8876396
  65.0361095  27.7994499  36.2232535  65.4180325  29.3682902  37.6637566
  64.8415625  30.0154420  38.3247996  66.1054070  28.7643918  38.2561446
  65.9849052  29.9795006  36.9614897  63.6310769  27.5141035  37.7840922
  63.0016862  26.8777752  37.1619542  64.2981654  26.8921781  38.3810021
  63.0026325  28.1106148  38.4454035  62.7990327  30.1991996  37.0274039
  63.2764792  31.2779134  37.3746032  61.6023687  29.7557827  37.4773358
  61.2413579  28.8673491  37.1603863  60.8158920  30.5197611  38.4061265
  61.4061591  31.3558489  38.7811480  59.5302656  31.1060496  37.7961752
  58.9600150  30.3109616  37.3158122  58.9281060  31.5597178  38.5833785
  59.7759747  32.1627016  36.7613889  60.0129829  33.4853732  37.0558340
  60.0581184  33.8888395  37.9806461  60.1716098  34.1296112  35.8715105
  60.3723795  35.2008549  35.8564307  60.0522739  33.3135873  34.8407216
  59.8028271  32.0740063  35.4026685  59.6715867  31.2510229  34.7001192
  60.3706351  29.6140692  39.5102870  60.1179932  28.4293667  39.2935150
  60.2872028  30.1579249  40.7411298  60.5659730  31.1173212  40.8892718
  59.8053225  29.3916363  41.8540332  59.3988589  28.4458234  41.4958092
  60.8670934  29.0687775  42.8655284  61.7128533  28.5954436  42.3667845
  61.3248978  30.3730497  43.5400847  60.4757040  30.8442190  44.0350282
  62.0964592  30.1501597  44.2770460  61.7274217  31.0503836  42.7868955
  60.3679817  28.1589711  43.8345160  61.0569008  27.9622238  44.4734849
  58.7541196  30.2193220  42.5246486  58.8761292  31.4411127  42.6054880
  57.6766805  29.5787477  43.0177942  57.6066698  28.5742323  42.9393893
  56.6478585  30.3549210  43.6478809  57.0169240  30.7473853  44.5954365
  56.3666226  31.1828894  42.9971321  55.4683542  29.4712246  43.8869965
  55.5472316  28.2532755  43.7333721  54.3326188  30.0881895  44.2784470
  54.3087164  31.0941151  44.3658670  53.1385585  29.3517777  44.5795493
  53.2661051  28.3123749  44.2771044  52.7985633  29.3637057  46.0399773
  51.8586897  28.8350998  46.1990799  53.9370558  28.6616742  46.8008397
  54.8723511  29.1942795  46.6286337  53.7131760  28.6572154  47.8675912
  54.0332308  27.6355425  46.4460111  52.5160008  30.8026699  46.5119281
  53.4483958  31.3666221  46.5383518  51.8214498  31.2820661  45.8220892
  51.8978260  30.8824620  47.9066561  52.5755518  30.4312872  48.6313828
  51.7276207  31.9263803  48.1700265  50.9486063  30.3467287  47.9151205
  51.9894237  29.9873329  43.8582929  52.0326369  31.1679846  43.5175451
  50.9353515  29.1855259  43.5862627  50.9561119  28.2136736  43.8604379
  49.7599961  29.6610705  42.9101517  49.9032961  30.7018715  42.6198111
  49.4383361  28.8578222  41.6362193  49.2399838  27.8193119  41.9012702
  48.5597941  29.2824490  41.1504663  50.5921193  28.8690105  40.6127531
  51.4810107  28.4257828  41.0616654  50.2365149  28.0678646  39.3490847
  49.3553066  28.5034550  38.8780946  51.0733706  28.0985068  38.6513495
  50.0284708  27.0330055  39.6209023  51.0565888  30.3008619  40.3090450
  51.4045597  30.7730749  41.2277563  51.8704157  30.2733997  39.5844535
  50.2249424  30.8738922  39.8990455  48.6069150  29.4897038  43.8550536
  48.6325314  28.6107390  44.7141221  47.5759763  30.3549544  43.7449736
  47.5993953  31.0818583  43.0441439  46.4441386  30.2426045  44.6248929
  46.5106213  29.3105068  45.1860284  46.3504150  31.3626684  45.6206628
  46.4582057  32.3172937  45.1057141  44.9734022  31.2764878  46.2993600
  44.8754972  30.3147429  46.8029093  44.8767781  32.0798859  47.0296449
  44.1903831  31.3736530  45.5473366  47.5295110  31.3156507  46.6051302
  48.4674675  31.3656438  46.0521030  47.4662022  32.1617868  47.2893415
  47.5645947  30.0419651  47.4531178  47.6490150  29.1727796  46.8008220
  48.4220394  30.0758329  48.1252345  46.6477479  29.9689216  48.0380591
  45.1839194  30.2906762  43.8153167  45.0650943  31.0564759  42.8609654
  44.2019604  29.4420546  44.1849680  44.3571324  28.7877020  44.9385224
  42.9279617  29.4473592  43.5252521  42.8517871  30.3285119  42.8881755
  42.7010169  28.2104056  42.6373181  42.8791353  27.3066107  43.2200083
  41.6745909  28.2091961  42.2705100  43.6393813  28.1906644  41.4281313
  43.3000629  28.9197276  40.6923115  44.6506027  28.4418779  41.7481707
  43.7207289  26.8403228  40.7129572  44.0822900  26.0819816  41.4074291
  42.7312799  26.5595502  40.3520460  44.6661348  26.8570988  39.5103216
  44.2159142  27.4327247  38.7015839  45.6127266  27.3146049  39.7979869
  44.9162945  25.4771522  39.0429519  44.0421859  25.0498425  38.7719532
  45.5408868  25.4984709  38.2495227  45.3367178  24.9403707  39.7880754
  41.8872222  29.4532133  44.5987351  42.0297814  28.7727248  45.6146875
  40.8150791  30.2495074  44.4154213  40.7363268  30.8050462  43.5756149
  39.7934381  30.2977031  45.4220955  39.5818142  29.2881341  45.7743524
  40.1728511  31.1402879  46.6534223  40.3709206  32.1667754  46.3448905
  39.3510714  31.1287988  47.3694156  41.0655758  30.7227065  47.1190054
  38.5841772  30.9256763  44.8165817  38.6244225  31.4026878  43.6834258
  37.4574941  30.9149017  45.5575123  37.4551913  30.4751169  46.4667339
  36.2585997  31.5255541  45.0618280  36.4653405  32.0119928  44.1085522
  35.1149990  30.5191726  44.8316054  34.9456211  29.9460932  45.7431922
  34.2047201  31.0571215  44.5668349  35.4122296  29.5170867  43.6979658
  36.3093646  28.9478948  43.9414206  34.2507138  28.5306703  43.4981314
  33.3455470  29.0814330  43.2423340  34.4950264  27.8395042  42.6914707
  34.0866269  27.9704938  44.4186629  35.7915730  30.2496746  42.3993948
  36.6804635  30.8568666  42.5705410  35.9961272  29.5196533  41.6162424
  34.9672751  30.8922803  42.0900570  35.7985829  32.5325626  46.0679317
  35.9658558  32.3419623  47.2711292  35.2274951  33.6614773  45.5964994
  35.1373648  33.8039829  44.6006738  34.7549228  34.6467020  46.5255003
  34.8797432  34.2766755  47.5431444  35.4971093  35.9892138  46.4331892
  36.5656088  35.8245648  46.5721090  35.3229765  36.4346339  45.4537104
  35.0411086  37.0064267  47.4947161  33.9693099  37.1788701  47.3966768
  35.3292723  36.4881296  48.9142565  36.3999045  36.3191507  49.0295460
  34.9975782  37.2255871  49.6451712  34.7947932  35.5519063  49.0752482
  35.6501756  38.3931530  47.2382762  35.3373050  38.7523213  46.2578632
  35.3084551  39.0881365  48.0053005  36.7375567  38.3243796  47.2694434
  33.3035094  34.8821403  46.2561644  32.8876966  35.0049162  45.1039249
  32.4809679  34.9242489  47.3271529  32.8538357  34.7884129  48.2559253
  31.0794871  35.1615553  47.1463790  30.8717269  35.3261129  46.0890920
  30.2115493  34.0226032  47.6007730  30.3681961  33.8479686  48.6652282
  28.7385686  34.3861940  47.3447329  28.5871531  34.5626054  46.2798141
  28.0992833  33.5658913  47.6711023  28.4843027  35.2880273  47.9016405
  30.5495060  32.8367908  46.8938358  29.9895216  32.1161369  47.1916203
  30.7126894  36.3533721  47.9714354  31.0925233  36.4576705  49.1360766
  29.9618720  37.2961256  47.3734043  29.6767187  37.1795609  46.4115310
  29.5687620  38.4636911  48.1036476  29.8766323  38.3627290  49.1443789
  30.1810439  39.7252600  47.5685927  29.9463808  39.8224663  46.5086005
  29.6012517  40.9200208  48.3442361  29.8357549  40.8145203  49.4034711
  30.0369578  41.8450150  47.9665505  28.5195307  40.9485111  48.2132028
  31.7132083  39.6025136  47.6488339  32.0416305  38.7504505  47.0536621
  32.1718651  40.5129368  47.2630059  32.0127155  39.4571002  48.6867410
  28.0889470  38.6080720  47.9604183  27.5383811  38.4034278  46.8798147
  27.3981002  38.9556978  49.0642357  27.8784270  39.0708143  49.9452206
  25.9800897  39.1598158  48.9764742  25.6634537  39.0718075  47.9371978
  25.1506960  38.1546688  49.7873574  25.4834584  38.1618346  50.8252963
  24.0974473  38.4316510  49.7421034  25.2532833  36.7135707  49.2971215
  24.9057075  36.6544955  48.2657137  26.2910520  36.3843664  49.3496820
  24.3741802  35.8770191  50.2121708  23.5868217  36.4081510  50.9945897
  24.5157912  34.5284063  50.1227684  23.9560355  33.9250212  50.7081754
  25.1801552  34.1355529  49.4713177  25.6980378  40.4930194  49.5855725
  26.2532483  40.8298632  50.6298075  24.8282758  41.3038640  48.9523529
  24.4004066  41.0078908  48.0866579  24.5602993  42.5729528  49.5701791
  25.3344186  42.7900023  50.3062008  24.5309692  43.7435814  48.5695215
  23.7515609  43.5688202  47.8278468  24.3238051  44.6720229  49.1016677
  25.4967556  43.8194755  48.0699257  23.2106014  42.5023064  50.2052805
  22.1992999  42.6112867  49.5185911  23.1525807  42.2691447  51.5332832
  24.0026655  42.1159903  52.0567328  21.8845492  42.2370735  52.2108647
  21.1623374  41.6892022  51.6055993  21.9519437  41.5520535  53.5891577
  20.9785594  41.6164276  54.0754480  22.2253776  40.5046090  53.4619022
  22.9732418  42.1690024  54.5466033  22.7853725  43.2386997  54.6390901
  22.8840504  41.6989593  55.5259942  24.4243571  41.9984618  54.0890781
  24.4972257  42.2125645  53.0227999  25.0634656  42.6869680  54.6418883
  24.9730366  40.5871088  54.3107255  24.3562327  39.8681082  53.7715673
  25.9978989  40.5333242  53.9434876  24.9581167  40.2512312  55.7528148
  24.0102401  40.2948159  56.0988351  25.3222361  39.3184707  55.8850078
  25.5316971  40.9113245  56.2581675  21.3184026  43.6109405  52.4204200
  20.1608303  43.8707415  52.0977003  22.1277762  44.5298359  52.9855745
  23.0915300  44.3008876  53.1827072  21.6390086  45.8398473  53.3149502
  20.5565675  45.8664811  53.1896059  21.9512439  46.2495169  54.7614830
  23.0110140  46.0935530  54.9631308  21.7061741  47.3022088  54.9024812
  21.1025282  45.3790697  55.6743643  19.9284689  45.1071774  55.3064617
  21.6223003  44.9650119  56.7445957  22.2693712  46.8568680  52.4268100
  22.9613430  46.5271221  51.4655866  22.0045682  48.1469709  52.7236668
  21.3826569  48.3721440  53.4869645  22.5994478  49.2020231  51.9636029
  22.3913240  49.0495755  50.9045735  22.0747932  50.5966601  52.3405142
  22.2162772  50.7622342  53.4085342  22.6218543  51.3548757  51.7802166
  20.6934579  50.7002450  52.0341548  20.3772801  51.5744890  52.2735895
  24.0772217  49.2006804  52.2164356  24.8779219  49.1326062  51.2877101
  24.4558997  49.3425162  53.5040142  23.7580526  49.4200389  54.2300305
  25.8097777  49.3991443  53.9884828  26.4395921  49.8967496  53.2510399
  25.9375492  50.1714093  55.3119763  25.1926464  49.8068776  56.0193204
  26.9347384  50.0216219  55.7258331  25.7016765  51.6349129  54.9827131
  24.8196258  51.9703959  54.1946150  26.5260967  52.5351531  55.5822563
  26.4116852  53.5214440  55.3972157  27.2490640  52.2133858  56.2098588
  26.4545425  48.0639736  54.2071480  27.6801747  47.9793193  54.2021247
  25.6779983  46.9914117  54.4594517  24.6775578  47.0516933  54.3346123
  26.3243335  45.7851494  54.9042720  27.3276066  46.0198151  55.2599042
  25.5830721  45.1158868  56.0228699  24.5754923  44.8638714  55.6921580
  26.3360102  43.8353037  56.4204226  27.3436095  44.0922633  56.7472504
  25.8062050  43.3393407  57.2337046  26.3926603  43.1653361  55.5624973
  25.4302780  46.1312718  57.1677002  24.8727226  46.9981825  56.8131582
  24.8932071  45.6682101  57.9954854  26.4164543  46.4481357  57.5070441
  26.4928446  44.7815282  53.8055025  25.6138957  44.5889157  52.9672887
  27.6714570  44.1152264  53.7960800  28.3748773  44.3235033  54.4902851
  27.9619496  43.1068906  52.8188518  27.0877985  42.9501080  52.1868880
  29.1380819  43.4542490  51.8864635  30.0149843  43.7031005  52.4841376
  29.3634456  42.5980958  51.2506075  28.8811600  44.6478157  50.9529610
  28.6798059  45.5384911  51.5481540  30.0991236  44.9229411  50.0549462
  30.3079170  44.0436431  49.4455702  29.8879078  45.7725547  49.4056040
  30.9659398  45.1478823  50.6763410  27.5836370  44.4633410  50.1520239
  26.7417978  44.3740350  50.8386319  27.4317506  45.3249417  49.5018885
  27.6552456  43.5599444  49.5463459  28.3719977  41.8632031  53.5433894
  28.9767102  41.9237290  54.6130802  28.0287492  40.6937412  52.9691931
  27.4736433  40.6891655  52.1254298  28.4402694  39.4453463  53.5384192
  28.9192459  39.6246459  54.5009847  27.2784095  38.4670319  53.7785930
  26.7866410  38.2465506  52.8311482  27.6637590  37.5435956  54.2108792
  26.5601024  38.9165104  54.4642338  29.3499055  38.8285946  52.5257472
  29.0424819  38.8214991  51.3341733  30.5072625  38.2996591  52.9702066
  30.7174130  38.3027119  53.9580970  31.4277146  37.7372334  52.0259210
  30.9022305  37.5050196  51.0996152  32.5944091  38.6738752  51.6683204
  33.1591212  38.9121570  52.5696650  33.2492446  38.1813350  50.9495056
  32.2027302  39.5927602  51.2320439  32.0206957  36.5040678  52.6246262
  32.0342932  36.3432860  53.8428156  32.5023880  35.5802348  51.7644575
  32.4403551  35.7366095  50.7685665  33.1045143  34.3729907  52.2405926
  33.6283907  34.5718430  53.1755314  32.0818435  33.2565921  52.5070743
  31.3689763  33.5887393  53.2617914  31.5506763  33.0219584  51.5846273
  32.7126952  31.9599254  53.0136143  33.2763962  31.4903893  52.2074643
  33.3831990  32.1816209  53.8439020  31.6878626  30.9406676  53.5110354
  32.1862258  29.9925951  53.7132525  31.2231795  31.3086399  54.4257842
  30.5695633  30.6685377  52.5021836  29.9148877  29.8865264  52.8868377
  29.9924715  31.5796279  52.3441363  31.1423158  30.2279206  51.2094419
  31.6751412  29.3812322  51.3484227  30.3953387  30.0516992  50.5528818
  31.7470462  30.9503593  50.8454602  34.0311316  33.8514174  51.1882003
  33.7496244  33.9631809  49.9946603  35.1888932  33.2934616  51.6118833
  35.4321356  33.3175395  52.5918595  36.0571934  32.6726782  50.6539022
  35.5673977  32.6492091  49.6804299  37.3667784  33.4146901  50.5016344
  37.1713655  34.4315721  50.1612462  38.1261696  33.4822525  51.8373684
  38.3379660  32.4718109  52.1870127  39.0630404  34.0212403  51.6964229
  37.5164588  34.0016565  52.5766748  38.1565143  32.7754006  49.3586475
  37.5807982  32.8440391  48.4356405  39.1047845  33.2983499  49.2345216
  38.3476346  31.7275148  49.5899681  36.2574181  31.2552564  51.1288250
  37.1070026  30.9651955  51.9685058  35.3937652  30.3295048  50.6609934
  34.6757699  30.5958398  50.0024735  35.4637984  28.9552307  51.0760959
  35.7324556  28.9071329  52.1313727  34.1255124  28.2119556  50.8947162
  34.2308090  27.1834768  51.2400323  33.3500606  28.7119335  51.4750581
  33.6109532  28.1334751  49.4768172  32.8398389  29.0180294  48.7818845
  32.5322667  29.9549871  49.2462222  32.5733380  28.5241846  47.5267385
  32.0231740  28.9885627  46.8183797  33.1830742  27.2932172  47.4029367
  33.2112479  26.4052817  46.3638011  32.6858096  26.6344492  45.4367113
  33.9192129  25.2387138  46.5463027  33.9748446  24.5036727  45.7433584
  34.5694912  24.9689664  47.7324290  35.1236648  24.0378263  47.8506213
  34.5357769  25.8573387  48.7839384  35.0518278  25.6204018  49.7143431
  33.8395574  27.0188038  48.6013808  36.5522018  28.1482641  50.4272254
  37.3662076  27.5267857  51.1107408  36.6145496  28.1575667  49.0836871
  36.0484009  28.8067937  48.5563542  37.4798890  27.2524651  48.3767048
  37.4116121  26.2604190  48.8231148  37.1091316  27.1306600  46.8892787
  36.0374509  26.9556435  46.7945738  37.3732735  28.0528830  46.3717520
  37.8781957  25.9654795  46.2952921  37.4923969  24.8057851  46.4429441
  38.9979565  26.2839928  45.5966455  39.5529577  25.5519149  45.1769607
  39.2708939  27.2515768  45.4997574  38.8946918  27.7138469  48.4718616
  39.1882559  28.8980597  48.3159861  39.8170189  26.7632001  48.7259173
  39.5301227  25.8040171  48.8591783  41.1955445  27.1401181  48.8015082
  41.3625534  28.0319474  48.1974819  41.4591901  27.3494642  49.8382168
  42.0316541  26.0143690  48.2839943  41.8752205  24.8639989  48.6898356
  42.9586057  26.3402926  47.3624942  43.0361009  27.2941398  47.0395855
  43.8497171  25.3586629  46.8202336  43.9860174  24.5529738  47.5416118
  43.3375677  24.7298946  45.5151331  43.1790945  25.5116802  44.7723028
  44.0732096  24.0178101  45.1411456  42.0159332  23.9754767  45.6634132
  42.1530049  23.1305610  46.3382684  41.2582363  24.6453351  46.0699684
  41.6038333  23.4869348  44.2795240  42.3906386  23.5230467  43.3357262
  40.3327763  23.0220952  44.1489667  40.0105477  22.6868087  43.2523881
  39.7165422  23.0141734  44.9491505  45.0973106  26.0959496  46.4532038
  45.0228799  27.2267858  45.9766793  46.2817228  25.4970929  46.6933961
  46.3091294  24.5987050  47.1541000  47.4888859  26.1578501  46.2841332
  47.2799306  26.8004464  45.4288514  48.1305174  27.0502260  47.3694351
  48.9402607  27.6325449  46.9297536  47.3780378  27.7252693  47.7771004
  48.6757609  26.2037838  48.4673067  47.8412367  25.6346523  49.4004732
  46.7650703  25.7969197  49.3401859  48.3530656  24.8588042  50.4142976
  47.6830408  24.4040909  51.1439581  49.7097524  24.6561301  50.5083299
  50.2371746  23.8606336  51.5474484  49.5608966  23.5103608  52.1318769
  50.5502106  25.2290092  49.5854467  51.6263018  25.0703747  49.6558971
  50.0320759  26.0020775  48.5737457  50.7091655  26.4574658  47.8510623
  48.4758218  25.1087774  45.8788073  48.3238376  23.9375416  46.2262806
  49.5078540  25.4990261  45.1002000  49.5847209  26.4632235  44.8094856
  50.5017461  24.5507891  44.6798822  50.5490970  23.7313138  45.3970413
  50.2218021  23.9356594  43.2995113  50.1886763  24.7255403  42.5491175
  51.0134224  23.2296800  43.0484524  49.2644882  23.4148868  43.3206084
  51.8128000  25.2692926  44.5850269  51.8563993  26.4916627  44.4526164
  52.9249364  24.5101559  44.6635511  52.8464218  23.5092415  44.7735769
  54.2409816  25.0842578  44.5951013  54.1771501  26.1606218  44.7546796
  55.2062272  24.5136450  45.6511596  55.1351241  23.4259964  45.6591595
  56.2270277  24.8087243  45.4082715  54.9286022  24.9920553  47.0795678
  55.1502707  26.0565147  47.1563143  53.8799591  24.8213524  47.3231049
  55.7636377  24.2775797  48.1483457  56.7496688  24.0464481  47.7453323
  55.8701339  24.9242406  49.0193151  55.0524300  23.0209144  48.5232018
  54.0497601  23.0513345  48.6407907  55.7368874  21.8515910  48.7048109
  57.0732934  21.7861445  48.4332050  57.5578144  22.6059052  48.0965570
  57.5714174  20.9182618  48.5701420  55.0804739  20.7441008  49.1579320
  54.0915436  20.7931984  49.3571970  55.5865806  19.8803931  49.2919606
  54.8055277  24.7318274  43.2596892  54.6405508  23.6078584  42.7884427
  55.4802542  25.6943994  42.6024888  55.6174089  26.5981269  43.0320993
  55.9768933  25.3738222  41.3001978  55.9188851  24.2966836  41.1436512
  55.1851936  26.0494179  40.2206790  55.2412806  27.1302022  40.3505202
  55.7719549  25.6589741  38.8656846  55.7165316  24.5772913  38.7432449
  55.2053840  26.1436140  38.0705607  56.8132976  25.9769746  38.8148634
  53.7037331  25.6940647  40.3762425  53.3493990  26.0298863  41.3508056
  53.1275365  26.1848065  39.5918513  53.5783117  24.6142110  40.2969560
  57.3819423  25.8724236  41.1721158  57.6966019  26.9985302  41.5575689
  58.2771205  25.0120504  40.6480844  58.0158117  24.0508259  40.4811557
  59.6073354  25.4268611  40.3161815  59.6722931  26.5138378  40.3647744
  60.7117838  24.8826515  41.2343469  60.5312972  25.2145053  42.2567934
  60.7089395  23.7931756  41.2006685  62.1016719  25.3679704  40.8149871
  62.3120293  25.0349473  39.7986475  62.1339778  26.4567934  40.8540089
  63.1266526  24.7850294  41.7732869  62.7770733  24.0820915  42.7196576
  64.4297732  25.0891032  41.5277161  65.1523562  24.7277309  42.1338393
  64.6687600  25.6748490  40.7403862  59.8538668  24.8410910  38.9704175
  60.0994343  23.6408040  38.8479773  59.8003509  25.6740227  37.9183216
  59.6491930  26.6620255  38.0635866  59.9605903  25.1354408  36.6022388
  60.5953966  24.2504554  36.6460672  58.6188485  24.7285415  35.9731300
  57.9642205  25.5983206  35.9179413  58.7906620  24.3394985  34.9695237
  57.8965397  23.6453824  36.7813790  58.4558838  22.7118554  36.7200401
  57.8235767  23.9568246  37.8233877  56.5025962  23.4517255  36.2010518
  56.1965983  23.9183857  35.1036241  55.6272769  22.7458556  36.9659347
  54.6871876  22.5846158  36.6337669  55.9212246  22.3860360  37.8627211
  60.5466956  26.2150973  35.7597939  60.9116432  27.2757886  36.2607501
  60.6855715  25.9463233  34.4490261  60.4345658  25.0359435  34.0908297
  61.1891911  26.9537339  33.5675091  61.6502296  27.7505338  34.1511635
  62.2485929  26.4348778  32.5823989  62.6177828  27.2620523  31.9761147
  63.0766463  25.9940291  33.1374484  61.6794858  25.4509148  31.7329062
  62.3467639  25.1318704  31.1209009  60.0199373  27.4262033  32.7726913
  59.1851637  26.6271995  32.3483907  59.9047839  28.7548994  32.5830590
  60.5933987  29.3822709  32.9733342  58.7954660  29.2481392  31.8238822
  58.1861856  28.4107275  31.4838555  57.8875938  30.1898078  32.6351469
  58.4737612  31.0311034  33.0049154  57.0844915  30.5595053  31.9976122
  57.2375661  29.5174892  33.8464275  56.6222167  28.6821690  33.5122329
  58.0131722  29.1506033  34.5186864  56.1624253  30.6100641  34.8237931
  55.8632149  29.4062709  36.1522528  56.8113664  29.1308746  36.6140586
  55.2087262  29.8484978  36.9033723  55.3898557  28.5164823  35.7371522
  59.3505948  30.0588500  30.7050341  59.6331011  31.2467415  30.8592606
  59.5274610  29.4408407  29.5782893  59.9111075  28.0381402  29.5396940
  59.0164884  27.4175038  29.4890236  60.4742965  27.7900747  30.4393498
  60.7769889  27.8874378  28.2753586  60.5271305  26.9532139  27.7724715
  61.8305221  27.8785595  28.5548050  60.4255820  29.1201633  27.4205211
  59.6034704  28.8744318  26.7483250  61.2959960  29.4174545  26.8356305
  60.0335538  30.1716421  28.4559835  60.9940732  30.6170702  28.7150095
  59.0516176  31.1829695  27.9555366  59.4720479  32.2565440  27.5257959
  57.7424655  30.8567918  27.9856704  57.4511951  29.9726887  28.3776185
  56.7433723  31.7480828  27.4673935  56.9663761  31.9783503  26.4255944
  55.3216980  31.1579478  27.5204675  55.1407229  30.7331057  28.5078157
  54.5934673  31.9451167  27.3251597  55.1934703  30.0720389  26.4669394
  56.0589137  30.0281895  25.5530954  54.2235063  29.2744364  26.5603748
  56.6931705  32.9858120  28.2981157  56.7964429  34.0973179  27.7833687
  56.5617820  32.8114968  29.6256161  56.5454960  31.8790252  30.0133422
  56.4446390  33.9433316  30.4937851  57.4381298  34.3218447  30.7342077
  55.8690425  34.7246091  29.9974047  55.7436636  33.4826481  31.7347465
  55.1642893  32.3987091  31.7712247  55.7821494  34.3216315  32.7871945
  56.2405420  35.2176031  32.7022762  55.1981351  34.0250867  34.0676220
  55.4622835  33.0092394  34.3615251  55.6707058  34.9691836  35.1951658
  55.2263627  34.6578432  36.1405364  56.7570649  34.9270573  35.2735824
  55.3272569  36.4312295  35.0427760  55.9531372  37.3904594  34.3020778
  56.8038372  37.1255364  33.6742043  55.3463049  38.6072909  34.5017066
  55.6158869  39.4761391  34.0629266  54.3119622  38.4412830  35.3984058
  53.4307726  39.3424692  35.9232194  53.4870492  40.3917991  35.6336709
  52.4942355  38.8650972  36.8129627  51.7645746  39.5447491  37.2531538
  52.4551213  37.5326586  37.1659152  51.7043267  37.1776801  37.8718878
  53.3483266  36.6234048  36.6464436  53.3002973  35.5776887  36.9502063
  54.2696932  37.0940889  35.7556389  53.7011869  34.0388575  33.9822673
  53.0206131  33.3921123  34.7774723  53.1611582  34.8216059  33.0321857
  53.7589846  35.3206820  32.3890477  51.7523185  35.0241053  32.8367382
  51.3069963  35.3973793  33.7589387  51.4707183  36.0417741  31.7193066
  51.9456191  35.7093102  30.7962485  50.3948788  36.1239265  31.5646446
  51.9930089  37.4461067  32.0156097  51.4028629  37.8924317  32.8159987
  53.0370659  37.3885837  32.3234005  51.8554689  38.2523652  30.7346503
  51.3390673  37.6817824  29.7360875  52.2685090  39.4429951  30.7319359
  51.0494501  33.7591389  32.4305729  49.9105516  33.5377529  32.8359805
  51.7016488  32.8852893  31.6354523  52.6848423  33.0139441  31.4434149
  51.0172967  31.7601704  31.0482183  50.2435512  32.1188052  30.3693971
  51.9114339  30.8454495  30.2578145  51.3172932  30.0406794  29.8248687
  52.5839421  31.6586614  29.1376145  53.1734799  32.4637870  29.5761547
  53.2358806  31.0069049  28.5559886  51.8194569  32.0820840  28.4861728
  52.8916102  30.2648530  31.1049700  53.4559082  29.6835692  30.5899193
  50.2936437  30.9314984  32.0641150  50.6693030  30.8481832  33.2344802
  49.1842883  30.3121568  31.6058829  48.9123611  30.4136848  30.6384907
  48.3318471  29.4918755  32.4160827  48.1832291  29.9677185  33.3854048
  46.9412257  29.2588659  31.7969313  46.4380796  30.2162899  31.6617179
  47.0510344  28.7670230  30.8304259  46.0268528  28.3813683  32.6525376
  46.4869915  27.4030244  32.7911605  45.8756181  28.8521009  33.6239480
  44.6992735  28.2401925  31.9235715  44.0673107  29.2942724  31.6462115
  44.3027472  27.0806741  31.6261270  48.9571619  28.1483339  32.6037057
  49.6589045  27.6445300  31.7309091  48.7146054  27.5472858  33.7846432
  48.1873936  28.0300685  34.4981337  49.1811105  26.2250341  34.0804615
  49.7650644  25.8488138  33.2404881  50.0622259  26.0963245  35.2956321
  50.1068644  25.0517201  35.6037060  51.4708904  26.5874592  34.9631897
  51.4288625  27.6324722  34.6561356  52.1063151  26.4933276  35.8438005
  51.8835193  25.9873331  34.1522118  49.4097374  26.7582907  36.5160846
  48.3817667  26.4090994  36.6132570  49.9684835  26.4959415  37.4144582
  49.3706893  28.2833916  36.4281093  48.8003042  28.5826384  35.5487845
  48.8968516  28.6874394  37.3227168  50.3870217  28.6694804  36.3499833
  47.9906309  25.3654909  34.3167192  47.0778924  25.7201369  35.0618337
  47.9724697  24.1970505  33.6553031  48.7357247  23.9528160  33.0405745
  46.8773533  23.3006894  33.8195102  45.9408764  23.8547590  33.7553455
  46.8147507  22.1843909  32.7637907  45.8796951  21.6345317  32.8706785
  46.8659303  22.6228411  31.7671754  47.9017099  21.2898665  32.9340933
  47.8533152  20.5975547  32.2707969  47.0266651  22.6534242  35.1533047
  48.1116641  22.6059177  35.7314969  45.8958419  22.1522678  35.6741954
  45.0271666  22.2306442  35.1649210  45.8514620  21.4960993  36.9438786
  46.2825622  22.1465840  37.7048789  44.4217290  21.1430073  37.3859855
  43.9160699  20.6033995  36.5852162  44.4606911  20.5167392  38.2772601
  43.7027259  22.4493914  37.6843213  43.4617410  23.2241524  36.7198869
  43.3843362  22.6950500  38.8781855  46.6249320  20.2264868  36.8262254
  47.2197040  19.7553233  37.7948302  46.6512419  19.6422348  35.6168109
  46.2119129  20.0945269  34.8278104  47.2977695  18.3790601  35.4301276
  46.7716413  17.6132772  36.0000967  47.3179304  17.9426930  33.9552583
  47.9381441  18.6306804  33.3807085  47.7274171  16.9353857  33.8794114
  45.9380892  17.9199456  33.2948807  45.5245659  18.9283670  33.2812593
  46.0297481  17.5515662  32.2731188  45.0390752  16.9995596  34.1013375
  44.8190197  17.2109483  35.2927620  44.4980395  15.9457375  33.4340088
  43.8921200  15.3008667  33.9209427  44.7044799  15.8125127  32.4543482
  48.7257553  18.5385706  35.8332680  49.3060872  17.6704535  36.4795292
  49.3329082  19.6710239  35.4520860  48.8141401  20.3782821  34.9513211
  50.7131974  19.8987372  35.7435330  51.2975250  19.0306686  35.4383818
  51.2873538  21.1232330  35.0184754  50.6269545  21.9774057  35.1680117
  52.2746222  21.3534359  35.4189848  51.4285162  20.8912314  33.5149291
  52.1296832  20.0759122  33.3368274  50.4569349  20.6327052  33.0938639
  52.0397446  22.3262610  32.5953820  50.5052063  23.2515283  32.8550756
  50.3355786  23.3822465  33.9238311  50.5842132  24.2284387  32.3781012
  49.6707166  22.7017025  32.4198518  50.9625843  20.0694320  37.2123848
  52.0116919  19.6607665  37.7075712  50.0227686  20.6780022  37.9617865
  49.1233846  20.9015513  37.5602466  50.3429116  20.9911206  39.3289570
  51.4217736  20.9320636  39.4727217  49.8892524  22.4065712  39.7357922
  48.8101964  22.4934375  39.6085452  50.1470333  22.5852872  40.7796838
  50.5362300  23.5368125  38.9086359  50.2665879  23.4196782  37.8590295
  50.0614882  24.9178884  39.3830499  50.3325491  25.0560584  40.4297275
  50.5355265  25.6924618  38.7802029  48.9789095  24.9869065  39.2764656
  52.0669061  23.4160762  38.8863113  52.3501401  22.4610269  38.4438649
  52.4874195  24.2290673  38.2944370  52.4512143  23.4723104  39.9047630
  49.7177943  20.0351205  40.2927740  48.7208823  19.3748894  40.0019024
  50.3398672  19.9225722  41.4888447  51.2067863  20.4133173  41.6553393
  49.8105523  19.1201534  42.5520432  49.1044574  18.3964672  42.1448485
  50.8953031  18.3367550  43.3124027  51.5622266  17.8528624  42.5988480
  51.4681250  19.0218000  43.9374534  50.3557719  17.2395968  44.2325685
  49.5183640  16.7375445  43.7480148  51.1443723  16.5152502  44.4363586
  49.8919749  17.8752619  45.5334310  50.5903317  18.8024748  46.0199720
  48.8304786  17.4411649  46.0560047  49.1986266  20.1090229  43.4920586
  49.8919544  20.9727488  44.0303115  47.8771866  20.0146185  43.7184682
  47.3527085  19.2422757  43.3330992  47.2341676  21.0197905  44.5083757
  47.8732735  21.9008398  44.5666414  45.8785897  21.4673983  43.9348726
  45.2336931  20.5983173  43.8048503  45.4068073  22.1697073  44.6221015
  46.0049844  22.1656789  42.5654641  46.4519322  21.4788639  41.8466988
  44.6338243  22.6064199  42.0280587  44.1752934  23.3038071  42.7291288
  44.7614907  23.0945716  41.0618755  43.9910724  21.7338360  41.9115787
  47.0189656  23.3224752  42.6170917  47.9980773  22.9357435  42.8997192
  47.0841530  23.7932295  41.6361522  46.6937698  24.0588381  43.3520178
  47.0223904  20.5206367  45.8962049  46.8669495  19.3238130  46.1358713
  47.0473415  21.4650908  46.8562746  47.1912801  22.4335491  46.6083428
  46.8743522  21.1387896  48.2361356  46.4780135  20.1271998  48.3238897
  48.1910758  21.2014703  49.0194217  48.6010308  22.2097974  48.9618661
  48.0066523  20.9437797  50.0623423  49.2375594  20.2314825  48.4687388
  48.9374700  19.2075538  48.6914881  49.3194155  20.3588942  47.3893094
  50.6278995  20.4406177  49.0614529  50.5981426  20.2517357  50.1345499
  51.3310177  19.7530348  48.5913957  51.0087614  21.8521651  48.7861619
  50.5460581  22.5858566  49.3035611  51.9599260  22.1668645  47.8587671
  52.5615145  21.1848633  47.1249722  52.3012355  20.2196866  47.2691560
  53.2640585  21.4281110  46.4413334  52.3290691  23.4680798  47.6792648
  51.8969146  24.1934600  48.2334906  53.0328229  23.7000836  46.9929678
  45.9402338  22.1547165  48.8114281  45.7632796  23.2393226  48.2581398
  45.2969579  21.8041756  49.9393745  45.4708255  20.9028088  50.3605728
  44.3594207  22.6822760  50.5708558  43.6827273  23.0921054  49.8210390
  43.5072589  21.9695689  51.6376110  43.0718002  21.0658425  51.2112854
  44.1359483  21.7033913  52.4873163  42.4007932  22.9060139  52.0924709
  41.6233375  23.3828017  51.2235405  42.3076904  23.1426325  53.3265976
  45.1261534  23.7678463  51.2548851  46.2701171  23.5749425  51.6633812
  44.5065043  24.9550693  51.3927640  43.5654936  25.0767783  51.0466632
  45.1908697  26.0373266  52.0312999  46.2391084  25.7731360  52.1709354
  45.1227874  27.3266910  51.1906112  45.4268188  27.1098424  50.1665796
  44.1020327  27.7089934  51.1927834  46.0156585  28.4893417  51.6644557
  47.0564190  28.1658116  51.6801610  45.8785038  29.6835828  50.7182893
  44.8407479  30.0165264  50.7006763  46.5148784  30.4976624  51.0652798
  46.1820203  29.3886860  49.7137924  45.7476229  28.8954920  53.1171651
  45.9352684  28.0454586  53.7731619  46.4069522  29.7186795  53.3923895
  44.7096780  29.2117109  53.2209687  44.4962083  26.2423344  53.3307868
  43.2971760  26.5164715  53.3633368  45.1972042  26.0931206  54.4212555
  46.2400560  25.0855927  54.5302169  47.2004654  25.5254739  54.2614819
  46.0185543  24.2582730  53.8559928  46.2164615  24.6325988  56.0032668
  47.2381553  24.5343421  56.3701271  45.7093101  23.6708312  56.0800902
  45.4398600  25.7435761  56.7412611  46.1388758  26.4983419  57.1015450
  44.9036795  25.3125943  57.5867578  44.5078093  26.2733048  55.6586775
  43.6694035  25.5788483  55.7125678  44.0326218  27.6724632  55.8201414
  44.8227748  28.5466830  56.1746097  42.7249761  27.8805045  55.5943284
  42.1369560  27.1169649  55.2921036  42.0933381  29.1507558  55.7591435
  42.7129234  29.7857703  56.3923653  41.8559356  29.9151502  54.4903857
  41.2988608  30.8252737  54.7127441  43.2227984  30.2672451  53.8809965
  43.7736714  29.3508533  53.6691809  43.0760137  30.8244241  52.9557362
  43.7891730  30.8764410  54.5854107  40.9180578  29.1364565  53.5538605
  41.4586273  28.3001088  53.1106811  40.0679452  28.7587880  54.1219930
  40.3666352  29.9836671  52.4113321  41.1917565  30.3625898  51.8082630
  39.7125158  29.3733464  51.7886479  39.8010760  30.8212708  52.8195755
  40.7569895  28.8520002  56.3368341  40.1621623  27.8120148  56.0553150
  40.2698704  29.7935884  57.1551541  40.7429728  30.6817655  57.2412674
  39.0926099  29.6466097  57.9490408  39.0842127  28.6578835  58.4077882
  39.0021524  30.6908109  59.0784190  38.1298340  30.4822127  59.6978110
  39.9022118  30.6427414  59.6913484  38.8817464  31.9983542  58.5356310
  38.8264675  32.6374539  59.2498408  37.7742003  29.6590634  57.2515683
  36.8394358  29.1847149  57.8444333  37.5136294  30.2580118  56.0920664
  38.2099066  30.8495910  55.6615642  36.1886487  29.9657370  55.5695376
  36.1335412  30.2727381  54.5251178  35.9962165  28.8954262  55.6437270
  35.0757589  30.6777154  56.3095544  33.9549887  30.7338225  55.8021610
  35.3230509  31.2683630  57.5006360  36.2629664  31.2864617  57.8698666
  34.2264669  31.8625142  58.2186561  33.4012712  31.1526080  58.2750866
  34.5161539  32.2934974  59.6722809  35.4411057  32.8693297  59.7035941
  33.6940573  32.9072197  60.0405227  34.6854747  31.1534327  60.6784578
  34.4787182  31.5213845  61.6834275  33.9911587  30.3486960  60.4367422
  36.0817916  30.5366387  60.7125636  36.0107590  29.4918552  61.0150216
  36.5308187  30.5976403  59.7212246  37.0131534  31.2496475  61.6963332
  37.2865486  32.2259540  61.2961066  36.5037296  31.3787074  62.6512835
  38.2415526  30.4540786  61.9085349  38.7214192  30.3343596  61.0279129
  38.8462360  30.9354039  62.5587533  37.9959204  29.5491495  62.2838578
  33.8232032  33.1022018  57.4958428  34.6466820  33.8043522  56.9112119
  32.5486215  33.3658567  57.5304926  31.5786622  32.2790532  57.5486366
  31.3154828  32.0434281  58.5798096  32.0105363  31.3979625  57.0740180
  30.3613369  32.7952028  56.7624313  29.4452292  32.4720983  57.2568493
  30.3868419  32.3955658  55.7486556  30.5207856  34.3253649  56.7751207
  29.9989306  34.7384184  57.6383432  30.0977070  34.7428615  55.8614464
  32.0313498  34.5255765  56.8607958  32.3291530  34.5034652  55.8125007
  32.4282707  35.7827569  57.5566257  32.5534461  35.7783925  58.7815947
  32.6296191  36.8703491  56.7913368  32.5258411  36.8085019  55.7885881
  32.9923466  38.1304392  57.3715408  32.7893876  38.1098777  58.4422808
  34.4816078  38.4848089  57.1917043  34.6818799  39.4557161  57.6448375
  35.0971204  37.7254387  57.6739915  34.8152040  38.5403809  55.7384736
  34.9407683  37.3821450  55.0067379  34.7864635  36.4153459  55.4858928
  35.2602932  37.4224743  53.6697771  35.3512885  36.4958865  53.1029829
  35.4645648  38.6308273  53.0495891  35.7128880  38.6638641  51.9887667
  35.3537412  39.7928882  53.7745364  35.5205444  40.7551911  53.2905427
  35.0323435  39.7462845  55.1118500  34.9502874  40.6757866  55.6752260
  32.1517766  39.1814599  56.7259422  31.4463639  38.9123634  55.7547796
  32.1770663  40.4118413  57.2739277  32.7821935  40.6022974  58.0598333
  31.3358404  41.4387279  56.7257053  30.7610731  41.0324392  55.8934365
  30.3275977  42.0253738  57.7282592  30.8557545  42.3634631  58.6198002
  29.8093995  42.8687356  57.2718477  29.2557626  41.0401893  58.1909849
  28.7092465  40.6643414  57.3260229  29.7277744  40.2071665  58.7119264
  28.3187146  41.7910440  59.1273289  28.7272083  42.2961707  60.1718526
  27.0199782  41.8756231  58.7343312  26.3507531  42.3615591  59.3140772
  26.7302025  41.4521432  57.8643908  32.1682588  42.5800115  56.2517681
  33.2497599  42.8507939  56.7719000  31.6646418  43.2774376  55.2133560
  30.7995407  42.9858456  54.7812978  32.3322791  44.4357240  54.6999458
  33.2717414  44.5805247  55.2333710  32.6572594  44.3422298  53.2369671
  31.7496336  44.1190171  52.6761712  33.2370183  45.6945364  52.7909847
  34.1391753  45.9102196  53.3634305  33.4819827  45.6531671  51.7296734
  32.5015124  46.4803271  52.9632150  33.5995571  43.1535118  52.9796704
  34.5910386  43.3841791  53.3693597  33.2107436  42.2662201  53.4793072
  33.7604040  42.8093905  51.4998877  34.1691173  43.6690173  50.9687613
  34.4381929  41.9622287  51.3949200  32.7888211  42.5510603  51.0787082
  31.3837939  45.5765764  54.8780932  30.2029805  45.4697997  54.5480488
  31.8796626  46.7005387  55.4305904  32.8537906  46.7468371  55.6933280
  31.0114517  47.8208543  55.6384577  29.9740160  47.4988710  55.5481631
  31.1637780  48.4804759  57.0192709  31.0849839  47.7202109  57.7963731
  32.1370802  48.9667744  57.0848203  30.1016824  49.5431848  57.3106140
  30.3049302  50.4334682  56.7154783  29.1166471  49.1528486  57.0547914
  30.0595674  49.9714152  58.7793342  29.1743615  50.5827264  58.9548569
  30.0216266  49.0869663  59.4152667  31.2941459  50.7559530  59.0561871
  31.7754194  51.1870559  58.2798976  31.7489969  50.8780115  60.3368714
  31.0697959  50.2828792  61.3600637  30.2318905  49.7535870  61.1654764
  31.4080740  50.3743885  62.3073195  32.8871767  51.5850965  60.5952754
  33.3924212  52.0181906  59.8355007  33.2192387  51.6721704  61.5451446
  31.3315117  48.8254658  54.5830383  32.4974612  49.0533338  54.2607945
  30.2870377  49.4468212  54.0004703  29.3470289  49.2619473  54.3203219
  30.5006168  50.3703579  52.9277108  31.5594604  50.3897769  52.6696944
  29.7211059  50.0148068  51.6497060  28.6718500  49.8530148  51.8966570
  29.8034222  50.8327017  50.9339044  30.2227289  48.7494023  50.9516259
  30.3110026  47.9429397  51.6795865  29.5173596  48.4595637  50.1728128
  31.8481920  48.9161113  50.1526266  31.2418746  49.7837181  48.6731700
  30.7620229  50.7164876  48.9694511  32.0792430  50.0011284  48.0101108
  30.5205368  49.1541412  48.1522035  30.0479096  51.7267034  53.3485348
  29.1206286  51.8752891  54.1414473  30.7410323  52.7614438  52.8310173
  31.5334465  52.5879135  52.2292973  30.3819990  54.1166163  53.1131229
  29.3482792  54.1551754  53.4566862  31.2700035  54.7330011  54.2004972
  31.2626732  54.0926345  55.0825267  32.2901434  54.8256891  53.8279071
  30.8279472  56.1213908  54.6496890  31.0785135  56.8501512  53.8788286
  29.7506101  56.1243628  54.8153330  31.5018889  56.5617917  55.9466052
  31.2841622  55.8394283  56.7332978  32.5797761  56.6194392  55.7951607
  31.0295910  57.9315060  56.4331824  31.6867964  58.2813002  57.2293141
  31.0537876  58.6399834  55.6051888  29.6455543  57.8332740  56.9509217
  29.6195432  57.1794544  57.7203002  29.3403930  58.7415061  57.2704385
  29.0328852  57.5118715  56.2150984  30.6220793  54.8880507  51.8511952
  31.7312858  54.8939105  51.3213012  29.5826290  55.5637487  51.3349042
  28.6797713  55.5230677  51.7857845  29.7237289  56.3527232  50.1429567
  28.7728358  56.8312944  49.9087105  30.7800329  57.4707115  50.2506264
  31.6687027  57.0847697  50.7500403  31.0465566  57.8168608  49.2520044
  30.3717448  58.6915251  51.0168039  29.6153445  59.7093383  50.4797306
  29.2360395  59.7369839  49.5440687  29.4850203  60.6525768  51.4470898
  28.9191517  61.5626970  51.2481603  30.1020303  60.3117172  52.5637734
  30.6585716  59.0747665  52.2920680  31.2181527  58.6159986  53.1072380
  30.1804421  55.5114138  48.9879339  30.8110375  56.0307404  48.0705952
  29.8702344  54.2026512  48.9661909  29.3838314  53.7859070  49.7471111
  30.2451769  53.4262511  47.8171952  29.6058856  52.5460941  47.7484238
  30.1297847  54.0297271  46.9168615  31.6736010  52.9786499  47.9185390
  32.2137572  52.4240644  46.9599868  32.3352519  53.2104749  49.0716844
  31.8757597  53.6961663  49.8286988  33.6945584  52.7708577  49.2344123
  34.0376114  52.3004418  48.3129337  34.6917775  53.8985903  49.5617704
  34.3187459  54.4809393  50.4042764  35.6585125  53.4659964  49.8194251
  34.9179215  54.8737172  48.3875931  35.2367890  54.3155419  47.5073291
  33.6345951  55.6419782  48.0358698  33.3056893  56.2166516  48.9017049
  33.8320495  56.3190130  47.2047643  32.8543583  54.9360492  47.7512733
  36.1168603  55.7990156  48.6486901  37.0178977  55.1993871  48.7778281
  36.2476855  56.4727591  47.8018987  35.9365652  56.3821095  49.5517926
  33.7275916  51.7771566  50.3542922  32.7067494  51.5239396  50.9932603
  34.9061259  51.1650175  50.6076765  35.7271602  51.4087867  50.0723455
  34.9753193  50.1692605  51.6419923  33.9700290  49.8220911  51.8806638
  35.7932691  48.9619038  51.2519281  35.3714482  48.5114727  50.3534409
  37.2451349  49.3868597  50.9752712  37.6700534  49.8362006  51.8728444
  37.8327303  48.5129516  50.6939938  37.2631295  50.1130540  50.1626105
  35.6462398  47.8496487  52.3006993  36.1888425  48.1275319  53.2042832
  34.5916256  47.7112547  52.5388912  36.1924166  46.4996539  51.8342231
  37.2538984  46.5958349  51.6059572  36.0565376  45.7599238  52.6231690
  35.6566826  46.1795588  50.9405632  35.5608770  50.7882348  52.8791273
  36.6981092  51.2579141  52.8926953  34.7229832  50.9018109  53.9321518
  33.7661764  50.5883762  53.8522811  35.1298132  51.4587531  55.1921433
  35.6797465  52.3840466  55.0203745  33.9242568  51.7745873  56.0934383
  33.1758214  52.3227093  55.5211570  33.4907192  50.8442861  56.4604327
  34.2718276  52.6262658  57.3174593  33.4901467  52.5186433  58.0694521
  35.2233148  52.2946523  57.7331593  34.4037066  54.1173167  57.0040011
  33.4376900  54.5089689  56.6853800  34.7342708  54.6488676  57.8963466
  35.4082801  54.2631971  55.9115529  35.9953386  53.4723457  55.6879107
  35.5157664  55.4488241  55.2407473  34.7480446  56.5129048  55.6140734
  34.1026805  56.4201673  56.3854391  34.8284547  57.3886787  55.1174307
  36.3820141  55.5748503  54.1947079  36.9478820  54.7868038  53.9138587
  36.4537015  56.4556511  53.7056787  36.0172805  50.5426362  55.9887803
  37.1343305  50.9102977  56.3513727  35.5470410  49.3009004  56.2586247
  34.6827615  48.9864508  55.8412011  36.2821725  48.4329828  57.1406762
  37.3401272  48.4605159  56.8797681  36.1570780  48.8319324  58.6232181
  36.7775481  48.1732390  59.2308685  36.4878455  49.8625392  58.7518364
  34.6986672  48.7071792  59.0652731  33.8047381  48.5553547  58.1898177
  34.4617541  48.7711152  60.2999352  35.7498285  47.0369776  57.0128474
  34.7484219  46.8001579  56.3398874  36.4265819  46.0731947  57.6713953
  37.2443337  46.3113332  58.2142324  36.0082504  44.7020628  57.6189554
  35.1243879  44.6152358  56.9870159  37.0893254  43.7715854  57.0447066
  37.9828986  43.8246866  57.6666442  36.7175024  42.7470627  57.0305360
  37.5156068  44.1198970  55.6066418  37.9152712  45.1336596  55.5810576
  38.5977477  43.1543223  55.0969844  38.2102570  42.1355720  55.1068639
  38.8778122  43.4261194  54.0792463  39.4735707  43.2156489  55.7429516
  36.3057437  44.2077392  54.6633661  35.6242821  44.9815768  55.0167567
  36.6456415  44.4552581  53.6577294  35.7878808  43.2487815  54.6455567
  35.7468316  44.2390091  59.0196490  36.3304219  44.7515139  59.9740573
  34.8325254  43.2592010  59.1754728  34.3331100  42.9023012  58.3734087
  34.5523627  42.7083041  60.4705008  35.1137429  43.2554424  61.2278588
  33.0990908  42.7807351  60.8440507  32.5007868  42.2935953  60.0740977
  32.9277825  42.0596716  62.1905962  33.5388935  42.5518071  62.9471983
  31.8806261  42.0942428  62.4912107  33.2421714  41.0208888  62.0896554
  32.6141104  44.2408497  60.8612667  31.6141752  44.2870526  61.2926546
  33.2961252  44.8437332  61.4608389  32.5404264  44.8820763  59.4757230
  31.8479483  44.3185912  58.8503764  32.1908141  45.9102843  59.5687748
  33.5298986  44.8752695  59.0185597  34.9059529  41.2585263  60.3818021
  34.4039840  40.5468885  59.5136432  35.7897033  40.7826452  61.2840733
  36.1478783  41.3887020  62.0083011  36.2257518  39.4192880  61.2227814
  35.5811269  38.8612891  60.5436679  37.6391795  39.2995724  60.7292915
  38.3057813  39.8422400  61.3995550  38.0417989  37.8174385  60.6939145
  37.3748046  37.2751096  60.0237661  39.0674375  37.7274563  60.3360468
  37.9692255  37.3966499  61.6967963  37.7357121  40.0019605  59.3651157
  37.4669530  41.0523790  59.4768812  38.7557630  39.9265428  58.9884091
  37.0529539  39.5256507  58.6615029  36.1837425  38.8441563  62.6055857
  36.2412668  39.5712438  63.5972897  36.0775627  37.5029019  62.6950984
  36.0186423  36.9438659  61.8559876  36.0450243  36.8332426  63.9634484
  35.2654208  37.2716224  64.5864578  35.7526602  35.3228179  63.8456117
  34.8243926  35.1738384  63.2940470  36.5711205  34.8339270  63.3172099
  35.6176390  34.7239548  65.2394891  35.1600963  35.4562151  66.1569964
  35.9860006  33.5307342  65.4071208  37.4045027  36.9970063  64.5746553
  38.4026979  37.1579894  63.8757871  37.4611498  36.9856739  65.9185331
  36.6181611  36.8514634  66.4584013  38.6766275  37.1566963  66.6654275
  39.1572754  38.0892184  66.3696584  38.4289206  37.2103409  68.1813858
  37.9548824  36.2839151  68.5056117  39.3791065  37.3329445  68.7012081
  37.5233959  38.3545240  68.6383958  38.0756864  39.2934351  68.5993839
  36.6557241  38.4164213  67.9815728  37.0332435  38.1406964  70.0684889
  37.8857556  38.1305551  70.7476202  36.3576352  38.9496764  70.3463452
  36.3303918  36.8263134  70.0620147  35.7633488  36.5869643  69.2612192
  36.4533086  35.9692832  71.1162973  37.1619348  36.3418933  72.2221470
  37.5947512  37.2537811  72.2572262  37.2501854  35.7039919  73.0002173
  35.8716496  34.7345399  71.0578341  35.3536117  34.4621911  70.2346920
  35.9622615  34.0995552  71.8380153  39.5719224  35.9784089  66.4206586
  40.7940605  36.1017335  66.3742400  38.9611845  34.7997185  66.2267795
  37.9558662  34.7604375  66.1379418  39.6243429  33.5311331  66.1285503
  40.2179634  33.3603792  67.0266355  38.6313693  32.3676566  65.9845752
  37.9377139  32.5798747  65.1709998  39.1762484  31.4491505  65.7665079
  37.8874233  32.2504324  67.3092521  38.3199833  32.9151326  68.2894166
  36.8804943  31.4971876  67.3575768  40.5645986  33.4906386  64.9571488
  41.4320412  32.6223876  64.9055500  40.4008912  34.3832532  63.9620598
  39.7060255  35.1114042  64.0460713  41.1925092  34.3415880  62.7574392
  41.2796104  33.3105231  62.4147765  40.5834646  35.1506503  61.6481584
  40.4930662  36.1901731  61.9633086  41.4802629  35.0709452  60.3990395
  41.5708919  34.0320520  60.0818830  41.0371645  35.6584413  59.5949172
  42.4684794  35.4658384  60.6348129  39.1413328  34.6613803  61.4334550
  38.5707441  34.7962775  62.3523312  38.6779945  35.2354855  60.6310708
  39.1517007  33.6051137  61.1645792  42.5935381  34.8536541  62.9524478
  42.8816697  35.7131325  63.7841269  43.4737728  34.2698083  62.1677358
  43.3048067  32.8601365  61.8578554  42.7779657  32.7567283  60.9092534
  42.7269496  32.3806343  62.6479553  44.7225412  32.2774505  61.7760521
  44.7684165  31.5435210  60.9714764  44.9730608  31.7957964  62.7212243
  45.6168320  33.4970162  61.5035590  45.7253301  33.6355633  60.4278584
  46.5982748  33.3354048  61.9493745  44.8677672  34.6538485  62.1601342
  45.2556185  34.6361111  63.1786405  45.0635001  35.9518824  61.4341993
  44.2242841  36.3149854  60.6135540  46.1670568  36.6663238  61.7246833
  46.8364589  36.3122660  62.3929976  46.4426207  37.9371543  61.1144937
  45.5938813  38.6044351  61.2644164  47.6582649  38.6070614  61.6870665
  47.7852559  39.5864207  61.2257327  47.4592119  38.7632702  63.2048651
  47.3279809  37.7804961  63.6576710  48.3335553  39.2486886  63.6384453
  46.5748936  39.3714358  63.3951709  48.8220202  37.8376565  61.4203834
  49.5893524  38.2786666  61.7922863  46.6977440  37.7608434  59.6530602
  46.2232531  38.5472018  58.8345110  47.4504210  36.7051408  59.2893497
  47.7429609  36.0308934  59.9821058  47.8522236  36.5110475  57.9275203
  48.3576710  37.4066022  57.5661286  48.8205815  35.3218975  57.7470459
  49.1211445  35.2528535  56.7015824  49.7028303  35.4734843  58.3689450
  48.2847412  33.9574878  58.1145256  48.2119429  33.3567439  59.3375236
  48.5418853  33.8917531  60.2280308  47.6951144  32.0885830  59.2074415
  47.5334635  31.4405488  59.9650827  47.4373125  31.8558955  57.8726199
  46.9392163  30.7571613  57.2325695  46.6727522  29.8678481  57.8037241
  46.7943907  30.8280059  55.8639160  46.3927539  29.9771560  55.3136049
  47.1491388  31.9626663  55.1627451  47.0260008  31.9951425  54.0802101
  47.6606776  33.0680462  55.8024382  47.9419935  33.9495664  55.2263442
  47.7930724  33.0020017  57.1621233  46.6484636  36.3181445  57.0605720
  46.5822688  36.8777728  55.9671904  45.6530239  35.5351399  57.5165870
  45.7237333  35.1087107  58.4294168  44.5175723  35.3389391  56.6701593
  44.8412120  34.9144684  55.7198009  43.4665661  34.3877223  57.2636915
  43.9193298  33.4129958  57.4453849  43.0955548  34.7963183  58.2036383
  42.2704909  34.1861743  56.3319574  41.7878358  35.1457687  56.1466916
  42.6124077  33.7636224  55.3871600  41.3029427  33.2344361  57.0134697
  41.7389929  32.5243863  57.9590359  40.1136793  33.2094647  56.5996548
  43.8589317  36.6621329  56.4539468  43.4410224  36.9853877  55.3441202
  43.7792997  37.4866727  57.5125251  44.1714906  37.2077808  58.4005035
  43.1406596  38.7669781  57.3993980  42.0902636  38.6282754  57.1434115
  43.2002621  39.5620308  58.6699037  44.2381165  39.6638317  58.9870695
  42.5955036  40.9509209  58.4114927  41.5592319  40.8427051  58.0912878
  42.6324700  41.5400818  59.3278024  43.1652430  41.4565193  57.6318332
  42.4876251  38.7655679  59.7757460  42.9871034  37.8064958  59.9128745
  42.5207174  39.3285197  60.7085320  41.4492419  38.5963760  59.4907279
  43.8438063  39.5527838  56.3456071  43.2130664  40.2609075  55.5624915
  45.1811014  39.4462096  56.2940552  45.6642552  38.8359630  56.9376867
  45.9240987  40.2005495  55.3230643  45.7402474  41.2647283  55.4707849
  47.4446995  39.9750387  55.4133931  47.6519810  38.9058361  55.4574319
  47.9287312  40.4025807  54.5353150  47.9693489  40.6526992  56.6708040
  47.7349348  41.8379652  56.8942936  48.7028494  39.8782321  57.5168227
  49.0756411  40.2771328  58.3665312  48.8709126  38.9082675  57.2909372
  45.5002810  39.7569106  53.9612750  45.3195606  40.5775710  53.0616436
  45.3137891  38.4344128  53.7822210  45.4045590  37.8012289  54.5638468
  44.9858308  37.9025748  52.4916839  45.7918020  38.1230505  51.7917553
  44.7907815  36.4130599  52.5225538  44.0410579  36.1597347  53.2721145
  44.3201185  35.9716934  51.1282321  45.0745024  36.2386826  50.3881494
  44.1696952  34.8921552  51.1198108  43.3817670  36.4706654  50.8861110
  46.0579869  35.6936282  53.0080560  46.8182723  35.7294559  52.2278103
  46.4348259  36.1856880  53.9046992  45.8197781  34.2224266  53.3538558
  45.4595959  33.6947831  52.4707018  46.7536371  33.7718473  53.6899880
  45.0761472  34.1510153  54.1475896  43.6668268  38.4593571  52.0698691
  43.4982049  38.9055640  50.9354352  42.6908478  38.4599269  52.9934484
  42.8805612  38.1295633  53.9288460  41.3819897  38.9278381  52.6549581
  40.9830270  38.3309715  51.8347886  40.3984837  38.8294955  53.8345231
  40.8221321  39.3315699  54.7043176  39.4564562  39.3061939  53.5635196
  40.0695170  37.3836748  54.2604967  40.9856102  36.8758802  54.5621899
  39.0859677  37.3647835  55.4412782  38.1600824  37.8616805  55.1515740
  38.8720957  36.3330074  55.7202004  39.5271668  37.8862465  56.2907016
  39.5611902  36.5484139  53.0731765  40.3270252  36.5137671  52.2983244
  39.3391427  35.5356145  53.4093812  38.6566592  37.0031015  52.6692188
  41.4651967  40.3669954  52.2542987  40.8002749  40.7943844  51.3111059
  42.2969555  41.1556412  52.9546529  42.8624062  40.7630618  53.6937381
  42.3857128  42.5551010  52.6569609  41.4243603  43.0302946  52.8521316
  43.4484329  43.2669980  53.5075698  44.4208555  42.8053868  53.3360804
  43.4923364  44.3198019  53.2286854  43.1623980  43.1977499  55.0040773
  42.3352865  43.8645734  55.2476628  42.8973830  42.1762829  55.2769771
  44.3414590  43.6056340  55.8869656  45.1798833  42.9324518  55.7081660
  44.6387175  44.6267563  55.6481223  44.0130351  43.5536815  57.3810147
  43.3032500  44.3440404  57.6252242  43.5755160  42.5853459  57.6239189
  45.2428839  43.7434825  58.1810395  45.6509825  44.6413141  57.9632010
  45.0139433  43.7073091  59.1640846  45.9033137  43.0113974  57.9619896
  42.8321685  42.6979539  51.2434265  42.3185956  43.5287727  50.4979380
  43.8141897  41.8774152  50.8401159  44.1832864  41.1822600  51.4730668
  44.3455887  41.9788674  49.5153768  44.6956207  42.9962453  49.3406800
  45.5294714  41.0270122  49.2740073  46.3326104  41.2607472  49.9728885
  45.2051928  39.9974006  49.4251480  46.0078262  41.1761199  47.9454925
  46.7460665  40.5793695  47.8023489  43.2819471  41.6411854  48.5152111
  43.1506703  42.3174977  47.4962150  42.4869157  40.5874103  48.7852427
  42.5807129  40.0957350  49.6624869  41.5014082  40.1507324  47.8366509
  41.9780638  39.9725056  46.8727350  40.8152162  38.8799097  48.2484229
  40.4146047  38.9926656  49.2558438  39.6752934  38.6084260  47.2524944
  40.0864362  38.5046607  46.2483555  39.1604892  37.6887823  47.5305820
  38.9698520  39.4391395  47.2716462  41.8313891  37.7285112  48.3356472
  42.1598446  37.4563348  47.3325830  42.6913458  38.0460728  48.9253324
  41.2673016  36.4668125  48.9910445  40.4151601  36.1071215  48.4143494
  42.0375353  35.6960755  49.0193951  40.9466590  36.6968605  50.0070987
  40.4429786  41.1956982  47.6560324  40.0605194  41.5156634  46.5313239
  39.9504295  41.7554491  48.7721373  40.3388304  41.5130798  49.6724161
  38.8735139  42.7082847  48.7880495  38.0266894  42.3096353  48.2294207
  38.3989952  43.0247403  50.1770048  38.1368494  42.1002110  50.6914213
  39.5306197  43.7402773  50.9337205  39.7908350  44.6616955  50.4127814
  39.1995687  43.9763407  51.9450463  40.4046400  43.0906548  50.9804194
  37.1029382  43.8452861  50.0697201  36.3474802  43.2646781  49.5403057
  36.7409273  44.0860381  51.0692631  37.3003972  44.7676089  49.5234313
  39.2826281  44.0026228  48.1540750  38.4561130  44.7054659  47.5757133
  40.5780798  44.3477505  48.2380385  41.2490969  43.7001818  48.6259699
  41.0670028  45.6218711  47.7929338  40.6104086  46.4142137  48.3860730
  42.1499031  45.6577853  47.9118309  40.7229295  45.8271435  46.3485801
  40.5309806  46.9602516  45.9093825  40.6607555  44.7386046  45.5678173
  40.7896540  43.8209508  45.9695595  40.4140242  44.8062613  44.1513823
  41.1813826  45.4181570  43.6772052  40.4319235  43.4270261  43.4755717
  39.7574578  42.7538024  44.0046890  40.1075363  43.5252206  42.4396031
  41.8202812  42.7938700  43.4740414  42.1928521  42.7314703  44.4964885
  41.7631056  41.7926423  43.0469864  42.7092881  43.6916449  42.6289894
  42.4646708  43.8847487  41.4395600  43.7660022  44.2702113  43.2617960
  44.3888818  44.8761558  42.7470594  43.9226708  44.0910831  44.2433608
  39.0716518  45.4167994  43.8586341  38.8989937  46.0708589  42.8307837
  38.0837181  45.1806759  44.7354338  38.2699177  44.6522106  45.5757636
  36.7332488  45.6383759  44.5642255  36.3640589  45.3254132  43.5875719
  35.7685677  45.0813720  45.6287621  36.1537320  45.3078990  46.6229619
  34.7874922  45.5403291  45.5064944  35.5657219  43.5534588  45.5589007
  35.2598435  43.2727292  44.5510663  36.8579488  42.7932332  45.9023649
  37.1744761  43.0516571  46.9128729  36.6756980  41.7202462  45.8424965
  37.6407323  43.0682856  45.1954727  34.3653651  43.1061785  46.4081638
  33.4602574  43.5914323  46.0429129  34.2515066  42.0245429  46.3360403
  34.5318217  43.3848967  47.4486961  36.6292474  47.1370110  44.6216931
  35.7127257  47.7196768  44.0444466  37.5295763  47.8174058  45.3538255
  38.3143622  47.3335634  45.7662664  37.3529595  49.2318106  45.5346554
  36.3231477  49.4353006  45.8282175  38.2812866  49.7983242  46.6237432
  38.1668933  49.2162848  47.5382068  39.3158541  49.7424581  46.2851443
  38.0172238  51.2574656  46.9943251  38.1893612  51.8907773  46.1240459
  36.9843757  51.3677724  47.3247175  38.9818527  51.6116489  48.1167005
  39.9850241  50.9314517  48.3262903  38.6703766  52.7027321  48.8668019
  39.2776114  52.9810043  49.6243849  37.8332588  53.2297333  48.6628293
  37.5877452  49.9876480  44.2620178  38.6902039  49.9961865  43.7155922
  36.5219818  50.6512329  43.7591018  35.6204740  50.5725264  44.2076427
  36.6159656  51.4812255  42.5901889  37.6613966  51.5820326  42.2986221
  35.8748375  50.9461357  41.4011708  34.8366029  50.7574862  41.6742632
  35.9397773  51.9921771  40.2753084  36.9808144  52.1788240  40.0116691
  35.4053433  51.6197542  39.4013622  35.4792585  52.9202688  40.6139379
  36.4892871  49.5893361  41.0173900  36.3980490  48.8984730  41.8555343
  35.9633546  49.1830697  40.1534212  37.5425211  49.7235762  40.7708570
  36.0057424  52.7977361  42.9601515  34.9363140  52.8406708  43.5656154
  36.6824959  53.9136858  42.6095863  37.5453453  53.8387378  42.0899964
  36.1820835  55.2126030  42.9717998  35.2624821  55.1010370  43.5462435
  37.1793089  56.0155013  43.8289840  37.5972983  55.3699272  44.6013947
  37.9831943  56.3911339  43.1959211  36.4555148  57.1847073  44.4797899
  35.1956001  57.1795069  44.4820092  37.1570008  58.1008613  44.9875184
  35.9452397  55.9973946  41.7116235  36.8580065  56.6328135  41.1851696
  34.7204426  55.9090462  41.1554755  34.0234172  55.3021747  41.5628606
  34.3396262  56.6511410  39.9816871  35.1553930  56.6326822  39.2589956
  33.1201917  56.0820563  39.3198087  32.8794485  56.6695621  38.4338178
  33.4138529  54.6267084  38.9187056  33.6579015  54.0462491  39.8084286
  32.5357779  54.1982084  38.4355173  34.2563118  54.6027147  38.2274835
  32.0136455  56.1297221  40.2092830  31.2390508  55.7634835  39.7763018
  34.0488688  58.0850432  40.3030616  34.4011528  58.9942878  39.5537904
  33.3661476  58.2930423  41.4413081  33.1613568  57.5183256  42.0561046
  32.8664667  59.5516802  41.9130799  32.3154408  60.0471052  41.1136903
  31.9254035  59.3591667  43.1114186  32.4585459  58.8506783  43.9147230
  31.5808069  60.3315407  43.4633304  30.6999883  58.5195479  42.7397548
  30.1041927  59.0532935  41.9993198  31.0249152  57.5654907  42.3246651
  29.8756439  58.2834986  43.9931877  29.9522538  59.0430550  44.9578638
  29.0691917  57.1888929  43.9808925  28.4962448  56.9784841  44.7856045
  29.0467020  56.5911130  43.1671020  33.9799602  60.4666656  42.2996908
  33.8502375  61.6817138  42.1600775  35.1089590  59.9279052  42.7987147
  35.2040618  58.9244596  42.8631540  36.1521222  60.8130195  43.2274607
  37.1079295  60.2898553  43.1986352  36.1914137  61.6772520  42.5643938
  35.8274409  61.2356255  44.6210899  35.9848043  62.3988962  44.9855497
  35.3451273  60.2826333  45.4412091  35.2396549  59.3352174  45.1074748
  34.9764298  60.5922770  46.7888915  34.2155115  61.3727264  46.7877766
  34.4042336  59.3770774  47.5422994  33.7313051  58.8256863  46.8856151
  35.2202718  58.7257196  47.8552127  33.6107322  59.7446387  48.7987394
  32.9748075  60.6046624  48.5888351  32.9908325  58.8994279  49.0978083
  34.5819385  60.0877395  49.9176626  35.4714561  59.2414768  50.2071653
  34.4473760  61.1959409  50.4997267  36.1991209  61.0714052  47.5093892
  36.1365592  62.0468661  48.2529986  37.3566548  60.4077238  47.3042351
  37.3712195  59.5884429  46.7137551  38.5544412  60.8861478  47.9366688
  38.3207467  61.2332251  48.9431595  39.6394522  59.8066326  48.0549273
  39.9013552  59.4435857  47.0610948  40.5237171  60.2301582  48.5311642
  39.0711857  58.6774738  48.8996726  38.2859096  58.9030630  49.8176214
  39.4717178  57.4183155  48.5726324  39.1262807  56.6289489  49.0995796
  40.1125481  57.2790482  47.8044905  39.0536152  61.9344658  47.0022574
  39.9226369  61.6831911  46.1684569  38.5139956  63.1596428  47.1458612
  37.9222275  63.3609949  47.9391883  38.7878165  64.1651563  46.1671694
  38.9262813  63.6964638  45.1928727  37.6556493  65.2002358  46.0287176
  37.5036560  65.7031565  46.9837406  37.9254338  65.9353260  45.2704571
  36.7355079  64.6957711  45.7338375  40.0333531  64.9180284  46.4492388
  40.3105585  65.3057576  47.5831335  40.8547186  65.0878033  45.3959429
  40.7061820  64.5577582  44.5491318  41.9281688  66.0188375  45.4925142
  42.5540650  65.7650535  46.3480531  42.7955973  66.0251910  44.2773121
  42.1837463  66.2105717  43.3944919  43.8512829  67.1359178  44.4169644
  44.4610029  66.9493170  45.3010021  44.4881777  67.1458507  43.5324493
  43.3535546  68.1005207  44.5165108  43.3809557  64.6164130  44.1356179
  42.5710466  63.8952060  44.0260293  44.0239334  64.5763035  43.2563736
  43.9649227  64.3740476  45.0235045  41.1990353  67.3415061  45.5390878
  41.4926787  68.1722652  46.3938064  40.2238231  67.5347466  44.6008297
  40.0947565  66.8601857  43.8602831  39.2830536  68.6418689  44.5062617
  38.2969120  68.3101373  44.8311894  39.6227003  69.8838856  45.3568777
  40.6913331  70.0884746  45.2915589  39.0653171  70.7434080  44.9845267
  39.2794540  69.7281420  46.8424583  38.1971433  69.7492067  46.9699760
  39.6694727  68.7783587  47.2083805  39.8664979  70.8349536  47.7242546
  40.9548884  70.7813512  47.6991193  39.5424224  71.8068905  47.3522154
  39.4462729  70.7534270  49.1942428  38.3607461  70.8204772  49.2666056
  39.7801481  69.8054372  49.6160745  40.0549894  71.8675232  49.9577968
  39.7458520  72.7483509  49.5722111  39.7727658  71.8060793  50.9256163
  41.0613218  71.8076365  49.8960891  39.0881704  69.1081434  43.0705230
  39.9965494  69.7046139  42.4941815  37.8791071  68.8710775  42.4728469
  37.1526323  68.3845078  42.9784002  37.4899050  69.2555998  41.1225349
  37.0068100  70.2323816  41.1473503  38.6357738  69.3577826  40.1475906
  39.4295739  69.9658093  40.5815078  39.1727261  67.9498609  39.8463186
  38.3781469  67.3424283  39.4129936  40.0014212  68.0195662  39.1416868
  39.5200281  67.4874832  40.7702719  38.1909057  70.1639579  38.9145733
  37.8874543  71.1641306  39.2238850  39.0192001  70.2377878  38.2098909
  37.3505076  69.6617879  38.4353476  36.5257893  68.1930306  40.6218219
  35.8577596  67.5406096  41.4223593  36.4179677  68.0053852  39.2827429
  36.9545218  68.5788321  38.6476300  35.5731341  67.0217107  38.6471025
  35.7944328  66.9868036  37.5803750  35.7584516  65.5957690  39.2003463
  36.7929488  65.2825109  39.0596905  35.5170071  65.5836305  40.2631996
  34.8730592  64.5422939  38.5252489  34.7993932  63.6639134  39.1664368
  33.8779573  64.9552258  38.3598360  35.4949242  64.1516999  37.1895343
  36.5291530  64.6855362  36.7881323  34.8474580  63.1872787  36.4814134
  35.2140127  62.8883932  35.5889973  34.0031236  62.7744933  36.8512904
  34.1761125  67.4403071  38.8826543  33.3136050  66.6674795  39.2927731
  33.9353419  68.6977812  38.5140226  34.6713666  69.2527777  38.1012920
  32.6995014  69.3847142  38.6404592  32.4491763  69.4920052  39.6958857
  32.8178677  70.7462124  38.0117956  31.8424424  71.2326731  38.0110307
  33.8134447  71.5810739  38.8249271  34.7860282  71.0889538  38.8252540
  33.9078994  72.5710555  38.3787039  33.4554051  71.6777564  39.8498962
  33.2459624  70.5530112  36.5474335  32.4961474  69.9594145  36.0244397
  33.3401959  71.5256575  36.0645477  34.2054041  70.0368241  36.5139150
  31.6707789  68.6059775  37.9040896  32.0201818  67.7462729  37.0966947
  30.4125995  68.8653659  38.1966032  29.9655526  70.1489584  38.7198331
  30.6150382  70.9404366  38.3458932  30.0049421  70.1315555  39.8089816
  28.5267695  70.3192175  38.2171365  28.5293095  70.9061972  37.2986881
  27.9351262  70.8332877  38.9746268  28.0531011  68.8739204  37.9946426
  27.3006475  68.8549220  37.2062570  27.6215541  68.4863188  38.9174816
  29.3318461  68.1421429  37.5959613  29.2142172  67.1812444  38.0968963
  29.5072413  68.0745110  36.1163261  29.9541271  69.0378059  35.4983448
  29.2185117  66.8976246  35.5464386  28.9039984  66.1246675  36.1154013
  29.3400896  66.6899971  34.1428490  29.5188719  67.6445815  33.6479704
  30.4624133  65.7745287  33.7455869  30.4647500  65.6504163  32.6626784
  31.7942696  66.3902816  34.1986774  31.7877997  66.5149266  35.2815076
  32.6150059  65.7318453  33.9141554  31.9266824  67.3617504  33.7224255
  30.2851766  64.4935836  34.3293675  31.0087168  63.9196273  34.0673292
  28.0723161  66.0227204  33.7542153  27.1939498  65.8165968  34.5925445
  27.9124492  65.7175509  32.4580475  28.6257532  65.9684578  31.7884631
  26.7125331  65.0395816  32.0977518  26.1492521  64.7936257  32.9979293
  25.7870569  65.8674837  31.1886138  25.6513499  66.8611121  31.6156800
  26.2340045  65.9561128  30.1984205  24.4436421  65.1557769  31.0907814
  24.3646419  63.9653159  31.4979601  23.4735032  65.7970580  30.6052869
  27.1029416  63.8185974  31.3470109  27.4541362  63.8947969  30.1698886
  27.0358918  62.6604614  32.0297804  26.7486493  62.6609853  32.9980735
  27.3579481  61.3979436  31.4417568  27.4604342  60.6471766  32.2253030
  26.2933633  60.8878494  30.4542058  25.3004008  61.0522348  30.8726578
  26.3835720  61.4272096  29.5113097  26.5185586  59.3972923  30.2228193
  27.6020518  59.0142048  29.7054874  25.5893114  58.6159079  30.5572903
  28.6656176  61.5114332  30.7303987  28.7509171  61.2678812  29.5271271
  29.7199252  61.9345275  31.4539281  29.5975051  62.1887967  32.4237016
  31.0046347  62.0157972  30.8271733  30.8833040  61.9919651  29.7442097
  31.7740763  63.3009584  31.1777403  31.1582435  64.1691893  30.9431676
  32.0139145  63.3028590  32.2410249  33.0904694  63.4624979  30.4176778
  33.7460361  62.6212010  30.6425172  32.8909984  63.4908460  29.3464603
  33.7369340  64.7672677  30.8666835  33.9875472  64.9128879  32.0916116
  33.9864712  65.6338813  29.9872444  31.8007242  60.8569488  31.3257390
  32.1038516  60.7420709  32.5163009  32.1186631  59.9799743  30.4211393
  31.2119808  59.7217607  29.3148577  31.4760328  60.3597993  28.4714814
  30.1891798  59.9354510  29.6252021  31.3873484  58.2338007  28.9671593
  31.3694024  58.1085640  27.8845270  30.5760285  57.6580113  29.4124996
  32.7514499  57.8630490  29.5752237  33.5344198  58.0152234  28.8323239
  32.7408390  56.8172065  29.8821448  32.8863487  58.8154818  30.7620396
  32.3833374  58.2687353  31.5596274  34.2991404  59.1698940  31.0756901
  35.0065806  58.3285053  31.6248580  34.7425827  60.3892219  30.7270752
  34.1012607  61.0697432  30.3453725  36.1314584  60.7061462  30.9046202
  36.7228650  59.7920546  30.8519514  36.6873473  61.6716131  29.8436856
  36.1008975  62.5904027  29.8449175  37.7271855  61.9045966  30.0729352
  36.5934622  61.0068132  28.5137921  37.5195827  60.0595454  28.1477888
  38.3256109  59.7927291  28.8313288  37.4389023  59.4424164  26.9223372
  38.1768929  58.6912983  26.6407467  36.4275120  59.7726904  26.0522626
  36.3454484  59.1390143  24.7944494  37.0445190  58.4967382  24.6516860
  35.4993462  60.7216261  26.4087247  34.6983300  60.9867320  25.7186579
  35.5847624  61.3339549  27.6363047  34.8443839  62.0847509  27.9124298
  36.3387448  61.3813561  32.2138065  35.6617284  62.3496130  32.5577504
  37.2782308  60.8425490  33.0042526  37.7178804  59.9711920  32.7443580
  37.6552075  61.4995182  34.2095231  37.5004137  62.5731455  34.1024593
  36.8567469  61.0465427  35.4442210  37.0039166  59.9779265  35.6007475
  37.2026853  61.5927966  36.3217366  35.7971659  61.2475373  35.2861436
  39.0771603  61.1233005  34.4491402  39.4322167  59.9458914  34.3851019
  39.9425926  62.1176762  34.7154066  39.6303372  63.0779727  34.6947346
  41.2938742  61.7548236  35.0216643  41.3567588  60.6765651  35.1683044
  42.3008496  62.1246492  33.9196376  42.0314508  61.6148654  32.9946274
  42.2839112  63.2024789  33.7580943  43.6097932  61.7300808  34.3072992
  44.2326252  61.9638712  33.6151850  41.6591941  62.5460611  36.2258647
  42.2244605  63.6324118  36.1176846  41.3854325  61.9883152  37.4160303
  41.0014730  61.0551840  37.4600908  41.6354959  62.7109570  38.6251900
  42.0603011  63.6856851  38.3853046  40.3715263  62.9583713  39.4734887
  40.6322236  63.5504908  40.3507177  39.6336886  63.4966909  38.8785873
  39.8179246  61.6390813  39.8972067  40.2548128  61.0266707  41.0503082
  41.0153821  61.5053948  41.6671205  39.7402595  59.8098201  41.4368189
  40.0938983  59.3343434  42.3516753  38.7800640  59.1926793  40.6699892
  38.3742852  58.2286250  40.9766533  38.3370456  59.7968360  39.5189599
  37.5758892  59.3123858  38.9073643  38.8550692  61.0133664  39.1395100
  38.4922837  61.4814408  38.2244182  42.5716911  61.8899332  39.4414205
  42.9451324  60.7898990  39.0397372  43.0204342  62.4375871  40.5886157
  42.7495341  63.3777592  40.8391939  43.8810903  61.6680807  41.4382198
  43.9789799  60.6586781  41.0386909  45.3092468  62.2337396  41.5823865
  45.9171977  61.5424674  42.1660282  45.7517295  62.3607965  40.5943755
  45.4076627  63.5869416  42.2766102  44.8533623  64.3307106  41.7041947
  44.9865015  63.5129961  43.2792355  46.8410643  64.0996023  42.4216024
  47.3306343  64.0915095  41.4477673  46.8257904  65.1173449  42.8115590
  47.7113372  63.2739936  43.3647748  47.2854728  63.2984861  44.3678402
  47.7524290  62.2430917  43.0131330  49.0798866  63.8373218  43.3976376
  49.0430792  64.7923319  43.7242883  49.6544252  63.2897444  44.0222689
  49.4758430  63.8142187  42.4687760  43.2282908  61.5684213  42.7796533
  42.3046534  62.3138381  43.0950604  43.6644250  60.6011759  43.6072941
  44.4309289  60.0055537  43.3283571  43.0402365  60.4171777  44.8846701
  42.7759844  61.3880798  45.3037394  41.7536751  59.5772506  44.8236106
  41.9834017  58.5880404  44.4276447  41.3354600  59.4789204  45.8253728
  41.0288720  60.0685505  44.1744696  44.0012596  59.6794785  45.7443122
  45.1218725  59.4094006  45.3222061  43.6196680  59.4096628  47.0100220
  42.7534176  59.7863903  47.3674946  44.4586457  58.5854652  47.8319689
  45.3512186  58.3036038  47.2734289  44.9540250  59.2304863  49.1386843
  44.1336908  59.7701884  49.6118361  45.3147593  58.4543266  49.8136264
  46.0942816  60.2254965  48.9532237  46.9035351  59.7520301  48.3973108
  45.7337614  61.0932065  48.4007686  46.8123558  60.8478058  50.5025338
  47.6100991  59.2786579  50.9492478  48.3191024  58.9964267  50.1709427
  48.1378391  59.3953201  51.8958105  46.8528331  58.5010964  51.0494855
  43.6450598  57.4034411  48.2538720  42.7162094  57.5389981  49.0476731
  44.0012276  56.2048004  47.7499859  44.8196967  56.1266087  47.1633903
  43.2488343  55.0128347  48.0194205  42.2539301  55.2828143  48.3735050
  43.0699453  54.1109154  46.7888180  44.0475123  53.8538153  46.3809436
  42.5466301  53.1997020  47.0785272  42.2612918  54.7838672  45.6799806
  42.7505385  55.7121606  45.3850064  42.1986597  54.1174916  44.8196783
  40.8652583  55.0784187  46.2119390  40.3032276  54.2002804  46.9196924
  40.3431769  56.1880321  45.9210472  43.9125246  54.1998962  49.0862298
  44.9907609  54.5423331  49.5708517  43.2371758  53.1056457  49.5042202
  42.3357106  52.8856603  49.1053881  43.7464713  52.2174424  50.5103708
  44.6059206  52.6760976  50.9993304  42.7226805  51.8759806  51.6080689
  41.7892039  51.5529706  51.1472162  43.1144432  51.0745229  52.2343976
  42.4759465  53.1162048  52.4546297  43.3286967  54.0415377  52.4233221
  41.4263644  53.1505202  53.1510707  44.1262173  50.9206217  49.8622706
  43.4294374  50.4266921  48.9746759  45.2699249  50.3482462  50.2950398
  45.8311215  50.8091229  50.9970021  45.7510008  49.0873679  49.8037018
  44.9123065  48.4962557  49.4359008  46.7610797  49.1929032  48.6493588
  47.5794848  49.8511096  48.9410381  47.1557405  48.2031815  48.4195896
  46.1468483  49.7185993  47.4871474  46.7945141  49.7755561  46.7808296
  46.5317969  48.4745121  50.9150767  46.8192686  49.1224414  51.9208952
  46.8944156  47.1921736  50.7483806  46.6142736  46.6921701  49.9167455
  47.6769129  46.4977098  51.7240712  47.1958243  46.5758862  52.6990283
  47.8468276  45.0374715  51.4209573  46.8745274  44.5453714  51.4448117
  48.4687895  44.8774112  50.0275262  49.4408488  45.3700134  50.0041867
  48.5935433  43.8178358  49.8042841  47.8144572  45.3305153  49.2827796
  48.6848919  44.4124410  52.5461213  48.1697211  44.5411784  53.4980288
  48.8231300  43.3493151  52.3492633  49.6574279  44.9026306  52.5907156
  49.0165869  47.1587267  51.7990663  49.6235574  47.2350523  52.8669475
  49.5084783  47.6638743  50.6528300  48.9698989  47.6002644  49.8007818
  50.7905084  48.3039927  50.5773245  51.5626579  47.6130834  50.9157453
  50.9913081  48.5958755  49.5465076  50.7776408  49.5181913  51.4542037
  51.8007218  49.8890597  52.0298232  49.6283551  50.2088383  51.5392585
  48.8171324  49.9052723  51.0197729  49.5685468  51.3742738  52.3711408
  49.2881466  51.0844712  53.3838053  50.5448369  51.8586471  52.3895649
  48.5410267  52.2723555  51.7716862  47.7671739  51.8507539  50.9137807
  48.4905890  53.5370974  52.2339586  49.1007937  53.8247437  52.9856300
  47.5707291  54.4742120  51.6587055  46.8220514  53.9379840  51.0755756
  46.8244023  55.3163493  52.7082612  46.3505401  54.6560260  53.4345717
  47.5309184  55.9703740  53.2193255  45.7258889  56.2076033  52.1263947
  46.1794760  57.0461594  51.5980167  45.1167635  55.6282761  51.4325299
  44.7904065  56.7846920  53.1893440  44.3038034  55.9705723  53.7264897
  45.3654934  57.3893831  53.8905738  43.6859040  57.6769049  52.6210868
  43.1483850  57.1381622  51.8407470  42.9928824  57.9495830  53.4169932
  44.2737122  58.9060925  52.0463143  44.9144918  58.6584613  51.3059225
  43.5377159  59.4888323  51.6737237  44.7703777  59.4104666  52.7667511
  48.4055597  55.4095847  50.8460932  48.9663965  56.3698329  51.3715562
  48.4975044  55.1594961  49.5249653  47.9822566  54.3913173  49.1193533
  49.3286200  55.9869269  48.6975289  49.8082912  56.7496612  49.3109221
  50.4404433  55.2087855  47.9769882  49.9963148  54.4311309  47.3556167
  51.0141376  55.8909718  47.3496153  51.6097949  54.3981442  49.1073768
  52.3721936  53.8626893  48.1582011  48.4661152  56.5824759  47.6326102
  47.3201245  56.1788330  47.4430749  49.0090035  57.5801699  46.9086703
  49.9579243  57.8758470  47.0881818  48.2484745  58.2277707  45.8822426
  47.2590207  58.4775367  46.2652534  48.8767717  59.5318698  45.3665962
  49.9152907  59.3507126  45.0895409  48.3243955  59.8819285  44.4945644
  48.8660420  60.6571673  46.3999908  47.8368330  60.8924182  46.6710749
  49.4119226  60.3403019  47.2886470  49.5378970  61.8629516  45.7644366
  50.4479080  61.6485597  44.9169779  49.1578658  63.0114810  46.1149068
  48.1269172  57.3042497  44.7163815  49.0338774  56.5345178  44.4043863
  46.9604779  57.3647842  44.0480852  46.2349430  57.9969342  44.3548188
  46.7184541  56.5486403  42.9023978  47.6286331  56.0086277  42.6415153
  45.6343693  55.5355249  43.1264191  44.7226827  56.0421585  43.4430404
  45.3815206  54.7825536  41.8108905  46.2968539  54.2807098  41.4971730
  44.5951224  54.0427497  41.9604522  45.0729848  55.4893584  41.0406085
  46.0416754  54.6278675  44.2996495  46.1749575  55.2314860  45.1974149
  45.2620832  53.8861856  44.4735565  46.9770161  54.1218527  44.0605102
  46.2450598  57.4645915  41.8263248  45.5430396  58.4380641  42.0934273
  46.6313978  57.1773292  40.5678605  47.2250246  56.3794467  40.3915353
  46.1920825  58.0117678  39.4957014  45.8435030  58.9641388  39.8951773
  47.2904701  58.3215566  38.4659822  48.1588999  58.7397043  38.9749825
  47.5776816  57.4036673  37.9530603  46.8558557  59.3326349  37.3913083
  45.9733143  58.9566876  36.8737321  46.5147987  60.6948297  38.0185422
  47.3915934  61.0883556  38.5328058  46.2108449  61.3899130  37.2358723
  45.6998957  60.5730241  38.7321225  47.9108571  59.4501635  36.2805787
  48.0506063  58.4783239  35.8071895  47.5759354  60.1718498  35.5355300
  48.8555602  59.7838150  36.7098941  45.0888364  57.2693712  38.8172941
  45.1565777  56.0509332  38.6582156  44.0319117  58.0008055  38.4143747
  44.0341907  59.0030241  38.5394854  42.8879103  57.3872560  37.8043299
  42.9995004  56.3032823  37.8297832  41.5411209  57.7112368  38.4833731
  41.4915888  58.7777509  38.7029032  40.7227942  57.4396936  37.8165106
  41.3789546  56.9602722  39.7576460  41.9474939  57.4004622  40.9305973
  42.5388535  58.3160561  40.9396031  41.7723702  56.6882939  42.0947386
  42.2277050  57.0379771  43.0212880  41.0245444  55.5364654  42.0930972
  40.8393774  54.8036277  43.2841812  41.2800300  55.1987294  44.0400380
  40.4463853  55.0971754  40.9276057  39.8487945  54.1855936  40.9255194
  40.6250119  55.8106828  39.7690265  40.1598154  55.4548986  38.8497279
  42.7219309  57.9339239  36.4268619  43.0707386  59.0812092  36.1512346
  42.2211179  57.0780396  35.5164700  42.0752302  56.1090102  35.7610078
  41.8740458  57.4750702  34.1842581  41.5715991  58.5222689  34.1838239
  43.0099643  57.3425733  33.1494602  42.6503751  57.6624831  32.1714763
  43.8503763  57.9684698  33.4495623  43.4620629  55.8936608  33.0718679
  43.9983593  55.3896283  34.0922244  43.2755599  55.2712188  31.9923695
  40.7294415  56.6052762  33.7615936  40.7759117  55.3857068  33.9230838
  39.6506088  57.2206382  33.2330308  39.6474819  58.2240613  33.1179995
  38.5074601  56.4538839  32.8337266  38.6968215  55.3961677  33.0166962
  37.2576933  56.8256785  33.5771549  37.0857942  57.8982053  33.4863948
  36.0909460  56.0427486  32.9519139  36.2809573  54.9731966  33.0416628
  35.1657479  56.2917461  33.4716345  35.9980258  56.3076113  31.8986747
  37.4273002  56.5877051  35.0869391  37.4323481  55.5164438  35.2881221
  38.3688439  57.0239512  35.4205322  36.3131551  57.2054794  35.9334876
  35.3544649  56.7761433  35.6424832  36.4989540  56.9975067  36.9872074
  36.2909593  58.2836512  35.7748913  38.2360110  56.7392864  31.3915859
  38.2803722  57.8883619  30.9545178  37.9620134  55.6770341  30.6086303
  37.9818162  54.7449118  30.9970319  37.6404032  55.8483143  29.2232167
  37.1445652  56.8085034  29.0808063  38.8596558  55.8269940  28.2866236
  39.3732839  54.8701130  28.3797094  38.5297277  55.9629959  27.2566959
  39.5415057  56.6327368  28.5585768  36.7602926  54.7011642  28.8348702
  36.7380814  53.6617972  29.4926314  36.0181293  54.8947392  27.7819427
  35.4791532  56.2214388  27.5235033  36.1437932  56.7587434  26.8469993
  35.3961974  56.7696232  28.4619655  34.0979466  55.9938123  26.8884967
  33.9428083  56.7154856  26.0864875  33.3240600  56.1207555  27.6455214
  34.1549035  54.5467838  26.3680166  34.5115851  54.5443614  25.3380305
  33.1586990  54.1062439  26.4080263  35.1315038  53.8607821  27.3199286
  34.4822008  53.5463292  28.1370108  35.8972520  52.7392703  26.6941450
  37.0314520  52.9586864  26.2684385  35.3001375  51.5309202  26.6318702
  34.3536481  51.4175383  26.9656402  35.9935416  50.3943822  26.0946392
  37.0680298  50.5745565  26.1279809  35.7146436  49.0948490  26.8711539
  35.9785314  49.2336906  27.9195744  34.6566444  48.8444631  26.7934078
  36.5029264  47.8706024  26.3689978  36.3236655  47.7348905  25.3024386
  38.0145188  48.0485560  26.5915288  38.2131680  48.1754581  27.6557342
  38.5422473  47.1674538  26.2264776  38.3608013  48.9290371  26.0502877
  35.9645788  46.5713124  26.9913444  34.9162877  46.4452920  26.7205971
  36.5399326  45.7237953  26.6188072  36.0554265  46.6226868  28.0763358
  35.5383897  50.1966188  24.6847624  34.3541122  50.3218954  24.3760078
  36.4947564  49.8998512  23.7804761  37.4562085  49.8049973  24.0749462
  36.1773633  49.7135749  22.3963201  35.3738254  50.3932357  22.1126173
  37.3640075  49.9837318  21.4534231  37.6999969  51.0132461  21.5771592
  38.1815488  49.3039425  21.6934497  36.9748642  49.7820705  20.1007187
  37.7226842  49.9534891  19.5236739  35.7340697  48.3021272  22.1745948
  36.0148826  47.4045803  22.9665927  34.9937045  48.0970836  21.0714074
  34.7616890  48.8727407  20.4675656  34.4833160  46.8213596  20.6595181
  33.9065895  46.3804617  21.4725954  33.5661376  46.9558620  19.4239539
  32.7377814  47.6249633  19.6568246  34.1373159  47.3624176  18.5893474
  33.0041804  45.5958230  19.0216902  33.2722409  44.5937481  19.7350544
  32.2913458  45.5463371  17.9825565  35.6375187  45.9494509  20.2651333
  35.6632889  44.7571590  20.5638001  36.6464834  46.5455373  19.6064791
  36.6453949  47.5477242  19.4810994  37.7430018  45.7940732  19.0666068
  37.3724823  45.1020314  18.3103710  38.8012899  46.6953444  18.4085966
  38.3114019  47.4036582  17.7404644  39.3451603  47.2407089  19.1798830
  39.7386313  45.8296909  17.6374227  40.8292523  45.2492422  18.2429277
  41.0203170  45.4213493  19.3021601  41.6851292  44.4502810  17.5224656
  42.5462890  43.9944409  18.0110496  41.4594775  44.2230278  16.1856850
  42.1415097  43.5903216  15.6176932  40.3709057  44.7988281  15.5764128
  40.1839582  44.6246345  14.5167867  39.5171399  45.5939910  16.3000555
  38.6558481  46.0406249  15.8032713  38.4166348  45.0786653  20.1888952
  38.7310075  43.8946275  20.0886091  38.6365781  45.7933686  21.3038701
  38.3187389  46.7503383  21.3612050  39.3159627  45.2489990  22.4401518
  40.3322603  44.9732229  22.1587515  39.3861866  46.2363479  23.5587915
  38.4083792  46.6970181  23.6994150  39.8034271  45.4916058  24.8278598
  40.7786686  45.0295373  24.6745703  39.8613683  46.1938900  25.6594488
  39.0680206  44.7198785  25.0552710  40.3579758  47.3584769  23.1694349
  40.0013579  47.8510489  22.2648364  40.4172947  48.0856925  23.9792116
  41.3464817  46.9368262  22.9873151  38.5757641  44.0599588  22.9653123
  39.1806903  43.0353935  23.2754275  37.2401001  44.1567692  23.0701466
  36.7693137  44.9971878  22.7665731  36.4868605  43.0672562  23.6124615
  36.8205892  42.8651631  24.6302447  35.0114413  43.3356206  23.6653081
  34.6672436  43.6704457  22.6867783  34.3072979  42.0260406  24.0578028
  34.6663031  41.6981268  25.0333481  33.2309127  42.1914187  24.1041238
  34.5248725  41.2590259  23.3145338  34.7206139  44.5049070  24.6205409
  34.8980605  44.1879488  25.6482330  35.3759972  45.3422254  24.3808115
  33.2841364  45.0179437  24.5460923  32.5962550  44.2121638  24.8022911
  33.1552278  45.8419246  25.2479022  33.0741909  45.3664384  23.5348682
  36.7129982  41.8866254  22.7300061  36.8849664  40.7651697  23.2023546
  36.7364031  42.1266311  21.4108296  36.6085657  43.0674270  21.0663581
  36.9411057  41.0638231  20.4748547  36.1319608  40.3390325  20.5646458
  36.9702659  41.5779753  19.0249281  36.0742012  42.1670841  18.8296895
  37.8529014  42.2002603  18.8772258  37.0180588  40.4909151  17.9953038
  35.9120252  39.8085781  17.5454706  34.9610728  39.9492517  17.8553096
  36.3479902  38.9217430  16.6158384  35.6378223  38.2635706  16.1152692
  37.6555388  38.9863810  16.4382447  38.0760079  39.9752424  17.3086124
  39.1463541  40.1812892  17.3108337  38.2768029  40.4593898  20.7755510
  38.4323843  39.2392821  20.7639965  39.2743022  41.3114108  21.0705823
  39.0959399  42.3049034  21.1060702  40.6018087  40.8432858  21.3398469
  40.9868812  40.3184681  20.4655559  41.5503987  42.0131157  21.6673805
  41.1437317  42.5896295  22.4982554  42.5296679  41.6214048  21.9425067
  41.7393063  42.9633962  20.4829022  42.4674051  42.5412326  19.7902617
  40.7871433  43.0993775  19.9700701  42.2437589  44.3590482  20.8646246
  42.0238591  45.0585872  20.0581580  41.7463383  44.6888585  21.7767086
  43.7136166  44.2916039  21.0874756  44.1194390  43.4083370  21.3617878
  44.4703756  45.4161055  20.9169327  43.8785752  46.5799987  20.5211410
  42.8825555  46.6056873  20.3556574  44.4391569  47.4106841  20.3954053
  45.8157341  45.3795182  21.1438817  46.2517582  44.5175472  21.4388208
  46.3692571  46.2145777  21.0158718  40.5526542  39.9281931  22.5229480
  41.0991001  38.8281676  22.4786795  39.8793539  40.3429763  23.6160882
  39.4345822  41.2497566  23.6213598  39.8212236  39.4618594  24.7491984
  40.1058617  38.4553884  24.4424469  40.7633848  39.8887963  25.8869072
  40.6900121  39.1749019  26.7073159  41.7892099  39.9149215  25.5193471
  40.4037125  41.1800617  26.3584764  40.9966650  41.4382442  27.0679472
  38.4298378  39.4799553  25.3041506  37.9608439  40.4808165  25.8441828
  37.7649705  38.3698292  25.1523068  37.9793577  37.5755917  23.9533831
  38.7148722  36.7978408  24.1588633  38.3446563  38.2178031  23.1519966
  36.6099432  36.9760842  23.6068735  36.7411625  35.9598521  23.2351844
  36.1302563  37.5838965  22.8396929  35.8352655  37.0165899  24.9346878
  35.9922128  36.0836741  25.4761070  34.7719025  37.1438634  24.7318086
  36.4290655  38.2154017  25.6716003  35.8057748  39.0389102  25.3231169
  36.4224642  38.0463499  27.1571052  35.3659535  38.1796933  27.7695257
  37.5908963  37.7396419  27.7464103  38.4383040  37.7015035  27.1981898
  37.7014048  37.4565885  29.1469508  37.0241516  36.6435189  29.4083797
  39.1159654  37.0330202  29.5795350  39.1206157  36.8181582  30.6481378
  39.4129498  36.1405522  29.0287165  40.2001070  38.0845066  29.3352735
  40.2933315  38.2691847  28.2650847  39.9287993  39.0111429  29.8410764
  41.4995595  37.5246662  29.8994063  41.4213235  36.5303119  30.6691723
  42.5830693  38.0805414  29.5761877  37.3365427  38.6737240  29.9280161
  36.8324925  38.5712580  31.0453787  37.5912851  39.8640296  29.3596740
  37.9495341  39.9068829  28.4163176  37.3564120  41.0752398  30.0876283
  37.9551819  41.0742733  30.9984372  37.7217749  42.3439057  29.2948340
  37.2272326  42.3211543  28.3237472  37.3955653  43.2249153  29.8475630
  39.2349535  42.4907593  29.0405795  39.5918032  41.6365656  28.4651560
  39.5519716  43.7738901  28.2540741  39.2116665  44.6410311  28.8200757
  40.6275816  43.8453187  28.0926373  39.0416565  43.7459717  27.2913179
  40.0332757  42.3899147  30.3515250  39.8519023  41.4198301  30.8142765
  41.0969428  42.4973189  30.1389739  39.7174928  43.1810327  31.0316077
  35.9177770  41.1658449  30.4822841  35.6189485  41.5123421  31.6260691
  34.9731218  40.8678752  29.5700399  35.2418251  40.5951415  28.6354197
  33.6034512  40.9562943  29.9857940  33.5568523  41.3351395  31.0067759
  32.7855671  41.8714176  29.1241787  32.8294808  41.5324065  28.0891703
  31.3325210  41.8414573  29.6252549  31.2981238  42.1766955  30.6618518
  30.7217327  42.5020043  29.0098560  30.9459843  40.8243968  29.5598427
  33.4274345  43.2683041  29.1432653  34.4447642  43.2065779  28.7568303
  32.8432209  43.9457146  28.5204418  33.4500411  43.6443956  30.1660776
  32.9972622  39.5913751  29.8941117  32.6869749  39.1066133  28.8062087
  32.8370854  38.9489174  31.0196522  33.8123901  39.0856363  32.0896707
  33.5016681  39.8822955  32.7656043  34.7863844  39.3291997  31.6652758
  33.8377010  37.7215832  32.8007013  33.9005548  37.8740165  33.8781578
  34.7035920  37.1516551  32.4637797  32.5163108  37.0468088  32.3852529
  31.7401023  37.2891135  33.1111233  32.6550714  35.9662683  32.3495125
  32.2360433  37.6454900  31.0115059  32.8008970  36.9884782  30.3501633
  30.7946261  37.6432141  30.6066597  30.3988367  36.7593091  29.8490221
  29.9948101  38.6153283  31.0929953  30.3703876  39.3108726  31.7216920
  28.6104191  38.6679057  30.7220921  28.3949968  37.8742063  30.0067365
  27.6531000  38.4889926  31.9144496  27.9002892  39.2125508  32.6912766
  26.6266383  38.6479172  31.5839660  27.7222331  37.0969615  32.5447471
  27.4038009  36.3514210  31.8161380  28.7463914  36.8879394  32.8537966
  26.6764747  36.8709569  34.0146723  27.2373716  35.1687028  34.3062072
  28.3151109  35.1635978  34.4691516  26.7355080  34.7658794  35.1859611
  26.9986658  34.5533578  33.4387562  28.3704961  40.0394468  30.1728255
  28.2899961  41.0163552  30.9149783  28.2896757  40.1231941  28.8745626
  29.1368703  39.2597429  28.0665011  28.5708248  38.3812687  27.7567016
  30.0010822  38.9464917  28.6522574  29.5636092  40.1055521  26.8562739
  29.5745596  39.4820312  25.9622936  30.5609414  40.5101694  27.0286532
  28.5012935  41.2136836  26.7835350  27.6828253  40.8914046  26.1398387
  28.9484324  42.1201561  26.3755227  28.0577123  41.3910096  28.2319866
  28.7710055  42.1249267  28.6070555  26.6530220  41.9069686  28.3442919
  26.4410236  43.0823440  28.0628838  25.6883522  41.0613447  28.7456623
  25.9304884  40.1350211  29.0672128  24.2870280  41.3930070  28.7500908
  23.9877269  41.7215020  27.7547973  23.4237518  40.2263937  29.1312583
  23.6699263  39.3707839  28.5024258  23.6847216  39.8828107  30.6055115
  23.4405321  40.7433250  31.2283969  23.0636561  39.0358712  30.8971799
  24.7354239  39.6250866  30.7385662  22.0544144  40.5472645  28.9349348
  21.5110180  39.7952164  29.1813981  23.9675352  42.5021595  29.7081880
  23.0443267  43.2812442  29.4736949  24.7286984  42.6085262  30.8080088
  25.5595908  42.0423630  30.9038054  24.4334757  43.5016955  31.8945087
  23.4411997  43.2807524  32.2877920  25.4406458  43.3737561  33.0498830
  26.4456869  43.5780452  32.6807520  25.1892076  44.0893730  33.8326801
  25.4596547  41.9736106  33.6921268  26.1918592  41.9534797  34.4993270
  24.0843989  41.6052712  34.2713387  23.3407295  41.6104806  33.4744525
  24.1315875  40.6116955  34.7170757  23.8042211  42.3320569  35.0338236
  26.0128067  40.9144164  32.7256903  27.0324380  41.1765921  32.4433513
  26.0107301  39.9398953  33.2139583  25.3881329  40.8744614  31.8333422
  24.3982007  44.9511276  31.4926401  23.6474655  45.7230271  32.0886759
  25.1979768  45.3930821  30.5026621  25.7384743  44.7358046  29.9586503
  25.2460075  46.8126302  30.2610218  25.5156161  47.3295673  31.1819922
  26.2663081  47.2523814  29.1893243  26.4640341  48.3194335  29.2913222
  27.1948967  46.6970684  29.3214257  25.8595952  47.0420421  27.7278770
  24.9374336  47.5865590  27.5248493  26.6498801  47.4102218  27.0736634
  25.6084602  45.5875058  27.3431871  26.3804378  44.9562592  27.7832749
  24.6313161  45.2768375  27.7130169  25.6242761  45.3426021  25.8319737
  26.6195588  45.5518084  25.4398696  25.3654278  44.3034093  25.6290570
  24.6460338  46.2232330  25.1582214  24.8824249  47.1885914  25.3379492
  24.6673967  46.0509878  24.1632464  23.7201248  46.0316053  25.5132854
  23.9036059  47.3639335  29.8953544  23.5045512  48.4044673  30.4181065
  23.1548395  46.6908180  29.0030913  23.5038017  45.8359894  28.5937095
  21.8650316  47.2113339  28.6525248  21.3584111  46.5112183  27.9882410
  21.2706245  47.3493701  29.5557000  22.0491854  48.5258551  27.9599380
  22.7274092  48.6236873  26.9393179  21.4045778  49.5668078  28.5131806
  20.8831710  49.4409023  29.3689742  21.3765817  50.9037822  27.9923066
  21.0382159  50.8836591  26.9563516  20.4192729  51.7915812  28.8075813
  19.4974432  51.2452059  29.0070888  20.8910263  52.0641734  29.7516375
  20.0904078  53.0581006  28.0300150  20.8605709  53.4135996  27.0998160
  19.0502589  53.6880030  28.3624668  22.7473011  51.5156691  28.0556218
  23.1320710  52.2809021  27.1709758  23.5335143  51.1747583  29.0945221
  23.2406555  50.4485816  29.7324885  24.7960396  51.8258318  29.3229780
  24.6892669  52.8969969  29.1517935  25.1139591  51.6526335  30.3510971
  25.8614530  51.3063406  28.4066897  25.5809036  50.6314443  27.4172070
  27.1314388  51.6667814  28.7185720  27.3095633  52.2320322  29.5364125
  28.2650090  51.2765545  27.9261885  27.9559806  50.5351717  27.1893356
  28.9245340  52.4339203  27.1520211  28.1604936  52.9909411  26.6097395
  29.4297902  53.0988976  27.8524647  29.9626325  51.9455600  26.1341514
  30.6004180  51.1928234  26.5975284  29.4527324  51.5099428  25.2748835
  30.9024978  53.0234817  25.5770553  31.5176023  53.4221603  26.3837775
  31.5451559  52.5862681  24.8128993  30.0786692  54.1136537  24.9825047
  29.7079873  53.9847577  24.0518705  29.8467221  55.2497672  25.7027829
  30.4071094  55.3980949  26.9394441  30.9916024  54.6659045  27.3167571
  30.2345148  56.2393088  27.4711113  29.0724083  56.2469363  25.1825004
  28.6707896  56.1420137  24.2617433  28.9047698  57.0849562  25.7207557
  29.3220900  50.7432309  28.8460345  29.2435343  50.9033982  30.0618965
  30.3284652  50.0504121  28.2697080  30.3332179  49.9039152  27.2704002
  31.4133417  49.5028074  29.0348916  31.0445983  49.1772825  30.0075997
  32.0793865  48.2906642  28.3626520  32.4552233  48.5798661  27.3812203
  32.9072956  47.9417060  28.9798188  31.1284506  47.1444832  28.1740149
  30.7972000  46.2453494  29.1638051  31.1527854  46.2454025  30.1091403
  29.9110265  45.3740223  28.6202846  29.5029131  44.5637756  29.2244723
  29.6503080  45.6477177  27.3529147  30.4203175  46.7646888  27.0762364
  30.3428614  47.1520528  26.0603373  32.4575080  50.5635313  29.2076801
  32.6093885  51.4409667  28.3594510  33.2028427  50.5116917  30.3321829
  33.0350656  49.7878813  31.0163242  34.2364867  51.4809083  30.5649107
  34.4613581  52.0034160  29.6351162  33.8821760  52.5583706  31.6079399
  33.5581706  52.0782950  32.5313288  34.7592787  53.1739785  31.8074838
  32.7602538  53.5076825  31.1832558  32.7298459  54.3611109  31.8606303
  32.9444045  53.8571826  30.1673620  31.1016813  52.7685935  31.1930518
  30.9997189  52.6340125  33.0008982  31.0861785  53.6256629  33.4450302
  30.0422586  52.1938827  33.2795667  31.8094255  52.0015842  33.3649190
  35.4259328  50.7613330  31.1112854  35.3216164  49.6306530  31.5827627
  36.6120467  51.3979251  31.0251200  36.6726809  52.2919416  30.5591179
  37.7556718  50.7680537  31.6084224  37.4354981  49.9159531  32.2080160
  38.7954575  50.2300627  30.6097085  39.5293860  49.6232833  31.1400545
  38.2956552  49.6197919  29.8574670  39.5777105  51.2989396  29.8543434
  38.8836778  51.9520844  29.3253620  40.1637965  51.8877303  30.5599834
  40.4848322  50.5670679  28.8756431  39.9898549  50.2029027  27.7757799
  41.6786313  50.3582962  29.2182784  38.4134692  51.7656219  32.4989263
  38.4611355  52.9588286  32.1981978  38.9096880  51.2839222  33.6498969
  38.8259611  50.3003230  33.8634910  39.5580871  52.1520273  34.5803630
  39.5284911  53.1749639  34.2050979  38.9174829  52.1492440  35.9378991
  38.8956445  51.1316132  36.3278349  39.7421352  53.0490946  36.8719776
  39.7634193  54.0637716  36.4743867  39.2886938  53.0572372  37.8631511
  40.7599597  52.6653455  36.9417725  37.4484895  52.5784434  35.7899452
  36.9294424  51.8793420  35.1342399  36.9697959  52.5810628  36.7692026
  37.4033454  53.5796280  35.3613520  40.9484640  51.6411885  34.7496583
  41.1695054  50.4351426  34.8651914  41.9322322  52.5565320  34.7515092
  41.7117623  53.5350743  34.6334079  43.2871523  52.1271128  34.9220958
  43.3088007  51.0511189  35.0949183  44.1515043  52.4126734  33.7270155
  44.0744337  53.4681751  33.4661002  45.6071872  52.0641843  34.0861417
  45.6740048  51.0089275  34.3508476  46.2512225  52.2649621  33.2299831
  45.9285943  52.6715395  34.9322600  43.6165978  51.6483499  32.5008827
  43.8426679  50.5872934  32.6064869  42.5374121  51.7840626  32.4298916
  44.2176646  52.1077513  31.1715889  45.2982249  51.9661621  31.1926040
  43.7907611  51.5220215  30.3574800  43.9929709  53.1629327  31.0160098
  43.8364301  52.8738138  36.0896631  43.6271357  54.0778586  36.2277282
  44.5351436  52.1632795  36.9923604  44.6608155  51.1692688  36.8648875
  45.0890051  52.8394166  38.1226087  44.8267164  53.8964780  38.0787340
  44.5994291  52.3133033  39.4865630  44.7565300  51.2359431  39.5386533
  45.1576206  52.8004267  40.2860835  43.1188402  52.5466099  39.7927418
  42.9441439  53.6101335  39.9555287  42.5151346  52.2042475  38.9522481
  42.6444712  51.7984460  41.0439783  42.7353562  50.7243841  40.8820217
  43.2577605  52.0899713  41.8966147  41.1889382  52.0733371  41.4234301
  41.0566900  53.1390180  41.6103397  40.5356187  51.7642742  40.6074933
  40.8346292  51.3165173  42.6450069  41.4362545  51.6021270  43.4043314
  39.8725245  51.5029493  42.8893382  40.9533398  50.3280456  42.4749171
  46.5571444  52.6046515  38.1241504  47.0276662  51.5029074  37.8474608
  47.3255323  53.6661492  38.4199134  46.9096639  54.5826352  38.5048057
  48.7248371  53.4832975  38.6108827  48.9896283  52.4486036  38.3931825
  49.6363543  54.3180028  37.7698936  49.4362075  54.1261349  36.7157454
  49.3963820  55.8066767  38.0736064  49.5969496  55.9999635  39.1274154
  50.0611559  56.4149220  37.4602434  48.3607464  56.0615691  37.8486891
  51.0704017  53.8347507  38.0494153  51.3429198  54.0787112  39.0762152
  51.1251166  52.7555935  37.9061483  52.1371610  54.4476643  37.1577577
  52.1411207  55.5300302  37.2864756  53.1133949  54.0463614  37.4298287
  51.9233158  54.2069142  36.1164078  48.9600312  53.8880959  40.0209887
  48.4271642  54.8960567  40.4814166  49.7543433  53.0918017  40.7534181
  50.2146066  52.3029924  40.3220974  49.9505041  53.3579754  42.1439898
  49.2038636  54.0746089  42.4861353  49.8136784  52.0623739  42.9679810
  48.9441214  51.5024273  42.6238451  50.7097101  51.4546479  42.8419004
  49.6310295  52.2136827  44.4800442  48.8474552  52.9443672  44.6805741
  49.3497039  51.2526220  44.9105327  50.8682700  52.6843204  45.2401679
  51.7304596  52.0916622  44.9344157  51.0534912  53.7353659  45.0185918
  50.7090766  52.5411449  46.7556741  51.6131964  52.8944662  47.2514887
  49.8571081  53.1333827  47.0895951  50.4834153  51.1207106  47.1072397
  51.2722327  50.5688707  46.8017245  50.3793543  51.0340612  48.1081209
  49.6447312  50.7902922  46.6516832  51.3253681  53.9199833  42.3003045
  52.2893891  53.3971464  41.7444304  51.4380694  55.0282254  43.0619420
  50.6228306  55.4130775  43.5173259  52.7121192  55.6614491  43.2268482
  53.4462783  55.1744351  42.5850328  52.6682435  57.1530467  42.8574617
  52.0334544  57.2926764  41.9824500  52.2638526  57.7232562  43.6937805
  54.0820667  57.6130448  42.5513803  54.2858646  58.6529954  41.9269043
  55.0917978  56.8203022  42.9995000  56.0512660  57.0812589  42.8222371
  54.8778253  55.9740548  43.5076160  53.1032784  55.5348147  44.6672045
  52.4061488  55.9975778  45.5687302  54.2362900  54.8460609  44.8894940
  54.7627480  54.4752199  44.1114073  54.8432389  54.5431324  46.1540459
  54.0759567  54.2210262  46.8580522  55.8871136  53.4228492  46.0374432
  56.6414353  53.7034689  45.3023577  56.3638013  53.2675226  47.0052978
  55.1362812  52.2139450  45.6055585  54.4450200  51.4601001  46.5255089
  54.4496475  51.7451727  47.5775603  53.7450227  50.3454713  46.1297069
  53.2007354  49.7538671  46.8658160  53.7316798  49.9773100  44.8056868
  53.1768486  49.0932989  44.4913835  54.4190375  50.7261439  43.8807711
  54.4101181  50.4366391  42.8299583  55.1174967  51.8403007  44.2826896
  55.6592715  52.4289360  43.5423596  55.5263252  55.7321549  46.7599541
  55.6473149  55.8177523  47.9810043  56.0240669  56.6729285  45.9319812
  55.7947617  56.6525892  44.9485660  56.8821138  57.7091971  46.4393045
  57.7792989  57.2617640  46.8670449  57.3278364  58.7055660  45.3487994
  57.9985602  59.4460053  45.7846646  57.8471111  58.1682043  44.5552654
  56.1136948  59.4157937  44.7601783  54.9938932  58.8455467  44.8164767
  56.3006334  60.5459857  44.2339074  56.2714597  58.4911738  47.5699998
  56.8721888  58.5734867  48.6403704  55.0684265  59.0760697  47.4106985
  54.5727259  58.9813341  46.5358236  54.5485579  59.8191113  48.5236162
  55.3245320  59.9307262  49.2809176  54.0565666  61.2400257  48.1776667
  53.7836435  61.7636912  49.0938471  54.8513582  61.7867886  47.6702649
  52.8405377  61.1487336  47.2641387  51.7453330  61.5743508  47.6281244
  53.0340778  60.5755938  46.0459733  52.2602135  60.4907361  45.4025193
  53.9507946  60.2374186  45.7903003  53.3864470  59.0460121  49.0476944
  52.5194628  58.6269505  48.2819903  53.3553105  58.8073276  50.3748381
  54.0918793  59.1604514  50.9688666  52.2696999  58.0504778  50.9279104
  51.3837291  58.1770899  50.3057174  52.5680556  56.5437716  51.0131954
  53.3934636  56.3748766  51.7047698  51.6827033  56.0171326  51.3694296
  53.0340652  55.8086195  49.4200788  53.2021555  54.5725064  49.8812387
  52.0688256  58.4964113  52.3420497  53.0320465  58.8057386  53.0417396
  50.7962215  58.6010986  52.7772571  50.0297988  58.4161731  52.1459895
  50.5257325  58.9748049  54.1359434  51.2147879  59.7624654  54.4407264
  49.0976648  59.5013345  54.3461861  48.3910027  58.8536789  53.8272737
  48.8664823  59.5107699  55.4113461  49.1055390  60.9074751  53.7605405
  50.1751319  61.5654991  53.8537087  48.0586590  61.3375776  53.2077304
  50.8069867  57.8638303  55.1113682  51.4996193  58.0789746  56.1039275
  50.3108279  56.6340733  54.8527680  49.8026486  56.4643348  53.9965889
  50.5070080  55.5639318  55.7994863  50.8145081  55.9790536  56.7592866
  49.2535674  54.7112802  56.0593538  48.8939258  54.2966235  55.1176442
  49.5013938  53.8988028  56.7424075  48.0663993  55.4417040  56.6820569
  48.3582952  55.8527042  57.6484815  47.7512956  56.2512806  56.0237277
  46.9591294  54.4096246  56.8425422  45.8693281  54.5531971  56.2891951
  47.2523704  53.3319875  57.6155914  46.5574678  52.6132440  57.7591861
  48.1640063  53.2542538  58.0433517  51.4621344  54.5959198  55.1929558
  51.2023268  54.0519889  54.1200475  52.5858435  54.3212145  55.8787734
  52.7444298  54.7482267  56.7802228  53.5233187  53.4186212  55.2875674
  53.0605137  52.9192935  54.4363431  54.7834813  54.1450940  54.7920693
  54.4940492  54.9990900  54.1796813  55.3635257  54.4918652  55.6472876
  55.7185754  53.2892394  53.9422829  56.1803238  52.5246437  54.5670089
  55.1499905  52.8112876  53.1445515  56.8375200  54.1077614  53.2967368
  56.4037054  54.8723085  52.6522435  57.4345120  54.5845734  54.0741365
  57.6756330  53.1719403  52.4997710  57.8725783  52.2575835  52.8809056
  58.1593928  53.5552696  51.2838841  57.8744146  54.7935547  50.7842850
  57.3012029  55.4306927  51.3186852  58.2380899  55.0668831  49.8825470
  58.9363256  52.6980660  50.5626168  59.1502067  51.7827281  50.9320916
  59.2945438  52.9821981  49.6620352  53.9221639  52.4228196  56.3249963
  54.0383344  52.7576545  57.5029246  54.0942993  51.1452146  55.9171868
  53.9160322  50.8937546  54.9553714  54.5301222  50.1676622  56.8688625
  54.6439747  50.6367592  57.8461469  53.5799075  49.0168879  57.0361403
  53.4318474  48.5246140  56.0749718  54.2128159  48.0474730  58.0478170
  54.3641472  48.5604073  58.9976053  53.5508913  47.1945149  58.1975471
  55.1727518  47.6992479  57.6665538  52.1793788  49.5038592  57.4487361
  51.5925238  48.6595544  57.8104700  52.2713033  50.2475120  58.2403357
  51.3957460  50.1481552  56.3060488  51.2648831  49.4246997  55.5013209
  50.4189103  50.4673579  56.6693681  51.9436643  51.0126564  55.9311849
  55.8018243  49.5703285  56.3493002  55.7730218  48.7810621  55.4048173
  56.9534942  49.9421645  56.9501383  56.9400988  50.6417281  57.6785141
  58.2177255  49.3667353  56.5821094  58.2711940  48.3414522  56.9482172
  58.4768746  49.3147422  55.0655592  59.3959098  48.7614790  54.8722373
  57.6428650  48.8170349  54.5707709  58.6120310  50.7360811  54.5415435
  57.9618834  51.6580033  55.0289453  59.4877491  50.9173791  53.5168661
  59.6201536  51.8396334  53.1269738  60.0017401  50.1289463  53.1504133
  59.2912339  50.2162001  57.1955776  59.0248454  51.3208700  57.6641058
  60.5426569  49.7108170  57.2230983  60.7261985  48.7954393  56.8377462
  61.6055932  50.4826254  57.8024093  61.2548721  51.4960657  57.9974289
  62.1102475  49.8965026  59.1308809  61.2930157  49.8724758  59.8517513
  62.4779825  48.8838355  58.9654226  63.2109939  50.7604355  59.6388515
  62.9354422  51.8741417  60.3980984  61.9026127  52.1325939  60.6316900
  63.9554634  52.6675301  60.8669169  63.7286846  53.5489554  61.4667192
  65.2623652  52.3497395  60.5795325  66.3114766  53.1605793  61.0596295
  66.0015622  53.9081630  61.5760319  65.5458701  51.2413901  59.8217182
  66.5808977  50.9887987  59.5914664  64.5211278  50.4523975  59.3549946
  64.7565660  49.5742336  58.7537482  62.7713047  50.4894138  56.8604069
  63.0966463  49.4690160  56.2562551  63.4213762  51.6634195  56.6949756
  63.0797984  52.4982171  57.1494397  64.5992000  51.7386795  55.8757491
  65.3237699  50.9966895  56.2112316  64.3472549  51.4777210  54.3809761
  63.8731512  50.5041626  54.2564408  63.6938601  52.2532450  53.9813040
  65.6158833  51.4815694  53.5787466  66.4791964  50.4129736  53.4880845
  66.3609295  49.5146994  53.9344208  67.5056658  50.8039557  52.6901506
  68.3207345  50.1135625  52.4730812  67.3603835  52.0451268  52.2635085
  66.1702550  52.4711642  52.8227359  65.8707352  53.4913445  52.5826916
  65.1546232  53.1236799  55.9898943  64.4142476  54.0721209  56.2431302
  66.4873781  53.2756111  55.8234150  67.0682229  52.4703471  55.6382954
  67.0599430  54.5894160  55.9131600  66.4119429  55.3041502  55.4058632
  67.2304274  55.0505070  57.3715030  66.2712593  54.9923051  57.8860013
  67.9517307  54.4066232  57.8747277  67.7209620  56.4577844  57.3814551
  66.8396653  57.4962275  57.1974658  65.7807549  57.2910220  57.0403056
  67.2782003  58.7975127  57.2090494  66.5705489  59.6124842  57.0568930
  68.6082078  59.0719349  57.4123259  68.9562625  60.1048242  57.4222012
  69.4956639  58.0409367  57.6026897  70.5524844  58.2541547  57.7632162
  69.0510161  56.7389101  57.5908195  69.7612796  55.9273443  57.7488910
  68.4268987  54.5668167  55.2873003  69.0933590  53.5302900  55.2719013
  68.8831272  55.7303942  54.7718160  68.2921819  56.5494679  54.7731984
  70.2019842  55.8499565  54.2108837  70.7198988  56.6894607  54.6746688
  70.7604829  54.9323096  54.3955527  70.1247662  56.0831174  52.7318099
  69.2320181  55.5818691  52.0513792  71.0804160  56.8796237  52.1997984
  71.7819040  57.2943618  52.7964616  71.1098353  57.1438645  50.7908139
  70.5699257  56.3584226  50.2619683  70.4617436  58.4891754  50.4144873
  70.5158992  58.6297811  49.3349520  69.4180048  58.4907465  50.7286636
  71.1232649  59.7069380  51.0570828  71.2291186  59.5401969  52.1290405
  72.1074970  59.8619334  50.6150809  70.1906898  61.2520273  50.8443679
  70.3665133  61.2908657  49.0382240  69.9172669  60.3950228  48.6095724
  69.8640664  62.1735665  48.6426394  71.4239449  61.3273643  48.7762938
  72.5329614  57.1207469  50.3150662  73.4409249  57.5923092  50.9989940
  72.7493818  56.5538906  49.1090255  71.9701446  56.2145090  48.5633978
  74.0508662  56.3903708  48.5205678  74.7949999  56.2770255  49.3089313
  74.1653570  55.1900259  47.6245360  75.2068733  55.0500148  47.3351557
  73.6727422  53.9538788  48.3711624  72.6313320  54.0945826  48.6605873
  73.7545576  53.0809786  47.7235123  74.2799307  53.8017639  49.2635097
  73.3656325  55.3741535  46.4664825  73.4430989  54.6041796  45.8983809
  74.3244075  57.5291060  47.5939421  73.6742662  58.5716968  47.6224146
  75.3514746  57.3085403  46.7535362  75.8632675  56.4389910  46.7988337
  75.8383550  58.2004095  45.7464087  76.0142277  59.1828451  46.1845735
  77.1604684  57.6981838  45.1337271  77.8255376  57.3619605  45.9291742
  76.9558822  56.8685879  44.4569589  77.8323292  58.8239771  44.3595711
  77.1946165  59.3812823  43.4280163  79.0005272  59.1489026  44.7013181
  74.8224131  58.3142049  44.6472483  74.7266973  59.3575127  44.0032970
  74.0184125  57.2483213  44.4245913  74.0343582  56.4624999  45.0588867
  73.1139055  57.1618295  43.3056247  73.6855516  57.0802232  42.3811462
  72.1612564  55.9455143  43.3629231  71.5221244  55.9420194  42.4799750
  72.7462115  55.0262007  43.3910301  71.2726678  55.9928554  44.6044149
  71.2008691  56.9944674  45.3133862  70.5794980  54.8597949  44.8923085
  69.9756682  54.8327101  45.7014783  70.6713280  54.0499625  44.2957856
  72.3169740  58.4207704  43.1173617  71.8968955  59.0821620  44.0646527
  72.1486187  58.8002597  41.8323367  72.5260693  58.2350128  41.0852577
  71.4507284  59.9866749  41.4184704  71.7964598  60.8362652  42.0073381
  71.6715334  60.3245904  39.9377395  72.7342250  60.4846251  39.7556002
  71.3176939  59.4995153  39.3195576  70.9556155  61.5027549  39.6017573
  71.0969327  61.7097377  38.6750495  69.9783710  59.7925304  41.6152514
  69.2043616  60.7454508  41.5484300  69.5564029  58.5383521  41.8576904
  70.2274718  57.7900887  41.9570304  68.1716536  58.1828639  41.9885166
  67.6455381  58.4228374  41.0645500  68.0137159  56.6819679  42.2691567
  68.4066030  56.4537525  43.2599427  66.9582990  56.4129315  42.2265579
  68.7589721  55.8063599  41.2592567  68.3690104  55.9926596  40.2585954
  69.8220380  56.0458223  41.2847635  68.6236817  54.3079422  41.5284532
  68.7907180  54.1120099  42.5876078  67.6224808  53.9775131  41.2518436
  69.6504102  53.6133874  40.7004270  69.4489474  53.4436204  39.7253930
  70.8318558  53.2213268  41.2609122  71.0257975  53.3406349  42.6042760
  70.2923200  53.7204268  43.1855410  71.9021684  53.0487496  43.0127813
  71.8235176  52.6935945  40.4840290  71.6818052  52.5928757  39.4891052
  72.6941126  52.4064218  40.9079334  67.5792438  58.9112013  43.1549746
  66.4434145  59.3855008  43.0975559  68.3394794  59.0303186  44.2555462
  69.2957803  58.7055054  44.2463201  67.7674462  59.6220636  45.4280306
  66.6817994  59.5335553  45.3875770  68.2436347  58.9530696  46.7301951
  69.3332211  58.9493132  46.7599702  67.8592088  59.5079571  47.5860086
  67.7632308  57.4931064  46.8603094  66.6741822  57.4639313  46.8253405
  68.3084623  56.6139209  45.7226621  69.3981482  56.6206293  45.7479300
  67.9489254  55.5925698  45.8478653  67.9653544  57.0044618  44.7646145
  68.0765718  56.9198014  48.2515260  67.5747851  57.5172218  49.0127084
  67.7245345  55.8897799  48.3083295  69.1529262  56.9452501  48.4215632
  68.0795231  61.0777426  45.4903577  69.1127467  61.5450255  45.0139181
  67.1394816  61.8420585  46.0718809  66.2924884  61.4198591  46.4246558
  67.3376635  63.2466059  46.1905594  68.3957361  63.4766271  46.0653720
  66.5425726  64.0145711  45.1258185  66.5913641  63.4783116  44.1781137
  65.5025921  64.1012992  45.4404911  67.0477220  65.4263200  44.8647957
  66.9067799  66.0342408  45.7584782  68.1075431  65.3926686  44.6123159
  66.2286897  65.9642301  43.7056491  64.9928934  65.7245684  43.7023774
  66.8264035  66.6087776  42.8027855  66.8270445  63.6289790  47.5369393
  65.7866446  63.1506143  47.9822712  67.5528422  64.4576810  48.2199507
  69.0002925  64.3534095  48.2414025  69.4244022  65.0221613  47.4924016
  69.2945018  63.3274885  48.0199844  69.4193838  64.7619677  49.6656738
  70.3154489  65.3807426  49.6178831  69.6265298  63.8683489  50.2544329
  68.2050381  65.5357157  50.2116412  68.3211407  66.5970323  49.9920366
  68.1380289  65.3936083  51.2902583  67.0301292  64.9113075  49.4654611
  66.7851675  64.0532478  50.0914207  65.9695926  65.8600257  49.0414541
  66.0253597  66.3327769  47.9092570  64.9661959  66.1213547  49.8821302
  64.9158906  65.6458309  50.7717630  63.9812634  67.0819176  49.4862251
  63.6743254  67.6668303  50.3532692  64.4031466  67.7457675  48.7316276
  62.7940679  66.3739709  48.9181976  61.7253239  66.9652254  48.7741931
  62.9385931  65.0822451  48.5775616  63.8330531  64.6270891  48.6910269
  61.8109285  64.3701143  48.0555727  61.1777261  65.0547021  47.4912205
  62.1855213  63.2439263  47.1351952  61.2813584  62.7636090  46.7611833
  62.9968850  63.8180472  45.9608324  63.8970890  64.3002830  46.3418587
  63.2765193  63.0115018  45.2830504  62.3926925  64.5496859  45.4244027
  62.9536684  62.2768461  47.8347837  63.1878889  61.5618802  47.2384911
  61.0996134  63.7809846  49.2248357  61.6068362  63.8042933  50.3452869
  59.8879233  63.2478292  48.9852394  59.5092074  63.2550228  48.0489582
  59.1122979  62.6628282  50.0395714  58.9045203  63.4161482  50.7994639
  57.7723983  62.1138462  49.5294462  57.9562788  61.3419179  48.7821753
  57.2134077  61.6869162  50.3621289  57.0039494  63.2744886  48.9146963
  57.0430097  64.3983630  49.4131274  56.2943116  62.9977620  47.7881988
  55.7646826  63.7293943  47.3361955  56.3000579  62.0618384  47.4085742
  59.8997550  61.5093256  50.5618837  60.0576819  61.3433919  51.7715015
  60.4245802  60.6735909  49.6493867  60.2449209  60.8216679  48.6665867
  61.2301736  59.5898675  50.1172293  61.6545974  59.8447734  51.0883043
  60.4959595  58.2505680  50.3033494  59.6634975  58.3849071  50.9940442
  60.1170203  57.9065581  49.3409761  61.4277829  57.1748991  50.8702633
  62.1049975  56.8312756  50.0883399  62.0067767  57.5924253  51.6939988
  60.7226039  55.9318005  51.4164075  59.9699199  56.2313571  52.1456753
  60.2416474  55.3969944  50.5974065  61.6832481  54.9614750  52.1079133
  62.1566768  55.4593310  52.9541433  61.1296781  54.0918017  52.4619299
  62.7303378  54.5169724  51.1581441  63.2491198  55.3188352  50.8295395
  63.3581822  53.8777045  51.6242429  62.2973207  54.0514421  50.3733659
  62.3107681  59.3531023  49.1225983  62.1387428  59.5652534  47.9231388
  63.4865650  58.9478558  49.6283274  63.6211130  58.9136629  50.6287412
  64.5582748  58.5614015  48.7673797  64.6133026  59.2492645  47.9236288
  65.9364272  58.5670595  49.4521725  65.8752257  58.0278318  50.3974698
  66.6665974  58.0819652  48.8043801  66.3336919  60.0126025  49.6986335
  66.4883618  60.7966788  48.7637888  66.4985229  60.3785610  50.9968177
  66.7625041  61.3272682  51.2212463  66.3563170  59.7002227  51.7314846
  64.2484060  57.1517059  48.4063677  63.5304226  56.4631732  49.1271393
  64.7786532  56.6801268  47.2699259  65.3770259  57.2696591  46.7091212
  64.4626295  55.3382436  46.9031173  63.3990233  55.1589617  47.0602765
  64.7055776  55.1815001  45.8521620  65.2752335  54.4368306  47.7651170
  66.0709078  54.8756580  48.5945252  65.0356220  53.1270025  47.6116126
  64.2839103  52.8180082  47.0119859  65.8217166  52.1416163  48.2793141
  66.6339641  52.6285592  48.8189805  65.0632518  51.2855701  49.3095214
  65.7779337  50.7464890  49.9313901  64.4499375  51.9311896  49.9381079
  64.1281672  50.2408295  48.7017321  63.2084075  50.7238036  48.3717640
  64.6158034  49.7681652  47.8491470  63.7474705  49.1373115  49.6943766
  63.6308479  48.1933742  49.1619477  64.5318125  49.0362508  50.4445058
  62.4402925  49.3913731  50.4456710  62.5177584  48.9907327  51.4564068
  62.2508903  50.4637036  50.4939750  61.3171839  48.7289416  49.7432625
  61.4876222  47.7344189  49.6988211  60.4577846  48.9011595  50.2451330
  61.2402963  49.0995330  48.8068602  66.2412885  51.2488785  47.1632995
  66.1426990  51.6347664  45.9996408  66.7712799  50.0573202  47.4730720
  66.8988049  49.7975244  48.4407205  67.1430062  49.1828685  46.4056210
  67.6172140  49.7593871  45.6113589  68.1335984  48.0646251  46.7852207
  68.2615784  47.3892972  45.9392582  69.0959029  48.5044673  47.0471539
  67.6421811  47.2809758  47.9440877  67.7623199  47.7975823  49.2125771
  68.2068786  48.7817684  49.3603778  67.3262821  47.0837830  50.3005140
  67.4179511  47.5055330  51.3014258  66.7744234  45.8373927  50.1250454
  66.4275824  45.2685596  50.9877331  66.6615799  45.3116657  48.8606295
  66.2248961  44.3231452  48.7183809  67.0986743  46.0302486  47.7726736
  67.0132338  45.6055463  46.7724597  65.9205260  48.6544877  45.7173435
  65.9591762  48.3940718  44.5164073  64.8104081  48.4669905  46.4644956
  64.8239852  48.6806062  47.4515538  63.5932728  47.9646190  45.8845322
  63.8066539  47.0565369  45.3206575  62.4829830  47.6025986  46.8915315
  62.4993264  48.3096733  47.7209153  61.5133318  47.6473407  46.3956739
  62.7164835  46.2260648  47.4057721  63.5937273  45.9787441  48.4381658
  64.1423238  46.8017659  48.8961797  63.7793244  44.6936628  48.8931383
  64.4708666  44.5003947  49.7132100  63.0971494  43.6463020  48.3199739
  63.2560061  42.6299973  48.6805141  62.2173109  43.8883670  47.2937158
  61.6678098  43.0630937  46.8408663  62.0340650  45.1729429  46.8422385
  61.3354643  45.3511801  46.0247494  63.0015825  48.9540599  44.9432972
  63.2404714  50.1563367  45.0310963  62.2444022  48.4208519  43.9661984
  62.1687230  47.4176945  43.8764885  61.5197351  49.2096929  43.0201829
  61.4723644  50.2418073  43.3674508  62.1596637  49.2195779  41.6237866
  61.5156318  49.7628015  40.9322447  63.1328619  49.7080086  41.6729869
  62.3270123  47.8884550  41.1599598  62.7271143  47.9015647  40.2874082
  60.1686399  48.5812681  42.9369834  60.0477976  47.3560888  42.9098017
  59.1004649  49.3986500  42.9145563  59.2309627  50.4001734  42.9099655
  57.8057915  48.7931495  42.8979980  57.9036322  47.7311946  42.6726577
  57.0610559  48.9161482  44.2390551  57.0672235  49.9563800  44.5645992
  56.0313274  48.5807477  44.1155004  57.6732930  48.0859798  45.3697448
  57.4750642  47.0287671  45.1933715  58.7499729  48.2528245  45.4017649
  57.1065741  48.4419785  46.7457592  56.0174327  48.4387118  46.7026393
  57.4428598  47.7085412  47.4786173  57.6227543  49.8001320  47.0755458
  58.4113818  50.1556682  46.5542397  57.0467254  50.5517167  48.0592465
  55.9807848  50.0779421  48.7653303  55.6107591  49.1607353  48.5606046
  55.5660257  50.6463394  49.4898985  57.5418403  51.7926318  48.3321788
  58.3285774  52.1459313  47.8065133  57.1196016  52.3528754  49.0587738
  56.9647395  49.4694041  41.8715161  57.0907194  50.6685586  41.6331223
  56.0975234  48.6845602  41.2092975  56.0857476  47.6890821  41.3795461
  55.1878040  49.2446012  40.2628480  55.1006829  50.3177230  40.4329034
  55.6281553  49.0411766  38.8007792  56.6002899  49.5089667  38.6451322
  55.7004153  47.9746760  38.5875774  54.6859977  49.6270164  37.9142146
  54.9729213  49.4927259  37.0079912  53.9012664  48.5148086  40.4571695
  53.8809204  47.2862366  40.5318406  52.7895491  49.2578992  40.5717420
  52.8510551  50.2657336  40.5475159  51.5310485  48.5965970  40.7270635
  51.6670437  47.5221020  40.6043234  50.8707385  48.8148000  42.1006239
  51.5271160  48.4361592  42.8841410  50.6971957  49.8796395  42.2558644
  49.6291327  48.1268072  42.1600383  49.2254578  48.2687556  43.0193968
  50.6151277  49.1874148  39.7111279  50.5370316  50.4069222  39.5648957
  49.9061823  48.3229586  38.9635438  50.0219330  47.3283173  39.0954165
  48.9898919  48.8153317  37.9834063  48.8325368  49.8830212  38.1363043
  49.4656582  48.6293736  36.5721381  48.7437177  49.0689342  35.8838877
  50.8281776  49.3270737  36.4173367  51.5438232  48.8857869  37.1110347
  51.1876555  49.2008379  35.3960928  50.7197021  50.3895850  36.6350602
  49.5874092  47.2479346  36.2724763  49.8920367  47.1422928  35.3682406
  47.7442990  48.0156857  38.1306424  47.7744289  46.8892752  38.6264503
  46.6003766  48.5869399  37.7193137  46.6118288  49.5213790  37.3361789
  45.3964794  47.8290111  37.8462486  45.6392869  46.7682861  37.9095434
  44.5914254  48.2037134  39.1003345  45.2292728  48.1209957  39.9803389
  44.2308671  49.2282523  39.0085861  43.4833071  47.3297883  39.2430573
  42.9855030  47.5698280  40.0280234  44.5514849  48.1225116  36.6554964
  44.6200276  49.2168537  36.0989732  43.7607634  47.1301140  36.2002079
  43.8062536  46.2139435  36.6228924  42.8643174  47.3961075  35.1173404
  42.8243722  48.4697321  34.9334008  43.2388786  46.7369331  33.7778349
  44.2979333  46.8981427  33.5765543  43.0383197  45.6668269  33.8302664
  42.4404661  47.3107647  32.5988524  41.3750739  47.2659519  32.8247553
  42.7326350  48.3475096  32.4318210  42.6390712  46.5784423  31.2692901
  43.7014958  46.3931435  31.1111214  42.1048206  45.6286633  31.2936909
  42.0923645  47.4654674  30.2023036  41.8698469  48.4220528  30.4379507
  41.8930331  47.0060649  28.9327012  42.1077318  45.6935651  28.6319791
  42.4161923  45.0573224  29.3531915  41.9573448  45.3634830  27.6893608
  41.4769577  47.8608301  27.9542796  41.3170861  48.8339242  28.1725204
  41.3306464  47.5167402  27.0160398  41.5356263  46.8457526  35.5127369
  41.3999715  45.6522046  35.7824830  40.5103822  47.7133188  35.5648180
  40.6639401  48.6896427  35.3567031  39.2081932  47.2334504  35.9173858
  39.2272777  46.1457235  35.9851000  38.6595548  47.7227380  37.2258340
  37.5971156  47.4867104  37.2859532  39.4183857  47.0215519  38.3503725
  40.4796790  47.2587404  38.2762197  39.0371631  47.3610845  39.3134342
  39.2807146  45.9436362  38.2652624  38.6666049  49.2517231  37.3099746
  38.1967480  49.6673481  36.4185762  38.1134676  49.5700517  38.1936066
  40.0711734  49.8408041  37.4081628  40.6472309  49.5567864  36.5274860
  40.0068584  50.9274343  37.4647093  40.5639516  49.4594877  38.3025159
  38.2379274  47.6157679  34.8589386  38.3035619  48.7035838  34.2871199
  37.3124974  46.6834582  34.5673330  37.3277935  45.7913626  35.0406527
  36.2952278  46.9209712  33.5951024  36.5346728  47.8221784  33.0306638
  36.1364287  45.8027756  32.6072550  35.9344478  44.8731588  33.1393411
  34.9612719  46.1397033  31.6749287  35.1686383  47.0725779  31.1506719
  34.8308387  45.3369364  30.9492201  34.0500035  46.2488081  32.2629658
  37.4769202  45.6070950  31.8806157  38.2510741  45.3575044  32.6062137
  37.3835976  44.7975701  31.1566959  37.7479155  46.5272691  31.3629845
  35.0185078  47.0475112  34.3546777  34.7527030  46.2871265  35.2853107
  34.1923586  48.0264626  33.9438812  34.4089436  48.5531571  33.1097447
  32.9884393  48.3828937  34.6319294  32.8187428  47.6863308  35.4529667
  33.1146364  49.7761940  35.1776462  33.9257044  49.8099766  35.9050578
  33.4149849  50.7039456  33.9913335  32.5998100  50.6476593  33.2699305
  33.5142242  51.7293631  34.3473831  34.3444072  50.3942600  33.5134548
  31.9129110  50.2009422  36.0294532  31.0389645  50.3242522  35.3898338
  31.7092390  49.4357383  36.7785060  32.1763355  51.5244927  36.7491516
  32.3714773  52.3056273  36.0144080  31.3037843  51.7953542  37.3436157
  33.0417538  51.4171138  37.4030787  31.8611893  48.3737081  33.6430830
  32.0624064  48.6335100  32.4577832  30.6420859  48.0671081  34.1339000
  30.5248884  47.8914987  35.1215873  29.4554029  47.9676848  33.3307790
  29.7128131  47.5706067  32.3488583  28.3837684  47.0453107  33.9337752
  28.1322475  47.3874571  34.9376538  27.4911115  47.0673943  33.3086545
  28.8729390  45.7142222  34.0027782  28.1985523  45.1446404  34.3801096
  28.8354746  49.3214159  33.1658972  29.4698347  50.3540476  33.3734090
  27.5415133  49.3247241  32.7871199  27.0261064  48.4572668  32.7426957
  26.8309151  50.5200368  32.4328719  27.3071007  50.9839327  31.5690739
  25.3566494  50.2814233  32.0665944  24.9285409  51.1994888  31.6641294
  25.2909140  49.4918487  31.3180284  24.4999377  49.8574590  33.2614155
  24.5924854  50.5974964  34.0563246  23.4568966  49.7842433  32.9535135
  24.9989962  48.5061858  33.7440038  25.1884041  47.6084318  32.8816650
  25.2032599  48.3510170  34.9772228  26.8293377  51.5173693  33.5463239
  26.8314610  51.1804548  34.7287414  26.8653775  52.8021854  33.1379129
  26.9874367  53.0175926  32.1587289  26.7448550  53.9634731  33.9705558
  26.7916398  54.8604243  33.3529888  25.4257616  54.0183893  34.7620139
  25.3100364  53.1017695  35.3403867  25.4419496  54.8738713  35.4372832
  24.3301928  54.1489101  33.8664704  23.5109819  54.1825885  34.3658290
  27.8808298  54.1232096  34.9280919  28.4826074  53.1555585  35.3918947
  28.2280453  55.4046082  35.1698977  27.7834655  56.1534302  34.6583176
  29.2062722  55.8500021  36.1186392  30.1337208  55.2964161  35.9720761
  29.5185605  57.3503791  35.9735633  29.9140254  57.5449822  34.9766499
  28.6059539  57.9278921  36.1209678  30.5547834  57.8772717  36.9817642
  30.2261037  57.6470738  37.9952135  31.9316072  57.2344928  36.7591449
  32.2816856  57.4636514  35.7526508  32.6394858  57.6289987  37.4880988
  31.8522754  56.1539498  36.8784499  30.6038830  59.4146106  36.9813173
  29.6249296  59.8099911  37.2522858  31.3454285  59.7551728  37.7039713
  30.8761345  59.7696620  35.9873773  28.6662392  55.6574640  37.5038249
  29.3993928  55.2796859  38.4160149  27.3723794  56.0012507  37.6934949
  26.8162988  56.3242641  36.9146902  26.7207856  55.9332695  38.9726063
  27.3671388  56.3700681  39.7338773  25.3821143  56.6910365  39.0050780
  25.5512433  57.7391736  38.7582924  24.6982791  56.2529055  38.2780906
  24.7093046  56.6335504  40.3780869  23.7422715  57.1342478  40.3306526
  24.5652664  55.5931266  40.6694173  25.5239519  57.3113579  41.4824907
  26.5304888  56.8934490  41.5007840  25.5793222  58.3825268  41.2885047
  24.9257947  57.1283569  42.8789732  24.0075047  57.7098997  42.9605331
  24.7035168  56.0741470  43.0443008  25.8856591  57.5894097  43.9067060
  26.0923752  58.5670566  43.7598227  25.4822216  57.4647312  44.8241991
  26.7374245  57.0510798  43.8374553  26.4391687  54.5284739  39.4129998
  26.8149087  54.1321405  40.5157370  25.7734806  53.7180355  38.5660181
  25.5194412  54.0482409  37.6459484  25.4490107  52.3963344  39.0180706
  25.9871562  52.1855238  39.9422229  23.9531483  52.1843289  39.3053308
  23.3643125  52.5754656  38.4756419  23.7524825  51.1193678  39.4223403
  23.5361609  52.8905914  40.5625944  23.7100029  52.3668127  41.8247833
  24.1100606  51.4656159  42.0436392  23.2426436  53.2913110  42.7020143
  23.2806221  53.0941634  43.7733636  22.7781879  54.3681183  42.0938071
  22.9645079  54.1125468  40.7453068  22.6372869  54.8988990  40.0651024
  25.9154853  51.4275373  37.9916893  25.4609353  51.4351584  36.8505761
  26.8520744  50.5542285  38.4044063  27.1441232  50.5463363  39.3712286
  27.4405380  49.6341792  37.4866912  26.7136211  49.3718218  36.7180173
  28.6775017  50.2165561  36.7911253  29.1788084  49.4324510  36.2237012
  28.3724763  51.0152137  36.1149555  29.5683537  50.7440328  37.8628711
  30.4196110  49.9208199  38.5634004  30.4519536  48.8542155  38.3411195
  31.2355332  50.4335582  39.5478061  31.9057371  49.7736672  40.0986884
  31.2083734  51.7760954  39.8391515  31.8546837  52.1775886  40.6196552
  30.3627326  52.6047660  39.1407828  30.3367684  53.6711674  39.3648678
  29.5498656  52.0884400  38.1598114  28.8848382  52.7579672  37.6143101
  27.8429668  48.3963859  38.2189233  27.7059204  48.3027407  39.4374359
  28.3210071  47.3909651  37.4558477  28.3757848  47.5000228  36.4532482
  28.7584321  46.1569725  38.0389127  28.6581912  46.2110624  39.1229447
  27.9765330  44.9623345  37.5767734  28.0790431  44.8559441  36.4968322
  28.5301779  43.7119375  38.2809905  28.4285456  43.8271082  39.3601134
  27.9720668  42.8340046  37.9556523  29.5828155  43.5873605  38.0269525
  26.6021780  45.1308252  37.8922400  26.1089212  44.3632272  37.5937582
  30.1859571  45.9492029  37.6330741  30.6126723  46.4017720  36.5720056
  30.9624300  45.2388122  38.4748989  30.5626816  44.8310888  39.3080032
  32.3598352  45.0607459  38.1880330  32.7056718  45.8710863  37.5462816
  33.2303777  45.0569137  39.4137797  32.8441044  44.3338240  40.1321352
  34.6562495  44.6688088  38.9864131  35.0295055  45.3941007  38.2634109
  35.3079813  44.6590374  39.8600554  34.6430339  43.6778971  38.5325203
  33.1526454  46.4131674  40.1342431  33.6641143  47.1705613  39.5402272
  32.1082724  46.6973738  40.2631276  33.7981264  46.4057396  41.5185975
  34.8525899  46.1453235  41.4270005  33.7063125  47.3944502  41.9681758
  33.2967491  45.6721338  42.1499004  32.5458951  43.7417641  37.5065172
  32.2002111  42.6943633  38.0502664  33.0052788  43.7932752  36.2350200
  33.1748123  44.6864973  35.7951191  33.2756832  42.6241464  35.4463310
  32.4791467  41.8945450  35.5923123  33.3622964  42.9364179  33.9422996
  34.0924037  43.7286265  33.7766250  33.6695294  42.0410576  33.4018943
  32.0357573  43.4025827  33.3399280  31.6052033  44.1826433  33.9678051
  32.2094707  43.7972670  32.3388536  31.0982693  42.2025043  33.2760757
  31.4649042  41.0954095  33.6624614  29.8556174  42.4260200  32.7718792
  29.1955021  41.6642949  32.7076591  29.5981542  43.3527896  32.4638010
  34.5575660  41.9416093  35.8268696  34.5813006  40.7280577  36.0285577
  35.6711185  42.6978675  35.9390017  35.6154170  43.6993810  35.8208151
  36.9075833  42.0262471  36.2272145  36.7299729  41.2325533  36.9528893
  37.5556293  41.3840138  34.9911454  38.4380479  40.8205241  35.2943220
  36.8422556  40.7120101  34.5140615  37.9394994  42.3921932  34.0658395
  38.3433471  41.9836045  33.2967088  37.8833003  43.0186781  36.7666319
  37.8233241  44.2046274  36.4428510  38.8096635  42.5394759  37.6234485
  38.7955708  41.5652066  37.8893445  39.8253108  43.3893362  38.1720404
  39.8897333  44.3052361  37.5846084  39.5934404  43.8159538  39.6308466
  39.3281978  42.9431153  40.2274189  40.5043254  44.2637769  40.0281412
  38.5452577  44.7631614  39.7218902  38.4193499  45.0138267  40.6399936
  41.0953571  42.6081059  38.2055162  41.1107938  41.4427240  38.5991413
  42.2061690  43.2466399  37.7909078  42.1456993  44.1953353  37.4497034
  43.4720115  42.5830195  37.8330577  43.4006050  41.7034857  38.4729176
  43.9520758  42.1212769  36.4888903  43.9620947  42.9635256  35.7970695
  45.3746365  41.5526595  36.6376228  45.3600205  40.7129136  37.3323992
  45.7343571  41.2135883  35.6661640  46.0383701  42.3282315  37.0197843
  42.9305177  41.1188136  35.9273608  41.9597108  41.6047308  35.8297879
  43.2620767  40.7709148  34.9490282  42.8444938  40.2690826  36.6046036
  44.4714588  43.5733662  38.3253102  44.3914593  44.7612840  38.0152840
  45.4410460  43.0986169  39.1279432  45.4512154  42.1217312  39.3842458
  46.4608564  43.9715900  39.6221433  46.3813314  44.9401555  39.1285282
  46.3772796  44.2133495  41.1003782  45.3715927  44.5450982  41.3585191
  46.6977373  42.9012783  41.8366729  47.7028409  42.5721763  41.5729339
  46.6401141  43.0645299  42.9128363  45.9776489  42.1361021  41.5467097
  47.2937576  45.2291053  41.4821704  47.2324500  45.3760261  42.4288784
  47.7675849  43.3094216  39.3571838  47.8705487  42.0840097  39.4000007
  48.8079003  44.1044055  39.0435193  48.6733768  45.1016922  38.9573652
  50.0715943  43.4670661  38.8471495  50.0225638  42.4414324  39.2128963
  50.5067438  43.4045615  37.4175380  49.6387278  43.2366244  36.7800071
  51.1736740  44.7375247  37.0534580  52.0372432  44.9003922  37.6983006
  51.4977539  44.7100344  36.0131140  50.4604936  45.5504486  37.1899468
  51.4414203  42.3521027  37.2528768  51.7203202  42.3125040  36.3351366
  51.0811882  44.2630734  39.6048926  50.9788200  45.4851590  39.7045348
  52.0804524  43.5718225  40.1811601  52.1185071  42.5668361  40.0881319
  53.0984103  44.2417731  40.9296424  53.0410979  45.3141359  40.7429539
  52.9770416  44.0296338  42.4483571  52.0204476  44.4205706  42.7950497
  53.0366083  42.9646758  42.6728926  54.0265803  44.7056883  43.1215441
  53.9415353  44.5669448  44.0676505  54.4063448  43.6585682  40.5079145
  54.4741917  42.5088342  40.0745920  55.4851811  44.4621305  40.5995987
  55.3802881  45.4135383  40.9219660  56.7802839  43.9698094  40.2408430
  56.7773373  42.8803117  40.2737889  57.2268204  44.3848300  38.8296970
  56.5193449  43.9986636  38.0959034  57.2605198  45.4723168  38.7638411
  58.6125510  43.8611116  38.4474930  59.3652225  44.3239642  39.0857359
  58.6414862  42.7793666  38.5782315  58.9931459  44.1596731  36.9960611
  58.3755517  43.5601746  36.3272728  58.8321383  45.2174273  36.7878978
  60.4546295  43.8481362  36.6682492  61.1011105  44.3070446  37.4162906
  60.6060115  42.7687033  36.6709586  60.7976300  44.3849922  35.3323524
  60.6612581  45.3857263  35.3265334  61.7632783  44.1755630  35.1231573
  60.2024100  43.9600283  34.6357766  57.7762541  44.5651050  41.1804383
  57.6566984  45.7231919  41.5785127  58.7852166  43.7660573  41.5775221
  58.8084444  42.7993023  41.2860686  59.8230133  44.2902396  42.4126070
  59.6980430  45.3682011  42.5149817  59.8680444  43.7182192  43.8394486
  59.9367680  42.6313496  43.7937227  60.7376826  44.1150293  44.3632531
  58.6567502  44.0348122  44.7181051  58.8751792  43.7625539  45.7507062
  58.4358656  45.1007693  44.6629012  57.1369955  43.1548715  44.2493622
  56.3935514  43.2307576  45.9046115  56.2729375  44.2724744  46.2018951
  55.4189612  42.7428911  45.8884612  57.0419239  42.7225160  46.6183375
  61.1145539  43.8733337  41.7916284  61.2418895  42.7570170  41.2905020
  62.1136664  44.7765253  41.7977082  61.9578533  45.6993951  42.1773574
  63.3928939  44.4157787  41.2626569  63.3786943  43.3686197  40.9604061
  63.8106285  45.2375694  40.0309813  63.8256397  46.2966691  40.2882396
  64.8046300  44.9286523  39.7075136  62.8793706  45.0813984  38.8289533
  62.8536003  44.0358068  38.5220737  61.8748277  45.4040657  39.1025979
  63.3737246  46.0526102  37.3733563  63.1600194  47.6820214  38.1483939
  63.8165945  47.7617572  39.0147947  63.4109590  48.4623914  37.4299562
  62.1241168  47.8007962  38.4660409  64.4023141  44.7201031  42.3228002
  64.3816064  45.8006717  42.9101098  65.3151745  43.7712478  42.6066581
  65.2997646  42.8913109  42.1111043  66.2988755  44.0333884  43.6162044
  66.4124764  45.1100499  43.7426716  65.9335173  43.4525437  44.9496233
  65.7710366  42.3796249  44.8469370  67.0775360  43.7068135  45.9445993
  67.2396506  44.7798960  46.0461566  66.8157089  43.2859557  46.9153855
  67.9895349  43.2351277  45.5787141  64.5913687  44.0650790  45.3797251
  63.8274786  43.8229397  44.6408458  64.3002797  43.6596763  46.3487532
  64.6930103  45.1477109  45.4550772  67.5901494  43.4091176  43.1920220
  67.6101282  42.4300997  42.4482198  68.7174383  43.9814663  43.6580037
  68.6623645  44.8059076  44.2388337  69.9909569  43.4133206  43.3242632
  69.9033106  42.8411005  42.4006932  71.0955558  44.4633412  43.1115191
  70.8130117  45.1284644  42.2955049  71.2260192  45.0443038  44.0245152
  72.3216193  43.8254421  42.7876007  73.0029142  44.4890864  42.6571652
  70.3756562  42.5825696  44.4980712  70.3494088  43.0482043  45.6362190
  70.6952514  41.3445895  44.2654486  70.0773905  40.5895579  43.1865884
  70.6670558  40.7054619  42.2772143  69.0674845  40.9615968  43.0140318
  70.0628557  39.1284535  43.6692020  70.3438463  38.4707619  42.8466541
  69.0621958  38.8694952  44.0152103  71.0880838  39.0868140  44.8197559
  72.0688944  38.8235483  44.4237753  70.7812148  38.3417125  45.5537551
  71.0438049  40.5081802  45.3734883  70.2085345  40.4632524  46.0723467
  72.2686773  40.9493077  46.1213573  72.2398269  40.9505496  47.3511866
  73.3473216  41.3098359  45.3989372  73.3093668  41.2887033  44.3898719
  74.6089338  41.7428841  45.9458239  74.8844951  41.0977719  46.7800873
  75.7603111  41.6998606  44.9290129  75.3948650  42.0159180  43.9519479
  76.5567633  42.3699607  45.2526326  76.3783422  40.3121666  44.7546545
  77.2154246  40.3714564  44.0590407  76.7329747  39.9480357  45.7188881
  75.4288513  39.2457607  44.2066404  74.5908918  39.1178859  44.8918928
  75.0555259  39.5576024  43.2312008  76.2150748  37.9854719  44.0929141
  77.1860782  38.0460210  43.8216476  75.6254781  36.7838499  44.3518607
  74.3188254  36.7369953  44.7399965  73.7921823  37.5936508  44.8342749
  73.8837077  35.8458532  44.9314072  76.3425668  35.6307416  44.2211730
  77.3095993  35.6710124  43.9325098  75.9032388  34.7419008  44.4136613
  74.5478505  43.1357665  46.4990176  75.2595927  43.4498033  47.4526784
  73.6810358  43.9900650  45.9173060  73.0202614  43.6509370  45.2328577
  73.5803129  45.4051364  46.1699181  72.5585233  45.7360821  45.9841220
  73.9295338  45.8337833  47.6089054  74.9306961  45.4835071  47.8600624
  73.8962397  46.9207535  47.6829818  72.9928167  45.2945581  48.7044087
  73.0128249  44.2047720  48.6962344  73.4355286  45.7880624  50.0924554
  73.4125363  46.8775725  50.1156481  72.7591337  45.3946548  50.8512843
  74.4490676  45.4421536  50.2953989  71.5228227  45.6184426  48.4071437
  71.2352428  45.1658793  47.4581528  70.8942995  45.2207933  49.2039717
  71.3931413  46.6990735  48.3478254  74.5893356  46.0747410  45.2883893
  74.5281508  47.2805190  45.0472545  75.5832194  45.2985978  44.8277261
  75.6728713  44.3466915  45.1532056  76.5529637  45.7504071  43.8750398
  76.8319876  46.7797680  44.1001199  77.8329962  44.8975004  43.8914345
  77.5873493  43.8676389  43.6323163  78.5439097  45.2942824  43.1666821
  78.3907257  44.9742427  45.2723159  78.9899541  46.1243336  45.7298759
  79.0610469  46.9971660  45.0808697  79.5034207  46.1865934  47.0036822
  79.9741793  47.1038945  47.3573019  79.4239917  45.0928161  47.8328338
  79.9489852  45.1518323  49.1413332  80.3397509  46.0033493  49.3506669
  78.8334504  43.9387418  47.3817288  78.7715408  43.0673837  48.0336511
  78.3206244  43.8834470  46.1076401  77.8542065  42.9610631  45.7615732
  75.9905343  45.6825924  42.4805860  76.2519483  46.5459115  41.6424638
  75.1742389  44.6385306  42.2264387  74.7787658  44.1090942  42.9902437
  74.7891943  44.1777531  40.9159125  75.6472875  44.2285945  40.2456959
  74.2842455  42.7244394  40.9347509  73.5049050  42.6197874  41.6895857
  73.8784635  42.4675275  39.9562636  75.4674252  41.8285481  41.2684418
  76.6059014  42.1842202  40.8595588  75.2547629  40.7853098  41.9404637
  73.7538055  44.9745866  40.1775052  73.3582621  46.0814264  40.5375330
  73.3466231  44.3334015  39.0557779  73.6870634  43.4042917  38.8534034
  72.4659778  44.6644465  37.9665364  72.7518136  45.6294180  37.5479348
  72.5077738  43.6309716  36.8319613  72.2365007  42.6503150  37.2228869
  71.8027550  43.9183061  36.0519053  73.8747822  43.4823506  36.1646706
  74.1848171  44.4426235  35.7525358  74.6056846  43.1511494  36.9023626
  73.8651969  42.4635432  35.0238649  73.5612480  41.4898652  35.4081372
  73.1631616  42.7852608  34.2546162  75.2424505  42.3875045  34.4631756
  75.9145687  43.0890545  34.7391902  75.5633774  41.3829290  33.5981998
  74.6101451  40.4756767  33.2276375  73.6729525  40.5535195  33.5960267
  74.8473817  39.7316400  32.5871472  76.8305747  41.2817143  33.1053321
  77.5321268  41.9533103  33.3826110  77.0620527  40.5355965  32.4651565
  71.0336504  44.7475543  38.4030730  70.2067717  45.2956045  37.6746846
  70.6858967  44.2006764  39.5836445  71.3975929  43.8349968  40.1999779
  69.3061864  44.1277841  39.9854045  69.2434436  43.7425758  41.0031359
  68.5629749  45.4763186  39.9722306  68.7121293  45.9645779  39.0091859
  67.4981835  45.3065097  40.1318687  69.0263942  46.4598655  41.0498349
  68.9987091  45.9718078  42.0240700  70.0450879  46.7822606  40.8343666
  68.0740559  47.6454746  41.0198886  67.0140914  47.5856829  40.3981835
  68.4497810  48.7551371  41.7120820  67.8500452  49.5677418  41.7216781
  69.3267050  48.7611806  42.2131500  68.5677419  43.1868811  39.0878215
  67.5880198  43.5402798  38.4315351  69.1098229  41.9584753  39.0047530
  69.9839391  41.7597065  39.4700614  68.5640751  40.8382156  38.2957970
  68.2889793  41.1451689  37.2867375  69.5639866  39.6766537  38.1839176
  69.9187167  39.4048874  39.1781052  69.0738164  38.8174172  37.7261559
  70.7283269  40.1364302  37.3203487  71.8879667  40.0420380  37.7188092
  70.4098877  40.6525998  36.1019747  71.1428408  40.9740129  35.4858796
  69.4420466  40.7119232  35.8193705  67.3546167  40.2958264  39.0095410
  66.4307313  39.7957611  38.3691111  67.3356225  40.3631060  40.3607370
  68.0629483  40.8631195  40.8517398  66.2949823  39.7347636  41.1364605
  66.2691141  38.6680075  40.9140612  66.4949499  39.8792869  42.1981692
  64.9551934  40.3237184  40.8165373  64.8042484  41.5376361  40.6858871
  63.9342709  39.4470935  40.7079463  64.0982494  38.4607494  40.8505525
  62.6122191  39.9008623  40.3908785  62.5377366  40.9704129  40.5873804
  62.2276713  39.6730498  38.9205774  62.2822083  38.6089191  38.6909019
  61.2115923  40.0292440  38.7508451  63.1374406  40.4012873  37.9143050
  64.1629733  40.0509954  38.0312631  62.6892563  40.1341138  36.4691057
  61.6671587  40.4878377  36.3338478  63.3496067  40.6607437  35.7801216
  62.7326078  39.0639559  36.2666627  63.2491509  41.8984991  38.2384512
  63.6687234  42.0243726  39.2365565  63.8986284  42.3813833  37.5083122
  62.2594887  42.3537501  38.2008434  61.6264492  39.1171060  41.1939107
  61.8081835  37.9227315  41.4302731  60.5602868  39.7917857  41.6687854
  60.5123966  40.7956660  41.5686310  59.4817718  39.1085965  42.3195756
  59.6013423  38.0329827  42.1897408  59.3850417  39.3616234  43.7979882
  58.4944859  38.8729812  44.1932582  60.6418441  38.7882315  44.4729691
  61.5276209  39.2781714  44.0686682  60.5893941  38.9626969  45.5476371
  60.7007836  37.7167451  44.2818023  59.1800068  40.8624054  44.0404656
  58.2608490  41.1874878  43.5530515  59.1091686  41.0515760  45.1115846
  60.0241065  41.4160625  43.6292960  58.2432503  39.6270278  41.6655501
  58.0559305  40.8351907  41.5370797  57.3639756  38.7169051  41.2113455
  57.5412926  37.7318831  41.3469563  56.1719105  39.1367636  40.5332742
  56.1862678  40.2195461  40.4088750  56.0181035  38.5095922  39.1349740
  56.2140106  37.4389069  39.1928770  55.0034200  38.6736731  38.7722138
  56.9587558  39.0609362  38.0463006  57.0000061  38.3604242  37.2122250
  56.4745469  40.4175189  37.5158657  56.4376019  41.1361526  38.3345839
  57.1625488  40.7752706  36.7498579  55.4791576  40.3058284  37.0859521
  58.4133702  39.1107752  38.5281116  58.7442031  38.1060246  38.7910284
  59.0466290  39.5049029  37.7332859  58.4849187  39.7568813  39.4030554
  54.9963267  38.6574268  41.3208959  55.0481661  37.6049535  41.9544136
  53.8968295  39.4382805  41.3073918  53.9066344  40.3156333  40.8071359
  52.7106062  39.0307359  42.0001100  52.7107854  37.9468443  42.1153408
  52.5770519  39.6411274  43.4056146  52.6094945  40.7283353  43.3347228
  51.6287152  39.3344523  43.8468718  53.6408241  39.1971060  44.2343050
  53.5482497  39.5833638  45.1082814  51.5438991  39.5126551  41.1997952
  51.6660638  40.4495766  40.4127738  50.3768346  38.8571192  41.3648229
  50.3230695  38.0737775  42.0001063  49.2076989  39.2675495  40.6407803
  49.2352642  40.3462298  40.4865460  49.0920662  38.6010751  39.2591834
  49.9554505  38.8715693  38.6513186  49.0578179  37.5182527  39.3792776
  47.8426482  39.0076713  38.4744361  46.9727407  38.9695645  39.1301111
  47.9659730  40.0215937  38.0938385  47.5501312  38.1025420  37.2751761
  47.5031483  37.0648387  37.6054238  46.5961187  38.3851998  36.8301320
  48.6495068  38.2742868  36.2814830  49.2927575  39.0434854  36.4025677
  48.7676972  37.4011550  35.2380067  47.8952224  36.3587574  35.1206004
  47.1641554  36.2363843  35.8066513  47.9843476  35.7141625  34.3481668
  49.7556105  37.5672541  34.3090383  50.4009154  38.3394363  34.3951555
  49.8362191  36.9171225  33.5403186  48.0061833  38.8122480  41.4064054
  48.0461967  37.7977444  42.0997182  46.9024550  39.5811556  41.3081878
  46.9416295  40.4597719  40.8116007  45.6550077  39.1867087  41.8946371
  45.7154369  38.1458862  42.2126559  45.2393465  40.0075682  43.1306692
  45.9522527  39.8368928  43.9373501  45.2263941  41.0673450  42.8761002
  43.8471627  39.6326873  43.6482236  43.5652392  40.3080654  44.4559886
  43.1233010  39.7147101  42.8374224  43.6771719  37.9465897  44.3127505
  44.3506620  38.2923346  45.9619323  43.7402691  39.0504520  46.4526231
  44.3427025  37.3791282  46.5569881  45.3741372  38.6553982  45.8682066
  44.6256031  39.3918274  40.8288953  44.6282339  40.4161868  40.1460865
  43.7212461  38.4101110  40.6378526  43.7237794  37.5974550  41.2375890
  42.7684727  38.5489806  39.5744974  42.7348337  39.5888894  39.2496016
  43.1227402  37.6807010  38.3540265  44.1085639  37.9602807  37.9824272
  43.1289901  36.6301108  38.6444073  42.0829258  37.9055947  37.2672469
  41.4130900  38.9388819  37.2269403  41.9391044  36.9060675  36.3577223
  41.8491129  36.4252372  37.2413533  41.4224829  38.1022423  40.0428620
  41.3026004  37.1341455  40.7920827  40.3659161  38.8276647  39.6199494
  40.5139920  39.6661452  39.0766962  39.0235789  38.4267335  39.9302558
  39.0214503  37.3884499  40.2620114  38.3531481  39.2531912  41.0415038
  38.4269997  40.3137741  40.8010684  37.3032006  38.9715205  41.1213271
  38.9847402  39.0565406  42.4335929  39.0160702  37.9934018  42.6720363
  40.4174690  39.6078627  42.4859198  40.4053936  40.6743180  42.2609174
  40.8311741  39.4519229  43.4822288  41.0339775  39.0891324  41.7517967
  38.0843370  39.6264791  43.5414346  37.1200360  39.1186281  43.5238159
  38.5581146  39.4719583  44.5108465  37.9354771  40.6935683  43.3763275
  38.1961610  38.5840487  38.6925395  38.2804716  39.5974324  37.9986878
  37.3823194  37.5596725  38.3734965  37.3881874  36.7174990  38.9309992
  36.4970448  37.6386460  37.2466323  36.4974511  38.6555417  36.8541758
  36.8643572  36.7285230  36.1109018  36.1335955  36.8341098  35.3090671
  38.2626040  37.1246856  35.6043624  38.9854937  37.0214790  36.4136081
  38.5479913  36.4740122  34.7777565  38.2460264  38.1595436  35.2624639
  36.8561689  35.3732258  36.5333027  37.0929461  34.8066425  35.7953865
  35.1358168  37.2576712  37.7407644  35.0137429  36.4705905  38.6789967
  34.0719225  37.8104232  37.1218588  34.2085234  38.4035869  36.3158829
  32.7399593  37.5596525  37.6039710  32.7642722  37.4213680  38.6848898
  31.7642757  38.7125398  37.3017505  32.1215247  39.6257512  37.7776889
  31.7036195  38.8648314  36.2241475  30.3320326  38.4626954  37.8093985
  29.9817235  37.4955544  37.4488123  30.2813390  38.4616276  39.3471362
  30.6205532  39.4268900  39.7230364  29.2580354  38.2829512  39.6773260
  30.9294646  37.6742839  39.7320042  29.3305655  39.4372344  37.1717141
  29.3392993  39.3112532  36.0890544  28.3301792  39.2320416  37.5527974
  29.6105321  40.4609582  37.4201235  32.1829753  36.3429431  36.9341202
  31.9950174  36.3269301  35.7192567  31.9861173  35.2611358  37.7212580
  32.2621302  35.2863303  38.6924851  31.3899159  34.0433938  37.2415806
  31.8335011  33.7740689  36.2830424  31.5989489  32.8638780  38.2076134
  31.1495597  33.0996006  39.1722814  31.1292958  31.9699065  37.7973195
  32.6662604  32.6854827  38.3384589  29.9088458  34.1638784  37.0124828
  29.4146436  33.8109545  35.9437649  29.1486102  34.6873449  38.0038625
  29.5879396  35.0673026  38.8301323  27.7205626  34.6780244  37.8310522
  27.4741777  35.0046444  36.8207487  27.1134143  33.2793925  38.0389888
  26.0279525  33.3383807  37.9590363  27.4968381  32.5995092  37.2781702
  27.4440117  32.6770938  39.4058214  28.5177472  32.5034555  39.4768339
  27.1352350  33.3665696  40.1915581  26.7499061  31.3413969  39.6762050
  25.6699553  31.4885303  39.6887325  27.0101772  30.6307453  38.8917736
  27.1437694  30.7145548  41.0132374  28.2301607  30.6938847  41.0994191
  26.7262763  31.3048957  41.8288943  26.6239538  29.3321058  41.0995306
  27.0106561  28.7795015  40.3477397  26.8894682  28.9273284  41.9859602
  25.6168903  29.3457722  41.0237984  27.0795625  35.6144978  38.8045091
  27.6798381  36.0089358  39.8027219  25.8287960  36.0178581  38.4965728
  25.4027524  35.7244285  37.6291134  25.0653861  36.8622193  39.3673934
  25.5910178  36.9774323  40.3153051  24.8199793  38.2725683  38.8102603
  25.7642727  38.6999427  38.4729768  24.1267003  38.2167048  37.9710085
  24.2206162  39.2293545  39.8444769  23.2651031  38.8369115  40.1924482
  24.9026072  39.3256440  40.6892956  23.9022393  40.9144126  39.2362429
  22.4137445  40.4363216  38.3136084  21.6778153  40.0193150  39.0010767
  21.9938547  41.3131832  37.8207524  22.6745414  39.6889914  37.5642194
  23.7299746  36.2026827  39.4802936  23.1896854  35.7193396  38.4863806
  23.1619968  36.1435956  40.7010077  23.6330958  36.5486101  41.4973298
  21.8883953  35.5002063  40.8424697  21.2585173  35.7483433  39.9881975
  21.9937144  33.9675145  40.9148073  20.9989307  33.5399594  41.0401121
  22.4377516  33.5894520  39.9939384  22.8540354  33.4627135  42.0741402
  23.8223486  33.9627492  42.0532891  22.3545906  33.6783900  43.0186706
  23.0278932  31.9619679  41.8964161  22.4745583  31.4192079  40.9018302
  23.7175074  31.3376838  42.7456055  21.2716436  35.9784837  42.1178975
  21.9441516  36.5683217  42.9610125  19.9541032  35.7483403  42.2808585
  19.4322179  35.2696246  41.5607424  19.3106800  36.1895640  43.4813218
  19.6719764  37.1839847  43.7434125  17.7766789  36.2804515  43.3831184
  17.3864380  36.8023979  44.2568365  17.5015773  36.8270472  42.4810916
  17.0440155  34.9435668  43.3170545  17.3351517  34.4135292  42.4101914
  17.3045989  34.3424123  44.1881525  15.5248939  35.1238821  43.2981623
  15.2032272  35.3956874  42.2928009  15.0440868  34.1912112  43.5932027
  15.0349747  36.2162973  44.2500390  15.1464878  35.8780942  45.2802254
  15.6238799  37.1210682  44.0994421  13.6106552  36.5151870  43.9888171
  13.0600398  35.6803875  44.1303521  13.2965832  37.2369810  44.6216458
  13.5024753  36.8323453  43.0360281  19.6972852  35.2472791  44.5750638
  19.9691998  34.0728894  44.3330696  19.7487331  35.7655750  45.8179075
  19.4522714  36.7172339  45.9808669  20.2182043  34.9965567  46.9324553
  21.1015010  34.4301230  46.6374317  20.5885964  35.8555164  48.1009770
  19.7052778  36.3852915  48.4576096  21.1443438  34.9675457  49.2218279
  22.0266486  34.4377802  48.8626811  21.4161105  35.5874503  50.0762050
  20.3856842  34.2456168  49.5240775  21.5647422  36.8069521  47.7149101
  21.7958345  37.3527584  48.4700870  19.1605755  34.0618439  47.4186714
  18.0257020  34.4644142  47.6695367  19.5140378  32.7637662  47.5159326
  20.4202369  32.4612170  47.1882635  18.6278821  31.7898153  48.0785380
  17.6342822  31.9094132  47.6466180  19.0957402  30.3483515  47.8060222
  18.4096764  29.6471742  48.2811708  19.1119191  30.1681419  46.7311442
  20.4005254  30.1496581  48.3303757  20.6820433  29.2487515  48.1551193
  18.5514392  32.0032609  49.5616133  17.5002150  32.3479377  50.0971752
  19.6910566  31.8363213  50.2643269  20.5506717  31.6081820  49.7856680
  19.7045283  31.9782667  51.6928856  18.7847504  32.4638355  52.0189694
  19.8080194  30.6346991  52.4349678  20.0878500  30.8130997  53.4732198
  18.8449960  30.1252453  52.4011635  20.8487736  29.6837721  51.8385372
  20.7957954  28.7211279  52.3470746  20.6479164  29.5444870  50.7762952
  22.2908870  30.1697377  51.9575009  22.8930201  29.7188646  51.1686739
  22.3183878  31.2549776  51.8595341  22.9497873  29.8163117  53.2913856
  22.4698785  30.3763741  54.0939553  22.8411772  28.7481080  53.4791191
  24.3864687  30.1598480  53.2492116  24.4910259  31.1497090  53.0779149
  24.8150946  29.9239430  54.1328001  24.8351370  29.6406709  52.5080970
  20.8770866  32.8274825  52.0680199  21.9041819  32.8450427  51.3924898
  20.7056222  33.5565370  53.1376617  19.3795035  34.0904898  53.4117190
  18.8782676  33.4604040  54.1464671  18.7967470  34.1077584  52.4907436
  19.6047595  35.5103933  53.9530099  18.8859703  35.7156558  54.7462996
  19.4718134  36.2323050  53.1472369  21.0522059  35.4904551  54.4681791
  21.0603180  35.2025965  55.5194500  21.4905168  36.4825948  54.3602813
  21.7412600  34.4555037  53.5829146  22.0846711  35.0594538  52.7430269
  22.8648051  33.7662075  54.2981657  22.6852511  32.6365930  54.7491695
  24.0315776  34.4396242  54.4071512  24.1289533  35.3525729  53.9862681
  25.1628491  33.8999258  55.1113676  25.3244040  32.8669998  54.8030449
  26.5004922  34.6312734  54.8871831  26.3864040  35.6848036  55.1424423
  27.2689762  34.1860200  55.5190706  27.0522231  34.5961060  53.4543390
  27.0977110  33.5638644  53.1071947  26.1538014  35.3965570  52.5067238
  26.1062182  36.4334010  52.8395738  26.5636509  35.3579480  51.4974500
  25.1512493  34.9687856  52.5078042  28.5192539  35.0550066  53.4084281
  29.1261971  34.3961264  54.0293923  28.8798770  35.0186026  52.3804559
  28.5929948  36.0760209  53.7828492  24.9106693  34.0626273  56.5731448
  24.0945214  34.8750743  57.0044655  25.6138536  33.2757153  57.3373341
  25.9286755  31.9279771  56.8903465  26.8999383  31.9262848  56.3956285
  25.1646195  31.5888467  56.1908409  25.9438273  31.0650907  58.1613349
  26.7596528  30.3446450  58.1022938  24.9964013  30.5337533  58.2517006
  26.1411535  32.0754725  59.3042335  27.2060558  32.1974538  59.5022298
  25.6445747  31.7097469  60.2029848  25.5031084  33.3535449  58.7689444
  24.4593875  33.2353458  59.0601040  26.1594451  34.5990318  59.2619623
  27.0330971  35.1262115  58.5727898  25.7541321  35.0887827  60.4465936
  25.0513731  34.5990395  60.9817397  26.3098358  36.3030669  60.9615978
  26.4329187  37.0199208  60.1497664  25.4354542  36.9666178  62.0328527
  24.4018723  37.0016004  61.6884926  25.4909225  36.3900426  62.9562076
  25.8717111  38.3937833  62.3465586  26.8289602  38.3754353  62.8675561
  25.9747512  38.9551890  61.4179530  24.7126191  39.3103575  63.3961526
  25.6977834  40.8366864  63.4098698  25.8168088  41.2021006  62.3898676
  25.1896888  41.5923209  64.0090001  26.6787821  40.6327175  63.8389847
  27.6522013  36.0114546  61.5493769  27.9571188  34.8773563  61.9158688
  28.4954331  37.0597723  61.6366700  28.1879231  37.9799561  61.3559576
  29.8371858  36.9313472  62.1188480  30.3114927  36.0693820  61.6496484
  30.6697163  38.1439371  61.8139357  30.2141216  39.0223885  62.2709432
  32.0818475  37.9351003  62.3847750  32.5327011  37.0544860  61.9272267
  32.6947217  38.8102089  62.1687412  32.0207335  37.7923298  63.4636556
  30.6302773  38.4033114  60.2986458  29.6003329  38.5742661  59.9854508
  31.2313873  39.2818098  60.0641100  31.0311158  37.5379586  59.7708257
  29.8269371  36.7789872  63.6040700  29.2115123  37.5591423  64.3282891
  30.5266901  35.7345522  64.0784109  30.9683619  35.0900797  63.4383474
  30.7092292  35.4422322  65.4669218  29.7671803  35.5862557  65.9959777
  31.1697003  33.9832507  65.6345895  30.4125821  33.3135873  65.2266408
  32.1096336  33.8349808  65.1029491  31.3714817  33.6740251  67.0995526
  30.8397134  34.4424394  67.9400375  32.0715162  32.6697975  67.3975520
  31.8196658  36.3244172  65.9512711  32.7657762  36.5807678  65.2093887
  31.7328571  36.7934850  67.2173467  30.9168552  36.5897007  67.7765541
  32.7520588  37.5902243  67.8519998  32.3352681  38.0807414  68.7316461
  33.9511925  36.7372537  68.2996130  34.4147270  36.2753429  67.4279058
  34.6799706  37.3709109  68.8050445  33.4322169  35.6678704  69.2503079
  33.8444826  34.5096164  69.1900365  32.4921970  36.0638569  70.1493597
  32.1119905  35.3962547  70.8049893  32.1783633  37.0238270  70.1575240
  33.2601473  38.6516220  66.9169159  34.3834471  38.5420762  66.4303798
  32.4910780  39.6685953  66.6208504  31.0420848  39.5297642  66.5704380
  30.6144862  39.8278116  67.5277402  30.7830110  38.4911268  66.3649820
  30.5771748  40.4553118  65.4351119  29.6455779  40.9431928  65.7218145
  30.4161914  39.8689321  64.5304880  31.7314610  41.4577417  65.2661777
  31.5576821  42.3237636  65.9048528  31.7850821  41.7789828  64.2259716
  32.9628181  40.6615376  65.6925962  33.2615657  40.1775617  64.7627491
  34.0527168  41.5247009  66.2455193  34.1135616  41.7121900  67.4599623
  34.9313736  42.0416343  65.3609499  34.8486141  41.8204639  64.3789445
  36.0059457  42.9117034  65.7483665  35.6712644  43.5677100  66.5519478
  37.2284631  42.1198318  66.2474492  36.8981534  41.3205749  66.9109122
  37.7558188  41.6898332  65.3959228  38.2572541  42.9346871  67.0284780
  37.7512649  43.7277673  67.5790228  38.7810447  42.2840716  67.7287936
  39.2436299  43.5357006  66.0398261  39.6375285  42.8173259  65.0795915
  39.6216415  44.7214909  66.2385083  36.3751605  43.6642979  64.5024182
  36.2911151  43.1132388  63.4080905  36.8044443  44.9400247  64.6169542
  36.9296317  45.3505656  65.5312213  37.0747798  45.6878933  63.4196738
  36.4885281  45.2804689  62.5960152  36.7279058  47.1818593  63.5334182
  37.2416150  47.6101608  64.3940923  37.0445844  47.6989062  62.6276162
  35.3257369  47.3479480  63.6981578  35.1203151  48.2831041  63.7680496
  38.5249211  45.5840640  63.0720151  39.4052663  45.8030962  63.9028095
  38.7765124  45.1944253  61.8087125  38.0118448  44.9826526  61.1837839
  40.0696962  45.0335165  61.2056163  40.7308198  44.5103541  61.8964969
  40.0194247  44.2439136  59.9313381  39.5165822  43.2937866  60.1116390
  39.2448008  45.0475292  58.8751499  39.7490521  45.9976644  58.6988734
  39.2032747  44.4807756  57.9450074  38.2318348  45.2349837  59.2313258
  41.3336471  43.9652188  59.4738746  41.2883443  43.4600943  58.6587690
  40.6759086  46.3659328  60.9063364  41.8971230  46.4990273  60.8473601
  39.8390956  47.3939636  60.6797585  38.8422666  47.2649521  60.7786924
  40.3898797  48.6588629  60.2998549  39.8015140  49.4606694  60.7459842
  41.4200049  48.7269630  60.6495746  40.3236469  48.7085221  58.8100347
  39.5326101  47.9985932  58.1923750  41.1520257  49.5700237  58.1970807
  41.8054882  50.1156919  58.7405261  41.1259929  49.7306561  56.7769449
  40.0964806  49.6748164  56.4232706  41.7049466  51.0779791  56.2947339
  41.6708270  51.1198875  55.2060748  41.1151597  51.8961975  56.7079773
  43.1476338  51.2110762  56.7596983  43.6312022  50.4163817  57.5632107
  43.8482412  52.2659779  56.2606605  44.8105043  52.4041582  56.5346235
  43.4027002  52.9058232  55.6186388  41.8555849  48.6015304  56.1185920
  42.2192064  47.6102214  56.7512024  42.0402271  48.7431893  54.7934618
  41.7307286  49.5841393  54.3275070  42.6528492  47.8111736  53.8903811
  42.1589456  46.8432784  53.9760397  42.5651608  48.2494467  52.4179653
  42.9444511  49.2664090  52.3178371  43.1624602  47.5771610  51.8020388
  41.1249845  48.2283810  51.8782436  40.5120028  48.9253033  52.4497798
  41.0725821  48.6362542  50.3982949  41.6719642  47.9428627  49.8083388
  40.0400281  48.6103135  50.0500707  41.4685160  49.6454364  50.2847700
  40.4566754  46.8698210  52.1425594  40.4299801  46.6800927  53.2155878
  39.4395426  46.8823531  51.7509152  41.0258640  46.0821541  51.6488953
  44.1013351  47.6380867  54.2213428  44.7301313  46.6738571  53.7893955
  44.6919426  48.6075650  54.9358284  44.1469511  49.3859131  55.2782587
  46.0936559  48.5772180  55.2356348  46.6627226  48.5110741  54.3083338
  46.5484593  49.8088230  55.9738028  45.9933344  49.8991766  56.9074901
  48.0503568  49.7028714  56.2828319  48.6082619  49.6141434  55.3506462
  48.3758091  50.5956057  56.8168795  48.2336110  48.8236182  56.9004348
  46.1801354  51.0382034  55.1255704  45.1007577  51.0673176  54.9765794
  46.4999397  51.9443320  55.6401147  46.6783600  50.9752750  54.1581444
  46.4516057  47.3717398  56.0513855  45.6392267  46.8157506  56.7887309
  47.7138670  46.9300298  55.8713892  48.3181483  47.3864733  55.2031052
  48.3284657  45.8295634  56.5554208  47.8829095  44.8948910  56.2148826
  49.8415146  45.7969584  56.2692987  50.0070811  45.6240344  55.2059153
  50.2865578  46.7499082  56.5555209  50.5031503  44.7077756  57.0409099
  50.4331227  43.4024720  56.6151872  49.8830750  43.1540075  55.7075462
  51.0520247  42.3998239  57.3242001  50.9838657  41.3675339  56.9809314
  51.7566984  42.6994483  58.4659309  52.3947957  41.6725708  59.1945773
  52.2724430  40.8040286  58.8043673  51.8374469  44.0019732  58.8934813
  52.3940942  44.2449753  59.7985748  51.2170254  45.0007642  58.1814997
  51.2936698  46.0318171  58.5266891  48.1149740  46.0394450  58.0469181
  47.4824943  47.0650126  58.4154021  48.5814220  45.1771014  58.8383660
  41.8381386  36.1514899  35.1878439  41.1890989  36.6650182  34.4785229
  41.3016153  34.8407392  35.3438094  40.4586041  34.4168040  34.2642923
  39.6273298  35.1201362  34.1820068  39.9391826  33.0470898  34.6302598
  40.4537999  32.2797157  34.0500985  38.8712965  32.9755916  34.4238446
  40.1381123  32.7690886  36.0089564  41.0702901  32.8872492  36.2104597
  41.2333121  34.4240155  32.9519400  42.0040711  33.6509053  32.9783051
  41.8632218  35.7890895  32.7186896  41.0712803  36.5133698  32.5169206
  42.6975982  35.7515762  31.5683045  42.9894280  36.6387397  31.3294067
  42.6888617  36.2065061  33.9273994  43.4952162  35.4808325  34.0525167
  43.2488104  37.5328243  33.7304595  42.7547347  38.3115686  34.1323084
  44.4693191  37.7416561  33.2288532  45.2012233  36.8165137  32.8971353
  44.8896317  39.1726609  33.0980683  44.5271002  39.7590775  33.9449157
  45.9779820  39.2419650  33.0668986  44.4819549  39.5859021  32.1743193
  40.3204815  34.1318417  31.9006757  40.8307928  33.0946863  31.0477864
  41.4093719  32.3808547  31.6341230  41.6706347  33.6372684  30.0419711
  42.2163768  32.6590117  29.1462963  42.7806131  31.9324926  29.7347445
  43.1452317  33.3966958  28.2109500  43.4871295  32.7327495  27.4156122
  44.0179895  33.7645007  28.7504993  42.4994506  34.5110764  27.6117066
  41.6970172  34.2017118  27.1828533  41.0952240  31.9245500  28.4175662
  40.5851259  32.6143942  27.7420080  40.1082374  31.3400257  29.4184547
  40.5884564  30.5131938  29.9459040  38.9825863  30.8028253  28.7358629
  38.4202346  30.3075624  29.3423043  39.6361178  32.4060548  30.4008920
  39.0920102  33.1671315  29.8377108  38.7641560  31.8220689  31.4068786
  39.1830933  31.2148497  32.0908468  37.4975061  32.2066365  31.5875736
  36.9830995  33.0884960  30.9092502  36.7432439  31.4949377  32.6675821
  37.3925926  31.2944138  33.5223338  35.9041521  32.1060035  33.0034461
  36.3600166  30.5505156  32.2783717  41.6812752  30.8689758  27.6647030
  41.1605168  30.8122357  26.3227837  40.8613961  31.8083258  25.9965459
  40.0328122  29.9589627  26.2610784  39.4618060  29.8093415  24.9506909
  39.1623168  30.8000735  24.6025239  38.2343103  28.9358379  25.0879490
  37.4588193  29.4397383  25.6648355  37.8185658  28.6900085  24.1107978
  38.6377211  27.7393909  25.7585490  40.5160755  29.1819242  24.0314449
  40.7671071  28.1812684  24.3863425  39.9911590  29.0639301  22.7203747
  40.5062221  28.4032711  22.2453918  41.7832995  30.0416961  24.0139662
  41.5403751  31.0108097  23.5732047  42.2968300  30.2922344  25.4308257
  43.0928551  31.0381228  25.4142295  42.7721298  29.0457351  25.9187956
  43.0082427  29.1677394  26.8454356  42.7693378  29.4192629  23.1868324
  43.9870416  30.1955202  23.1785753  43.9587915  30.9418216  23.9725124
  44.1021904  30.8966557  21.7974034  43.1546174  31.3812917  21.5575817
  44.4381649  29.8782402  20.7065803  43.5683829  29.2365246  20.5511956
  45.6335973  29.0054382  21.1134747  46.5334124  29.6184099  21.1833281
  45.3364171  28.3309725  22.4561593  44.4606249  27.6909832  22.3302002
  46.4812858  27.4701208  22.9545879  46.1738130  26.8899447  23.8246202
  46.7898738  26.7707879  22.1761356  47.5586661  28.3277527  23.3142840
  47.3502038  28.7908175  24.1289707  45.0992117  29.3568374  23.4412745
  45.8690925  28.0113067  20.1280898  45.9438420  28.4628341  19.2773892
  44.6970509  30.5109509  19.4582942  43.8679559  30.8085029  19.0666817
  45.1719632  31.8439500  21.7837836  45.3396388  32.1062718  20.8703849
  37.9355280  26.5734115  25.2598086  38.4740919  25.6671266  25.5367502
  37.8267995  26.6455580  23.7005447  37.7928207  27.6903432  23.3882141
  36.5611602  25.9323365  23.2317329  35.7319843  26.6423529  23.2601591
  36.2377550  24.7447855  24.1479369  37.0905980  24.0656645  24.1895835
  35.8899505  25.2632965  25.5598293  34.8247329  25.5025652  25.5827614
  36.1653637  24.2523573  26.6592212  35.6595550  23.3100505  26.4487086
  37.2359018  24.0521743  26.7236878  35.6807474  24.7844620  27.8870166
  34.7210604  24.7621167  27.8970944  36.6467601  26.4728738  25.8624747
  35.1398051  24.0143981  23.6290687  35.3480016  23.7972245  22.7111113
  36.6663534  25.5006679  21.8780141  36.5787039  26.2577898  21.2877770
  38.9127582  25.9688001  23.0669948  38.7057787  25.8634046  22.1303645
  75.7641569  25.2000809   6.0894699  73.2030219  43.0363349  26.4077041
  60.3013369   6.0788041  42.7092049  45.5073940  11.6414392  43.8306907
  38.0948972   4.5817972  45.1966846  15.7785170  10.6843001  40.0763844
  22.3270489   8.1038861   0.4101114  25.8873505  55.2225757  73.3136747
  70.9180085   1.5321810   0.4793357  68.7215403  50.3048144  27.4711135
  36.8343864  75.4241981  40.9223511  33.0538133  28.5115316  64.9627352
   5.4515128  63.0751185  11.3209081  30.0662673   9.3170575  60.5984450
  60.9262584  69.8465319   8.8647734   6.4081720  71.6503034  30.3879146
  53.5611904  48.3299796   9.1958464  45.2283068  15.6745937  55.9323907
   0.4625147  84.3123884  15.8226552  14.1562922  17.6972291  50.6684383
  77.2201086  48.9663089  10.4754117  42.8423414  59.8702897  28.0780261
  49.0688506  64.2700262  11.8668028  73.6273940  23.9506873  63.0302411
  69.4203127  17.3505502  33.6364982  22.2642501  63.1515265  79.3692455
  84.3912147  84.7631191  35.3109296   6.6280274  54.5840295   1.2140841
  52.8203574  54.2652556  31.1456204  79.5124683   1.8248760  46.8795169
  19.8989114  18.3421428   6.0100824  70.8827805  51.8047892  64.5350368
  53.8010502  21.9896423  81.6935142  10.9611611  17.9786331  29.1726408
  76.1613213  69.7092805  74.8237073  16.8342262   1.4047658  63.4057601
  63.9246045  62.8097911  84.6814750  75.2541140  79.4190505  14.5632503
   6.9522979  21.4031938   6.3545383  25.6771125  29.7195641  64.7800331
  71.8590946  31.0836364  77.9550527  41.1106529  58.7499473  60.4645960
  48.9372067  67.5306721  47.8966207   2.2403827  41.2281339  22.9591490
   5.7998548  33.1009256  60.6954942  16.5760178  83.2858272  68.5035823
  51.5054752  52.3929615  82.3610993  33.2388109  20.8309399  19.2916778
  19.3229340  78.2244526  53.5958950  48.6624885   3.2374617  31.3832871
  79.1720090  35.9875267  60.1396033  71.6705925  45.2332148  17.2968600
  32.6783946  80.0228013  51.6365332   4.1613628  81.6589826  11.0103280
  28.3659676  17.9895390   4.3531304  77.3892850  43.8059761  27.0464369
  78.1350378  31.8577466  71.7151074  24.4382397  23.8815106  60.2466147
  40.4448180  54.4676828  71.8286562  35.8383305  84.8260225  32.8174098
  55.9923640  72.4350432   5.4549655  11.0057901  22.5543689   8.4658520
  56.4209547  40.5506227  52.3511869  79.1532081  76.7102040  33.5882173
  29.6418721  76.5265271  39.1403861  69.9430721  82.7050639  55.8453961
  28.8777706  38.2228818  -0.0509965  20.5876136  67.8340102   1.3666852
  44.7226436  72.4111568  56.8602830  70.2370508  59.1733733   2.2295160
  16.4141403  28.6929866  34.0100232  14.5398548  13.2943754  30.5112865
  23.1742587  60.7658207  71.2826104   2.6134261  73.4347728  29.7081354
  44.1419533   8.2174988   5.5985136  65.7774364  82.3507053  71.1021157
  82.3026411  70.4954052  54.2960259  31.8729531   8.9011883   1.9114786
  27.5683539  43.6650346  19.7803122  69.5838697  14.9174668  62.7043914
  67.4929244   3.8634818  46.8195427  56.3017946  42.6475363  14.7292093
  75.1071437  53.2464181  54.2056022  47.6176305  66.3873344  33.5593217
  38.2822952  27.2427329  12.4486224  45.2442935  23.4179773  84.6129453
  66.1248430  23.0391921  68.1807531  51.1944957  44.9297758  32.8434821
  35.5540460  71.3140743  48.0442494  36.0260635  65.3756408  56.6866210
   9.3796502  31.2823254  11.3543571  51.4501734  55.4455850   2.1296281
  22.9298931  36.1226611  66.5517286  67.0633920  53.7081748  17.7382960
  36.0473732  64.0998883   5.2233948  52.0810638  63.8318311  28.3555595
  77.9035520  37.1690085  38.8144060  76.2177568  80.0470555   4.9172763
  20.9932764  74.5089473  60.2062469  45.7334163  10.3391112  50.2327869
  22.4596610  21.7335054  54.4222740  10.5194858  17.2479750  34.6521268
  20.2890875  85.7844220  46.3125612  47.3275097  58.7692187  62.9267531
  78.8925334   2.7886297  44.3108068  51.4269120  83.0661377  19.2603310
  51.2881706  50.4850717  25.6941822  12.0224534  10.0108774   6.8889121
  11.9317194  10.9857119   6.8607164  11.3040753   9.7562519   6.2872431
  10.9652307   9.3001305  10.5058036  11.0371534   8.8414667  11.3635467
  10.5622889   8.6202441   9.9452890   3.2856962   8.8853104  12.0020157
   3.2585918   8.0480879  12.4998466   4.0766959   9.2998837  12.3721487
  14.5819751  12.3570589   8.7886089  14.1869067  11.6033606   9.2451713
  14.8438657  12.9302342   9.5307344   4.2243465  13.4382080  10.3160082
   4.0157406  12.5078012  10.0994498   5.1751350  13.3737647  10.5172687
   1.3280610   6.9986431   6.0406589   1.2930743   7.8173648   6.5740055
   0.7364827   6.4148749   6.5412214   1.4848126   8.9685459   8.0068011
   1.8620036   8.1816663   8.4592318   2.2472036   9.5448566   7.8947660
  11.6804180  17.4011308   9.1187187  12.2231768  16.7422941   8.6435950
  11.4487699  16.9401820   9.9314933   9.2357488  11.7558454  11.0094354
   9.6588344  11.0229201  10.5294323  10.0066124  12.0163905  11.5611467
  17.8629825   3.4633863  11.6142516  18.1216428   4.1127446  12.3021638
  18.3863412   3.7824151  10.8602385  12.3631507   6.0960668  11.0875834
  12.6532751   5.1716285  11.2004397  12.3226243   6.1587466  10.1150773
   5.7576405   4.1409385   8.4235818   5.8891541   5.0116080   7.9929090
   5.3040068   3.6626826   7.6986973  13.5264039   4.4363941   6.7193146
  14.0160244   4.0490944   7.4819430  14.2719378   4.8149062   6.2152683
   2.4153248   6.6107906   8.9683271   2.9949468   6.2050871   9.6379073
   2.6903709   6.0983578   8.1777105   7.2977579   8.0787726   8.5887125
   8.1241377   7.6319647   8.8728149   6.9078173   7.4008163   7.9946057
  18.4260632   5.0625041  13.8704302  17.6482760   5.6437763  13.7604747
  18.4587514   4.9536033  14.8309523   4.4576946   3.1797652  12.4858238
   4.1644311   3.7765295  11.7689602   3.7410682   3.3230786  13.1343566
  11.5858986  12.6005986   5.9242804  11.5005111  12.7656375   4.9751633
  11.2533128  13.4428564   6.2934664   7.1251443  10.8520055  12.5928038
   6.5445051  11.5553614  12.9591096   7.8062924  11.3761604  12.1234569
  15.0290049   3.7227641   8.8709460  14.6611325   3.1935075   9.5900408
  15.5800737   4.3564489   9.3686033   4.0506550   4.9420482  10.4166422
   4.6674623   5.4822011  10.9634405   4.6725747   4.6189699   9.7241034
   5.4639581  12.8737095  13.5753028   5.4928718  13.8307980  13.3696025
   4.5451838  12.8179237  13.9083722   1.6244053  12.4039536   4.2895987
   0.8068828  12.6622301   3.8116843   1.7011256  13.1120555   4.9497657
  15.1245609  14.2231152  11.0492177  14.1534846  14.2472342  11.2114406
  15.2988383  15.1646900  10.8453054  15.5524601   2.5162625  12.8797256
  14.7698165   2.6983715  12.3423820  16.2792519   2.7554669  12.2661738
   8.2782522   0.5939243   9.7700956   8.3231384  -0.3670060   9.8125821
   7.3778737   0.8064804  10.0878425  13.2371963  15.8556126   7.3878544
  13.6515351  15.0015333   7.1269423  14.0415696  16.4231303   7.3498048
  14.5628742  13.6783107   6.3683250  14.3024301  13.0243227   5.7083371
  14.6255592  13.1289296   7.1820990  16.2090270  12.2810454  14.6559927
  16.1655916  11.6812099  13.8799113  16.3111061  13.1562027  14.2252650
  10.6623871   9.2282460   4.5412929  10.0689531   9.9667936   4.3000533
  11.3446339   9.2819036   3.8475223  10.7813960   7.6901051   1.2057364
  11.4170751   8.0304348   1.8609195  11.3425255   7.0289644   0.7338071
  17.9918990   8.7201703  12.7836963  17.2685874   9.3836132  12.7537960
  18.5796859   9.0728790  12.0820568  14.1659576   9.4036783   5.2991245
  13.4790848   9.5871355   5.9822913  14.8389059   8.9410979   5.8416087
  13.9353578   7.5918138  14.5950427  13.9016704   8.2804090  15.2874015
  13.2639592   7.9297935  13.9710333   5.7332261  10.0564682   7.4175761
   5.4814518   9.7110667   6.5379055   6.3180933   9.3481857   7.7619594
   7.1212292  13.4782719  10.0968226   7.1341116  13.3283532   9.1412126
   7.8848239  12.9419548  10.3985138   6.0929327   8.8584175  10.9935355
   6.6300619   8.7479888  10.1823358   6.5639298   9.5704817  11.4769540
  12.5031019  14.4137060  11.6545380  12.3382313  15.1384288  12.2848311
  12.0601074  13.6478550  12.0672715   7.2123863  13.3217575  15.7095196
   6.5888867  13.9333119  16.1545685   6.6626541  13.0280091  14.9566931
  12.9461799   8.7466022   2.9245374  13.3820155   9.0773729   3.7434417
  13.6313474   9.0074121   2.2631875   4.0163320   9.2877324  15.0504370
   4.1655038  10.0836602  15.6013867   3.0451605   9.3395777  14.9293517
  10.6572181  15.2331649   6.5402964  11.4719652  15.4967557   7.0076361
  10.3342926  16.0803779   6.2076086   5.2007064  15.1521003  16.4283423
   5.1584278  15.4350071  15.4966831   4.2560520  15.0635599  16.6617913
  16.1043475   0.4180759   2.1120748  15.7278541   0.5009971   3.0030449
  16.8230203   1.0681762   2.1390446   4.8572001   9.1858031   4.7855622
   4.3996365   9.8820003   4.2635977   4.1934919   8.4875542   4.7833717
  17.8563342  14.8546007   1.4111876  18.2234955  15.7401893   1.5793163
  18.6316498  14.2768457   1.5489497   1.1807912  11.5575784  13.5697079
   0.7031394  11.2787255  12.7806485   0.9716855  10.8266079  14.1835347
   0.7857458  14.6088757  10.4038502   1.5522851  14.0328993  10.4923729
   0.7564119  15.0236918  11.2792225  18.8259844  15.0742620  16.4837281
  18.6406202  14.1207483  16.3985913  17.9469344  15.3977096  16.7825681
   9.6540931  14.4531924  15.1279629   9.6688026  15.2880747  15.6447903
   8.7725588  14.0977322  15.3772330  10.2750090  18.1470004   4.9673522
  10.1803422  18.3333495   4.0169199  10.1869101  19.0271991   5.3770485
   3.8392815  17.0453720   6.9446836   3.9511341  16.6943003   7.8586365
   3.2300560  16.3690135   6.5763779  12.9375848  17.6995777   2.0624765
  13.5497358  17.0335156   1.6783966  13.1081654  17.5611804   3.0142834
  12.9315052  17.4128433   4.7827030  11.9877446  17.5342025   5.0121032
  13.2413834  16.8547018   5.5150740  15.8235833   6.3448536  16.7614468
  15.2197662   6.7148220  16.1028921  15.9100095   5.4193179  16.4521422
   3.0012490  13.1237917  14.7828388   3.3065225  12.5236734  15.4906043
   2.2887996  12.5924252  14.3530819   5.7214337   1.1801971  10.8884785
   4.8899972   1.1697085  10.3697696   5.5276906   1.9610747  11.4448354
  10.6211753   1.0228799  14.3883235  10.7637766   0.4799959  15.1705157
   9.6471503   1.0767319  14.3752096  13.4754842   4.8015890  14.8867996
  12.8065502   4.7277546  15.6046656  13.5456662   5.7667216  14.7560839
  14.8572529   9.6207640   1.2126094  14.4291605   9.7625442   0.3429257
  15.3611340  10.4362370   1.3138658  10.0309210   3.5529689   1.5551799
   9.4703179   3.3621644   2.3340261   9.6497009   2.9700548   0.8922017
   5.7611412   6.3647078  12.0008101   5.1005909   6.5303036  12.7059934
   5.8909213   7.2760629  11.6498557   5.9279129   6.4036790   6.9195505
   4.9630196   6.2449913   6.8463444   6.2060489   6.1780266   6.0034847
  11.3395440   6.7746514   5.6578475  11.0782162   7.6528315   5.3055146
  12.0420203   6.5144605   5.0280273  10.4605581   7.0550561  16.9303562
   9.9886182   6.2839129  17.3151727  11.3081571   7.0003999  17.4115018
  12.1917385   6.3018109   8.3484035  11.8644232   6.8456329   7.6043806
  12.5473524   5.5504491   7.8289533   3.5439197   6.5609691  13.6180232
   3.7224937   7.0208359  14.4518683   3.1951304   5.7012857  13.9261970
   6.4598394   3.6136890   0.2357016   6.4807023   3.5113914   1.2040048
   6.0626425   4.4832277   0.1600928   0.3986834   4.2197583   7.3705633
   0.7270149   3.9959614   8.2675564   0.8495618   3.5681696   6.8244624
   1.3891307   4.6292882   3.2883665   2.0373407   5.0476166   2.6838120
   0.5637050   4.7987930   2.8174068  11.4448638   7.8511830  12.9066667
  11.8507393   7.2074231  12.2802976  10.9078029   7.2387691  13.4520363
   8.5697390   3.9790619   7.8244555   7.6522946   3.9879758   8.1563741
   9.0605797   3.6398541   8.5916577   3.4274878   5.3845716   6.7434352
   2.7494401   5.7832185   6.1579630   3.6105644   4.5185814   6.3265543
   6.5844230   5.5884690   4.3981748   7.5581134   5.5447213   4.4932154
   6.4590236   5.9864951   3.5089120  12.7566890   3.3309165  11.0332178
  12.2333809   3.3593020  11.8648038  12.0963637   2.9696712  10.4180149
   5.7946108   6.4458818   1.9043415   4.8959465   6.7266158   1.6961280
   6.3600279   7.0762077   1.4171486  16.1081129  18.8357817  17.5117440
  16.3784952  19.2725573  16.6839981  16.8401815  19.0849208  18.1099406
   4.0735629  11.4770880  16.8303000   4.7686382  11.4948909  17.5188603
   3.2842433  11.5344201  17.4089587   9.5078800   6.7539763   9.6628088
  10.3216317   6.3850346   9.2841163   9.3352551   6.1534791  10.4079759
   4.6471388   2.9427567   6.1787727   4.1768340   2.1145800   6.3852153
   5.3570196   2.6464765   5.5920355   8.3226612   5.2371824  12.1979688
   7.5270158   5.8029411  12.1548087   8.8579110   5.6581488  12.9010995
   8.8346001  11.2682630   3.8691522   8.0748332  10.8230560   3.4408716
   8.4593088  11.4454548   4.7684916  16.0127171  10.6020143  12.4841041
  16.5357062  11.2034210  11.9088914  15.2276124  10.4075885  11.9286674
  12.6784422   3.9588871   2.1396889  11.7243547   4.0310469   1.9195505
  12.8763701   4.8281325   2.5409108  10.2737128  11.6133633  14.9904507
  10.4208513  11.2632239  15.8761581  10.1010079  12.5571448  15.1565569
  13.3547417   6.1072812   3.8054932  14.2372147   5.9374886   4.1886035
  13.4612768   6.9988944   3.4209204   4.0611789  10.6947926   9.5629407
   4.6648632  10.5580147   8.8034038   4.3319940   9.9816325  10.1627066
  10.9800157  12.7905445   3.0159699  10.5796009  13.6901641   3.0936532
  10.2196843  12.2335909   3.2960384   1.2366041   9.2435033  15.1219425
   1.0263520   8.7518630  15.9322891   0.6989171   8.7568081  14.4528809
   8.2343211   8.7078030  17.0768600   7.7402654   8.3661854  16.3175657
   9.1030549   8.2696631  16.9477284  12.4772586  13.9658890  15.0287797
  11.5344235  14.1810289  14.9182137  12.6321754  14.2979804  15.9383256
  18.2734371   6.4569945   3.6487263  17.6240370   6.2802464   2.9245834
  18.4360173   7.4053002   3.4260724  18.4381343  12.1744886  16.2123208
  17.5217366  12.3260819  15.8910071  18.8898155  12.0041940  15.3543751
  16.8274340  15.1202003   4.0034242  16.1505356  14.5135153   4.3348959
  16.9162217  14.8573764   3.0676401  13.8156050   9.8962462  10.8374751
  12.8549092   9.8248386  10.6833647  14.1417791   9.1493531  10.2966948
   6.4859705  14.1676938   7.0037986   6.7268570  15.0223325   6.6118806
   5.5270167  14.1632072   6.8952063   2.1299705   8.8505805   1.9016930
   2.6796303   9.5321884   2.3497557   1.5364949   9.3920097   1.3656232
   7.5884517  11.7793191   6.1873169   7.3499813  12.6647695   6.5285474
   7.0112210  11.2100293   6.7266104   8.2643878  16.1249100  12.8431320
   8.8859606  16.8538893  12.6311286   8.8274336  15.5568761  13.3921156
   6.4009658  16.9377593   5.9524033   5.4605088  17.0512724   6.2221149
   6.8806619  17.2638211   6.7198438  11.5109497  11.8997834  12.5524099
  11.1471779  11.7024832  13.4445515  12.2810405  11.3164214  12.5258251
  13.9271203  12.8485353   1.7452187  14.4173548  12.4451244   2.4937802
  13.0836938  13.0325575   2.1767868  14.4963438  16.4588029  14.8240513
  13.6698784  16.1300071  14.4228559  14.6585368  17.2617564  14.2800513
  18.6850999  17.5732545   2.0068933  19.2731846  18.3069077   2.2710121
  17.8199083  17.9651451   2.2715257   2.5666566   3.9931355  14.5135202
   1.7003540   4.2640501  14.8682731   2.7351059   3.1891416  15.0459101
  15.0794362  11.7066704   3.9943066  14.7035934  10.9361855   4.4645705
  16.0373200  11.5154153   4.0859298   2.2505961  15.5235583  12.7163163
   2.5795734  14.6683787  13.0328563   2.4977384  16.1039774  13.4485084
   8.3141242  14.2548721   0.4274939   8.6443389  13.3669606   0.2196824
   7.7642505  14.0695466   1.2145995   6.9429163  13.7509864   2.7771037
   7.4400347  13.2730090   3.4541269   7.0799998  14.6887014   3.0473495
   3.5070882  10.9008244   3.1242009   2.8215229  11.4112818   3.6229334
   3.9388326  11.6527712   2.6712120  11.4376374   3.4878954  13.4323066
  12.1700655   3.7389374  14.0257397  11.1483604   2.6276110  13.8019455
  12.1984301   2.8979828   4.7403341  12.3844166   3.2878595   3.8623871
  12.5822724   3.5668485   5.3444670   9.8389927  15.2236355   3.1598433
   8.9740223  15.6168026   3.3837559  10.3356285  16.0137643   2.9107632
   9.1775144   5.0628720   5.3528834   9.9443736   5.6607508   5.4958852
   8.9832108   4.7833094   6.2745093  10.0171044   6.0325133  14.3463597
  10.1173726   6.3556383  15.2666438  10.4133692   5.1467271  14.3956059
  10.0277963   2.0121876   6.1710335  10.0004892   2.7107632   6.8456771
  10.8125320   2.2782891   5.6430363   7.3117773  16.3416532   3.4331560
   7.3162945  17.2021147   2.9578375   6.9449020  16.6064504   4.3049200
   5.9243611   3.2920343   2.9485537   5.8755250   4.1222532   3.4642186
   6.8166643   2.9863232   3.2214258  16.0433845   3.9301377  15.3845487
  15.0827323   4.0446976  15.2240463  16.3133187   3.6580903  14.4933601
  14.6047509   7.6597805   9.2858168  13.7815086   7.1725598   9.1134064
  15.1252672   7.0092726   9.8094658   4.3441138  13.3091166   1.9913801
   5.1523364  13.6468699   2.4195366   4.7667676  12.7879356   1.2712908
   2.5229869   6.2408266   1.3349513   2.3971882   7.1813788   1.5955376
   1.8504424   6.1595793   0.6339657  15.8139622  16.9170301  11.0457764
  15.6698694  17.6049853  10.3564087  16.7937392  16.9691248  11.1106414
   3.1944414   1.2009982   9.7261701   3.0950137   1.2067319   8.7533381
   3.2131783   0.2393359   9.8974010   2.1353143  15.0664763   5.7949289
   1.2195809  15.1217175   6.1398727   2.0578358  15.6029153   4.9803238
   1.5408544  17.5693046  17.3479158   2.0988806  17.7106847  18.1382335
   1.7430282  16.6229562  17.2016244   5.8231805  16.3590276  18.8768984
   6.6891504  16.0196902  19.1423537   5.7291025  15.9512831  17.9932094
  10.3985179  15.9932417   0.1314826   9.6029246  15.4261538   0.2444514
  11.0850432  15.3142962   0.1199117  12.5350551  14.7625364  17.6760052
  12.1892767  13.9727409  18.1521537  13.2714426  15.0465682  18.2522863
  14.6365798  15.7503659   1.2710421  15.0251377  14.8823511   1.4321997
  15.1896399  16.1090062   0.5443878   1.6319871  11.3500389  18.0011797
   1.5371811  10.5796066  17.4191360   0.7346276  11.7320589  18.0178972
   5.7975456  11.5456411   0.5807417   6.2415329  11.0773807   1.3102218
   6.5179003  11.7359149  -0.0369781   7.8903581  11.4782415  17.7020905
   7.7846532  11.9243766  16.8389276   8.0937287  10.5535602  17.4490598
  11.0986909  12.6227773   0.2671529  11.1170418  12.6787457   1.2488381
  11.9742305  12.2755464   0.0753359  13.6242463  11.3981928  15.1801558
  14.5429538  11.7080570  15.0582337  13.1381744  12.2377537  15.0512702
   1.9459543   8.3960718  17.7796968   2.8148843   8.0813492  17.5020887
   2.1271166   8.6583482  18.7090935   6.8168162   9.8166987   2.6029528
   6.2483127   9.4166665   3.2874730   7.2540969   9.0453714   2.1969746
   6.1296827   7.4920366  15.0033241   5.4764149   8.2231270  14.9640254
   6.8870662   7.8764513  14.5033356   8.0389075   7.8594753   0.8892955
   8.2249174   7.6458324  -0.0355962   8.9459215   7.7570504   1.2546977
  11.2266989  10.1303468  18.4450831  12.0915454   9.8299518  18.1434521
  10.9222157   9.3740692  18.9796643   6.6266678   5.0155182  15.9972785
   6.7306011   4.4034607  15.2447222   6.4903994   5.8748405  15.5358493
   6.9284139   3.3067775  13.7061326   7.4835207   3.8603470  13.1142718
   6.0590480   3.3583010  13.2545354   8.2292163   8.6493117  13.8116575
   9.1836113   8.7108667  13.6813450   7.9151270   9.4917567  13.4163481
  12.7030676   6.5225530  18.6641576  13.0454496   5.6249046  18.7907740
  13.5199272   7.0427892  18.6456482  14.1641088   9.3640346  16.8803617
  13.8488944  10.1178083  16.3272985  15.1371653   9.4843910  16.7844511
   5.0403395   5.9420613  18.1669144   4.2590332   5.3720032  18.0135157
   5.5594438   5.7872530  17.3536881   7.8475309   0.8742328  14.7080560
   7.5531571   1.7923241  14.5069430   7.1821917   0.3546960  14.2400773
   8.9797960   4.8741703  17.6056478   8.7050056   4.4950418  18.4550800
   8.1365342   4.8453926  17.1084702  11.5665796   4.1432185  16.6880823
  10.6970262   4.2054552  17.1269561  12.0721626   3.5775327  17.3109542
  13.1487071   2.7410731  18.5121875  13.2273036   1.8142958  18.7630737
  13.0230275   3.1748022  19.3852195   2.9998916   4.1303066  17.9543598
   3.0957609   3.3757499  17.3381269   3.1168512   3.6903980  18.8222211
   8.6476134   1.9994115  18.7717774   8.3370978   1.1635872  18.3889675
   7.8347068   2.5447515  18.7936558   7.6585488  18.6907407   2.0486374
   8.6289536  18.5531559   1.9905254   7.4669942  19.2001090   1.2514971
   1.7443946  13.7120735   1.2231728   2.6103351  13.7960400   1.6736868
   1.8432483  12.8466727   0.8276138   0.7612621  16.5748657   8.5229617
   0.6785066  15.7288324   9.0159755   1.2653096  17.0808769   9.1800175
  18.4510073  17.4413990  11.4440439  18.4559851  17.4982815  12.4184266
  19.2955176  17.8520902  11.2133379  17.9571039  17.0193940  14.1816330
  17.4383845  16.2507510  13.8590026  18.5072450  16.5763956  14.8457267
  16.4054985  12.7262596  18.9550474  15.5579841  12.8429213  19.4305419
  16.9283787  13.4814974  19.2931602  17.7623494  11.0009190   4.3172656
  18.5575335  11.5728870   4.3416097  17.9307822  10.4178802   5.0905515
  18.2573109   9.1178068   6.2573921  17.4057727   8.7486572   6.5765703
  18.7648376   9.2392128   7.0872284  18.1197305  11.9842303  11.3801417
  18.6723647  11.3293260  10.9119909  18.3809301  12.8233096  10.9503856
  16.3697861  14.8168794  13.5304910  15.6071804  15.2770576  13.9324133
  16.0397285  14.6151676  12.6302271  18.4963099   8.9489784   2.5979606
  18.1651336   9.3079144   1.7675331  18.2343442   9.6579373   3.2201983
  16.6944066   6.1638126   1.5685181  16.8422448   6.6956896   0.7772159
  16.3938972   5.3145993   1.1909817  15.8706638   7.8590474   6.8732369
  15.8232233   6.9259202   6.6135164  15.4822134   7.8428646   7.7777047
   0.9978530   9.8126616  10.8414233   1.3166888  10.0151741   9.9501390
   1.8441136   9.6127223  11.3052598  16.8692472   9.7498714  16.6293053
  17.4841987   8.9840325  16.5568534  17.4005347  10.4749709  16.2631689
  18.2906539   7.4727316  16.7271502  17.4193311   7.0317437  16.8180535
  18.8789428   6.7044874  16.8975292  15.9589860   3.8229855   0.4007552
  16.6585963   3.2514397   0.7930363  15.1661686   3.2940935   0.5701836
  15.7281552   5.3143408   5.2128553  15.9639758   4.3567125   5.2025589
  16.5211867   5.6844888   4.7921471  16.1188571   5.8007533  10.6035071
  17.0881610   5.9428032  10.4957173  16.0567908   5.9019464  11.5749361
  16.2757255   6.6197424  13.2918845  15.4824760   7.0362573  13.6802328
  16.8690139   7.3907614  13.1543800   0.7158769   5.2028876  16.9937691
   1.5459218   4.8385247  17.3683297   0.0672746   4.5222438  17.2095339
  18.3518318   0.8998209  18.9771239  19.2469730   0.5613357  18.8052962
  18.1863535   1.4550801  18.1880647  16.4003961   2.6496277   5.1842239
  16.5690564   2.2368015   6.0572532  15.7079611   2.0436128   4.8420973
   1.7138834   3.6076065   9.7250642   2.0209339   2.7000406   9.9088118
   2.4838000   4.1204794  10.0277920   0.3349766   6.5749282  10.8955300
   0.8003808   5.8985259  10.3834408   0.8407855   7.3644258  10.6522912
  18.1356710   2.6177113  16.8483934  17.3072797   3.1329580  16.8713425
  18.0834102   2.2308965  15.9574733  18.0919106   2.5423458   1.6383974
  18.6507923   1.8459139   1.2666349  18.7519165   3.1291540   2.0528330
   0.3566334   2.6119568   4.7044563  -0.4268763   2.8960373   4.2104495
   0.9754035   3.3131049   4.3931958  15.3795756  17.4223904   6.8807231
  16.1316654  17.5440351   6.2764842  15.5120632  18.1293100   7.5280539
   0.6896508   1.4941004  12.5025580  -0.1008499   1.2824670  13.0338712
   0.3266741   1.6904175  11.6230502   2.3771026  14.9166582  17.3559412
   2.0481602  14.1658636  16.8583704   2.2428000  14.5970333  18.2857816
   5.6344489  15.6527338  13.5961684   5.3942468  16.5496914  13.2845106
   6.5961447  15.7088203  13.4175166   9.7702031  16.8665009  16.5204080
   9.9395524  16.6303127  17.4575256  10.6011669  17.3425971  16.3015780
  12.0744262  18.2550659  16.0025570  12.8096947  17.7394923  15.6431534
  12.4789216  18.5887892  16.8342252  16.8227948   0.4783854  14.7954284
  16.6201661   1.3531530  14.4375653  16.8659433  -0.0337263  13.9673687
   2.9405326  18.5614578  13.7416531   2.3013706  19.1394950  13.2742894
   2.8204080  18.8557536  14.6520651   5.5044667  18.2805436  12.7808593
   4.5787323  18.4487281  13.0661297   5.5634577  18.8145832  11.9659229
  10.0540156  18.1265497  11.9542807   9.6439622  18.5543995  11.1727502
  10.1756269  18.8976579  12.5468425  12.3650732  16.9190227  12.9663867
  11.5490482  17.3314622  12.6153112  13.0053203  17.6410021  12.8573265
  14.8380595  18.5359892  13.0921510  14.9712871  19.4655949  12.8057740
  15.2233152  18.0381692  12.3395690   2.4467594  17.4062922  10.5811627
   2.2615300  16.9033377  11.3997018   3.1412842  16.8348337  10.1875576
   4.4374469  15.9863527   9.3732691   4.3012554  15.0627797   9.6914080
   5.3545259  16.1540242   9.6794344   7.0477564  16.3404932  10.2614225
   7.2701115  15.4045682  10.0916604   7.3396215  16.4059319  11.1917016
  10.5396899   2.3089740   9.2811720   9.8586931   1.6571913   9.5378663
  11.2805056   1.7389918   8.9942041  15.7349868   0.4520448   9.6637012
  16.2629471   0.7911755   8.9131917  14.8364866   0.6687623   9.3905845
  17.2204763   1.4460356   7.5160971  17.9875864   0.8825937   7.3805697
  17.6665287   2.3095881   7.6937212   3.0626117   0.7264426   6.9920114
   2.2621634   0.6479760   6.4536392   3.5607583  -0.0748200   6.7801430
   1.4593090   0.7796142   2.8462070   2.0005796   1.4136789   2.3271566
   0.9723445   1.3794305   3.4393771   7.6632136   0.7399992   6.5589870
   8.5047990   1.2415900   6.4872546   7.5365160   0.7273653   7.5138521
  12.8428845   0.8163592   8.4927036  13.2920073   0.9464471   7.6493622
  12.7810008  -0.1508893   8.5432271  14.3776989   0.9178051   4.3810189
  13.5344169   1.3945720   4.2812910  14.0966792  -0.0042504   4.4786400
   1.8284898  16.8123641   3.6862681   1.0600050  16.3461107   3.3355642
   1.5968456  17.7488832   3.5287572   3.6780455   1.9904471   1.7132486
   3.9345754   2.0342316   0.7888564   4.3382331   2.5779325   2.1336548
   8.5235988   2.9058921   3.7867915   8.9413040   2.1633284   4.2547616
   8.7948637   3.6530009   4.3685463  10.3020054  18.0214151   2.0202299
  11.2834878  18.1309908   2.0638062  10.2840618  17.4030152   1.2566601
  17.5120517  17.5460389   5.0490270  17.2617712  16.6411124   4.7395805
  17.1109658  18.0905492   4.3383153   3.0343814   1.9389910  16.3705242
   2.3698957   1.3569068  16.7954514   3.8578401   1.5261046  16.6711668
   5.1752405   0.7508398  18.5039400   6.0671347   0.6945522  18.0881523
   5.3115958   0.1819204  19.2706405   3.4962880  17.4808067   1.2287458
   3.0975684  17.6200141   2.1009276   4.2976845  16.9986751   1.4500816
  16.3015144  16.1324184  17.0139157  15.6515176  16.0929594  16.2839088
  16.2448330  17.0810876  17.2494938  30.7088100   9.9440006   6.9948550
  30.6432511  10.9188214   6.9162850  30.2396227   9.6938377   6.1778166
  29.8023917   9.3650354  10.5398942  29.8593609   8.7956816  11.3278635
  29.5159270   8.7460934   9.8523968  21.9993959   8.9104139  12.0519046
  22.0225862   8.0690955  12.5456065  22.8571047   9.2879558  12.2927700
  33.4459205  12.3620782   8.7925214  33.0567477  11.5750352   9.1908718
  33.7024397  12.8914303   9.5634882  23.0642872  13.4723145  10.2763033
  22.8569689  12.5360538  10.0808815  24.0200948  13.4059815  10.4647724
  19.8545338   6.7445024   5.7805826  19.4853361   7.5952851   6.0783570
  19.2121751   6.5291326   5.0744626  20.2503581   9.0846271   8.1740091
  20.5271582   8.1804545   8.4471551  21.1001134   9.5093628   7.9967190
  30.7158082  17.4221877   9.2575497  31.1485041  16.8255724   8.6105172
  30.3705227  16.7878425   9.8928862  28.0888535  11.7646101  11.0235740
  28.4990026  11.0236938  10.5419050  28.8734306  12.0304613  11.5501391
  36.7388729   3.4542025  11.6227107  37.0107474   4.1529363  12.2505872
  37.2935465   3.6818766  10.8548652  31.1934828   6.0944403  11.0791394
  31.5027064   5.1760441  11.1931873  31.1772191   6.1644171  10.1061080
  24.5517335   4.1593114   8.4172177  24.7279921   5.0131559   7.9708065
  24.1366565   3.6691409   7.6790476  32.3744172   4.4442305   6.7198610
  32.8913884   4.0612905   7.4659911  33.1002912   4.8327773   6.1910146
  21.1185689   6.6357274   9.0088284  21.7357243   6.2272741   9.6462584
  21.4312237   6.2134575   8.1816568  26.1008732   8.0431437   8.6196442
  26.9595269   7.6476482   8.8895550  25.7600308   7.3579427   8.0097207
  37.3308730   5.0915317  13.8936122  36.5466364   5.6532364  13.7359500
  37.2351293   4.8876466  14.8322892  23.3207827   3.1902578  12.4691944
  22.9878516   3.7887214  11.7739317  22.6364919   3.3356333  13.1579683
  30.2870289  12.5099767   5.9683189  30.5457352  12.6902176   5.0542072
  30.0101109  13.3946372   6.2724266  25.9888991  10.8396281  12.5743518
  25.4215263  11.5499713  12.9477115  26.6681538  11.3563327  12.0918378
  33.8868609   3.7044582   8.8681022  33.5707698   3.1678133   9.6044540
  34.4471574   4.3514936   9.3356050  22.8480131   4.9712015  10.4048107
  23.4744721   5.4893578  10.9609356  23.4728147   4.6241992   9.7264775
  24.3498750  12.8649445  13.5857888  24.3361343  13.8208433  13.3768012
  23.4201155  12.7530370  13.8788307  20.1804223  12.4427592   4.2610853
  20.1402684  12.9313220   3.4109953  20.5833840  13.0984774   4.8558194
  33.9707470  14.2539555  11.1240396  32.9943226  14.2769352  11.2366607
  34.1431480  15.1690179  10.8268640  34.4153969   2.5369207  12.8958844
  33.6341134   2.6914749  12.3466290  35.1430949   2.7623380  12.2774360
  27.1079961   0.5802183   9.7046287  27.1882900  -0.3639807   9.8793532
  26.2303263   0.8086250  10.0718422  32.0299923  15.8927027   7.3523990
  32.4178019  15.0266572   7.0781283  32.8430906  16.4460962   7.3009655
  33.2805319  13.6538860   6.3282152  33.4393068  13.0230853   5.6044577
  33.3704729  13.0781567   7.1187017  35.0748411  12.2787823  14.6522111
  35.0227903  11.6719008  13.8807436  35.1876891  13.1466207  14.2097170
  29.7661713   9.2850249   4.4591280  29.1739891   9.9990558   4.1608308
  30.4860088   9.3403452   3.7931413  29.3965326   7.3596043   1.2940212
  30.0968505   7.9645780   1.6301501  29.9707228   6.7849672   0.7429545
  36.8556379   8.7467753  12.8208559  36.1211098   9.3960692  12.7664756
  37.4233158   9.0678530  12.0872768  33.0912886   9.6250069   5.5249160
  32.3408153   9.6442749   6.1459724  33.7027522   8.9963487   5.9444396
  32.7965677   7.5946021  14.5827189  32.7468034   8.3002130  15.2537814
  32.1157157   7.8989943  13.9498436  24.5396802  10.0014487   7.4347397
  24.4269888   9.6714937   6.5252727  25.1563041   9.3402019   7.8177546
  25.9284687  13.4505394  10.0934036  25.9902285  13.4056896   9.1271748
  26.7010801  12.9177057  10.3761715  24.8291064   8.8988619  10.9931269
  25.3906340   8.7294878  10.2082544  25.3441646   9.5759213  11.4842200
  31.3203498  14.4570710  11.6810901  31.1663436  15.0803727  12.4068387
  30.9278606  13.6254629  12.0160132  26.0774274  13.3325588  15.7089407
  25.4447802  13.9446818  16.1421464  25.5362145  13.0319268  14.9507997
  22.8497805   9.3129233  15.0660203  22.8993107  10.0785005  15.6733296
  21.8861381   9.2819455  14.9026261  29.4703596  15.2496540   6.5212375
  30.3146188  15.5357435   6.9176470  29.1387121  16.0636389   6.1105713
  24.0916182  15.1560661  16.4308800  24.0060928  15.4322603  15.5002311
  23.1548292  15.0018406  16.6898867  34.9595147   0.4300973   2.0916489
  34.6370556   0.5102226   3.0034859  35.6994934   1.0574670   2.0894634
  23.7247062   9.0800278   4.7359460  23.3376498   9.8151435   4.2060847
  22.9290331   8.6528182   5.0629872  36.8447781  14.9352262   1.2068275
  37.1564696  15.7605234   1.6200266  37.5122413  14.2833529   1.4948241
  19.5799085  11.5755606  13.8422352  19.1164615  11.6176257  12.9828147
  19.7652514  10.6189243  13.9477607  19.4722730  14.3845552  10.4986731
  20.4103404  14.1812664  10.6118542  19.3453309  15.0747451  11.1665239
  37.6769211  15.0827411  16.4836069  37.4993156  14.1291629  16.3737096
  36.7978312  15.3982173  16.7826581  28.5071740  14.4497647  15.1305844
  28.5086815  15.2872804  15.6402571  27.6214462  14.0915271  15.3647611
  22.3329941  17.2419342   6.9667256  22.7691794  16.9989529   7.8111082
  22.0865650  16.3519651   6.6608409  31.8850593  17.8672211   1.9333941
  32.4995787  17.1523140   1.6678109  31.8316558  17.7170678   2.8908008
  31.6333861  17.5399193   4.6720039  30.6673112  17.6982500   4.6101462
  31.6910725  16.8055461   5.3006459  34.6754208   6.3540704  16.7466473
  34.0788955   6.7204735  16.0782768  34.7720655   5.4308093  16.4351569
  21.8153029  12.9732386  14.6143814  22.0439866  12.5632336  15.4727552
  21.0000050  12.4880671  14.3695090  24.5858171   1.2000397  10.9037494
  23.7794316   1.1584039  10.3579502  24.3411496   1.9637992  11.4658565
  29.4938185   1.0235672  14.4033727  29.5990711   0.4312608  15.1553763
  28.5200372   1.0880815  14.3639949  32.3480430   4.7988154  14.9132603
  31.6648631   4.7307212  15.6182956  32.4017169   5.7604927  14.7564804
  28.8955209   3.4992362   1.5400904  28.3502485   3.3656150   2.3368105
  28.5161518   2.8662485   0.9258813  24.5908099   6.3765470  11.9977650
  23.9426092   6.5222330  12.7176486  24.6973240   7.2910513  11.6534100
  24.7138014   6.3720822   6.8354654  23.7431071   6.2618278   6.7580843
  24.9928351   6.2198271   5.9113595  30.1628069   6.7589468   5.5508689
  29.9793164   7.6620865   5.2096621  30.9118626   6.5170095   4.9639135
  29.3097998   7.0626299  16.9558092  28.8310794   6.2877396  17.3263367
  30.1657848   6.9749247  17.4163670  31.0476813   6.3243250   8.3281723
  30.7415837   6.8889218   7.5915297  31.4000409   5.5760878   7.7995280
  22.3487090   6.5611279  13.6142654  22.5696181   6.9740011  14.4614799
  21.9593067   5.7069958  13.8978523  25.2787480   3.6051664   0.1982268
  25.4411159   3.5656318   1.1522286  24.8228564   4.4429311   0.1068984
  18.9591959   3.4923166   7.5755438  19.4672258   3.6932479   8.3923820
  19.6452748   3.4622018   6.9026671  19.8965537   4.2802092   2.9819228
  20.7096869   4.5670117   2.5527451  19.4373907   5.1249295   3.1822545
  30.3290150   7.8365997  12.9300643  30.7151502   7.1998249  12.2839649
  29.7744846   7.2242829  13.4581548  27.4091366   4.0101565   7.8621193
  26.5115344   3.9605355   8.2354416  27.9502942   3.6177822   8.5692364
  22.0924512   5.5470114   6.6676771  21.2685289   5.8740692   6.2322038
  22.2329893   4.6681628   6.2734557  25.5944763   5.7055362   4.2160358
  26.4166837   5.3912904   4.6602105  25.9762053   6.3634735   3.6210183
  31.6235594   3.3331771  11.0750909  31.0625830   3.3604356  11.8804288
  31.0015689   2.9685665  10.4261219  34.8385665  19.2373971  17.5800621
  35.1612838  19.4067939  16.6714633  35.6874988  19.1858822  18.0658721
  22.6632222  11.4805883  16.9097713  23.3380633  11.5131184  17.6173699
  21.8490634  11.4527912  17.4494451  28.3484499   6.7494802   9.6487482
  29.1677746   6.4141092   9.2505806  28.2048201   6.1271335  10.3809496
  23.4661604   2.9907456   6.1689597  22.9542352   2.1975181   6.4276888
  24.2556036   2.5917293   5.7743371  27.1703594   5.2334730  12.1939494
  26.3812221   5.8059511  12.1456010  27.7100564   5.6536297  12.8933561
  27.6966735  11.2870950   3.8560635  26.9192002  10.8815299   3.4336805
  27.3550774  11.4479724   4.7686092  34.8600757  10.6046756  12.4900849
  35.3809573  11.1980691  11.9058339  34.0792089  10.3926940  11.9329258
  31.5367717   4.0885700   2.1240088  30.5905886   4.1985734   1.8964597
  31.7642212   4.9568603   2.5170513  29.1776139  11.6229911  14.9855052
  29.2472495  11.2301129  15.8628430  28.9384344  12.5464899  15.1742378
  32.2335187   6.2625619   3.7688631  33.1385062   6.1873682   4.1146682
  32.2873128   7.0966181   3.2449815  22.8877447  10.7100210   9.5515796
  23.4783367  10.5553450   8.7857642  23.1785840  10.0124549  10.1607426
  29.8508907  12.8240826   3.0237952  29.4067410  13.7008038   3.0609125
  29.1310897  12.2382692   3.3446228  20.0446455   9.0509049  14.9219899
  19.9617048   8.7061993  15.8325835  19.3629704   8.5367228  14.4570179
  27.0877887   8.7196723  17.0751469  26.5753349   8.3576784  16.3370332
  27.9495557   8.2678733  16.9424048  31.3627587  14.0698374  15.0036442
  30.4006817  14.1769353  14.9046692  31.4837442  14.3469922  15.9357678
  37.1337032   6.4968547   3.6934831  36.5218422   6.2802999   2.9489110
  37.3130278   7.4278472   3.4406219  37.3085266  12.2002924  16.2038940
  36.3895325  12.3279821  15.8797326  37.7593999  12.0106624  15.3488736
  35.6423970  14.9617065   3.8563351  34.9860446  14.3170048   4.1529009
  35.7026451  14.7716237   2.9046714  32.6639678   9.8821932  10.8750520
  31.7079814   9.8278081  10.6901666  32.9962356   9.1455007  10.3213245
  25.3985193  14.2112952   7.1001952  25.6667734  15.0996849   6.7861618
  24.4728653  14.2051565   6.8385198  26.3768750  11.7730949   6.1635614
  26.2460034  12.6776281   6.5091892  25.8381041  11.2498245   6.7766911
  27.1084618  16.1057185  12.8632263  27.7420865  16.8249417  12.6542778
  27.6702554  15.5078266  13.3808223  25.2708869  16.9245566   6.1907067
  24.3985083  17.3305396   6.2566421  25.8536585  17.7025348   6.3167193
  30.4032303  11.9341191  12.5452399  30.0369988  11.7047938  13.4287211
  31.1075341  11.2775548  12.4507185  32.8611564  13.0004042   1.7417689
  33.3904520  12.4904849   2.3884361  31.9859837  12.8611503   2.1266015
  33.3646081  16.4957100  14.8715750  32.5639549  16.0982422  14.4790182
  33.5013840  17.2685352  14.2780459  37.5535472  17.5312947   2.0826485
  38.1593889  18.2734881   2.3100849  36.6953699  17.9591750   2.3033342
  21.3531204   3.9317302  14.2861450  20.4203671   3.8156217  14.0145289
  21.4065093   3.2437185  14.9776134  33.9371367  11.8661079   4.1147537
  33.4722657  11.0526809   4.4158882  34.8583822  11.5351778   4.1100396
  21.1297701  15.5476555  12.7075315  21.4697091  14.6872854  13.0027842
  21.3350377  16.1011179  13.4717834  27.0876253  14.1089903   0.2780503
  27.7903088  13.4431565   0.3368794  26.6501410  14.0109619   1.1483313
  25.7440620  13.7157191   2.7294232  26.3983536  13.3669950   3.3514935
  25.7537471  14.6757523   2.9664727  22.3210967  10.8997018   3.2659664
  21.5430994  11.3304381   3.6707084  22.7185968  11.6594403   2.7953486
  30.2654296   3.5120022  13.4700106  31.0318526   3.7304438  14.0313655
  29.9879398   2.6398042  13.8221072  31.0359194   2.9435315   4.7133653
  31.2178150   3.3537778   3.8434929  31.4294406   3.5992209   5.3260662
  28.6459932  15.2483451   2.9509809  28.1141921  15.8046481   3.5483272
  29.3143740  15.9150758   2.7390639  27.9495934   5.0722621   5.3774247
  28.7331888   5.6689795   5.4307927  27.8566257   4.7971588   6.3171671
  28.8703282   6.0298667  14.3420533  28.9734230   6.3213251  15.2711059
  29.2612239   5.1387411  14.3567252  28.8831469   2.0130477   6.1494127
  28.9422194   2.6418941   6.8855604  29.6606135   2.2778260   5.6085430
  25.6787490  16.3277344   3.3432016  26.0510944  17.0362506   2.7768383
  25.9246906  16.6608268   4.2259432  24.7766691   3.3428044   2.9406359
  24.8439449   4.1566899   3.4838046  25.6322581   2.9287261   3.1887909
  34.9217651   3.9331055  15.3661958  33.9552872   4.0554347  15.2474896
  35.1345525   3.6239533  14.4695811  33.4489787   7.6653264   9.3125876
  32.6466093   7.1682713   9.0806830  33.9719183   7.0008929   9.8149952
  23.0297400  13.2673171   1.9355835  23.8221031  13.6602453   2.3531032
  23.4686285  12.8231370   1.1807162  34.6348551  16.9997935  11.0187837
  34.4883822  17.6988958  10.3413897  35.6165439  17.0389614  11.0791526
  21.9817518   1.2447160   9.7380749  21.9492283   1.2699187   8.7629109
  22.0811964   0.2782563   9.8721522  21.0770329  14.9028034   5.7289582
  20.1748370  15.0616084   6.0273379  21.1392655  15.4788183   4.9371775
  20.3316533  17.7582304  17.4356228  21.0323092  17.5124113  18.0795525
  20.0317783  16.8790918  17.1505590  24.7094048  16.3604686  18.8737860
  25.5649101  15.9793425  19.1165428  24.5760112  15.9613869  17.9900334
  29.2076303  15.9588558  -0.2812557  28.4476695  15.4869630   0.1030488
  29.9421791  15.5080756   0.1461196  31.3850160  14.7834363  17.6801953
  31.0315145  13.9862252  18.1393345  32.1206435  15.0472748  18.2659701
  33.5716047  15.8126569   1.3761210  33.6377409  14.8464356   1.4293223
  34.0985064  16.0470503   0.5852897  20.2016051  11.3802239  18.2107785
  20.1980362  10.4131871  18.0878848  19.5004859  11.6614853  17.5834911
  24.5869523  11.4297962   0.5369108  25.0838608  11.1162100   1.3202253
  25.2934964  11.8259269  -0.0009671  26.7034182  11.4815379  17.7183588
  26.6042451  11.9129656  16.8475324  26.9136226  10.5538916  17.4790151
  29.8533560  12.6179487   0.2837726  29.9720386  12.6381295   1.2603895
  30.7236185  12.3165769  -0.0040931  32.4887646  11.4011207  15.2129578
  33.4033444  11.7095341  15.0617353  31.9906330  12.2173741  15.0234033
  21.0241765   8.6331720  17.7088454  21.7776739   8.0637670  17.5156284
  21.1038777   8.7348217  18.6814156  25.5989238   9.8055998   2.5589965
  25.2098077   9.3648077   3.3324042  26.0910906   9.0837568   2.1094777
  24.9717103   7.5066142  14.9955377  24.3256596   8.2446526  14.9668840
  25.7346644   7.8895421  14.5035197  26.8116891   7.8247004   1.0358768
  27.0415838   7.7473905   0.0996395  27.7266728   7.6729732   1.3838477
  30.1070249  10.1468427  18.4551256  30.9357594   9.8058206  18.0987279
  29.7754873   9.3836151  18.9633322  25.5052973   5.0272031  15.9939496
  25.5818346   4.3958508  15.2525907  25.3503240   5.8744570  15.5187517
  25.7663457   3.3282562  13.7133608  26.3238272   3.8685849  13.1123408
  24.9019318   3.3606213  13.2499677  27.0876596   8.6486893  13.8101740
  28.0403666   8.6828261  13.6584450  26.7843449   9.4881849  13.4009295
  31.5616345   6.5226783  18.6685507  31.8694213   5.6083194  18.7612449
  32.3985051   7.0067445  18.6167381  33.0136513   9.3748593  16.9251325
  32.7052662  10.1221535  16.3597188  33.9866498   9.4761280  16.8145546
  23.9341033   5.9383930  18.1754763  23.1369520   5.3875188  18.0210901
  24.4433581   5.7718168  17.3582033  26.7232482   0.9090151  14.7085379
  26.3952973   1.8098169  14.4846152  26.0335600   0.3484848  14.3310030
  27.8226902   4.8850738  17.6067236  27.5079727   4.4822347  18.4326080
  26.9990323   4.8630507  17.0759218  30.4385044   4.1821119  16.7296269
  29.5535133   4.2035048  17.1412037  30.9351755   3.5911441  17.3335367
  32.0659789   2.7590049  18.5302289  32.0404622   1.8182315  18.7411391
  31.9184194   3.1666577  19.4122384  21.8826492   4.1622756  17.8952146
  21.8523594   3.3758901  17.3077852  21.9566845   3.7403789  18.7727429
  27.5366159   2.0115679  18.7571631  27.2360725   1.1703073  18.3741324
  26.7151856   2.5430101  18.7848487  26.5963193  18.3973014   1.7404123
  27.2982843  18.4143298   2.4271696  26.6348495  19.2893792   1.3844755
  20.2397665  13.4683293   1.7135208  21.2224871  13.4891942   1.6516349
  19.9934210  12.8039113   1.0466324  19.6415244  16.9223588   8.2290075
  19.2416515  16.0730704   8.4645726  20.1594814  17.0962058   9.0384306
  37.2894869  17.4384980  11.4452724  37.4170541  17.5641746  12.4005575
  38.1133268  17.7905462  11.0755781  36.8124283  17.0284435  14.2398898
  36.2936591  16.2927900  13.8495087  37.3893657  16.5234596  14.8329366
  35.2595685  12.7337815  18.9612584  34.4102432  12.8457213  19.4332580
  35.7798559  13.4879240  19.3036667  36.6327608  11.0189035   4.3262841
  37.4178108  11.6039389   4.3621747  36.7865066  10.4454082   5.1070221
  37.1197627   9.1442931   6.2892157  36.2514006   8.7625444   6.5460403
  37.5594567   9.2762350   7.1498013  36.9945533  11.9782137  11.4067262
  37.5079809  11.3099205  10.9121076  37.2452858  12.8087023  10.9542420
  35.2427786  14.8226466  13.5398120  34.4565945  15.2584461  13.9141826
  34.9414943  14.6074916  12.6298259  37.3096118   9.0736973   2.5062042
  36.7632382   9.3783224   1.7693283  37.0600866   9.7418878   3.1821536
  35.6612394   6.0903306   1.5685218  35.7198243   6.7038889   0.8269395
  35.4213877   5.2504872   1.1363475  34.7725092   7.8272132   6.8994082
  34.6866226   6.9128642   6.5832222  34.3615803   7.7925749   7.7895487
  19.6994202   9.7651656  10.8531583  19.8938095   9.6358329   9.9038998
  20.5781552   9.5498845  11.2480000  35.7254207   9.7469568  16.6402708
  36.3347791   8.9766093  16.5654764  36.2403950  10.4555348  16.2250259
  37.1481648   7.4720964  16.7553336  36.2720128   7.0349396  16.8145129
  37.7257698   6.6959391  16.9287206  34.8215689   3.7626625   0.3939961
  35.5357336   3.2217312   0.8014753  34.0315412   3.2735166   0.6645275
  34.6087368   5.3331582   5.2802864  34.8464363   4.3789339   5.2276796
  35.3578317   5.7224375   4.7996899  34.9727053   5.7930237  10.6080385
  35.9404843   5.9413280  10.4898337  34.9240344   5.8860012  11.5797321
  35.1577860   6.6147395  13.3037659  34.3541872   7.0306941  13.6696765
  35.7449974   7.3882726  13.1589646  19.4950990   5.0742596  17.0051449
  20.4209376   4.8734533  17.2585801  19.1023722   4.1817422  17.0451185
  37.2305113   0.9399955  18.9763554  38.1002952   0.5542342  18.7790913
  37.0527050   1.4698702  18.1719018  35.2546398   2.6491078   5.2000608
  35.4330073   2.2345964   6.0689139  34.5555369   2.0488580   4.8630767
  20.4559698   3.5736433   9.8508974  20.8671034   2.6951147   9.9772785
  21.1887638   4.1534329  10.1279698  18.8086455   6.3261927  10.6184094
  19.5642539   6.3945926  10.0025784  19.0911164   6.8930128  11.3458693
  37.0006320   2.6280515  16.8226584  36.1632981   3.1292869  16.8203047
  36.9767958   2.2359451  15.9317920  36.9827165   2.5724418   1.6687683
  37.6082300   1.9364256   1.2946475  37.5952551   3.2097666   2.0852345
  19.2353247   2.3721111   4.8120592  18.2734844   2.5264594   4.9047592
  19.4990921   3.1677210   4.3034308  34.1481859  17.5618800   7.0000540
  34.7417334  17.4731763   6.2260283  34.6849952  18.1158580   7.5810240
  19.1579191   2.1957837  13.7913621  19.3802941   1.2467046  13.7428051
  18.7824227   2.3666481  12.9060640  21.4794330  14.8274679  17.3610036
  20.6038141  14.7701908  16.9351605  21.3091564  14.4315059  18.2236081
  24.4673282  15.6616707  13.6011175  24.2421958  16.5680408  13.3020177
  25.4291531  15.6977143  13.4192268  28.6427435  16.8830473  16.5157757
  28.7724803  16.6018466  17.4477061  29.4964819  17.3314611  16.3440286
  31.0212947  18.1963281  16.0288017  31.4618471  17.7153411  15.3096338
  31.6968408  18.1705377  16.7160859  35.6941135   0.4623736  14.7766982
  35.4835649   1.3440373  14.4397694  35.6859547  -0.0402043  13.9409481
  21.6246750  18.6821079  13.6594662  20.8631832  19.2175454  13.3383039
  21.6257208  18.9278766  14.5922292  24.2569050  18.2972420  12.8640315
  23.3237156  18.5169065  13.0775328  24.4029043  18.8235588  12.0524660
  28.8733339  18.1321080  12.0232204  28.5032490  18.5443062  11.2206320
  29.0097198  18.9130161  12.5956799  31.2112457  17.0090748  13.1106665
  30.4186316  17.3432872  12.6434621  31.9014832  17.5999353  12.7663917
  33.7017549  18.5514472  13.0920504  33.8022489  19.4834337  12.7951740
  34.0852236  18.0659091  12.3277472  21.2284014  17.3303699  10.5507232
  21.1852331  16.8491313  11.4066591  21.9892318  16.8536072  10.1468709
  23.2865759  16.0737642   9.2999229  23.1982085  15.1369377   9.5925518
  24.2173163  16.2522303   9.5586423  25.9017211  16.4147089  10.2833260
  26.1667933  15.5270788   9.9872977  26.1785985  16.3672710  11.2182236
  29.3533021   2.3077433   9.2102421  28.6837459   1.6478011   9.4777705
  30.1192900   1.7451685   8.9757139  34.6065707   0.4696136   9.6985605
  35.1473686   0.7736919   8.9414508  33.7129675   0.6606787   9.3940339
  36.0972821   1.4176793   7.5248888  36.8508620   0.8690379   7.2895346
  36.5624317   2.2709865   7.7014690  22.0151949   0.7827798   7.0072872
  21.2182935   0.5288155   6.5265465  22.5168642  -0.0474537   7.0581512
  20.4437980   0.9822263   2.7855674  21.0240645   1.6464063   2.3557592
  20.0094795   1.5003706   3.4908021  26.4267304   0.8855648   6.5570616
  27.2957442   1.3377693   6.5109125  26.3794682   0.6635211   7.4957485
  31.6621059   0.8242723   8.4972528  32.1471180   0.9741614   7.6769236
  31.6349714  -0.1453507   8.5456485  33.2287648   0.9248606   4.3949989
  32.4019769   1.4201339   4.2592844  32.9285194   0.0059212   4.4438656
  20.5787820  16.8864101   3.9253830  19.8550319  16.5329996   3.3795066
  20.8859573  17.5964972   3.3474060  22.4817197   2.3685968   1.5983389
  22.8732570   1.9481084   0.8207790  23.2774440   2.6955701   2.0672435
  27.3620420   2.8873079   3.7941299  27.7838677   2.1439563   4.2596150
  27.6527903   3.6305219   4.3683913  36.0249907  17.4223361   4.9915308
  35.9042829  16.5144935   4.6215563  35.7883904  17.9715588   4.2166735
  21.7874111   1.9297481  16.3793221  21.1902751   1.1935199  16.5893767
  22.6490123   1.5015433  16.4814083  24.1066735   0.7358551  18.7064161
  24.9905526   0.6822809  18.2735796  24.2194835   0.0840944  19.4065517
  22.3722700  17.3607749   1.3199613  22.5655956  18.0156837   1.9968022
  23.2617658  17.0314338   1.1292106  35.1400585  16.2351493  17.0517460
  34.5279758  16.1276536  16.2939315  35.0169194  17.1741214  17.2515825
  49.7693884  10.0564115   6.8958122  49.6471937  11.0253981   6.8261407
  49.0587529   9.7513716   6.3039719  48.7232345   9.2886479  10.5052184
  48.7442831   8.7803868  11.3335688  48.2806159   8.6671091   9.9039427
  40.8823350   8.9501104  12.0478557  40.8812129   8.0968471  12.5200356
  41.8084752   9.2151826  12.1597132  52.3295653  12.3522562   8.7837503
  51.8588857  11.6043202   9.1742160  52.5344741  12.8997004   9.5593553
  41.9394037  13.4753245  10.3536045  41.7373069  12.5414273  10.1292382
  42.8962072  13.4057365  10.5208162  38.6528502   6.7910941   5.8623845
  38.2519478   7.6587909   6.0455908  38.1028624   6.5276429   5.0958122
  39.1641991   9.0794381   8.2138723  39.4129142   8.1613499   8.4640472
  39.8291830   9.2819873   7.5435802  49.5620568  17.4485486   9.2104050
  50.0179891  16.7662127   8.6747828  49.1553392  16.9179183   9.9042788
  46.9426709  11.7888450  11.0080892  47.3085301  11.0530218  10.4901009
  47.7420720  12.0053492  11.5360226  55.5801574   3.4933164  11.6032374
  55.8645070   4.1561460  12.2647834  56.0711279   3.7951751  10.8219304
  50.1511961   6.1072596  11.0978461  50.3748270   5.1594438  11.1714054
  50.0451192   6.1936826  10.1313824  43.4339978   4.3979733   8.2837774
  43.3202554   5.2474029   7.8337044  43.0657119   3.7910613   7.6002691
  51.2358327   4.4272201   6.7095021  51.7270651   4.0389502   7.4702587
  51.9747458   4.8221891   6.2122521  39.9280212   6.6093270   9.0912693
  40.6064855   6.2147845   9.6691667  40.0973828   6.0939619   8.2691651
  44.8533299   8.1471072   8.7382100  45.6856356   7.6384740   8.7698272
  44.6850651   8.2002783   7.7739827  56.1911350   5.0592455  13.8948041
  55.4111995   5.6238054  13.7219661  55.9970269   4.7471090  14.7879225
  42.1809959   3.1853177  12.4829713  41.8566579   3.7559531  11.7585215
  41.4790567   3.3462686  13.1497663  49.3975549  12.6475166   5.9226866
  49.1365373  12.6941360   4.9920406  48.9838878  13.4652379   6.2712436
  44.8799758  10.8553883  12.6121196  44.2797642  11.5492307  12.9633764
  45.5264171  11.3841548  12.1013040  52.7569124   3.7259154   8.8459431
  52.3439243   3.1460456   9.4999850  53.2564181   4.3400633   9.4157871
  41.7434950   4.9339849  10.3892933  42.3860657   5.4448506  10.9298297
  42.3289816   4.6573801   9.6474011  43.2103463  12.8668009  13.5961302
  43.1840721  13.8191182  13.3745173  42.2773694  12.7440807  13.8739927
  39.0354040  12.4969588   4.3076066  38.9993195  12.9342357   3.4294575
  39.4027838  13.2063420   4.8646852  52.8604025  14.2523447  11.0908270
  51.8862556  14.2468770  11.2414563  52.9975052  15.1875790  10.8411885
  53.2836047   2.5677846  12.9271672  52.4773415   2.6479504  12.3960694
  53.9726726   2.7864184  12.2632754  46.0157496   0.6096663   9.8632944
  45.9791098  -0.3476554   9.7661491  45.0991390   0.8531845  10.1055160
  50.9510448  15.8696456   7.4048064  51.3579270  15.0084915   7.1551372
  51.7511544  16.4401564   7.3425233  52.2959074  13.7015723   6.3805162
  51.8395304  13.1062996   5.7717527  52.3726820  13.1378250   7.1827061
  53.9464663  12.2791569  14.6530473  53.8620971  11.6760351  13.8824961
  54.0229115  13.1525696  14.2139115  48.4228312   9.2569346   4.5769682
  47.7162845   9.8919544   4.3412092  49.0199499   9.3264803   3.8150635
  48.4960755   7.6989285   1.1743623  49.1115918   8.0093537   1.8604398
  49.0618128   7.0428517   0.7029393  55.7277993   8.7654559  12.8272059
  54.9713135   9.3913008  12.7777627  56.2785655   9.1033420  12.0891030
  51.8924858   9.4216262   5.3005657  51.1858273   9.6080683   5.9638336
  52.5417536   8.9484601   5.8590803  51.6677879   7.5992048  14.5714507
  51.6051953   8.3283314  15.2141335  50.9605277   7.8570158  13.9431237
  44.8314731  13.5139958  10.0924607  44.8409183  13.3972403   9.1309459
  45.5809406  12.9498232  10.3773308  43.6509872   8.8394967  11.1165533
  44.1142705   8.6434030  10.2650792  44.2002043   9.5580966  11.4904666
  50.2351404  14.4096235  11.6572535  50.0591288  15.1122089  12.3076609
  49.7890374  13.6284283  12.0406120  44.9280627  13.3195267  15.7190345
  44.2967800  13.9449537  16.1354900  44.3948219  13.0260355  14.9511450
  50.7048933   8.7226199   2.9084242  51.0966350   9.0745366   3.7398428
  51.4006061   8.9940349   2.2671482  41.7100651   9.2811416  15.1088076
  41.7405433  10.0616414  15.6966666  40.7621728   9.2774809  14.8704211
  48.3869411  15.1898135   6.5397627  49.1847654  15.5353858   6.9763636
  47.9984741  15.9803302   6.1421432  42.9526264  15.1576794  16.4309863
  42.8759679  15.4376414  15.4994681  42.0133342  15.0050171  16.6794011
  53.8349162   0.4187809   2.1015985  53.3570884   0.5380260   2.9408464
  54.5498974   1.0656315   2.1856317  55.6827619  14.9334158   1.2036375
  55.9781603  15.7584233   1.6288188  56.3483325  14.2878206   1.5054023
  38.4419282  11.5820818  13.8364531  37.9770579  11.6426396  12.9765882
  38.6231927  10.6229641  13.9184883  38.3117766  14.4006205  10.5042374
  39.2497597  14.1809757  10.5793038  38.2184082  15.0905871  11.1783068
  56.5513409  15.0832359  16.4914978  56.3604236  14.1314288  16.3901845
  55.6676119  15.4045070  16.7823888  47.3633344  14.4414588  15.1361826
  47.3801764  15.2825042  15.6418620  46.4723825  14.1009224  15.3743272
  48.1270774  18.1716160   4.9579260  47.8725045  18.2871480   4.0248268
  47.8516911  19.0152921   5.3599284  41.5160044  17.0515114   6.9334378
  41.7060583  16.7211290   7.8396524  40.9418249  16.3402005   6.5973092
  50.7078802  17.7489982   2.0721698  51.3089404  17.0728785   1.6895543
  50.8377756  17.5690736   3.0229036  50.7088965  17.4152074   4.7777945
  49.7512101  17.5988151   4.9119959  50.8665148  16.7285187   5.4448149
  53.5473040   6.3720838  16.7387186  52.9177783   6.7410877  16.1011084
  53.6432501   5.4571720  16.4069249  40.6692984  12.9752703  14.6230407
  40.8983028  12.5405171  15.4687216  39.8606137  12.4889875  14.3571891
  43.4429004   1.2087169  10.8813041  42.6313009   1.1575162  10.3402736
  43.1862316   1.9618434  11.4518162  48.3255244   1.0679462  14.4161876
  48.4636957   0.3353886  15.0257366  47.3500896   1.1210108  14.4146072
  51.2349427   4.8193342  14.9808704  50.5116737   4.7478515  15.6440160
  51.2328286   5.7692949  14.7591038  52.6375228   9.6331095   1.2011625
  52.1666038   9.7178260   0.3463160  53.0318632  10.5088454   1.2862446
  47.7716160   3.5293606   1.5362044  47.2154841   3.3994936   2.3332804
  47.3349394   2.9427530   0.9122898  43.4745768   6.3137109  12.0422954
  42.7728735   6.4594640  12.7114367  43.5799905   7.2275078  11.6912051
  49.0863365   6.8226388   5.7209797  48.7735717   7.6796459   5.3551427
  49.7321476   6.5451245   5.0429007  48.1612783   7.0646093  16.9754370
  47.6695146   6.2915204  17.3319393  49.0184770   6.9491983  17.4245319
  49.9491429   6.3098352   8.3514008  49.5706917   6.8271947   7.6095039
  50.2849559   5.5507146   7.8311567  41.2225079   6.5619605  13.6011886
  41.3612391   6.9922293  14.4561909  40.8145930   5.7096405  13.8639957
  44.1073620   3.7075611   0.2677387  44.1348715   3.4350581   1.2043430
  43.9205841   4.6552744   0.3896582  37.9095335   3.4348131   7.6082229
  38.3549739   3.6633405   8.4508794  38.5293780   3.7999305   6.9664435
  38.8455682   4.3421408   2.9803425  39.5511437   4.7387966   2.4260611
  38.3589294   5.1571434   3.2109586  49.2636689   7.8298485  12.9574826
  49.6329136   7.1990410  12.2950799  48.6650413   7.2277526  13.4497143
  46.2617805   3.9341188   7.8473384  45.3271130   4.0808182   8.0951322
  46.6521468   3.6226725   8.6783250  40.5655709   5.1766407   6.8842763
  40.0248858   5.7986635   6.3438378  41.2052844   4.8302255   6.2460299
  44.4354110   5.4569474   4.1639067  45.2795268   5.5814427   4.6258973
  44.0045323   6.2936722   4.4278389  50.4485349   3.3397338  11.0466856
  49.9133327   3.3690354  11.8682160  49.7985210   2.9476562  10.4321986
  43.2414457   6.2879793   1.0640834  42.4823646   6.6834949   1.4696549
  43.9575117   6.8778635   1.3547550  53.8220028  18.8250658  17.5130439
  54.0743671  19.2691822  16.6837257  54.5300123  19.1160322  18.1173233
  41.5116672  11.4886076  16.9109215  42.1835502  11.5227252  17.6202111
  40.6948949  11.4434381  17.4446388  47.2754209   6.7518716   9.7142678
  48.0245462   6.2971861   9.3042588  46.9991232   6.1280350  10.4071447
  42.4824932   2.9733119   6.1880645  41.9234214   2.1927083   6.3596234
  42.9784996   2.7252757   5.3970889  46.0533554   5.2560956  12.1430781
  45.2221746   5.7713475  12.1041499  46.5501459   5.6875944  12.8648173
  46.5331019  11.2244621   3.8489741  45.7591691  10.7515208   3.4728577
  46.1856063  11.4276837   4.7537525  53.7102988  10.5919126  12.4866508
  54.2054220  11.2017489  11.9005242  52.9180149  10.3777660  11.9451367
  50.4003818   3.9752475   2.0979736  49.4365732   4.0070116   1.9053108
  50.5605003   4.8342899   2.5363460  48.1062908  11.6620278  14.9871208
  48.0236915  11.2278720  15.8427591  47.8089656  12.5709611  15.1689504
  51.0548563   6.0965063   3.8048135  51.9395502   5.9498124   4.1885446
  51.1304643   6.9966696   3.4309526  41.8640141  10.7831158   9.6535615
  42.2531756  10.4168370   8.8533051  41.8501195  10.0101062  10.2384218
  48.6514693  12.7728234   2.9987926  48.2658546  13.6784351   3.0892373
  47.8789070  12.2221003   3.2615716  38.8929329   9.0417185  14.9075819
  38.7634652   8.6774597  15.8037120  38.2103484   8.5656931  14.4017452
  45.9182434   8.7187904  17.0799668  45.3707544   8.3660509  16.3591933
  46.7697791   8.2626430  16.9084686  50.2353736  14.0433919  15.0015089
  49.2766974  14.1657534  14.8923871  50.3521259  14.3387747  15.9287237
  56.0061724   6.4712621   3.6766999  55.3800976   6.2774638   2.9357584
  56.1842137   7.4071912   3.4486749  56.1746386  12.1949647  16.2064062
  55.2533917  12.3331412  15.8912388  56.6153306  12.0069369  15.3469125
  54.5115727  14.9799929   3.8861329  53.8304012  14.4051518   4.2641000
  54.5060728  14.7342799   2.9470825  51.5290347   9.8772251  10.8488638
  50.5662291   9.7981526  10.6977031  51.8519390   9.1369676  10.2966103
  44.1638468  14.1870980   7.0471261  44.4380659  15.0633113   6.7151712
  43.2252566  14.1927743   6.8286271  39.9187010   8.9010863   1.4716562
  40.4436287   9.5657406   1.9760245  39.0429610   9.0057422   1.8989484
  45.4421880  11.8232863   6.2143052  45.0108866  12.6087095   6.6024880
  44.9271641  11.0770726   6.5505393  45.9623318  16.1065155  12.8786867
  46.5929692  16.8258998  12.6686904  46.5230196  15.5129498  13.4017921
  44.1536742  16.9580279   5.9947694  43.2290141  17.1315048   6.2606728
  44.5948838  17.7784067   6.3137916  49.2526668  11.9054387  12.5305899
  48.8934189  11.7309827  13.4307214  49.9507504  11.2397900  12.4705832
  51.6994169  12.9328532   1.7298401  52.1340079  12.4899851   2.4928501
  50.8118193  13.0555171   2.0926754  52.2293929  16.4496077  14.8397504
  51.4009638  16.0871134  14.4700197  52.3530448  17.2472830  14.2781335
  56.4085877  17.5320303   2.0855827  57.0084288  18.2792207   2.3114733
  55.5475089  17.9536261   2.3085804  40.1955105   3.9506824  14.2820949
  39.2601169   3.8884376  14.0004422  40.2109119   3.2359137  14.9462929
  52.7962845  11.6987607   3.9422799  52.3975045  10.9641496   4.4501478
  53.7471117  11.5116392   4.0838519  39.9726951  15.5509396  12.7301843
  40.2934944  14.6716228  12.9860480  40.2563942  16.0828823  13.4842263
  46.0554546  14.2535311   0.5249218  46.2324192  13.3564270   0.1986701
  45.4135383  14.0609154   1.2373999  44.5210799  13.7900961   2.7850010
  45.0236727  13.2327219   3.3923103  44.7305528  14.6974679   3.1028467
  40.9828651  10.9180679   2.9537863  40.3902130  11.2680554   3.6412587
  41.4919461  11.7112234   2.7180883  49.1486868   3.5247720  13.4791163
  49.9076203   3.6844357  14.0641911  48.8226833   2.6527140  13.7915482
  50.0026413   2.8304952   4.7187928  50.1156863   3.2551065   3.8455568
  50.3058959   3.5345280   5.3284225  47.5864536  15.2470639   3.2013613
  46.6830471  15.5650677   3.3999483  47.9817359  16.0594450   2.8586739
  47.0541961   4.9273536   5.4233487  47.7239712   5.6260910   5.5772499
  46.7502836   4.7449014   6.3372963  47.7361333   6.0507798  14.3258507
  47.8161664   6.3302504  15.2592917  48.1017713   5.1491542  14.3371658
  47.8335614   2.0056742   6.2768295  47.6157581   2.8298351   6.7474824
  48.5679508   2.2911805   5.6946721  45.0740415  16.3288864   3.4964850
  45.0394775  17.1697905   2.9871012  44.7101068  16.6069718   4.3664684
  43.6362413   3.1703210   2.9484637  43.7337402   4.0874147   3.3053334
  44.5148728   2.8308419   3.2147664  53.7741626   3.9378188  15.3292496
  52.8095781   4.1204966  15.2804732  53.8712695   3.5370729  14.4447590
  52.3282740   7.6575635   9.2760596  51.4883515   7.2006510   9.0858107
  52.8157732   6.9816960   9.7980657  41.8959959  13.4342334   1.9257255
  42.7187150  13.7451443   2.3504556  42.3163214  12.8849908   1.2253429
  40.0071626   6.2059636   1.2685854  40.0878486   7.1776580   1.3865847
  39.2955585   6.1736792   0.6090919  53.5081107  16.9906409  11.0059712
  53.3601536  17.6660361  10.3057065  54.4888533  17.0182594  11.0573869
  40.8632363   1.2635635   9.7335798  40.7995670   1.3150596   8.7588847
  40.9507643   0.2929749   9.8392794  39.8984836  14.8998334   5.7307489
  39.0721235  15.1560435   6.1582835  39.8930248  15.4848600   4.9391935
  39.1690090  17.7584016  17.4719524  39.8827793  17.4936139  18.0943535
  38.8861255  16.8877348  17.1439604  43.5335358  16.3307788  18.8984040
  44.4222502  16.0157136  19.1119009  43.4132313  15.9490911  18.0045477
  48.1367624  15.9674825   0.1088767  47.3184891  15.4392476   0.2567476
  48.7827388  15.2498283   0.0999597  50.2552689  14.7643815  17.6721303
  49.9049299  13.9765846  18.1486668  50.9773822  15.0582119  18.2592926
  52.4138547  15.7795914   1.3411165  52.5867213  14.8304941   1.4059125
  52.9611150  16.0659838   0.5802368  39.0492312  11.3803453  18.2140621
  39.0626464  10.4140861  18.0695944  38.3568368  11.6618485  17.5765834
  43.4784904  11.7328092   0.6095145  43.6716650  11.0939203   1.3168951
  44.1209316  11.4887996  -0.0662765  45.5580542  11.4824690  17.7164815
  45.4315364  11.9216551  16.8514202  45.7460341  10.5532839  17.4644521
  48.8485783  12.6328776   0.2522697  48.7920349  12.6795386   1.2333677
  49.6725081  12.1599656   0.1157040  51.3525593  11.3733528  15.2172131
  52.2437703  11.7440840  15.0762027  50.7997594  12.1582388  15.0432884
  39.8703783   8.6720023  17.7292249  40.5935273   8.0800955  17.4933314
  39.9720721   8.7362533  18.7016315  44.4471873   9.7595055   2.7502202
  44.1081007   9.3595434   3.5839391  44.9050822   9.0061949   2.3476644
  43.8582186   7.5311257  15.0766760  43.1687551   8.2273304  15.0033443
  44.5851456   7.9115847  14.5323011  45.7063837   7.9116069   0.8532196
  45.8933517   7.5679257  -0.0302189  46.5996654   7.8213362   1.2525029
  48.9718146  10.1471424  18.4830761  49.7652667   9.7931730  18.0656091
  48.6153388   9.3674020  18.9448608  44.3898935   5.0286872  15.9895421
  44.4328656   4.4042345  15.2385597  44.2163327   5.8809887  15.5285476
  44.6331936   3.3448248  13.7075211  45.1778824   3.8701548  13.0845069
  43.7604620   3.3631749  13.2566447  45.9539347   8.6754730  13.8513623
  46.8882976   8.6979840  13.6172031  45.6173939   9.4969464  13.4282043
  50.4244692   6.5085154  18.6954636  50.7334858   5.5905326  18.6838953
  51.2554627   6.9996674  18.6248738  51.8645841   9.3737785  16.9496627
  51.5505947  10.1123182  16.3747102  52.8353756   9.4749247  16.8269221
  42.8184933   5.9201748  18.2017954  42.0150585   5.3808950  18.0330275
  43.3051648   5.8022499  17.3633743  45.5520976   0.9091517  14.7406104
  45.2305345   1.8045455  14.4893734  44.9367024   0.3382589  14.2592047
  46.6704804   4.8803099  17.5977030  46.2945912   4.4902088  18.4049355
  45.8724873   4.8787239  17.0256737  49.3025935   4.2104704  16.7635587
  48.3977514   4.2095819  17.1327824  49.7730331   3.5893737  17.3527370
  51.0053993   2.7770720  18.5615893  50.8699435   1.8279676  18.6826856
  50.8152845   3.1276095  19.4586819  40.7653290   4.1594632  17.8908164
  40.7172377   3.3836723  17.2889193  40.8039312   3.7184054  18.7608399
  46.4018617   2.0002323  18.7758578  46.1057247   1.1704940  18.3619821
  45.5852525   2.5393412  18.7828842  45.3555493  18.5767583   1.9498042
  46.3336631  18.5301011   1.9348618  45.1635012  19.2833615   1.3227685
  39.0990608  13.4171999   1.7199843  40.0753309  13.4422105   1.6101745
  38.8188703  12.6806191   1.1426530  38.0384868  18.5594954   6.5363504
  37.4006604  18.1645760   5.9031968  38.2006962  17.7977544   7.1345080
  38.5752558  16.5238606   8.3015651  38.1956046  15.7189110   8.6868901
  39.0447648  16.8889573   9.0733366  56.1750383  17.3800084  11.4336745
  56.1754593  17.4798651  12.4041606  56.9451835  17.9037396  11.1728230
  55.6825815  17.0214990  14.1846065  55.1397092  16.2775233  13.8433627
  56.1831988  16.5542853  14.8701264  54.1377878  12.7173402  18.9655814
  53.2775861  12.8326464  19.4178473  54.6403492  13.4883167  19.2973540
  55.4850173  11.0046946   4.3444909  56.2625967  11.5965649   4.3901071
  55.6412467  10.4237102   5.1205975  55.9730717   9.1071351   6.2836139
  55.1028145   8.7330917   6.5495160  56.4090260   9.2566493   7.1455115
  55.8631692  11.9941172  11.4294585  56.3771990  11.3326181  10.9285939
  56.0499075  12.8189324  10.9422756  54.0917055  14.8279325  13.5349698
  53.3245317  15.2772023  13.9423653  53.7520044  14.6210499  12.6374441
  56.2429754   9.0902978   2.5127160  55.6575479   9.2832672   1.7675670
  55.9304190   9.7598578   3.1600632  54.4649533   6.1753900   1.5663841
  54.4877783   6.7095383   0.7635984  54.1332841   5.3223321   1.2250837
  53.6044639   7.8484450   6.8678434  53.5160962   6.9259000   6.5779641
  53.1988952   7.8216977   7.7652039  38.5409198   9.7379535  10.8451880
  38.7440767   9.6023216   9.8936316  39.4208215   9.5425603  11.2428545
  54.5801277   9.7409717  16.6493021  55.1976182   8.9803552  16.5571600
  55.0723745  10.4613797  16.2275624  56.0350762   7.4740219  16.7190159
  55.1497919   7.0553268  16.7830329  56.5931677   6.6878679  16.9125012
  53.6660939   3.8388027   0.4243751  54.3487002   3.2565974   0.8274284
  52.8559996   3.3352898   0.5958568  53.4617167   5.3282742   5.2182932
  53.6727097   4.3652740   5.2111667  54.2578243   5.6758798   4.7855620
  53.8345181   5.7882997  10.6071599  54.8032291   5.9285386  10.5108601
  53.7577066   5.8780774  11.5774197  54.0357157   6.6031652  13.2972513
  53.2192098   6.9878672  13.6705943  54.6016117   7.3937588  13.1750519
  38.3523600   5.0826048  17.0870634  39.2878014   4.8584756  17.2720912
  37.9535811   4.1918182  17.0678880  56.1672772   1.2135014  19.0299944
  56.6921873   0.4147737  18.8535164  56.0583520   1.6001230  18.1405715
  54.1173811   2.6549079   5.1677551  54.2521394   2.2428550   6.0470981
  53.4237864   2.0597486   4.8082024  39.2699731   3.5744838  10.0058108
  39.7005928   2.6979977  10.0303013  40.0410378   4.1528019  10.1474863
  37.6455178   6.3396860  10.6459054  38.3823648   6.3452693  10.0010700
  37.9776260   6.9471646  11.3148628  55.8771121   2.6419116  16.7046810
  55.0475191   3.1505776  16.7638861  55.6922189   2.1213990  15.8991716
  55.8376613   2.5911259   1.6881683  56.3513054   1.9060085   1.2400863
  56.5347952   3.1869782   2.0160344  38.0884729   2.3693946   4.7311010
  37.1491714   2.6034116   4.8589760  38.4240342   3.1750727   4.2804869
  52.9897557  17.5698890   6.9380121  53.6805211  17.5604582   6.2467534
  53.4082776  18.0874278   7.6448797  37.9942493   2.2023806  13.8280411
  38.2058484   1.2522593  13.7596778  37.6527933   2.4056286  12.9351495
  40.3342098  14.8529700  17.3723449  39.4768654  14.7730003  16.9146439
  40.1521213  14.4228828  18.2149730  43.3181355  15.6720338  13.6119241
  43.0855194  16.5708805  13.2957998  44.2789780  15.7118242  13.4261436
  47.4802436  16.8654682  16.5151660  47.6471108  16.6348824  17.4537564
  48.3096865  17.3437377  16.2962964  49.7714771  18.2622414  15.9960924
  50.5000063  17.7415898  15.6311392  50.1836268  18.5994150  16.8226046
  54.8390658   0.7757054  14.7157201  54.2594164   1.3696146  14.2059273
  54.5832281  -0.0853909  14.3403185  40.4941188  18.6622424  13.6870230
  39.7733388  19.2104652  13.3044089  40.4413471  18.9375682  14.6088676
  43.1140466  18.3004971  12.8338977  42.1825984  18.5134319  13.0628362
  43.2393827  18.8336561  12.0230352  47.7521429  18.1258004  11.9997975
  47.2880781  18.5655282  11.2618486  47.8700842  18.8734199  12.6239133
  50.0920278  16.9307607  12.9846989  49.2719780  17.3217684  12.6215117
  50.7230860  17.6569300  12.8614835  52.5754854  18.5439597  13.1147754
  52.6783792  19.4770681  12.8284790  52.9290214  18.0563231  12.3395103
  40.0522673  17.3488053  10.5617683  40.0419918  16.8739682  11.4202078
  40.8274892  16.9050649  10.1472800  42.1334341  16.0406287   9.3999546
  42.0450288  15.1073018   9.7047047  43.0675054  16.2265067   9.6323043
  44.7966153  16.3980436  10.2690297  44.9995018  15.4755286  10.0258507
  45.0438684  16.3774008  11.2117916  48.2892360   2.3060570   9.4420858
  47.5667352   1.6748830   9.6315505  48.9425747   1.7484055   8.9896493
  53.4680429   0.5044981   9.7082071  53.9468627   0.8307565   8.9214345
  52.5446311   0.5790732   9.4207772  54.9272910   1.4464763   7.5002869
  55.7109166   0.9163925   7.3381867  55.3417401   2.3198775   7.6979713
  40.8434641   0.7772806   7.0005760  40.0431338   0.6941182   6.4671622
  41.2435782  -0.1026550   6.9555744  39.2131732   0.8841261   2.7761439
  39.8798207   1.4728357   2.3515882  38.8207432   1.4752405   3.4503317
  45.4717194   0.6498312   6.4883164  46.2914795   1.1829860   6.5654957
  45.1144625   0.6981611   7.3792417  50.7365347   0.7816864   8.5361174
  50.9443715   0.8968902   7.6020671  50.4920267  -0.1563184   8.5684499
  52.0935927   0.9396699   4.3223199  51.2683837   1.4654107   4.3451645
  51.7717958   0.0391745   4.4768348  39.5455740  16.7833606   3.8667058
  38.8284193  16.6167114   3.2294725  39.4543270  17.7400058   3.9908178
  41.3823363   2.0352640   1.7056507  41.6676276   2.0762899   0.7880317
  42.0605382   2.5858207   2.1532532  46.2622974   2.8659048   3.7466641
  46.6728393   2.1964460   4.3139242  46.4133778   3.6770916   4.2824034
  48.0407304  17.9659897   2.0351649  49.0158967  18.1124796   2.0622457
  48.0161179  17.3830565   1.2455447  54.9535976  17.4466974   4.9914473
  54.8001911  16.5337957   4.6474449  54.6576385  17.9836008   4.2290959
  40.6235336   1.9292034  16.3822334  40.0195414   1.1933277  16.5740081
  41.4788890   1.4796701  16.4195761  42.9763245   0.7372228  18.7180897
  43.8585406   0.6682248  18.2831149  43.0528320   0.0387691  19.3756376
  41.2194426  17.4444357   1.2094601  40.8608165  17.7092877   2.0681397
  42.0274759  16.9866627   1.4630111  54.0274692  16.1248083  17.0131717
  53.3738561  16.0779134  16.2851134  53.9541756  17.0727922  17.2491007
  68.6117282  10.0341887   6.8807352  68.5066903  11.0074131   6.8382368
  67.8777070   9.7592101   6.3073737  67.5763134   9.2780176  10.5057549
  67.6166329   8.8123354  11.3603016  67.1205716   8.6293052   9.9465918
  59.7565935   8.9097820  11.9961852  59.7504040   8.0641021  12.4808804
  60.5392851   9.3314525  12.3757619  71.1695273  12.3498639   8.7912339
  70.7281007  11.5976946   9.2072913  71.3966063  12.9052622   9.5554811
  60.7975547  13.4828115  10.3085610  60.5764670  12.5532611  10.0815063
  61.7310982  13.3847722  10.5567505  57.5683979   6.7802211   5.8250536
  57.1251816   7.6109249   6.0781537  56.9704357   6.5009625   5.1012097
  57.9645116   9.0939847   8.2243008  58.2295183   8.1791838   8.4704292
  58.7368066   9.4035578   7.7375440  68.4295264  17.4657562   9.2229447
  68.8744371  16.7750802   8.6883212  68.0053558  16.9398318   9.9111155
  65.8120772  11.7783669  10.9993305  66.2032909  11.0434472  10.4993770
  66.5944662  12.0121469  11.5447387  74.4396538   3.4694562  11.6205940
  74.7024601   4.1605610  12.2627934  74.9366929   3.7551235  10.8355063
  68.9944391   6.1005464  11.0914225  69.2236084   5.1560472  11.1827315
  68.9007430   6.1719740  10.1228314  62.3506562   4.1607770   8.3962107
  62.4062868   5.0350045   7.9571964  61.8799856   3.6571671   7.6977538
  70.0955091   4.4323314   6.6961491  70.5677597   4.0452281   7.4710326
  70.8496218   4.8284598   6.2224291  58.8247739   6.6336863   9.0175025
  59.4413036   6.1990010   9.6364783  59.0885916   6.1974803   8.1810957
  63.8350394   8.0713927   8.5694145  64.6487107   7.6160150   8.8723123
  63.4250471   7.3876265   7.9970090  75.0154638   5.0116389  13.9046554
  74.2571494   5.6063823  13.7323056  74.9707037   4.9215104  14.8658235
  61.0472231   3.1859262  12.4793646  60.6815006   3.7578273  11.7787916
  60.3408592   3.2829772  13.1547252  68.2018055  12.6161823   5.9160856
  68.0298921  12.7300594   4.9707903  67.8250643  13.4480981   6.2731712
  63.7096886  10.8470487  12.5935071  63.1059162  11.5294400  12.9645108
  64.3579671  11.3940967  12.1077204  71.5822427   3.7394068   8.8482228
  71.1873641   3.1685407   9.5211515  72.1145045   4.3459399   9.3958036
  60.5941211   4.9667021  10.3876801  61.2175206   5.4689074  10.9576362
  61.2180916   4.6109056   9.7167959  62.0667342  12.8590230  13.5784217
  62.0373587  13.8204654  13.3944046  61.1364349  12.7294320  13.8671000
  57.9227934  12.4752681   4.2727760  57.8250516  12.9553218   3.4212723
  58.2428051  13.1878471   4.8597603  71.7094217  14.2532018  11.0813745
  70.7358894  14.2439103  11.2364267  71.8452606  15.1906476  10.8420066
  72.1286485   2.4927014  12.8925174  71.3259637   2.6442034  12.3720243
  72.8263482   2.7408788  12.2493591  64.8668236   0.6177279   9.8014580
  64.8069173  -0.3426269   9.8312016  63.9775317   0.8996808  10.1035134
  69.7986365  15.8812601   7.4044779  70.2019109  15.0166340   7.1562374
  70.5982434  16.4499223   7.3324615  71.1255210  13.7088707   6.3931443
  70.7983663  13.0820355   5.7354289  71.1982753  13.1377964   7.1906809
  72.7972443  12.2882729  14.6510710  72.7210663  11.6785656  13.8851391
  72.8870114  13.1573175  14.2072302  67.2374566   9.2259596   4.5467926
  66.6108266   9.9447095   4.3232817  67.8917102   9.3016639   3.8316375
  67.3683665   7.6690064   1.1808287  67.9990213   8.0180166   1.8360345
  67.9257737   7.0004171   0.7195169  74.5770162   8.7428134  12.8094991
  73.8319884   9.3827170  12.7699863  75.1420628   9.0920981  12.0875607
  70.7431484   9.4066636   5.2962796  70.0459663   9.5979362   5.9680173
  71.4063491   8.9482095   5.8525354  70.5195461   7.5982676  14.5706277
  70.4634201   8.3082338  15.2368854  69.8151262   7.8800769  13.9511649
  62.2995885  10.0647876   7.3992649  62.0404201   9.7129011   6.5248513
  62.8722041   9.3500390   7.7510269  63.7300276  13.5465773  10.0900281
  63.6706003  13.3495364   9.1447089  64.4693809  12.9712276  10.3759133
  62.6467503   8.8193271  11.0310361  63.1399011   8.7514837  10.1904141
  63.0856566   9.5659551  11.4885870  69.0848021  14.4064796  11.6540537
  68.9163246  15.1070914  12.3090517  68.6397475  13.6263428  12.0407736
  63.7847587  13.3212414  15.7060449  63.1556199  13.9383887  16.1396640
  63.2383054  13.0293178  14.9475029  69.5461532   8.7107394   2.9206962
  69.9555244   9.0657577   3.7429802  70.2279317   8.9951373   2.2668229
  60.5542501   9.3188376  15.0331631  60.6019731  10.0710319  15.6574142
  59.5835637   9.2603717  14.9128745  67.2552149  15.1768251   6.5234192
  68.0459023  15.5228205   6.9734209  66.8483728  15.9728089   6.1575433
  61.8068256  15.1437524  16.4409304  61.7058674  15.4230440  15.5128705
  60.8726443  14.9820100  16.7083426  72.7800258   0.8108773   2.1802884
  72.8180522   0.3587235   3.0395881  73.6409634   1.2668701   2.1772781
  61.4264404   9.1873510   4.7671865  60.9347899   9.8826927   4.2741104
  60.7783930   8.4747002   4.7799998  74.4645085  14.8946696   1.3278631
  74.8441108  15.7369620   1.6341429  75.1776805  14.2550133   1.5142391
  57.3080175  11.5693086  13.8365387  56.8013410  11.6486745  13.0007542
  57.4662423  10.6064987  13.9045130  57.1830023  14.4526244  10.4452256
  58.1026558  14.2421979  10.6545868  56.9800481  15.1253223  11.1132810
  75.4009324  15.0832333  16.4763140  75.2163935  14.1290492  16.3884379
  74.5195927  15.4013443  16.7775456  66.2121073  14.4472679  15.1233220
  66.2305189  15.2812345  15.6410848  65.3244181  14.1002155  15.3675635
  66.9811952  18.1746344   4.9499358  66.7213248  18.2815430   4.0174830
  66.6953820  19.0146916   5.3506426  60.3772687  17.0556959   6.9370304
  60.5688105  16.7273024   7.8452800  59.7570513  16.3724818   6.6305407
  69.5581171  17.7618569   2.0869358  70.1428669  17.0839331   1.6799205
  69.6982494  17.5579014   3.0312482  69.5684445  17.4234900   4.7891894
  68.6085612  17.5959525   4.9206420  69.7278024  16.7228346   5.4413694
  72.4123952   6.3554759  16.7380199  71.7604970   6.7302057  16.1274798
  72.4544589   5.4277549  16.4364559  59.5378686  12.9627797  14.6004911
  59.7467205  12.5628283  15.4681796  58.7196651  12.4818679  14.3512709
  62.3356346   1.2369592  10.8890295  61.5324984   1.1405887  10.3418229
  62.0251582   1.9663540  11.4645352  67.2200949   0.9933504  14.4334300
  67.2100972   0.4499546  15.2275203  66.2569204   1.0925759  14.2933685
  70.1132413   4.8194574  14.9925611  69.3841850   4.7374348  15.6479643
  70.0993050   5.7706172  14.7742618  71.4538780   9.6366190   1.2176568
  71.0045891   9.7338244   0.3514872  71.9184481  10.4792703   1.2799191
  66.6765779   3.4281402   1.5140848  66.1101104   3.3094296   2.3080761
  66.1154198   3.0301800   0.8389941  62.3401321   6.3306359  12.0415197
  61.6359235   6.4677853  12.7124487  62.4411900   7.2461947  11.6905349
  62.3864468   6.4186284   6.8919260  61.4163516   6.2952445   6.8011235
  62.6773519   6.1673227   5.9862261  67.9267228   6.7940257   5.6735004
  67.6422399   7.6654773   5.3200100  68.6047581   6.5301094   5.0236827
  67.0163234   7.0600746  16.9496459  66.5225261   6.2969371  17.3250810
  67.8619292   6.9733504  17.4283045  68.7923734   6.3087557   8.3526348
  68.4291907   6.8449785   7.6200327  69.1224732   5.5514449   7.8272107
  60.0898772   6.5408494  13.6027152  60.1373026   6.9926895  14.4560176
  59.6699443   5.6889432  13.8555427  63.1180903   3.6606561   0.2296925
  63.0585963   3.5400836   1.1961251  62.5960717   4.4598177   0.1208806
  56.6578716   3.5021021   7.5718107  57.2031025   3.6937720   8.3656538
  57.3006189   3.4927149   6.8565887  57.7478436   4.3587830   3.0042633
  58.4266483   4.7829599   2.4403519  57.2028169   5.1424594   3.2175944
  68.0966902   7.8448052  12.9315503  68.4723994   7.2005560  12.2866743
  67.5134976   7.2455315  13.4465457  65.1501138   3.9658757   7.8264289
  64.2101397   3.9868149   8.0973694  65.5770905   3.6246609   8.6288858
  59.8021041   5.5602591   6.6696997  58.9849512   5.9136923   6.2385714
  59.9127642   4.6866443   6.2562324  63.1675243   5.6056400   4.3957384
  64.1412095   5.5680585   4.4482911  63.0001126   5.9765637   3.5012302
  69.3196427   3.3316365  11.0277884  68.8052411   3.3526956  11.8652553
  68.6515424   2.9585788  10.4232517  62.3346264   6.4523279   1.9205898
  61.4302638   6.7280056   1.7288335  62.8811542   7.0811385   1.4136677
  72.6806687  18.8273476  17.5185255  72.9458770  19.2617539  16.6893012
  73.4038613  19.0880516  18.1205606  60.3851872  11.4777991  16.9057506
  61.0384392  11.5189629  17.6317835  59.5561522  11.4358274  17.4222817
  66.0499263   6.7681164   9.7070747  66.8285165   6.3191222   9.3480444
  65.7884311   6.1777909  10.4401618  61.1705434   2.9902829   6.2096898
  60.6285062   2.2100605   6.4517743  61.8249771   2.5996755   5.6168022
  64.9343060   5.3235054  12.1019337  64.0732641   5.7911433  12.1155434
  65.4059233   5.7083578  12.8659808  65.4105626  11.2440142   3.8875758
  64.6473153  10.8127396   3.4487295  65.0194190  11.4464309   4.7750334
  72.5775519  10.5947094  12.4861715  73.0798789  11.2021461  11.9027293
  71.7847513  10.3887812  11.9435791  69.3156872   3.9543992   2.0968189
  68.3401420   3.9808040   1.9673198  69.4803628   4.8060366   2.5563484
  66.9621135  11.6633370  14.9909061  66.8826532  11.2222658  15.8443000
  66.6450965  12.5642189  15.1788105  69.9402381   6.0749363   3.7645140
  70.8086019   5.9539396   4.1959653  70.0015202   6.9897812   3.4226283
  60.7160571  10.8033302   9.6122233  61.2371859  10.5601132   8.8225009
  60.7536974   9.9954688  10.1465453  67.5347257  12.7821296   3.0110775
  67.1440880  13.6863930   3.0938999  66.7649957  12.2332207   3.2823630
  57.7741401   9.0009636  14.8888756  57.5985240   8.6584072  15.7866787
  57.0627583   8.5696371  14.3805057  64.7756693   8.7272089  17.0704972
  64.1975254   8.3384961  16.3927910  65.6214348   8.2648748  16.8912924
  69.0869697  14.0605119  14.9853867  68.1242485  14.1692548  14.8948814
  69.2122665  14.3330295  15.9195786  74.8194916   6.4910414   3.6763496
  74.1867396   6.3138443   2.9398273  75.0270707   7.4207277   3.4419025
  75.0228831  12.1904369  16.2081245  74.1030028  12.3344252  15.8917484
  75.4667968  12.0082314  15.3489445  73.3297189  15.0008176   3.9211800
  72.6765672  14.3590671   4.2317208  73.4325386  14.7720798   2.9790956
  70.3926337   9.8909088  10.8345900  69.4287390   9.8088500  10.6956478
  70.7119931   9.1410542  10.2940005  63.0720914  14.2229627   6.9763955
  63.2630822  15.1288309   6.6668993  62.1114897  14.1929728   6.9020609
  58.8672843   8.9450988   1.6098961  59.3064309   9.6575567   2.1147015
  57.9391831   9.0367872   1.9160334  64.1761395  11.8021849   6.2062011
  63.9181765  12.6920957   6.5232786  63.5779895  11.2348895   6.7259649
  64.8250821  16.1109696  12.8763978  65.4697277  16.8199758  12.6828917
  65.3600889  15.5094905  13.4180406  63.0010896  16.9731759   5.9814657
  62.0725324  17.1189789   6.2553213  63.4215654  17.8014848   6.3042000
  68.1063026  11.9026066  12.5367221  67.7386769  11.7413336  13.4365993
  68.8241025  11.2566932  12.5075767  70.5264315  12.9109210   1.7520348
  70.9859958  12.4852575   2.5079193  69.6502534  13.0405071   2.1372996
  71.0796887  16.4443074  14.8456602  70.2535659  16.0653227  14.4869648
  71.1899006  17.2385299  14.2781312  75.2702320  17.5153480   2.0730955
  75.8781848  18.2559864   2.2960081  74.4131425  17.9372713   2.3053769
  59.0705786   3.9617285  14.2968884  58.1494281   3.8677966  13.9717948
  59.0746111   3.2147107  14.9258021  71.6478203  11.7221017   3.9937009
  71.2612239  10.9584019   4.4660547  72.6024611  11.5227260   4.0936057
  58.8770583  15.5320735  12.7027720  59.1674574  14.6651419  13.0279709
  58.9915154  16.0789448  13.4892931  64.8871219  14.2611940   0.4974479
  65.0908481  13.3656705   0.1833023  64.2746904  14.0635273   1.2343282
  63.3912432  13.7848714   2.7831458  63.8736802  13.2757777   3.4459735
  63.5631183  14.7099098   3.0727889  59.9717086  10.9490158   3.2411558
  59.2261510  11.3933249   3.7014489  60.3437292  11.7159455   2.7583858
  68.0459047   3.4532585  13.4501106  68.7251966   3.6786760  14.1056672
  67.7052869   2.5992234  13.7881333  68.8404341   2.8677923   4.7590077
  69.0293563   3.2771574   3.8961008  69.2151533   3.5251117   5.3848037
  66.4292104  15.2335055   3.1985528  65.5351548  15.5724662   3.4029681
  66.8364856  16.0261853   2.8265205  65.8085950   5.0237828   5.3713109
  66.5398084   5.6554974   5.5416652  65.5556469   4.7736122   6.2872405
  66.6098913   6.0571650  14.3345578  66.6574485   6.3837831  15.2566433
  66.9352267   5.1474912  14.4188852  66.7076158   1.9968933   6.2956376
  66.5430336   2.7841987   6.8411664  67.4373123   2.2957776   5.7143158
  63.9158511  16.3370525   3.4830729  63.8843905  17.1909126   2.9963212
  63.5551163  16.5986047   4.3600065  62.4953451   3.3041923   2.9055355
  62.4160591   4.1008065   3.4653056  63.3753147   2.9850206   3.1969125
  72.6323095   3.8539114  15.3643065  71.6665826   4.0249793  15.3060897
  72.7938237   3.6452521  14.4289239  71.1851673   7.6500650   9.2827157
  70.3450393   7.1879663   9.1117064  71.6826351   6.9824020   9.8061475
  60.7181049  13.3140108   1.9495866  61.5076163  13.6942629   2.3751285
  61.1724695  12.8130026   1.2328550  58.9209800   6.2460878   1.2735268
  58.9533129   7.2195784   1.4014738  58.1922313   6.1812341   0.6316407
  72.3615200  17.0019499  11.0034785  72.2206527  17.6735320  10.3007488
  73.3419046  17.0379824  11.0705259  59.7525434   1.2860397   9.7342841
  59.6845714   1.2897128   8.7609829  59.8036033   0.3191540   9.8916483
  58.7160265  14.8497729   5.6831391  57.9399795  15.1305186   6.1847464
  58.6976728  15.4690022   4.9192530  58.0454300  17.7574298  17.4105209
  58.7363132  17.5024810  18.0599379  57.7122205  16.8853290  17.1403565
  62.4276869  16.3435644  18.8890456  63.2970773  15.9772967  19.0988522
  62.2714390  15.9549548  18.0046025  66.9874774  15.9667705   0.1506250
  66.1734749  15.4267324   0.2739540  67.6412647  15.2583156   0.0922306
  69.1434305  14.7454341  17.6522046  68.7714851  13.9706260  18.1344621
  69.8446202  15.0477506  18.2595789  71.2319974  15.7857250   1.3130087
  71.4919831  14.8615744   1.4213559  71.7884486  16.0919334   0.5655783
  57.9211534  11.3872541  18.2095580  57.9166150  10.4200946  18.0755942
  57.2166175  11.6720189  17.5865069  62.3178903  11.6430865   0.6050327
  62.7178653  11.0815608   1.2893491  62.9878184  11.6790159  -0.0882865
  64.4393593  11.4903895  17.7134654  64.2811271  11.9193666  16.8492389
  64.6100600  10.5563342  17.4670314  67.6901414  12.6272906   0.2569884
  67.6732313  12.6784023   1.2386264  68.5434593  12.2201559   0.0880754
  70.2057416  11.3709048  15.1983764  71.0968863  11.7477102  15.0725354
  69.6505760  12.1576081  15.0449249  58.7524307   8.6819711  17.7261200
  59.4008886   7.9987661  17.5263310  58.8332739   8.7537914  18.6997487
  63.3853562   9.8010627   2.6293767  62.7970734   9.4147320   3.3070435
  63.8063526   9.0192001   2.2277935  62.7324566   7.5560002  15.0930965
  62.0233466   8.2281042  14.9966172  63.4461235   7.9305412  14.5287374
  64.6117707   7.8666496   0.9055777  64.7516060   7.6385643  -0.0229582
  65.5294362   7.7593657   1.2388079  67.8189800  10.1495035  18.4732911
  68.6329740   9.7868872  18.1083157  67.4564690   9.3886666  18.9633091
  63.2772960   5.0424031  15.9861218  63.2719875   4.4135069  15.2388286
  63.0741019   5.8927778  15.5345256  63.4965327   3.3689495  13.6865262
  64.0189205   3.8908096  13.0463293  62.6114181   3.3714659  13.2572440
  64.8220519   8.6643916  13.8050460  65.7634264   8.7327729  13.6140452
  64.4685379   9.4878928  13.4019594  69.2641519   6.5189479  18.6600714
  69.5834971   5.6135496  18.7885285  70.0897351   7.0234790  18.6377915
  70.7364456   9.3598238  16.9174135  70.4095937  10.1020027  16.3549165
  71.7058901   9.4823748  16.8019113  61.6886588   5.9156382  18.1951585
  60.8794349   5.3770853  18.0456027  62.1632745   5.7806446  17.3538561
  64.4488267   0.9370843  14.6531079  64.1110614   1.8366656  14.4373671
  63.7137891   0.3804503  14.3669440  65.5437671   4.8755449  17.5981408
  65.1551650   4.5003024  18.4076798  64.7444173   4.8832880  17.0266878
  68.1296061   4.1477423  16.6984516  67.2420588   4.2130953  17.1056545
  68.6061050   3.5725862  17.3270777  69.8576225   2.7501586  18.5472633
  69.6605835   1.8270018  18.7446242  69.6725027   3.1821006  19.4109572
  59.6547361   4.1505364  17.8927035  59.5852351   3.3738069  17.2919979
  59.6459542   3.7092393  18.7631827  65.2751059   2.0038303  18.7486172
  64.9482098   1.1709996  18.3647330  64.4626240   2.5492693  18.7875308
  64.2231783  18.6316071   2.0015055  65.1963265  18.5389141   1.9406253
  64.0147706  19.2324340   1.2759128  57.9222378  13.4100235   1.7034490
  58.8942172  13.4050771   1.5657066  57.5864980  12.7384702   1.0738233
  56.9546722  18.5608542   6.5364367  56.2830005  18.1921863   5.9205721
  57.0767117  17.7996741   7.1452948  57.4625768  16.5060054   8.2993681
  57.0475143  15.7266367   8.7067361  57.8860473  16.8987465   9.0843296
  75.0140827  17.4638684  11.4348734  75.0442979  17.4924462  12.4095133
  75.8773670  17.8250434  11.1885199  74.5476475  17.0212419  14.1840085
  73.9970126  16.2788576  13.8508639  75.0553053  16.5493910  14.8624432
  72.9861429  12.7205198  18.9596042  72.1302159  12.8333681  19.4210528
  73.4947763  13.4846787  19.2984659  74.3301685  11.0105547   4.3399601
  75.1131259  11.5977875   4.3686292  74.5007968  10.4310711   5.1147974
  74.8274687   9.1140810   6.2722265  73.9658070   8.7456966   6.5673982
  75.3036143   9.2454276   7.1176693  74.7142764  11.9923683  11.4080924
  75.2381572  11.3277842  10.9209040  74.9149623  12.8156647  10.9246969
  72.9484390  14.8363928  13.5261560  72.1780969  15.2687533  13.9453227
  72.6014078  14.6198504  12.6342167  75.0801232   9.0811743   2.5152990
  74.5629787   9.3406647   1.7404974  74.7694693   9.7475744   3.1663748
  73.3061805   6.2006514   1.5463719  73.5394896   6.7449512   0.7819327
  73.1240244   5.3437881   1.1301318  72.4513214   7.8587191   6.8743512
  72.3911156   6.9301162   6.6010176  72.0520936   7.8341876   7.7747578
  57.4103029   9.7526734  10.8541194  57.5836185   9.6202917   9.8978476
  58.2941077   9.5324538  11.2288344  73.4446366   9.7513797  16.6385929
  74.0609588   8.9889611  16.5526496  73.9539849  10.4763279  16.2447663
  74.8827590   7.4797684  16.7058602  74.0008438   7.0562405  16.7882239
  75.4505140   6.7001661  16.8930664  72.5998541   3.8320002   0.3502024
  73.2816424   3.3016487   0.8288229  71.7884415   3.7077321   0.8567466
  72.3102188   5.3290399   5.2055016  72.5250517   4.3663381   5.2054334
  73.1203446   5.6857068   4.8053060  72.6949940   5.7849244  10.6095034
  73.6638834   5.9257223  10.5105458  72.6186215   5.8914602  11.5781979
  72.8891436   6.5952761  13.3025143  72.0765606   6.9851219  13.6808546
  73.4539416   7.3864349  13.1701576  57.2271277   5.0866154  17.1470448
  58.1621699   4.8395435  17.2979236  56.8243946   4.2038768  17.0384210
  74.9523644   0.9093280  18.9783746  75.8729925   0.6382989  18.8679589
  74.7975749   1.4793036  18.1924056  72.8962508   2.6325467   5.1375729
  73.0788149   2.2084052   6.0035290  72.2332481   2.0075616   4.7775904
  58.1943411   3.5907675   9.8176674  58.5755918   2.7046920   9.9742782
  58.9209770   4.1561187  10.1311229  56.5363989   6.3138197  10.6511423
  57.2686691   6.3756656  10.0083590  56.8149875   6.9313220  11.3364444
  74.7183715   2.6293801  16.8697645  73.8972107   3.1505294  16.9657631
  74.5964304   2.2795142  15.9742967  74.8037278   2.6349094   1.6088945
  75.3970061   1.9834240   1.2059321  75.4472293   3.2369173   2.0315446
  56.9719747   2.4385728   4.8163153  56.0053001   2.5865552   4.8729139
  57.2542713   3.2113873   4.2815658  71.8257568  17.5972473   6.9272516
  72.5234260  17.5538481   6.2432115  72.2828523  18.0258054   7.6681274
  57.0052993   2.2523359  13.5912964  56.5910268   1.4410863  13.9228288
  56.4846040   2.4452001  12.7916731  59.1990347  14.7978867  17.3617313
  58.3277823  14.7742742  16.9221263  58.9900565  14.4294156  18.2277951
  62.1834535  15.6489920  13.6043052  61.9097508  16.5375492  13.2980358
  63.1414335  15.7262034  13.4189002  66.3488709  16.8634001  16.5035788
  66.4973552  16.6246210  17.4443581  67.1784574  17.3476361  16.3054745
  68.6426519  18.2757510  15.9863365  69.3593264  17.7167348  15.6562065
  69.0405610  18.6063817  16.8224767  73.6216611   0.5122044  14.6242569
  73.1517043   1.3477223  14.4691377  73.3043054  -0.0032426  13.8532948
  59.3696513  18.7023822  13.6755724  58.6086721  19.2154847  13.3188333
  59.2961259  18.9224940  14.6115910  61.9746668  18.3100696  12.8458426
  61.0406365  18.5054139  13.0889770  62.0711075  18.8283897  12.0242524
  66.6284979  18.1450244  11.9910693  66.1298685  18.5765537  11.2726458
  66.7222596  18.8810033  12.6323188  68.9536031  16.9298143  12.9714693
  68.1317751  17.3203988  12.6121559  69.5767974  17.6658852  12.8770706
  71.4353083  18.5486077  13.1197314  71.5426625  19.4760581  12.8209583
  71.7879654  18.0458724  12.3533327  58.9660954  17.3769144  10.5550149
  58.9020987  16.8856451  11.4019779  59.7129978  16.8874591  10.1449025
  61.0162158  16.0274801   9.3759732  60.8915860  15.1011918   9.6955884
  61.9423793  16.1968970   9.6437371  63.6817229  16.4003862  10.2685783
  63.8552309  15.4659333  10.0401383  63.9055244  16.3764227  11.2176367
  67.1299315   2.3035439   9.3830752  66.4028369   1.6795965   9.5868348
  67.8161641   1.7144418   9.0262608  72.3298673   0.5131521   9.7368029
  72.8175644   0.8149536   8.9446157  71.4114283   0.5947195   9.4380092
  73.7507499   1.4310935   7.4775819  74.4752870   0.8226960   7.3000200
  74.2431228   2.2676317   7.6583843  59.7027222   0.8036118   6.9992523
  58.8751453   0.6410326   6.5283198  60.0913034  -0.0809268   7.0779336
  58.0898546   0.8947559   2.8518894  58.7240982   1.4962519   2.4015302
  57.6405467   1.4945853   3.4770538  64.2530263   0.7557991   6.4361137
  65.1009916   1.2157960   6.6049109  63.9135263   0.6082391   7.3256215
  69.5467392   0.7675869   8.5716757  69.7850961   0.8718106   7.6437134
  69.3263160  -0.1762457   8.6077815  70.7183988   0.9091477   4.3375306
  69.9066576   1.4349460   4.4827753  70.4707747   0.0254494   4.6441358
  58.4309875  16.7820236   3.8404062  57.6910114  16.6221897   3.2270374
  58.2896661  17.7167478   4.0499972  60.2285506   2.0534804   1.6918424
  60.4641656   2.0236918   0.7602101  60.9341267   2.6095897   2.0778235
  65.1142988   2.9201670   3.7503756  65.3973399   2.1221468   4.2264674
  65.3849869   3.6261785   4.3801431  66.8956341  18.0002380   2.0176484
  67.8737215  18.1257089   2.0576213  66.8740207  17.3967208   1.2422666
  73.8050232  17.4492895   5.0064040  73.6504262  16.5297590   4.6761523
  73.5211794  17.9701980   4.2288731  59.4696990   1.9189375  16.4087108
  58.8144054   1.2303131  16.6156660  60.2803256   1.3935777  16.3939987
  61.8268576   0.7386066  18.7221813  62.7191805   0.6261237  18.3226841
  61.8231029   0.0268404  19.3693445  60.0805863  17.4597468   1.2296355
  59.6784059  17.6536614   2.0895630  60.8894144  17.0058547   1.4847168
  72.8859188  16.1268202  17.0107658  72.2236188  16.0743468  16.2915025
  72.8013872  17.0706172  17.2567423  85.3606953   9.2915472  10.5988925
  86.2719401   9.4323964  10.9234503  85.5370180   8.8770947   9.7434151
  78.5955361   8.9181005  12.0222546  78.6100966   8.0770577  12.5147666
  79.4362633   9.3083737  12.2982087  79.6297407  13.4667135  10.3112625
  79.4296448  12.5333519  10.0842874  80.5807257  13.3980346  10.5126531
  76.4030910   6.7526277   5.8103669  75.9980887   7.5979544   6.0750069
  75.7978646   6.5096356   5.0803907  76.8098604   9.0850618   8.2006557
  77.0854243   8.1760682   8.4572800  77.6239136   9.4430654   7.8256835
  84.4508461  11.8169019  10.9711966  84.6583855  10.8750410  10.7642876
  85.3264398  12.1544706  11.1935001  81.1481821   4.1635967   8.4209553
  81.2535490   5.0318416   7.9769947  80.7070980   3.6664977   7.6987779
  77.6721023   6.6320705   9.0194057  78.2946390   6.2118189   9.6424550
  77.9549570   6.2041852   8.1838736  82.6589381   8.0448733   8.5570990
  83.4473293   7.5293148   8.8321061  82.2223081   7.3936492   7.9671899
  79.8829406   3.1876338  12.4754787  79.5441208   3.7714391  11.7698531
  79.1799708   3.3189123  13.1483269  82.4940947  10.8408265  12.6125381
  81.9200705  11.5416963  12.9937233  83.1541912  11.3781563  12.1276108
  79.4260007   4.9683882  10.4017047  80.0554567   5.4840741  10.9541063
  80.0427286   4.6220257   9.7169655  80.9070532  12.8727131  13.5888170
  80.8977844  13.8319836  13.3948131  79.9759211  12.7598527  13.8782861
  76.7619640  12.4762382   4.2615979  76.6886950  12.9553099   3.4074158
  77.1041470  13.1753189   4.8502410  83.6560274   0.4384318  10.0096539
  83.6203770  -0.5128254   9.8524802  82.7232643   0.7033595  10.1526112
  86.2496241   9.5452353   4.1596617  85.4718829  10.1330742   4.2316246
  86.9450732  10.1905927   4.0054996  86.0129013   7.7499034   1.4424942
  86.4973390   7.7796721   2.2793791  86.5392832   7.1358985   0.8967512
  81.1264305  10.0580469   7.4229230  80.8924682   9.7068328   6.5407778
  81.7143897   9.3562843   7.7773231  82.4942814  13.5583685  10.0571145
  82.5088447  13.3858263   9.1051552  83.2142354  12.9717141  10.3801675
  81.4572959   8.8510363  11.0003761  82.0085935   8.7381065  10.2001030
  81.9363159   9.5508443  11.4944096  82.5825582  13.3051646  15.7677124
  81.9451810  13.9353450  16.1667893  82.0795026  13.0219738  14.9776169
  79.4130623   9.2914124  15.0649369  79.4691204  10.0589208  15.6695889
  78.4465086   9.2653482  14.9116617  86.4342227  15.5619813   6.3472313
  86.6946395  16.0520211   7.1525977  85.8876208  16.2135566   5.8781510
  80.6442567  15.1743985  16.4337979  80.5584256  15.4328204  15.4975630
  79.7089689  15.0083129  16.6926478  80.2736301   9.1844995   4.7843984
  79.7969760   9.8817328   4.2807474  79.6384583   8.4617618   4.7538028
  76.1586915  11.5737161  13.8372178  75.6666176  11.6352231  12.9928316
  76.3333938  10.6140949  13.9205261  76.0553875  14.4490464  10.4409690
  76.9718407  14.1885675  10.6048659  75.9018290  15.0765340  11.1626971
  84.9053394  14.5333266  15.0358614  85.0249291  15.2946231  15.6266703
  84.0921136  14.1135979  15.3903001  85.6188140  18.0748474   4.9843776
  85.6758595  18.2142798   4.0234987  85.4684578  18.9626380   5.3399312
  79.2147608  17.0609078   6.9496061  79.4318028  16.7283835   7.8506402
  78.6537772  16.3352019   6.6245329  78.3807862  12.9767837  14.6154569
  78.6067262  12.5607287  15.4717222  77.5684457  12.4886782  14.3638024
  81.1370096   1.1667173  10.9039981  80.3255701   1.1171621  10.3629846
  80.8975247   1.9411625  11.4517490  85.8155385   0.6171494  14.4673627
  85.9569523   1.0576374  15.3105012  84.8374134   0.6573976  14.4170904
  85.6297419   3.5156511   1.8218421  84.8408525   3.2375395   2.3260329
  85.4401583   3.1788350   0.9407146  81.1920694   6.3464199  12.0015163
  80.5160616   6.4918963  12.6977171  81.2979245   7.2622399  11.6540764
  81.2343221   6.3967555   6.8870663  80.2652147   6.2803726   6.7901741
  81.5302748   6.1530633   5.9804652  85.9565829   6.8504467   4.6561294
  85.7848046   7.8070058   4.5233624  86.9153225   6.8869436   4.8255777
  85.8024444   7.1096495  16.9318511  85.2719209   6.3972239  17.3589616
  86.6864872   6.6875000  16.9498953  78.9490567   6.5550976  13.6007048
  79.0597986   7.0153673  14.4447976  78.5389598   5.7098623  13.8831961
  81.9074486   3.6440677   0.2199297  81.8807405   3.5339437   1.1871967
  81.4803821   4.4970552   0.1268894  75.5129018   3.4690000   7.5877076
  76.0485240   3.6789471   8.3829120  76.1594019   3.4907143   6.8744409
  76.5628117   4.3717781   2.9772571  77.2686317   4.7729517   2.4264323
  76.0601408   5.1789390   3.2024995  86.7359084   7.8086053  13.3214653
  86.9461241   7.3476012  12.4849970  86.0521690   7.2124172  13.6824323
  83.8979845   3.7985899   7.9572771  82.9633851   3.9205996   8.2181742
  84.3475331   3.9830982   8.7938933  78.6398638   5.5506996   6.6809004
  77.8273165   5.8953730   6.2353267  78.7805989   4.6862887   6.2561008
  81.9825826   5.6013756   4.3809161  82.9506318   5.4963786   4.4147339
  81.8283333   5.9879957   3.4891152  81.2018906   6.4666794   1.9147583
  80.3227304   6.7788538   1.6757914  81.8034450   7.0532923   1.4106342
  79.2350645  11.4782726  16.9024476  79.9035089  11.5178814  17.6153294
  78.4162707  11.4415742  17.4350858  84.6713518   6.3409158   9.4134457
  85.5908086   6.1099409   9.2395177  84.6382309   6.2652856  10.3791550
  80.0217233   3.0058084   6.2040640  79.5058576   2.2029545   6.4234579
  80.6888655   2.6586566   5.5971807  83.7253731   5.2313545  12.2687145
  82.9064996   5.7445449  12.1099794  84.1361023   5.7160086  13.0160245
  84.1015346  11.2771552   3.9246264  83.3743807  10.7887411   3.4844613
  83.7148928  11.4391898   4.8223131  85.4430922  11.5055884  15.1379141
  85.3732039  11.3755330  16.0866181  85.4598520  12.4701785  15.0444179
  79.5236997  10.7722236   9.5842155  80.0777007  10.5774853   8.8014005
  79.7001038  10.0040652  10.1486168  86.2206514  12.7371721   3.0332240
  85.8946873  13.6621371   3.1356132  85.4397436  12.2397295   3.3602814
  76.6212474   9.0242609  14.8998376  76.4779797   8.6838550  15.8044346
  75.9117323   8.5706558  14.4108208  83.5477867   8.7183359  17.0791023
  83.0611524   8.3646148  16.3182783  84.4414569   8.3412996  16.9304052
  81.9262630  14.2319127   7.0123859  82.1550829  15.1227009   6.6853199
  80.9742729  14.2129379   6.8669512  77.7255953   8.9305675   1.6262066
  78.1788687   9.6450851   2.1167054  76.8020901   9.0379932   1.9345028
  82.9882421  11.7945114   6.2801588  82.7425585  12.6946118   6.5752574
  82.3770704  11.2413658   6.7988211  83.6338422  16.0280853  12.8843208
  84.2697419  16.7393636  12.6375011  84.2059779  15.4599126  13.4335354
  81.8454658  16.9782983   5.9820444  80.9239240  17.1402614   6.2622256
  82.2822295  17.7979670   6.3058915  77.9127223   3.9539751  14.2944511
  76.9877836   3.8793140  13.9822011  77.9228875   3.2045427  14.9189818
  77.7017992  15.5407244  12.7095472  78.0313973  14.6716912  12.9898834
  77.8761759  16.0677206  13.4989630  83.7089325  14.2720419   0.5200472
  84.0569077  13.4046831   0.2671289  83.0679367  14.0217239   1.2150870
  82.2207591  13.7581628   2.8151616  82.7994549  13.2628497   3.4097754
  82.4079932  14.6887466   3.0792305  78.8225103  10.9405884   3.2366985
  78.0855459  11.3985548   3.6943815  79.2184362  11.6987002   2.7580804
  86.7524682   3.7606486  14.0777698  87.4321715   3.4572107  13.4535257
  85.9446420   3.6127590  13.5768712  85.2333108  15.2343857   3.2251818
  84.3884121  15.6384934   3.5016069  85.5027192  15.8334053   2.5159639
  84.5059010   4.6407360   5.3906312  85.0674941   5.4441940   5.2892298
  84.3671152   4.5941738   6.3589083  85.1620323   5.9630674  14.4999275
  85.2513267   6.4059930  15.3666154  85.8152919   5.2389052  14.5838771
  85.4599799   1.8757183   6.6920726  85.0997775   2.7467172   6.9527528
  86.1718876   2.1203665   6.0723222  82.7150587  16.3362587   3.4674447
  82.7554006  17.1957423   2.9912669  82.4005794  16.6143911   4.3560150
  81.2793106   3.3114003   2.9093705  81.2765454   4.1171247   3.4628068
  82.1520499   2.9359727   3.1618452  79.5869910  13.3001569   1.9438518
  80.3924506  13.6472049   2.3745401  80.0266023  12.8157807   1.2070861
  77.7484874   6.2376032   1.2932725  77.8100393   7.2109338   1.4148462
  77.0621920   6.1883432   0.6090200  78.5777486   1.2760009   9.7211128
  78.5054293   1.2976054   8.7475862  78.6884997   0.3087495   9.8526896
  77.5983994  14.8706437   5.7109794  76.7934631  15.1411072   6.1696576
  77.5935409  15.4713066   4.9321481  76.9009702  17.7624743  17.4189158
  77.5955753  17.5051267  18.0635495  76.5763683  16.8884990  17.1432529
  81.2969735  16.3640866  18.8610294  82.1183365  15.9047459  19.0969266
  81.1278046  15.9754667  17.9788329  85.7721526  16.0291815   0.4058186
  85.0301693  15.3842118   0.4668242  86.2622203  15.6670738  -0.3526259
  76.7753032  11.3869056  18.2105825  76.7676120  10.4194616  18.0833595
  76.0699552  11.6707301  17.5887174  81.2148641  11.6401705   0.5937831
  81.5748509  11.0822657   1.3043512  81.9460432  11.6820594  -0.0401797
  83.3075939  11.4734128  17.7152003  83.1456829  11.9211162  16.8594016
  83.4422548  10.5375793  17.4531241  86.2370860  12.2292598   0.2565589
  86.4394704  12.6019594   1.1414082  86.9854517  11.6439464   0.1028907
  77.5922099   8.6636951  17.7266102  78.2976847   8.0394971  17.5266207
  77.6758332   8.7492574  18.6997338  82.1842784   9.7796394   2.6106302
  81.6257905   9.3553250   3.2880353  82.6277909   9.0239285   2.1802010
  81.5783774   7.5262976  15.0411759  80.8936248   8.2276006  14.9828823
  82.3077237   7.9097374  14.5017874  83.3876731   7.8986222   0.8754581
  83.6358639   7.8427725  -0.0589595  84.2984692   7.8879593   1.2578182
  86.1374081   9.9379545  18.5900718  87.0321409   9.6968186  18.3405649
  85.8824166   9.1359810  19.0837927  82.0981522   5.0295664  15.9717668
  82.1236560   4.4112495  15.2173157  81.9361793   5.8898687  15.5199286
  82.3163389   3.3003140  13.7153538  82.8364491   3.8905465  13.1287011
  81.4402179   3.3227049  13.2687687  83.6578966   8.6621918  13.7749899
  84.5817623   8.7538096  13.5074945  83.2855131   9.5068618  13.4384582
  80.5568052   5.8881941  18.1938322  79.7329447   5.3775052  18.0359198
  81.0204608   5.7725552  17.3431032  83.1117118   0.8641524  14.8009583
  82.8061711   1.7702418  14.5601904  82.5904073   0.3204958  14.1880013
  84.3125299   4.9918904  17.6572624  83.9305364   4.5390463  18.4261466
  83.5466057   4.9523776  17.0450939  78.4719064   4.1769711  17.8782829
  78.4152794   3.3929938  17.2883376  78.4911591   3.7536016  18.7570732
  84.1707022   1.9608260  18.7158125  83.7722777   1.1624934  18.3243821
  83.3904989   2.5464865  18.8146774  83.1659915  18.6095733   1.9953734
  84.1413984  18.5642694   1.9588191  82.9502342  19.2129504   1.2742401
  76.7846615  13.4250043   1.6873187  77.7605686  13.4208599   1.5710437
  76.4708365  12.7423573   1.0605355  75.7651592  18.6048377   6.5700819
  75.1294484  18.2012347   5.9367204  75.9255872  17.8371133   7.1651366
  76.2879807  16.5483683   8.3108362  75.9142947  15.7376110   8.6959937
  76.7459007  16.9069598   9.0925532  76.2653553   9.7535410  10.8507184
  76.4498209   9.6219763   9.8974571  77.1490927   9.5440138  11.2347331
  76.0680251   5.0795011  17.0285813  77.0005495   4.8753973  17.2495467
  75.6765363   4.1864575  17.0543464  77.0300848   3.5866014   9.8541762
  77.4326075   2.7050167   9.9810680  77.7646918   4.1608809  10.1341912
  75.3897002   6.3114378  10.6597636  76.1221448   6.3660437  10.0155675
  75.6655215   6.9469426  11.3299916  75.8747071   2.5057672   4.8368173
  74.9054504   2.6062440   4.8898037  76.1286418   3.2720595   4.2788089
  75.8147685   2.1907184  13.6302225  75.3802007   1.3675920  13.8926929
  75.3228863   2.4600395  12.8320746  78.0455541  14.8237072  17.3685931
  77.1749761  14.7732536  16.9309968  77.8607439  14.4191141  18.2242516
  81.0225227  15.6591121  13.6161916  80.7921883  16.5530801  13.2882071
  81.9863087  15.6894183  13.4287503  85.4579575  17.0457133  16.6196833
  85.4135318  16.6142024  17.5005286  86.3994842  17.2766410  16.6100528
  78.1987625  18.7078656  13.6628326  77.4394954  19.2430919  13.3378096
  78.1522189  18.8983520  14.6066878  80.7862142  18.2846314  12.8185281
  79.8532113  18.4952055  13.0502471  80.9051476  18.7992614  11.9967090
  85.2359940  18.0365411  12.0382241  84.8951066  18.5638563  11.2988975
  85.5698013  18.6947039  12.6620125  77.8064154  17.3653346  10.5675286
  77.7719453  16.8747885  11.4176195  78.5606613  16.8907179  10.1497246
  79.8633987  16.0292529   9.3868081  79.7522741  15.0971573   9.6919227
  80.7922221  16.1999212   9.6504020  82.5142432  16.4102764  10.2893892
  82.7063406  15.4860606  10.0360246  82.7853557  16.3707877  11.2268553
  85.9125580   1.9681663   9.7162354  85.0562644   1.5040769   9.8087399
  86.0803261   1.8608144   8.7723852  78.5450458   0.7969885   6.9820245
  77.7179525   0.6531338   6.5028992  78.9555805  -0.0804247   6.9828788
  76.9194737   0.9147017   2.9015182  77.5797586   1.4597220   2.4141925
  76.5781425   1.5490220   3.5609655  82.9911426   0.7070143   6.4774311
  83.8713260   1.1250290   6.5967304  82.6759977   0.6637808   7.3841037
  77.2690668  16.7637132   3.8465021  76.5428429  16.5901460   3.2211898
  77.1639717  17.7156843   3.9833372  79.0661173   2.0304929   1.7066271
  79.3224486   1.9899987   0.7794664  79.7752440   2.5854718   2.0939376
  83.7968843   2.6699033   3.7046339  84.0577253   1.8322241   4.1239643
  84.0579906   3.3439282   4.3774249  85.9525830  18.1603804   2.0981007
  86.8315391  18.5747185   2.0255706  85.9902571  17.4753011   1.3888159
  78.3455039   1.9139865  16.4381972  77.7509964   1.1645961  16.6102402
  79.2120769   1.5042784  16.5487781  80.6525665   0.7759183  18.6515673
  81.5729526   0.6964141  18.3218679  80.6548525   0.1322884  19.3684234
  78.9297604  17.4340038   1.2366111  78.6097521  17.6061445   2.1330584
  79.7823516  17.0190517   1.4038029  12.0927886  28.8786000   6.8729765
  12.0082049  29.8530261   6.8848132  11.2282428  28.6308357   6.5239310
   3.2693242  27.7591278  12.0777695   3.2543623  26.9246561  12.5838562
   4.1717705  28.0702182  12.2397500  14.5788146  31.2145952   8.7961013
  14.1782505  30.4428318   9.2212355  14.8392380  31.7494984   9.5641164
   4.2189034  32.2680776  10.3433770   4.0414124  31.3364301  10.1180151
   5.1959624  32.2511375  10.4363175   1.4122323  25.8390152   6.0916128
   1.3756085  26.6650999   6.6186053   0.7192271  25.3079264   6.5178058
   1.5283054  27.8358550   7.9546253   1.8710746  27.0629809   8.4552217
   2.2606130  28.4590627   7.9914638  11.8266325  36.2747999   9.2139242
  12.2929076  35.6249142   8.6472063  11.4970827  35.7068140   9.9216240
  18.0024869  22.1291030  11.8003155  18.2578383  22.7590906  12.5064216
  18.4438490  22.5304828  11.0321984  12.2991183  24.8577559  11.0695537
  11.9673871  23.9511610  11.0371061  12.3780429  25.0773887  10.1220156
  13.6306199  23.0895640   6.4167585  13.8651175  22.8429425   7.3312909
  14.3858731  23.6523257   6.1860404   2.3978901  25.4252197   8.9347062
   2.9920405  25.0727656   9.6220431   2.6530910  24.8609624   8.1823735
   7.2566657  26.9263161   8.5747105   8.0994039  26.5225736   8.8758135
   6.8968903  26.1916087   8.0323805  18.4731514  23.6477040  14.0637812
  17.8219287  24.3256860  13.7824672  18.5118350  23.8182392  15.0197501
   4.4601508  22.0288513  12.4492206   4.1565711  22.6835814  11.7940536
   3.7658988  22.1104870  13.1311755  11.6281047  31.4826045   5.8940577
  11.4948525  31.6202010   4.9467309  11.2491061  32.3069548   6.2609079
   7.1058008  29.6940352  12.6045906   6.6124130  30.4636970  12.9515458
   7.8987109  30.1533513  12.2222851  15.0936760  22.6331586   8.7850847
  14.5668908  22.0236772   9.3103199  15.4750901  23.2341316   9.4544601
   4.0656898  23.8012343  10.3549809   4.6035601  24.3715805  10.9592135
   4.7294082  23.6094492   9.6779915   5.4345329  31.7420315  13.6295583
   5.4942003  32.6749279  13.3490220   4.5115823  31.7182830  13.9395376
   1.6262809  31.2572118   4.2935283   0.8125539  31.5334555   3.8216074
   1.7355125  31.9705420   4.9457403  15.1544638  33.0959689  11.0951267
  14.1889534  33.0360051  11.2871429  15.2462471  34.0381643  10.8545343
  15.4838458  21.2087332  12.6180700  14.8680284  21.9207487  12.4021113
  16.3088142  21.5151348  12.1844929   8.1423733  18.9999174  10.0019560
   7.7463989  18.1151954   9.9454072   7.3881027  19.5508132  10.2796205
  13.2089834  34.7531595   7.3591318  13.6184911  33.8828081   7.1366713
  14.0164503  35.3141686   7.3222979  14.5323135  32.5656795   6.4105777
  14.1957931  31.9222607   5.7752257  14.6303034  32.0097860   7.2176486
  16.2271710  31.1547300  14.6589437  16.1448125  30.5320045  13.9034406
  16.3297698  32.0135733  14.1985520  10.5899842  28.0279107   4.4379475
  10.0610527  28.8261251   4.2521986  11.3517526  28.1427066   3.8420888
  10.7658258  26.5436747   1.2104499  11.3838324  26.8879601   1.8821018
  11.3432177  25.8913192   0.7478907  18.0128916  27.5601795  12.7779758
  17.2745525  28.2121967  12.7642050  18.5874830  27.9484504  12.0821773
  14.1972824  28.2483327   5.2700336  13.4989001  28.4367651   5.9423921
  14.8625465  27.7936318   5.8286120  14.0895830  26.4295993  14.6217617
  14.0051499  27.2133954  15.1936022  13.3091777  26.5816779  14.0321188
   5.7196597  28.9038794   7.4352882   5.5324946  28.5475690   6.5477916
   6.3135724  28.2181941   7.8151139   6.9695829  32.4640560  10.0127218
   7.2082258  32.1447464   9.1342632   7.7438442  32.0981801  10.5238663
   6.0276064  27.8088320  10.9673929   6.6122341  27.6527774  10.1968261
   6.5417467  28.4768932  11.4810255  12.4847841  33.0919700  11.6636351
  12.2680122  33.6751139  12.4100519  11.6961517  32.5230887  11.6016690
   7.2183823  32.2087426  15.7384096   6.5644252  32.8112891  16.1426810
   6.7155011  31.8771466  14.9685950  12.9521221  27.6126769   2.9205782
  13.3989652  27.9296037   3.7398309  13.6359646  27.8743342   2.2588346
   4.0011499  28.1141348  15.1189144   4.1610093  28.9368753  15.6234358
   3.0544996  28.2133482  14.8999301  10.6696920  34.0794355   6.4533777
  11.4772897  34.3206719   6.9424417  10.2979666  34.9395841   6.2230928
   5.1832961  34.0549970  16.4097588   5.1984154  34.3024648  15.4645729
   4.2333751  33.9289888  16.5788384  16.7296481  19.1949600   2.9602764
  15.8049948  19.4376322   3.1860976  17.0868771  20.0471166   2.6416555
   4.8778276  27.9982603   4.7300402   4.4362770  28.7307480   4.2478883
   4.1621928  27.3561225   4.7825833  17.8831397  33.7389961   1.3837364
  18.2796793  34.5917880   1.6379398  18.6220341  33.1122907   1.5118240
   1.1201357  30.4444841  13.5970846   0.7583852  30.1052687  12.7705662
   0.9948161  29.6721495  14.1863809   0.7793385  33.4619048  10.4216179
   1.5426292  32.8748910  10.4558707   0.8110166  33.8695401  11.3016155
  18.8251525  33.9260670  16.4986140  18.6343464  32.9759308  16.3926754
  17.9442678  34.2523897  16.7871588   9.6765646  33.3253656  15.1423840
   9.6405786  34.1671695  15.6371615   8.8051124  32.9321014  15.3630712
  10.3345285  37.0049493   4.9454933  10.1715635  37.1536772   3.9976648
  10.1461548  37.8778716   5.3355586   3.7983816  35.8969962   6.9653375
   3.9941945  35.5357767   7.8606793   3.2318344  35.1824809   6.6080835
  12.9436861  36.5918604   2.0832835  13.5358327  35.9240131   1.6663251
  13.1291612  36.4116730   3.0252502  12.9613394  36.2765738   4.7931771
  12.0041078  36.3842075   4.9760636  13.2151999  35.6195959   5.4631358
  15.8181847  25.2351083  16.7512778  15.1918080  25.6246933  16.1180962
  15.8439799  24.3020523  16.4602105   2.9350821  32.0108338  14.8653444
   3.3089186  31.3622423  15.4947085   2.2409147  31.4810214  14.4062250
   5.6658042  20.1663460  10.7398940   4.7927225  20.0947629  10.3021789
   5.4675205  20.8762968  11.3821101  10.5288976  19.8401482  14.0756643
  10.9646577  19.3428848  14.7948027   9.5794875  19.7497515  14.2925495
  13.5750505  23.6519611  14.9185153  12.8433404  23.5758918  15.5739065
  13.5704440  24.6084057  14.7236900  14.8646948  28.4926975   1.2093634
  14.4440355  28.6338087   0.3367767  15.3846539  29.2999742   1.3009623
  10.0356424  22.4072877   1.5904506   9.4648490  22.2146725   2.3483180
   9.6666482  21.8450903   0.9019207   5.6828150  25.2890885  11.9211338
   5.1576829  25.4726646  12.7241044   5.8527590  26.2005818  11.5920665
   5.9620198  25.0795927   6.9919670   5.0214376  24.8236020   6.9650309
   6.2061567  24.9511806   6.0560067  11.3025301  25.6157002   5.5784991
  11.0707187  26.5041005   5.2296335  12.0602939  25.3653010   5.0151105
  10.4454837  25.9039649  17.0010227   9.9908813  25.1026303  17.3367343
  11.3234662  25.7958699  17.4068163  12.4096326  25.3035958   8.3303331
  12.0463691  25.6606943   7.4983562  12.1252450  24.3664261   8.2411553
   3.4960981  25.4287759  13.6493581   3.8466069  25.8379388  14.4560303
   3.2298060  24.5441803  13.9582885   6.4999717  22.5049218   0.2670909
   6.3995263  22.3907283   1.2306291   6.1121482  23.3722926   0.1506195
   0.4434418  22.9938353   7.3268300   0.6928678  22.7654685   8.2459852
   0.9116033  22.3250312   6.8200158   1.4137041  23.5252412   3.3342906
   2.0744727  23.8687908   2.6983356   0.5962185  23.6783260   2.8450520
  11.8004468  26.5014180  13.1695272  11.9896241  26.0137423  12.3388328
  11.0091925  26.0240168  13.4834968   8.0433227  22.8680606   8.1721624
   8.0745668  23.6792592   8.7000278   8.9626156  22.5561843   8.3513734
   3.4140958  24.1148583   6.6047229   2.8081782  24.8251224   6.2872549
   3.1086679  23.3847504   6.0561245   6.5931530  24.3326247   4.4005500
   7.5495667  24.4664454   4.5624535   6.4392056  24.8279614   3.5635326
   5.8040821  25.2833840   1.9253089   4.9150775  25.5797153   1.6974214
   6.3889499  25.9040074   1.4444055  16.1021482  37.7019599  17.5134438
  16.3845294  38.1048483  16.6722462  16.8650500  37.9130837  18.0915502
   4.0816158  30.3511500  16.8176996   4.7951847  30.3529969  17.4864415
   3.3063111  30.4085848  17.4136688   9.1890911  25.1939990   9.5078659
  10.0307568  24.8360170   9.1789976   9.2276033  24.9345651  10.4420257
   8.2336515  24.0415872  12.2644990   7.5108426  24.6883149  12.2015188
   8.8196845  24.4308451  12.9495764   8.8269989  30.1533090   3.8333930
   8.0711616  29.6971945   3.4130663   8.4521722  30.3313668   4.7335073
  16.0592105  29.4458673  12.5214662  16.5518510  30.0615786  11.9385180
  15.2782337  29.2290526  11.9603570  12.7313632  22.8692016   2.0272371
  11.7631127  22.9389341   1.8949372  12.9435562  23.6950998   2.5123059
  10.1371326  30.3080765  15.2859041  10.3622772  30.3312204  16.2162843
  10.1099171  31.2404299  15.0213594  13.3952954  24.9495567   3.7500604
  14.2487069  24.7828213   4.1978417  13.5108017  25.8580709   3.4143391
   3.9861718  29.4690734   9.5226551   4.6076468  29.4144971   8.7643399
   4.4259288  28.8779617  10.1560120  10.9831685  31.6531068   3.0106997
  10.5764278  32.5493220   3.0868348  10.2231879  31.0912797   3.2831753
   1.1724888  28.1525333  15.1207763   1.0705261  27.6090792  15.9192403
   0.6641460  27.6266488  14.4585399   8.2215204  27.5271771  17.0844767
   7.8361295  27.3177521  16.2220524   9.1072782  27.1148182  16.9798727
  12.5240037  33.0984313  14.9633908  11.5562033  33.0889933  14.8597031
  12.6070458  33.2720866  15.9215625  18.2674330  25.3477006   3.6623645
  17.6355577  25.1522768   2.9294617  18.4690244  26.2732444   3.4059121
  18.4470515  31.0303940  16.2145176  17.5334682  31.1864778  15.8855100
  18.9019251  30.8579241  15.3586809  16.6748775  33.8846735   3.8955383
  16.1375646  33.1516268   4.2233560  16.9006634  33.6118860   2.9858583
  14.0380482  28.7986601  10.8026570  13.0957526  28.7598953  11.0156505
  14.1718012  27.9967807  10.2581378   6.5071894  33.0780426   6.9240371
   6.7366528  33.9925595   6.6830667   5.5466283  33.0906084   6.8720259
   2.1037435  27.7145272   1.9094793   2.6828203  28.3695937   2.3608612
   1.5194244  28.2869809   1.3985570   7.5557233  30.6540380   6.1307654
   7.3479773  31.5450358   6.4828228   7.0688118  30.0898833   6.7543709
   8.2383628  34.9670953  12.8942589   8.9246026  35.6347965  12.6957164
   8.7800654  34.2536864  13.2747839   6.4218096  35.8717361   5.9636399
   5.5006254  35.9920706   6.2663152   6.8451669  36.6859915   6.3110492
  13.9065409  31.7196757   1.7469125  14.4302852  31.3065345   2.4672470
  13.0721664  31.8642369   2.2097792  14.5004772  35.3254500  14.8821014
  13.6966516  34.8781019  14.5451010  14.5766437  36.0887488  14.2701781
  18.7101349  36.3864211   2.0640019  19.3327767  37.1164455   2.2887967
  17.8629385  36.8239814   2.3027103   2.5692897  22.7260903  14.5305963
   1.8028668  23.1244755  14.9715875   2.6618683  21.8918975  15.0259042
  15.0929133  30.5648378   3.9672643  14.7093389  29.8028633   4.4449517
  16.0483926  30.3734510   4.0810656   2.2356091  34.3899305  12.7090541
   2.5844471  33.5148214  12.9346310   2.5668491  34.9155700  13.4487113
   8.3089340  33.1097810   0.4087643   8.7348479  32.2494339   0.2762807
   7.7750338  32.9312655   1.2097151   6.9493415  32.6074923   2.7734820
   7.4404518  32.1265015   3.4544910   7.0717097  33.5416387   3.0635258
   3.5051835  29.7523949   3.1195964   2.8268730  30.2664641   3.6240932
   3.9538209  30.5014951   2.6801413  11.2126782  22.5650701  13.7266792
  12.1337921  22.5518200  14.0248450  10.9720379  21.6185703  13.7320726
  12.1678965  21.7234361   4.6083716  12.4565372  22.1763032   3.7959343
  12.6232771  22.2724585   5.2986045   9.8163755  34.0751767   3.1233212
   8.9631899  34.4601748   3.4003063  10.3182891  34.8732826   2.9182964
   9.1661657  23.9385139   5.4241516   9.9339345  24.5574759   5.3778141
   9.2507165  23.6920416   6.3604114   9.9062510  24.8830492  14.3095445
  10.1240577  25.1337535  15.2262733  10.3679290  24.0169294  14.2112230
  10.0347066  20.8319901   6.0464091  10.2949223  21.1341801   6.9487182
  10.8169901  21.1965499   5.5650895   7.2930519  35.1947315   3.4599932
   7.2878639  36.0577124   2.9907789   6.9610254  35.4534211   4.3490382
   5.9157902  22.1209822   2.9298819   5.9218493  22.9886456   3.3851720
   6.7933954  21.7810978   3.1952026  16.0350464  22.7233169  15.5099576
  15.0844251  22.8830260  15.3148254  16.3817731  22.5845818  14.6196683
  14.6999599  26.4725004   9.3226512  13.8685503  26.0619981   8.9998564
  15.1113355  25.7438598   9.8287916   4.3523483  32.1736315   1.9919239
   5.1623546  32.4978827   2.4297153   4.7764776  31.6519691   1.2734999
   2.5256664  25.1084969   1.3263752   2.3834914  26.0455773   1.5862721
   1.8563441  25.0069917   0.6273667  15.7838705  35.8669402  11.0055056
  15.6595708  36.5547526  10.3151037  16.7643176  35.8954674  11.0890046
   3.1126002  19.9278044   9.7624712   3.0666887  19.7620702   8.7963755
   2.8238818  19.0583463  10.1268326   2.1048551  33.8805885   5.7782323
   1.1892781  33.9645415   6.1112447   2.0698542  34.4401649   4.9769956
   1.5654619  36.4360942  17.3807761   2.1271110  36.5241859  18.1726155
   1.7424010  35.4883797  17.1883741   5.7802052  35.2565130  18.8471504
   6.6327520  34.9081350  19.1466724   5.7127266  34.8281287  17.9683385
  10.3958440  34.8573232   0.1175954   9.6049813  34.2850864   0.2354577
  11.0910033  34.1860037   0.1380138  12.4765989  33.6524437  17.7115327
  12.1544764  32.8366487  18.1582540  13.2525929  33.8961367  18.2520381
  14.5944161  34.6400293   1.2409274  14.9942856  33.7918495   1.4688195
  15.1803389  34.9740793   0.5284698   1.6588009  30.2469143  18.0126093
   1.6095996  29.4137558  17.5141792   0.7360515  30.5546930  18.0116166
   5.7949224  30.4003564   0.5805259   6.2289692  29.9347492   1.3213233
   6.5328875  30.6032685  -0.0118550   7.8532430  30.3092758  17.6920385
   7.8240453  30.7681293  16.8283262   8.0930986  29.3955527  17.4323488
  11.0661465  31.4960055   0.2610173  11.1183133  31.5381717   1.2429594
  11.9536806  31.1993912   0.0370365  13.6404994  30.1716915  15.3162551
  14.4645488  30.6598904  15.1303861  12.9842627  30.7110317  14.8521479
   1.9458171  27.3086048  17.7579759   2.8022202  26.9742255  17.4579564
   2.1401800  27.5111188  18.6997191   6.7989701  28.6867596   2.5748847
   6.2568348  28.2878183   3.2824277   7.2573110  27.9196191   2.1848846
   6.0832410  26.3063637  14.8601560   5.4944593  27.0888159  14.9184058
   6.8919446  26.7037582  14.4565404   8.0310215  26.6956523   0.9010778
   8.2324038  26.5048717  -0.0254613   8.9401439  26.6170691   1.2704566
  11.2505462  29.0097609  18.5010030  12.0146889  28.6928994  18.0046900
  10.9423846  28.2030390  18.9484037   6.6339884  23.8834296  16.0193306
   6.7341333  23.2134076  15.3126660   6.5200801  24.7069854  15.4953841
   6.8769873  22.1355122  13.7759022   7.4679159  22.6735427  13.2045161
   6.0392529  22.1650438  13.2716349   8.2250628  27.5310649  13.8335015
   9.1822697  27.6082887  13.7182211   7.9261054  28.3754588  13.4269439
  12.7254107  25.3611300  18.7413547  13.0604883  24.4637513  18.5954644
  13.5270656  25.8944015  18.6385640  14.1751797  28.1820285  17.0089505
  13.8546770  28.9249638  16.4401051  15.1429837  28.2867864  16.8677309
   4.9701765  24.7197383  18.1732208   4.2446447  24.1012079  17.9526658
   5.5358657  24.6373677  17.3790197   7.7061994  19.4977362  14.1248431
   7.3921577  20.4179172  13.9879494   7.0245750  18.9834697  13.6472041
   8.9800896  23.6597207  17.5947135   8.5704509  23.3925459  18.4354892
   8.1841858  23.6933636  17.0244498  11.6736455  23.1549564  16.7981121
  10.7521107  23.0997711  17.1162155  12.1470357  22.5432602  17.3974588
  13.2974428  21.7262204  18.5464609  13.2346833  20.7494346  18.4924884
  13.0644563  21.9089120  19.4797635   3.0304133  22.7733077  17.8242673
   3.1166454  21.9547337  17.2993775   3.1522402  22.4131555  18.7303920
   7.8512750  18.8993571  16.7913487   8.4205119  18.1080662  16.7115038
   7.7442516  19.1289229  15.8444784   8.3643855  20.5472361  18.9395284
   8.2495807  20.0233153  18.1160286   7.7297514  21.2813543  18.8049684
   7.6503622  37.5019073   1.9983400   8.6233275  37.3751062   1.9805055
   7.4998854  38.0986781   1.2571083   1.7523677  32.5378968   1.2151148
   2.6037464  32.6578935   1.6857433   1.9074080  31.6801116   0.8209159
   0.7326579  35.4172061   8.5214631   0.6630043  34.5744426   9.0216984
   1.2725117  35.9195359   9.1522432  18.4324990  36.3294799  11.4356972
  18.5033031  36.3982157  12.4051503  19.2953128  36.6572981  11.1411580
  17.9508429  35.8984880  14.2040455  17.4216444  35.1402279  13.8723472
  18.5263170  35.4342010  14.8306293  16.4224593  31.5768845  18.9786443
  15.5641094  31.7045078  19.4295873  16.9370686  32.3418702  19.3061463
  17.7639328  29.8792860   4.3413274  18.5525617  30.4606292   4.3637002
  17.9422900  29.2928878   5.1092505  18.2677717  27.9571189   6.2478060
  17.4073064  27.5956907   6.5553844  18.7537331  28.1011292   7.0854321
  18.1639325  30.8523456  11.4190223  18.6751626  30.2028591  10.9024718
  18.3543899  31.6893822  10.9538293  16.3808062  33.6929031  13.5252611
  15.5912412  34.1005927  13.9283087  16.0590353  33.4698775  12.6249248
  18.5039450  27.9362068   2.5180598  18.0167964  28.2385613   1.7390825
  18.1991116  28.5915699   3.1820123  16.7542771  25.0367022   1.5394136
  17.0552600  25.5544972   0.7813607  16.5277094  24.1780978   1.1375701
  15.8886299  26.7213723   6.8737744  15.8026630  25.8011336   6.5736894
  15.5160729  26.6828878   7.7843604   1.0229898  28.6420953  10.8391948
   1.3833070  28.9470075   9.9957415   1.8553602  28.4416776  11.3309701
  16.8800591  28.5753603  16.6566995  17.5143150  27.8326692  16.5491688
  17.3491096  29.3165795  16.2417843  18.3214250  26.2843027  16.6791900
  17.4307616  25.8879501  16.7947416  18.8848013  25.5063457  16.8745841
  16.0160300  22.6583315   0.4203873  16.6344063  22.0450308   0.8638155
  15.1550089  22.2667461   0.6296037  15.8235558  24.2500086   5.1764490
  15.9524842  23.2694411   5.1709779  16.6420137  24.5378427   4.7407308
  16.1481060  24.4726109  10.6763434  17.1015539  24.6695286  10.5365676
  16.0766075  24.7233027  11.6190929  16.4021509  25.3852884  13.3116675
  15.5903907  25.7744562  13.7000058  16.9415141  26.1922789  13.1591060
   0.7496556  23.9885103  16.9921631   1.5752180  23.5654403  17.3112462
   0.0828441  23.3246861  17.2130067  18.6171547  19.5202584  18.6765165
  19.2360207  18.8732846  18.2765864  18.6091139  20.2354922  18.0037749
  16.1740934  21.5344847   5.2176949  16.4155188  21.1236019   6.0685845
  15.5196332  20.8896373   4.8839442   1.7395832  22.2950536   9.6998921
   2.1627262  21.4169865   9.7933484   2.4521720  22.8673132  10.0286140
   0.3302879  25.5067948  10.8552456   0.8291294  24.8771660  10.3170076
   0.8231010  26.3225652  10.6834894  18.1019935  21.4605889  16.8556596
  17.3029218  22.0205867  16.9412324  17.8534867  20.9501939  16.0606315
  18.2467552  21.3121488   1.6915749  18.7455450  21.2519293   0.8662722
  18.7667811  22.0035002   2.1682075   0.4674640  21.4060284   4.6566865
  -0.3547072  21.6671521   4.2162846   1.0400565  22.1313996   4.3146304
  15.2206716  36.5067308   6.9169603  15.9155442  36.4386370   6.2284918
  15.7147441  36.8933760   7.6574492   0.9670000  20.3236125  12.8683783
   0.1618005  20.0520032  13.3551200   0.6335035  20.5909632  12.0050702
   2.2964790  33.7888144  17.3433432   2.1471810  33.0049699  16.8090737
   2.1761688  33.4305349  18.2602748   5.6045285  34.5439913  13.6317787
   5.4291132  35.4477037  13.2974380   6.5713884  34.5344093  13.4631899
   9.7490867  35.7853713  16.5573115   9.9497080  35.4933443  17.4714970
  10.5987247  36.2110773  16.3120445  12.0620140  37.1454311  15.9793700
  12.7508545  36.5868107  15.5879136  12.5104419  37.4451727  16.8005650
  17.1678963  19.6175962  14.9214355  16.3973735  19.8067786  14.3583887
  17.3574451  18.6815576  14.6829163   2.9263757  37.4425799  13.7169865
   2.3117418  38.0560226  13.2664541   2.7416342  37.6355774  14.6414544
   5.5100657  37.1661520  12.8284338   4.5724374  37.3208772  13.0780195
   5.5803522  37.6543405  11.9858404  10.0357023  37.0098292  11.9976610
   9.5919708  37.4625758  11.2619380  10.1611735  37.7363396  12.6424243
  12.3758666  35.8205693  13.0007060  11.5781273  36.2072934  12.5955678
  13.0464165  36.5022481  12.8414810  14.8086128  37.4043741  13.0864470
  14.9640395  38.3284262  12.7957666  15.2114780  36.8928566  12.3504933
   2.4530199  36.2690934  10.5617006   2.2714217  35.7638121  11.3800117
   3.1589576  35.7058152  10.1731916   4.4666985  34.8447495   9.3897862
   4.3623127  33.9147960   9.6971148   5.3964732  35.0198440   9.6475845
   7.1250219  35.2634465  10.2861306   7.2924786  34.3333650  10.0268669
   7.3848767  35.2063257  11.2266680  15.6378200  19.0178995   9.3793788
  16.1116491  19.7124229   8.8874803  14.7110272  19.2052551   9.0990728
  17.2147038  20.2955879   7.5195478  17.8517445  19.7041849   7.9188150
  17.6995102  21.1542824   7.5621254   2.9807294  19.6537945   7.0268685
   2.1961658  19.6502166   6.4679917   3.3041547  18.7334394   6.9061434
   1.4905987  19.4547925   2.8274339   2.1783308  19.9628543   2.3356523
   1.1995103  20.1306844   3.4651306  13.2218292  19.5376448   8.3533042
  12.6717853  20.2436822   7.9954628  12.5476343  18.8828594   8.6463351
  14.2928069  19.7847246   4.1837680  13.5084257  20.3621289   4.2103644
  13.8969479  18.9331272   4.4650746   1.8214145  35.6774469   3.7009082
   1.0671319  35.2167589   3.3155301   1.6065265  36.6155900   3.5365086
   3.5535346  20.9507550   1.7136497   3.9256188  20.6075466   0.8938064
   4.3038236  21.4475115   2.0858635   8.4298004  21.7496731   4.0285723
   9.0951749  21.1842196   4.4707510   8.7302875  22.6235081   4.3761535
  10.3032646  36.8702961   2.0192487  11.2852678  36.9752902   2.0686359
  10.2841880  36.2487510   1.2579165  17.1820107  36.3129959   4.9990082
  17.0288720  35.3999841   4.6519909  16.9672390  36.8474434   4.2093298
   2.8408654  20.3063729  16.4511266   2.1995261  19.6418698  16.7526578
   3.6445916  20.0163724  16.9401835   4.8854719  19.5521463  18.1719531
   5.7801872  19.2396179  17.9516932   4.5194235  18.7730944  18.6422282
   3.5033641  36.3456872   1.2354998   3.1370462  36.4624909   2.1248777
   4.3229924  35.8762996   1.4198824  13.4319749  18.9441662  18.3055584
  13.3179385  18.4321440  19.1351449  14.3875774  18.8171044  18.1240235
  16.2925533  34.9900102  17.0336370  15.6567797  34.9525270  16.2885738
  16.2427940  35.9417271  17.2538165  30.8560612  28.8518757   6.9025789
  30.7688421  29.8273181   6.8684796  30.1724473  28.6031370   6.2580139
  29.8004332  28.1758134  10.4908776  29.8757835  27.6914373  11.3329372
  29.4290515  27.5034100   9.9000188  22.0166094  27.7743148  12.0384119
  22.0550197  26.9387359  12.5386593  22.8625152  28.1769661  12.2805696
  33.4251473  31.2316740   8.7992785  33.0795422  30.4517232   9.2520811
  33.7199038  31.7839279   9.5442653  23.0701905  32.3081217  10.3069760
  22.8643082  31.3760084  10.0891241  24.0265089  32.2420766  10.4889345
  19.7565385  25.5024954   5.8582649  19.4171396  26.3792357   6.1168202
  19.2127219  25.3578027   5.0542347  20.2561401  27.9324268   8.1775398
  20.5530714  27.0325845   8.4376966  21.0826037  28.3489847   7.8990229
  30.6799886  36.2832847   9.2103316  31.1364704  35.6259313   8.6456151
  30.3865828  35.7350590   9.9470354  28.0883285  30.6094923  11.0222088
  28.5153468  29.8852272  10.5312379  28.8636315  30.8764151  11.5643816
  36.8548270  22.0344366  11.7531438  37.0881731  22.7387067  12.3881919
  37.4432823  22.2369174  11.0009040  31.2279210  24.9202279  11.0952735
  31.5187101  23.9912293  11.1629044  31.1697671  25.0279522  10.1267958
  24.5242640  22.9806575   8.4104723  24.6710152  23.8299957   7.9424517
  24.1045171  22.4552393   7.6989110  32.3748787  23.3485488   6.7047939
  32.8552886  22.9286880   7.4554701  33.1332093  23.6818493   6.1885448
  21.0935220  25.4548699   9.0060809  21.7228066  25.0750024   9.6491532
  21.4251263  25.0432763   8.1819383  26.1092181  26.9072187   8.6160983
  26.9602720  26.4961627   8.8826406  25.7413478  26.2210823   8.0205871
  37.1844568  23.6009169  14.1334509  36.7168336  24.3843466  13.7703309
  37.5371524  23.9701179  14.9596683  23.3368547  22.0481743  12.4579512
  23.0288284  22.6881817  11.7884212  22.6466344  22.1659711  13.1436326
  30.3956692  31.4221061   5.9235324  30.3845112  31.6048185   4.9719972
  30.0650657  32.2677236   6.2850665  25.9816352  29.6934522  12.5798692
  25.4201508  30.4094626  12.9522893  26.6706951  30.2052175  12.1057512
  33.8770299  22.6322192   8.8437102  33.6361184  21.8932377   9.4138691
  34.4604668  23.1630829   9.4134661  22.8634457  23.8285186  10.4023700
  23.4891976  24.3631951  10.9441060  23.4849918  23.4924246   9.7140019
  24.3561772  31.7212480  13.5821604  24.3509865  32.6783148  13.3753765
  23.4240911  31.6186774  13.8724766  20.1891821  31.3394256   4.2625801
  20.1358190  31.8283888   3.4143120  20.5368284  32.0302017   4.8634042
  33.9672735  33.1211455  11.0552552  32.9936864  33.1346105  11.1908232
  34.1414638  34.0609700  10.8456873  34.2405801  21.2292329  12.5907096
  33.5525450  21.7014379  12.0904162  35.0655643  21.5641875  12.1825640
  27.1076486  19.1728899   9.9046809  26.7849052  18.2579236   9.8103609
  26.3056308  19.6100431  10.2591352  32.0528849  34.7419348   7.3543999
  32.4595737  33.8743556   7.1148592  32.8667942  35.2981247   7.3309173
  33.3530466  32.5496997   6.3756242  33.2519741  31.8822939   5.6833742
  33.4289280  31.9929795   7.1835422  35.0613257  31.1146164  14.7072023
  35.0194947  30.4996719  13.9355381  35.1747207  31.9760185  14.2538420
  29.5296783  28.0991195   4.5453412  28.9430243  28.8410119   4.2975775
  30.2065841  28.1362932   3.8449922  29.6293094  26.5489383   1.2204239
  30.2730861  26.8954509   1.8649612  30.1860447  25.8877621   0.7439886
  33.0093585  28.2652629   5.2967181  32.3321538  28.4447886   5.9889672
  33.6869978  27.7941527   5.8277277  32.8013749  26.4167692  14.5544546
  32.8169372  27.1613649  15.1832553  32.1430728  26.7453556  13.9106525
  24.5573280  28.9062301   7.4397818  24.3239339  28.5695826   6.5514827
  25.1574996  28.2078408   7.7773910  25.9408597  32.3196143  10.0948410
  25.9908773  32.2297384   9.1322971  26.7073717  31.7857658  10.3919357
  24.8533727  27.7365502  10.9986013  25.4010383  27.5946007  10.1981791
  25.3545519  28.4299781  11.4812340  31.3172531  33.2977685  11.6271842
  31.2001625  33.9944970  12.2982995  30.9151264  32.5112217  12.0434243
  26.0669616  32.1615665  15.7321238  25.4388160  32.7918853  16.1471038
  25.5373945  31.8729554  14.9617435  31.7994185  27.6047260   2.9171021
  32.2324056  27.9351644   3.7375391  32.4819440  27.8752051   2.2575995
  22.8404945  28.1339256  15.0771531  22.9060907  28.9145009  15.6651901
  21.8765906  28.1285327  14.9083910  29.4944726  34.0549260   6.5604483
  30.3348880  34.3425493   6.9631168  29.1602242  34.8716726   6.1680107
  24.0975393  33.9937053  16.4219287  24.0138435  34.2958195  15.4992606
  23.1593121  33.8461731  16.6784445  35.5595200  19.2058979   2.9022024
  34.6309047  19.4100010   3.1371449  35.8882541  20.0787241   2.6173241
  23.6769814  28.0379271   4.8192452  23.2512491  28.7631953   4.3114713
  23.0488675  27.3235506   4.6805945  36.7979237  33.7740840   1.2556714
  37.1304343  34.6120050   1.6249952  37.5016854  33.1406505   1.4954331
  19.5788774  30.4323921  13.8433696  19.0930656  30.5130454  12.9961095
  19.7652195  29.4744283  13.9022202  19.4925445  33.2984200  10.4549574
  20.4158067  33.0430419  10.5877191  19.3668380  33.9303239  11.1791343
  37.7018134  33.8684513  16.5979267  37.5946648  32.9097843  16.4241013
  36.7877475  34.1002098  16.8518689  28.5019855  33.2924378  15.1241442
  28.5222991  34.1311251  15.6357545  27.6224058  32.9400833  15.3836832
  29.1873915  37.0397685   4.9603992  28.9801210  37.2882116   4.0502939
  29.0248710  37.8773483   5.4345218  22.6383609  35.9136238   6.9479242
  22.8766220  35.5898484   7.8463333  22.0489735  35.2003381   6.6538348
  32.3451011  36.8107476   2.2453503  32.6981485  36.0144569   1.8012724
  32.0965267  36.4456987   3.1116937  31.7729463  36.1908214   4.8515976
  30.8225041  36.3868066   4.9888711  31.9578322  35.5734131   5.5792030
  34.5743963  25.1103695  16.8020888  34.1492030  25.7088186  16.1719390
  34.6857658  24.2976711  16.2755576  21.8224535  31.8192347  14.6001992
  22.0401274  31.4261802  15.4684667  21.0009657  31.3419387  14.3610598
  24.5990241  20.1214513  10.8256313  23.7925488  20.1100152  10.2785108
  24.3944684  20.8884118  11.3954567  29.3425811  19.8584602  14.1698446
  29.7388257  19.2655830  14.8324215  28.3803183  19.7376087  14.3119475
  32.3307530  23.6586527  14.9722041  31.6613681  23.6436756  15.6839857
  32.4137302  24.6143983  14.7727331  33.7223394  28.5087376   1.2186905
  33.2901879  28.6140471   0.3463453  34.1751218  29.3563756   1.3023189
  28.8963259  22.4484846   1.5873612  28.3560550  22.2421839   2.3754640
  28.7218462  21.6876806   1.0272627  24.5966906  25.2266099  12.0004550
  23.9472658  25.3884755  12.7150691  24.7212512  26.1384640  11.6515017
  24.6815387  25.2444076   6.9129021  23.7150082  25.1877948   6.7769951
  25.0024812  25.0424657   6.0064092  30.1765486  25.6195912   5.6515303
  29.9382885  26.5034452   5.2990303  30.8948642  25.3540332   5.0418937
  29.3373659  25.8539233  16.8863676  28.7989454  25.2013627  17.3801134
  30.1491764  25.8951876  17.4285373  31.0477355  25.1719934   8.3531589
  30.7188814  25.7124450   7.6073729  31.4189845  24.4288992   7.8291670
  22.3582707  25.4264463  13.6149206  22.5336823  25.8948069  14.4452768
  22.0222712  24.5647500  13.9249332  25.2555451  22.5226950   0.2465746
  25.3180735  22.3688418   1.2048326  25.0197982  23.4489173   0.2323748
  19.3671628  22.0718390   7.3891323  19.7256086  22.1968340   8.3030898
  19.4888724  22.9410847   7.0159887  19.9382574  23.0844213   2.8667242
  20.6399280  23.5590266   2.3755496  19.4757652  23.8410747   3.2662247
  30.3179012  26.6992815  12.8930623  30.7213272  26.0545285  12.2662092
  29.7401001  26.0978412  13.4065482  27.4293992  22.9831839   7.9291187
  26.5038236  22.8603030   8.2032804  27.9118490  22.5354596   8.6424501
  22.0619506  24.3854069   6.6291698  21.2485712  24.7670930   6.2179053
  22.1414298  23.5285642   6.1832811  25.4202378  24.4219575   4.4014583
  26.3922810  24.3477378   4.5308899  25.3447624  24.8500026   3.5210110
  31.5970774  22.1621437  11.1508146  30.9353620  22.2243563  11.8665252
  31.0671064  21.7476241  10.4466099  24.6434997  25.2984239   1.8719588
  23.7895540  25.6789610   1.6489463  25.2805361  25.9074207   1.4380285
  22.6600536  30.3126441  16.9044981  23.3352543  30.3728581  17.6096729
  21.8462191  30.3174308  17.4449194  28.3713898  25.6370995   9.6723566
  29.1500655  25.2550451   9.2361057  28.1952205  24.9930228  10.3779198
  23.5791038  21.6701175   6.1609296  23.8051639  20.7311926   6.1882167
  24.1944855  21.9932327   5.4886486  27.1400913  24.0623977  12.1928731
  26.3436609  24.6236393  12.1273642  27.6695439  24.5084598  12.8852296
  27.6902035  30.1485794   3.8684004  26.9374945  29.7015684   3.4289949
  27.3059484  30.3193567   4.7641372  34.7796383  29.4709700  12.5907759
  35.5317088  29.7782274  12.0448987  34.1132342  29.2282791  11.9221465
  31.5557076  22.8489799   2.0924744  30.5919500  22.9142783   1.9189956
  31.7480733  23.6923001   2.5486468  29.1057682  30.4603140  14.9913987
  29.2643590  30.1545454  15.8899954  28.9604736  31.4162019  15.1103134
  32.2208115  24.9597009   3.8075887  33.1043438  24.7891742   4.1895743
  32.3294445  25.8485873   3.4188795  22.9085253  29.5791935   9.5663247
  23.4899351  29.4340488   8.7912446  23.1793751  28.8534217  10.1493717
  29.8682218  31.6817039   3.0738441  29.4596267  32.5792054   3.1225879
  29.0974798  31.1198569   3.3112444  20.0495190  27.8772599  14.9031912
  19.9306255  27.5419268  15.8131098  19.3245025  27.4314608  14.4333297
  27.0781514  27.5390928  17.0743785  26.5348425  27.2269851  16.3347239
  27.9443706  27.1433475  16.8517931  31.3306650  32.8172700  15.0382870
  30.3930156  33.0425600  14.9103349  31.4800565  33.1578526  15.9441543
  37.0499085  25.3676944   3.6902705  36.4420335  25.1768823   2.9357016
  37.2691129  26.2925368   3.4519198  37.3452789  31.1096327  16.1915229
  36.4198610  31.1845414  15.8706424  37.7829927  30.8151889  15.3614237
  35.6354550  33.8598538   3.8778764  34.9925644  33.2282560   4.2268560
  35.7137496  33.6007638   2.9438714  32.6478924  28.7356328  10.8077853
  31.6901740  28.6712924  10.6366621  32.9846293  27.9805400  10.2877052
  25.3783139  33.0809813   7.0408655  25.6415785  33.9592067   6.7074619
  24.4338928  33.0813290   6.8524478  21.1521508  27.7814006   1.6250599
  21.6279386  28.4898102   2.1052525  20.2400587  27.8974222   1.9609324
  26.4179912  30.6444349   6.1907160  26.2222429  31.5414914   6.5265648
  25.8440587  30.0973755   6.7532410  27.1153785  34.9620216  12.8634874
  27.7477829  35.6845498  12.6639166  27.6733328  34.3734802  13.3964016
  25.3007154  35.8419452   5.9809063  24.3798802  36.0048472   6.2592538
  25.7422044  36.6549174   6.3142557  30.3814132  30.7678219  12.5490605
  30.0399344  30.5346965  13.4394961  31.1612660  30.1988811  12.4812733
  32.7969564  31.6318988   1.7462154  33.2550075  31.2576363   2.5285085
  31.9704177  31.9179689   2.1506321  33.3608572  35.3850674  14.8931014
  32.5578945  35.0170506  14.4790349  33.5274847  36.1572114  14.3049972
  37.5515285  36.3852534   2.0804633  38.1504574  37.1336163   2.3055347
  36.6909396  36.8055639   2.3097615  21.3394596  22.7092222  14.3022061
  20.3888339  22.9084415  14.2258350  21.3412406  21.9798704  14.9431495
  33.9300144  30.6087094   4.0740003  33.5561236  29.8105343   4.4987135
  34.8886796  30.4000630   4.1262295  21.1126172  34.4024545  12.7195318
  21.4648502  33.5516828  13.0282340  21.3502954  34.9824886  13.4550060
  27.0950038  32.9744105   0.1932700  27.9561245  32.5801341   0.3608671
  26.6404378  32.8748859   1.0552950  25.7384787  32.6283682   2.7182504
  26.3042501  32.1681845   3.3517892  25.8690457  33.5673839   2.9848901
  22.2457516  29.7803208   3.2360003  21.5323057  30.2709112   3.6961411
  22.6725401  30.5160288   2.7490472  30.1696276  22.4453677  13.5919108
  31.0518295  22.5125716  13.9974767  29.8862560  21.5349338  13.8234866
  30.8727928  21.9006225   4.7627161  31.1734403  22.2038696   3.8884914
  31.3462021  22.5048388   5.3671579  28.6830885  34.0892268   3.0120601
  27.8562778  34.5318109   3.2846834  29.1374143  34.7913880   2.5325176
  27.9848948  23.9051078   5.3611651  28.7765491  24.4803691   5.4467693
  27.8122109  23.6890829   6.3022707  28.8320876  24.8934223  14.2737936
  28.9894147  25.1673061  15.2003138  29.2617960  24.0168203  14.2106126
  28.7495468  20.9511545   6.3279990  28.7454651  21.8020635   6.7831173
  29.5227814  21.0405205   5.7341448  26.1743931  35.1974896   3.4384276
  26.3180620  36.0557657   2.9730013  25.8548926  35.4929548   4.3178953
  24.7577266  22.1397769   2.9903219  24.7983636  23.0181230   3.4197536
  25.6381218  21.7880441   3.2467799  34.8019528  22.6277619  15.5467029
  33.8993358  22.8170854  15.2042558  35.3187360  22.6308856  14.7229609
  33.4695949  26.4408527   9.3165501  32.6449360  25.9774641   9.0906217
  33.9608700  25.7713162   9.8364929  23.0155148  32.1440216   1.9462610
  23.8210433  32.5351298   2.3344925  23.4434374  31.6466306   1.2122059
  21.1592369  25.0805755   1.3224496  21.2412490  26.0533373   1.4357551
  20.4980114  25.0385189   0.6163814  34.6506810  35.8280260  10.9869675
  34.5160473  36.5160659  10.2986360  35.6305092  35.8730630  11.0696450
  22.0049101  19.8755475   9.7319127  22.1685612  19.5030267   8.8602270
  21.6976101  19.0867631  10.2279144  21.0001070  33.6599345   5.6934238
  20.2279557  33.9903094   6.1690697  21.0368781  34.2857921   4.9353823
  20.3117431  36.6091665  17.4692148  21.0244123  36.3819399  18.1099039
  20.0479065  35.7247632  17.1679000  24.6456982  35.1683469  18.9197127
  25.5590048  34.9453322  19.1427418  24.5696669  34.7865507  18.0221980
  31.3782343  33.6363121  17.6920759  31.0502466  32.8340325  18.1587604
  32.1331717  33.9062681  18.2506304  33.4759017  34.5313492   1.2519971
  33.8655120  33.6558236   1.3589941  34.0126972  34.9242165   0.5320937
  20.1982752  30.2333012  18.2141778  20.1931501  29.2696721  18.0698470
  19.5012551  30.5290430  17.5879655  24.5818587  30.3824452   0.6070095
  25.1029986  29.9846126   1.3258414  25.2630711  30.6937737  -0.0106525
  26.7007830  30.3335792  17.7200492  26.6062933  30.7987994  16.8634114
  26.9167539  29.4188590  17.4476563  29.8364151  31.3786984   0.3263787
  29.9624263  31.5495952   1.2836264  30.7048533  31.0491511   0.0798918
  32.4712458  30.2414510  15.2400688  33.3953219  30.5021134  15.0512166
  32.0179897  31.0927675  15.0765979  21.0125474  27.4784811  17.7275631
  21.7877186  26.9399121  17.5347391  21.0968634  27.5991697  18.6972097
  25.6894535  28.6702237   2.6180335  25.1485163  28.2182573   3.2873665
  26.1325421  27.9348064   2.1513450  24.9877460  26.3666186  15.0159533
  24.3268063  27.0914626  14.9772510  25.7385559  26.7539554  14.5083056
  26.8918680  26.6815788   0.9677979  27.0335470  26.5750023   0.0169780
  27.8222416  26.5949512   1.2775120  30.0727162  28.9937177  18.4493036
  30.9232681  28.7235495  18.0836301  29.8080564  28.2198689  18.9756731
  25.5575023  23.8793626  15.9792278  25.5991233  23.2367760  15.2425068
  25.3888095  24.7241364  15.5035392  25.7662234  22.1527033  13.7204891
  26.3293394  22.6915552  13.1241552  24.9043110  22.1817417  13.2542578
  27.0929890  27.5276402  13.8288472  28.0419439  27.5887577  13.6630955
  26.7668129  28.3610002  13.4227756  31.5582444  25.5717464  18.6375953
  31.9325381  24.6862368  18.7460342  32.3554184  26.1140381  18.5078713
  33.0452389  28.1956209  16.9132182  32.7322431  28.9489463  16.3565387
  34.0199146  28.3249197  16.8240639  23.9061083  24.6696114  18.1777819
  23.1138901  24.1283917  17.9843816  24.4131427  24.5772100  17.3486441
  26.5503440  19.5031246  14.1056817  26.2355095  20.4217325  13.9548448
  25.8489089  18.9819498  13.6662066  27.8083248  23.7176485  17.5864202
  27.3477858  23.4086301  18.3887578  27.0423856  23.7345814  16.9695925
  30.3944953  22.8793164  16.9738250  29.6146675  23.4578235  17.0466475
  29.9997597  22.0609024  17.2855443  21.8895118  22.7943447  17.7680739
  21.9105977  21.9623409  17.2590490  21.9902549  22.4538977  18.6806718
  26.7429272  18.9303253  16.7817777  27.2807416  18.1175528  16.7000999
  26.6001495  19.1411080  15.8358472  27.3070880  20.5999337  18.8932979
  27.1330537  20.0547252  18.0936078  26.6268621  21.3022576  18.8125062
  26.8204272  37.4104436   2.0077718  27.6444306  37.4722626   1.4714038
  26.2757425  38.0156499   1.4889104  20.2389668  32.2839298   1.6677934
  21.2219227  32.3326333   1.6274692  20.0306532  31.5712778   1.0411069
  19.1754527  37.4266222   6.5751429  18.5525949  37.0231843   5.9327568
  19.3479969  36.6604510   7.1660490  19.7275067  35.3607859   8.3017724
  19.3716112  34.5628813   8.7281534  20.1974756  35.7573740   9.0586514
  37.2903682  36.3053800  11.4186454  37.2521806  36.3119156  12.3992272
  38.1067976  36.7932233  11.2490046  36.9464212  35.7813101  14.0939271
  36.4385781  34.9691378  13.8916741  37.4853346  35.4999790  14.8432681
  35.2621713  31.6223650  18.9559975  34.4061759  31.7256911  19.4148179
  35.7688492  32.3854211  19.2954733  36.6054705  29.9077486   4.3126911
  37.4100927  30.4632098   4.3659204  36.7517251  29.2972904   5.0734768
  37.0406078  27.9902038   6.1668944  36.2413393  27.6026459   6.5774929
  37.6555131  28.0794134   6.9324051  37.0095187  30.7339509  11.3650706
  37.4789051  30.0926070  10.8145585  37.1767566  31.5777326  10.9081841
  35.2269342  33.6412629  13.5432336  34.4654828  34.1372709  13.8901759
  34.9316754  33.4217951  12.6343930  37.3678287  27.9438737   2.5166329
  36.8291416  28.2222546   1.7637757  37.0749253  28.5932220   3.1913704
  35.5822727  25.0505133   1.5311933  35.8297235  25.5492126   0.7424595
  35.3120949  24.1919540   1.1558104  34.6844531  26.7057699   6.8787250
  34.6720450  25.7760844   6.6029436  34.3214630  26.6638710   7.7912333
  19.6958371  28.5740367  10.8430017  19.8927705  28.4785119   9.8891080
  20.5840765  28.3860401  11.2296425  35.7545604  28.5426060  16.6069562
  36.4237628  27.8246971  16.5442149  36.2057064  29.2488342  16.1195776
  37.0862172  26.1945237  17.0412071  36.1911690  25.8275081  17.1714186
  37.6270400  25.3828412  16.9935487  34.8307990  22.6923297   0.3748372
  35.5416099  22.1373221   0.7681714  34.0327349  22.2131338   0.6403636
  34.6037347  24.1660941   5.2009978  34.8346878  23.2066730   5.2027262
  35.4100909  24.5316547   4.7973705  35.1498712  24.6532677  10.6581972
  36.0189630  25.0059990  10.4147862  35.1427440  24.8608964  11.6154538
  35.3092160  25.5854164  13.3017684  34.4724398  25.9587051  13.6370496
  35.8443399  26.3914774  13.1469381  19.5161249  23.8451066  16.9132478
  20.4280209  23.6175225  17.1969627  19.0695670  22.9891936  17.0659602
  37.4058336  19.5225194  18.6575184  38.0517638  18.8728581  18.3011488
  37.4536637  20.2389739  17.9900246  35.2054369  21.4828616   5.2108731
  35.4017843  21.0632759   6.0726935  34.5007315  20.8865223   4.8785478
  20.5456942  22.2873558   9.8661700  21.0325306  21.4431247   9.9365050
  21.2438700  22.9219851  10.1096706  18.8376453  25.1255491  10.7028216
  19.5682111  25.2455819  10.0644849  19.0088251  25.8387435  11.3307013
  36.9218644  21.4681531  16.7920962  36.1476183  22.0203263  16.5430512
  36.8926097  20.8394603  16.0464983  36.9644897  21.4459880   1.6822623
  37.5817180  20.8662580   1.2150072  37.5882605  22.0834718   2.0875786
  34.1180917  36.4193342   6.9549865  34.8112301  36.4097599   6.2648110
  34.5566117  36.8941981   7.6810205  19.3632878  20.1104055  13.1485869
  18.6628926  20.0332396  13.8169213  18.9634146  20.7545665  12.5314847
  21.4821797  33.6518251  17.3393835  20.5975194  33.6151618  16.9301883
  21.3052986  33.3348759  18.2323676  24.4727085  34.5129965  13.5858392
  24.2424690  35.4199014  13.2908833  25.4361606  34.5590504  13.4143623
  28.6249509  35.6912879  16.5066146  28.7873192  35.4851774  17.4515339
  29.4471676  36.1813868  16.2848806  30.8914179  37.1281169  15.9955229
  31.6283659  36.6553987  15.5821439  31.3130431  37.4526458  16.8194583
  35.9921375  19.5591824  14.9426984  35.2661929  19.7428296  14.3194155
  36.2288858  18.6350366  14.6883622  21.6173528  37.5231253  13.6965628
  20.8649851  38.0556249  13.3523793  21.6693850  37.8638515  14.6002128
  24.2351617  37.1380094  12.8307326  23.3058513  37.3567759  13.0605733
  24.3713640  37.6736513  12.0239591  28.8873973  36.9855295  12.0082321
  28.4689758  37.4506219  11.2632535  29.0212446  37.7192760  12.6465349
  31.2402689  35.7523756  13.0091388  30.4570346  36.1983970  12.6332155
  31.9345100  36.4250072  12.8711052  33.5599310  37.3850969  13.0713667
  33.8206402  38.3249255  12.9620686  34.0579165  36.9576894  12.3441956
  21.2098776  36.2120890  10.5525632  21.1911345  35.7398376  11.4123345
  21.9802726  35.7549767  10.1443790  23.2853083  34.8888357   9.3874732
  23.1930198  33.9562112   9.6937934  24.2127493  35.0783333   9.6474527
  25.9252837  35.2613201  10.2814364  26.1627755  34.3521240  10.0269118
  26.1913047  35.2426830  11.2207495  29.3718086  21.1015483   9.4162201
  28.6995569  20.4043687   9.5033465  30.0139567  20.6849942   8.8157294
  34.4078870  19.2077065   9.4485800  35.0325041  19.6934229   8.8674279
  33.5433713  19.4440347   9.0590064  36.0894211  20.2549366   7.5502099
  36.8320411  19.7115482   7.2112912  36.5743328  21.1007610   7.7066951
  20.4016848  19.6015004   3.0114310  21.2236460  19.9537044   2.5847453
  19.8624506  20.4091233   2.9622960  26.2656667  19.4851841   6.9736589
  27.0406120  19.7030093   6.4164141  26.6648250  19.5616415   7.8511323
  31.8576671  19.7517003   8.3890102  31.9201369  19.5724735   7.4414823
  31.4241779  18.9323487   8.7204637  33.1731207  19.8101757   4.2376827
  32.3472179  20.2402707   3.9696375  32.8190761  18.9243659   4.4709161
  20.6454115  35.6297867   3.9219950  19.9632810  35.4958661   3.2415003
  20.6209267  36.5915997   4.0178357  22.5202667  20.7071982   1.7313290
  22.9048046  20.6536005   0.8475215  23.1275760  21.3436778   2.1567668
  27.3786254  21.6307549   3.7662966  27.7767688  20.8197495   4.1392380
  27.7043675  22.2994855   4.4070288  36.0781638  36.3094287   5.0051046
  35.9272216  35.3985500   4.6540954  35.7953396  36.8505131   4.2406763
  21.6972052  20.2590840  16.4893386  21.0964035  19.5527967  16.7820785
  22.5098836  20.0190752  16.9871597  23.7448647  19.5277639  18.2085101
  24.6234019  19.1843309  17.9746663  23.3470506  18.7506781  18.6542133
  22.3245580  36.2235281   1.2160847  22.1536968  36.5520095   2.1077731
  23.2483124  35.9541292   1.2696975  35.1416600  35.0297609  17.0448137
  34.4820447  34.9882408  16.3175771  35.5718766  35.8706818  16.8672329
  49.7756328  28.9020286   6.8787436  49.6621402  29.8730927   6.8350376
  49.0352924  28.6144794   6.3185476  48.7431635  28.1205730  10.5001692
  48.7670585  27.6670339  11.3617968  48.2529523  27.4858239   9.9540959
  52.3256418  31.2129491   8.7912807  51.8603755  30.4704627   9.1994736
  52.5356167  31.7715447   9.5590464  41.9249883  32.3730615  10.3161431
  41.7179103  31.4466696  10.0581848  42.8344151  32.2622425  10.6329967
  38.7459702  25.5249434   5.7548822  38.4576701  26.3564722   6.1636594
  38.0584581  25.4098337   5.0689971  39.0231608  27.9274672   7.9850170
  39.0950668  27.1588994   8.5920592  39.9296328  28.2483370   7.9971899
  49.5515951  36.2940729   9.2117182  50.0165878  35.6044265   8.6942645
  49.1632543  35.7780801   9.9282551  46.9607893  30.6549865  10.9929250
  47.3341605  29.9170762  10.4854401  47.7490464  30.8723415  11.5363710
  55.7233375  22.1233272  11.7960697  55.9867041  22.7851574  12.4677832
  56.1308895  22.4938807  10.9957329  50.1645330  24.9565447  11.0891324
  50.3561861  24.0040790  11.1738119  50.0491241  25.0370883  10.1233843
  43.5061709  23.0165019   8.3858104  43.5413599  23.8926601   7.9480191
  43.0472903  22.5008512   7.6855525  51.2395503  23.2971282   6.7019849
  51.7204594  22.8694178   7.4465941  51.9887295  23.6816915   6.2118645
  39.9095799  25.5156863   8.9531708  40.3523356  25.1083834   9.7103075
  40.3137840  25.0490512   8.1992573  45.0185798  26.9468233   8.5106032
  45.8031310  26.4721332   8.8542143  44.5898765  26.2566496   7.9599795
  56.2372889  23.6908867  14.0341443  55.5399097  24.3215390  13.7544080
  56.1326801  23.7380389  14.9976102  42.1950203  22.0315080  12.4984339
  41.8930526  22.6457184  11.8001283  41.5312174  22.2215485  13.1939283
  49.4170382  31.5054564   5.9103239  49.1433230  31.5551398   4.9836894
  49.0067447  32.3238029   6.2640598  44.8401184  29.6855078  12.5939647
  44.2214338  30.3500838  12.9725997  45.4771450  30.2510090  12.1182557
  52.7534367  22.5733775   8.8551267  52.2105551  22.0856510   9.4899613
  53.2275609  23.2015836   9.4329366  41.7070291  23.7465378  10.3906031
  42.2824390  24.3394831  10.9227514  42.3487581  23.4625284   9.7036392
  43.2096992  31.7050120  13.5695843  43.1998381  32.6734584  13.4305174
  42.2736948  31.5770763  13.8374107  39.0521234  31.3439399   4.2491585
  38.9794764  31.8515625   3.4141501  39.3950479  32.0212617   4.8630789
  52.8550297  33.1026592  11.0622998  51.8832340  33.0990160  11.2307831
  52.9951192  34.0439225  10.8365213  53.1371840  21.2324041  12.6151526
  52.4155526  21.7148154  12.1771507  53.9302645  21.5771064  12.1569723
  45.9810562  19.1886388   9.9707071  45.6368246  18.2862050   9.8344389
  45.1751240  19.6352011  10.3112436  50.9560587  34.7206172   7.4079873
  51.3668869  33.8609687   7.1615956  51.7497747  35.2974330   7.3303139
  52.3033089  32.5498253   6.3817758  51.7932304  31.9681299   5.8031116
  52.3844647  31.9948984   7.1901483  53.9453446  31.1386149  14.6534576
  53.8495308  30.5303958  13.8893914  54.0149377  32.0106699  14.2098080
  48.3924960  28.0880109   4.5549049  47.7429561  28.7822017   4.3207987
  49.0188820  28.1419220   3.8141269  48.5280079  26.5658704   1.2191217
  49.1781743  26.8570040   1.8805313  49.0600303  25.8991278   0.7269224
  55.7332367  27.5995032  12.8103296  54.9742404  28.2252088  12.7797932
  56.2862570  27.9697682  12.0892869  51.9048406  28.2781388   5.2992151
  51.1943657  28.4646550   5.9588682  52.5501898  27.8039055   5.8618817
  51.6907961  26.4532916  14.5526798  51.6236999  27.1483004  15.2345869
  50.9756383  26.7343471  13.9452652  43.4658184  28.9287329   7.3903225
  43.1798008  28.5774157   6.5219128  44.0417353  28.2075074   7.7247290
  44.9146515  32.4454525  10.0871118  44.7947496  32.1700169   9.1682296
  45.6462807  31.8640339  10.3815768  43.7869834  27.6440503  11.0132909
  44.2947500  27.6636931  10.1826150  44.1510346  28.3989934  11.5189009
  50.2373310  33.2597031  11.6551739  50.0658343  33.9623567  12.3085467
  49.7872465  32.4825101  12.0421873  44.9830191  32.3989216  15.6251593
  44.2830684  32.9243751  16.0610182  44.4578997  31.9054900  14.9690006
  50.7117148  27.5840436   2.9153727  51.1120620  27.9342855   3.7436736
  51.4062113  27.8452694   2.2694871  41.6287782  27.9863212  15.0314702
  41.6212747  28.7390555  15.6581667  40.9472532  28.2737076  14.4101020
  48.4091433  34.0299599   6.5083651  49.1853631  34.3764857   6.9817213
  47.9815031  34.8295156   6.1768241  42.9218020  34.0374062  16.4733604
  42.8198876  34.3059238  15.5411014  41.9968937  33.8036464  16.7193605
  54.4080848  19.2074882   2.8964666  53.4840510  19.4055313   3.1606451
  54.7216799  20.0879605   2.6212817  42.5580998  28.0625147   4.8121473
  42.0606571  28.7164021   4.2750291  41.9648796  27.3037055   4.7897980
  55.6847508  33.7865092   1.1972294  55.9682793  34.6117971   1.6295067
  56.3520188  33.1452383   1.5047495  38.4278344  30.4958513  13.7537361
  37.9354985  30.5017871  12.9077448  38.4599472  29.5305984  13.9266054
  38.3310018  33.3207457  10.4319920  39.2300381  33.0256750  10.6277831
  38.1760091  33.9559997  11.1473420  56.5574623  33.9332732  16.4975272
  56.3617990  32.9804679  16.4242078  55.6777797  34.2662492  16.7878081
  47.4132658  33.3456574  15.0610547  47.4111407  34.1694755  15.5917084
  46.5192157  32.9906914  15.2896570  48.1161571  37.0395119   4.9418677
  47.8518267  37.1532304   4.0126703  47.8411753  37.8807299   5.3489261
  41.5145160  35.9112981   6.9396288  41.7180144  35.5887336   7.8484657
  40.9235049  35.2021889   6.6327239  50.6921644  36.6090595   2.0787942
  51.2918283  35.9340896   1.6902523  50.8236840  36.4196647   3.0282919
  50.6994823  36.2684427   4.7786408  49.7412791  36.4376628   4.9244165
  50.8808350  35.5976835   5.4564617  53.5807879  25.2375475  16.7424459
  52.8826072  25.6051824  16.1799681  53.5920365  24.3036710  16.4549989
  40.6578692  31.8383753  14.5312522  40.8267480  31.4403631  15.4064089
  39.8358409  31.3696298  14.2619050  43.4674370  20.1321405  10.7913708
  42.6638193  20.0824990  10.2325087  43.2109285  20.8814572  11.3642966
  48.1759381  19.8238528  14.1334021  48.6111822  19.3205897  14.8496204
  47.2237375  19.7311937  14.3419808  51.2882259  23.7040231  14.9989197
  50.5345799  23.5846886  15.6191446  51.2333751  24.6530087  14.7787249
  52.6540391  28.4830131   1.1951909  52.1624003  28.5797281   0.3542455
  53.0209983  29.3687171   1.3015522  47.8528210  22.2997176   1.5787980
  47.2061219  22.1767999   2.3049329  47.2832918  22.2125175   0.8095700
  43.5316973  25.1272785  11.9619107  42.8894784  25.2165913  12.7059773
  43.5911995  26.0629282  11.6547720  43.5489392  25.2716099   6.8761021
  42.5758712  25.1539130   6.7986259  43.8231884  25.0051776   5.9709577
  49.0645193  25.6541365   5.6966764  48.7823367  26.5203397   5.3299424
  49.7322483  25.3720215   5.0405749  48.1578384  25.9211200  16.9423894
  47.6452166  25.1920532  17.3491103  48.9761760  25.8723321  17.4689109
  49.9491672  25.1673794   8.3533125  49.5624823  25.6949099   7.6253362
  50.2808967  24.4155557   7.8193306  41.5486573  25.1876800  13.7837405
  41.2148285  26.0654776  14.0100951  40.7935911  24.6103129  13.9707684
  44.7675005  23.2948416   0.7566242  44.1131947  22.7014900   1.1579805
  44.7912919  23.0548761  -0.1845322  37.8075712  22.3149913   7.6177458
  38.3956326  22.5068262   8.3734482  38.4133025  22.2818800   6.8663458
  38.7837666  23.2434430   2.8904841  39.5279119  23.6081513   2.3702400
  38.3468175  24.0680493   3.1760640  49.2604557  26.7012114  12.9334711
  49.6308683  26.0482097  12.2955788  48.6684664  26.1128278  13.4523247
  46.2731778  22.7553939   7.7903175  45.3335794  22.8430969   8.0542201
  46.6911512  22.5294508   8.6362172  40.9846310  24.3945101   6.6577599
  40.1608995  24.7593952   6.2461205  41.0637574  23.5208677   6.2402883
  44.2884306  24.3853028   4.3848320  45.2615998  24.4256776   4.4270216
  44.0806071  24.9212194   3.5845412  50.4974630  22.1828141  10.9858637
  50.0115032  22.1883718  11.8446556  49.8118740  21.8031002  10.4056858
  43.4242562  25.7288302   2.2011182  42.5927829  25.5044308   1.7637338
  44.0675372  25.7419910   1.4723795  53.8405352  37.7097387  17.4455160
  54.1279505  38.1489428  16.6188140  54.4668223  38.0954809  18.0771458
  41.5046847  30.2501191  16.7813047  42.2532471  30.4439463  17.3593251
  40.7382854  30.3573097  17.3805540  47.1874212  25.6188424   9.7155661
  47.9649677  25.1650110   9.3633186  46.9264914  25.0455127  10.4620773
  42.3022856  21.8016217   6.2268640  41.7130963  21.0410489   6.4152733
  42.7790432  21.5038995   5.4407596  46.0910927  24.1387277  12.1231276
  45.2237364  24.5986006  12.0922831  46.5375940  24.5625528  12.8814367
  46.5584354  30.1074172   3.8849417  45.8052088  29.6467922   3.4523113
  46.1629981  30.3015712   4.7721618  53.7238375  29.4362981  12.4856364
  54.2102357  30.0572971  11.9046754  52.9217507  29.2358320  11.9542042
  50.4937359  22.8095734   2.0604394  49.5227000  22.7547481   1.9031813
  50.5903972  23.6821367   2.4886632  48.1719676  30.5383949  15.0018369
  47.8254994  29.9746410  15.7038558  47.7573808  31.3965330  15.1929912
  51.0513703  24.9510750   3.8129001  51.9366453  24.8041559   4.1950989
  51.1276584  25.8474565   3.4312763  41.8445870  29.7286500   9.5880576
  42.3968244  29.4044820   8.8502338  41.7207458  28.9362278  10.1274286
  48.6671424  31.6331505   2.9888308  48.2783695  32.5370005   3.0815644
  47.8985188  31.0827220   3.2635284  38.5203375  28.2023545  15.2630802
  38.7327690  27.4862586  15.8883814  38.5158710  27.7397874  14.3945160
  45.8730881  27.6244953  17.1541479  45.3055296  27.2780513  16.4487120
  46.6989961  27.1282495  17.0221856  50.2514257  32.9520034  14.9855968
  49.2834317  33.0063809  14.8841399  50.3490785  33.2185618  15.9225759
  55.9799583  25.3481510   3.6910665  55.3649382  25.1423396   2.9449325
  56.1583938  26.2825405   3.4599378  56.1628935  31.0297195  16.2060747
  55.2439731  31.1842011  15.8902731  56.6067852  30.8613726  15.3449605
  54.5050108  33.8382721   3.8857892  53.8287282  33.2661976   4.2774205
  54.4956679  33.5762286   2.9516353  51.5450231  28.7410768  10.8247288
  50.5786045  28.6596353  10.6973063  51.8570567  27.9852215  10.2909163
  44.2126774  33.0768947   6.9473621  44.3876938  33.9870720   6.6448468
  43.2505824  33.0381740   6.9155691  39.9711709  27.8083177   1.5504396
  40.4595740  28.4659945   2.0851277  39.0702288  27.8841481   1.9288821
  45.3498449  30.6596425   6.2167513  45.0636058  31.5437343   6.5251688
  44.7436204  30.0789202   6.7137866  45.9660998  34.9759358  12.8725690
  46.6331925  35.6643617  12.6833882  46.4830535  34.3527567  13.4088508
  44.1341907  35.8502902   5.9734174  43.2068270  35.9813450   6.2575260
  44.5497762  36.6764758   6.3049003  49.2582480  30.7540899  12.5338398
  48.9022952  30.6246766  13.4443842  49.9667973  30.0981031  12.5175075
  51.7046793  31.7939330   1.7252904  52.1368777  31.3465566   2.4875776
  50.8141999  31.9091651   2.0843870  52.2365922  35.2891933  14.8423696
  51.4070535  34.9043673  14.4966159  52.3302933  36.0863942  14.2748721
  56.4104833  36.3863568   2.0862847  57.0101779  37.1337294   2.3118635
  55.5498242  36.8063456   2.3122315  40.1272378  22.5425703  14.3702261
  39.1876999  22.6924916  14.1859750  40.1102580  21.7459945  14.9216610
  52.8021571  30.5384592   3.9176083  52.4012837  29.8183677   4.4444125
  53.7517186  30.3610851   4.0769474  40.0153563  34.4008437  12.7139177
  40.3292324  33.5278911  13.0015577  40.0813856  34.8994434  13.5371311
  46.0451797  33.1154125   0.5342533  46.2074516  32.2269238   0.1745414
  45.4093818  32.9036339   1.2464594  44.4996304  32.6549533   2.8044465
  45.0022836  32.1082906   3.4213386  44.7153378  33.5658508   3.1051575
  41.0960140  29.7875901   3.2120040  40.3613326  30.2216435   3.6962028
  41.4898364  30.5681743   2.7729811  49.2506635  22.2543934  13.4010119
  49.8186632  22.4574142  14.1588085  48.7851076  21.4451621  13.7010704
  49.9342466  21.7467018   4.7261137  50.1046762  22.1556235   3.8571639
  50.2994118  22.4152607   5.3423580  47.5794116  34.0946372   3.1946663
  46.6798369  34.4182411   3.3999067  47.9847026  34.9036401   2.8602098
  46.9322072  23.9067394   5.3474476  47.6724853  24.5256658   5.5228709
  46.6879080  23.6359394   6.2579283  47.7722219  24.9210947  14.3427193
  47.7902952  25.3106221  15.2426514  48.0753214  24.0171484  14.5075606
  47.6258921  20.7890480   5.9982907  47.4603190  21.4746883   6.6739374
  48.4505115  21.1340170   5.5846865  45.0713163  35.2047871   3.4898877
  45.0277248  36.0593868   3.0076465  44.7031758  35.4557948   4.3669190
  43.4697681  22.0244741   3.0955512  43.5268112  22.8879733   3.5508614
  44.3868765  21.7167530   3.2415077  53.7556507  22.7251233  15.4284221
  52.7958521  22.9156695  15.3195186  53.9708882  22.4598538  14.5254684
  52.3631306  26.4568154   9.2927157  51.5014864  26.0387938   9.1101004
  52.8202720  25.7667397   9.8184183  41.8701552  32.1836397   1.9549979
  42.6584649  32.5446070   2.4040578  42.3446701  31.6953124   1.2413732
  40.1235494  25.0974520   1.2219107  40.1530926  26.0689526   1.3628390
  39.3750870  25.0278133   0.6090215  53.5262946  35.8258996  10.9774307
  53.3816855  36.4952422  10.2720050  54.5054638  35.8635908  11.0459406
  40.9052238  19.9408798   9.7008035  40.8124569  19.8497546   8.7285073
  40.5366453  19.0948955  10.0220858  39.8723442  33.7271337   5.6846320
  39.0938690  33.9980151   6.1875641  39.8464094  34.3393786   4.9162281
  39.5160865  36.1831863  17.0392664  39.9273497  36.2661522  17.9168714
  38.8547029  35.4912803  17.1686473  43.4181741  35.1779155  18.9682209
  44.3564516  35.2194775  19.1831638  43.4119775  34.8204097  18.0538098
  48.1366508  34.8217869   0.1217880  47.3178643  34.2932221   0.2667297
  48.7816797  34.1027784   0.1125728  50.2432185  33.6255304  17.6803854
  49.8832794  32.8338827  18.1420630  50.9799177  33.8939129  18.2629884
  52.3987809  34.6450579   1.3342596  52.5717483  33.6961085   1.4057491
  52.9462160  34.9271314   0.5719879  39.0656905  30.1027086  18.1296691
  39.0641639  29.2007238  17.7592397  38.3756821  30.5193175  17.5672374
  43.4950804  30.5890160   0.5710477  43.7347035  29.9314517   1.2441833
  43.9995582  30.2792081  -0.1908222  48.8583117  31.4965645   0.2439712
  48.7971403  31.5387319   1.2248303  49.6722708  31.0054999   0.1091912
  51.3533303  30.2001913  15.1892047  52.2158594  30.6390922  15.0735513
  50.7409796  30.9460497  15.0581266  39.8650957  27.3544880  17.6382871
  40.7754834  27.0811316  17.4895635  39.7391958  27.3546374  18.5899448
  44.5443711  28.6405058   2.6810137  43.9181981  28.2238436   3.3025321
  44.8800474  27.8686241   2.1919496  43.9860013  26.4262340  15.2377543
  43.1819214  26.9492161  15.0357925  44.6343302  26.7872744  14.5909552
  45.7474712  26.7496245   0.7536934  45.9554107  26.2355842  -0.0364267
  46.6269716  26.7117676   1.1872105  48.9316438  29.0266974  18.6213334
  49.6771446  28.5842383  18.2044999  48.4889615  28.2806349  19.0696248
  44.3856662  23.8650707  16.0343639  44.4043227  23.2649604  15.2645519
  44.2186112  24.7352803  15.6018409  44.6521175  22.1710376  13.6849514
  45.1845594  22.7155296  13.0729440  43.7686581  22.2011004  13.2568875
  45.9853925  27.4991223  13.7530802  46.9196309  27.6214675  13.5599546
  45.5876470  28.3172187  13.3817416  50.5130817  25.2867579  18.5829176
  50.8708085  24.3947996  18.6926877  51.3011131  25.8422324  18.6488913
  51.9015762  28.1864358  16.8931515  51.5571993  28.9291509  16.3415247
  52.8676320  28.3321939  16.7872750  42.6775717  24.7102809  18.2405974
  41.9811751  24.0985446  17.9215376  43.2247627  24.7940122  17.4343585
  45.3768780  19.5052880  14.0999336  45.0873125  20.4310352  13.9392214
  44.6673962  19.0000150  13.6540554  46.7211840  23.6668344  17.5655934
  46.3165465  23.4279864  18.4164424  45.9183599  23.6978194  17.0004171
  49.2593132  22.9477865  16.6027166  48.4055644  23.1107168  17.0545467
  49.7740095  22.4836071  17.2916609  51.0434728  21.7506086  18.4929845
  50.9467142  20.7763124  18.4601547  50.7726885  21.9625395  19.4124731
  40.7103238  22.8064558  17.8294712  40.7808517  22.0667858  17.1986441
  40.8676242  22.3421442  18.6778329  45.5669947  18.9086713  16.7687828
  46.1287975  18.1131693  16.6822736  45.4352302  19.1334905  15.8240424
  46.0659049  20.5321735  18.9440895  45.9563872  20.0337756  18.1047062
  45.4556595  21.2892298  18.8146229  45.3688261  37.5119849   2.0102602
  46.3388266  37.3885448   1.9484241  45.1741044  38.0911293   1.2644782
  39.0877319  32.2966579   1.6588601  40.0675334  32.2849873   1.5766391
  38.7958077  31.5581327   1.0906455  38.0843847  37.4196944   6.5507915
  37.4142683  37.0413530   5.9396281  38.2174266  36.6618527   7.1630086
  38.5959797  35.3680235   8.3146846  38.2161721  34.5740918   8.7306987
  39.0157959  35.7714672   9.0966085  56.1894578  36.2268497  11.4183238
  56.1291056  36.2893425  12.3933414  56.8915427  36.8622446  11.2253598
  55.6977618  35.8103336  14.1152882  55.1621480  35.0349820  13.8376923
  56.1581123  35.4338148  14.8795274  54.1298048  31.5803693  18.9509520
  53.2735828  31.6909025  19.4116418  54.6384038  32.3439282  19.2917711
  55.4922506  29.8592359   4.3426430  56.2681443  30.4523406   4.3969634
  55.6392756  29.2804617   5.1226823  55.9686648  27.9687135   6.2830005
  55.1014814  27.5900117   6.5523192  56.4103991  28.1129462   7.1429680
  55.8672851  30.8531872  11.4251947  56.3835686  30.2038381  10.9134695
  56.0387671  31.6852478  10.9455848  54.0726818  33.6635194  13.5247180
  53.3216377  34.1266792  13.9493458  53.7162170  33.4715349  12.6314350
  56.2306000  27.9505620   2.5036356  55.6420063  28.1712726   1.7688727
  55.9328687  28.6106352   3.1679365  54.4924411  25.0079211   1.5496831
  54.4928551  25.5933524   0.7843597  54.1661124  24.1700488   1.1712249
  53.6033487  26.7017021   6.8717769  53.5180340  25.7793939   6.5804221
  53.2079056  26.6675924   7.7736144  54.6194735  28.5907574  16.6857820
  55.2345597  27.8353781  16.5596351  55.1031953  29.3293423  16.2838620
  56.0726378  26.3024076  16.6560771  55.1782643  25.9105643  16.7687833
  56.6226991  25.5158582  16.8586771  53.6462870  22.7047898   0.3563003
  54.3370302  22.1297052   0.7540979  52.8288620  22.2789102   0.6614625
  53.4661165  24.1742000   5.2175017  53.6758880  23.2105738   5.2210792
  54.2741217  24.5188958   4.8047233  53.8630540  24.5338337  10.6476417
  54.8251062  24.6987122  10.5287349  53.7893622  24.7222737  11.6046424
  54.1142979  25.3897556  13.3101500  53.2868809  25.7493515  13.6897903
  54.6434057  26.2057190  13.1874428  38.3581172  23.8143519  16.8537956
  39.2804915  23.5834997  17.0871362  37.9115453  22.9581967  17.0060986
  56.3787589  19.5405264  18.6862448  56.9674347  18.8857782  18.2565985
  56.3331007  20.2474855  18.0058697  54.0883922  21.4882839   5.1896498
  54.2591638  21.0947618   6.0708642  53.3796502  20.8922604   4.8657905
  39.3249387  22.2629158   9.9994380  39.8513912  21.4405762   9.9571120
  40.0349164  22.9178279  10.1431727  55.8146032  21.4663019  16.8606421
  55.0187023  22.0131039  17.0202849  55.5239303  20.9865602  16.0600068
  55.8120071  21.4608113   1.6735753  56.4239472  20.8335907   1.2654057
  56.4400947  22.0903408   2.0814150  38.2516746  21.3435389   4.7506947
  37.2871373  21.4238204   4.8351771  38.4735885  22.0962132   4.1630611
  52.9556358  36.4431713   6.8879068  53.7037413  36.4412696   6.2603102
  53.3236020  36.9124318   7.6595392  38.2318673  20.1392373  13.2317984
  37.4667402  20.0391572  13.8171124  37.8568675  20.7168385  12.5375681
  40.4043725  33.3263506  17.4172389  39.5770511  33.5181446  16.9402006
  40.0908613  33.2986541  18.3310307  43.3200329  34.5080248  13.6209240
  43.0527065  35.3989500  13.3173085  44.2786423  34.5750605  13.4369278
  47.4816348  35.7284305  16.4942161  47.6305704  35.4532737  17.4246498
  48.3232033  36.1944440  16.2975402  49.7810354  37.1308784  15.9879148
  50.5051055  36.5983771  15.6302990  50.1944836  37.4658519  16.8145808
  54.8737662  19.6267108  14.9161953  54.0957944  19.8141669  14.3621342
  55.0555399  18.6896963  14.6782974  40.5445232  37.6117398  13.7848036
  39.7719645  38.0997466  13.4194925  40.2293298  37.4268425  14.6812358
  43.1125122  37.1851762  12.8727991  42.1917790  37.3962426  13.1561110
  43.1778514  37.6775453  12.0340216  47.7803042  37.0113652  11.9895447
  47.2748043  37.4411906  11.2764332  47.8834738  37.7457199  12.6307029
  50.0978666  35.7750316  12.9680905  49.2932643  36.1959487  12.6064905
  50.7527012  36.4893652  12.8834624  52.4875248  37.3445038  13.0526129
  52.6366457  38.2759528  12.7672910  52.8943835  36.8492381  12.3104713
  40.1186132  36.2328470  10.5690575  40.0456703  35.7271167  11.4077241
  40.8591536  35.7390061  10.1533195  42.1676849  34.8919977   9.3695138
  42.0280052  33.9669646   9.6900105  43.0938571  35.0454351   9.6469857
  44.8332443  35.2556497  10.2727696  44.9964981  34.3165069  10.0449447
  45.0638394  35.2256421  11.2207906  48.2504233  21.0617449   9.3393092
  47.5645560  20.3965162   9.5277299  48.9547649  20.5322178   8.9269848
  53.2965055  19.0903567   9.3007227  53.8937250  19.6942601   8.8092681
  52.4182115  19.4548843   9.0750514  54.9908944  20.3163707   7.5239116
  55.7493872  19.7800688   7.2194983  55.4401629  21.1758046   7.6957396
  40.6044954  19.6716466   6.9421830  39.6670080  19.5505086   6.6830907
  40.9425402  18.7593495   6.8106519  39.2151915  19.5454691   2.8372378
  39.9073395  20.0783144   2.3760600  38.9652533  20.1577947   3.5617589
  45.2518415  19.3053645   6.9569867  46.0026288  19.8205230   6.6212213
  45.2199906  19.5803028   7.8814699  50.7008361  19.7533938   8.4089304
  50.8076760  19.5592276   7.4704045  50.2964966  18.9161482   8.7397417
  52.0483272  19.8147023   4.2409797  51.2364368  20.3518821   4.1879400
  51.6648327  18.9386255   4.4637815  39.5810573  35.6363656   3.8148409
  38.8303662  35.4856373   3.2123283  39.4354733  36.5615701   4.0582976
  41.2600151  20.9344819   1.6803439  41.7464279  20.6285463   0.9065432
  41.9629320  21.3785847   2.1960036  46.1923331  21.7759873   3.7865416
  46.5495626  21.1237985   4.4114922  46.4303124  22.5990187   4.2679042
  48.0313283  36.8576053   1.9963763  49.0097395  36.9753889   2.0491270
  48.0151966  36.2431715   1.2297821  54.9743062  36.3006199   4.9943670
  54.8090233  35.3868631   4.6578511  54.6657387  36.8342155   4.2353549
  40.4859988  20.2191257  16.5048206  39.9482490  19.4638012  16.8016321
  41.3266181  20.0308844  16.9751710  42.5812420  19.5656450  18.2217367
  43.4764229  19.2822066  17.9681585  42.2299998  18.7521569  18.6386618
  41.2305285  36.3276571   1.2357290  40.8194346  36.4763512   2.1007923
  42.0179115  35.8282551   1.4755784  51.1349337  18.9427261  18.2957887
  51.0104075  18.4435553  19.1317286  52.0895437  18.8059459  18.1231552
  54.0442128  34.9979041  17.0065582  53.3813551  34.9509755  16.2870149
  53.9926468  35.9529620  17.2233018  68.6358527  28.9010327   6.8680424
  68.5162853  29.8726728   6.8262730  67.8846278  28.6132637   6.3233946
  67.6004242  28.1139838  10.5002594  67.6227308  27.6722007  11.3683940
  67.1086803  27.4710615   9.9644683  59.7715073  27.7707195  11.9846168
  59.7559557  26.9265158  12.4711452  60.4980382  28.2241085  12.4333880
  71.1873117  31.1820477   8.7946729  70.7066880  30.4585756   9.2188001
  71.3944007  31.7605246   9.5477400  60.7990045  32.3378501  10.2797202
  60.5714300  31.4077402  10.0625078  61.7089976  32.2294226  10.5947866
  57.5825551  25.6574776   5.8171148  57.1282608  26.4818262   6.0691484
  56.9673136  25.3477891   5.1213529  57.9655489  27.9444085   8.2194019
  58.2233261  27.0267588   8.4622582  58.7450778  28.2540942   7.7445425
  68.4283449  36.3194326   9.2168071  68.8808217  35.6253232   8.6932952
  67.9873826  35.7989036   9.8984988  65.8188339  30.6394259  10.9917958
  66.2036178  29.9035316  10.4900106  66.5996920  30.8656876  11.5420008
  74.5612421  22.1492232  11.7840775  74.8113985  22.7577282  12.5117781
  75.0419547  22.5392113  11.0381319  69.0463485  24.9732578  11.0845104
  69.2053522  24.0155928  11.1825953  68.8972784  25.0385149  10.1223302
  62.3574458  23.0233451   8.3918331  62.3874209  23.8899168   7.9359924
  61.8839299  22.4939795   7.7118654  70.0996721  23.2953999   6.7220489
  70.5764949  22.8499346   7.4566164  70.8490055  23.6740192   6.2319707
  58.8055089  25.4761540   9.0210126  59.4219264  25.0364810   9.6360669
  59.0642813  25.0422568   8.1817336  63.8460583  26.9333325   8.5495732
  64.6467672  26.4684733   8.8702172  63.4251166  26.2463690   7.9886374
  75.0697823  23.6868695  14.0158235  74.3587572  24.3155522  13.7691654
  74.9872713  23.7067526  14.9826945  61.0680654  22.0368373  12.4608447
  60.7197454  22.6464964  11.7835272  60.3696626  22.1258066  13.1442101
  68.2375196  31.4887860   5.9112924  68.0143766  31.5781731   4.9738606
  67.8461598  32.3145951   6.2693811  63.7100423  29.7030609  12.5937542
  63.0952276  30.3739808  12.9694084  64.3496095  30.2642022  12.1147159
  71.6649711  22.5853607   8.8688048  71.0869446  22.0644613   9.4447181
  72.0485780  23.2275007   9.4982779  60.5956580  23.8105374  10.3825243
  61.2080211  24.3363824  10.9438234  61.2252329  23.4719480   9.7075831
  62.0641139  31.7097550  13.5613202  62.0328152  32.6768012  13.4044783
  61.1374054  31.5750313  13.8618679  57.9283878  31.3318328   4.2751103
  57.8237802  31.8193623   3.4294354  58.2461867  32.0420160   4.8677207
  71.7158622  33.1090206  11.0752374  70.7440836  33.0948945  11.2432867
  71.8426219  34.0482078  10.8373122  71.9902561  21.2477316  12.6193886
  71.2679003  21.7277912  12.1822437  72.7839091  21.5857557  12.1581380
  64.8254507  19.1878072   9.9511828  64.4931218  18.2740019   9.8575622
  64.0206410  19.6292400  10.3041134  69.8139399  34.7320235   7.4123851
  70.2196591  33.8710227   7.1585376  70.6122825  35.3040929   7.3491558
  71.1378293  32.5531456   6.3987287  70.7154277  31.9564021   5.7679053
  71.2139851  31.9797550   7.1934541  72.8037870  31.1531113  14.6466856
  72.7131045  30.5340571  13.8906756  72.8903797  32.0171306  14.1936098
  67.2419258  28.0787292   4.5477290  66.6053957  28.7894916   4.3259063
  67.8813571  28.1499504   3.8190380  67.3571528  26.5412351   1.1915018
  67.9940307  26.8704336   1.8488180  67.9138258  25.8838480   0.7089098
  74.5808357  27.5731135  12.7618962  73.8351989  28.2149630  12.7607316
  75.1469644  27.9659615  12.0648893  70.7653088  28.2547921   5.3065907
  70.0437015  28.4603405   5.9498683  71.4077963  27.8120350   5.8902685
  70.5435253  26.4537850  14.5585930  70.4837641  27.1481271  15.2417769
  69.8303839  26.7408673  13.9522260  62.3090631  28.9230780   7.3932331
  62.0444555  28.5691625   6.5215737  62.8784067  28.2057618   7.7456458
  63.7639671  32.4295207  10.0864026  63.6644070  32.1940354   9.1538973
  64.4914919  31.8407677  10.3739985  62.6745084  27.6641065  11.0260985
  63.1598661  27.6229607  10.1805642  63.0893476  28.4202786  11.4897282
  69.0972296  33.2525713  11.6649285  68.9180440  33.9501546  12.3199305
  68.6425609  32.4729627  12.0417436  63.7844410  32.1825081  15.6896771
  63.1585610  32.7890556  16.1434164  63.2242678  31.8932323  14.9407074
  69.5524616  27.5916854   2.9149323  69.9619672  27.9449503   3.7363689
  70.2355796  27.8660588   2.2591358  60.5575726  28.1897704  15.0132391
  60.6145059  28.9286142  15.6544042  59.5834151  28.1212594  14.9282833
  67.2661612  34.0272590   6.5122600  68.0410098  34.3862242   6.9781094
  66.8373992  34.8183720   6.1608914  61.7991318  33.9912544  16.4540890
  61.6723598  34.2675413  15.5296011  60.8724713  33.8208104  16.7449768
  73.2782314  19.2075607   2.9117840  72.3454287  19.3950219   3.1484327
  73.5777133  20.0749624   2.5852197  61.4341970  28.0439489   4.7593399
  60.9281504  28.7319246   4.2708281  60.7908349  27.3272613   4.7956525
  74.4771401  33.7560915   1.3148413  74.8380808  34.6026694   1.6332955
  75.1908913  33.1243388   1.5234822  57.3113106  30.4234742  13.8357191
  56.7925848  30.5026167  13.0075032  57.4691970  29.4614880  13.9062923
  57.1863261  33.3255899  10.4388741  58.0968183  33.1320607  10.7003674
  56.9405226  34.0041528  11.0871026  75.3962231  33.9431570  16.4586831
  75.2173769  32.9864816  16.3854442  74.5160694  34.2571903  16.7690633
  66.2048303  33.3064225  15.1091004  66.2235335  34.1329554  15.6386298
  65.3188748  32.9540594  15.3555929  66.9833064  37.0356511   4.9488959
  66.7163218  37.1455583   4.0191173  66.6988756  37.8738483   5.3545515
  60.3782110  35.9158858   6.9390415  60.5755018  35.5889636   7.8473474
  59.7436228  35.2403938   6.6466988  69.5485540  36.6075604   2.0846175
  70.1398788  35.9320789   1.6838414  69.6949663  36.4164503   3.0305987
  69.5665844  36.2704695   4.7901295  68.6074215  36.4497378   4.9188266
  69.7206442  35.5752724   5.4491065  72.4290265  25.2402919  16.7411655
  71.7325150  25.5872230  16.1648132  72.4571834  24.3010234  16.4705399
  59.5478382  31.8106813  14.5965972  59.7458511  31.4349890  15.4777835
  58.7225743  31.3355847  14.3599047  62.3321709  20.1525133  10.7819570
  61.5238513  20.0722532  10.2315749  62.0398116  20.8715830  11.3772480
  67.0334682  19.8362536  14.1392022  67.4701199  19.3194580  14.8461172
  66.0814844  19.7293201  14.3461698  70.1221723  23.6967057  14.9848153
  69.3833256  23.5783918  15.6238864  70.0740157  24.6484076  14.7781521
  71.4799762  28.4884553   1.2122914  71.0225679  28.5577093   0.3481747
  71.9069215  29.3517723   1.2624337  66.6597611  22.3723777   1.5605413
  66.0707719  22.1933383   2.3232425  66.2051670  21.9027045   0.8550424
  62.3362969  25.1815162  12.0318443  61.6473558  25.3335419  12.7143193
  62.4496625  26.0965825  11.6816943  62.3815547  25.2801383   6.8858642
  61.4111233  25.1485653   6.8000645  62.6676291  25.0184093   5.9816612
  67.9247101  25.6557974   5.6988577  67.6369726  26.5198368   5.3307058
  68.5886310  25.3753269   5.0376807  67.0005306  25.8942411  16.9426643
  66.5124573  25.1325721  17.3274865  67.8386539  25.8315892  17.4372484
  68.8034194  25.1705749   8.3501230  68.4088208  25.6919490   7.6219298
  69.1250968  24.4112519   7.8208636  60.0875076  25.4049908  13.6024512
  60.1533857  25.8741275  14.4469507  59.7055852  24.5479546  13.8748746
  63.1511624  22.5652532   0.2498898  63.0643257  22.4210852   1.2116882
  62.5792063  23.3266219   0.1388148  56.7062993  22.3931459   7.5396439
  57.2918451  22.4611818   8.3232613  57.3086965  22.1582427   6.8227550
  57.6620243  23.2380555   2.8965945  58.4035378  23.6099832   2.3800831
  57.1933233  24.0570444   3.1506855  68.1108746  26.7018798  12.9303088
  68.4906496  26.0563892  12.2904449  67.5288497  26.1031062  13.4486896
  65.1308080  22.7938108   7.8023528  64.1919717  22.8513066   8.0774232
  65.5550293  22.4933237   8.6221436  59.8061408  24.4177664   6.6696816
  58.9813556  24.7631776   6.2467577  59.8823357  23.5212564   6.2990909
  63.1536083  24.4515635   4.3979860  64.1271229  24.4375968   4.4652564
  62.9893384  24.8309016   3.5060713  69.3381445  22.2008671  10.9795984
  68.8591973  22.1940196  11.8424132  68.6596170  21.8021189  10.4056329
  62.3381524  25.3366631   1.9365209  61.4250198  25.5875556   1.7504706
  62.8676671  25.9523901   1.3989995  72.6796060  37.6843637  17.5172001
  72.9543248  38.0905377  16.6770824  73.4259762  37.9155364  18.1045826
  60.4038602  30.3226640  16.9087027  61.0459501  30.3749907  17.6451835
  59.5679679  30.2872236  17.4178668  66.0415441  25.6302724   9.7252557
  66.7924156  25.1431711   9.3604076  65.7555372  25.0550444  10.4635337
  61.1343376  21.8057300   6.2521408  60.5134654  21.0724293   6.4576716
  61.7012211  21.3974840   5.5872768  64.9467391  24.1946152  12.0775162
  64.0677288  24.6269182  12.1142167  65.3984172  24.5514390  12.8663220
  65.4146505  30.0933972   3.8895688  64.6487865  29.6693393   3.4477281
  65.0212713  30.2995545   4.7753532  72.5827844  29.4377484  12.4882491
  73.0711461  30.0570218  11.9066900  71.7787661  29.2413189  11.9590096
  69.2832389  22.8199591   2.1705414  68.3308749  22.8254409   1.9241292
  69.4124555  23.7107388   2.5472166  67.0010735  30.5365570  15.0059633
  66.8743438  30.0619628  15.8366259  66.6258113  31.4138046  15.1978119
  69.9061692  24.9923123   3.8252448  70.7964074  24.8579039   4.1886666
  69.9655683  25.8840209   3.4265340  60.7182259  29.6512335   9.6169960
  61.2376026  29.3962134   8.8306911  60.7440474  28.8487108  10.1611408
  67.5274961  31.6377174   3.0026056  67.1392022  32.5431687   3.0851476
  66.7567687  31.0899371   3.2737725  57.7908044  27.8522791  14.8854275
  57.6421222  27.5302416  15.7970261  57.0463994  27.4351377  14.4161485
  64.7862201  27.5991296  17.0548891  64.1973282  27.1851565  16.4031820
  65.6247039  27.1181322  16.8937470  69.0976844  32.9673646  14.9666464
  68.1293885  33.0279124  14.8886839  69.2165813  33.2020969  15.9127530
  74.8654055  25.4729293   3.6367795  74.2588185  25.2374441   2.8902434
  75.0297980  26.4035501   3.3591841  75.0232006  31.0453426  16.2109963
  74.1020613  31.1887611  15.8970196  75.4667871  30.8702631  15.3506676
  73.3337282  33.8481736   3.9153906  72.6629766  33.2278207   4.2315500
  73.4268047  33.6152692   2.9741280  70.3989835  28.7450885  10.8216242
  69.4315929  28.6632994  10.7006592  70.7076746  27.9875231  10.2900379
  63.0703425  33.0750246   6.9480468  63.2477799  33.9880479   6.6523026
  62.1067734  33.0500910   6.9306607  58.8502707  27.8286140   1.5929044
  59.2975610  28.5228679   2.1162922  57.9271493  27.9081620   1.9174967
  64.1898209  30.6573458   6.2096347  63.9160067  31.5474420   6.5147708
  63.5865275  30.0887161   6.7228060  64.8250591  34.9701134  12.8777161
  65.4786673  35.6715969  12.6945478  65.3425661  34.3619779  13.4295222
  62.9976483  35.8318348   5.9782370  62.0683752  35.9706399   6.2546179
  63.4132732  36.6619410   6.3018445  68.1072657  30.7511003  12.5400074
  67.7329537  30.6133468  13.4418129  68.8201531  30.0997673  12.5340410
  70.5402239  31.7643712   1.7317356  70.9860794  31.3348277   2.4941861
  69.6622658  31.9095673   2.1078268  71.0797709  35.3037972  14.8527245
  70.2570791  34.8955314  14.5164470  71.1649307  36.0875627  14.2686238
  75.2712390  36.3891421   2.0743382  75.8796589  37.1269401   2.3078714
  74.4154035  36.8157128   2.3059932  59.0477079  22.7115307  14.2784086
  58.0985700  22.9313534  14.2063634  59.0324846  21.9906986  14.9288772
  71.6519178  30.5622991   3.9642301  71.2586130  29.8151639   4.4550982
  72.6042405  30.3755287   4.0931585  58.9017435  34.3775471  12.6940308
  59.1754193  33.5299146  13.0797244  58.9111484  34.9535492  13.4683048
  64.9030959  33.1145397   0.5045965  65.0901621  32.2160413   0.1890311
  64.2860549  32.9241191   1.2398330  63.3942945  32.6420616   2.7801408
  63.8513084  32.1282235   3.4568842  63.5640639  33.5654422   3.0752424
  59.9680211  29.8045276   3.2388317  59.2235362  30.2444124   3.7059245
  60.3366517  30.5765386   2.7618134  68.0913375  22.2661945  13.3995534
  68.6849175  22.4515869  14.1429945  67.6359222  21.4491590  13.6988666
  68.7524541  21.7577774   4.7414389  68.9421371  22.1429043   3.8620343
  69.1337744  22.4250640   5.3464932  66.4352247  34.0966117   3.1942865
  65.5344980  34.4188015   3.3973759  66.8368677  34.9064232   2.8544877
  65.7767298  23.9254907   5.3576379  66.5263024  24.5317372   5.5365943
  65.5411794  23.6393609   6.2674662  66.6323919  24.9114545  14.3381324
  66.6532678  25.2648100  15.2523494  66.9268779  23.9982268  14.4706208
  66.4743998  20.7828632   6.0036529  66.3517820  21.4430928   6.7108702
  67.2984920  21.1196985   5.5805715  63.9173766  35.1899086   3.4852139
  63.8809091  36.0425305   2.9968821  63.5524615  35.4506464   4.3609445
  62.4851588  22.1529689   2.9000679  62.4173138  22.9426449   3.4709410
  63.3488566  21.8033220   3.2019099  72.6039059  22.7447142  15.4264637
  71.6429149  22.9267577  15.3172060  72.8063970  22.4071253  14.5450885
  71.2151959  26.4558460   9.2760669  70.3405844  26.0520645   9.1220226
  71.6586968  25.7776970   9.8283331  60.7162894  32.1695152   1.9481040
  61.4963534  32.5608037   2.3801861  61.1859439  31.6737660   1.2371467
  58.9817784  25.1370936   1.2536736  58.9699507  26.1109488   1.3822134
  58.2382081  25.0290312   0.6393270  72.3555780  35.8624266  11.0119496
  72.2075923  36.5432199  10.3182840  73.3364261  35.8971898  11.0686255
  59.7935898  19.9251319   9.7022518  59.6630955  19.8145371   8.7378452
  59.4191392  19.0906626  10.0556449  58.7084397  33.6911630   5.6731643
  57.9486136  33.9744842   6.1978355  58.6835384  34.3208101   4.9183167
  58.0603384  36.5695173  17.3907947  58.7475084  36.3142868  18.0412001
  57.7119362  35.7006030  17.1304823  62.5113451  35.2543730  18.8381939
  63.3046548  34.7586442  19.0818819  62.2941233  34.8416788  17.9786291
  66.9933542  34.8271620   0.1236897  66.1744639  34.2961258   0.2557571
  67.6424274  34.1123055   0.1088810  69.1788088  33.5839364  17.6367075
  68.7748694  32.8210262  18.1139710  69.8522764  33.8866207  18.2723120
  71.2336031  34.6403971   1.3173036  71.4985094  33.7178487   1.4251239
  71.7889911  34.9510698   0.5716805  57.9362555  30.2110192  18.1731964
  57.8961584  29.2431516  18.0748925  57.2162339  30.5050777  17.5738139
  62.3345387  30.5302372   0.5980647  62.6861607  29.9404454   1.2854230
  62.9924484  30.4734602  -0.1042829  64.4834012  30.3568307  17.7072537
  64.2717293  30.7673197  16.8466901  64.6283756  29.4151460  17.4735345
  67.6986630  31.4842130   0.2505254  67.6640157  31.5370638   1.2316664
  68.5396266  31.0457294   0.0989842  70.2097537  30.2114403  15.1790215
  71.0849358  30.6282348  15.0751440  69.6201382  30.9745329  15.0463536
  58.7720567  27.4865132  17.7124217  59.4394014  26.8040289  17.5876855
  58.8204880  27.6170038  18.6840678  63.3804214  28.6605618   2.6324797
  62.7900723  28.2775384   3.3111004  63.7954068  27.8771122   2.2307625
  62.7214033  26.3980259  15.0668715  62.0235059  27.0852884  15.0002484
  63.4417912  26.7857415  14.5214564  64.6032484  26.7401838   0.8434925
  64.7883692  26.4485903  -0.0596610  65.5024967  26.6373000   1.2255919
  67.8178839  29.0073076  18.4564770  68.6511289  28.6289517  18.1596945
  67.4341795  28.2726608  18.9716982  63.2932798  23.8825668  15.9790221
  63.2924047  23.2358401  15.2466117  63.0806175  24.7238160  15.5163201
  63.5102049  22.1819635  13.6754043  64.0372321  22.6908125  13.0335744
  62.6246971  22.1793801  13.2501292  64.8204633  27.5148433  13.7955682
  65.7612177  27.5928769  13.6087025  64.4595398  28.3380897  13.3983451
  69.2608244  25.3339654  18.6584066  69.5750135  24.4248928  18.7795419
  70.0852508  25.8392473  18.6809701  70.7551707  28.2006815  16.8953478
  70.4161228  28.9431925  16.3410186  71.7224933  28.3326037  16.7790255
  61.6110697  24.6950858  18.1345112  60.8145320  24.1450034  17.9859375
  62.1175621  24.5335966  17.3172389  64.2416037  19.4994493  14.0746362
  63.9282327  20.4202366  13.9435502  63.5144478  18.9869395  13.6636451
  65.5539856  23.6814302  17.6048404  65.1298300  23.4029753  18.4379880
  64.7581704  23.6995737  17.0282974  68.1184793  22.9885309  16.6431240
  67.2516933  23.0733121  17.0906010  68.6381168  22.4782413  17.2970658
  69.8887517  21.7452262  18.4746069  69.8032782  20.7686929  18.4490421
  69.6263512  21.9576224  19.3960122  59.6280634  22.7910439  17.7595008
  59.6085904  21.9500879  17.2636988  59.7046184  22.4613885  18.6783908
  64.4690361  18.9301698  16.7591594  65.0012083  18.1143977  16.6821196
  64.3022283  19.1259629  15.8153847  64.9614186  20.5710798  18.9282080
  64.8247442  20.0528125  18.1049651  64.2970013  21.2866640  18.8327902
  64.2167979  37.4812315   1.9952953  65.1900467  37.3907831   1.9356684
  64.0094594  38.0980158   1.2829621  57.9256475  32.2700362   1.7000364
  58.8995312  32.2638042   1.5751975  57.5990724  31.5892514   1.0769651
  56.9597674  37.4209290   6.5476658  56.2879317  37.0494615   5.9334136
  57.0804955  36.6606762   7.1588482  57.4702892  35.3614281   8.3032198
  57.0556789  34.5858598   8.7198964  57.8817160  35.7661970   9.0895298
  75.0162034  36.2988558  11.4361538  75.0714751  36.3309653  12.4087460
  75.8713872  36.6618308  11.1630712  74.5627408  35.8733801  14.1996032
  73.9926469  35.1535504  13.8497840  75.0500962  35.3716991  14.8727221
  72.9766812  31.5823448  18.9499185  72.1229262  31.6875462  19.4178984
  73.4864317  32.3405104  19.3000655  74.3365192  29.8413832   4.3818738
  75.1039848  30.4511254   4.3927867  74.5682777  29.2236967   5.1007544
  74.9178872  27.6934679   6.1354785  74.0131172  27.5204261   6.4804550
  75.4182721  27.9770688   6.9271812  74.7183739  30.8447928  11.4138935
  75.2390094  30.2097170  10.8917620  74.9028341  31.6906792  10.9621270
  72.9484568  33.7049700  13.5188011  72.1757350  34.1238702  13.9471198
  72.5967394  33.4895592  12.6285621  75.0685841  27.9655867   2.5090767
  74.5505216  28.1813556   1.7208848  74.7381078  28.6448821   3.1360115
  73.2872179  25.0244998   1.5756316  73.3352377  25.5656886   0.7752650
  72.9531672  24.1829309   1.2077164  72.5113289  26.6363750   6.8943971
  72.2480094  25.7631797   6.5575525  72.0749821  26.6499219   7.7803507
  57.4149689  28.5923485  10.8505702  57.5892687  28.4727918   9.8930866
  58.3018749  28.3817089  11.2229994  73.4718011  28.5904687  16.6333125
  74.0856561  27.8274437  16.5467195  73.9886864  29.3210064  16.2602597
  74.9189746  26.3013816  16.6700306  74.0274545  25.9025175  16.7793803
  75.4751046  25.5164847  16.8647437  72.5021793  22.7081143   0.3959790
  73.1691489  22.1025115   0.7850582  71.6717608  22.2283334   0.5386700
  72.3512763  24.1881092   5.2608319  72.5032653  23.2110215   5.2374143
  72.9777850  24.4772522   4.5823377  72.7154038  24.5427327  10.6383523
  73.6776809  24.7191164  10.5454992  72.6196260  24.7114499  11.5982243
  72.9510193  25.3899349  13.2921917  72.1312073  25.7465372  13.6904736
  73.4849390  26.2046168  13.1808794  57.2479634  23.8566406  16.9507188
  58.1549190  23.6090966  17.2306965  56.7853534  23.0060777  17.0780927
  75.2094977  19.5408893  18.6749421  75.8112963  18.8796963  18.2731789
  75.1992963  20.2468520  17.9938556  72.8966625  21.5130109   5.1812489
  73.1001142  21.0753545   6.0359324  72.2089418  20.9014186   4.8345685
  58.2961019  22.2779366   9.7816193  58.7436479  21.4152102   9.8764357
  58.9928801  22.8850298  10.0843081  56.5569832  25.1212596  10.7072939
  57.2590089  25.2120052  10.0340221  56.7761536  25.8302370  11.3226724
  74.6787608  21.4775759  16.8379264  73.8720996  22.0087486  16.9920178
  74.3942380  20.9656585  16.0556784  74.6865585  21.4207663   1.6634850
  75.1869518  20.7708823   1.1498136  75.3903570  22.0447066   1.9128778
  57.1065220  21.3440950   4.7664187  56.1390166  21.4058123   4.8573962
  57.3071770  22.0943041   4.1688279  71.8427696  36.4549218   6.9513026
  72.5038778  36.4111800   6.2310319  72.3258398  36.9352374   7.6391571
  57.0857466  20.1086708  13.1510261  56.3830734  20.0232789  13.8165996
  56.6760308  20.7498523  12.5357922  59.2011478  33.6164807  17.3990258
  58.3238978  33.6130364  16.9719982  58.9881900  33.2456642  18.2688238
  62.1839887  34.4877059  13.5970441  61.8808499  35.3685765  13.3005771
  63.1389507  34.5925677  13.4121999  66.3582386  35.7105905  16.4973505
  66.4910441  35.4565835  17.4373025  67.1862238  36.2023513  16.3206159
  68.6533135  37.1466547  15.9886151  69.3451220  36.5540369  15.6633921
  69.0554626  37.4593082  16.8284086  73.7299678  19.6145363  14.9136640
  72.9324881  19.7549861  14.3741024  73.9354075  18.6759144  14.6985081
  59.3701949  37.5671938  13.6770886  58.5871923  38.0468198  13.3193302
  59.2989856  37.8069373  14.6099252  61.9743905  37.1744423  12.8558431
  61.0397051  37.3574699  13.1100865  62.0510893  37.6897881  12.0315737
  66.6425003  37.0136915  11.9867795  66.1206283  37.4242364  11.2718659
  66.7105738  37.7514634  12.6271995  68.9575901  35.8010149  12.9669144
  68.1259603  36.1710284  12.6073747  69.5650928  36.5452360  12.8562327
  71.4754036  37.4310116  13.1301844  71.5549004  38.3484465  12.8024628
  71.7986813  36.9102463  12.3618475  58.9978891  36.2441702  10.5415014
  58.8970594  35.7591141  11.3877994  59.7315735  35.7264810  10.1454190
  61.0331635  34.8746062   9.3604871  60.8936028  33.9510247   9.6842217
  61.9537312  35.0393683   9.6471323  63.6960235  35.2590180  10.2670688
  63.8573592  34.3188943  10.0473604  63.9024740  35.2348590  11.2200587
  67.0805127  21.0575103   9.2892061  66.4070947  20.3903445   9.5172252
  67.8000629  20.5149651   8.9228020  72.1623480  19.1017576   9.2760048
  72.7328972  19.7203036   8.7793546  71.2689050  19.4326752   9.0574991
  73.8828483  20.4186569   7.5095078  74.6218721  19.8377287   7.2238861
  74.3378219  21.1819769   7.8827040  59.4778723  19.6799291   6.9278433
  58.5369864  19.5357993   6.6864965  59.8219909  18.7674085   6.8143038
  58.0500029  19.5817311   2.8127433  58.7598665  20.1137074   2.3813755
  57.8065774  20.1677195   3.5603209  64.0819684  19.3474974   6.9433805
  64.8690610  19.8287881   6.6424550  64.0781326  19.5397192   7.8903401
  69.5627384  19.7584178   8.3998417  69.6774293  19.5213763   7.4713849
  69.1575906  18.9315786   8.7580761  70.9015229  19.8219677   4.2418006
  70.0730576  20.3257264   4.1545699  70.5421054  18.9378690   4.4761186
  58.4376008  35.6360565   3.8374096  57.6941401  35.4775728   3.2278501
  58.2877521  36.5651444   4.0643502  60.1297599  20.9740641   1.6776218
  60.5514163  20.5720670   0.9098742  60.8660683  21.4660699   2.0834874
  65.0942970  21.8067066   3.7777043  65.3978891  21.1163124   4.3915515
  65.3443362  22.6014561   4.3008182  66.8889021  36.8479933   2.0148207
  67.8668056  36.9746834   2.0571516  66.8688494  36.2483099   1.2369622
  73.7844667  36.3071967   4.9989849  73.6388838  35.3918228   4.6560116
  73.5174068  36.8400152   4.2231014  59.4153301  20.2777237  16.4990578
  58.7969896  19.5807222  16.7759253  60.2166540  20.0216514  17.0065706
  61.4598017  19.5233655  18.2131510  62.3373984  19.1668631  18.0005588
  61.0385490  18.7546520  18.6526005  60.0846997  36.3168463   1.2339864
  59.6642505  36.5072734   2.0861743  60.8856595  35.8585418   1.5051118
  69.9927270  18.9470923  18.2952100  69.8566931  18.4464991  19.1297208
  70.9466664  18.7973878  18.1304557  72.8917706  34.9857630  17.0053001
  72.2218236  34.9208014  16.2941171  72.7804459  35.9224098  17.2640541
  85.3532457  28.1729677  10.5655294  86.2485939  28.2694822  10.9455540
  85.5643206  27.7336447   9.7314635  78.5729972  27.7348740  12.0317935
  78.5873989  26.9156152  12.5631687  79.3797109  28.1671127  12.3478988
  79.6204289  32.2841976  10.2920928  79.4077030  31.3556021  10.0856411
  80.5773638  32.2238503  10.4784629  76.9765763  27.8814138   8.0622604
  77.3364392  27.0439751   8.4240758  77.7508005  28.4665419   8.0862953
  84.4511165  30.6808314  10.9775760  84.6640993  29.7412525  10.7603416
  85.3276918  31.0190125  11.1967172  81.0785872  23.0257605   8.4643527
  81.2562343  23.8501457   7.9650317  80.7501669  22.4601326   7.7279946
  77.6860773  25.3344627   8.9169536  78.3174978  25.2619772   9.6599654
  77.7449287  24.4284409   8.5844309  82.6500834  26.8881979   8.5490486
  83.4604955  26.4121921   8.8406535  82.2432878  26.1997649   7.9853490
  79.9070848  22.0256081  12.4647744  79.5832307  22.6624318  11.8007465
  79.2166041  22.1247194  13.1534940  82.4878086  29.6897486  12.6043401
  81.9334476  30.3955633  13.0030351  83.1734198  30.2199619  12.1475934
  79.4145286  23.8185627  10.4518560  80.0460694  24.3462298  10.9957595
  80.0403242  23.4694788   9.7712996  80.8994874  31.7286829  13.5862867
  80.8990426  32.6885242  13.3974427  79.9718037  31.6226607  13.8869825
  76.7523835  31.3295962   4.2772206  76.6817312  31.8006143   3.4179081
  77.0928883  32.0408515   4.8567551  83.5776465  19.1166927   9.8665963
  83.2792288  18.1836126   9.8636072  82.7844606  19.5560443  10.2458899
  86.2513529  28.4005123   4.1378661  85.4773571  28.9953999   4.1912801
  86.9664951  29.0396744   4.0770483  85.9997071  26.5643376   1.4663698
  86.5458141  26.6623649   2.2587790  86.5329612  25.9794421   0.8954654
  81.1334518  28.9162980   7.4472491  80.8783308  28.5569977   6.5738776
  81.7298496  28.2163024   7.7945342  82.4640821  32.3782039  10.0568086
  82.5387219  32.2540227   9.1000807  83.1935239  31.8083800  10.3919407
  81.4089387  27.7833178  10.9408488  82.0158716  27.6076084  10.1932670
  81.9220822  28.4214949  11.4852906  82.5849334  32.2018536  15.7667373
  81.9294539  32.8119944  16.1634760  82.0911858  31.8852437  14.9846650
  79.4042615  28.1853172  15.0295372  79.4700617  28.9359793  15.6535319
  78.4327077  28.1309209  14.9273996  86.3609978  34.4376627   6.3580923
  86.6588775  34.8983263   7.1677336  85.8578868  35.1301727   5.8978767
  80.6309266  34.0581510  16.4415344  80.5540598  34.2951882  15.4986586
  79.6960867  33.8821262  16.6940587  80.2037717  28.0380684   4.8382402
  79.8169882  28.8151364   4.3777064  79.7255617  27.3243062   4.4087843
  76.1625351  30.4332684  13.8389230  75.6508678  30.4865549  13.0058627
  76.3284285  29.4731960  13.9397737  76.0528376  33.2856449  10.4560707
  76.9824132  33.0759920  10.6197135  75.8772354  33.9350597  11.1530074
  84.8967402  33.4297319  15.0179007  84.9893824  34.1697901  15.6368568
  84.1054600  32.9606574  15.3625715  85.5663579  36.9175774   4.9819302
  85.6702130  37.0639195   4.0260291  85.4756921  37.8104710   5.3449884
  79.2115640  35.9175425   6.9517279  79.4346780  35.5791260   7.8481811
  78.6105017  35.2197643   6.6424682  78.3773994  31.8425643  14.6281209
  78.6143089  31.4149267  15.4765269  77.5686081  31.3493768  14.3752866
  81.1491343  20.1306394  10.7811860  80.3436767  20.0893241  10.2277041
  80.8981212  20.8668139  11.3733008  85.6608506  19.7917645  14.3342561
  85.7048188  19.4709536  15.2471509  84.6870450  19.7259367  14.1898207
  85.6106360  22.3909905   1.8266225  84.8387510  22.0684791   2.3277072
  85.4275465  22.0871705   0.9338108  81.1567244  25.2665214  11.9818994
  80.5454869  25.4213978  12.7294529  81.2688446  26.1797070  11.6360843
  81.2365058  25.1938959   6.8532941  80.3486576  25.2434714   6.4908498
  81.7217787  24.9567511   6.0290003  86.0085054  25.7166864   4.7098466
  85.8336815  26.6665162   4.5389790  86.9757392  25.7442645   4.8039928
  85.8393144  25.9358234  16.9676319  85.2916951  25.2205153  17.3692555
  86.7109948  25.4915193  16.9564477  78.8955363  25.4194339  13.6122869
  79.1342433  25.8393782  14.4523719  78.5697568  24.5460469  13.9050894
  81.9727220  22.5351545   0.2357059  81.8708710  22.4416827   1.2010623
  81.4654532  23.3324836   0.0742769  76.0936375  22.9548801   7.3142443
  76.3935882  22.5947403   8.1782118  76.1778765  22.1881987   6.7109280
  76.5844225  23.3054072   3.0579736  77.3499961  23.5603583   2.5036286
  76.0692553  24.1290428   2.9976291  86.7146190  26.6782349  13.3125790
  86.9524831  26.2091324  12.4882156  86.0680110  26.0464711  13.6872072
  83.8687715  22.6497080   7.8723126  82.9955269  22.7492034   8.2941900
  84.4528718  22.5962952   8.6503615  81.9930984  24.4924687   4.3712847
  82.9557248  24.3247381   4.4335011  81.8788194  24.8693585   3.4694441
  81.1896144  25.4195425   1.9617014  80.3296168  25.6361196   1.5861217
  81.8209300  25.9329057   1.4161746  79.2366532  30.3439648  16.8994393
  79.9087612  30.3721534  17.6096966  78.4212766  30.2863392  17.4356389
  84.6603255  25.2452671   9.4305469  85.5812579  25.0001344   9.2864243
  84.5689792  25.0574663  10.3779503  80.1154361  21.7723810   6.2594802
  79.4446152  21.0811427   6.4255547  80.6910578  21.3436145   5.6162052
  83.6858241  24.0565969  12.2300121  82.8911105  24.6154192  12.1398110
  84.1687050  24.4826555  12.9702200  84.0970761  30.1466127   3.9175713
  83.3733817  29.6549492   3.4762369  83.7116099  30.3005350   4.8171240
  85.2419263  30.3596429  15.1192479  85.4681741  30.1725919  16.0321103
  85.4695898  31.2945586  15.0150584  79.3761211  29.4431860   9.5019945
  80.0231213  29.3755663   8.7673077  79.7821628  28.8515580  10.1588052
  86.2179442  31.6060232   3.0346287  85.8831212  32.5268528   3.1411739
  85.4438882  31.0986505   3.3617654  76.6133293  27.8970342  14.9116466
  76.5185114  27.5582678  15.8244563  75.9060688  27.4094169  14.4567797
  83.5809137  27.5603402  17.0753876  83.1090250  27.2217420  16.3001452
  84.4699534  27.1679228  16.9389463  81.9274954  33.0930228   7.0318741
  82.1861350  33.9727363   6.6976136  80.9814476  33.0930647   6.8509812
  77.7515432  27.7783340   1.6978882  78.1914052  28.5292712   2.1436492
  76.8136189  27.9302346   1.9302305  82.9692285  30.6532026   6.2688640
  82.7399936  31.5544987   6.5718395  82.3791404  30.1027770   6.8135285
  83.6271324  34.8778743  12.8832313  84.2660743  35.5870342  12.6384856
  84.1998302  34.3055523  13.4304227  81.8506122  35.8323289   5.9856459
  80.9280285  35.9990917   6.2589823  82.2882086  36.6534219   6.3034493
  77.9128203  22.7181108  14.2917207  76.9601382  22.9167509  14.2331410
  77.9227085  21.9877963  14.9327958  77.7090679  34.3913850  12.7147727
  78.0288281  33.5174334  12.9908169  77.8889594  34.9100542  13.5081301
  83.7171371  33.1230810   0.5004429  84.1351453  32.2704095   0.3129823
  83.0814464  32.8729535   1.2007248  82.2367657  32.6068964   2.8049388
  82.8356122  32.1262860   3.3924296  82.4070442  33.5417149   3.0663230
  78.8371015  29.8238650   3.2513531  78.1023933  30.2915018   3.7019746
  79.2317340  30.5708987   2.7535021  86.6760041  22.5672581  14.1141288
  87.4088452  22.1598331  13.6500685  85.9990986  21.8634641  14.0801586
  85.2067360  34.0881261   3.2186663  84.3707305  34.4989464   3.5100050
  85.5071968  34.7246700   2.5577289  84.4103237  23.6063607   5.3435831
  85.0467270  24.3573418   5.2897177  84.3425699  23.4453171   6.3098884
  85.1596199  24.8007953  14.4447860  85.3246161  25.0844149  15.3610652
  85.7493513  24.0120244  14.3693549  85.1607644  20.6893964   6.2342411
  84.8690246  21.3836819   6.8658274  86.0762891  20.9740197   6.0661738
  82.6881783  35.1892035   3.4609753  82.7410949  36.0476802   2.9844374
  82.3905638  35.4722829   4.3536683  81.2967635  22.1732448   2.8986730
  81.2958385  22.9488281   3.4925768  82.1425647  21.7518087   3.1649558
  79.5874510  32.1532775   1.9379873  80.3865678  32.5145802   2.3676641
  80.0350805  31.6636405   1.2093867  77.7209602  25.1060851   1.2861168
  77.7880417  26.0786098   1.4047848  77.0670576  25.0562894   0.5676680
  78.5674823  19.9428879   9.7115139  78.5220636  19.7921848   8.7445760
  78.2555309  19.0850135  10.0692487  77.5614822  33.6787302   5.6865470
  76.7818528  33.9915413   6.1619842  77.5848771  34.3010115   4.9248505
  76.9011600  36.6251962  17.4196470  77.5938296  36.3518246  18.0585818
  76.5646410  35.7565227  17.1392186  81.3308869  35.2244001  18.8538894
  82.1243830  34.7082721  19.0706331  81.1291577  34.8569211  17.9686161
  85.7694495  34.8965757   0.3879294  85.0274291  34.2530532   0.4592038
  86.2681240  34.5138150  -0.3545104  76.7824965  30.2524830  18.2131484
  76.7604899  29.2825732  18.1189383  76.0716601  30.5256864  17.5929809
  81.2164285  30.4793751   0.6024282  81.6032544  29.9419486   1.3153160
  81.9477825  30.5574203  -0.0289193  83.2867860  30.3202476  17.7132945
  83.2024377  30.7622800  16.8444749  83.4559545  29.3880091  17.4596514
  86.2067281  31.1010072   0.2627541  86.4329306  31.4778196   1.1407947
  86.9779687  30.5572172   0.0767663  77.6185754  27.5106058  17.7076238
  78.3088087  26.8575206  17.5465156  77.6740311  27.6059200  18.6822848
  82.2034385  28.6341040   2.5945286  81.6794728  28.1573408   3.2576503
  82.6634302  27.9117383   2.1212603  81.5250363  26.3564559  14.9600049
  80.8984527  27.1107097  14.9501156  82.3009907  26.7333987  14.4830079
  83.3897947  26.7566603   0.8821734  83.6480518  26.6983593  -0.0495731
  84.2953811  26.7111680   1.2760349  86.1858328  28.8122433  18.5919591
  86.9948179  28.4290516  18.2408545  85.8576050  28.0476237  19.1030792
  82.0704046  23.8736223  15.9870823  82.1441222  23.2162172  15.2663974
  81.9283281  24.7083584  15.4880547  82.3092666  22.1575272  13.7343528
  82.8628800  22.7113638  13.1438787  81.4491007  22.1704529  13.2623078
  83.6443327  27.4960742  13.7803138  84.5843329  27.5350860  13.5554754
  83.3327644  28.3628229  13.4427161  80.4626590  24.6918684  18.1621486
  79.6740530  24.1362624  17.9943000  80.9759657  24.5495624  17.3424230
  82.9716435  19.4942713  14.0781496  82.6132366  20.4010688  13.9577293
  82.2807327  18.9483440  13.6454589  84.3108396  23.8352279  17.6523868
  83.9268302  23.4173684  18.4430262  83.5375357  23.7849198  17.0517714
  78.4741959  22.7949257  17.7702843  78.4748526  21.9596095  17.2642854
  78.5729994  22.4519579  18.6832025  83.3365908  18.9387959  16.7465843
  83.8974724  18.1426457  16.6736665  83.0942738  19.0899239  15.8110604
  83.8276298  20.5504737  18.9262557  83.6722708  20.0401247  18.1015525
  83.1692550  21.2731063  18.8477987  83.1659687  37.4501210   1.9843276
  84.1413788  37.4057987   1.9570812  82.9572506  38.0868341   1.2907343
  76.7866048  32.2652498   1.6980233  77.7630628  32.2781303   1.5839573
  76.4849667  31.5970009   1.0512737  75.7757239  37.4298224   6.5568058
  75.1326114  37.0429667   5.9222413  75.9256496  36.6617590   7.1507736
  76.3080419  35.3675552   8.3010505  75.9175042  34.5755411   8.7062873
  76.7562613  35.7518581   9.0759008  76.2875771  28.5829643  10.8095616
  76.5383587  28.5584725   9.8711225  77.1542313  28.3782929  11.2365398
  76.1042108  23.8626870  16.9518769  77.0119358  23.6097641  17.2271493
  75.6433861  23.0094785  17.0724907  77.1289297  22.2956527   9.7481950
  77.5257181  21.4017171   9.8327176  77.8249223  22.8262449  10.1768854
  75.4079325  25.1637006  10.6739329  76.1843809  25.2870114  10.1026465
  75.5667039  25.8017133  11.3828053  75.8524282  21.4718121   4.9257847
  74.9016302  21.3794186   4.7387917  76.1415600  22.1151844   4.2420441
  75.9377861  20.1512651  13.1761889  75.2294471  20.0156414  13.8276386
  75.4963840  20.7461358  12.5408672  78.0353755  33.7045986  17.3872720
  77.1716123  33.6363388  16.9389685  77.8640600  33.2444849  18.2176742
  81.0188891  34.5173656  13.6250678  80.7999837  35.4112803  13.2896587
  81.9836989  34.5353518  13.4394352  85.4454415  35.9097655  16.6600636
  85.4090060  35.4647315  17.5326217  86.3980972  36.0766145  16.6038280
  78.1981527  37.5735387  13.6521000  77.4506648  38.1290923  13.3359578
  78.1177830  37.7027550  14.6030499  80.7907234  37.1436491  12.8213049
  79.8569254  37.3566058  13.0465993  80.9131344  37.6493154  11.9942615
  85.2195542  36.8900664  12.0384185  84.8958222  37.4089655  11.2859311
  85.5714982  37.5503069  12.6492313  77.7989931  36.2195603  10.5684746
  77.7766602  35.7314700  11.4200017  78.5583323  35.7559240  10.1475656
  79.8587838  34.8804607   9.3937653  79.7605786  33.9455661   9.6901577
  80.7876292  35.0604592   9.6516776  82.5087271  35.2706357  10.2942019
  82.7196610  34.3565043  10.0261080  82.7844280  35.2234676  11.2306103
  85.6182605  20.9512705   9.3435249  84.9147931  20.2893458   9.4917307
  86.3507178  20.4187308   9.0283201  78.3143393  19.6730422   6.9387818
  77.3834101  19.4865626   6.6950980  78.7000690  18.7753257   6.8283392
  76.9252443  19.5483941   2.8335938  77.6461102  20.0322430   2.3601362
  76.7582265  20.1519517   3.5749110  82.8346471  19.3598188   6.9815225
  83.6467023  19.7801771   6.6437066  82.9559340  19.4694593   7.9361844
  77.2505951  35.6342810   3.8838408  76.5337889  35.4767294   3.2442853
  77.1729146  36.5915406   4.0067683  78.9683076  20.9715638   1.7146422
  79.3475280  20.6546605   0.8867299  79.7245672  21.4467290   2.1109867
  83.8110543  21.5246788   3.7665227  84.0042798  20.8181046   4.4001109
  84.0524956  22.3097883   4.3142105  85.9608207  37.0065485   2.1060738
  86.8393365  37.4246330   2.0390855  86.0006152  36.3295983   1.3888412
  78.2687110  20.2821670  16.5006141  77.6599824  19.5756398  16.7755987
  79.0757245  20.0258412  16.9998720  80.3089578  19.5257107  18.2155719
  81.1900040  19.1694160  18.0165061  79.8905597  18.7582953  18.6613533
  78.9183613  36.2724395   1.2188417  78.6044610  36.5440513   2.0922050
  79.7841319  35.9031598   1.4215418  12.0212089  47.7015100   6.9036598
  11.9070594  48.6729601   6.8866461  11.3101548  47.4367944   6.2981441
  10.8965078  47.0320127  10.5290549  11.0119097  46.5595452  11.3754710
  10.5576131  46.3272116   9.9551634   3.2566648  46.5987776  12.0338061
   3.2194155  45.7573077  12.5267765   4.1288929  46.9276505  12.2920154
  14.5568514  50.0983944   8.8028325  14.2251046  49.2932889   9.2216705
  14.8589357  50.6174177   9.5682258   4.2233997  51.1517958  10.3124639
   4.0116144  50.2242713  10.0812774   5.1655563  51.0731375  10.5413310
   1.2906710  44.7270996   6.0422298   1.2673253  45.5285670   6.5985989
   0.8022302  44.0914490   6.5873695   1.4897494  46.6798696   8.0483762
   1.8633358  45.8711357   8.4647233   2.2678824  47.2254674   7.8977523
  11.7880388  55.1144332   9.1953146  12.2717451  54.4732156   8.6334973
  11.5723030  54.5680853   9.9618691   9.2449814  49.4800209  11.0106359
   9.6424905  48.7062351  10.5697024  10.0268695  49.7413707  11.5453987
  17.9657578  40.9897381  11.7541955  18.2572137  41.6236695  12.4411116
  18.5263369  41.2534139  11.0025019  12.3730793  43.8353110  11.0824256
  12.6413403  42.9047917  11.2141897  12.3302964  43.8748414  10.1085359
   5.7337171  41.8729607   8.4228485   5.8818327  42.7213463   7.9578701
   5.3188769  41.3484141   7.7066469  13.5232830  42.1726114   6.6836837
  13.9837056  41.7531440   7.4482517  14.2957945  42.5228513   6.2015979
   2.4222740  44.3069971   8.9480171   2.9881718  43.8855986   9.6224169
   2.7164425  43.8056581   8.1556046   7.2788081  45.7849603   8.6174698
   8.1159658  45.3490996   8.8909872   6.9013491  45.1071744   8.0143727
  18.4681894  42.4765842  14.0646831  17.7921843  43.1417468  13.8191476
  18.5877002  42.6645048  15.0112775   4.4935593  40.8849597  12.4514496
   4.1781563  41.5010216  11.7630967   3.7974478  40.9903661  13.1264166
  11.4921426  50.2644097   5.9363253  11.5715970  50.4108870   4.9859598
  11.2229758  51.1458611   6.2482955   7.1350237  48.5630790  12.5835734
   6.5562987  49.2634682  12.9561412   7.8259709  49.0873162  12.1291748
  14.9995074  41.4826736   8.8439599  14.6878772  40.8464861   9.4975801
  15.5659302  42.0641610   9.3851044   4.0328457  42.6525876  10.4061694
   4.6593170  43.1815174  10.9533026   4.6556243  42.3197490   9.7161831
   5.4594741  50.5818120  13.5745659   5.4785475  51.5406550  13.3810008
   4.5407673  50.5077859  13.9026328   1.6252400  50.1484519   4.2611439
   0.7795690  50.3975147   3.8336919   1.7129407  50.8280555   4.9502719
  15.0878238  51.9694935  11.0711144  14.1124854  51.9897912  11.1910400
  15.2727190  52.9028278  10.8470465  15.4237164  40.0842229  12.5794932
  14.7463458  40.6259635  12.1455552  16.2550602  40.4224088  12.1837095
   8.2352054  38.0328140   9.8673607   7.9618327  37.0938296   9.8632538
   7.4339491  38.4493175  10.2517117  13.1877787  53.5943630   7.3577815
  13.5958075  52.7286342   7.1090823  13.9968322  54.1552468   7.3297653
  14.4419105  51.3919951   6.3761193  14.4821835  50.7194558   5.6815104
  14.5428418  50.8468529   7.1904651  16.1946483  50.0021547  14.6493316
  16.1743966  49.3903086  13.8810952  16.3493235  50.8650727  14.2119799
  10.6548506  46.9649265   4.5330413  10.0938073  47.7070956   4.2474508
  11.3600481  46.9619050   3.8564858  10.7606608  45.4211271   1.2248569
  11.4158367  45.7358468   1.8747547  11.2983754  44.7463991   0.7436708
  17.9857533  46.4171485  12.7704758  17.2731965  47.0905982  12.7524350
  18.5822738  46.7723848  12.0785834  14.1671613  47.1259433   5.2945329
  13.4908610  47.2867545   5.9927722  14.8433863  46.6394035   5.8145983
  13.9662654  45.2929139  14.5863648  13.9329775  45.9782502  15.2813427
  13.3005988  45.6358061  13.9606563   5.7523281  47.7751373   7.4230870
   5.4923965  47.4191261   6.5496215   6.3211650  47.0580406   7.7786993
   7.1570653  51.2355338  10.0957039   7.1425503  51.0277561   9.1514597
   7.9086690  50.6880966  10.4095640   6.0326498  46.6024827  10.9878541
   6.5862394  46.4321824  10.1961450   6.5490837  47.2820524  11.4726279
  12.4325587  52.1542258  11.6123133  12.3492269  52.8176933  12.3205504
  12.0607129  51.3466394  12.0204628   7.2266339  51.0557741  15.6975273
   6.5975800  51.6449835  16.1628859   6.6663526  50.7394335  14.9624602
  12.9023186  46.5097446   2.9356448  13.3678813  46.7903361   3.7567461
  13.5880142  46.7654486   2.2719197   4.0206986  47.0284482  15.0702511
   4.1476329  47.8236058  15.6263777   3.0576004  47.0718867  14.9068044
  10.6862609  53.0503583   6.3216550  11.5102637  53.1743879   6.8340395
  10.2624913  53.9115499   6.4173945   5.1888585  52.8596902  16.4296330
   5.1356623  53.1149413  15.4914605   4.2477887  52.7731939  16.6775658
  16.7164196  38.0719021   2.8873276  15.8065122  38.3017753   3.1668051
  17.0637619  38.9376797   2.6014553   4.8443791  46.9143820   4.8091639
   4.3501498  47.5614453   4.2625314   4.2611610  46.1474807   4.7814966
  17.8815505  52.5997076   1.4006632  18.3001239  53.4480408   1.6324156
  18.6175798  51.9626311   1.4982132   1.0952097  49.2919206  13.5821700
   0.7915329  48.9255844  12.7417270   0.9750117  48.5219931  14.1751419
   0.7869024  52.3383324  10.3977921   1.5127662  51.7113295  10.4795622
   0.7523024  52.7161740  11.2891601  18.8187038  52.7755953  16.4610009
  18.6450738  51.8180370  16.3997403  17.9456097  53.0959649  16.7770482
   9.6354108  52.2179802  15.0961839   9.6530691  53.0332267  15.6417397
   8.7745599  51.8282791  15.3682162  10.2462891  55.8050021   4.9040183
  10.1643700  55.9984237   3.9487136  10.1329835  56.6871343   5.3045930
   3.7873271  54.7521363   6.9452304   3.9827711  54.3938502   7.8414313
   3.2123925  54.0397056   6.5950841  12.8682608  55.3976556   2.0743364
  13.5000394  54.7661648   1.6578042  13.1023683  55.2699189   3.0131584
  12.9429496  55.1622171   4.8035530  11.9875918  55.2017546   5.0053515
  13.2617779  54.5273413   5.4669263  15.8006035  44.0609400  16.7636793
  15.2244561  44.4118703  16.0709423  15.8785636  43.1206913  16.4951714
   2.9840388  50.8334479  14.7661723   3.2957331  50.2443550  15.4814977
   2.2534985  50.3071857  14.3631283   5.7419861  38.9902500  10.7580538
   4.9244809  38.9187880  10.2276382   5.4862385  39.7192177  11.3549051
  10.5019512  38.6922579  14.1458419  10.9720778  38.1469091  14.8123970
   9.5608366  38.5455634  14.3694316  13.4863287  42.5185890  14.8579300
  12.8105562  42.4371882  15.5688844  13.5529021  43.4846146  14.7384393
[truncated: 1,847,448 more chars]
