# Supplementary material for: Assessing structure-function impacts on Vitellogenin by leveraging allelic variant found in honey bee subspecies Apis mellifera mellifera
Source: iScience. 2025 Jul 29;28(9):113241. doi: 10.1016/j.isci.2025.113241 (PMC12496180; doi:10.1016/j.isci.2025.113241)
Supplement: Data S1. Data and code for molecular dynamics [file mmc2.zip › MD_analysis/inputfiles/wt/summary.EKTOT]

0 9173.6353
1 5931.0616
2 6483.6518
3 6516.2848
4 6475.6557
5 6399.6243
6 6350.2612
7 6339.1063
8 6301.5107
9 6269.9058
10 6270.3969
11 6327.1078
12 6308.3745
13 6279.1753
14 6271.0994
15 6266.5532
16 6271.9137
17 6304.6898
18 6232.2971
19 6258.0672
20 6261.4815
21 6241.0243
22 6245.6353
23 6290.6586
24 6224.3020
25 6244.7289
26 6248.5694
27 6276.6556
28 6230.2203
29 6281.5117
30 6273.6727
31 6243.1640
32 6235.3843
33 6213.0839
34 6282.0223
35 6254.7366
36 6296.2627
37 6278.1491
38 6196.1950
39 6236.0369
40 6238.7715
41 6254.9641
42 6263.4251
43 6254.4422
44 6217.2121
45 6265.3822
46 6250.6461
47 6249.6856
48 6200.5593
49 6192.3206
50 6217.7362
51 6204.0523
52 6201.9683
53 6245.1408
54 6253.2947
55 6292.5691
56 6270.7556
57 6247.5321
58 6305.4513
59 6273.7110
60 6256.2007
61 6267.3738
62 6284.6423
63 6263.7177
64 6284.4120
65 6250.0178
66 6271.3159
67 6273.2416
68 6234.5930
69 6244.5189
70 6222.2822
71 6248.2304
72 6255.3125
73 6232.9909
74 6263.7223
75 6239.1244
76 6255.2180
77 6271.9201
78 6256.8038
79 6251.0379
80 6267.1696
81 6263.7444
82 6219.4375
83 6215.5262
84 6250.2240
85 6267.0603
86 6229.5818
87 6232.7980
88 6221.3724
89 6277.4332
90 6233.9358
91 6197.3628
92 6206.3881
93 6236.9857
94 6261.8540
95 6215.9006
96 6262.0504
97 6241.1724
98 6253.7083
99 6264.7526
100 6281.9543
101 6258.2018
102 6271.2711
103 6205.0967
104 6290.9353
105 6208.1194
106 6208.9937
107 6237.4754
108 6305.9371
109 6226.3014
110 6245.0527
111 6269.2624
112 6273.0267
113 6215.8196
114 6259.5295
115 6233.8105
116 6199.0804
117 6245.4725
118 6237.1260
119 6253.8935
120 6238.0173
121 6237.3591
122 6233.4832
123 6254.2149
124 6251.5555
125 6212.4427
126 8960.3605
127 11162.6807
128 11986.9577
129 12281.5445
130 12486.0110
131 12508.5320
132 12448.2548
133 12618.5927
134 12495.9127
135 12552.7350
136 12439.6637
137 12421.6185
138 12431.9668
139 12571.1803
140 12591.2536
141 12502.2464
142 12493.9765
143 12521.5147
144 12472.8449
145 12442.0557
146 12462.5016
147 12452.9326
148 12528.7244
149 12609.7309
150 12552.7423
151 12492.9821
152 12516.5136
153 12395.9766
154 12488.2345
155 12441.4690
156 12450.4748
157 12540.2145
158 12509.9102
159 12501.6095
160 12491.6329
161 12466.0781
162 12468.8880
163 12501.5256
164 12472.4411
165 12479.2294
166 12509.5236
167 12477.3166
168 12456.8986
169 12460.7045
170 12399.5313
171 12555.5120
172 12501.4631
173 12414.2603
174 12483.0064
175 12458.9702
176 12461.4127
177 12563.9564
178 12439.1225
179 12485.1352
180 12526.1657
181 12573.3895
182 12590.0668
183 12478.6599
184 12412.1320
185 12365.8212
186 12471.7690
187 12386.6209
188 12410.3350
189 12361.9146
190 12460.0770
191 12457.8262
192 12575.3266
193 12534.3800
194 12501.5937
195 12555.3806
196 12581.5800
197 12590.0570
198 12512.6718
199 12520.2316
200 12504.8048
201 12529.0006
202 12429.5797
203 12525.6342
204 12469.3669
205 12472.3430
206 12522.4723
207 12376.2333
208 12420.8008
209 12476.4347
210 12445.5674
211 12519.2919
212 12511.2188
213 12521.1784
214 12480.0582
215 12427.2849
216 12422.0534
217 12488.7133
218 12514.0347
219 12560.6818
220 12566.4858
221 12476.0481
222 12489.4198
223 12567.5676
224 12506.5370
225 12530.6842
226 12505.9724
227 12480.0979
228 12467.2967
229 12512.5898
230 12552.0781
231 12491.9363
232 12484.5786
233 12536.2521
234 12429.4755
235 12433.5104
236 12398.6741
237 12463.6340
238 12497.6839
239 12488.2664
240 12408.7079
241 12490.6514
242 12438.6838
243 12489.7211
244 12532.6334
245 12464.0947
246 12417.2263
247 12475.0568
248 12560.6177
249 12375.2846
250 12522.3672
251 17717.2200
252 21916.6130
253 23433.6986
254 24246.3656
255 24557.6213
256 24669.3924
257 24807.9560
258 24947.2566
259 24928.4279
260 25010.5027
261 25063.9585
262 24989.1788
263 24887.1776
264 25083.2523
265 24980.0861
266 25037.5184
267 25008.6863
268 25098.5775
269 25151.1786
270 24914.2752
271 24834.8063
272 24648.9137
273 24890.5344
274 24955.6211
275 24965.9297
276 24882.4189
277 25001.3188
278 24998.9375
279 24902.1060
280 24966.9155
281 24914.8765
282 24917.9941
283 24925.3955
284 24892.5426
285 24956.7599
286 24950.9534
287 24889.6966
288 24843.6966
289 24806.1111
290 24916.1987
291 25095.3737
292 24903.1291
293 25004.7946
294 24910.4922
295 24946.2823
296 24953.0562
297 25154.7121
298 25034.1990
299 24993.4886
300 25023.2257
301 24691.1360
302 24918.9885
303 24979.1874
304 24975.3788
305 24875.2366
306 24992.2887
307 25068.3210
308 24864.3004
309 24892.5503
310 24905.0261
311 24920.7904
312 25041.1667
313 24891.7199
314 25010.2106
315 24851.0551
316 24728.0110
317 24667.4913
318 24835.8506
319 24982.0372
320 24996.9603
321 24854.5847
322 24984.2975
323 24942.0028
324 24827.6994
325 24993.5502
326 24990.0269
327 24938.0544
328 24904.1976
329 24956.9403
330 24996.4409
331 24996.7438
332 25015.8668
333 25052.0006
334 25042.6164
335 25078.9047
336 24949.8341
337 24966.6461
338 24931.3295
339 25059.2681
340 25043.1047
341 24996.1591
342 24815.4272
343 24986.6969
344 24977.5064
345 24850.5762
346 24849.0355
347 25017.9887
348 24960.4078
349 25108.7590
350 25035.4804
351 25044.3101
352 24778.9847
353 25022.9425
354 24741.9089
355 24784.1565
356 24818.4620
357 25019.0197
358 24901.0587
359 24933.0667
360 24872.3420
361 24698.3547
362 24971.3428
363 25051.8107
364 24941.6156
365 24911.0278
366 25148.9539
367 25064.7978
368 25215.1437
369 25091.8897
370 25022.9177
371 24803.4068
372 24989.4429
373 25042.5371
374 25048.0563
375 24953.4702
376 27637.7200
377 32397.7492
378 34243.8240
379 35589.0307
380 36156.6325
381 36643.7326
382 37045.2515
383 37409.7787
384 37230.4378
385 37355.0136
386 37136.4999
387 37449.3267
388 37466.9517
389 37558.3961
390 37250.4239
391 37716.9696
392 37648.6156
393 37497.5403
394 37345.2779
395 37367.1218
396 37585.4937
397 37317.0179
398 37478.8129
399 37487.6789
400 37368.5858
401 36986.7179
402 37543.7849
403 37062.2378
404 37633.3292
405 37386.7414
406 37557.4263
407 37308.1909
408 37541.2201
409 37614.7555
410 37106.8148
411 37311.3895
412 37279.6442
413 37595.3246
414 37292.3139
415 37257.1169
416 37205.3353
417 37276.0380
418 37494.6758
419 37392.8488
420 37505.1423
421 37318.1743
422 36987.2143
423 37377.9141
424 37501.2188
425 37382.6525
426 37158.3222
427 37264.9954
428 37241.4995
429 37385.1256
430 37246.5703
431 37253.3245
432 37376.3213
433 37146.9127
434 37231.8278
435 37316.0067
436 37398.8155
437 37258.9188
438 37537.8414
439 37752.6994
440 37660.7352
441 37519.5512
442 37464.4706
443 37538.7368
444 37428.1118
445 37246.1373
446 37423.1180
447 37247.7145
448 37377.2962
449 37588.1958
450 37439.8920
451 37289.7604
452 37374.9568
453 37219.1617
454 37228.1473
455 37325.6379
456 37461.1888
457 37413.5765
458 37858.1193
459 37516.7773
460 37409.4722
461 37484.2001
462 37527.5740
463 37355.0789
464 37704.3771
465 37448.9512
466 37407.6122
467 37412.7324
468 37416.5490
469 37302.4828
470 37455.5806
471 37396.9464
472 37460.0873
473 37422.0751
474 37255.6418
475 37170.7723
476 37711.3479
477 37400.8674
478 37152.3872
479 37515.6385
480 37606.6565
481 37644.5474
482 37596.3468
483 37440.5534
484 37586.3407
485 37447.9048
486 37333.5982
487 37356.8371
488 37596.8991
489 37208.9668
490 37450.5925
491 37365.8165
492 37236.2354
493 37339.1006
494 37396.4563
495 37428.6610
496 37290.8919
497 37369.6864
498 37146.9861
499 37512.3961
500 37396.9843
