# Supplementary material for: Assessing structure-function impacts on Vitellogenin by leveraging allelic variant found in honey bee subspecies Apis mellifera mellifera
Source: iScience. 2025 Jul 29;28(9):113241. doi: 10.1016/j.isci.2025.113241 (PMC12496180; doi:10.1016/j.isci.2025.113241)
Supplement: Data S1. Data and code for molecular dynamics [file mmc2.zip › MD_analysis/inputfiles/wt/summary.ETOT]

0 -271020.7633
1 -233663.6303
2 -233776.1599
3 -234436.8411
4 -234991.6608
5 -235356.9235
6 -235703.0943
7 -235891.9055
8 -236112.9671
9 -236200.1797
10 -236309.0755
11 -236344.1110
12 -236481.9866
13 -236593.4369
14 -236654.7254
15 -236696.9613
16 -236745.9948
17 -236789.9521
18 -236933.0477
19 -236949.5576
20 -237010.5251
21 -237028.4357
22 -237056.3576
23 -237064.8013
24 -237155.9574
25 -237139.2908
26 -237184.6607
27 -237163.2416
28 -237218.6587
29 -237218.6334
30 -237265.1139
31 -237350.6983
32 -237403.3939
33 -237363.4277
34 -237335.5513
35 -237382.8265
36 -237389.0026
37 -237449.9458
38 -237516.4106
39 -237498.7879
40 -237522.8492
41 -237560.3819
42 -237508.2022
43 -237548.4679
44 -237588.5726
45 -237553.4080
46 -237576.8573
47 -237595.0961
48 -237707.2755
49 -237681.2450
50 -237667.4137
51 -237694.7350
52 -237752.3771
53 -237688.8297
54 -237705.9388
55 -237705.5470
56 -237690.8625
57 -237741.4211
58 -237701.2772
59 -237767.2283
60 -237819.7413
61 -237778.5283
62 -237789.1788
63 -237849.2556
64 -237826.4645
65 -237844.8197
66 -237867.6871
67 -237889.6297
68 -237983.3902
69 -237975.5338
70 -237977.2080
71 -237942.8470
72 -237957.5001
73 -238017.2456
74 -238022.5192
75 -238081.7773
76 -238059.2558
77 -238023.2509
78 -238064.7556
79 -238066.6953
80 -238018.3715
81 -238035.6893
82 -238105.0029
83 -238154.6631
84 -238120.2686
85 -238135.1047
86 -238120.0744
87 -238148.9021
88 -238225.6128
89 -238175.2258
90 -238227.3236
91 -238229.3718
92 -238228.3868
93 -238194.2841
94 -238206.4638
95 -238196.1322
96 -238148.4434
97 -238180.7806
98 -238213.5162
99 -238169.5290
100 -238178.6777
101 -238176.6814
102 -238192.0731
103 -238209.4955
104 -238212.7476
105 -238298.9499
106 -238311.7645
107 -238296.0612
108 -238204.4507
109 -238306.5017
110 -238251.0562
111 -238242.3175
112 -238288.8511
113 -238343.7410
114 -238344.2418
115 -238337.7356
116 -238351.5459
117 -238337.2618
118 -238355.7396
119 -238344.3141
120 -238375.1531
121 -238334.0088
122 -238409.7144
123 -238354.6853
124 -238375.2387
125 -238413.2947
126 -232737.5095
127 -228137.5007
128 -226428.1641
129 -225725.1387
130 -225522.2219
131 -225497.8292
132 -225649.4709
133 -225570.0445
134 -225755.7223
135 -225751.7797
136 -225892.7432
137 -226019.7464
138 -225970.4611
139 -225929.2319
140 -225964.4297
141 -226129.1201
142 -226152.5679
143 -226295.0974
144 -226270.9080
145 -226351.6048
146 -226421.3424
147 -226562.9757
148 -226430.6396
149 -226359.1643
150 -226475.5398
151 -226582.0183
152 -226502.7090
153 -226771.7811
154 -226772.6980
155 -226813.1815
156 -226882.0270
157 -226782.7525
158 -226793.7460
159 -226893.5383
160 -226909.6844
161 -226957.8480
162 -227052.2260
163 -226906.2320
164 -226968.8648
165 -227011.7015
166 -226953.8133
167 -227093.0850
168 -227194.8636
169 -227205.9021
170 -227230.0660
171 -227058.4453
172 -227174.2216
173 -227251.3893
174 -227286.0154
175 -227186.3806
176 -227157.2139
177 -227254.9811
178 -227291.8866
179 -227281.7909
180 -227262.9212
181 -227154.7702
182 -227158.5769
183 -227365.0626
184 -227444.6673
185 -227511.5835
186 -227386.8933
187 -227577.1768
188 -227636.9099
189 -227574.7783
190 -227462.6679
191 -227427.2537
192 -227313.9969
193 -227428.7326
194 -227506.1564
195 -227448.9507
196 -227329.7420
197 -227462.6595
198 -227505.6663
199 -227431.6131
200 -227549.9978
201 -227623.8718
202 -227661.0011
203 -227605.3080
204 -227707.3047
205 -227696.2627
206 -227694.2915
207 -227737.5830
208 -227734.7890
209 -227786.4706
210 -227703.0455
211 -227740.0595
212 -227671.1349
213 -227673.1461
214 -227760.7996
215 -227814.1952
216 -227936.1258
217 -227819.6827
218 -227704.0266
219 -227698.1497
220 -227748.0652
221 -227767.1958
222 -227757.9773
223 -227800.9467
224 -227838.9041
225 -227882.0206
226 -227869.9549
227 -227881.0345
228 -227980.7127
229 -227832.7583
230 -227915.8659
231 -227803.2864
232 -227899.1817
233 -228026.0988
234 -227998.9867
235 -228027.1828
236 -228038.6260
237 -228061.1857
238 -228028.1935
239 -227952.0554
240 -228075.5627
241 -228054.5623
242 -228091.7526
243 -228004.3998
244 -228001.0932
245 -228073.9816
246 -228088.3225
247 -228112.9817
248 -228036.4048
249 -228227.4824
250 -228221.4646
251 -216962.5757
252 -207275.8889
253 -203313.9676
254 -200975.6388
255 -199769.7586
256 -199423.5913
257 -199097.7459
258 -198831.0923
259 -198881.5960
260 -198806.3966
261 -198816.4738
262 -198709.8347
263 -198662.6596
264 -198684.5538
265 -198851.1427
266 -198930.0321
267 -198709.2027
268 -198653.8163
269 -199019.9051
270 -199174.0134
271 -199277.5720
272 -199412.3927
273 -199297.0200
274 -199524.2975
275 -199605.3505
276 -199570.0217
277 -199536.4922
278 -199713.5140
279 -199611.1611
280 -199581.1235
281 -199579.6265
282 -199473.6372
283 -199633.4867
284 -199555.1735
285 -199705.4620
286 -199633.3728
287 -199793.5215
288 -199746.0478
289 -199705.7966
290 -199792.9440
291 -199722.2967
292 -199637.7994
293 -199592.4640
294 -199547.9657
295 -199415.4348
296 -199333.0172
297 -199439.3125
298 -199660.9928
299 -199714.4171
300 -199494.1080
301 -199816.5550
302 -199796.9152
303 -199690.0527
304 -199668.8526
305 -200116.1403
306 -200048.7088
307 -199909.6471
308 -199933.6810
309 -199915.4980
310 -199900.7871
311 -200127.6982
312 -199972.6465
313 -200090.6299
314 -200105.6996
315 -200206.6179
316 -200487.5070
317 -200367.8779
318 -200340.1628
319 -200063.7470
320 -200103.1365
321 -199991.6075
322 -200008.4524
323 -200105.0088
324 -199982.5752
325 -199929.7273
326 -199841.3354
327 -199893.3056
328 -199803.1084
329 -199822.5136
330 -199959.2895
331 -199911.9791
332 -199660.9876
333 -199599.9520
334 -199786.3472
335 -199588.0512
336 -199794.4758
337 -199771.8086
338 -199849.1741
339 -199960.9114
340 -200035.5599
341 -200178.9857
342 -200306.3901
343 -200200.2954
344 -199895.0945
345 -199832.6190
346 -200043.6988
347 -199824.1312
348 -199779.5002
349 -199684.4421
350 -199874.5489
351 -200114.0476
352 -200163.3106
353 -200153.7411
354 -200386.8418
355 -200201.5661
356 -200069.7527
357 -199825.9518
358 -199971.6357
359 -199783.7609
360 -199841.2251
361 -199972.0355
362 -199999.2996
363 -199671.3798
364 -199706.5394
365 -199695.2477
366 -199614.1276
367 -199612.3028
368 -199557.0668
369 -199477.2857
370 -199591.0251
371 -199880.3373
372 -199882.5157
373 -199804.3538
374 -200006.8388
375 -200126.2905
376 -194332.4264
377 -180145.7579
378 -172314.4018
379 -166672.5079
380 -163347.1295
381 -161166.6897
382 -159836.4471
383 -159061.8531
384 -158942.6543
385 -158834.9407
386 -158978.3101
387 -158752.2623
388 -158656.5465
389 -158362.7174
390 -158630.3022
391 -158297.4513
392 -158727.2609
393 -158791.2791
394 -158711.5977
395 -158452.8198
396 -158598.2929
397 -158797.5494
398 -158395.5234
399 -158477.0353
400 -158556.9355
401 -158880.4962
402 -158639.3187
403 -158853.4904
404 -158484.6600
405 -158524.2028
406 -158621.4150
407 -158838.2230
408 -158537.5173
409 -158231.6002
410 -158544.1330
411 -158679.2244
412 -158734.6826
413 -158515.6620
414 -158336.1284
415 -158445.8160
416 -159052.7797
417 -159055.1713
418 -158779.3798
419 -158768.3231
420 -158758.1901
421 -159145.5411
422 -159583.0295
423 -158905.5251
424 -159026.7911
425 -158865.3580
426 -158924.4774
427 -159013.9167
428 -159065.7416
429 -158962.1735
430 -158868.6313
431 -158996.9938
432 -158943.0350
433 -158934.6841
434 -158865.9773
435 -158858.6331
436 -158970.8404
437 -158746.3116
438 -158485.6925
439 -158331.1880
440 -158356.7118
441 -158652.8963
442 -158671.8588
443 -158152.5993
444 -158653.1913
445 -158584.7365
446 -158586.3620
447 -158869.2797
448 -158716.5415
449 -158643.3607
450 -158689.4980
451 -158744.2446
452 -158815.9808
453 -158986.6315
454 -159045.0989
455 -158663.5843
456 -158487.5416
457 -158658.2552
458 -158269.1761
459 -158260.9812
460 -158441.0358
461 -158560.8817
462 -158621.7855
463 -158699.0522
464 -158575.6863
465 -158775.0056
466 -158623.3564
467 -158472.8048
468 -158511.0498
469 -158526.4458
470 -158511.5528
471 -158733.5230
472 -158969.4498
473 -158597.2175
474 -158980.3534
475 -158859.3197
476 -158680.6039
477 -158912.8638
478 -159114.1063
479 -158606.2330
480 -158649.0318
481 -158151.4250
482 -158437.5160
483 -158520.5811
484 -158479.4168
485 -158937.9669
486 -158958.4725
487 -159016.5477
488 -158781.7587
489 -158971.2012
490 -158478.4768
491 -158823.2866
492 -159251.4274
493 -159176.1052
494 -158990.7728
495 -158689.9088
496 -158906.4635
497 -158898.8513
498 -158606.3697
499 -158483.4319
500 -158675.9470
