# Supplementary material for: Assessing structure-function impacts on Vitellogenin by leveraging allelic variant found in honey bee subspecies Apis mellifera mellifera
Source: iScience. 2025 Jul 29;28(9):113241. doi: 10.1016/j.isci.2025.113241 (PMC12496180; doi:10.1016/j.isci.2025.113241)
Supplement: Data S1. Data and code for molecular dynamics [file mmc2.zip › MD_analysis/inputfiles/wt/step4.0_minimization.mdout]

          -------------------------------------------------------
          Amber 22 PMEMD                              2022
          -------------------------------------------------------

| PMEMD implementation of SANDER, Release 22

|  Compiled date/time: Thu Apr 14 19:06:37 2022
| Run on 01/29/2024 at 14:08:52

|   Executable path: pmemd
| Working directory: /home/vleipart/Documents/MDsim/Amberbb/wt2
|          Hostname: Unknown
  [-O]verwriting output

File Assignments:
|   MDIN: step4.0_minimization.mdin                                             
|  MDOUT: step4.0_minimization.mdout                                            
| INPCRD: step3_input.rst7                                                      
|   PARM: step3_input.parm7                                                     
| RESTRT: step4.0_minimization.rst7                                             
|   REFC: step3_input.rst7                                                      
|  MDVEL: mdvel                                                                 
|   MDEN: mden                                                                  
|  MDCRD: mdcrd                                                                 
| MDINFO: step4.0_minimization.mdinfo                                           
|  MDFRC: mdfrc                                                                 


 Here is the input file:

Minimization input file in explicit solvent                                    
 &cntrl                                                                        
    ! Minimization options                                                     
    imin=1,        ! Turn on minimization                                      
    maxcyc=5000,   ! Maximum number of minimization cycles                     
    ncyc=2500,     ! 100 steepest-descent steps, better for strained systems   
                                                                               
    ! Potential energy function options                                        
    cut=9.0,       ! nonbonded cutoff, in Angstroms                            
                                                                               
    ! Control how often information is printed to the output file              
    ntpr=100,      ! Print energies every 100 steps                            
    ntxo=2,        ! Write NetCDF format                                       
                                                                               
    ! Restraint options                                                        
    ntr=1,         ! Positional restraints for proteins, sugars, and ligands   
                                                                               
    ! Set water atom/residue names for SETTLE recognition                      
    watnam='WAT',  ! Water residues are named WAT                              
    owtnm='O',     ! Water oxygens are named O                                 
 /                                                                             
Protein posres                                                                 
1.0                                                                            
RES 1 303                                                                      
END                                                                            
END                                                                            
                                                                               


Note: ig = -1. Setting random seed to    40349 based on wallclock time in 
      microseconds.
| irandom = 1, using AMBER's internal random number generator (default).
 
 
| Conditional Compilation Defines Used:
| PUBFFT
| BINTRAJ
| EMIL

| Largest sphere to fit in unit cell has radius =    43.500

| New format PARM file being parsed.
| Version =    1.000 Date = 11/21/23 Time = 11:32:51

| Note: 1-4 EEL scale factors are being read from the topology file.

| Note: 1-4 VDW scale factors are being read from the topology file.
| Duplicated    0 dihedrals

| Duplicated    0 dihedrals

--------------------------------------------------------------------------------
   1.  RESOURCE   USE: 
--------------------------------------------------------------------------------

 getting new box info from bottom of inpcrd
 NATOM  =   61522 NTYPES =      18 NBONH =   59023 MBONA  =    2436
 NTHETH =    5472 MTHETA =    3299 NPHIH =   11036 MPHIA  =   10643
 NHPARM =       0 NPARM  =       0 NNB   =  102113 NRES   =   19283
 NBONA  =    2436 NTHETA =    3299 NPHIA =   10643 NUMBND =      74
 NUMANG =     169 NPTRA  =     377 NATYP =       0 NPHB   =       0
 IFBOX  =       1 NMXRS  =      24 IFCAP =       0 NEXTRA =       0
 NCOPY  =       0


| Coordinate Index Table dimensions:    17   17   17
| Direct force subcell size =     5.1176    5.1176    5.1176

     BOX TYPE: RECTILINEAR

--------------------------------------------------------------------------------
   2.  CONTROL  DATA  FOR  THE  RUN
--------------------------------------------------------------------------------

                                                                                

General flags:
     imin    =       1, nmropt  =       0

Nature and format of input:
     ntx     =       1, irest   =       0, ntrx    =       1

Nature and format of output:
     ntxo    =       2, ntpr    =     100, ntrx    =       1, ntwr    =       1
     iwrap   =       0, ntwx    =       0, ntwv    =       0, ntwe    =       0
     ioutfm  =       1, ntwprt  =       0, idecomp =       0, rbornstat=      0

Potential function:
     ntf     =       1, ntb     =       1, igb     =       0, nsnb    =      25
     ipol    =       0, gbsa    =       0, iesp    =       0
     dielc   =   1.00000, cut     =   9.00000, intdiel =   1.00000

Frozen or restrained atoms:
     ibelly  =       0, ntr     =       1
     restraint_wt =   0.00000

Energy minimization:
     maxcyc  =    5000, ncyc    =    2500, ntmin   =       1
     dx0     =   0.01000, drms    =   0.00010

| Intermolecular bonds treatment:
|     no_intermolecular_bonds =       1

| Energy averages sample interval:
|     ene_avg_sampling =       1

Ewald parameters:
     verbose =       0, ew_type =       0, nbflag  =       1, use_pme =       1
     vdwmeth =       1, eedmeth =       1, netfrc  =       0
     Box X =   87.000   Box Y =   87.000   Box Z =   87.000
     Alpha =   90.000   Beta  =   90.000   Gamma =   90.000
     NFFT1 =   90       NFFT2 =   90       NFFT3 =   90
     Cutoff=    9.000   Tol   =0.100E-04
     Ewald Coefficient =  0.30768
     Interpolation order =    4

    LOADING THE CONSTRAINED ATOMS AS GROUPS


   5.  REFERENCE ATOM COORDINATES

                                                                                  
    ----- READING GROUP     1; TITLE:
 Protein posres                                                              

     GROUP    1 HAS HARMONIC CONSTRAINTS     1.00000
 GRP    1 RES    1 TO   303
      Number of atoms in this group  =  4796
    ----- END OF GROUP READ -----

--------------------------------------------------------------------------------
   3.  ATOMIC COORDINATES AND VELOCITIES
--------------------------------------------------------------------------------

                                                                                
 begin time read from input coords =     0.000 ps

 
 Number of triangulated 3-point waters found:    18873

     Sum of charges from parm topology file =  -0.00000014
     Forcing neutrality...

| Dynamic Memory, Types Used:
| Reals             1768799
| Integers          2258838

| Nonbonded Pairs Initial Allocation:    14027016

--------------------------------------------------------------------------------
   4.  RESULTS
--------------------------------------------------------------------------------

 ---------------------------------------------------
 APPROXIMATING switch and d/dx switch using CUBIC SPLINE INTERPOLATION
 using   5000.0 points per unit in tabled values
 TESTING RELATIVE ERROR over r ranging from 0.0 to cutoff
| CHECK switch(x): max rel err =   0.2738E-14   at   2.422500
| CHECK d/dx switch(x): max rel err =   0.8314E-11   at   2.736960
 ---------------------------------------------------
|---------------------------------------------------
| APPROXIMATING direct energy using CUBIC SPLINE INTERPOLATION
|  with   50.0 points per unit in tabled values
| Relative Error Limit not exceeded for r .gt.   2.39
| APPROXIMATING direct force using CUBIC SPLINE INTERPOLATION
|  with   50.0 points per unit in tabled values
| Relative Error Limit not exceeded for r .gt.   2.84
|---------------------------------------------------


   NSTEP       ENERGY          RMS            GMAX         NAME    NUMBER
      1      -2.2439E+05     5.2100E+01     9.1176E+03     HB2      1577

 BOND    =    11481.7393  ANGLE   =      712.3201  DIHED      =     1305.1125
 UB      =        0.0000  IMP     =        0.0000  CMAP       =      258.1846
 VDWAALS =    30718.5539  EEL     =  -282880.2897  HBOND      =        0.0000
 1-4 VDW =     1609.1734  1-4 EEL =    12407.2979  RESTRAINT  =        0.0000


   NSTEP       ENERGY          RMS            GMAX         NAME    NUMBER
    100      -2.3792E+05     5.5071E-01     9.8227E+00     HG       1309

 BOND    =    14842.5015  ANGLE   =      602.1890  DIHED      =     1386.2047
 UB      =        0.0000  IMP     =        0.0000  CMAP       =      255.6982
 VDWAALS =    28680.5669  EEL     =  -296470.9648  HBOND      =        0.0000
 1-4 VDW =     1087.1240  1-4 EEL =    11584.6210  RESTRAINT  =      112.3066
 EAMBER  =  -238032.0596


   NSTEP       ENERGY          RMS            GMAX         NAME    NUMBER
    200      -2.4107E+05     4.3173E-01     1.0438E+01     CZ       4334

 BOND    =    15423.8167  ANGLE   =      615.2278  DIHED      =     1380.2910
 UB      =        0.0000  IMP     =        0.0000  CMAP       =      254.0246
 VDWAALS =    31282.8176  EEL     =  -302731.0576  HBOND      =        0.0000
 1-4 VDW =     1017.4875  1-4 EEL =    11478.2251  RESTRAINT  =      211.7261
 EAMBER  =  -241279.1673


   NSTEP       ENERGY          RMS            GMAX         NAME    NUMBER
    300      -2.4327E+05     3.6897E-01     7.9496E+00     CZ3      1033

 BOND    =    15811.4228  ANGLE   =      616.2318  DIHED      =     1376.3312
 UB      =        0.0000  IMP     =        0.0000  CMAP       =      251.8500
 VDWAALS =    33095.2693  EEL     =  -307132.5492  HBOND      =        0.0000
 1-4 VDW =      993.5168  1-4 EEL =    11432.7320  RESTRAINT  =      282.6011
 EAMBER  =  -243555.1954


   NSTEP       ENERGY          RMS            GMAX         NAME    NUMBER
    400      -2.4492E+05     1.3702E+00     1.6062E+02     CZ       3884

 BOND    =    16153.5463  ANGLE   =      621.9134  DIHED      =     1374.4486
 UB      =        0.0000  IMP     =        0.0000  CMAP       =      249.7955
 VDWAALS =    34458.1682  EEL     =  -310503.2088  HBOND      =        0.0000
 1-4 VDW =      982.2565  1-4 EEL =    11406.5488  RESTRAINT  =      334.7489
 EAMBER  =  -245256.5316


   NSTEP       ENERGY          RMS            GMAX         NAME    NUMBER
    500      -2.4631E+05     3.8240E-01     3.2308E+01     CZ       3884

 BOND    =    16335.7811  ANGLE   =      614.8589  DIHED      =     1372.2626
 UB      =        0.0000  IMP     =        0.0000  CMAP       =      248.0174
 VDWAALS =    35502.2720  EEL     =  -313125.9284  HBOND      =        0.0000
 1-4 VDW =      976.3361  1-4 EEL =    11390.7673  RESTRAINT  =      373.5948
 EAMBER  =  -246685.6331


   NSTEP       ENERGY          RMS            GMAX         NAME    NUMBER
    600      -2.4739E+05     1.0323E+00     1.2525E+02     CZ       3884

 BOND    =    16547.0738  ANGLE   =      617.2890  DIHED      =     1370.3970
 UB      =        0.0000  IMP     =        0.0000  CMAP       =      246.4426
 VDWAALS =    36357.8099  EEL     =  -315282.6268  HBOND      =        0.0000
 1-4 VDW =      972.4995  1-4 EEL =    11379.9359  RESTRAINT  =      404.0971
 EAMBER  =  -247791.1791


   NSTEP       ENERGY          RMS            GMAX         NAME    NUMBER
    700      -2.4834E+05     9.0540E-01     1.2478E+02     CG       4646

 BOND    =    16698.8703  ANGLE   =      615.5167  DIHED      =     1368.6115
 UB      =        0.0000  IMP     =        0.0000  CMAP       =      245.2274
 VDWAALS =    37086.4069  EEL     =  -317122.7274  HBOND      =        0.0000
 1-4 VDW =      969.6991  1-4 EEL =    11373.5179  RESTRAINT  =      429.0053
 EAMBER  =  -248764.8777


   NSTEP       ENERGY          RMS            GMAX         NAME    NUMBER
    800      -2.4914E+05     7.5763E-01     1.2556E+02     CG       4646

 BOND    =    16828.5011  ANGLE   =      615.1715  DIHED      =     1366.2672
 UB      =        0.0000  IMP     =        0.0000  CMAP       =      244.4244
 VDWAALS =    37706.7381  EEL     =  -318690.0722  HBOND      =        0.0000
 1-4 VDW =      967.2440  1-4 EEL =    11367.9823  RESTRAINT  =      449.4089
 EAMBER  =  -249593.7435


   NSTEP       ENERGY          RMS            GMAX         NAME    NUMBER
    900      -2.4985E+05     6.3175E-01     7.3146E+01     CZ       3884

 BOND    =    16944.6573  ANGLE   =      614.8472  DIHED      =     1364.1310
 UB      =        0.0000  IMP     =        0.0000  CMAP       =      243.8589
 VDWAALS =    38243.9302  EEL     =  -320055.6625  HBOND      =        0.0000
 1-4 VDW =      965.3019  1-4 EEL =    11364.6318  RESTRAINT  =      466.1787
 EAMBER  =  -250314.3041


   NSTEP       ENERGY          RMS            GMAX         NAME    NUMBER
   1000      -2.5050E+05     5.7535E-01     6.3399E+01     CZ       3884

 BOND    =    17052.9144  ANGLE   =      614.8505  DIHED      =     1363.3141
 UB      =        0.0000  IMP     =        0.0000  CMAP       =      243.3737
 VDWAALS =    38729.6136  EEL     =  -321303.4573  HBOND      =        0.0000
 1-4 VDW =      963.8220  1-4 EEL =    11360.2803  RESTRAINT  =      479.9790
 EAMBER  =  -250975.2886


   NSTEP       ENERGY          RMS            GMAX         NAME    NUMBER
   1100      -2.5106E+05     3.0777E-01     2.8304E+01     CD       1189

 BOND    =    17141.3739  ANGLE   =      613.7812  DIHED      =     1363.0674
 UB      =        0.0000  IMP     =        0.0000  CMAP       =      242.9459
 VDWAALS =    39142.0609  EEL     =  -322376.1910  HBOND      =        0.0000
 1-4 VDW =      962.6373  1-4 EEL =    11357.6187  RESTRAINT  =      490.5606
 EAMBER  =  -251552.7056


   NSTEP       ENERGY          RMS            GMAX         NAME    NUMBER
   1200      -2.5157E+05     2.0046E-01     8.8117E+00     CZ       3884

 BOND    =    17224.7469  ANGLE   =      613.8785  DIHED      =     1363.1478
 UB      =        0.0000  IMP     =        0.0000  CMAP       =      242.6234
 VDWAALS =    39506.9243  EEL     =  -323336.4669  HBOND      =        0.0000
 1-4 VDW =      961.6422  1-4 EEL =    11355.0428  RESTRAINT  =      499.2013
 EAMBER  =  -252068.4610


   NSTEP       ENERGY          RMS            GMAX         NAME    NUMBER
   1300      -2.5203E+05     1.8397E-01     6.5442E+00     CZ       3884

 BOND    =    17302.5582  ANGLE   =      613.8901  DIHED      =     1363.2717
 UB      =        0.0000  IMP     =        0.0000  CMAP       =      242.3848
 VDWAALS =    39843.1221  EEL     =  -324220.4290  HBOND      =        0.0000
 1-4 VDW =      960.8971  1-4 EEL =    11353.0570  RESTRAINT  =      506.4626
 EAMBER  =  -252541.2479


   NSTEP       ENERGY          RMS            GMAX         NAME    NUMBER
   1400      -2.5247E+05     2.2490E-01     1.7746E+01     CZ       3884

 BOND    =    17375.9943  ANGLE   =      614.0047  DIHED      =     1363.2912
 UB      =        0.0000  IMP     =        0.0000  CMAP       =      242.1974
 VDWAALS =    40158.3083  EEL     =  -325044.5302  HBOND      =        0.0000
 1-4 VDW =      960.3278  1-4 EEL =    11351.1724  RESTRAINT  =      512.7156
 EAMBER  =  -252979.2340


   NSTEP       ENERGY          RMS            GMAX         NAME    NUMBER
   1500      -2.5285E+05     6.2104E-01     6.6031E+01     CZ       3884

 BOND    =    17450.8368  ANGLE   =      615.4535  DIHED      =     1363.1199
 UB      =        0.0000  IMP     =        0.0000  CMAP       =      241.9940
 VDWAALS =    40442.6042  EEL     =  -325787.9838  HBOND      =        0.0000
 1-4 VDW =      959.8661  1-4 EEL =    11349.3117  RESTRAINT  =      518.0851
 EAMBER  =  -253364.7975


   NSTEP       ENERGY          RMS            GMAX         NAME    NUMBER
   1600      -2.5321E+05     1.6450E-01     7.0023E+00     CZ       3884

 BOND    =    17501.5735  ANGLE   =      613.7707  DIHED      =     1362.8855
 UB      =        0.0000  IMP     =        0.0000  CMAP       =      241.6619
 VDWAALS =    40700.7894  EEL     =  -326461.4256  HBOND      =        0.0000
 1-4 VDW =      959.4178  1-4 EEL =    11347.7390  RESTRAINT  =      522.7350
 EAMBER  =  -253733.5879


   NSTEP       ENERGY          RMS            GMAX         NAME    NUMBER
   1700      -2.5353E+05     5.3584E-01     7.9328E+01     CD       1189

 BOND    =    17563.7336  ANGLE   =      614.8875  DIHED      =     1362.9065
 UB      =        0.0000  IMP     =        0.0000  CMAP       =      241.2699
 VDWAALS =    40940.0211  EEL     =  -327084.3558  HBOND      =        0.0000
 1-4 VDW =      958.9948  1-4 EEL =    11345.5439  RESTRAINT  =      526.8938
 EAMBER  =  -254056.9985


   NSTEP       ENERGY          RMS            GMAX         NAME    NUMBER
   1800      -2.5383E+05     3.9707E-01     4.2855E+01     CZ       3884

 BOND    =    17610.8939  ANGLE   =      614.2641  DIHED      =     1363.0869
 UB      =        0.0000  IMP     =        0.0000  CMAP       =      240.9445
 VDWAALS =    41153.2615  EEL     =  -327643.9694  HBOND      =        0.0000
 1-4 VDW =      958.7007  1-4 EEL =    11344.1602  RESTRAINT  =      530.5344
 EAMBER  =  -254358.6576


   NSTEP       ENERGY          RMS            GMAX         NAME    NUMBER
   1900      -2.5411E+05     3.3613E-01     3.4298E+01     CZ       3884

 BOND    =    17656.3636  ANGLE   =      614.1687  DIHED      =     1363.5143
 UB      =        0.0000  IMP     =        0.0000  CMAP       =      240.8840
 VDWAALS =    41350.9082  EEL     =  -328166.5186  HBOND      =        0.0000
 1-4 VDW =      958.4061  1-4 EEL =    11342.7438  RESTRAINT  =      533.8746
 EAMBER  =  -254639.5300


   NSTEP       ENERGY          RMS            GMAX         NAME    NUMBER
   2000      -2.5437E+05     1.7769E-01     1.2250E+01     ND1       422

 BOND    =    17697.8616  ANGLE   =      613.6598  DIHED      =     1363.9125
 UB      =        0.0000  IMP     =        0.0000  CMAP       =      240.9185
 VDWAALS =    41535.3006  EEL     =  -328657.1359  HBOND      =        0.0000
 1-4 VDW =      958.0868  1-4 EEL =    11342.3049  RESTRAINT  =      537.0099
 EAMBER  =  -254905.0913


   NSTEP       ENERGY          RMS            GMAX         NAME    NUMBER
   2100      -2.5461E+05     1.3251E-01     4.2909E+00     ND1       422

 BOND    =    17737.8186  ANGLE   =      613.5495  DIHED      =     1364.4523
 UB      =        0.0000  IMP     =        0.0000  CMAP       =      240.9956
 VDWAALS =    41704.5554  EEL     =  -329110.0005  HBOND      =        0.0000
 1-4 VDW =      957.7752  1-4 EEL =    11342.0680  RESTRAINT  =      539.8910
 EAMBER  =  -255148.7858


   NSTEP       ENERGY          RMS            GMAX         NAME    NUMBER
   2200      -2.5483E+05     5.2334E-01     5.3490E+01     CZ       3884

 BOND    =    17782.8062  ANGLE   =      614.7989  DIHED      =     1365.3583
 UB      =        0.0000  IMP     =        0.0000  CMAP       =      241.0940
 VDWAALS =    41864.6802  EEL     =  -329541.2914  HBOND      =        0.0000
 1-4 VDW =      957.5176  1-4 EEL =    11342.0129  RESTRAINT  =      542.6144
 EAMBER  =  -255373.0233


   NSTEP       ENERGY          RMS            GMAX         NAME    NUMBER
   2300      -2.5506E+05     1.3834E-01     7.6523E+00     ND1       422

 BOND    =    17813.0051  ANGLE   =      613.3335  DIHED      =     1366.3950
 UB      =        0.0000  IMP     =        0.0000  CMAP       =      241.1895
 VDWAALS =    42016.6887  EEL     =  -329953.0166  HBOND      =        0.0000
 1-4 VDW =      957.2512  1-4 EEL =    11342.5765  RESTRAINT  =      545.1569
 EAMBER  =  -255602.5770


   NSTEP       ENERGY          RMS            GMAX         NAME    NUMBER
   2400      -2.5526E+05     3.5939E-01     3.7070E+01     ND1       422

 BOND    =    17850.6655  ANGLE   =      613.6326  DIHED      =     1367.2640
 UB      =        0.0000  IMP     =        0.0000  CMAP       =      241.2815
 VDWAALS =    42161.0910  EEL     =  -330340.9667  HBOND      =        0.0000
 1-4 VDW =      957.0358  1-4 EEL =    11342.8535  RESTRAINT  =      547.2320
 EAMBER  =  -255807.1429


   NSTEP       ENERGY          RMS            GMAX         NAME    NUMBER
   2500      -2.5546E+05     3.4816E-01     3.3321E+01     ND1       422

 BOND    =    17883.8368  ANGLE   =      613.0652  DIHED      =     1367.6381
 UB      =        0.0000  IMP     =        0.0000  CMAP       =      241.3709
 VDWAALS =    42300.0400  EEL     =  -330711.1333  HBOND      =        0.0000
 1-4 VDW =      956.8597  1-4 EEL =    11343.5583  RESTRAINT  =      548.8728
 EAMBER  =  -256004.7643


   NSTEP       ENERGY          RMS            GMAX         NAME    NUMBER
   2600      -2.5665E+05     3.9667E-01     3.9582E+01     CG       2557

 BOND    =    18087.9622  ANGLE   =      611.9415  DIHED      =     1369.1483
 UB      =        0.0000  IMP     =        0.0000  CMAP       =      242.5381
 VDWAALS =    43257.7544  EEL     =  -333077.6936  HBOND      =        0.0000
 1-4 VDW =      956.2291  1-4 EEL =    11345.9175  RESTRAINT  =      556.6741
 EAMBER  =  -257206.2026


   NSTEP       ENERGY          RMS            GMAX         NAME    NUMBER
   2700      -2.5703E+05     3.8300E-01     7.0733E+01     CG       2557

 BOND    =    18158.7252  ANGLE   =      614.9919  DIHED      =     1368.9285
 UB      =        0.0000  IMP     =        0.0000  CMAP       =      242.8685
 VDWAALS =    43476.6661  EEL     =  -333753.0440  HBOND      =        0.0000
 1-4 VDW =      956.3004  1-4 EEL =    11344.6614  RESTRAINT  =      558.2071
 EAMBER  =  -257589.9019


   NSTEP       ENERGY          RMS            GMAX         NAME    NUMBER
   2800      -2.5742E+05     3.4035E-01     5.7361E+01     CG       2557

 BOND    =    18221.4942  ANGLE   =      613.2371  DIHED      =     1368.9314
 UB      =        0.0000  IMP     =        0.0000  CMAP       =      243.1130
 VDWAALS =    43708.3687  EEL     =  -334430.4355  HBOND      =        0.0000
 1-4 VDW =      955.7670  1-4 EEL =    11342.3908  RESTRAINT  =      559.6027
 EAMBER  =  -257977.1332


   NSTEP       ENERGY          RMS            GMAX         NAME    NUMBER
   2900      -2.5777E+05     2.6331E-01     2.3819E+01     CB       3276

 BOND    =    18282.5364  ANGLE   =      612.5180  DIHED      =     1369.3571
 UB      =        0.0000  IMP     =        0.0000  CMAP       =      243.3236
 VDWAALS =    43924.0603  EEL     =  -335056.5719  HBOND      =        0.0000
 1-4 VDW =      955.1869  1-4 EEL =    11340.9864  RESTRAINT  =      560.5563
 EAMBER  =  -258328.6031


   NSTEP       ENERGY          RMS            GMAX         NAME    NUMBER
   3000      -2.5807E+05     2.5219E-01     2.2963E+01     CB       3276

 BOND    =    18333.0396  ANGLE   =      611.8918  DIHED      =     1370.2275
 UB      =        0.0000  IMP     =        0.0000  CMAP       =      243.3858
 VDWAALS =    44123.2397  EEL     =  -335607.0512  HBOND      =        0.0000
 1-4 VDW =      954.9807  1-4 EEL =    11340.1229  RESTRAINT  =      561.4157
 EAMBER  =  -258630.1633


   NSTEP       ENERGY          RMS            GMAX         NAME    NUMBER
   3100      -2.5837E+05     5.0360E-01     4.2022E+01     CD        105

 BOND    =    18404.9960  ANGLE   =      618.2652  DIHED      =     1370.4220
 UB      =        0.0000  IMP     =        0.0000  CMAP       =      243.3147
 VDWAALS =    44321.1904  EEL     =  -336180.1415  HBOND      =        0.0000
 1-4 VDW =      955.1445  1-4 EEL =    11338.6833  RESTRAINT  =      562.2837
 EAMBER  =  -258928.1253


   NSTEP       ENERGY          RMS            GMAX         NAME    NUMBER
   3200      -2.5862E+05     2.5277E-01     1.3808E+01     CB       3243

 BOND    =    18439.3612  ANGLE   =      612.5828  DIHED      =     1370.0247
 UB      =        0.0000  IMP     =        0.0000  CMAP       =      243.1346
 VDWAALS =    44481.8470  EEL     =  -336626.3981  HBOND      =        0.0000
 1-4 VDW =      955.2794  1-4 EEL =    11337.9550  RESTRAINT  =      562.3990
 EAMBER  =  -259186.2133


   NSTEP       ENERGY          RMS            GMAX         NAME    NUMBER
   3300      -2.5889E+05     3.2440E-01     1.4793E+01     H2      35695

 BOND    =    18497.8714  ANGLE   =      612.4523  DIHED      =     1370.0487
 UB      =        0.0000  IMP     =        0.0000  CMAP       =      243.4505
 VDWAALS =    44717.0820  EEL     =  -337188.7732  HBOND      =        0.0000
 1-4 VDW =      954.9626  1-4 EEL =    11337.5909  RESTRAINT  =      562.4552
 EAMBER  =  -259455.3149


   NSTEP       ENERGY          RMS            GMAX         NAME    NUMBER
   3400      -2.5929E+05     2.9809E-01     2.2665E+01     CG1      3249

 BOND    =    18579.3170  ANGLE   =      615.4631  DIHED      =     1370.0316
 UB      =        0.0000  IMP     =        0.0000  CMAP       =      243.5305
 VDWAALS =    44941.0856  EEL     =  -337890.5097  HBOND      =        0.0000
 1-4 VDW =      955.7571  1-4 EEL =    11337.2443  RESTRAINT  =      562.5301
 EAMBER  =  -259848.0806


   NSTEP       ENERGY          RMS            GMAX         NAME    NUMBER
   3500      -2.5957E+05     3.7607E-01     3.4326E+01     CD       2029

 BOND    =    18581.1055  ANGLE   =      616.6368  DIHED      =     1370.3518
 UB      =        0.0000  IMP     =        0.0000  CMAP       =      243.2436
 VDWAALS =    45097.8651  EEL     =  -338334.3775  HBOND      =        0.0000
 1-4 VDW =      955.8572  1-4 EEL =    11337.8142  RESTRAINT  =      563.3963
 EAMBER  =  -260131.5031


   NSTEP       ENERGY          RMS            GMAX         NAME    NUMBER
   3600      -2.5985E+05     2.3776E-01     2.3734E+01     CA       3274

 BOND    =    18671.0150  ANGLE   =      616.3562  DIHED      =     1370.4554
 UB      =        0.0000  IMP     =        0.0000  CMAP       =      243.2754
 VDWAALS =    45218.5032  EEL     =  -338832.3592  HBOND      =        0.0000
 1-4 VDW =      955.3512  1-4 EEL =    11337.8691  RESTRAINT  =      564.6059
 EAMBER  =  -260419.5335


   NSTEP       ENERGY          RMS            GMAX         NAME    NUMBER
   3700      -2.6001E+05     1.5671E-01     1.0040E+01     CE1      3282

 BOND    =    18675.3471  ANGLE   =      615.8465  DIHED      =     1371.2481
 UB      =        0.0000  IMP     =        0.0000  CMAP       =      243.3103
 VDWAALS =    45284.0968  EEL     =  -339060.0819  HBOND      =        0.0000
 1-4 VDW =      954.7003  1-4 EEL =    11340.8043  RESTRAINT  =      566.4453
 EAMBER  =  -260574.7284


   NSTEP       ENERGY          RMS            GMAX         NAME    NUMBER
   3800      -2.6014E+05     2.6235E-01     3.0617E+01     CD       2029

 BOND    =    18698.5090  ANGLE   =      617.7703  DIHED      =     1372.5628
 UB      =        0.0000  IMP     =        0.0000  CMAP       =      243.3263
 VDWAALS =    45342.0694  EEL     =  -339284.2064  HBOND      =        0.0000
 1-4 VDW =      954.5791  1-4 EEL =    11342.2635  RESTRAINT  =      569.5441
 EAMBER  =  -260713.1262


   NSTEP       ENERGY          RMS            GMAX         NAME    NUMBER
   3900      -2.6035E+05     2.4594E-01     1.6753E+01     CB       3276

 BOND    =    18732.9506  ANGLE   =      618.7252  DIHED      =     1371.3982
 UB      =        0.0000  IMP     =        0.0000  CMAP       =      243.3746
 VDWAALS =    45433.3842  EEL     =  -339618.4112  HBOND      =        0.0000
 1-4 VDW =      954.5349  1-4 EEL =    11343.4009  RESTRAINT  =      571.8737
 EAMBER  =  -260920.6425


   NSTEP       ENERGY          RMS            GMAX         NAME    NUMBER
   4000      -2.6051E+05     2.6404E-01     1.3106E+01     CD       1189

 BOND    =    18760.8419  ANGLE   =      619.5770  DIHED      =     1371.6464
 UB      =        0.0000  IMP     =        0.0000  CMAP       =      243.4773
 VDWAALS =    45509.0868  EEL     =  -339886.7186  HBOND      =        0.0000
 1-4 VDW =      954.5527  1-4 EEL =    11345.0766  RESTRAINT  =      571.2711
 EAMBER  =  -261082.4599


   NSTEP       ENERGY          RMS            GMAX         NAME    NUMBER
   4100      -2.6070E+05     2.2043E-01     2.7315E+01     CD       1189

 BOND    =    18799.7312  ANGLE   =      616.5919  DIHED      =     1369.5887
 UB      =        0.0000  IMP     =        0.0000  CMAP       =      243.5866
 VDWAALS =    45591.3283  EEL     =  -340194.7466  HBOND      =        0.0000
 1-4 VDW =      954.6116  1-4 EEL =    11345.1600  RESTRAINT  =      569.5204
 EAMBER  =  -261274.1483


   NSTEP       ENERGY          RMS            GMAX         NAME    NUMBER
   4200      -2.6079E+05     1.6838E-01     1.5584E+01     CD       1189

 BOND    =    18811.2994  ANGLE   =      616.5483  DIHED      =     1369.4136
 UB      =        0.0000  IMP     =        0.0000  CMAP       =      243.5658
 VDWAALS =    45639.9609  EEL     =  -340337.2894  HBOND      =        0.0000
 1-4 VDW =      954.7210  1-4 EEL =    11345.2759  RESTRAINT  =      568.7928
 EAMBER  =  -261356.5044


   NSTEP       ENERGY          RMS            GMAX         NAME    NUMBER
   4300      -2.6087E+05     1.0645E-01     6.5598E+00     CG       3375

 BOND    =    18824.9902  ANGLE   =      615.5217  DIHED      =     1368.2109
 UB      =        0.0000  IMP     =        0.0000  CMAP       =      243.6241
 VDWAALS =    45694.5522  EEL     =  -340486.2877  HBOND      =        0.0000
 1-4 VDW =      954.7983  1-4 EEL =    11345.6461  RESTRAINT  =      568.9080
 EAMBER  =  -261438.9441


   NSTEP       ENERGY          RMS            GMAX         NAME    NUMBER
   4400      -2.6096E+05     1.2068E-01     7.3315E+00     H1      33369

 BOND    =    18840.5455  ANGLE   =      615.7808  DIHED      =     1368.0302
 UB      =        0.0000  IMP     =        0.0000  CMAP       =      243.7792
 VDWAALS =    45747.6841  EEL     =  -340641.7885  HBOND      =        0.0000
 1-4 VDW =      954.7329  1-4 EEL =    11345.7776  RESTRAINT  =      569.1048
 EAMBER  =  -261525.4583


   NSTEP       ENERGY          RMS            GMAX         NAME    NUMBER
   4500      -2.6103E+05     9.6448E-02     6.3222E+00     CB       3276

 BOND    =    18852.8311  ANGLE   =      615.8641  DIHED      =     1367.4573
 UB      =        0.0000  IMP     =        0.0000  CMAP       =      244.1335
 VDWAALS =    45786.1127  EEL     =  -340770.1788  HBOND      =        0.0000
 1-4 VDW =      954.7775  1-4 EEL =    11346.4354  RESTRAINT  =      569.6730
 EAMBER  =  -261602.5672


   NSTEP       ENERGY          RMS            GMAX         NAME    NUMBER
   4600      -2.6111E+05     9.8692E-02     7.4694E+00     O       35594

 BOND    =    18862.6423  ANGLE   =      614.8065  DIHED      =     1366.2056
 UB      =        0.0000  IMP     =        0.0000  CMAP       =      244.2736
 VDWAALS =    45838.3440  EEL     =  -340907.0273  HBOND      =        0.0000
 1-4 VDW =      955.0135  1-4 EEL =    11347.2609  RESTRAINT  =      570.0815
 EAMBER  =  -261678.4809


   NSTEP       ENERGY          RMS            GMAX         NAME    NUMBER
   4700      -2.6120E+05     1.0438E-01     9.1109E+00     O       35594

 BOND    =    18880.7898  ANGLE   =      615.2822  DIHED      =     1365.8492
 UB      =        0.0000  IMP     =        0.0000  CMAP       =      243.6316
 VDWAALS =    45907.8759  EEL     =  -341087.9969  HBOND      =        0.0000
 1-4 VDW =      955.5913  1-4 EEL =    11349.3682  RESTRAINT  =      569.6956
 EAMBER  =  -261769.6088


   NSTEP       ENERGY          RMS            GMAX         NAME    NUMBER
   4800      -2.6128E+05     1.0024E-01     9.7785E+00     CG       3375

 BOND    =    18897.3399  ANGLE   =      614.5274  DIHED      =     1365.5167
 UB      =        0.0000  IMP     =        0.0000  CMAP       =      243.0550
 VDWAALS =    45963.4765  EEL     =  -341240.7249  HBOND      =        0.0000
 1-4 VDW =      955.6912  1-4 EEL =    11349.6878  RESTRAINT  =      570.2457
 EAMBER  =  -261851.4304


   NSTEP       ENERGY          RMS            GMAX         NAME    NUMBER
   4900      -2.6135E+05     9.7866E-02     9.9632E+00     CD       2029

 BOND    =    18910.5448  ANGLE   =      614.4419  DIHED      =     1365.1414
 UB      =        0.0000  IMP     =        0.0000  CMAP       =      242.6211
 VDWAALS =    46009.9025  EEL     =  -341372.6072  HBOND      =        0.0000
 1-4 VDW =      955.7415  1-4 EEL =    11349.4886  RESTRAINT  =      571.0929
 EAMBER  =  -261924.7255


   NSTEP       ENERGY          RMS            GMAX         NAME    NUMBER
   5000      -2.6141E+05     8.0066E-02     3.6704E+00     HA       3275

 BOND    =    18918.7836  ANGLE   =      614.2996  DIHED      =     1364.8923
 UB      =        0.0000  IMP     =        0.0000  CMAP       =      242.3500
 VDWAALS =    46044.2586  EEL     =  -341471.2831  HBOND      =        0.0000
 1-4 VDW =      955.8327  1-4 EEL =    11349.4095  RESTRAINT  =      571.8819
 EAMBER  =  -261981.4568


  Maximum number of minimization cycles reached.


                    FINAL RESULTS


   NSTEP       ENERGY          RMS            GMAX         NAME    NUMBER
   5000      -2.6141E+05     8.0066E-02     3.6704E+00     HA       3275

 BOND    =    18918.7836  ANGLE   =      614.2996  DIHED      =     1364.8923
 UB      =        0.0000  IMP     =        0.0000  CMAP       =      242.3500
 VDWAALS =    46044.2586  EEL     =  -341471.2831  HBOND      =        0.0000
 1-4 VDW =      955.8327  1-4 EEL =    11349.4095  RESTRAINT  =      571.8819
 EAMBER  =  -261981.4568
--------------------------------------------------------------------------------
   5.  TIMINGS
--------------------------------------------------------------------------------

|  NonSetup CPU Time in Major Routines:
|
|     Routine           Sec        %
|     ------------------------------
|     Nonbond        1068.52   97.86
|     Bond              3.40    0.31
|     Angle             2.06    0.19
|     Dihedral         12.87    1.18
|     Shake             0.00    0.00
|     Other             5.05    0.46
|     ------------------------------
|     Total          1091.90

|  PME Nonbond Pairlist CPU Time:
|
|     Routine              Sec        %
|     ---------------------------------
|     Set Up Cit           0.09    0.01
|     Build List          10.05    0.92
|     ---------------------------------
|     Total               10.14    0.93

|  PME Direct Force CPU Time:
|
|     Routine              Sec        %
|     ---------------------------------
|     NonBonded Calc     858.50   78.62
|     Exclude Masked       9.09    0.83
|     Other               10.76    0.99
|     ---------------------------------
|     Total              878.36   80.44

|  PME Reciprocal Force CPU Time:
|
|     Routine              Sec        %
|     ---------------------------------
|     1D bspline          21.36    1.96
|     Grid Charges        22.24    2.04
|     Scalar Sum          22.03    2.02
|     Gradient Sum        28.94    2.65
|     FFT                 84.43    7.73
|     ---------------------------------
|     Total              178.99   16.39

|  Setup CPU time:            0.34 seconds
|  NonSetup CPU time:      1091.90 seconds
|  Total CPU time:         1092.24 seconds     0.30 hours

|  Setup wall time:           0    seconds
|  NonSetup wall time:     1092    seconds
|  Total wall time:        1092    seconds     0.30 hours
