# Supplementary material for: Assessing structure-function impacts on Vitellogenin by leveraging allelic variant found in honey bee subspecies Apis mellifera mellifera
Source: iScience. 2025 Jul 29;28(9):113241. doi: 10.1016/j.isci.2025.113241 (PMC12496180; doi:10.1016/j.isci.2025.113241)
Supplement: Data S1. Data and code for molecular dynamics [file mmc2.zip › MD_analysis/inputfiles/wt/summary.TEMP]

0 73.54
1 47.55
2 51.98
3 52.24
4 51.91
5 51.30
6 50.91
7 50.82
8 50.52
9 50.26
10 50.27
11 50.72
12 50.57
13 50.34
14 50.27
15 50.24
16 50.28
17 50.54
18 49.96
19 50.17
20 50.20
21 50.03
22 50.07
23 50.43
24 49.90
25 50.06
26 50.09
27 50.32
28 49.95
29 50.36
30 50.29
31 50.05
32 49.99
33 49.81
34 50.36
35 50.14
36 50.48
37 50.33
38 49.67
39 49.99
40 50.01
41 50.14
42 50.21
43 50.14
44 49.84
45 50.23
46 50.11
47 50.10
48 49.71
49 49.64
50 49.85
51 49.74
52 49.72
53 50.07
54 50.13
55 50.45
56 50.27
57 50.08
58 50.55
59 50.29
60 50.15
61 50.24
62 50.38
63 50.21
64 50.38
65 50.10
66 50.28
67 50.29
68 49.98
69 50.06
70 49.88
71 50.09
72 50.15
73 49.97
74 50.21
75 50.02
76 50.15
77 50.28
78 50.16
79 50.11
80 50.24
81 50.21
82 49.86
83 49.83
84 50.11
85 50.24
86 49.94
87 49.97
88 49.88
89 50.32
90 49.98
91 49.68
92 49.75
93 50.00
94 50.20
95 49.83
96 50.20
97 50.03
98 50.13
99 50.22
100 50.36
101 50.17
102 50.28
103 49.74
104 50.43
105 49.77
106 49.78
107 50.00
108 50.55
109 49.91
110 50.06
111 50.26
112 50.29
113 49.83
114 50.18
115 49.97
116 49.70
117 50.07
118 50.00
119 50.14
120 50.01
121 50.00
122 49.97
123 50.14
124 50.12
125 49.80
126 71.83
127 89.49
128 96.10
129 98.46
130 100.10
131 100.28
132 99.79
133 101.16
134 100.18
135 100.63
136 99.73
137 99.58
138 99.66
139 100.78
140 100.94
141 100.23
142 100.16
143 100.38
144 99.99
145 99.74
146 99.91
147 99.83
148 100.44
149 101.09
150 100.63
151 100.15
152 100.34
153 99.38
154 100.11
155 99.74
156 99.81
157 100.53
158 100.29
159 100.22
160 100.14
161 99.94
162 99.96
163 100.22
164 99.99
165 100.04
166 100.29
167 100.03
168 99.86
169 99.89
170 99.40
171 100.65
172 100.22
173 99.52
174 100.07
175 99.88
176 99.90
177 100.72
178 99.72
179 100.09
180 100.42
181 100.80
182 100.93
183 100.04
184 99.50
185 99.13
186 99.98
187 99.30
188 99.49
189 99.10
190 99.89
191 99.87
192 100.81
193 100.48
194 100.22
195 100.65
196 100.86
197 100.93
198 100.31
199 100.37
200 100.25
201 100.44
202 99.64
203 100.41
204 99.96
205 99.99
206 100.39
207 99.22
208 99.57
209 100.02
210 99.77
211 100.36
212 100.30
213 100.38
214 100.05
215 99.63
216 99.58
217 100.12
218 100.32
219 100.70
220 100.74
221 100.02
222 100.12
223 100.75
224 100.26
225 100.46
226 100.26
227 100.05
228 99.95
229 100.31
230 100.63
231 100.14
232 100.09
233 100.50
234 99.64
235 99.68
236 99.40
237 99.92
238 100.19
239 100.12
240 99.48
241 100.13
242 99.72
243 100.13
244 100.47
245 99.92
246 99.55
247 100.01
248 100.70
249 99.21
250 100.39
251 142.03
252 175.70
253 187.86
254 194.38
255 196.87
256 197.77
257 198.88
258 200.00
259 199.84
260 200.50
261 200.93
262 200.33
263 199.51
264 201.09
265 200.26
266 200.72
267 200.49
268 201.21
269 201.63
270 199.73
271 199.09
272 197.60
273 199.54
274 200.06
275 200.15
276 199.48
277 200.43
278 200.41
279 199.63
280 200.15
281 199.74
282 199.76
283 199.82
284 199.56
285 200.07
286 200.03
287 199.53
288 199.17
289 198.86
290 199.75
291 201.18
292 199.64
293 200.46
294 199.70
295 199.99
296 200.04
297 201.66
298 200.69
299 200.37
300 200.60
301 197.94
302 199.77
303 200.25
304 200.22
305 199.42
306 200.36
307 200.97
308 199.33
309 199.56
310 199.66
311 199.78
312 200.75
313 199.55
314 200.50
315 199.22
316 198.24
317 197.75
318 199.10
319 200.27
320 200.39
321 199.25
322 200.29
323 199.95
324 199.04
325 200.37
326 200.34
327 199.92
328 199.65
329 200.07
330 200.39
331 200.39
332 200.55
333 200.84
334 200.76
335 201.05
336 200.02
337 200.15
338 199.87
339 200.89
340 200.76
341 200.39
342 198.94
343 200.31
344 200.24
345 199.22
346 199.21
347 200.56
348 200.10
349 201.29
350 200.70
351 200.77
352 198.65
353 200.60
354 198.35
355 198.69
356 198.96
357 200.57
358 199.63
359 199.88
360 199.40
361 198.00
362 200.19
363 200.83
364 199.95
365 199.71
366 201.61
367 200.94
368 202.14
369 201.16
370 200.60
371 198.84
372 200.33
373 200.76
374 200.80
375 200.05
376 221.56
377 259.72
378 274.52
379 285.31
380 289.86
381 293.76
382 296.98
383 299.90
384 298.47
385 299.47
386 297.71
387 300.22
388 300.36
389 301.10
390 298.63
391 302.37
392 301.82
393 300.61
394 299.39
395 299.56
396 301.31
397 299.16
398 300.46
399 300.53
400 299.57
401 296.51
402 300.98
403 297.12
404 301.70
405 299.72
406 301.09
407 299.09
408 300.96
409 301.55
410 297.48
411 299.12
412 298.86
413 301.39
414 298.96
415 298.68
416 298.27
417 298.83
418 300.59
419 299.77
420 300.67
421 299.17
422 296.52
423 299.65
424 300.64
425 299.69
426 297.89
427 298.74
428 298.56
429 299.71
430 298.60
431 298.65
432 299.64
433 297.80
434 298.48
435 299.15
436 299.82
437 298.70
438 300.93
439 302.65
440 301.92
441 300.78
442 300.34
443 300.94
444 300.05
445 298.59
446 300.01
447 298.61
448 299.64
449 301.33
450 300.15
451 298.94
452 299.63
453 298.38
454 298.45
455 299.23
456 300.32
457 299.93
458 303.50
459 300.76
460 299.90
461 300.50
462 300.85
463 299.47
464 302.27
465 300.22
466 299.89
467 299.93
468 299.96
469 299.04
470 300.27
471 299.80
472 300.31
473 300.00
474 298.67
475 297.99
476 302.32
477 299.83
478 297.84
479 300.75
480 301.48
481 301.79
482 301.40
483 300.15
484 301.32
485 300.21
486 299.29
487 299.48
488 301.40
489 298.29
490 300.23
491 299.55
492 298.51
493 299.34
494 299.80
495 300.06
496 298.95
497 299.58
498 297.80
499 300.73
500 299.80
