# Supplementary material for: Assessing structure-function impacts on Vitellogenin by leveraging allelic variant found in honey bee subspecies Apis mellifera mellifera
Source: iScience. 2025 Jul 29;28(9):113241. doi: 10.1016/j.isci.2025.113241 (PMC12496180; doi:10.1016/j.isci.2025.113241)
Supplement: Data S1. Data and code for molecular dynamics [file mmc2.zip › MD_analysis/inputfiles/wt/step4.0_minimization.mdinfo]

   NSTEP       ENERGY          RMS            GMAX         NAME    NUMBER
   4800      -2.6128E+05     1.0024E-01     9.7785E+00     CG       3375

 BOND    =    18897.3399  ANGLE   =      614.5274  DIHED      =     1365.5167
 UB      =        0.0000  IMP     =        0.0000  CMAP       =      243.0550
 VDWAALS =    45963.4765  EEL     =  -341240.7249  HBOND      =        0.0000
 1-4 VDW =      955.6912  1-4 EEL =    11349.6878  RESTRAINT  =      570.2457
 EAMBER  =  -261851.4304
