# Supplementary material for: Assessing structure-function impacts on Vitellogenin by leveraging allelic variant found in honey bee subspecies Apis mellifera mellifera
Source: iScience. 2025 Jul 29;28(9):113241. doi: 10.1016/j.isci.2025.113241 (PMC12496180; doi:10.1016/j.isci.2025.113241)
Supplement: Data S1. Data and code for molecular dynamics [file mmc2.zip › MD_analysis/inputfiles/wt/step3_input.pdb]

ATOM      1  N   ASN    21     -16.562   6.110   0.966  1.00  0.00      PROA N
ATOM      2  H1  ASN    21     -17.429   5.604   1.080  1.00  0.00      PROA H
ATOM      3  H2  ASN    21     -16.730   6.913   0.377  1.00  0.00      PROA H
ATOM      4  H3  ASN    21     -16.133   6.229   1.872  1.00  0.00      PROA H
ATOM      5  CA  ASN    21     -15.629   5.255   0.203  1.00  0.00      PROA C
ATOM      6  HA  ASN    21     -15.345   5.760  -0.721  1.00  0.00      PROA H
ATOM      7  CB  ASN    21     -14.380   4.994   1.055  1.00  0.00      PROA C
ATOM      8  HB2 ASN    21     -14.671   4.518   1.991  1.00  0.00      PROA H
ATOM      9  HB3 ASN    21     -13.698   4.340   0.511  1.00  0.00      PROA H
ATOM     10  CG  ASN    21     -13.732   6.343   1.319  1.00  0.00      PROA C
ATOM     11  OD1 ASN    21     -13.688   6.811   2.455  1.00  0.00      PROA O
ATOM     12  ND2 ASN    21     -13.221   6.989   0.236  1.00  0.00      PROA N
ATOM     13 HD21 ASN    21     -12.778   7.889   0.351  1.00  0.00      PROA H
ATOM     14 HD22 ASN    21     -13.287   6.565  -0.679  1.00  0.00      PROA H
ATOM     15  C   ASN    21     -16.278   3.943  -0.088  1.00  0.00      PROA C
ATOM     16  O   ASN    21     -16.027   3.336  -1.130  1.00  0.00      PROA O
ATOM     17  N   TRP    22     -17.170   3.493   0.819  1.00  0.00      PROA N
ATOM     18  H   TRP    22     -17.435   4.077   1.599  1.00  0.00      PROA H
ATOM     19  CA  TRP    22     -17.733   2.186   0.664  1.00  0.00      PROA C
ATOM     20  HA  TRP    22     -17.467   1.789  -0.315  1.00  0.00      PROA H
ATOM     21  CB  TRP    22     -17.207   1.223   1.746  1.00  0.00      PROA C
ATOM     22  HB2 TRP    22     -17.618   1.505   2.715  1.00  0.00      PROA H
ATOM     23  HB3 TRP    22     -17.512   0.205   1.505  1.00  0.00      PROA H
ATOM     24  CG  TRP    22     -15.695   1.229   1.873  1.00  0.00      PROA C
ATOM     25  CD1 TRP    22     -14.933   1.949   2.748  1.00  0.00      PROA C
ATOM     26  HD1 TRP    22     -15.411   2.608   3.472  1.00  0.00      PROA H
ATOM     27  NE1 TRP    22     -13.598   1.693   2.539  1.00  0.00      PROA N
ATOM     28  HE1 TRP    22     -12.833   2.102   3.057  1.00  0.00      PROA H
ATOM     29  CE2 TRP    22     -13.486   0.784   1.505  1.00  0.00      PROA C
ATOM     30  CZ2 TRP    22     -12.383   0.214   0.928  1.00  0.00      PROA C
ATOM     31  HZ2 TRP    22     -11.386   0.471   1.287  1.00  0.00      PROA H
ATOM     32  CH2 TRP    22     -12.591  -0.677  -0.103  1.00  0.00      PROA C
ATOM     33  HH2 TRP    22     -11.741  -1.153  -0.592  1.00  0.00      PROA H
ATOM     34  CZ3 TRP    22     -13.866  -0.983  -0.535  1.00  0.00      PROA C
ATOM     35  HZ3 TRP    22     -14.009  -1.691  -1.351  1.00  0.00      PROA H
ATOM     36  CE3 TRP    22     -14.978  -0.410   0.045  1.00  0.00      PROA C
ATOM     37  HE3 TRP    22     -15.974  -0.666  -0.315  1.00  0.00      PROA H
ATOM     38  CD2 TRP    22     -14.773   0.472   1.067  1.00  0.00      PROA C
ATOM     39  C   TRP    22     -19.222   2.284   0.835  1.00  0.00      PROA C
ATOM     40  O   TRP    22     -19.744   3.299   1.293  1.00  0.00      PROA O
ATOM     41  N   GLN    23     -19.935   1.204   0.445  1.00  0.00      PROA N
ATOM     42  H   GLN    23     -19.461   0.395   0.068  1.00  0.00      PROA H
ATOM     43  CA  GLN    23     -21.369   1.109   0.528  1.00  0.00      PROA C
ATOM     44  HA  GLN    23     -21.785   2.088   0.765  1.00  0.00      PROA H
ATOM     45  CB  GLN    23     -21.984   0.631  -0.794  1.00  0.00      PROA C
ATOM     46  HB2 GLN    23     -21.582  -0.349  -1.050  1.00  0.00      PROA H
ATOM     47  HB3 GLN    23     -23.067   0.563  -0.688  1.00  0.00      PROA H
ATOM     48  CG  GLN    23     -21.687   1.579  -1.958  1.00  0.00      PROA C
ATOM     49  HG2 GLN    23     -22.289   2.481  -1.856  1.00  0.00      PROA H
ATOM     50  HG3 GLN    23     -20.630   1.845  -1.950  1.00  0.00      PROA H
ATOM     51  CD  GLN    23     -22.035   0.862  -3.255  1.00  0.00      PROA C
ATOM     52  OE1 GLN    23     -23.158   0.396  -3.448  1.00  0.00      PROA O
ATOM     53  NE2 GLN    23     -21.041   0.769  -4.176  1.00  0.00      PROA N
ATOM     54 HE21 GLN    23     -21.214   0.304  -5.056  1.00  0.00      PROA H
ATOM     55 HE22 GLN    23     -20.133   1.164  -3.977  1.00  0.00      PROA H
ATOM     56  C   GLN    23     -21.688   0.079   1.577  1.00  0.00      PROA C
ATOM     57  O   GLN    23     -20.967  -0.904   1.734  1.00  0.00      PROA O
ATOM     58  N   VAL    24     -22.808   0.284   2.304  1.00  0.00      PROA N
ATOM     59  H   VAL    24     -23.438   1.034   2.059  1.00  0.00      PROA H
ATOM     60  CA  VAL    24     -23.230  -0.488   3.453  1.00  0.00      PROA C
ATOM     61  HA  VAL    24     -22.409  -0.557   4.166  1.00  0.00      PROA H
ATOM     62  CB  VAL    24     -24.402   0.118   4.164  1.00  0.00      PROA C
ATOM     63  HB  VAL    24     -24.186   1.160   4.400  1.00  0.00      PROA H
ATOM     64  CG1 VAL    24     -25.634   0.036   3.244  1.00  0.00      PROA C
ATOM     65 HG11 VAL    24     -25.843  -1.008   3.008  1.00  0.00      PROA H
ATOM     66 HG12 VAL    24     -26.495   0.473   3.749  1.00  0.00      PROA H
ATOM     67 HG13 VAL    24     -25.437   0.584   2.322  1.00  0.00      PROA H
ATOM     68  CG2 VAL    24     -24.576  -0.612   5.505  1.00  0.00      PROA C
ATOM     69 HG21 VAL    24     -23.673  -0.494   6.103  1.00  0.00      PROA H
ATOM     70 HG22 VAL    24     -25.425  -0.189   6.043  1.00  0.00      PROA H
ATOM     71 HG23 VAL    24     -24.754  -1.672   5.322  1.00  0.00      PROA H
ATOM     72  C   VAL    24     -23.612  -1.916   3.170  1.00  0.00      PROA C
ATOM     73  O   VAL    24     -23.639  -2.772   4.040  1.00  0.00      PROA O
ATOM     74  N   GLY    25     -24.128  -2.217   2.001  1.00  0.00      PROA N
ATOM     75  H   GLY    25     -24.230  -1.503   1.294  1.00  0.00      PROA H
ATOM     76  CA  GLY    25     -24.543  -3.565   1.737  1.00  0.00      PROA C
ATOM     77  HA2 GLY    25     -24.942  -4.008   2.650  1.00  0.00      PROA H
ATOM     78  HA3 GLY    25     -25.315  -3.564   0.968  1.00  0.00      PROA H
ATOM     79  C   GLY    25     -23.492  -4.504   1.256  1.00  0.00      PROA C
ATOM     80  O   GLY    25     -23.720  -5.713   1.255  1.00  0.00      PROA O
ATOM     81  N   ASN    26     -22.362  -3.999   0.740  1.00  0.00      PROA N
ATOM     82  H   ASN    26     -22.081  -3.055   0.966  1.00  0.00      PROA H
ATOM     83  CA  ASN    26     -21.643  -4.894  -0.118  1.00  0.00      PROA C
ATOM     84  HA  ASN    26     -22.226  -5.803  -0.265  1.00  0.00      PROA H
ATOM     85  CB  ASN    26     -21.384  -4.242  -1.484  1.00  0.00      PROA C
ATOM     86  HB2 ASN    26     -20.786  -3.341  -1.350  1.00  0.00      PROA H
ATOM     87  HB3 ASN    26     -20.847  -4.941  -2.125  1.00  0.00      PROA H
ATOM     88  CG  ASN    26     -22.749  -3.897  -2.088  1.00  0.00      PROA C
ATOM     89  OD1 ASN    26     -23.576  -4.774  -2.333  1.00  0.00      PROA O
ATOM     90  ND2 ASN    26     -22.996  -2.581  -2.322  1.00  0.00      PROA N
ATOM     91 HD21 ASN    26     -23.881  -2.299  -2.720  1.00  0.00      PROA H
ATOM     92 HD22 ASN    26     -22.295  -1.890  -2.098  1.00  0.00      PROA H
ATOM     93  C   ASN    26     -20.358  -5.448   0.411  1.00  0.00      PROA C
ATOM     94  O   ASN    26     -19.836  -5.056   1.455  1.00  0.00      PROA O
ATOM     95  N   GLU    27     -19.850  -6.457  -0.334  1.00  0.00      PROA N
ATOM     96  H   GLU    27     -20.342  -6.774  -1.157  1.00  0.00      PROA H
ATOM     97  CA  GLU    27     -18.622  -7.111  -0.002  1.00  0.00      PROA C
ATOM     98  HA  GLU    27     -18.216  -6.680   0.913  1.00  0.00      PROA H
ATOM     99  CB  GLU    27     -18.745  -8.625   0.236  1.00  0.00      PROA C
ATOM    100  HB2 GLU    27     -17.776  -9.027   0.530  1.00  0.00      PROA H
ATOM    101  HB3 GLU    27     -19.470  -8.810   1.029  1.00  0.00      PROA H
ATOM    102  CG  GLU    27     -19.205  -9.420  -0.980  1.00  0.00      PROA C
ATOM    103  HG2 GLU    27     -20.241  -9.171  -1.207  1.00  0.00      PROA H
ATOM    104  HG3 GLU    27     -18.576  -9.173  -1.835  1.00  0.00      PROA H
ATOM    105  CD  GLU    27     -19.077 -10.899  -0.634  1.00  0.00      PROA C
ATOM    106  OE1 GLU    27     -18.449 -11.216   0.412  1.00  0.00      PROA O
ATOM    107  OE2 GLU    27     -19.607 -11.732  -1.415  1.00  0.00      PROA O
ATOM    108  C   GLU    27     -17.659  -6.909  -1.128  1.00  0.00      PROA C
ATOM    109  O   GLU    27     -18.000  -7.048  -2.302  1.00  0.00      PROA O
ATOM    110  N   TYR    28     -16.400  -6.587  -0.778  1.00  0.00      PROA N
ATOM    111  H   TYR    28     -16.145  -6.532   0.198  1.00  0.00      PROA H
ATOM    112  CA  TYR    28     -15.406  -6.319  -1.772  1.00  0.00      PROA C
ATOM    113  HA  TYR    28     -15.878  -6.271  -2.754  1.00  0.00      PROA H
ATOM    114  CB  TYR    28     -14.670  -4.987  -1.542  1.00  0.00      PROA C
ATOM    115  HB2 TYR    28     -14.200  -4.997  -0.559  1.00  0.00      PROA H
ATOM    116  HB3 TYR    28     -13.906  -4.857  -2.308  1.00  0.00      PROA H
ATOM    117  CG  TYR    28     -15.667  -3.883  -1.622  1.00  0.00      PROA C
ATOM    118  CD1 TYR    28     -16.475  -3.592  -0.546  1.00  0.00      PROA C
ATOM    119  HD1 TYR    28     -16.388  -4.171   0.373  1.00  0.00      PROA H
ATOM    120  CE1 TYR    28     -17.396  -2.574  -0.620  1.00  0.00      PROA C
ATOM    121  HE1 TYR    28     -18.036  -2.355   0.235  1.00  0.00      PROA H
ATOM    122  CZ  TYR    28     -17.509  -1.832  -1.773  1.00  0.00      PROA C
ATOM    123  OH  TYR    28     -18.455  -0.786  -1.853  1.00  0.00      PROA O
ATOM    124  HH  TYR    28     -18.965  -0.680  -1.047  1.00  0.00      PROA H
ATOM    125  CE2 TYR    28     -16.699  -2.111  -2.846  1.00  0.00      PROA C
ATOM    126  HE2 TYR    28     -16.784  -1.524  -3.761  1.00  0.00      PROA H
ATOM    127  CD2 TYR    28     -15.780  -3.132  -2.767  1.00  0.00      PROA C
ATOM    128  HD2 TYR    28     -15.138  -3.342  -3.623  1.00  0.00      PROA H
ATOM    129  C   TYR    28     -14.368  -7.384  -1.643  1.00  0.00      PROA C
ATOM    130  O   TYR    28     -13.994  -7.769  -0.536  1.00  0.00      PROA O
ATOM    131  N   THR    29     -13.897  -7.911  -2.790  1.00  0.00      PROA N
ATOM    132  H   THR    29     -14.265  -7.600  -3.677  1.00  0.00      PROA H
ATOM    133  CA  THR    29     -12.877  -8.914  -2.756  1.00  0.00      PROA C
ATOM    134  HA  THR    29     -12.615  -9.131  -1.720  1.00  0.00      PROA H
ATOM    135  CB  THR    29     -13.289 -10.205  -3.397  1.00  0.00      PROA C
ATOM    136  HB  THR    29     -13.484 -10.039  -4.457  1.00  0.00      PROA H
ATOM    137  CG2 THR    29     -12.152 -11.227  -3.230  1.00  0.00      PROA C
ATOM    138 HG21 THR    29     -11.960 -11.386  -2.169  1.00  0.00      PROA H
ATOM    139 HG22 THR    29     -12.440 -12.171  -3.692  1.00  0.00      PROA H
ATOM    140 HG23 THR    29     -11.249 -10.848  -3.709  1.00  0.00      PROA H
ATOM    141  OG1 THR    29     -14.467 -10.698  -2.774  1.00  0.00      PROA O
ATOM    142  HG1 THR    29     -14.727 -11.524  -3.189  1.00  0.00      PROA H
ATOM    143  C   THR    29     -11.708  -8.375  -3.519  1.00  0.00      PROA C
ATOM    144  O   THR    29     -11.849  -7.910  -4.650  1.00  0.00      PROA O
ATOM    145  N   TYR    30     -10.510  -8.435  -2.905  1.00  0.00      PROA N
ATOM    146  H   TYR    30     -10.431  -8.862  -1.994  1.00  0.00      PROA H
ATOM    147  CA  TYR    30      -9.341  -7.896  -3.533  1.00  0.00      PROA C
ATOM    148  HA  TYR    30      -9.603  -7.506  -4.517  1.00  0.00      PROA H
ATOM    149  CB  TYR    30      -8.688  -6.745  -2.743  1.00  0.00      PROA C
ATOM    150  HB2 TYR    30      -8.560  -7.044  -1.703  1.00  0.00      PROA H
ATOM    151  HB3 TYR    30      -7.715  -6.513  -3.176  1.00  0.00      PROA H
ATOM    152  CG  TYR    30      -9.557  -5.535  -2.806  1.00  0.00      PROA C
ATOM    153  CD1 TYR    30     -10.626  -5.377  -1.954  1.00  0.00      PROA C
ATOM    154  HD1 TYR    30     -10.854  -6.149  -1.218  1.00  0.00      PROA H
ATOM    155  CE1 TYR    30     -11.413  -4.250  -2.022  1.00  0.00      PROA C
ATOM    156  HE1 TYR    30     -12.257  -4.132  -1.342  1.00  0.00      PROA H
ATOM    157  CZ  TYR    30     -11.140  -3.268  -2.946  1.00  0.00      PROA C
ATOM    158  OH  TYR    30     -11.945  -2.112  -3.017  1.00  0.00      PROA O
ATOM    159  HH  TYR    30     -12.658  -2.111  -2.374  1.00  0.00      PROA H
ATOM    160  CE2 TYR    30     -10.073  -3.415  -3.796  1.00  0.00      PROA C
ATOM    161  HE2 TYR    30      -9.848  -2.638  -4.526  1.00  0.00      PROA H
ATOM    162  CD2 TYR    30      -9.291  -4.543  -3.723  1.00  0.00      PROA C
ATOM    163  HD2 TYR    30      -8.448  -4.645  -4.406  1.00  0.00      PROA H
ATOM    164  C   TYR    30      -8.311  -8.975  -3.636  1.00  0.00      PROA C
ATOM    165  O   TYR    30      -8.244  -9.877  -2.803  1.00  0.00      PROA O
ATOM    166  N   LEU    31      -7.487  -8.906  -4.704  1.00  0.00      PROA N
ATOM    167  H   LEU    31      -7.617  -8.182  -5.395  1.00  0.00      PROA H
ATOM    168  CA  LEU    31      -6.424  -9.848  -4.877  1.00  0.00      PROA C
ATOM    169  HA  LEU    31      -6.659 -10.765  -4.335  1.00  0.00      PROA H
ATOM    170  CB  LEU    31      -6.153 -10.252  -6.338  1.00  0.00      PROA C
ATOM    171  HB2 LEU    31      -6.122  -9.360  -6.962  1.00  0.00      PROA H
ATOM    172  HB3 LEU    31      -5.197 -10.772  -6.400  1.00  0.00      PROA H
ATOM    173  CG  LEU    31      -7.217 -11.190  -6.942  1.00  0.00      PROA C
ATOM    174  HG  LEU    31      -7.299 -12.090  -6.331  1.00  0.00      PROA H
ATOM    175  CD1 LEU    31      -8.604 -10.531  -7.006  1.00  0.00      PROA C
ATOM    176 HD11 LEU    31      -8.553  -9.635  -7.625  1.00  0.00      PROA H
ATOM    177 HD12 LEU    31      -9.320 -11.231  -7.439  1.00  0.00      PROA H
ATOM    178 HD13 LEU    31      -8.925 -10.260  -6.000  1.00  0.00      PROA H
ATOM    179  CD2 LEU    31      -6.753 -11.738  -8.300  1.00  0.00      PROA C
ATOM    180 HD21 LEU    31      -5.826 -12.297  -8.170  1.00  0.00      PROA H
ATOM    181 HD22 LEU    31      -7.519 -12.398  -8.708  1.00  0.00      PROA H
ATOM    182 HD23 LEU    31      -6.583 -10.910  -8.988  1.00  0.00      PROA H
ATOM    183  C   LEU    31      -5.181  -9.214  -4.345  1.00  0.00      PROA C
ATOM    184  O   LEU    31      -4.891  -8.053  -4.631  1.00  0.00      PROA O
ATOM    185  N   VAL    32      -4.411  -9.972  -3.538  1.00  0.00      PROA N
ATOM    186  H   VAL    32      -4.667 -10.932  -3.352  1.00  0.00      PROA H
ATOM    187  CA  VAL    32      -3.227  -9.430  -2.939  1.00  0.00      PROA C
ATOM    188  HA  VAL    32      -3.205  -8.350  -3.089  1.00  0.00      PROA H
ATOM    189  CB  VAL    32      -3.132  -9.676  -1.462  1.00  0.00      PROA C
ATOM    190  HB  VAL    32      -3.173 -10.748  -1.269  1.00  0.00      PROA H
ATOM    191  CG1 VAL    32      -1.800  -9.108  -0.942  1.00  0.00      PROA C
ATOM    192 HG11 VAL    32      -1.760  -8.036  -1.138  1.00  0.00      PROA H
ATOM    193 HG12 VAL    32      -1.724  -9.284   0.131  1.00  0.00      PROA H
ATOM    194 HG13 VAL    32      -0.971  -9.600  -1.450  1.00  0.00      PROA H
ATOM    195  CG2 VAL    32      -4.365  -9.056  -0.787  1.00  0.00      PROA C
ATOM    196 HG21 VAL    32      -5.269  -9.517  -1.184  1.00  0.00      PROA H
ATOM    197 HG22 VAL    32      -4.314  -9.225   0.289  1.00  0.00      PROA H
ATOM    198 HG23 VAL    32      -4.387  -7.984  -0.985  1.00  0.00      PROA H
ATOM    199  C   VAL    32      -2.035 -10.068  -3.570  1.00  0.00      PROA C
ATOM    200  O   VAL    32      -1.970 -11.288  -3.722  1.00  0.00      PROA O
ATOM    201  N   ARG    33      -1.062  -9.225  -3.965  1.00  0.00      PROA N
ATOM    202  H   ARG    33      -1.173  -8.230  -3.836  1.00  0.00      PROA H
ATOM    203  CA  ARG    33       0.147  -9.693  -4.571  1.00  0.00      PROA C
ATOM    204  HA  ARG    33       0.246 -10.765  -4.405  1.00  0.00      PROA H
ATOM    205  CB  ARG    33       0.187  -9.449  -6.089  1.00  0.00      PROA C
ATOM    206  HB2 ARG    33       0.013  -8.392  -6.292  1.00  0.00      PROA H
ATOM    207  HB3 ARG    33       1.163  -9.737  -6.478  1.00  0.00      PROA H
ATOM    208  CG  ARG    33      -0.860 -10.234  -6.883  1.00  0.00      PROA C
ATOM    209  HG2 ARG    33      -1.776 -10.312  -6.298  1.00  0.00      PROA H
ATOM    210  HG3 ARG    33      -1.069  -9.716  -7.819  1.00  0.00      PROA H
ATOM    211  CD  ARG    33      -0.401 -11.653  -7.226  1.00  0.00      PROA C
ATOM    212  HD2 ARG    33       0.514 -11.607  -7.816  1.00  0.00      PROA H
ATOM    213  HD3 ARG    33      -0.212 -12.206  -6.306  1.00  0.00      PROA H
ATOM    214  NE  ARG    33      -1.486 -12.312  -8.009  1.00  0.00      PROA N
ATOM    215  HE  ARG    33      -1.452 -12.261  -9.017  1.00  0.00      PROA H
ATOM    216  CZ  ARG    33      -2.506 -12.970  -7.384  1.00  0.00      PROA C
ATOM    217  NH1 ARG    33      -2.585 -12.986  -6.023  1.00  0.00      PROA N
ATOM    218 HH11 ARG    33      -1.885 -12.508  -5.474  1.00  0.00      PROA H
ATOM    219 HH12 ARG    33      -3.343 -13.476  -5.570  1.00  0.00      PROA H
ATOM    220  NH2 ARG    33      -3.448 -13.619  -8.129  1.00  0.00      PROA N
ATOM    221 HH21 ARG    33      -3.386 -13.608  -9.137  1.00  0.00      PROA H
ATOM    222 HH22 ARG    33      -4.203 -14.107  -7.669  1.00  0.00      PROA H
ATOM    223  C   ARG    33       1.249  -8.862  -3.996  1.00  0.00      PROA C
ATOM    224  O   ARG    33       1.093  -7.652  -3.830  1.00  0.00      PROA O
ATOM    225  N   SER    34       2.394  -9.489  -3.662  1.00  0.00      PROA N
ATOM    226  H   SER    34       2.476 -10.488  -3.784  1.00  0.00      PROA H
ATOM    227  CA  SER    34       3.493  -8.735  -3.133  1.00  0.00      PROA C
ATOM    228  HA  SER    34       3.502  -7.741  -3.582  1.00  0.00      PROA H
ATOM    229  CB  SER    34       3.436  -8.547  -1.610  1.00  0.00      PROA C
ATOM    230  HB2 SER    34       4.260  -7.909  -1.291  1.00  0.00      PROA H
ATOM    231  HB3 SER    34       2.489  -8.081  -1.336  1.00  0.00      PROA H
ATOM    232  OG  SER    34       3.543  -9.807  -0.966  1.00  0.00      PROA O
ATOM    233  HG  SER    34       3.507  -9.685  -0.014  1.00  0.00      PROA H
ATOM    234  C   SER    34       4.747  -9.490  -3.423  1.00  0.00      PROA C
ATOM    235  O   SER    34       4.710 -10.681  -3.730  1.00  0.00      PROA O
ATOM    236  N   ARG    35       5.899  -8.793  -3.351  1.00  0.00      PROA N
ATOM    237  H   ARG    35       5.881  -7.809  -3.127  1.00  0.00      PROA H
ATOM    238  CA  ARG    35       7.162  -9.432  -3.591  1.00  0.00      PROA C
ATOM    239  HA  ARG    35       7.130 -10.454  -3.213  1.00  0.00      PROA H
ATOM    240  CB  ARG    35       7.530  -9.498  -5.080  1.00  0.00      PROA C
ATOM    241  HB2 ARG    35       8.505  -9.971  -5.194  1.00  0.00      PROA H
ATOM    242  HB3 ARG    35       6.780 -10.080  -5.615  1.00  0.00      PROA H
ATOM    243  CG  ARG    35       7.595  -8.105  -5.713  1.00  0.00      PROA C
ATOM    244  HG2 ARG    35       6.585  -7.723  -5.858  1.00  0.00      PROA H
ATOM    245  HG3 ARG    35       8.147  -7.432  -5.056  1.00  0.00      PROA H
ATOM    246  CD  ARG    35       8.285  -8.050  -7.076  1.00  0.00      PROA C
ATOM    247  HD2 ARG    35       8.258  -7.029  -7.457  1.00  0.00      PROA H
ATOM    248  HD3 ARG    35       9.322  -8.372  -6.972  1.00  0.00      PROA H
ATOM    249  NE  ARG    35       7.557  -8.961  -8.002  1.00  0.00      PROA N
ATOM    250  HE  ARG    35       6.596  -8.751  -8.228  1.00  0.00      PROA H
ATOM    251  CZ  ARG    35       8.197 -10.049  -8.519  1.00  0.00      PROA C
ATOM    252  NH1 ARG    35       9.482 -10.325  -8.149  1.00  0.00      PROA N
ATOM    253 HH11 ARG    35       9.956  -9.722  -7.492  1.00  0.00      PROA H
ATOM    254 HH12 ARG    35       9.953 -11.131  -8.535  1.00  0.00      PROA H
ATOM    255  NH2 ARG    35       7.561 -10.851  -9.421  1.00  0.00      PROA N
ATOM    256 HH21 ARG    35       6.615 -10.637  -9.704  1.00  0.00      PROA H
ATOM    257 HH22 ARG    35       8.038 -11.656  -9.802  1.00  0.00      PROA H
ATOM    258  C   ARG    35       8.229  -8.591  -2.959  1.00  0.00      PROA C
ATOM    259  O   ARG    35       8.104  -7.369  -2.885  1.00  0.00      PROA O
ATOM    260  N   THR    36       9.300  -9.244  -2.462  1.00  0.00      PROA N
ATOM    261  H   THR    36       9.315 -10.254  -2.450  1.00  0.00      PROA H
ATOM    262  CA  THR    36      10.440  -8.542  -1.940  1.00  0.00      PROA C
ATOM    263  HA  THR    36      10.380  -7.491  -2.221  1.00  0.00      PROA H
ATOM    264  CB  THR    36      10.552  -8.597  -0.442  1.00  0.00      PROA C
ATOM    265  HB  THR    36      10.634  -9.635  -0.121  1.00  0.00      PROA H
ATOM    266  CG2 THR    36      11.806  -7.817  -0.013  1.00  0.00      PROA C
ATOM    267 HG21 THR    36      11.720  -6.780  -0.340  1.00  0.00      PROA H
ATOM    268 HG22 THR    36      11.900  -7.848   1.072  1.00  0.00      PROA H
ATOM    269 HG23 THR    36      12.688  -8.268  -0.467  1.00  0.00      PROA H
ATOM    270  OG1 THR    36       9.396  -8.033   0.160  1.00  0.00      PROA O
ATOM    271  HG1 THR    36       9.480  -8.074   1.115  1.00  0.00      PROA H
ATOM    272  C   THR    36      11.647  -9.235  -2.506  1.00  0.00      PROA C
ATOM    273  O   THR    36      11.777 -10.451  -2.369  1.00  0.00      PROA O
ATOM    274  N   LEU    37      12.563  -8.492  -3.168  1.00  0.00      PROA N
ATOM    275  H   LEU    37      12.435  -7.494  -3.257  1.00  0.00      PROA H
ATOM    276  CA  LEU    37      13.706  -9.157  -3.735  1.00  0.00      PROA C
ATOM    277  HA  LEU    37      13.779 -10.165  -3.327  1.00  0.00      PROA H
ATOM    278  CB  LEU    37      13.690  -9.307  -5.270  1.00  0.00      PROA C
ATOM    279  HB2 LEU    37      13.721  -8.321  -5.733  1.00  0.00      PROA H
ATOM    280  HB3 LEU    37      14.558  -9.884  -5.588  1.00  0.00      PROA H
ATOM    281  CG  LEU    37      12.456 -10.022  -5.847  1.00  0.00      PROA C
ATOM    282  HG  LEU    37      12.216 -10.889  -5.231  1.00  0.00      PROA H
ATOM    283  CD1 LEU    37      11.237  -9.090  -5.874  1.00  0.00      PROA C
ATOM    284 HD11 LEU    37      11.457  -8.221  -6.494  1.00  0.00      PROA H
ATOM    285 HD12 LEU    37      10.381  -9.623  -6.286  1.00  0.00      PROA H
ATOM    286 HD13 LEU    37      11.007  -8.763  -4.860  1.00  0.00      PROA H
ATOM    287  CD2 LEU    37      12.748 -10.653  -7.213  1.00  0.00      PROA C
ATOM    288 HD21 LEU    37      13.550 -11.384  -7.112  1.00  0.00      PROA H
ATOM    289 HD22 LEU    37      11.851 -11.147  -7.585  1.00  0.00      PROA H
ATOM    290 HD23 LEU    37      13.052  -9.876  -7.915  1.00  0.00      PROA H
ATOM    291  C   LEU    37      14.941  -8.374  -3.433  1.00  0.00      PROA C
ATOM    292  O   LEU    37      14.881  -7.191  -3.104  1.00  0.00      PROA O
ATOM    293  N   THR    38      16.104  -9.049  -3.525  1.00  0.00      PROA N
ATOM    294  H   THR    38      16.101 -10.035  -3.742  1.00  0.00      PROA H
ATOM    295  CA  THR    38      17.358  -8.389  -3.320  1.00  0.00      PROA C
ATOM    296  HA  THR    38      17.195  -7.315  -3.235  1.00  0.00      PROA H
ATOM    297  CB  THR    38      18.059  -8.841  -2.079  1.00  0.00      PROA C
ATOM    298  HB  THR    38      18.335  -9.891  -2.179  1.00  0.00      PROA H
ATOM    299  CG2 THR    38      19.316  -7.973  -1.910  1.00  0.00      PROA C
ATOM    300 HG21 THR    38      19.025  -6.926  -1.821  1.00  0.00      PROA H
ATOM    301 HG22 THR    38      19.851  -8.279  -1.011  1.00  0.00      PROA H
ATOM    302 HG23 THR    38      19.963  -8.097  -2.778  1.00  0.00      PROA H
ATOM    303  OG1 THR    38      17.217  -8.674  -0.949  1.00  0.00      PROA O
ATOM    304  HG1 THR    38      17.679  -8.967  -0.160  1.00  0.00      PROA H
ATOM    305  C   THR    38      18.243  -8.743  -4.481  1.00  0.00      PROA C
ATOM    306  O   THR    38      18.105  -9.820  -5.060  1.00  0.00      PROA O
ATOM    307  N   SER    39      19.164  -7.832  -4.872  1.00  0.00      PROA N
ATOM    308  H   SER    39      19.227  -6.942  -4.398  1.00  0.00      PROA H
ATOM    309  CA  SER    39      20.053  -8.131  -5.964  1.00  0.00      PROA C
ATOM    310  HA  SER    39      20.293  -9.194  -5.957  1.00  0.00      PROA H
ATOM    311  CB  SER    39      19.481  -7.809  -7.357  1.00  0.00      PROA C
ATOM    312  HB2 SER    39      20.130  -8.233  -8.123  1.00  0.00      PROA H
ATOM    313  HB3 SER    39      18.483  -8.239  -7.448  1.00  0.00      PROA H
ATOM    314  OG  SER    39      19.400  -6.404  -7.538  1.00  0.00      PROA O
ATOM    315  HG  SER    39      19.043  -6.213  -8.408  1.00  0.00      PROA H
ATOM    316  C   SER    39      21.301  -7.307  -5.815  1.00  0.00      PROA C
ATOM    317  O   SER    39      21.387  -6.426  -4.965  1.00  0.00      PROA O
ATOM    318  N   LEU    40      22.323  -7.646  -6.630  1.00  0.00      PROA N
ATOM    319  H   LEU    40      22.226  -8.426  -7.264  1.00  0.00      PROA H
ATOM    320  CA  LEU    40      23.621  -7.027  -6.746  1.00  0.00      PROA C
ATOM    321  HA  LEU    40      24.022  -6.834  -5.752  1.00  0.00      PROA H
ATOM    322  CB  LEU    40      24.657  -7.879  -7.493  1.00  0.00      PROA C
ATOM    323  HB2 LEU    40      24.239  -8.212  -8.442  1.00  0.00      PROA H
ATOM    324  HB3 LEU    40      25.551  -7.284  -7.678  1.00  0.00      PROA H
ATOM    325  CG  LEU    40      25.102  -9.136  -6.730  1.00  0.00      PROA C
ATOM    326  HG  LEU    40      25.433  -8.857  -5.729  1.00  0.00      PROA H
ATOM    327  CD1 LEU    40      23.958 -10.149  -6.596  1.00  0.00      PROA C
ATOM    328 HD11 LEU    40      23.621 -10.450  -7.587  1.00  0.00      PROA H
ATOM    329 HD12 LEU    40      24.310 -11.025  -6.051  1.00  0.00      PROA H
ATOM    330 HD13 LEU    40      23.130  -9.693  -6.053  1.00  0.00      PROA H
ATOM    331  CD2 LEU    40      26.366  -9.740  -7.356  1.00  0.00      PROA C
ATOM    332 HD21 LEU    40      27.173  -9.008  -7.324  1.00  0.00      PROA H
ATOM    333 HD22 LEU    40      26.661 -10.629  -6.797  1.00  0.00      PROA H
ATOM    334 HD23 LEU    40      26.165 -10.013  -8.392  1.00  0.00      PROA H
ATOM    335  C   LEU    40      23.570  -5.709  -7.462  1.00  0.00      PROA C
ATOM    336  O   LEU    40      24.494  -4.912  -7.339  1.00  0.00      PROA O
ATOM    337  N   GLY    41      22.542  -5.466  -8.296  1.00  0.00      PROA N
ATOM    338  H   GLY    41      21.798  -6.143  -8.390  1.00  0.00      PROA H
ATOM    339  CA  GLY    41      22.515  -4.243  -9.043  1.00  0.00      PROA C
ATOM    340  HA2 GLY    41      21.486  -3.893  -9.132  1.00  0.00      PROA H
ATOM    341  HA3 GLY    41      23.111  -3.489  -8.529  1.00  0.00      PROA H
ATOM    342  C   GLY    41      23.084  -4.502 -10.405  1.00  0.00      PROA C
ATOM    343  O   GLY    41      22.740  -5.485 -11.060  1.00  0.00      PROA O
ATOM    344  N   ASP    42      23.957  -3.587 -10.870  1.00  0.00      PROA N
ATOM    345  H   ASP    42      24.233  -2.811 -10.285  1.00  0.00      PROA H
ATOM    346  CA  ASP    42      24.539  -3.641 -12.180  1.00  0.00      PROA C
ATOM    347  HA  ASP    42      23.748  -3.672 -12.929  1.00  0.00      PROA H
ATOM    348  CB  ASP    42      25.429  -2.421 -12.484  1.00  0.00      PROA C
ATOM    349  HB2 ASP    42      26.131  -2.269 -11.664  1.00  0.00      PROA H
ATOM    350  HB3 ASP    42      25.981  -2.594 -13.407  1.00  0.00      PROA H
ATOM    351  CG  ASP    42      24.546  -1.185 -12.638  1.00  0.00      PROA C
ATOM    352  OD1 ASP    42      23.301  -1.341 -12.744  1.00  0.00      PROA O
ATOM    353  OD2 ASP    42      25.115  -0.061 -12.655  1.00  0.00      PROA O
ATOM    354  C   ASP    42      25.394  -4.863 -12.308  1.00  0.00      PROA C
ATOM    355  O   ASP    42      25.543  -5.412 -13.400  1.00  0.00      PROA O
ATOM    356  N   LEU    43      25.986  -5.321 -11.193  1.00  0.00      PROA N
ATOM    357  H   LEU    43      25.787  -4.889 -10.302  1.00  0.00      PROA H
ATOM    358  CA  LEU    43      26.905  -6.422 -11.238  1.00  0.00      PROA C
ATOM    359  HA  LEU    43      27.781  -6.141 -11.823  1.00  0.00      PROA H
ATOM    360  CB  LEU    43      27.358  -6.809  -9.824  1.00  0.00      PROA C
ATOM    361  HB2 LEU    43      26.486  -7.045  -9.215  1.00  0.00      PROA H
ATOM    362  HB3 LEU    43      28.010  -7.681  -9.878  1.00  0.00      PROA H
ATOM    363  CG  LEU    43      28.131  -5.677  -9.133  1.00  0.00      PROA C
ATOM    364  HG  LEU    43      27.502  -4.789  -9.077  1.00  0.00      PROA H
ATOM    365  CD1 LEU    43      28.550  -6.060  -7.711  1.00  0.00      PROA C
ATOM    366 HD11 LEU    43      29.192  -6.940  -7.745  1.00  0.00      PROA H
ATOM    367 HD12 LEU    43      29.094  -5.231  -7.257  1.00  0.00      PROA H
ATOM    368 HD13 LEU    43      27.663  -6.280  -7.117  1.00  0.00      PROA H
ATOM    369  CD2 LEU    43      29.320  -5.244  -9.994  1.00  0.00      PROA C
ATOM    370 HD21 LEU    43      28.960  -4.891 -10.961  1.00  0.00      PROA H
ATOM    371 HD22 LEU    43      29.859  -4.441  -9.492  1.00  0.00      PROA H
ATOM    372 HD23 LEU    43      29.988  -6.092 -10.144  1.00  0.00      PROA H
ATOM    373  C   LEU    43      26.238  -7.629 -11.826  1.00  0.00      PROA C
ATOM    374  O   LEU    43      26.781  -8.241 -12.745  1.00  0.00      PROA O
ATOM    375  N   SER    44      25.035  -8.002 -11.339  1.00  0.00      PROA N
ATOM    376  H   SER    44      24.585  -7.446 -10.626  1.00  0.00      PROA H
ATOM    377  CA  SER    44      24.429  -9.197 -11.863  1.00  0.00      PROA C
ATOM    378  HA  SER    44      24.779  -9.365 -12.882  1.00  0.00      PROA H
ATOM    379  CB  SER    44      24.755 -10.465 -11.054  1.00  0.00      PROA C
ATOM    380  HB2 SER    44      25.833 -10.627 -11.049  1.00  0.00      PROA H
ATOM    381  HB3 SER    44      24.402 -10.344 -10.030  1.00  0.00      PROA H
ATOM    382  OG  SER    44      24.118 -11.592 -11.638  1.00  0.00      PROA O
ATOM    383  HG  SER    44      24.326 -12.378 -11.127  1.00  0.00      PROA H
ATOM    384  C   SER    44      22.931  -9.068 -11.864  1.00  0.00      PROA C
ATOM    385  O   SER    44      22.346  -8.218 -11.201  1.00  0.00      PROA O
ATOM    386  N   ASP    45      22.314  -9.922 -12.705  1.00  0.00      PROA N
ATOM    387  H   ASP    45      22.859 -10.559 -13.268  1.00  0.00      PROA H
ATOM    388  CA  ASP    45      20.924 -10.137 -12.996  1.00  0.00      PROA C
ATOM    389  HA  ASP    45      20.395  -9.184 -12.969  1.00  0.00      PROA H
ATOM    390  CB  ASP    45      20.719 -10.763 -14.388  1.00  0.00      PROA C
ATOM    391  HB2 ASP    45      19.653 -10.884 -14.579  1.00  0.00      PROA H
ATOM    392  HB3 ASP    45      21.152 -10.111 -15.147  1.00  0.00      PROA H
ATOM    393  CG  ASP    45      21.402 -12.127 -14.442  1.00  0.00      PROA C
ATOM    394  OD1 ASP    45      22.325 -12.373 -13.622  1.00  0.00      PROA O
ATOM    395  OD2 ASP    45      21.007 -12.942 -15.318  1.00  0.00      PROA O
ATOM    396  C   ASP    45      20.212 -11.007 -11.993  1.00  0.00      PROA C
ATOM    397  O   ASP    45      19.001 -11.185 -12.109  1.00  0.00      PROA O
ATOM    398  N   VAL    46      20.936 -11.661 -11.059  1.00  0.00      PROA N
ATOM    399  H   VAL    46      21.922 -11.469 -10.959  1.00  0.00      PROA H
ATOM    400  CA  VAL    46      20.317 -12.637 -10.194  1.00  0.00      PROA C
ATOM    401  HA  VAL    46      19.605 -13.231 -10.766  1.00  0.00      PROA H
ATOM    402  CB  VAL    46      21.313 -13.576  -9.580  1.00  0.00      PROA C
ATOM    403  HB  VAL    46      21.991 -13.943 -10.351  1.00  0.00      PROA H
ATOM    404  CG1 VAL    46      22.118 -12.833  -8.500  1.00  0.00      PROA C
ATOM    405 HG11 VAL    46      21.440 -12.466  -7.729  1.00  0.00      PROA H
ATOM    406 HG12 VAL    46      22.842 -13.513  -8.053  1.00  0.00      PROA H
ATOM    407 HG13 VAL    46      22.642 -11.991  -8.952  1.00  0.00      PROA H
ATOM    408  CG2 VAL    46      20.559 -14.805  -9.058  1.00  0.00      PROA C
ATOM    409 HG21 VAL    46      20.044 -15.294  -9.885  1.00  0.00      PROA H
ATOM    410 HG22 VAL    46      21.266 -15.501  -8.608  1.00  0.00      PROA H
ATOM    411 HG23 VAL    46      19.830 -14.493  -8.310  1.00  0.00      PROA H
ATOM    412  C   VAL    46      19.572 -11.990  -9.066  1.00  0.00      PROA C
ATOM    413  O   VAL    46      20.048 -11.034  -8.458  1.00  0.00      PROA O
ATOM    414  N   HID    47      18.367 -12.518  -8.749  1.00  0.00      PROA N
ATOM    415  H   HID    47      18.016 -13.316  -9.259  1.00  0.00      PROA H
ATOM    416  CA  HID    47      17.562 -11.968  -7.691  1.00  0.00      PROA C
ATOM    417  HA  HID    47      18.129 -11.199  -7.165  1.00  0.00      PROA H
ATOM    418  CB  HID    47      16.257 -11.318  -8.183  1.00  0.00      PROA C
ATOM    419  HB2 HID    47      15.692 -12.039  -8.773  1.00  0.00      PROA H
ATOM    420  HB3 HID    47      15.661 -11.004  -7.326  1.00  0.00      PROA H
ATOM    421  CG  HID    47      16.468 -10.107  -9.045  1.00  0.00      PROA C
ATOM    422  ND1 HID    47      16.706  -8.841  -8.554  1.00  0.00      PROA N
ATOM    423  HD1 HID    47      16.770  -8.585  -7.579  1.00  0.00      PROA H
ATOM    424  CE1 HID    47      16.834  -8.021  -9.629  1.00  0.00      PROA C
ATOM    425  HE1 HID    47      17.028  -6.958  -9.484  1.00  0.00      PROA H
ATOM    426  NE2 HID    47      16.696  -8.668 -10.771  1.00  0.00      PROA N
ATOM    427  CD2 HID    47      16.466  -9.982 -10.401  1.00  0.00      PROA C
ATOM    428  HD2 HID    47      16.324 -10.687 -11.221  1.00  0.00      PROA H
ATOM    429  C   HID    47      17.157 -13.070  -6.761  1.00  0.00      PROA C
ATOM    430  O   HID    47      16.937 -14.207  -7.174  1.00  0.00      PROA O
ATOM    431  N   THR    48      17.068 -12.741  -5.455  1.00  0.00      PROA N
ATOM    432  H   THR    48      17.306 -11.807  -5.152  1.00  0.00      PROA H
ATOM    433  CA  THR    48      16.640 -13.684  -4.466  1.00  0.00      PROA C
ATOM    434  HA  THR    48      16.230 -14.566  -4.957  1.00  0.00      PROA H
ATOM    435  CB  THR    48      17.769 -14.122  -3.584  1.00  0.00      PROA C
ATOM    436  HB  THR    48      18.484 -14.700  -4.168  1.00  0.00      PROA H
ATOM    437  CG2 THR    48      18.462 -12.884  -3.000  1.00  0.00      PROA C
ATOM    438 HG21 THR    48      17.745 -12.307  -2.417  1.00  0.00      PROA H
ATOM    439 HG22 THR    48      19.285 -13.197  -2.357  1.00  0.00      PROA H
ATOM    440 HG23 THR    48      18.850 -12.268  -3.811  1.00  0.00      PROA H
ATOM    441  OG1 THR    48      17.301 -14.991  -2.565  1.00  0.00      PROA O
ATOM    442  HG1 THR    48      18.038 -15.260  -2.011  1.00  0.00      PROA H
ATOM    443  C   THR    48      15.567 -13.032  -3.644  1.00  0.00      PROA C
ATOM    444  O   THR    48      15.661 -11.851  -3.312  1.00  0.00      PROA O
ATOM    445  N   GLY    49      14.498 -13.785  -3.301  1.00  0.00      PROA N
ATOM    446  H   GLY    49      14.453 -14.754  -3.580  1.00  0.00      PROA H
ATOM    447  CA  GLY    49      13.441 -13.181  -2.538  1.00  0.00      PROA C
ATOM    448  HA2 GLY    49      13.787 -12.993  -1.521  1.00  0.00      PROA H
ATOM    449  HA3 GLY    49      13.150 -12.239  -3.002  1.00  0.00      PROA H
ATOM    450  C   GLY    49      12.264 -14.107  -2.503  1.00  0.00      PROA C
ATOM    451  O   GLY    49      12.371 -15.281  -2.856  1.00  0.00      PROA O
ATOM    452  N   ILE    50      11.100 -13.579  -2.059  1.00  0.00      PROA N
ATOM    453  H   ILE    50      11.051 -12.602  -1.810  1.00  0.00      PROA H
ATOM    454  CA  ILE    50       9.908 -14.373  -1.926  1.00  0.00      PROA C
ATOM    455  HA  ILE    50      10.049 -15.328  -2.433  1.00  0.00      PROA H
ATOM    456  CB  ILE    50       9.553 -14.663  -0.497  1.00  0.00      PROA C
ATOM    457  HB  ILE    50       8.632 -15.245  -0.462  1.00  0.00      PROA H
ATOM    458  CG2 ILE    50      10.703 -15.462   0.136  1.00  0.00      PROA C
ATOM    459 HG21 ILE    50      11.621 -14.876   0.092  1.00  0.00      PROA H
ATOM    460 HG22 ILE    50      10.464 -15.683   1.176  1.00  0.00      PROA H
ATOM    461 HG23 ILE    50      10.842 -16.395  -0.410  1.00  0.00      PROA H
ATOM    462  CG1 ILE    50       9.235 -13.357   0.249  1.00  0.00      PROA C
ATOM    463 HG12 ILE    50      10.153 -12.785   0.388  1.00  0.00      PROA H
ATOM    464 HG13 ILE    50       8.526 -12.769  -0.333  1.00  0.00      PROA H
ATOM    465  CD1 ILE    50       8.622 -13.583   1.630  1.00  0.00      PROA C
ATOM    466 HD11 ILE    50       9.316 -14.153   2.247  1.00  0.00      PROA H
ATOM    467 HD12 ILE    50       8.422 -12.621   2.101  1.00  0.00      PROA H
ATOM    468 HD13 ILE    50       7.689 -14.137   1.527  1.00  0.00      PROA H
ATOM    469  C   ILE    50       8.742 -13.631  -2.517  1.00  0.00      PROA C
ATOM    470  O   ILE    50       8.775 -12.409  -2.663  1.00  0.00      PROA O
ATOM    471  N   LEU    51       7.684 -14.383  -2.901  1.00  0.00      PROA N
ATOM    472  H   LEU    51       7.716 -15.387  -2.804  1.00  0.00      PROA H
ATOM    473  CA  LEU    51       6.479 -13.824  -3.456  1.00  0.00      PROA C
ATOM    474  HA  LEU    51       6.607 -12.751  -3.598  1.00  0.00      PROA H
ATOM    475  CB  LEU    51       6.101 -14.429  -4.818  1.00  0.00      PROA C
ATOM    476  HB2 LEU    51       5.909 -15.495  -4.702  1.00  0.00      PROA H
ATOM    477  HB3 LEU    51       5.205 -13.938  -5.198  1.00  0.00      PROA H
ATOM    478  CG  LEU    51       7.193 -14.278  -5.896  1.00  0.00      PROA C
ATOM    479  HG  LEU    51       8.093 -14.805  -5.578  1.00  0.00      PROA H
ATOM    480  CD1 LEU    51       6.734 -14.863  -7.238  1.00  0.00      PROA C
ATOM    481 HD11 LEU    51       5.839 -14.341  -7.576  1.00  0.00      PROA H
ATOM    482 HD12 LEU    51       7.525 -14.742  -7.978  1.00  0.00      PROA H
ATOM    483 HD13 LEU    51       6.510 -15.923  -7.116  1.00  0.00      PROA H
ATOM    484  CD2 LEU    51       7.677 -12.825  -6.014  1.00  0.00      PROA C
ATOM    485 HD21 LEU    51       8.090 -12.500  -5.060  1.00  0.00      PROA H
ATOM    486 HD22 LEU    51       8.446 -12.759  -6.784  1.00  0.00      PROA H
ATOM    487 HD23 LEU    51       6.838 -12.183  -6.284  1.00  0.00      PROA H
ATOM    488  C   LEU    51       5.357 -14.181  -2.526  1.00  0.00      PROA C
ATOM    489  O   LEU    51       5.440 -15.169  -1.799  1.00  0.00      PROA O
ATOM    490  N   ILE    52       4.282 -13.362  -2.503  1.00  0.00      PROA N
ATOM    491  H   ILE    52       4.260 -12.541  -3.091  1.00  0.00      PROA H
ATOM    492  CA  ILE    52       3.161 -13.645  -1.647  1.00  0.00      PROA C
ATOM    493  HA  ILE    52       3.238 -14.666  -1.272  1.00  0.00      PROA H
ATOM    494  CB  ILE    52       3.078 -12.731  -0.459  1.00  0.00      PROA C
ATOM    495  HB  ILE    52       3.165 -11.696  -0.790  1.00  0.00      PROA H
ATOM    496  CG2 ILE    52       1.720 -12.954   0.226  1.00  0.00      PROA C
ATOM    497 HG21 ILE    52       1.641 -13.993   0.547  1.00  0.00      PROA H
ATOM    498 HG22 ILE    52       1.638 -12.299   1.093  1.00  0.00      PROA H
ATOM    499 HG23 ILE    52       0.917 -12.729  -0.476  1.00  0.00      PROA H
ATOM    500  CG1 ILE    52       4.273 -12.955   0.479  1.00  0.00      PROA C
ATOM    501 HG12 ILE    52       5.201 -12.808  -0.073  1.00  0.00      PROA H
ATOM    502 HG13 ILE    52       4.225 -12.245   1.305  1.00  0.00      PROA H
ATOM    503  CD1 ILE    52       4.318 -14.358   1.085  1.00  0.00      PROA C
ATOM    504 HD11 ILE    52       4.388 -15.096   0.286  1.00  0.00      PROA H
ATOM    505 HD12 ILE    52       5.188 -14.444   1.736  1.00  0.00      PROA H
ATOM    506 HD13 ILE    52       3.412 -14.533   1.664  1.00  0.00      PROA H
ATOM    507  C   ILE    52       1.886 -13.472  -2.423  1.00  0.00      PROA C
ATOM    508  O   ILE    52       1.743 -12.537  -3.209  1.00  0.00      PROA O
ATOM    509  N   LYS    53       0.928 -14.402  -2.225  1.00  0.00      PROA N
ATOM    510  H   LYS    53       1.108 -15.193  -1.623  1.00  0.00      PROA H
ATOM    511  CA  LYS    53      -0.354 -14.288  -2.857  1.00  0.00      PROA C
ATOM    512  HA  LYS    53      -0.442 -13.308  -3.326  1.00  0.00      PROA H
ATOM    513  CB  LYS    53      -0.617 -15.332  -3.952  1.00  0.00      PROA C
ATOM    514  HB2 LYS    53      -0.434 -16.330  -3.554  1.00  0.00      PROA H
ATOM    515  HB3 LYS    53      -1.653 -15.258  -4.283  1.00  0.00      PROA H
ATOM    516  CG  LYS    53       0.272 -15.158  -5.185  1.00  0.00      PROA C
ATOM    517  HG2 LYS    53       0.034 -14.214  -5.675  1.00  0.00      PROA H
ATOM    518  HG3 LYS    53       1.319 -15.155  -4.881  1.00  0.00      PROA H
ATOM    519  CD  LYS    53       0.092 -16.273  -6.215  1.00  0.00      PROA C
ATOM    520  HD2 LYS    53       0.366 -17.228  -5.768  1.00  0.00      PROA H
ATOM    521  HD3 LYS    53      -0.949 -16.307  -6.536  1.00  0.00      PROA H
ATOM    522  CE  LYS    53       0.945 -16.105  -7.475  1.00  0.00      PROA C
ATOM    523  HE2 LYS    53       0.360 -16.388  -8.350  1.00  0.00      PROA H
ATOM    524  HE3 LYS    53       1.257 -15.065  -7.568  1.00  0.00      PROA H
ATOM    525  NZ  LYS    53       2.144 -16.965  -7.396  1.00  0.00      PROA N
ATOM    526  HZ1 LYS    53       1.861 -17.931  -7.313  1.00  0.00      PROA H
ATOM    527  HZ2 LYS    53       2.699 -16.847  -8.231  1.00  0.00      PROA H
ATOM    528  HZ3 LYS    53       2.692 -16.705  -6.588  1.00  0.00      PROA H
ATOM    529  C   LYS    53      -1.387 -14.479  -1.791  1.00  0.00      PROA C
ATOM    530  O   LYS    53      -1.232 -15.316  -0.902  1.00  0.00      PROA O
ATOM    531  N   ALA    54      -2.479 -13.690  -1.847  1.00  0.00      PROA N
ATOM    532  H   ALA    54      -2.580 -13.022  -2.598  1.00  0.00      PROA H
ATOM    533  CA  ALA    54      -3.493 -13.806  -0.838  1.00  0.00      PROA C
ATOM    534  HA  ALA    54      -3.682 -14.859  -0.631  1.00  0.00      PROA H
ATOM    535  CB  ALA    54      -3.116 -13.137   0.495  1.00  0.00      PROA C
ATOM    536  HB1 ALA    54      -2.940 -12.074   0.331  1.00  0.00      PROA H
ATOM    537  HB2 ALA    54      -3.930 -13.264   1.209  1.00  0.00      PROA H
ATOM    538  HB3 ALA    54      -2.211 -13.598   0.890  1.00  0.00      PROA H
ATOM    539  C   ALA    54      -4.731 -13.127  -1.335  1.00  0.00      PROA C
ATOM    540  O   ALA    54      -4.742 -12.554  -2.424  1.00  0.00      PROA O
ATOM    541  N   LEU    55      -5.828 -13.224  -0.559  1.00  0.00      PROA N
ATOM    542  H   LEU    55      -5.793 -13.754   0.301  1.00  0.00      PROA H
ATOM    543  CA  LEU    55      -7.073 -12.595  -0.902  1.00  0.00      PROA C
ATOM    544  HA  LEU    55      -6.936 -11.978  -1.790  1.00  0.00      PROA H
ATOM    545  CB  LEU    55      -8.206 -13.593  -1.207  1.00  0.00      PROA C
ATOM    546  HB2 LEU    55      -8.242 -14.352  -0.425  1.00  0.00      PROA H
ATOM    547  HB3 LEU    55      -9.158 -13.063  -1.243  1.00  0.00      PROA H
ATOM    548  CG  LEU    55      -8.051 -14.332  -2.546  1.00  0.00      PROA C
ATOM    549  HG  LEU    55      -7.118 -14.895  -2.545  1.00  0.00      PROA H
ATOM    550  CD1 LEU    55      -9.211 -15.312  -2.786  1.00  0.00      PROA C
ATOM    551 HD11 LEU    55     -10.153 -14.764  -2.802  1.00  0.00      PROA H
ATOM    552 HD12 LEU    55      -9.070 -15.817  -3.742  1.00  0.00      PROA H
ATOM    553 HD13 LEU    55      -9.235 -16.051  -1.985  1.00  0.00      PROA H
ATOM    554  CD2 LEU    55      -7.886 -13.332  -3.701  1.00  0.00      PROA C
ATOM    555 HD21 LEU    55      -6.999 -12.722  -3.530  1.00  0.00      PROA H
ATOM    556 HD22 LEU    55      -7.778 -13.875  -4.640  1.00  0.00      PROA H
ATOM    557 HD23 LEU    55      -8.765 -12.689  -3.753  1.00  0.00      PROA H
ATOM    558  C   LEU    55      -7.528 -11.760   0.258  1.00  0.00      PROA C
ATOM    559  O   LEU    55      -7.322 -12.113   1.418  1.00  0.00      PROA O
ATOM    560  N   LEU    56      -8.151 -10.598  -0.043  1.00  0.00      PROA N
ATOM    561  H   LEU    56      -8.275 -10.326  -1.008  1.00  0.00      PROA H
ATOM    562  CA  LEU    56      -8.652  -9.721   0.980  1.00  0.00      PROA C
ATOM    563  HA  LEU    56      -8.466 -10.160   1.959  1.00  0.00      PROA H
ATOM    564  CB  LEU    56      -7.991  -8.333   0.960  1.00  0.00      PROA C
ATOM    565  HB2 LEU    56      -6.917  -8.439   1.113  1.00  0.00      PROA H
ATOM    566  HB3 LEU    56      -8.175  -7.856  -0.003  1.00  0.00      PROA H
ATOM    567  CG  LEU    56      -8.521  -7.386   2.051  1.00  0.00      PROA C
ATOM    568  HG  LEU    56      -9.596  -7.257   1.930  1.00  0.00      PROA H
ATOM    569  CD1 LEU    56      -8.255  -7.941   3.457  1.00  0.00      PROA C
ATOM    570 HD11 LEU    56      -7.182  -8.066   3.601  1.00  0.00      PROA H
ATOM    571 HD12 LEU    56      -8.643  -7.246   4.201  1.00  0.00      PROA H
ATOM    572 HD13 LEU    56      -8.751  -8.905   3.567  1.00  0.00      PROA H
ATOM    573  CD2 LEU    56      -7.975  -5.961   1.864  1.00  0.00      PROA C
ATOM    574 HD21 LEU    56      -8.284  -5.578   0.891  1.00  0.00      PROA H
ATOM    575 HD22 LEU    56      -8.366  -5.315   2.649  1.00  0.00      PROA H
ATOM    576 HD23 LEU    56      -6.886  -5.979   1.917  1.00  0.00      PROA H
ATOM    577  C   LEU    56     -10.121  -9.525   0.757  1.00  0.00      PROA C
ATOM    578  O   LEU    56     -10.559  -9.277  -0.367  1.00  0.00      PROA O
ATOM    579  N   THR    57     -10.927  -9.642   1.835  1.00  0.00      PROA N
ATOM    580  H   THR    57     -10.533  -9.864   2.738  1.00  0.00      PROA H
ATOM    581  CA  THR    57     -12.345  -9.454   1.722  1.00  0.00      PROA C
ATOM    582  HA  THR    57     -12.593  -9.153   0.704  1.00  0.00      PROA H
ATOM    583  CB  THR    57     -13.136 -10.696   2.032  1.00  0.00      PROA C
ATOM    584  HB  THR    57     -12.952 -10.997   3.063  1.00  0.00      PROA H
ATOM    585  CG2 THR    57     -14.633 -10.392   1.837  1.00  0.00      PROA C
ATOM    586 HG21 THR    57     -14.812 -10.088   0.805  1.00  0.00      PROA H
ATOM    587 HG22 THR    57     -15.218 -11.284   2.058  1.00  0.00      PROA H
ATOM    588 HG23 THR    57     -14.932  -9.587   2.509  1.00  0.00      PROA H
ATOM    589  OG1 THR    57     -12.739 -11.755   1.173  1.00  0.00      PROA O
ATOM    590  HG1 THR    57     -13.250 -12.542   1.378  1.00  0.00      PROA H
ATOM    591  C   THR    57     -12.742  -8.420   2.728  1.00  0.00      PROA C
ATOM    592  O   THR    57     -12.390  -8.516   3.904  1.00  0.00      PROA O
ATOM    593  N   VAL    58     -13.489  -7.389   2.281  1.00  0.00      PROA N
ATOM    594  H   VAL    58     -13.759  -7.345   1.309  1.00  0.00      PROA H
ATOM    595  CA  VAL    58     -13.902  -6.351   3.182  1.00  0.00      PROA C
ATOM    596  HA  VAL    58     -13.618  -6.619   4.200  1.00  0.00      PROA H
ATOM    597  CB  VAL    58     -13.281  -5.017   2.874  1.00  0.00      PROA C
ATOM    598  HB  VAL    58     -13.513  -4.736   1.847  1.00  0.00      PROA H
ATOM    599  CG1 VAL    58     -13.858  -3.974   3.845  1.00  0.00      PROA C
ATOM    600 HG11 VAL    58     -13.626  -4.264   4.870  1.00  0.00      PROA H
ATOM    601 HG12 VAL    58     -13.418  -2.999   3.636  1.00  0.00      PROA H
ATOM    602 HG13 VAL    58     -14.939  -3.918   3.719  1.00  0.00      PROA H
ATOM    603  CG2 VAL    58     -11.750  -5.152   2.954  1.00  0.00      PROA C
ATOM    604 HG21 VAL    58     -11.412  -5.892   2.229  1.00  0.00      PROA H
ATOM    605 HG22 VAL    58     -11.288  -4.190   2.733  1.00  0.00      PROA H
ATOM    606 HG23 VAL    58     -11.464  -5.470   3.957  1.00  0.00      PROA H
ATOM    607  C   VAL    58     -15.382  -6.190   3.061  1.00  0.00      PROA C
ATOM    608  O   VAL    58     -15.935  -6.189   1.961  1.00  0.00      PROA O
ATOM    609  N   GLN    59     -16.069  -6.055   4.211  1.00  0.00      PROA N
ATOM    610  H   GLN    59     -15.586  -6.102   5.097  1.00  0.00      PROA H
ATOM    611  CA  GLN    59     -17.490  -5.846   4.158  1.00  0.00      PROA C
ATOM    612  HA  GLN    59     -17.786  -5.617   3.134  1.00  0.00      PROA H
ATOM    613  CB  GLN    59     -18.306  -7.073   4.613  1.00  0.00      PROA C
ATOM    614  HB2 GLN    59     -17.990  -7.369   5.613  1.00  0.00      PROA H
ATOM    615  HB3 GLN    59     -19.366  -6.820   4.626  1.00  0.00      PROA H
ATOM    616  CG  GLN    59     -18.107  -8.268   3.670  1.00  0.00      PROA C
ATOM    617  HG2 GLN    59     -18.429  -7.997   2.664  1.00  0.00      PROA H
ATOM    618  HG3 GLN    59     -17.053  -8.545   3.650  1.00  0.00      PROA H
ATOM    619  CD  GLN    59     -18.926  -9.462   4.150  1.00  0.00      PROA C
ATOM    620  OE1 GLN    59     -19.560  -9.422   5.203  1.00  0.00      PROA O
ATOM    621  NE2 GLN    59     -18.901 -10.564   3.352  1.00  0.00      PROA N
ATOM    622 HE21 GLN    59     -19.423 -11.387   3.616  1.00  0.00      PROA H
ATOM    623 HE22 GLN    59     -18.359 -10.553   2.499  1.00  0.00      PROA H
ATOM    624  C   GLN    59     -17.822  -4.654   5.008  1.00  0.00      PROA C
ATOM    625  O   GLN    59     -17.324  -4.503   6.120  1.00  0.00      PROA O
ATOM    626  N   ALA    60     -18.669  -3.746   4.481  1.00  0.00      PROA N
ATOM    627  H   ALA    60     -19.042  -3.883   3.552  1.00  0.00      PROA H
ATOM    628  CA  ALA    60     -19.032  -2.587   5.249  1.00  0.00      PROA C
ATOM    629  HA  ALA    60     -18.286  -2.416   6.025  1.00  0.00      PROA H
ATOM    630  CB  ALA    60     -19.126  -1.304   4.404  1.00  0.00      PROA C
ATOM    631  HB1 ALA    60     -19.880  -1.434   3.628  1.00  0.00      PROA H
ATOM    632  HB2 ALA    60     -19.404  -0.467   5.044  1.00  0.00      PROA H
ATOM    633  HB3 ALA    60     -18.160  -1.102   3.941  1.00  0.00      PROA H
ATOM    634  C   ALA    60     -20.372  -2.821   5.870  1.00  0.00      PROA C
ATOM    635  O   ALA    60     -21.394  -2.727   5.189  1.00  0.00      PROA O
ATOM    636  N   LYS    61     -20.392  -3.201   7.174  1.00  0.00      PROA N
ATOM    637  H   LYS    61     -19.525  -3.353   7.669  1.00  0.00      PROA H
ATOM    638  CA  LYS    61     -21.642  -3.389   7.863  1.00  0.00      PROA C
ATOM    639  HA  LYS    61     -22.393  -3.751   7.162  1.00  0.00      PROA H
ATOM    640  CB  LYS    61     -21.591  -4.404   9.024  1.00  0.00      PROA C
ATOM    641  HB2 LYS    61     -22.512  -4.340   9.604  1.00  0.00      PROA H
ATOM    642  HB3 LYS    61     -21.485  -5.412   8.622  1.00  0.00      PROA H
ATOM    643  CG  LYS    61     -20.452  -4.233  10.029  1.00  0.00      PROA C
ATOM    644  HG2 LYS    61     -20.429  -3.201  10.381  1.00  0.00      PROA H
ATOM    645  HG3 LYS    61     -20.609  -4.902  10.875  1.00  0.00      PROA H
ATOM    646  CD  LYS    61     -19.069  -4.546   9.454  1.00  0.00      PROA C
ATOM    647  HD2 LYS    61     -19.149  -5.368   8.743  1.00  0.00      PROA H
ATOM    648  HD3 LYS    61     -18.678  -3.664   8.947  1.00  0.00      PROA H
ATOM    649  CE  LYS    61     -18.059  -4.953  10.530  1.00  0.00      PROA C
ATOM    650  HE2 LYS    61     -17.051  -4.910  10.118  1.00  0.00      PROA H
ATOM    651  HE3 LYS    61     -18.135  -4.272  11.377  1.00  0.00      PROA H
ATOM    652  NZ  LYS    61     -18.348  -6.334  10.982  1.00  0.00      PROA N
ATOM    653  HZ1 LYS    61     -18.278  -6.967  10.197  1.00  0.00      PROA H
ATOM    654  HZ2 LYS    61     -17.681  -6.602  11.691  1.00  0.00      PROA H
ATOM    655  HZ3 LYS    61     -19.282  -6.375  11.364  1.00  0.00      PROA H
ATOM    656  C   LYS    61     -22.253  -2.114   8.373  1.00  0.00      PROA C
ATOM    657  O   LYS    61     -23.462  -1.917   8.259  1.00  0.00      PROA O
ATOM    658  N   ASP    62     -21.440  -1.213   8.967  1.00  0.00      PROA N
ATOM    659  H   ASP    62     -20.444  -1.375   8.998  1.00  0.00      PROA H
ATOM    660  CA  ASP    62     -22.016  -0.033   9.544  1.00  0.00      PROA C
ATOM    661  HA  ASP    62     -23.085  -0.010   9.333  1.00  0.00      PROA H
ATOM    662  CB  ASP    62     -21.838   0.032  11.068  1.00  0.00      PROA C
ATOM    663  HB2 ASP    62     -20.799  -0.177  11.323  1.00  0.00      PROA H
ATOM    664  HB3 ASP    62     -22.105   1.028  11.424  1.00  0.00      PROA H
ATOM    665  CG  ASP    62     -22.763  -1.021  11.665  1.00  0.00      PROA C
ATOM    666  OD1 ASP    62     -23.921  -1.118  11.177  1.00  0.00      PROA O
ATOM    667  OD2 ASP    62     -22.331  -1.747  12.599  1.00  0.00      PROA O
ATOM    668  C   ASP    62     -21.392   1.178   8.936  1.00  0.00      PROA C
ATOM    669  O   ASP    62     -20.727   1.102   7.906  1.00  0.00      PROA O
ATOM    670  N   SER    63     -21.656   2.349   9.552  1.00  0.00      PROA N
ATOM    671  H   SER    63     -22.230   2.365  10.383  1.00  0.00      PROA H
ATOM    672  CA  SER    63     -21.141   3.590   9.062  1.00  0.00      PROA C
ATOM    673  HA  SER    63     -21.414   3.708   8.013  1.00  0.00      PROA H
ATOM    674  CB  SER    63     -21.684   4.804   9.827  1.00  0.00      PROA C
ATOM    675  HB2 SER    63     -22.770   4.836   9.736  1.00  0.00      PROA H
ATOM    676  HB3 SER    63     -21.411   4.724  10.879  1.00  0.00      PROA H
ATOM    677  OG  SER    63     -21.131   5.992   9.285  1.00  0.00      PROA O
ATOM    678  HG  SER    63     -21.471   6.751   9.764  1.00  0.00      PROA H
ATOM    679  C   SER    63     -19.652   3.627   9.196  1.00  0.00      PROA C
ATOM    680  O   SER    63     -18.952   3.946   8.236  1.00  0.00      PROA O
ATOM    681  N   ASN    64     -19.117   3.313  10.396  1.00  0.00      PROA N
ATOM    682  H   ASN    64     -19.714   3.010  11.152  1.00  0.00      PROA H
ATOM    683  CA  ASN    64     -17.693   3.425  10.548  1.00  0.00      PROA C
ATOM    684  HA  ASN    64     -17.249   3.735   9.602  1.00  0.00      PROA H
ATOM    685  CB  ASN    64     -17.308   4.457  11.618  1.00  0.00      PROA C
ATOM    686  HB2 ASN    64     -17.748   4.172  12.574  1.00  0.00      PROA H
ATOM    687  HB3 ASN    64     -16.223   4.492  11.715  1.00  0.00      PROA H
ATOM    688  CG  ASN    64     -17.842   5.811  11.174  1.00  0.00      PROA C
ATOM    689  OD1 ASN    64     -17.739   6.181  10.006  1.00  0.00      PROA O
ATOM    690  ND2 ASN    64     -18.446   6.564  12.135  1.00  0.00      PROA N
ATOM    691 HD21 ASN    64     -18.820   7.472  11.899  1.00  0.00      PROA H
ATOM    692 HD22 ASN    64     -18.516   6.210  13.078  1.00  0.00      PROA H
ATOM    693  C   ASN    64     -17.124   2.116  11.008  1.00  0.00      PROA C
ATOM    694  O   ASN    64     -16.051   2.097  11.612  1.00  0.00      PROA O
ATOM    695  N   VAL    65     -17.796   0.985  10.714  1.00  0.00      PROA N
ATOM    696  H   VAL    65     -18.660   1.031  10.193  1.00  0.00      PROA H
ATOM    697  CA  VAL    65     -17.273  -0.283  11.146  1.00  0.00      PROA C
ATOM    698  HA  VAL    65     -16.331  -0.128  11.672  1.00  0.00      PROA H
ATOM    699  CB  VAL    65     -18.201  -1.012  12.077  1.00  0.00      PROA C
ATOM    700  HB  VAL    65     -19.155  -1.183  11.578  1.00  0.00      PROA H
ATOM    701  CG1 VAL    65     -17.572  -2.362  12.466  1.00  0.00      PROA C
ATOM    702 HG11 VAL    65     -16.618  -2.189  12.964  1.00  0.00      PROA H
ATOM    703 HG12 VAL    65     -18.242  -2.894  13.141  1.00  0.00      PROA H
ATOM    704 HG13 VAL    65     -17.411  -2.960  11.569  1.00  0.00      PROA H
ATOM    705  CG2 VAL    65     -18.504  -0.092  13.271  1.00  0.00      PROA C
ATOM    706 HG21 VAL    65     -18.975   0.824  12.914  1.00  0.00      PROA H
ATOM    707 HG22 VAL    65     -19.178  -0.601  13.960  1.00  0.00      PROA H
ATOM    708 HG23 VAL    65     -17.576   0.154  13.786  1.00  0.00      PROA H
ATOM    709  C   VAL    65     -17.079  -1.146   9.932  1.00  0.00      PROA C
ATOM    710  O   VAL    65     -17.984  -1.280   9.106  1.00  0.00      PROA O
ATOM    711  N   LEU    66     -15.876  -1.745   9.790  1.00  0.00      PROA N
ATOM    712  H   LEU    66     -15.156  -1.605  10.485  1.00  0.00      PROA H
ATOM    713  CA  LEU    66     -15.595  -2.586   8.658  1.00  0.00      PROA C
ATOM    714  HA  LEU    66     -16.476  -2.642   8.019  1.00  0.00      PROA H
ATOM    715  CB  LEU    66     -14.431  -2.103   7.773  1.00  0.00      PROA C
ATOM    716  HB2 LEU    66     -13.547  -1.943   8.390  1.00  0.00      PROA H
ATOM    717  HB3 LEU    66     -14.213  -2.856   7.015  1.00  0.00      PROA H
ATOM    718  CG  LEU    66     -14.683  -0.788   7.021  1.00  0.00      PROA C
ATOM    719  HG  LEU    66     -14.831   0.019   7.739  1.00  0.00      PROA H
ATOM    720  CD1 LEU    66     -13.485  -0.440   6.122  1.00  0.00      PROA C
ATOM    721 HD11 LEU    66     -13.332  -1.237   5.395  1.00  0.00      PROA H
ATOM    722 HD12 LEU    66     -13.683   0.496   5.598  1.00  0.00      PROA H
ATOM    723 HD13 LEU    66     -12.590  -0.330   6.735  1.00  0.00      PROA H
ATOM    724  CD2 LEU    66     -16.009  -0.831   6.245  1.00  0.00      PROA C
ATOM    725 HD21 LEU    66     -16.832  -0.995   6.941  1.00  0.00      PROA H
ATOM    726 HD22 LEU    66     -16.156   0.115   5.725  1.00  0.00      PROA H
ATOM    727 HD23 LEU    66     -15.979  -1.643   5.520  1.00  0.00      PROA H
ATOM    728  C   LEU    66     -15.172  -3.932   9.157  1.00  0.00      PROA C
ATOM    729  O   LEU    66     -14.564  -4.052  10.220  1.00  0.00      PROA O
ATOM    730  N   ALA    67     -15.503  -4.988   8.385  1.00  0.00      PROA N
ATOM    731  H   ALA    67     -16.055  -4.851   7.550  1.00  0.00      PROA H
ATOM    732  CA  ALA    67     -15.095  -6.327   8.709  1.00  0.00      PROA C
ATOM    733  HA  ALA    67     -14.618  -6.335   9.689  1.00  0.00      PROA H
ATOM    734  CB  ALA    67     -16.264  -7.328   8.757  1.00  0.00      PROA C
ATOM    735  HB1 ALA    67     -16.754  -7.362   7.784  1.00  0.00      PROA H
ATOM    736  HB2 ALA    67     -15.885  -8.319   9.008  1.00  0.00      PROA H
ATOM    737  HB3 ALA    67     -16.982  -7.013   9.514  1.00  0.00      PROA H
ATOM    738  C   ALA    67     -14.176  -6.763   7.608  1.00  0.00      PROA C
ATOM    739  O   ALA    67     -14.496  -6.612   6.428  1.00  0.00      PROA O
ATOM    740  N   ALA    68     -13.002  -7.323   7.975  1.00  0.00      PROA N
ATOM    741  H   ALA    68     -12.798  -7.474   8.952  1.00  0.00      PROA H
ATOM    742  CA  ALA    68     -12.041  -7.706   6.980  1.00  0.00      PROA C
ATOM    743  HA  ALA    68     -12.531  -7.776   6.009  1.00  0.00      PROA H
ATOM    744  CB  ALA    68     -10.879  -6.707   6.841  1.00  0.00      PROA C
ATOM    745  HB1 ALA    68     -10.352  -6.627   7.791  1.00  0.00      PROA H
ATOM    746  HB2 ALA    68     -10.189  -7.057   6.072  1.00  0.00      PROA H
ATOM    747  HB3 ALA    68     -11.271  -5.730   6.559  1.00  0.00      PROA H
ATOM    748  C   ALA    68     -11.430  -9.026   7.338  1.00  0.00      PROA C
ATOM    749  O   ALA    68     -11.412  -9.427   8.502  1.00  0.00      PROA O
ATOM    750  N   LYS    69     -10.925  -9.751   6.312  1.00  0.00      PROA N
ATOM    751  H   LYS    69     -10.988  -9.400   5.367  1.00  0.00      PROA H
ATOM    752  CA  LYS    69     -10.297 -11.024   6.558  1.00  0.00      PROA C
ATOM    753  HA  LYS    69      -9.760 -10.987   7.506  1.00  0.00      PROA H
ATOM    754  CB  LYS    69     -11.304 -12.183   6.635  1.00  0.00      PROA C
ATOM    755  HB2 LYS    69     -12.010 -11.998   7.444  1.00  0.00      PROA H
ATOM    756  HB3 LYS    69     -11.844 -12.259   5.691  1.00  0.00      PROA H
ATOM    757  CG  LYS    69     -10.664 -13.547   6.899  1.00  0.00      PROA C
ATOM    758  HG2 LYS    69     -10.105 -13.862   6.018  1.00  0.00      PROA H
ATOM    759  HG3 LYS    69      -9.989 -13.473   7.751  1.00  0.00      PROA H
ATOM    760  CD  LYS    69     -11.697 -14.632   7.211  1.00  0.00      PROA C
ATOM    761  HD2 LYS    69     -11.210 -15.607   7.216  1.00  0.00      PROA H
ATOM    762  HD3 LYS    69     -12.139 -14.443   8.190  1.00  0.00      PROA H
ATOM    763  CE  LYS    69     -12.832 -14.680   6.185  1.00  0.00      PROA C
ATOM    764  HE2 LYS    69     -13.432 -15.575   6.348  1.00  0.00      PROA H
ATOM    765  HE3 LYS    69     -13.460 -13.796   6.296  1.00  0.00      PROA H
ATOM    766  NZ  LYS    69     -12.274 -14.712   4.817  1.00  0.00      PROA N
ATOM    767  HZ1 LYS    69     -11.693 -15.531   4.709  1.00  0.00      PROA H
ATOM    768  HZ2 LYS    69     -13.028 -14.743   4.147  1.00  0.00      PROA H
ATOM    769  HZ3 LYS    69     -11.719 -13.883   4.661  1.00  0.00      PROA H
ATOM    770  C   LYS    69      -9.362 -11.349   5.422  1.00  0.00      PROA C
ATOM    771  O   LYS    69      -9.677 -11.097   4.262  1.00  0.00      PROA O
ATOM    772  N   VAL    70      -8.168 -11.903   5.746  1.00  0.00      PROA N
ATOM    773  H   VAL    70      -7.903 -12.000   6.716  1.00  0.00      PROA H
ATOM    774  CA  VAL    70      -7.242 -12.368   4.744  1.00  0.00      PROA C
ATOM    775  HA  VAL    70      -7.637 -12.146   3.752  1.00  0.00      PROA H
ATOM    776  CB  VAL    70      -5.893 -11.720   4.857  1.00  0.00      PROA C
ATOM    777  HB  VAL    70      -5.483 -11.903   5.851  1.00  0.00      PROA H
ATOM    778  CG1 VAL    70      -4.965 -12.323   3.793  1.00  0.00      PROA C
ATOM    779 HG11 VAL    70      -5.381 -12.141   2.803  1.00  0.00      PROA H
ATOM    780 HG12 VAL    70      -3.981 -11.860   3.865  1.00  0.00      PROA H
ATOM    781 HG13 VAL    70      -4.874 -13.397   3.957  1.00  0.00      PROA H
ATOM    782  CG2 VAL    70      -6.069 -10.197   4.737  1.00  0.00      PROA C
ATOM    783 HG21 VAL    70      -6.720  -9.842   5.536  1.00  0.00      PROA H
ATOM    784 HG22 VAL    70      -5.097  -9.711   4.817  1.00  0.00      PROA H
ATOM    785 HG23 VAL    70      -6.516  -9.958   3.772  1.00  0.00      PROA H
ATOM    786  C   VAL    70      -7.063 -13.843   4.988  1.00  0.00      PROA C
ATOM    787  O   VAL    70      -6.345 -14.235   5.909  1.00  0.00      PROA O
ATOM    788  N   TRP    71      -7.814 -14.693   4.245  1.00  0.00      PROA N
ATOM    789  H   TRP    71      -8.440 -14.329   3.541  1.00  0.00      PROA H
ATOM    790  CA  TRP    71      -7.753 -16.120   4.423  1.00  0.00      PROA C
ATOM    791  HA  TRP    71      -7.399 -16.347   5.429  1.00  0.00      PROA H
ATOM    792  CB  TRP    71      -9.135 -16.766   4.235  1.00  0.00      PROA C
ATOM    793  HB2 TRP    71      -9.053 -17.845   4.360  1.00  0.00      PROA H
ATOM    794  HB3 TRP    71      -9.827 -16.366   4.976  1.00  0.00      PROA H
ATOM    795  CG  TRP    71      -9.787 -16.548   2.892  1.00  0.00      PROA C
ATOM    796  CD1 TRP    71     -10.449 -15.457   2.411  1.00  0.00      PROA C
ATOM    797  HD1 TRP    71     -10.535 -14.558   3.022  1.00  0.00      PROA H
ATOM    798  NE1 TRP    71     -10.919 -15.719   1.144  1.00  0.00      PROA N
ATOM    799  HE1 TRP    71     -11.430 -15.070   0.562  1.00  0.00      PROA H
ATOM    800  CE2 TRP    71     -10.574 -17.015   0.809  1.00  0.00      PROA C
ATOM    801  CZ2 TRP    71     -10.818 -17.751  -0.319  1.00  0.00      PROA C
ATOM    802  HZ2 TRP    71     -11.373 -17.310  -1.147  1.00  0.00      PROA H
ATOM    803  CH2 TRP    71     -10.337 -19.043  -0.351  1.00  0.00      PROA C
ATOM    804  HH2 TRP    71     -10.507 -19.666  -1.230  1.00  0.00      PROA H
ATOM    805  CZ3 TRP    71      -9.638 -19.579   0.712  1.00  0.00      PROA C
ATOM    806  HZ3 TRP    71      -9.270 -20.603   0.662  1.00  0.00      PROA H
ATOM    807  CE3 TRP    71      -9.391 -18.840   1.847  1.00  0.00      PROA C
ATOM    808  HE3 TRP    71      -8.837 -19.282   2.675  1.00  0.00      PROA H
ATOM    809  CD2 TRP    71      -9.866 -17.559   1.881  1.00  0.00      PROA C
ATOM    810  C   TRP    71      -6.705 -16.871   3.647  1.00  0.00      PROA C
ATOM    811  O   TRP    71      -5.907 -17.612   4.222  1.00  0.00      PROA O
ATOM    812  N   ASN    72      -6.660 -16.678   2.315  1.00  0.00      PROA N
ATOM    813  H   ASN    72      -7.220 -15.953   1.891  1.00  0.00      PROA H
ATOM    814  CA  ASN    72      -5.825 -17.483   1.465  1.00  0.00      PROA C
ATOM    815  HA  ASN    72      -5.932 -18.533   1.740  1.00  0.00      PROA H
ATOM    816  CB  ASN    72      -6.221 -17.318  -0.014  1.00  0.00      PROA C
ATOM    817  HB2 ASN    72      -7.305 -17.236  -0.094  1.00  0.00      PROA H
ATOM    818  HB3 ASN    72      -5.758 -16.416  -0.415  1.00  0.00      PROA H
ATOM    819  CG  ASN    72      -5.753 -18.518  -0.822  1.00  0.00      PROA C
ATOM    820  OD1 ASN    72      -5.780 -18.494  -2.052  1.00  0.00      PROA O
ATOM    821  ND2 ASN    72      -5.336 -19.608  -0.126  1.00  0.00      PROA N
ATOM    822 HD21 ASN    72      -5.017 -20.428  -0.622  1.00  0.00      PROA H
ATOM    823 HD22 ASN    72      -5.347 -19.594   0.883  1.00  0.00      PROA H
ATOM    824  C   ASN    72      -4.411 -17.028   1.631  1.00  0.00      PROA C
ATOM    825  O   ASN    72      -4.144 -15.826   1.636  1.00  0.00      PROA O
ATOM    826  N   GLY    73      -3.459 -17.975   1.760  1.00  0.00      PROA N
ATOM    827  H   GLY    73      -3.712 -18.952   1.732  1.00  0.00      PROA H
ATOM    828  CA  GLY    73      -2.100 -17.549   1.937  1.00  0.00      PROA C
ATOM    829  HA2 GLY    73      -1.967 -16.562   1.492  1.00  0.00      PROA H
ATOM    830  HA3 GLY    73      -1.869 -17.501   3.001  1.00  0.00      PROA H
ATOM    831  C   GLY    73      -1.190 -18.533   1.265  1.00  0.00      PROA C
ATOM    832  O   GLY    73      -1.271 -19.735   1.503  1.00  0.00      PROA O
ATOM    833  N   GLN    74      -0.285 -18.019   0.402  1.00  0.00      PROA N
ATOM    834  H   GLN    74      -0.264 -17.025   0.225  1.00  0.00      PROA H
ATOM    835  CA  GLN    74       0.664 -18.852  -0.284  1.00  0.00      PROA C
ATOM    836  HA  GLN    74       0.839 -19.759   0.295  1.00  0.00      PROA H
ATOM    837  CB  GLN    74       0.202 -19.283  -1.687  1.00  0.00      PROA C
ATOM    838  HB2 GLN    74      -0.032 -18.400  -2.281  1.00  0.00      PROA H
ATOM    839  HB3 GLN    74       0.998 -19.847  -2.175  1.00  0.00      PROA H
ATOM    840  CG  GLN    74      -1.042 -20.170  -1.698  1.00  0.00      PROA C
ATOM    841  HG2 GLN    74      -0.821 -21.114  -1.201  1.00  0.00      PROA H
ATOM    842  HG3 GLN    74      -1.853 -19.665  -1.173  1.00  0.00      PROA H
ATOM    843  CD  GLN    74      -1.413 -20.406  -3.154  1.00  0.00      PROA C
ATOM    844  OE1 GLN    74      -1.026 -19.641  -4.037  1.00  0.00      PROA O
ATOM    845  NE2 GLN    74      -2.187 -21.495  -3.415  1.00  0.00      PROA N
ATOM    846 HE21 GLN    74      -2.463 -21.700  -4.364  1.00  0.00      PROA H
ATOM    847 HE22 GLN    74      -2.483 -22.094  -2.657  1.00  0.00      PROA H
ATOM    848  C   GLN    74       1.897 -18.027  -0.502  1.00  0.00      PROA C
ATOM    849  O   GLN    74       1.799 -16.819  -0.723  1.00  0.00      PROA O
ATOM    850  N   TYR    75       3.097 -18.645  -0.411  1.00  0.00      PROA N
ATOM    851  H   TYR    75       3.144 -19.618  -0.145  1.00  0.00      PROA H
ATOM    852  CA  TYR    75       4.300 -17.909  -0.697  1.00  0.00      PROA C
ATOM    853  HA  TYR    75       4.088 -17.136  -1.435  1.00  0.00      PROA H
ATOM    854  CB  TYR    75       4.930 -17.199   0.519  1.00  0.00      PROA C
ATOM    855  HB2 TYR    75       5.674 -16.480   0.175  1.00  0.00      PROA H
ATOM    856  HB3 TYR    75       4.154 -16.678   1.078  1.00  0.00      PROA H
ATOM    857  CG  TYR    75       5.596 -18.178   1.424  1.00  0.00      PROA C
ATOM    858  CD1 TYR    75       4.876 -18.974   2.281  1.00  0.00      PROA C
ATOM    859  HD1 TYR    75       3.788 -18.905   2.305  1.00  0.00      PROA H
ATOM    860  CE1 TYR    75       5.516 -19.863   3.115  1.00  0.00      PROA C
ATOM    861  HE1 TYR    75       4.935 -20.496   3.786  1.00  0.00      PROA H
ATOM    862  CZ  TYR    75       6.886 -19.955   3.104  1.00  0.00      PROA C
ATOM    863  OH  TYR    75       7.547 -20.863   3.958  1.00  0.00      PROA O
ATOM    864  HH  TYR    75       6.944 -21.368   4.507  1.00  0.00      PROA H
ATOM    865  CE2 TYR    75       7.614 -19.155   2.257  1.00  0.00      PROA C
ATOM    866  HE2 TYR    75       8.701 -19.221   2.244  1.00  0.00      PROA H
ATOM    867  CD2 TYR    75       6.968 -18.271   1.427  1.00  0.00      PROA C
ATOM    868  HD2 TYR    75       7.558 -17.638   0.763  1.00  0.00      PROA H
ATOM    869  C   TYR    75       5.312 -18.857  -1.277  1.00  0.00      PROA C
ATOM    870  O   TYR    75       5.197 -20.072  -1.118  1.00  0.00      PROA O
ATOM    871  N   ALA    76       6.328 -18.317  -1.988  1.00  0.00      PROA N
ATOM    872  H   ALA    76       6.377 -17.317  -2.119  1.00  0.00      PROA H
ATOM    873  CA  ALA    76       7.345 -19.158  -2.565  1.00  0.00      PROA C
ATOM    874  HA  ALA    76       7.451 -20.063  -1.967  1.00  0.00      PROA H
ATOM    875  CB  ALA    76       7.039 -19.596  -4.007  1.00  0.00      PROA C
ATOM    876  HB1 ALA    76       6.947 -18.715  -4.643  1.00  0.00      PROA H
ATOM    877  HB2 ALA    76       7.849 -20.226  -4.375  1.00  0.00      PROA H
ATOM    878  HB3 ALA    76       6.105 -20.157  -4.026  1.00  0.00      PROA H
ATOM    879  C   ALA    76       8.631 -18.387  -2.594  1.00  0.00      PROA C
ATOM    880  O   ALA    76       8.631 -17.157  -2.559  1.00  0.00      PROA O
ATOM    881  N   ARG    77       9.776 -19.109  -2.654  1.00  0.00      PROA N
ATOM    882  H   ARG    77       9.735 -20.117  -2.703  1.00  0.00      PROA H
ATOM    883  CA  ARG    77      11.060 -18.459  -2.649  1.00  0.00      PROA C
ATOM    884  HA  ARG    77      10.933 -17.404  -2.409  1.00  0.00      PROA H
ATOM    885  CB  ARG    77      12.042 -19.050  -1.622  1.00  0.00      PROA C
ATOM    886  HB2 ARG    77      12.097 -20.131  -1.751  1.00  0.00      PROA H
ATOM    887  HB3 ARG    77      13.030 -18.615  -1.771  1.00  0.00      PROA H
ATOM    888  CG  ARG    77      11.630 -18.777  -0.172  1.00  0.00      PROA C
ATOM    889  HG2 ARG    77      11.585 -17.702  -0.002  1.00  0.00      PROA H
ATOM    890  HG3 ARG    77      10.650 -19.216   0.017  1.00  0.00      PROA H
ATOM    891  CD  ARG    77      12.587 -19.355   0.873  1.00  0.00      PROA C
ATOM    892  HD2 ARG    77      13.609 -19.061   0.633  1.00  0.00      PROA H
ATOM    893  HD3 ARG    77      12.322 -18.973   1.859  1.00  0.00      PROA H
ATOM    894  NE  ARG    77      12.448 -20.836   0.834  1.00  0.00      PROA N
ATOM    895  HE  ARG    77      12.191 -21.273  -0.040  1.00  0.00      PROA H
ATOM    896  CZ  ARG    77      12.667 -21.571   1.962  1.00  0.00      PROA C
ATOM    897  NH1 ARG    77      13.058 -20.959   3.119  1.00  0.00      PROA N
ATOM    898 HH11 ARG    77      13.187 -19.957   3.138  1.00  0.00      PROA H
ATOM    899 HH12 ARG    77      13.218 -21.511   3.949  1.00  0.00      PROA H
ATOM    900  NH2 ARG    77      12.498 -22.925   1.929  1.00  0.00      PROA N
ATOM    901 HH21 ARG    77      12.213 -23.374   1.070  1.00  0.00      PROA H
ATOM    902 HH22 ARG    77      12.660 -23.471   2.763  1.00  0.00      PROA H
ATOM    903  C   ARG    77      11.668 -18.613  -4.007  1.00  0.00      PROA C
ATOM    904  O   ARG    77      11.563 -19.672  -4.625  1.00  0.00      PROA O
ATOM    905  N   VAL    78      12.309 -17.540  -4.521  1.00  0.00      PROA N
ATOM    906  H   VAL    78      12.387 -16.691  -3.979  1.00  0.00      PROA H
ATOM    907  CA  VAL    78      12.876 -17.619  -5.836  1.00  0.00      PROA C
ATOM    908  HA  VAL    78      12.869 -18.655  -6.173  1.00  0.00      PROA H
ATOM    909  CB  VAL    78      12.126 -16.807  -6.852  1.00  0.00      PROA C
ATOM    910  HB  VAL    78      12.634 -16.868  -7.814  1.00  0.00      PROA H
ATOM    911  CG1 VAL    78      10.700 -17.364  -6.983  1.00  0.00      PROA C
ATOM    912 HG11 VAL    78      10.195 -17.303  -6.019  1.00  0.00      PROA H
ATOM    913 HG12 VAL    78      10.147 -16.780  -7.719  1.00  0.00      PROA H
ATOM    914 HG13 VAL    78      10.744 -18.405  -7.304  1.00  0.00      PROA H
ATOM    915  CG2 VAL    78      12.176 -15.330  -6.419  1.00  0.00      PROA C
ATOM    916 HG21 VAL    78      13.213 -15.000  -6.368  1.00  0.00      PROA H
ATOM    917 HG22 VAL    78      11.636 -14.720  -7.144  1.00  0.00      PROA H
ATOM    918 HG23 VAL    78      11.712 -15.222  -5.438  1.00  0.00      PROA H
ATOM    919  C   VAL    78      14.269 -17.096  -5.832  1.00  0.00      PROA C
ATOM    920  O   VAL    78      14.573 -16.091  -5.192  1.00  0.00      PROA O
ATOM    921  N   GLN    79      15.168 -17.815  -6.530  1.00  0.00      PROA N
ATOM    922  H   GLN    79      14.913 -18.719  -6.901  1.00  0.00      PROA H
ATOM    923  CA  GLN    79      16.489 -17.313  -6.756  1.00  0.00      PROA C
ATOM    924  HA  GLN    79      16.504 -16.236  -6.584  1.00  0.00      PROA H
ATOM    925  CB  GLN    79      17.579 -17.915  -5.857  1.00  0.00      PROA C
ATOM    926  HB2 GLN    79      17.260 -17.865  -4.815  1.00  0.00      PROA H
ATOM    927  HB3 GLN    79      17.747 -18.955  -6.135  1.00  0.00      PROA H
ATOM    928  CG  GLN    79      18.909 -17.168  -5.982  1.00  0.00      PROA C
ATOM    929  HG2 GLN    79      19.322 -17.324  -6.979  1.00  0.00      PROA H
ATOM    930  HG3 GLN    79      18.745 -16.102  -5.820  1.00  0.00      PROA H
ATOM    931  CD  GLN    79      19.859 -17.717  -4.931  1.00  0.00      PROA C
ATOM    932  OE1 GLN    79      19.496 -18.588  -4.142  1.00  0.00      PROA O
ATOM    933  NE2 GLN    79      21.113 -17.192  -4.917  1.00  0.00      PROA N
ATOM    934 HE21 GLN    79      21.787 -17.519  -4.240  1.00  0.00      PROA H
ATOM    935 HE22 GLN    79      21.365 -16.477  -5.585  1.00  0.00      PROA H
ATOM    936  C   GLN    79      16.783 -17.658  -8.180  1.00  0.00      PROA C
ATOM    937  O   GLN    79      17.117 -18.799  -8.500  1.00  0.00      PROA O
ATOM    938  N   GLN    80      16.667 -16.663  -9.077  1.00  0.00      PROA N
ATOM    939  H   GLN    80      16.470 -15.723  -8.765  1.00  0.00      PROA H
ATOM    940  CA  GLN    80      16.821 -16.926 -10.476  1.00  0.00      PROA C
ATOM    941  HA  GLN    80      17.411 -17.832 -10.613  1.00  0.00      PROA H
ATOM    942  CB  GLN    80      15.466 -17.126 -11.178  1.00  0.00      PROA C
ATOM    943  HB2 GLN    80      14.882 -16.207 -11.111  1.00  0.00      PROA H
ATOM    944  HB3 GLN    80      15.632 -17.374 -12.227  1.00  0.00      PROA H
ATOM    945  CG  GLN    80      14.614 -18.249 -10.577  1.00  0.00      PROA C
ATOM    946  HG2 GLN    80      15.095 -19.209 -10.761  1.00  0.00      PROA H
ATOM    947  HG3 GLN    80      14.512 -18.094  -9.503  1.00  0.00      PROA H
ATOM    948  CD  GLN    80      13.243 -18.211 -11.246  1.00  0.00      PROA C
ATOM    949  OE1 GLN    80      13.080 -17.649 -12.327  1.00  0.00      PROA O
ATOM    950  NE2 GLN    80      12.226 -18.825 -10.587  1.00  0.00      PROA N
ATOM    951 HE21 GLN    80      11.299 -18.828 -10.987  1.00  0.00      PROA H
ATOM    952 HE22 GLN    80      12.402 -19.275  -9.700  1.00  0.00      PROA H
ATOM    953  C   GLN    80      17.441 -15.713 -11.093  1.00  0.00      PROA C
ATOM    954  O   GLN    80      17.879 -14.798 -10.398  1.00  0.00      PROA O
ATOM    955  N   SER    81      17.523 -15.704 -12.439  1.00  0.00      PROA N
ATOM    956  H   SER    81      17.220 -16.509 -12.969  1.00  0.00      PROA H
ATOM    957  CA  SER    81      18.037 -14.569 -13.146  1.00  0.00      PROA C
ATOM    958  HA  SER    81      18.531 -13.896 -12.445  1.00  0.00      PROA H
ATOM    959  CB  SER    81      19.064 -14.937 -14.233  1.00  0.00      PROA C
ATOM    960  HB2 SER    81      19.460 -14.027 -14.683  1.00  0.00      PROA H
ATOM    961  HB3 SER    81      19.880 -15.505 -13.786  1.00  0.00      PROA H
ATOM    962  OG  SER    81      18.446 -15.725 -15.241  1.00  0.00      PROA O
ATOM    963  HG  SER    81      19.093 -15.949 -15.914  1.00  0.00      PROA H
ATOM    964  C   SER    81      16.855 -13.954 -13.826  1.00  0.00      PROA C
ATOM    965  O   SER    81      16.011 -14.664 -14.371  1.00  0.00      PROA O
ATOM    966  N   MET    82      16.743 -12.609 -13.780  1.00  0.00      PROA N
ATOM    967  H   MET    82      17.454 -12.058 -13.319  1.00  0.00      PROA H
ATOM    968  CA  MET    82      15.608 -11.977 -14.392  1.00  0.00      PROA C
ATOM    969  HA  MET    82      14.998 -12.730 -14.892  1.00  0.00      PROA H
ATOM    970  CB  MET    82      14.716 -11.249 -13.371  1.00  0.00      PROA C
ATOM    971  HB2 MET    82      15.299 -10.481 -12.861  1.00  0.00      PROA H
ATOM    972  HB3 MET    82      13.876 -10.784 -13.887  1.00  0.00      PROA H
ATOM    973  CG  MET    82      14.142 -12.179 -12.299  1.00  0.00      PROA C
ATOM    974  HG2 MET    82      13.511 -12.933 -12.771  1.00  0.00      PROA H
ATOM    975  HG3 MET    82      14.958 -12.670 -11.767  1.00  0.00      PROA H
ATOM    976  SD  MET    82      13.120 -11.349 -11.044  1.00  0.00      PROA S
ATOM    977  CE  MET    82      12.940 -12.807  -9.976  1.00  0.00      PROA C
ATOM    978  HE1 MET    82      13.925 -13.140  -9.646  1.00  0.00      PROA H
ATOM    979  HE2 MET    82      12.334 -12.549  -9.108  1.00  0.00      PROA H
ATOM    980  HE3 MET    82      12.454 -13.608 -10.533  1.00  0.00      PROA H
ATOM    981  C   MET    82      16.121 -10.935 -15.336  1.00  0.00      PROA C
ATOM    982  O   MET    82      16.314  -9.784 -14.952  1.00  0.00      PROA O
ATOM    983  N   PRO    83      16.344 -11.295 -16.567  1.00  0.00      PROA N
ATOM    984  CD  PRO    83      16.732 -12.654 -16.909  1.00  0.00      PROA C
ATOM    985  HD2 PRO    83      15.843 -13.238 -17.146  1.00  0.00      PROA H
ATOM    986  HD3 PRO    83      17.251 -13.108 -16.065  1.00  0.00      PROA H
ATOM    987  CG  PRO    83      17.659 -12.517 -18.128  1.00  0.00      PROA C
ATOM    988  HG2 PRO    83      17.457 -13.325 -18.831  1.00  0.00      PROA H
ATOM    989  HG3 PRO    83      18.698 -12.570 -17.803  1.00  0.00      PROA H
ATOM    990  CB  PRO    83      17.317 -11.136 -18.715  1.00  0.00      PROA C
ATOM    991  HB2 PRO    83      16.533 -11.244 -19.465  1.00  0.00      PROA H
ATOM    992  HB3 PRO    83      18.205 -10.707 -19.177  1.00  0.00      PROA H
ATOM    993  CA  PRO    83      16.849 -10.334 -17.504  1.00  0.00      PROA C
ATOM    994  HA  PRO    83      17.782  -9.913 -17.127  1.00  0.00      PROA H
ATOM    995  C   PRO    83      15.855  -9.276 -17.828  1.00  0.00      PROA C
ATOM    996  O   PRO    83      16.250  -8.134 -18.058  1.00  0.00      PROA O
ATOM    997  N   ASP    84      14.563  -9.642 -17.877  1.00  0.00      PROA N
ATOM    998  H   ASP    84      14.297 -10.587 -17.642  1.00  0.00      PROA H
ATOM    999  CA  ASP    84      13.550  -8.709 -18.259  1.00  0.00      PROA C
ATOM   1000  HA  ASP    84      13.843  -8.213 -19.185  1.00  0.00      PROA H
ATOM   1001  CB  ASP    84      12.201  -9.398 -18.488  1.00  0.00      PROA C
ATOM   1002  HB2 ASP    84      12.363 -10.372 -18.950  1.00  0.00      PROA H
ATOM   1003  HB3 ASP    84      11.692  -9.529 -17.533  1.00  0.00      PROA H
ATOM   1004  CG  ASP    84      11.395  -8.498 -19.405  1.00  0.00      PROA C
ATOM   1005  OD1 ASP    84      11.910  -7.410 -19.774  1.00  0.00      PROA O
ATOM   1006  OD2 ASP    84      10.252  -8.891 -19.753  1.00  0.00      PROA O
ATOM   1007  C   ASP    84      13.383  -7.666 -17.199  1.00  0.00      PROA C
ATOM   1008  O   ASP    84      13.351  -6.472 -17.498  1.00  0.00      PROA O
ATOM   1009  N   GLY    85      13.296  -8.092 -15.922  1.00  0.00      PROA N
ATOM   1010  H   GLY    85      13.359  -9.079 -15.713  1.00  0.00      PROA H
ATOM   1011  CA  GLY    85      13.115  -7.154 -14.850  1.00  0.00      PROA C
ATOM   1012  HA2 GLY    85      14.085  -6.776 -14.529  1.00  0.00      PROA H
ATOM   1013  HA3 GLY    85      12.498  -6.324 -15.195  1.00  0.00      PROA H
ATOM   1014  C   GLY    85      12.437  -7.873 -13.723  1.00  0.00      PROA C
ATOM   1015  O   GLY    85      11.884  -8.958 -13.896  1.00  0.00      PROA O
ATOM   1016  N   TRP    86      12.466  -7.253 -12.530  1.00  0.00      PROA N
ATOM   1017  H   TRP    86      12.898  -6.345 -12.443  1.00  0.00      PROA H
ATOM   1018  CA  TRP    86      11.913  -7.790 -11.318  1.00  0.00      PROA C
ATOM   1019  HA  TRP    86      12.176  -8.845 -11.234  1.00  0.00      PROA H
ATOM   1020  CB  TRP    86      12.438  -7.069 -10.059  1.00  0.00      PROA C
ATOM   1021  HB2 TRP    86      11.924  -7.453  -9.178  1.00  0.00      PROA H
ATOM   1022  HB3 TRP    86      13.510  -7.245  -9.959  1.00  0.00      PROA H
ATOM   1023  CG  TRP    86      12.256  -5.570 -10.029  1.00  0.00      PROA C
ATOM   1024  CD1 TRP    86      13.023  -4.598 -10.605  1.00  0.00      PROA C
ATOM   1025  HD1 TRP    86      13.878  -4.873 -11.222  1.00  0.00      PROA H
ATOM   1026  NE1 TRP    86      12.535  -3.355 -10.271  1.00  0.00      PROA N
ATOM   1027  HE1 TRP    86      12.922  -2.473 -10.573  1.00  0.00      PROA H
ATOM   1028  CE2 TRP    86      11.431  -3.522  -9.458  1.00  0.00      PROA C
ATOM   1029  CZ2 TRP    86      10.616  -2.607  -8.852  1.00  0.00      PROA C
ATOM   1030  HZ2 TRP    86      10.799  -1.541  -8.985  1.00  0.00      PROA H
ATOM   1031  CH2 TRP    86       9.579  -3.093  -8.085  1.00  0.00      PROA C
ATOM   1032  HH2 TRP    86       8.894  -2.401  -7.594  1.00  0.00      PROA H
ATOM   1033  CZ3 TRP    86       9.384  -4.448  -7.923  1.00  0.00      PROA C
ATOM   1034  HZ3 TRP    86       8.557  -4.811  -7.312  1.00  0.00      PROA H
ATOM   1035  CE3 TRP    86      10.214  -5.372  -8.518  1.00  0.00      PROA C
ATOM   1036  HE3 TRP    86      10.043  -6.437  -8.363  1.00  0.00      PROA H
ATOM   1037  CD2 TRP    86      11.230  -4.891  -9.288  1.00  0.00      PROA C
ATOM   1038  C   TRP    86      10.408  -7.800 -11.354  1.00  0.00      PROA C
ATOM   1039  O   TRP    86       9.764  -8.531 -10.601  1.00  0.00      PROA O
ATOM   1040  N   GLU    87       9.816  -6.925 -12.186  1.00  0.00      PROA N
ATOM   1041  H   GLU    87      10.380  -6.326 -12.772  1.00  0.00      PROA H
ATOM   1042  CA  GLU    87       8.394  -6.757 -12.322  1.00  0.00      PROA C
ATOM   1043  HA  GLU    87       7.942  -6.674 -11.334  1.00  0.00      PROA H
ATOM   1044  CB  GLU    87       8.013  -5.496 -13.119  1.00  0.00      PROA C
ATOM   1045  HB2 GLU    87       8.501  -5.520 -14.094  1.00  0.00      PROA H
ATOM   1046  HB3 GLU    87       6.932  -5.465 -13.256  1.00  0.00      PROA H
ATOM   1047  CG  GLU    87       8.427  -4.196 -12.428  1.00  0.00      PROA C
ATOM   1048  HG2 GLU    87       8.109  -4.221 -11.386  1.00  0.00      PROA H
ATOM   1049  HG3 GLU    87       9.511  -4.089 -12.473  1.00  0.00      PROA H
ATOM   1050  CD  GLU    87       7.757  -3.039 -13.152  1.00  0.00      PROA C
ATOM   1051  OE1 GLU    87       7.030  -3.299 -14.145  1.00  0.00      PROA O
ATOM   1052  OE2 GLU    87       7.968  -1.875 -12.718  1.00  0.00      PROA O
ATOM   1053  C   GLU    87       7.711  -7.925 -12.989  1.00  0.00      PROA C
ATOM   1054  O   GLU    87       6.537  -8.174 -12.732  1.00  0.00      PROA O
ATOM   1055  N   THR    88       8.403  -8.674 -13.870  1.00  0.00      PROA N
ATOM   1056  H   THR    88       9.400  -8.543 -13.971  1.00  0.00      PROA H
ATOM   1057  CA  THR    88       7.754  -9.672 -14.687  1.00  0.00      PROA C
ATOM   1058  HA  THR    88       6.977  -9.200 -15.289  1.00  0.00      PROA H
ATOM   1059  CB  THR    88       8.695 -10.365 -15.621  1.00  0.00      PROA C
ATOM   1060  HB  THR    88       8.141 -11.078 -16.232  1.00  0.00      PROA H
ATOM   1061  CG2 THR    88       9.346  -9.294 -16.509  1.00  0.00      PROA C
ATOM   1062 HG21 THR    88       9.887  -8.583 -15.885  1.00  0.00      PROA H
ATOM   1063 HG22 THR    88      10.039  -9.769 -17.203  1.00  0.00      PROA H
ATOM   1064 HG23 THR    88       8.573  -8.768 -17.070  1.00  0.00      PROA H
ATOM   1065  OG1 THR    88       9.691 -11.066 -14.891  1.00  0.00      PROA O
ATOM   1066  HG1 THR    88      10.286 -11.505 -15.503  1.00  0.00      PROA H
ATOM   1067  C   THR    88       7.013 -10.708 -13.894  1.00  0.00      PROA C
ATOM   1068  O   THR    88       7.349 -11.017 -12.751  1.00  0.00      PROA O
ATOM   1069  N   GLU    89       5.942 -11.262 -14.515  1.00  0.00      PROA N
ATOM   1070  H   GLU    89       5.710 -10.990 -15.460  1.00  0.00      PROA H
ATOM   1071  CA  GLU    89       5.100 -12.239 -13.883  1.00  0.00      PROA C
ATOM   1072  HA  GLU    89       4.941 -11.963 -12.841  1.00  0.00      PROA H
ATOM   1073  CB  GLU    89       3.710 -12.387 -14.526  1.00  0.00      PROA C
ATOM   1074  HB2 GLU    89       3.261 -11.402 -14.653  1.00  0.00      PROA H
ATOM   1075  HB3 GLU    89       3.808 -12.870 -15.498  1.00  0.00      PROA H
ATOM   1076  CG  GLU    89       2.755 -13.230 -13.679  1.00  0.00      PROA C
ATOM   1077  HG2 GLU    89       3.108 -14.261 -13.648  1.00  0.00      PROA H
ATOM   1078  HG3 GLU    89       2.716 -12.830 -12.666  1.00  0.00      PROA H
ATOM   1079  CD  GLU    89       1.369 -13.179 -14.307  1.00  0.00      PROA C
ATOM   1080  OE1 GLU    89       1.146 -12.300 -15.180  1.00  0.00      PROA O
ATOM   1081  OE2 GLU    89       0.510 -14.013 -13.910  1.00  0.00      PROA O
ATOM   1082  C   GLU    89       5.767 -13.578 -13.894  1.00  0.00      PROA C
ATOM   1083  O   GLU    89       6.533 -13.903 -14.799  1.00  0.00      PROA O
ATOM   1084  N   ILE    90       5.479 -14.385 -12.851  1.00  0.00      PROA N
ATOM   1085  H   ILE    90       4.828 -14.080 -12.142  1.00  0.00      PROA H
ATOM   1086  CA  ILE    90       6.047 -15.686 -12.666  1.00  0.00      PROA C
ATOM   1087  HA  ILE    90       6.809 -15.862 -13.425  1.00  0.00      PROA H
ATOM   1088  CB  ILE    90       6.683 -15.805 -11.304  1.00  0.00      PROA C
ATOM   1089  HB  ILE    90       5.937 -15.604 -10.535  1.00  0.00      PROA H
ATOM   1090  CG2 ILE    90       7.226 -17.233 -11.150  1.00  0.00      PROA C
ATOM   1091 HG21 ILE    90       7.966 -17.426 -11.926  1.00  0.00      PROA H
ATOM   1092 HG22 ILE    90       7.691 -17.341 -10.170  1.00  0.00      PROA H
ATOM   1093 HG23 ILE    90       6.407 -17.946 -11.244  1.00  0.00      PROA H
ATOM   1094  CG1 ILE    90       7.744 -14.715 -11.056  1.00  0.00      PROA C
ATOM   1095 HG12 ILE    90       7.316 -13.735 -11.270  1.00  0.00      PROA H
ATOM   1096 HG13 ILE    90       8.065 -14.750 -10.015  1.00  0.00      PROA H
ATOM   1097  CD1 ILE    90       9.001 -14.843 -11.910  1.00  0.00      PROA C
ATOM   1098 HD11 ILE    90       8.732 -14.785 -12.964  1.00  0.00      PROA H
ATOM   1099 HD12 ILE    90       9.689 -14.033 -11.667  1.00  0.00      PROA H
ATOM   1100 HD13 ILE    90       9.481 -15.800 -11.709  1.00  0.00      PROA H
ATOM   1101  C   ILE    90       4.896 -16.648 -12.626  1.00  0.00      PROA C
ATOM   1102  O   ILE    90       3.993 -16.490 -11.805  1.00  0.00      PROA O
ATOM   1103  N   SER    91       4.910 -17.682 -13.492  1.00  0.00      PROA N
ATOM   1104  H   SER    91       5.679 -17.790 -14.138  1.00  0.00      PROA H
ATOM   1105  CA  SER    91       3.837 -18.639 -13.506  1.00  0.00      PROA C
ATOM   1106  HA  SER    91       2.881 -18.115 -13.501  1.00  0.00      PROA H
ATOM   1107  CB  SER    91       3.837 -19.570 -14.739  1.00  0.00      PROA C
ATOM   1108  HB2 SER    91       3.731 -18.973 -15.645  1.00  0.00      PROA H
ATOM   1109  HB3 SER    91       4.775 -20.124 -14.777  1.00  0.00      PROA H
ATOM   1110  OG  SER    91       2.757 -20.492 -14.663  1.00  0.00      PROA O
ATOM   1111  HG  SER    91       2.770 -21.063 -15.435  1.00  0.00      PROA H
ATOM   1112  C   SER    91       3.968 -19.511 -12.301  1.00  0.00      PROA C
ATOM   1113  O   SER    91       5.061 -19.715 -11.774  1.00  0.00      PROA O
ATOM   1114  N   ASP    92       2.822 -20.042 -11.833  1.00  0.00      PROA N
ATOM   1115  H   ASP    92       1.950 -19.856 -12.306  1.00  0.00      PROA H
ATOM   1116  CA  ASP    92       2.749 -20.881 -10.672  1.00  0.00      PROA C
ATOM   1117  HA  ASP    92       3.213 -20.374  -9.826  1.00  0.00      PROA H
ATOM   1118  CB  ASP    92       1.302 -21.223 -10.280  1.00  0.00      PROA C
ATOM   1119  HB2 ASP    92       0.756 -21.559 -11.161  1.00  0.00      PROA H
ATOM   1120  HB3 ASP    92       1.306 -22.016  -9.532  1.00  0.00      PROA H
ATOM   1121  CG  ASP    92       0.669 -19.959  -9.712  1.00  0.00      PROA C
ATOM   1122  OD1 ASP    92       1.355 -19.266  -8.913  1.00  0.00      PROA O
ATOM   1123  OD2 ASP    92      -0.503 -19.668 -10.075  1.00  0.00      PROA O
ATOM   1124  C   ASP    92       3.474 -22.159 -10.964  1.00  0.00      PROA C
ATOM   1125  O   ASP    92       4.033 -22.789 -10.069  1.00  0.00      PROA O
ATOM   1126  N   GLN    93       3.482 -22.575 -12.243  1.00  0.00      PROA N
ATOM   1127  H   GLN    93       3.039 -22.016 -12.959  1.00  0.00      PROA H
ATOM   1128  CA  GLN    93       4.110 -23.804 -12.624  1.00  0.00      PROA C
ATOM   1129  HA  GLN    93       3.623 -24.635 -12.113  1.00  0.00      PROA H
ATOM   1130  CB  GLN    93       4.021 -24.060 -14.139  1.00  0.00      PROA C
ATOM   1131  HB2 GLN    93       4.605 -23.308 -14.670  1.00  0.00      PROA H
ATOM   1132  HB3 GLN    93       4.415 -25.051 -14.364  1.00  0.00      PROA H
ATOM   1133  CG  GLN    93       2.585 -23.993 -14.653  1.00  0.00      PROA C
ATOM   1134  HG2 GLN    93       2.316 -22.955 -14.848  1.00  0.00      PROA H
ATOM   1135  HG3 GLN    93       2.501 -24.569 -15.574  1.00  0.00      PROA H
ATOM   1136  CD  GLN    93       1.700 -24.581 -13.569  1.00  0.00      PROA C
ATOM   1137  OE1 GLN    93       0.952 -23.863 -12.908  1.00  0.00      PROA O
ATOM   1138  NE2 GLN    93       1.798 -25.920 -13.365  1.00  0.00      PROA N
ATOM   1139 HE21 GLN    93       1.232 -26.362 -12.655  1.00  0.00      PROA H
ATOM   1140 HE22 GLN    93       2.438 -26.467 -13.923  1.00  0.00      PROA H
ATOM   1141  C   GLN    93       5.560 -23.705 -12.272  1.00  0.00      PROA C
ATOM   1142  O   GLN    93       6.193 -24.689 -11.893  1.00  0.00      PROA O
ATOM   1143  N   MET    94       6.118 -22.494 -12.424  1.00  0.00      PROA N
ATOM   1144  H   MET    94       5.557 -21.717 -12.743  1.00  0.00      PROA H
ATOM   1145  CA  MET    94       7.494 -22.198 -12.165  1.00  0.00      PROA C
ATOM   1146  HA  MET    94       8.124 -22.945 -12.648  1.00  0.00      PROA H
ATOM   1147  CB  MET    94       7.919 -20.819 -12.690  1.00  0.00      PROA C
ATOM   1148  HB2 MET    94       7.223 -20.062 -12.330  1.00  0.00      PROA H
ATOM   1149  HB3 MET    94       8.923 -20.587 -12.333  1.00  0.00      PROA H
ATOM   1150  CG  MET    94       7.939 -20.746 -14.219  1.00  0.00      PROA C
ATOM   1151  HG2 MET    94       6.959 -21.022 -14.609  1.00  0.00      PROA H
ATOM   1152  HG3 MET    94       8.181 -19.730 -14.532  1.00  0.00      PROA H
ATOM   1153  SD  MET    94       9.151 -21.845 -15.021  1.00  0.00      PROA S
ATOM   1154  CE  MET    94       8.269 -23.409 -14.739  1.00  0.00      PROA C
ATOM   1155  HE1 MET    94       7.292 -23.367 -15.220  1.00  0.00      PROA H
ATOM   1156  HE2 MET    94       8.845 -24.233 -15.159  1.00  0.00      PROA H
ATOM   1157  HE3 MET    94       8.139 -23.565 -13.668  1.00  0.00      PROA H
ATOM   1158  C   MET    94       7.834 -22.258 -10.699  1.00  0.00      PROA C
ATOM   1159  O   MET    94       8.986 -22.507 -10.351  1.00  0.00      PROA O
ATOM   1160  N   LEU    95       6.879 -21.979  -9.788  1.00  0.00      PROA N
ATOM   1161  H   LEU    95       5.922 -21.846 -10.084  1.00  0.00      PROA H
ATOM   1162  CA  LEU    95       7.257 -21.880  -8.401  1.00  0.00      PROA C
ATOM   1163  HA  LEU    95       8.343 -21.913  -8.317  1.00  0.00      PROA H
ATOM   1164  CB  LEU    95       6.778 -20.579  -7.740  1.00  0.00      PROA C
ATOM   1165  HB2 LEU    95       5.690 -20.533  -7.773  1.00  0.00      PROA H
ATOM   1166  HB3 LEU    95       7.111 -20.555  -6.702  1.00  0.00      PROA H
ATOM   1167  CG  LEU    95       7.314 -19.311  -8.424  1.00  0.00      PROA C
ATOM   1168  HG  LEU    95       6.963 -19.278  -9.456  1.00  0.00      PROA H
ATOM   1169  CD1 LEU    95       6.829 -18.047  -7.701  1.00  0.00      PROA C
ATOM   1170 HD11 LEU    95       7.181 -18.061  -6.669  1.00  0.00      PROA H
ATOM   1171 HD12 LEU    95       7.223 -17.165  -8.206  1.00  0.00      PROA H
ATOM   1172 HD13 LEU    95       5.740 -18.015  -7.713  1.00  0.00      PROA H
ATOM   1173  CD2 LEU    95       8.842 -19.356  -8.595  1.00  0.00      PROA C
ATOM   1174 HD21 LEU    95       9.115 -20.216  -9.207  1.00  0.00      PROA H
ATOM   1175 HD22 LEU    95       9.181 -18.442  -9.082  1.00  0.00      PROA H
ATOM   1176 HD23 LEU    95       9.315 -19.442  -7.617  1.00  0.00      PROA H
ATOM   1177  C   LEU    95       6.705 -22.992  -7.555  1.00  0.00      PROA C
ATOM   1178  O   LEU    95       5.740 -23.667  -7.909  1.00  0.00      PROA O
ATOM   1179  N   GLU    96       7.355 -23.211  -6.390  1.00  0.00      PROA N
ATOM   1180  H   GLU    96       8.189 -22.684  -6.170  1.00  0.00      PROA H
ATOM   1181  CA  GLU    96       6.897 -24.179  -5.439  1.00  0.00      PROA C
ATOM   1182  HA  GLU    96       6.198 -24.861  -5.923  1.00  0.00      PROA H
ATOM   1183  CB  GLU    96       8.037 -25.025  -4.843  1.00  0.00      PROA C
ATOM   1184  HB2 GLU    96       8.663 -25.411  -5.647  1.00  0.00      PROA H
ATOM   1185  HB3 GLU    96       8.641 -24.406  -4.179  1.00  0.00      PROA H
ATOM   1186  CG  GLU    96       7.558 -26.227  -4.027  1.00  0.00      PROA C
ATOM   1187  HG2 GLU    96       6.587 -26.555  -4.398  1.00  0.00      PROA H
ATOM   1188  HG3 GLU    96       8.277 -27.041  -4.123  1.00  0.00      PROA H
ATOM   1189  CD  GLU    96       7.443 -25.803  -2.569  1.00  0.00      PROA C
ATOM   1190  OE1 GLU    96       8.045 -24.758  -2.200  1.00  0.00      PROA O
ATOM   1191  OE2 GLU    96       6.752 -26.527  -1.804  1.00  0.00      PROA O
ATOM   1192  C   GLU    96       6.255 -23.380  -4.346  1.00  0.00      PROA C
ATOM   1193  O   GLU    96       6.918 -22.613  -3.650  1.00  0.00      PROA O
ATOM   1194  N   LEU    97       4.933 -23.558  -4.163  1.00  0.00      PROA N
ATOM   1195  H   LEU    97       4.444 -24.276  -4.679  1.00  0.00      PROA H
ATOM   1196  CA  LEU    97       4.194 -22.745  -3.242  1.00  0.00      PROA C
ATOM   1197  HA  LEU    97       4.706 -21.792  -3.106  1.00  0.00      PROA H
ATOM   1198  CB  LEU    97       2.765 -22.444  -3.723  1.00  0.00      PROA C
ATOM   1199  HB2 LEU    97       2.238 -23.380  -3.906  1.00  0.00      PROA H
ATOM   1200  HB3 LEU    97       2.237 -21.873  -2.959  1.00  0.00      PROA H
ATOM   1201  CG  LEU    97       2.703 -21.625  -5.027  1.00  0.00      PROA C
ATOM   1202  HG  LEU    97       3.201 -22.174  -5.826  1.00  0.00      PROA H
ATOM   1203  CD1 LEU    97       1.248 -21.361  -5.444  1.00  0.00      PROA C
ATOM   1204 HD11 LEU    97       0.739 -20.804  -4.658  1.00  0.00      PROA H
ATOM   1205 HD12 LEU    97       1.233 -20.782  -6.367  1.00  0.00      PROA H
ATOM   1206 HD13 LEU    97       0.737 -22.311  -5.604  1.00  0.00      PROA H
ATOM   1207  CD2 LEU    97       3.538 -20.338  -4.925  1.00  0.00      PROA C
ATOM   1208 HD21 LEU    97       4.579 -20.594  -4.728  1.00  0.00      PROA H
ATOM   1209 HD22 LEU    97       3.471 -19.786  -5.862  1.00  0.00      PROA H
ATOM   1210 HD23 LEU    97       3.156 -19.721  -4.111  1.00  0.00      PROA H
ATOM   1211  C   LEU    97       4.078 -23.433  -1.919  1.00  0.00      PROA C
ATOM   1212  O   LEU    97       4.028 -24.656  -1.827  1.00  0.00      PROA O
ATOM   1213  N   ARG    98       4.053 -22.617  -0.843  1.00  0.00      PROA N
ATOM   1214  H   ARG    98       4.119 -21.616  -0.966  1.00  0.00      PROA H
ATOM   1215  CA  ARG    98       3.936 -23.103   0.501  1.00  0.00      PROA C
ATOM   1216  HA  ARG    98       3.613 -24.143   0.484  1.00  0.00      PROA H
ATOM   1217  CB  ARG    98       5.263 -23.033   1.270  1.00  0.00      PROA C
ATOM   1218  HB2 ARG    98       5.738 -22.069   1.088  1.00  0.00      PROA H
ATOM   1219  HB3 ARG    98       5.071 -23.147   2.337  1.00  0.00      PROA H
ATOM   1220  CG  ARG    98       6.261 -24.118   0.866  1.00  0.00      PROA C
ATOM   1221  HG2 ARG    98       6.040 -25.036   1.410  1.00  0.00      PROA H
ATOM   1222  HG3 ARG    98       6.184 -24.303  -0.205  1.00  0.00      PROA H
ATOM   1223  CD  ARG    98       7.716 -23.755   1.160  1.00  0.00      PROA C
ATOM   1224  HD2 ARG    98       7.770 -23.193   2.092  1.00  0.00      PROA H
ATOM   1225  HD3 ARG    98       8.307 -24.667   1.252  1.00  0.00      PROA H
ATOM   1226  NE  ARG    98       8.194 -22.929   0.015  1.00  0.00      PROA N
ATOM   1227  HE  ARG    98       7.755 -23.055  -0.886  1.00  0.00      PROA H
ATOM   1228  CZ  ARG    98       9.201 -22.025   0.185  1.00  0.00      PROA C
ATOM   1229  NH1 ARG    98       9.741 -21.833   1.425  1.00  0.00      PROA N
ATOM   1230 HH11 ARG    98       9.392 -22.363   2.211  1.00  0.00      PROA H
ATOM   1231 HH12 ARG    98      10.487 -21.164   1.549  1.00  0.00      PROA H
ATOM   1232  NH2 ARG    98       9.667 -21.317  -0.884  1.00  0.00      PROA N
ATOM   1233 HH21 ARG    98       9.264 -21.465  -1.799  1.00  0.00      PROA H
ATOM   1234 HH22 ARG    98      10.413 -20.647  -0.757  1.00  0.00      PROA H
ATOM   1235  C   ARG    98       2.956 -22.220   1.206  1.00  0.00      PROA C
ATOM   1236  O   ARG    98       2.744 -21.073   0.815  1.00  0.00      PROA O
ATOM   1237  N   ASP    99       2.314 -22.748   2.265  1.00  0.00      PROA N
ATOM   1238  H   ASP    99       2.522 -23.690   2.564  1.00  0.00      PROA H
ATOM   1239  CA  ASP    99       1.330 -21.988   2.984  1.00  0.00      PROA C
ATOM   1240  HA  ASP    99       0.679 -21.474   2.277  1.00  0.00      PROA H
ATOM   1241  CB  ASP    99       0.442 -22.858   3.888  1.00  0.00      PROA C
ATOM   1242  HB2 ASP    99       0.103 -23.732   3.332  1.00  0.00      PROA H
ATOM   1243  HB3 ASP    99       1.014 -23.180   4.758  1.00  0.00      PROA H
ATOM   1244  CG  ASP    99      -0.750 -22.025   4.327  1.00  0.00      PROA C
ATOM   1245  OD1 ASP    99      -0.968 -20.948   3.712  1.00  0.00      PROA O
ATOM   1246  OD2 ASP    99      -1.458 -22.452   5.279  1.00  0.00      PROA O
ATOM   1247  C   ASP    99       2.031 -20.996   3.865  1.00  0.00      PROA C
ATOM   1248  O   ASP    99       3.156 -21.229   4.301  1.00  0.00      PROA O
ATOM   1249  N   LEU   100       1.373 -19.850   4.151  1.00  0.00      PROA N
ATOM   1250  H   LEU   100       0.462 -19.676   3.749  1.00  0.00      PROA H
ATOM   1251  CA  LEU   100       1.972 -18.882   5.025  1.00  0.00      PROA C
ATOM   1252  HA  LEU   100       3.031 -19.108   5.146  1.00  0.00      PROA H
ATOM   1253  CB  LEU   100       1.877 -17.430   4.524  1.00  0.00      PROA C
ATOM   1254  HB2 LEU   100       2.330 -17.356   3.535  1.00  0.00      PROA H
ATOM   1255  HB3 LEU   100       0.830 -17.133   4.466  1.00  0.00      PROA H
ATOM   1256  CG  LEU   100       2.595 -16.421   5.440  1.00  0.00      PROA C
ATOM   1257  HG  LEU   100       2.165 -16.467   6.440  1.00  0.00      PROA H
ATOM   1258  CD1 LEU   100       4.101 -16.728   5.542  1.00  0.00      PROA C
ATOM   1259 HD11 LEU   100       4.550 -16.677   4.550  1.00  0.00      PROA H
ATOM   1260 HD12 LEU   100       4.578 -15.998   6.195  1.00  0.00      PROA H
ATOM   1261 HD13 LEU   100       4.241 -17.728   5.952  1.00  0.00      PROA H
ATOM   1262  CD2 LEU   100       2.313 -14.974   5.004  1.00  0.00      PROA C
ATOM   1263 HD21 LEU   100       1.241 -14.783   5.051  1.00  0.00      PROA H
ATOM   1264 HD22 LEU   100       2.834 -14.285   5.670  1.00  0.00      PROA H
ATOM   1265 HD23 LEU   100       2.664 -14.826   3.983  1.00  0.00      PROA H
ATOM   1266  C   LEU   100       1.269 -18.979   6.338  1.00  0.00      PROA C
ATOM   1267  O   LEU   100       0.058 -18.770   6.421  1.00  0.00      PROA O
ATOM   1268  N   PRO   101       1.984 -19.319   7.378  1.00  0.00      PROA N
ATOM   1269  CD  PRO   101       3.076 -20.272   7.272  1.00  0.00      PROA C
ATOM   1270  HD2 PRO   101       4.011 -19.737   7.105  1.00  0.00      PROA H
ATOM   1271  HD3 PRO   101       2.890 -20.947   6.437  1.00  0.00      PROA H
ATOM   1272  CG  PRO   101       3.093 -21.032   8.613  1.00  0.00      PROA C
ATOM   1273  HG2 PRO   101       4.123 -21.158   8.947  1.00  0.00      PROA H
ATOM   1274  HG3 PRO   101       2.632 -22.011   8.483  1.00  0.00      PROA H
ATOM   1275  CB  PRO   101       2.277 -20.144   9.572  1.00  0.00      PROA C
ATOM   1276  HB2 PRO   101       2.946 -19.453  10.086  1.00  0.00      PROA H
ATOM   1277  HB3 PRO   101       1.770 -20.771  10.306  1.00  0.00      PROA H
ATOM   1278  CA  PRO   101       1.307 -19.434   8.633  1.00  0.00      PROA C
ATOM   1279  HA  PRO   101       0.496 -20.157   8.545  1.00  0.00      PROA H
ATOM   1280  C   PRO   101       0.769 -18.137   9.127  1.00  0.00      PROA C
ATOM   1281  O   PRO   101       1.475 -17.406   9.823  1.00  0.00      PROA O
ATOM   1282  N   ILE   102      -0.509 -17.868   8.815  1.00  0.00      PROA N
ATOM   1283  H   ILE   102      -1.026 -18.497   8.218  1.00  0.00      PROA H
ATOM   1284  CA  ILE   102      -1.179 -16.706   9.304  1.00  0.00      PROA C
ATOM   1285  HA  ILE   102      -0.662 -16.333  10.189  1.00  0.00      PROA H
ATOM   1286  CB  ILE   102      -1.254 -15.558   8.336  1.00  0.00      PROA C
ATOM   1287  HB  ILE   102      -1.871 -14.765   8.759  1.00  0.00      PROA H
ATOM   1288  CG2 ILE   102       0.178 -15.048   8.097  1.00  0.00      PROA C
ATOM   1289 HG21 ILE   102       0.786 -15.853   7.683  1.00  0.00      PROA H
ATOM   1290 HG22 ILE   102       0.155 -14.213   7.397  1.00  0.00      PROA H
ATOM   1291 HG23 ILE   102       0.609 -14.718   9.042  1.00  0.00      PROA H
ATOM   1292  CG1 ILE   102      -2.017 -15.957   7.064  1.00  0.00      PROA C
ATOM   1293 HG12 ILE   102      -1.408 -16.642   6.474  1.00  0.00      PROA H
ATOM   1294 HG13 ILE   102      -2.952 -16.446   7.338  1.00  0.00      PROA H
ATOM   1295  CD1 ILE   102      -2.375 -14.778   6.159  1.00  0.00      PROA C
ATOM   1296 HD11 ILE   102      -1.462 -14.273   5.842  1.00  0.00      PROA H
ATOM   1297 HD12 ILE   102      -2.911 -15.141   5.283  1.00  0.00      PROA H
ATOM   1298 HD13 ILE   102      -3.005 -14.077   6.706  1.00  0.00      PROA H
ATOM   1299  C   ILE   102      -2.557 -17.156   9.633  1.00  0.00      PROA C
ATOM   1300  O   ILE   102      -3.117 -18.021   8.958  1.00  0.00      PROA O
ATOM   1301  N   SER   103      -3.133 -16.576  10.701  1.00  0.00      PROA N
ATOM   1302  H   SER   103      -2.642 -15.855  11.211  1.00  0.00      PROA H
ATOM   1303  CA  SER   103      -4.440 -16.978  11.115  1.00  0.00      PROA C
ATOM   1304  HA  SER   103      -4.590 -18.031  10.876  1.00  0.00      PROA H
ATOM   1305  CB  SER   103      -4.680 -16.808  12.625  1.00  0.00      PROA C
ATOM   1306  HB2 SER   103      -5.678 -17.165  12.877  1.00  0.00      PROA H
ATOM   1307  HB3 SER   103      -3.938 -17.383  13.178  1.00  0.00      PROA H
ATOM   1308  OG  SER   103      -4.571 -15.440  12.986  1.00  0.00      PROA O
ATOM   1309  HG  SER   103      -4.723 -15.345  13.930  1.00  0.00      PROA H
ATOM   1310  C   SER   103      -5.445 -16.131  10.401  1.00  0.00      PROA C
ATOM   1311  O   SER   103      -5.352 -14.907  10.335  1.00  0.00      PROA O
ATOM   1312  N   GLY   104      -6.466 -16.828   9.889  1.00  0.00      PROA N
ATOM   1313  H   GLY   104      -6.523 -17.825  10.040  1.00  0.00      PROA H
ATOM   1314  CA  GLY   104      -7.588 -16.406   9.104  1.00  0.00      PROA C
ATOM   1315  HA2 GLY   104      -7.236 -15.849   8.236  1.00  0.00      PROA H
ATOM   1316  HA3 GLY   104      -8.149 -17.279   8.771  1.00  0.00      PROA H
ATOM   1317  C   GLY   104      -8.517 -15.521   9.885  1.00  0.00      PROA C
ATOM   1318  O   GLY   104      -9.510 -15.069   9.333  1.00  0.00      PROA O
ATOM   1319  N   LYS   105      -8.320 -15.360  11.205  1.00  0.00      PROA N
ATOM   1320  H   LYS   105      -7.491 -15.738  11.642  1.00  0.00      PROA H
ATOM   1321  CA  LYS   105      -9.261 -14.657  12.050  1.00  0.00      PROA C
ATOM   1322  HA  LYS   105     -10.212 -15.190  12.059  1.00  0.00      PROA H
ATOM   1323  CB  LYS   105      -8.763 -14.542  13.501  1.00  0.00      PROA C
ATOM   1324  HB2 LYS   105      -7.837 -13.968  13.523  1.00  0.00      PROA H
ATOM   1325  HB3 LYS   105      -9.517 -14.038  14.106  1.00  0.00      PROA H
ATOM   1326  CG  LYS   105      -8.489 -15.909  14.129  1.00  0.00      PROA C
ATOM   1327  HG2 LYS   105      -9.434 -16.417  14.323  1.00  0.00      PROA H
ATOM   1328  HG3 LYS   105      -7.888 -16.509  13.446  1.00  0.00      PROA H
ATOM   1329  CD  LYS   105      -7.731 -15.840  15.457  1.00  0.00      PROA C
ATOM   1330  HD2 LYS   105      -6.747 -15.401  15.291  1.00  0.00      PROA H
ATOM   1331  HD3 LYS   105      -8.289 -15.225  16.163  1.00  0.00      PROA H
ATOM   1332  CE  LYS   105      -7.517 -17.206  16.111  1.00  0.00      PROA C
ATOM   1333  HE2 LYS   105      -7.354 -17.076  17.181  1.00  0.00      PROA H
ATOM   1334  HE3 LYS   105      -8.398 -17.828  15.951  1.00  0.00      PROA H
ATOM   1335  NZ  LYS   105      -6.339 -17.879  15.524  1.00  0.00      PROA N
ATOM   1336  HZ1 LYS   105      -5.517 -17.311  15.672  1.00  0.00      PROA H
ATOM   1337  HZ2 LYS   105      -6.210 -18.779  15.965  1.00  0.00      PROA H
ATOM   1338  HZ3 LYS   105      -6.484 -18.008  14.533  1.00  0.00      PROA H
ATOM   1339  C   LYS   105      -9.624 -13.273  11.562  1.00  0.00      PROA C
ATOM   1340  O   LYS   105      -8.785 -12.461  11.178  1.00  0.00      PROA O
ATOM   1341  N   PRO   106     -10.911 -12.994  11.611  1.00  0.00      PROA N
ATOM   1342  CD  PRO   106     -11.894 -14.058  11.470  1.00  0.00      PROA C
ATOM   1343  HD2 PRO   106     -12.163 -14.437  12.456  1.00  0.00      PROA H
ATOM   1344  HD3 PRO   106     -11.473 -14.866  10.873  1.00  0.00      PROA H
ATOM   1345  CG  PRO   106     -13.103 -13.416  10.766  1.00  0.00      PROA C
ATOM   1346  HG2 PRO   106     -14.025 -13.814  11.190  1.00  0.00      PROA H
ATOM   1347  HG3 PRO   106     -13.066 -13.643   9.700  1.00  0.00      PROA H
ATOM   1348  CB  PRO   106     -12.945 -11.908  11.032  1.00  0.00      PROA C
ATOM   1349  HB2 PRO   106     -13.475 -11.642  11.946  1.00  0.00      PROA H
ATOM   1350  HB3 PRO   106     -13.359 -11.345  10.195  1.00  0.00      PROA H
ATOM   1351  CA  PRO   106     -11.434 -11.722  11.164  1.00  0.00      PROA C
ATOM   1352  HA  PRO   106     -11.130 -11.546  10.133  1.00  0.00      PROA H
ATOM   1353  C   PRO   106     -11.053 -10.594  12.076  1.00  0.00      PROA C
ATOM   1354  O   PRO   106     -10.919 -10.813  13.280  1.00  0.00      PROA O
ATOM   1355  N   PHE   107     -10.882  -9.379  11.517  1.00  0.00      PROA N
ATOM   1356  H   PHE   107     -11.013  -9.258  10.523  1.00  0.00      PROA H
ATOM   1357  CA  PHE   107     -10.515  -8.224  12.283  1.00  0.00      PROA C
ATOM   1358  HA  PHE   107     -10.716  -8.408  13.339  1.00  0.00      PROA H
ATOM   1359  CB  PHE   107      -9.021  -7.849  12.157  1.00  0.00      PROA C
ATOM   1360  HB2 PHE   107      -8.823  -6.944  12.732  1.00  0.00      PROA H
ATOM   1361  HB3 PHE   107      -8.407  -8.664  12.540  1.00  0.00      PROA H
ATOM   1362  CG  PHE   107      -8.641  -7.598  10.734  1.00  0.00      PROA C
ATOM   1363  CD1 PHE   107      -8.419  -8.651   9.878  1.00  0.00      PROA C
ATOM   1364  HD1 PHE   107      -8.527  -9.675  10.234  1.00  0.00      PROA H
ATOM   1365  CE1 PHE   107      -8.059  -8.430   8.569  1.00  0.00      PROA C
ATOM   1366  HE1 PHE   107      -7.897  -9.275   7.899  1.00  0.00      PROA H
ATOM   1367  CZ  PHE   107      -7.904  -7.146   8.104  1.00  0.00      PROA C
ATOM   1368  HZ  PHE   107      -7.620  -6.973   7.066  1.00  0.00      PROA H
ATOM   1369  CE2 PHE   107      -8.108  -6.088   8.956  1.00  0.00      PROA C
ATOM   1370  HE2 PHE   107      -7.984  -5.067   8.595  1.00  0.00      PROA H
ATOM   1371  CD2 PHE   107      -8.468  -6.314  10.263  1.00  0.00      PROA C
ATOM   1372  HD2 PHE   107      -8.616  -5.464  10.930  1.00  0.00      PROA H
ATOM   1373  C   PHE   107     -11.369  -7.084  11.821  1.00  0.00      PROA C
ATOM   1374  O   PHE   107     -12.094  -7.213  10.837  1.00  0.00      PROA O
ATOM   1375  N   GLN   108     -11.329  -5.942  12.543  1.00  0.00      PROA N
ATOM   1376  H   GLN   108     -10.689  -5.858  13.320  1.00  0.00      PROA H
ATOM   1377  CA  GLN   108     -12.195  -4.845  12.207  1.00  0.00      PROA C
ATOM   1378  HA  GLN   108     -12.811  -5.118  11.350  1.00  0.00      PROA H
ATOM   1379  CB  GLN   108     -13.140  -4.450  13.352  1.00  0.00      PROA C
ATOM   1380  HB2 GLN   108     -12.554  -4.172  14.228  1.00  0.00      PROA H
ATOM   1381  HB3 GLN   108     -13.753  -3.604  13.042  1.00  0.00      PROA H
ATOM   1382  CG  GLN   108     -14.096  -5.561  13.786  1.00  0.00      PROA C
ATOM   1383  HG2 GLN   108     -14.721  -5.853  12.942  1.00  0.00      PROA H
ATOM   1384  HG3 GLN   108     -13.522  -6.422  14.127  1.00  0.00      PROA H
ATOM   1385  CD  GLN   108     -14.951  -5.009  14.916  1.00  0.00      PROA C
ATOM   1386  OE1 GLN   108     -15.010  -3.800  15.135  1.00  0.00      PROA O
ATOM   1387  NE2 GLN   108     -15.638  -5.918  15.659  1.00  0.00      PROA N
ATOM   1388 HE21 GLN   108     -16.221  -5.605  16.422  1.00  0.00      PROA H
ATOM   1389 HE22 GLN   108     -15.562  -6.902  15.444  1.00  0.00      PROA H
ATOM   1390  C   GLN   108     -11.378  -3.625  11.919  1.00  0.00      PROA C
ATOM   1391  O   GLN   108     -10.307  -3.424  12.492  1.00  0.00      PROA O
ATOM   1392  N   ILE   109     -11.884  -2.775  11.000  1.00  0.00      PROA N
ATOM   1393  H   ILE   109     -12.742  -3.004  10.519  1.00  0.00      PROA H
ATOM   1394  CA  ILE   109     -11.240  -1.535  10.673  1.00  0.00      PROA C
ATOM   1395  HA  ILE   109     -10.294  -1.463  11.210  1.00  0.00      PROA H
ATOM   1396  CB  ILE   109     -10.940  -1.387   9.211  1.00  0.00      PROA C
ATOM   1397  HB  ILE   109     -11.861  -1.490   8.638  1.00  0.00      PROA H
ATOM   1398  CG2 ILE   109     -10.333   0.006   8.991  1.00  0.00      PROA C
ATOM   1399 HG21 ILE   109      -9.417   0.100   9.575  1.00  0.00      PROA H
ATOM   1400 HG22 ILE   109     -10.104   0.140   7.934  1.00  0.00      PROA H
ATOM   1401 HG23 ILE   109     -11.045   0.767   9.308  1.00  0.00      PROA H
ATOM   1402  CG1 ILE   109     -10.017  -2.520   8.734  1.00  0.00      PROA C
ATOM   1403 HG12 ILE   109      -9.010  -2.355   9.117  1.00  0.00      PROA H
ATOM   1404 HG13 ILE   109     -10.393  -3.475   9.102  1.00  0.00      PROA H
ATOM   1405  CD1 ILE   109      -9.918  -2.624   7.213  1.00  0.00      PROA C
ATOM   1406 HD11 ILE   109      -9.524  -1.690   6.810  1.00  0.00      PROA H
ATOM   1407 HD12 ILE   109      -9.251  -3.444   6.947  1.00  0.00      PROA H
ATOM   1408 HD13 ILE   109     -10.907  -2.810   6.795  1.00  0.00      PROA H
ATOM   1409  C   ILE   109     -12.201  -0.449  11.049  1.00  0.00      PROA C
ATOM   1410  O   ILE   109     -13.384  -0.511  10.715  1.00  0.00      PROA O
ATOM   1411  N   ARG   110     -11.711   0.572  11.782  1.00  0.00      PROA N
ATOM   1412  H   ARG   110     -10.732   0.591  12.029  1.00  0.00      PROA H
ATOM   1413  CA  ARG   110     -12.545   1.653  12.231  1.00  0.00      PROA C
ATOM   1414  HA  ARG   110     -13.592   1.368  12.135  1.00  0.00      PROA H
ATOM   1415  CB  ARG   110     -12.277   2.012  13.701  1.00  0.00      PROA C
ATOM   1416  HB2 ARG   110     -12.514   1.157  14.334  1.00  0.00      PROA H
ATOM   1417  HB3 ARG   110     -11.227   2.275  13.826  1.00  0.00      PROA H
ATOM   1418  CG  ARG   110     -13.083   3.188  14.249  1.00  0.00      PROA C
ATOM   1419  HG2 ARG   110     -12.641   4.124  13.906  1.00  0.00      PROA H
ATOM   1420  HG3 ARG   110     -14.111   3.122  13.894  1.00  0.00      PROA H
ATOM   1421  CD  ARG   110     -13.103   3.199  15.775  1.00  0.00      PROA C
ATOM   1422  HD2 ARG   110     -13.798   2.441  16.136  1.00  0.00      PROA H
ATOM   1423  HD3 ARG   110     -12.103   2.984  16.154  1.00  0.00      PROA H
ATOM   1424  NE  ARG   110     -13.539   4.546  16.229  1.00  0.00      PROA N
ATOM   1425  HE  ARG   110     -14.483   4.842  16.023  1.00  0.00      PROA H
ATOM   1426  CZ  ARG   110     -12.652   5.329  16.905  1.00  0.00      PROA C
ATOM   1427  NH1 ARG   110     -11.388   4.866  17.140  1.00  0.00      PROA N
ATOM   1428 HH11 ARG   110     -11.121   3.949  16.812  1.00  0.00      PROA H
ATOM   1429 HH12 ARG   110     -10.727   5.443  17.640  1.00  0.00      PROA H
ATOM   1430  NH2 ARG   110     -13.024   6.559  17.365  1.00  0.00      PROA N
ATOM   1431 HH21 ARG   110     -13.963   6.892  17.204  1.00  0.00      PROA H
ATOM   1432 HH22 ARG   110     -12.357   7.130  17.865  1.00  0.00      PROA H
ATOM   1433  C   ARG   110     -12.259   2.838  11.363  1.00  0.00      PROA C
ATOM   1434  O   ARG   110     -11.100   3.158  11.102  1.00  0.00      PROA O
ATOM   1435  N   MET   111     -13.324   3.520  10.886  1.00  0.00      PROA N
ATOM   1436  H   MET   111     -14.258   3.265  11.173  1.00  0.00      PROA H
ATOM   1437  CA  MET   111     -13.163   4.614   9.969  1.00  0.00      PROA C
ATOM   1438  HA  MET   111     -12.113   4.705   9.691  1.00  0.00      PROA H
ATOM   1439  CB  MET   111     -13.982   4.422   8.678  1.00  0.00      PROA C
ATOM   1440  HB2 MET   111     -15.020   4.211   8.934  1.00  0.00      PROA H
ATOM   1441  HB3 MET   111     -13.934   5.331   8.078  1.00  0.00      PROA H
ATOM   1442  CG  MET   111     -13.491   3.271   7.798  1.00  0.00      PROA C
ATOM   1443  HG2 MET   111     -13.180   2.438   8.428  1.00  0.00      PROA H
ATOM   1444  HG3 MET   111     -14.297   2.947   7.139  1.00  0.00      PROA H
ATOM   1445  SD  MET   111     -12.076   3.683   6.734  1.00  0.00      PROA S
ATOM   1446  CE  MET   111     -13.114   4.445   5.451  1.00  0.00      PROA C
ATOM   1447  HE1 MET   111     -13.665   5.282   5.879  1.00  0.00      PROA H
ATOM   1448  HE2 MET   111     -12.482   4.803   4.638  1.00  0.00      PROA H
ATOM   1449  HE3 MET   111     -13.817   3.707   5.066  1.00  0.00      PROA H
ATOM   1450  C   MET   111     -13.631   5.885  10.606  1.00  0.00      PROA C
ATOM   1451  O   MET   111     -14.536   5.888  11.439  1.00  0.00      PROA O
ATOM   1452  N   LYS   112     -12.976   7.006  10.233  1.00  0.00      PROA N
ATOM   1453  H   LYS   112     -12.208   6.948   9.580  1.00  0.00      PROA H
ATOM   1454  CA  LYS   112     -13.332   8.301  10.734  1.00  0.00      PROA C
ATOM   1455  HA  LYS   112     -14.352   8.276  11.116  1.00  0.00      PROA H
ATOM   1456  CB  LYS   112     -12.402   8.752  11.875  1.00  0.00      PROA C
ATOM   1457  HB2 LYS   112     -12.450   8.029  12.690  1.00  0.00      PROA H
ATOM   1458  HB3 LYS   112     -11.378   8.816  11.507  1.00  0.00      PROA H
ATOM   1459  CG  LYS   112     -12.729  10.115  12.485  1.00  0.00      PROA C
ATOM   1460  HG2 LYS   112     -11.898  10.443  13.111  1.00  0.00      PROA H
ATOM   1461  HG3 LYS   112     -12.891  10.841  11.688  1.00  0.00      PROA H
ATOM   1462  CD  LYS   112     -13.978  10.129  13.362  1.00  0.00      PROA C
ATOM   1463  HD2 LYS   112     -14.844   9.838  12.766  1.00  0.00      PROA H
ATOM   1464  HD3 LYS   112     -13.853   9.427  14.186  1.00  0.00      PROA H
ATOM   1465  CE  LYS   112     -14.282  11.498  13.970  1.00  0.00      PROA C
ATOM   1466  HE2 LYS   112     -13.474  11.784  14.643  1.00  0.00      PROA H
ATOM   1467  HE3 LYS   112     -14.370  12.238  13.174  1.00  0.00      PROA H
ATOM   1468  NZ  LYS   112     -15.552  11.443  14.728  1.00  0.00      PROA N
ATOM   1469  HZ1 LYS   112     -15.474  10.761  15.468  1.00  0.00      PROA H
ATOM   1470  HZ2 LYS   112     -15.746  12.351  15.126  1.00  0.00      PROA H
ATOM   1471  HZ3 LYS   112     -16.304  11.181  14.106  1.00  0.00      PROA H
ATOM   1472  C   LYS   112     -13.131   9.269   9.607  1.00  0.00      PROA C
ATOM   1473  O   LYS   112     -12.019   9.434   9.109  1.00  0.00      PROA O
ATOM   1474  N   HID   113     -14.214   9.942   9.175  1.00  0.00      PROA N
ATOM   1475  H   HID   113     -15.119   9.759   9.585  1.00  0.00      PROA H
ATOM   1476  CA  HID   113     -14.133  10.930   8.136  1.00  0.00      PROA C
ATOM   1477  HA  HID   113     -15.135  11.285   7.893  1.00  0.00      PROA H
ATOM   1478  CB  HID   113     -13.290  12.160   8.517  1.00  0.00      PROA C
ATOM   1479  HB2 HID   113     -12.346  11.833   8.952  1.00  0.00      PROA H
ATOM   1480  HB3 HID   113     -13.093  12.756   7.626  1.00  0.00      PROA H
ATOM   1481  CG  HID   113     -13.972  13.045   9.517  1.00  0.00      PROA C
ATOM   1482  ND1 HID   113     -14.957  13.947   9.182  1.00  0.00      PROA N
ATOM   1483  HD1 HID   113     -15.319  14.114   8.255  1.00  0.00      PROA H
ATOM   1484  CE1 HID   113     -15.337  14.557  10.333  1.00  0.00      PROA C
ATOM   1485  HE1 HID   113     -16.115  15.319  10.315  1.00  0.00      PROA H
ATOM   1486  NE2 HID   113     -14.667  14.111  11.381  1.00  0.00      PROA N
ATOM   1487  CD2 HID   113     -13.807  13.158  10.862  1.00  0.00      PROA C
ATOM   1488  HD2 HID   113     -13.156  12.665  11.584  1.00  0.00      PROA H
ATOM   1489  C   HID   113     -13.554  10.358   6.876  1.00  0.00      PROA C
ATOM   1490  O   HID   113     -12.867  11.063   6.140  1.00  0.00      PROA O
ATOM   1491  N   GLY   114     -13.828   9.074   6.575  1.00  0.00      PROA N
ATOM   1492  H   GLY   114     -14.337   8.499   7.231  1.00  0.00      PROA H
ATOM   1493  CA  GLY   114     -13.394   8.526   5.317  1.00  0.00      PROA C
ATOM   1494  HA2 GLY   114     -14.021   7.674   5.055  1.00  0.00      PROA H
ATOM   1495  HA3 GLY   114     -13.475   9.288   4.541  1.00  0.00      PROA H
ATOM   1496  C   GLY   114     -11.966   8.061   5.372  1.00  0.00      PROA C
ATOM   1497  O   GLY   114     -11.416   7.684   4.338  1.00  0.00      PROA O
ATOM   1498  N   LEU   115     -11.325   8.074   6.559  1.00  0.00      PROA N
ATOM   1499  H   LEU   115     -11.803   8.397   7.388  1.00  0.00      PROA H
ATOM   1500  CA  LEU   115      -9.956   7.632   6.671  1.00  0.00      PROA C
ATOM   1501  HA  LEU   115      -9.586   7.341   5.687  1.00  0.00      PROA H
ATOM   1502  CB  LEU   115      -8.993   8.706   7.220  1.00  0.00      PROA C
ATOM   1503  HB2 LEU   115      -9.414   9.143   8.125  1.00  0.00      PROA H
ATOM   1504  HB3 LEU   115      -8.031   8.247   7.452  1.00  0.00      PROA H
ATOM   1505  CG  LEU   115      -8.707   9.873   6.251  1.00  0.00      PROA C
ATOM   1506  HG  LEU   115      -8.346   9.478   5.301  1.00  0.00      PROA H
ATOM   1507  CD1 LEU   115      -9.961  10.715   5.971  1.00  0.00      PROA C
ATOM   1508 HD11 LEU   115     -10.333  11.134   6.906  1.00  0.00      PROA H
ATOM   1509 HD12 LEU   115      -9.710  11.524   5.285  1.00  0.00      PROA H
ATOM   1510 HD13 LEU   115     -10.730  10.084   5.524  1.00  0.00      PROA H
ATOM   1511  CD2 LEU   115      -7.528  10.724   6.742  1.00  0.00      PROA C
ATOM   1512 HD21 LEU   115      -6.635  10.104   6.811  1.00  0.00      PROA H
ATOM   1513 HD22 LEU   115      -7.350  11.539   6.040  1.00  0.00      PROA H
ATOM   1514 HD23 LEU   115      -7.761  11.136   7.724  1.00  0.00      PROA H
ATOM   1515  C   LEU   115      -9.903   6.462   7.608  1.00  0.00      PROA C
ATOM   1516  O   LEU   115     -10.904   6.111   8.230  1.00  0.00      PROA O
ATOM   1517  N   ILE   116      -8.720   5.813   7.728  1.00  0.00      PROA N
ATOM   1518  H   ILE   116      -7.913   6.136   7.215  1.00  0.00      PROA H
ATOM   1519  CA  ILE   116      -8.641   4.666   8.591  1.00  0.00      PROA C
ATOM   1520  HA  ILE   116      -9.644   4.289   8.788  1.00  0.00      PROA H
ATOM   1521  CB  ILE   116      -7.838   3.531   8.011  1.00  0.00      PROA C
ATOM   1522  HB  ILE   116      -8.105   3.395   6.963  1.00  0.00      PROA H
ATOM   1523  CG2 ILE   116      -6.333   3.824   8.105  1.00  0.00      PROA C
ATOM   1524 HG21 ILE   116      -6.052   3.955   9.150  1.00  0.00      PROA H
ATOM   1525 HG22 ILE   116      -5.773   2.991   7.680  1.00  0.00      PROA H
ATOM   1526 HG23 ILE   116      -6.104   4.734   7.551  1.00  0.00      PROA H
ATOM   1527  CG1 ILE   116      -8.229   2.228   8.711  1.00  0.00      PROA C
ATOM   1528 HG12 ILE   116      -7.786   2.202   9.706  1.00  0.00      PROA H
ATOM   1529 HG13 ILE   116      -9.314   2.172   8.795  1.00  0.00      PROA H
ATOM   1530  CD1 ILE   116      -7.755   0.992   7.956  1.00  0.00      PROA C
ATOM   1531 HD11 ILE   116      -6.669   1.012   7.871  1.00  0.00      PROA H
ATOM   1532 HD12 ILE   116      -8.060   0.096   8.497  1.00  0.00      PROA H
ATOM   1533 HD13 ILE   116      -8.197   0.982   6.960  1.00  0.00      PROA H
ATOM   1534  C   ILE   116      -8.055   5.098   9.910  1.00  0.00      PROA C
ATOM   1535  O   ILE   116      -6.976   5.689   9.975  1.00  0.00      PROA O
ATOM   1536  N   ARG   117      -8.856   4.953  10.989  1.00  0.00      PROA N
ATOM   1537  H   ARG   117      -9.786   4.573  10.880  1.00  0.00      PROA H
ATOM   1538  CA  ARG   117      -8.458   5.315  12.326  1.00  0.00      PROA C
ATOM   1539  HA  ARG   117      -7.913   6.259  12.301  1.00  0.00      PROA H
ATOM   1540  CB  ARG   117      -9.674   5.485  13.264  1.00  0.00      PROA C
ATOM   1541  HB2 ARG   117     -10.454   6.046  12.750  1.00  0.00      PROA H
ATOM   1542  HB3 ARG   117     -10.057   4.504  13.544  1.00  0.00      PROA H
ATOM   1543  CG  ARG   117      -9.386   6.231  14.570  1.00  0.00      PROA C
ATOM   1544  HG2 ARG   117     -10.079   5.895  15.341  1.00  0.00      PROA H
ATOM   1545  HG3 ARG   117      -8.363   6.027  14.887  1.00  0.00      PROA H
ATOM   1546  CD  ARG   117      -9.527   7.756  14.479  1.00  0.00      PROA C
ATOM   1547  HD2 ARG   117     -10.551   8.011  14.208  1.00  0.00      PROA H
ATOM   1548  HD3 ARG   117      -9.285   8.201  15.444  1.00  0.00      PROA H
ATOM   1549  NE  ARG   117      -8.588   8.264  13.440  1.00  0.00      PROA N
ATOM   1550  HE  ARG   117      -7.930   7.618  13.029  1.00  0.00      PROA H
ATOM   1551  CZ  ARG   117      -8.627   9.575  13.060  1.00  0.00      PROA C
ATOM   1552  NH1 ARG   117      -9.500  10.439  13.655  1.00  0.00      PROA N
ATOM   1553 HH11 ARG   117     -10.120  10.107  14.380  1.00  0.00      PROA H
ATOM   1554 HH12 ARG   117      -9.522  11.407  13.368  1.00  0.00      PROA H
ATOM   1555  NH2 ARG   117      -7.785  10.027  12.087  1.00  0.00      PROA N
ATOM   1556 HH21 ARG   117      -7.135   9.390  11.650  1.00  0.00      PROA H
ATOM   1557 HH22 ARG   117      -7.815  10.997  11.808  1.00  0.00      PROA H
ATOM   1558  C   ARG   117      -7.558   4.305  12.990  1.00  0.00      PROA C
ATOM   1559  O   ARG   117      -6.440   4.623  13.396  1.00  0.00      PROA O
ATOM   1560  N   ASP   118      -8.033   3.039  13.091  1.00  0.00      PROA N
ATOM   1561  H   ASP   118      -8.902   2.788  12.642  1.00  0.00      PROA H
ATOM   1562  CA  ASP   118      -7.319   2.031  13.834  1.00  0.00      PROA C
ATOM   1563  HA  ASP   118      -6.265   2.055  13.559  1.00  0.00      PROA H
ATOM   1564  CB  ASP   118      -7.406   2.223  15.367  1.00  0.00      PROA C
ATOM   1565  HB2 ASP   118      -6.828   1.445  15.865  1.00  0.00      PROA H
ATOM   1566  HB3 ASP   118      -7.004   3.200  15.635  1.00  0.00      PROA H
ATOM   1567  CG  ASP   118      -8.847   2.147  15.888  1.00  0.00      PROA C
ATOM   1568  OD1 ASP   118      -9.762   1.694  15.148  1.00  0.00      PROA O
ATOM   1569  OD2 ASP   118      -9.048   2.548  17.067  1.00  0.00      PROA O
ATOM   1570  C   ASP   118      -7.856   0.672  13.481  1.00  0.00      PROA C
ATOM   1571  O   ASP   118      -8.863   0.553  12.782  1.00  0.00      PROA O
ATOM   1572  N   LEU   119      -7.181  -0.398  13.963  1.00  0.00      PROA N
ATOM   1573  H   LEU   119      -6.364  -0.260  14.542  1.00  0.00      PROA H
ATOM   1574  CA  LEU   119      -7.596  -1.746  13.673  1.00  0.00      PROA C
ATOM   1575  HA  LEU   119      -8.472  -1.725  13.025  1.00  0.00      PROA H
ATOM   1576  CB  LEU   119      -6.505  -2.569  12.960  1.00  0.00      PROA C
ATOM   1577  HB2 LEU   119      -5.650  -2.692  13.624  1.00  0.00      PROA H
ATOM   1578  HB3 LEU   119      -6.903  -3.549  12.695  1.00  0.00      PROA H
ATOM   1579  CG  LEU   119      -5.953  -1.960  11.655  1.00  0.00      PROA C
ATOM   1580  HG  LEU   119      -5.534  -0.975  11.861  1.00  0.00      PROA H
ATOM   1581  CD1 LEU   119      -4.852  -2.852  11.059  1.00  0.00      PROA C
ATOM   1582 HD11 LEU   119      -5.262  -3.838  10.840  1.00  0.00      PROA H
ATOM   1583 HD12 LEU   119      -4.478  -2.402  10.139  1.00  0.00      PROA H
ATOM   1584 HD13 LEU   119      -4.035  -2.948  11.774  1.00  0.00      PROA H
ATOM   1585  CD2 LEU   119      -7.069  -1.653  10.641  1.00  0.00      PROA C
ATOM   1586 HD21 LEU   119      -7.770  -0.941  11.077  1.00  0.00      PROA H
ATOM   1587 HD22 LEU   119      -6.633  -1.225   9.738  1.00  0.00      PROA H
ATOM   1588 HD23 LEU   119      -7.595  -2.573  10.389  1.00  0.00      PROA H
ATOM   1589  C   LEU   119      -7.833  -2.455  14.976  1.00  0.00      PROA C
ATOM   1590  O   LEU   119      -7.224  -2.129  15.995  1.00  0.00      PROA O
ATOM   1591  N   ILE   120      -8.753  -3.444  14.974  1.00  0.00      PROA N
ATOM   1592  H   ILE   120      -9.279  -3.642  14.136  1.00  0.00      PROA H
ATOM   1593  CA  ILE   120      -9.002  -4.231  16.151  1.00  0.00      PROA C
ATOM   1594  HA  ILE   120      -8.382  -3.868  16.970  1.00  0.00      PROA H
ATOM   1595  CB  ILE   120     -10.427  -4.187  16.618  1.00  0.00      PROA C
ATOM   1596  HB  ILE   120     -11.092  -4.381  15.777  1.00  0.00      PROA H
ATOM   1597  CG2 ILE   120     -10.606  -5.269  17.698  1.00  0.00      PROA C
ATOM   1598 HG21 ILE   120      -9.930  -5.068  18.530  1.00  0.00      PROA H
ATOM   1599 HG22 ILE   120     -11.635  -5.259  18.057  1.00  0.00      PROA H
ATOM   1600 HG23 ILE   120     -10.379  -6.247  17.274  1.00  0.00      PROA H
ATOM   1601  CG1 ILE   120     -10.777  -2.766  17.096  1.00  0.00      PROA C
ATOM   1602 HG12 ILE   120     -11.774  -2.766  17.538  1.00  0.00      PROA H
ATOM   1603 HG13 ILE   120     -10.050  -2.443  17.841  1.00  0.00      PROA H
ATOM   1604  CD1 ILE   120     -10.778  -1.722  15.981  1.00  0.00      PROA C
ATOM   1605 HD11 ILE   120     -11.512  -1.998  15.224  1.00  0.00      PROA H
ATOM   1606 HD12 ILE   120     -11.034  -0.747  16.396  1.00  0.00      PROA H
ATOM   1607 HD13 ILE   120      -9.788  -1.674  15.527  1.00  0.00      PROA H
ATOM   1608  C   ILE   120      -8.672  -5.650  15.803  1.00  0.00      PROA C
ATOM   1609  O   ILE   120      -9.223  -6.208  14.851  1.00  0.00      PROA O
ATOM   1610  N   VAL   121      -7.755  -6.269  16.575  1.00  0.00      PROA N
ATOM   1611  H   VAL   121      -7.359  -5.790  17.371  1.00  0.00      PROA H
ATOM   1612  CA  VAL   121      -7.323  -7.605  16.288  1.00  0.00      PROA C
ATOM   1613  HA  VAL   121      -7.974  -8.043  15.532  1.00  0.00      PROA H
ATOM   1614  CB  VAL   121      -5.910  -7.648  15.770  1.00  0.00      PROA C
ATOM   1615  HB  VAL   121      -5.237  -7.213  16.510  1.00  0.00      PROA H
ATOM   1616  CG1 VAL   121      -5.514  -9.111  15.510  1.00  0.00      PROA C
ATOM   1617 HG11 VAL   121      -6.189  -9.544  14.771  1.00  0.00      PROA H
ATOM   1618 HG12 VAL   121      -4.492  -9.150  15.134  1.00  0.00      PROA H
ATOM   1619 HG13 VAL   121      -5.581  -9.677  16.439  1.00  0.00      PROA H
ATOM   1620  CG2 VAL   121      -5.801  -6.733  14.534  1.00  0.00      PROA C
ATOM   1621 HG21 VAL   121      -6.058  -5.711  14.814  1.00  0.00      PROA H
ATOM   1622 HG22 VAL   121      -4.780  -6.758  14.151  1.00  0.00      PROA H
ATOM   1623 HG23 VAL   121      -6.486  -7.081  13.761  1.00  0.00      PROA H
ATOM   1624  C   VAL   121      -7.360  -8.398  17.562  1.00  0.00      PROA C
ATOM   1625  O   VAL   121      -7.265  -7.854  18.662  1.00  0.00      PROA O
ATOM   1626  N   ASP   122      -7.513  -9.729  17.426  1.00  0.00      PROA N
ATOM   1627  H   ASP   122      -7.611 -10.135  16.506  1.00  0.00      PROA H
ATOM   1628  CA  ASP   122      -7.544 -10.623  18.548  1.00  0.00      PROA C
ATOM   1629  HA  ASP   122      -8.339 -10.323  19.230  1.00  0.00      PROA H
ATOM   1630  CB  ASP   122      -7.801 -12.071  18.122  1.00  0.00      PROA C
ATOM   1631  HB2 ASP   122      -8.767 -12.137  17.622  1.00  0.00      PROA H
ATOM   1632  HB3 ASP   122      -7.016 -12.395  17.439  1.00  0.00      PROA H
ATOM   1633  CG  ASP   122      -7.802 -12.952  19.356  1.00  0.00      PROA C
ATOM   1634  OD1 ASP   122      -8.371 -12.528  20.398  1.00  0.00      PROA O
ATOM   1635  OD2 ASP   122      -7.211 -14.062  19.270  1.00  0.00      PROA O
ATOM   1636  C   ASP   122      -6.188 -10.585  19.189  1.00  0.00      PROA C
ATOM   1637  O   ASP   122      -5.180 -10.352  18.527  1.00  0.00      PROA O
ATOM   1638  N   ARG   123      -6.144 -10.808  20.517  1.00  0.00      PROA N
ATOM   1639  H   ARG   123      -6.993 -11.018  21.022  1.00  0.00      PROA H
ATOM   1640  CA  ARG   123      -4.934 -10.769  21.298  1.00  0.00      PROA C
ATOM   1641  HA  ARG   123      -4.436  -9.810  21.151  1.00  0.00      PROA H
ATOM   1642  CB  ARG   123      -5.184 -10.936  22.807  1.00  0.00      PROA C
ATOM   1643  HB2 ARG   123      -5.723 -11.867  22.985  1.00  0.00      PROA H
ATOM   1644  HB3 ARG   123      -4.231 -10.963  23.333  1.00  0.00      PROA H
ATOM   1645  CG  ARG   123      -6.010  -9.816  23.436  1.00  0.00      PROA C
ATOM   1646  HG2 ARG   123      -5.506  -8.862  23.283  1.00  0.00      PROA H
ATOM   1647  HG3 ARG   123      -6.995  -9.785  22.970  1.00  0.00      PROA H
ATOM   1648  CD  ARG   123      -6.210 -10.004  24.941  1.00  0.00      PROA C
ATOM   1649  HD2 ARG   123      -5.243  -9.972  25.443  1.00  0.00      PROA H
ATOM   1650  HD3 ARG   123      -6.846  -9.207  25.326  1.00  0.00      PROA H
ATOM   1651  NE  ARG   123      -6.858 -11.330  25.143  1.00  0.00      PROA N
ATOM   1652  HE  ARG   123      -7.266 -11.794  24.344  1.00  0.00      PROA H
ATOM   1653  CZ  ARG   123      -6.894 -11.897  26.386  1.00  0.00      PROA C
ATOM   1654  NH1 ARG   123      -6.377 -11.228  27.455  1.00  0.00      PROA N
ATOM   1655 HH11 ARG   123      -5.969 -10.314  27.325  1.00  0.00      PROA H
ATOM   1656 HH12 ARG   123      -6.405 -11.650  28.372  1.00  0.00      PROA H
ATOM   1657  NH2 ARG   123      -7.454 -13.131  26.556  1.00  0.00      PROA N
ATOM   1658 HH21 ARG   123      -7.840 -13.622  25.762  1.00  0.00      PROA H
ATOM   1659 HH22 ARG   123      -7.479 -13.549  27.476  1.00  0.00      PROA H
ATOM   1660  C   ARG   123      -4.016 -11.888  20.900  1.00  0.00      PROA C
ATOM   1661  O   ARG   123      -2.795 -11.744  20.907  1.00  0.00      PROA O
ATOM   1662  N   ASP   124      -4.606 -13.032  20.522  1.00  0.00      PROA N
ATOM   1663  H   ASP   124      -5.610 -13.074  20.424  1.00  0.00      PROA H
ATOM   1664  CA  ASP   124      -3.959 -14.280  20.220  1.00  0.00      PROA C
ATOM   1665  HA  ASP   124      -3.309 -14.563  21.048  1.00  0.00      PROA H
ATOM   1666  CB  ASP   124      -4.948 -15.435  19.991  1.00  0.00      PROA C
ATOM   1667  HB2 ASP   124      -5.673 -15.148  19.229  1.00  0.00      PROA H
ATOM   1668  HB3 ASP   124      -4.404 -16.320  19.661  1.00  0.00      PROA H
ATOM   1669  CG  ASP   124      -5.663 -15.726  21.303  1.00  0.00      PROA C
ATOM   1670  OD1 ASP   124      -5.106 -15.380  22.379  1.00  0.00      PROA O
ATOM   1671  OD2 ASP   124      -6.785 -16.294  21.241  1.00  0.00      PROA O
ATOM   1672  C   ASP   124      -3.122 -14.182  18.978  1.00  0.00      PROA C
ATOM   1673  O   ASP   124      -2.660 -15.208  18.490  1.00  0.00      PROA O
ATOM   1674  N   VAL   125      -3.001 -12.999  18.344  1.00  0.00      PROA N
ATOM   1675  H   VAL   125      -3.425 -12.171  18.736  1.00  0.00      PROA H
ATOM   1676  CA  VAL   125      -2.265 -12.910  17.103  1.00  0.00      PROA C
ATOM   1677  HA  VAL   125      -2.179 -13.901  16.658  1.00  0.00      PROA H
ATOM   1678  CB  VAL   125      -2.940 -12.011  16.112  1.00  0.00      PROA C
ATOM   1679  HB  VAL   125      -3.070 -11.021  16.549  1.00  0.00      PROA H
ATOM   1680  CG1 VAL   125      -2.066 -11.912  14.855  1.00  0.00      PROA C
ATOM   1681 HG11 VAL   125      -1.936 -12.905  14.424  1.00  0.00      PROA H
ATOM   1682 HG12 VAL   125      -2.548 -11.260  14.127  1.00  0.00      PROA H
ATOM   1683 HG13 VAL   125      -1.092 -11.502  15.121  1.00  0.00      PROA H
ATOM   1684  CG2 VAL   125      -4.358 -12.543  15.853  1.00  0.00      PROA C
ATOM   1685 HG21 VAL   125      -4.919 -12.553  16.787  1.00  0.00      PROA H
ATOM   1686 HG22 VAL   125      -4.863 -11.899  15.133  1.00  0.00      PROA H
ATOM   1687 HG23 VAL   125      -4.299 -13.556  15.455  1.00  0.00      PROA H
ATOM   1688  C   VAL   125      -0.865 -12.372  17.289  1.00  0.00      PROA C
ATOM   1689  O   VAL   125      -0.590 -11.552  18.166  1.00  0.00      PROA O
ATOM   1690  N   PRO   126       0.034 -12.837  16.443  1.00  0.00      PROA N
ATOM   1691  CD  PRO   126      -0.086 -14.190  15.919  1.00  0.00      PROA C
ATOM   1692  HD2 PRO   126      -0.627 -14.168  14.974  1.00  0.00      PROA H
ATOM   1693  HD3 PRO   126      -0.629 -14.810  16.633  1.00  0.00      PROA H
ATOM   1694  CG  PRO   126       1.354 -14.695  15.728  1.00  0.00      PROA C
ATOM   1695  HG2 PRO   126       1.414 -15.288  14.815  1.00  0.00      PROA H
ATOM   1696  HG3 PRO   126       1.640 -15.312  16.580  1.00  0.00      PROA H
ATOM   1697  CB  PRO   126       2.197 -13.411  15.645  1.00  0.00      PROA C
ATOM   1698  HB2 PRO   126       2.283 -13.099  14.604  1.00  0.00      PROA H
ATOM   1699  HB3 PRO   126       3.191 -13.602  16.050  1.00  0.00      PROA H
ATOM   1700  CA  PRO   126       1.414 -12.405  16.485  1.00  0.00      PROA C
ATOM   1701  HA  PRO   126       1.818 -12.572  17.484  1.00  0.00      PROA H
ATOM   1702  C   PRO   126       1.562 -11.000  15.981  1.00  0.00      PROA C
ATOM   1703  O   PRO   126       0.726 -10.558  15.195  1.00  0.00      PROA O
ATOM   1704  N   THR   127       2.620 -10.289  16.421  1.00  0.00      PROA N
ATOM   1705  H   THR   127       3.292 -10.715  17.043  1.00  0.00      PROA H
ATOM   1706  CA  THR   127       2.850  -8.921  16.044  1.00  0.00      PROA C
ATOM   1707  HA  THR   127       1.973  -8.323  16.290  1.00  0.00      PROA H
ATOM   1708  CB  THR   127       4.029  -8.304  16.741  1.00  0.00      PROA C
ATOM   1709  HB  THR   127       4.099  -7.250  16.473  1.00  0.00      PROA H
ATOM   1710  CG2 THR   127       3.833  -8.445  18.256  1.00  0.00      PROA C
ATOM   1711 HG21 THR   127       3.759  -9.500  18.517  1.00  0.00      PROA H
ATOM   1712 HG22 THR   127       4.682  -8.001  18.776  1.00  0.00      PROA H
ATOM   1713 HG23 THR   127       2.917  -7.933  18.554  1.00  0.00      PROA H
ATOM   1714  OG1 THR   127       5.233  -8.945  16.345  1.00  0.00      PROA O
ATOM   1715  HG1 THR   127       5.975  -8.539  16.799  1.00  0.00      PROA H
ATOM   1716  C   THR   127       3.150  -8.827  14.580  1.00  0.00      PROA C
ATOM   1717  O   THR   127       2.695  -7.907  13.903  1.00  0.00      PROA O
ATOM   1718  N   TRP   128       3.940  -9.779  14.055  1.00  0.00      PROA N
ATOM   1719  H   TRP   128       4.246 -10.554  14.626  1.00  0.00      PROA H
ATOM   1720  CA  TRP   128       4.362  -9.715  12.685  1.00  0.00      PROA C
ATOM   1721  HA  TRP   128       4.811  -8.741  12.488  1.00  0.00      PROA H
ATOM   1722  CB  TRP   128       5.405 -10.790  12.316  1.00  0.00      PROA C
ATOM   1723  HB2 TRP   128       5.669 -10.693  11.262  1.00  0.00      PROA H
ATOM   1724  HB3 TRP   128       6.297 -10.656  12.927  1.00  0.00      PROA H
ATOM   1725  CG  TRP   128       4.981 -12.222  12.508  1.00  0.00      PROA C
ATOM   1726  CD1 TRP   128       5.050 -13.004  13.623  1.00  0.00      PROA C
ATOM   1727  HD1 TRP   128       5.431 -12.590  14.556  1.00  0.00      PROA H
ATOM   1728  NE1 TRP   128       4.590 -14.269  13.340  1.00  0.00      PROA N
ATOM   1729  HE1 TRP   128       4.533 -15.034  13.998  1.00  0.00      PROA H
ATOM   1730  CE2 TRP   128       4.222 -14.313  12.014  1.00  0.00      PROA C
ATOM   1731  CZ2 TRP   128       3.714 -15.331  11.256  1.00  0.00      PROA C
ATOM   1732  HZ2 TRP   128       3.540 -16.309  11.704  1.00  0.00      PROA H
ATOM   1733  CH2 TRP   128       3.443 -15.062   9.933  1.00  0.00      PROA C
ATOM   1734  HH2 TRP   128       3.039 -15.844   9.290  1.00  0.00      PROA H
ATOM   1735  CZ3 TRP   128       3.671 -13.814   9.393  1.00  0.00      PROA C
ATOM   1736  HZ3 TRP   128       3.446 -13.625   8.343  1.00  0.00      PROA H
ATOM   1737  CE3 TRP   128       4.183 -12.784  10.152  1.00  0.00      PROA C
ATOM   1738  HE3 TRP   128       4.357 -11.807   9.700  1.00  0.00      PROA H
ATOM   1739  CD2 TRP   128       4.451 -13.052  11.460  1.00  0.00      PROA C
ATOM   1740  C   TRP   128       3.178  -9.807  11.774  1.00  0.00      PROA C
ATOM   1741  O   TRP   128       3.129  -9.123  10.753  1.00  0.00      PROA O
ATOM   1742  N   GLU   129       2.187 -10.655  12.105  1.00  0.00      PROA N
ATOM   1743  H   GLU   129       2.260 -11.214  12.943  1.00  0.00      PROA H
ATOM   1744  CA  GLU   129       1.040 -10.743  11.246  1.00  0.00      PROA C
ATOM   1745  HA  GLU   129       1.356 -11.039  10.246  1.00  0.00      PROA H
ATOM   1746  CB  GLU   129      -0.021 -11.757  11.693  1.00  0.00      PROA C
ATOM   1747  HB2 GLU   129       0.420 -12.753  11.730  1.00  0.00      PROA H
ATOM   1748  HB3 GLU   129      -0.389 -11.487  12.683  1.00  0.00      PROA H
ATOM   1749  CG  GLU   129      -1.209 -11.788  10.727  1.00  0.00      PROA C
ATOM   1750  HG2 GLU   129      -1.656 -10.796  10.668  1.00  0.00      PROA H
ATOM   1751  HG3 GLU   129      -0.865 -12.090   9.737  1.00  0.00      PROA H
ATOM   1752  CD  GLU   129      -2.233 -12.784  11.241  1.00  0.00      PROA C
ATOM   1753  OE1 GLU   129      -1.923 -13.489  12.237  1.00  0.00      PROA O
ATOM   1754  OE2 GLU   129      -3.342 -12.850  10.644  1.00  0.00      PROA O
ATOM   1755  C   GLU   129       0.356  -9.417  11.243  1.00  0.00      PROA C
ATOM   1756  O   GLU   129      -0.137  -8.969  10.209  1.00  0.00      PROA O
ATOM   1757  N   VAL   130       0.303  -8.754  12.415  1.00  0.00      PROA N
ATOM   1758  H   VAL   130       0.734  -9.149  13.238  1.00  0.00      PROA H
ATOM   1759  CA  VAL   130      -0.362  -7.487  12.503  1.00  0.00      PROA C
ATOM   1760  HA  VAL   130      -1.402  -7.600  12.194  1.00  0.00      PROA H
ATOM   1761  CB  VAL   130      -0.369  -6.904  13.887  1.00  0.00      PROA C
ATOM   1762  HB  VAL   130       0.651  -6.859  14.268  1.00  0.00      PROA H
ATOM   1763  CG1 VAL   130      -0.967  -5.490  13.799  1.00  0.00      PROA C
ATOM   1764 HG11 VAL   130      -1.983  -5.549  13.409  1.00  0.00      PROA H
ATOM   1765 HG12 VAL   130      -0.985  -5.040  14.792  1.00  0.00      PROA H
ATOM   1766 HG13 VAL   130      -0.358  -4.878  13.134  1.00  0.00      PROA H
ATOM   1767  CG2 VAL   130      -1.159  -7.839  14.820  1.00  0.00      PROA C
ATOM   1768 HG21 VAL   130      -0.686  -8.821  14.837  1.00  0.00      PROA H
ATOM   1769 HG22 VAL   130      -1.170  -7.424  15.828  1.00  0.00      PROA H
ATOM   1770 HG23 VAL   130      -2.182  -7.936  14.457  1.00  0.00      PROA H
ATOM   1771  C   VAL   130       0.333  -6.512  11.604  1.00  0.00      PROA C
ATOM   1772  O   VAL   130      -0.309  -5.679  10.966  1.00  0.00      PROA O
ATOM   1773  N   ASN   131       1.675  -6.579  11.539  1.00  0.00      PROA N
ATOM   1774  H   ASN   131       2.172  -7.280  12.070  1.00  0.00      PROA H
ATOM   1775  CA  ASN   131       2.417  -5.663  10.721  1.00  0.00      PROA C
ATOM   1776  HA  ASN   131       2.180  -4.640  11.014  1.00  0.00      PROA H
ATOM   1777  CB  ASN   131       3.939  -5.853  10.854  1.00  0.00      PROA C
ATOM   1778  HB2 ASN   131       4.199  -6.885  10.619  1.00  0.00      PROA H
ATOM   1779  HB3 ASN   131       4.451  -5.183  10.163  1.00  0.00      PROA H
ATOM   1780  CG  ASN   131       4.318  -5.524  12.293  1.00  0.00      PROA C
ATOM   1781  OD1 ASN   131       3.973  -4.463  12.812  1.00  0.00      PROA O
ATOM   1782  ND2 ASN   131       5.036  -6.466  12.962  1.00  0.00      PROA N
ATOM   1783 HD21 ASN   131       5.315  -6.300  13.918  1.00  0.00      PROA H
ATOM   1784 HD22 ASN   131       5.288  -7.327  12.498  1.00  0.00      PROA H
ATOM   1785  C   ASN   131       2.047  -5.878   9.281  1.00  0.00      PROA C
ATOM   1786  O   ASN   131       1.865  -4.921   8.532  1.00  0.00      PROA O
ATOM   1787  N   ILE   132       1.914  -7.148   8.855  1.00  0.00      PROA N
ATOM   1788  H   ILE   132       2.025  -7.913   9.505  1.00  0.00      PROA H
ATOM   1789  CA  ILE   132       1.613  -7.440   7.480  1.00  0.00      PROA C
ATOM   1790  HA  ILE   132       2.348  -6.956   6.836  1.00  0.00      PROA H
ATOM   1791  CB  ILE   132       1.637  -8.910   7.176  1.00  0.00      PROA C
ATOM   1792  HB  ILE   132       0.988  -9.437   7.875  1.00  0.00      PROA H
ATOM   1793  CG2 ILE   132       1.136  -9.102   5.736  1.00  0.00      PROA C
ATOM   1794 HG21 ILE   132       1.788  -8.564   5.048  1.00  0.00      PROA H
ATOM   1795 HG22 ILE   132       1.142 -10.163   5.486  1.00  0.00      PROA H
ATOM   1796 HG23 ILE   132       0.120  -8.715   5.649  1.00  0.00      PROA H
ATOM   1797  CG1 ILE   132       3.047  -9.479   7.411  1.00  0.00      PROA C
ATOM   1798 HG12 ILE   132       3.722  -9.111   6.639  1.00  0.00      PROA H
ATOM   1799 HG13 ILE   132       3.409  -9.163   8.390  1.00  0.00      PROA H
ATOM   1800  CD1 ILE   132       3.110 -11.004   7.377  1.00  0.00      PROA C
ATOM   1801 HD11 ILE   132       2.776 -11.360   6.403  1.00  0.00      PROA H
ATOM   1802 HD12 ILE   132       4.135 -11.330   7.551  1.00  0.00      PROA H
ATOM   1803 HD13 ILE   132       2.463 -11.412   8.154  1.00  0.00      PROA H
ATOM   1804  C   ILE   132       0.256  -6.892   7.146  1.00  0.00      PROA C
ATOM   1805  O   ILE   132       0.056  -6.315   6.077  1.00  0.00      PROA O
ATOM   1806  N   LEU   133      -0.720  -7.063   8.057  1.00  0.00      PROA N
ATOM   1807  H   LEU   133      -0.522  -7.537   8.926  1.00  0.00      PROA H
ATOM   1808  CA  LEU   133      -2.049  -6.579   7.817  1.00  0.00      PROA C
ATOM   1809  HA  LEU   133      -2.434  -7.016   6.895  1.00  0.00      PROA H
ATOM   1810  CB  LEU   133      -3.023  -6.937   8.946  1.00  0.00      PROA C
ATOM   1811  HB2 LEU   133      -2.560  -6.720   9.909  1.00  0.00      PROA H
ATOM   1812  HB3 LEU   133      -3.934  -6.348   8.841  1.00  0.00      PROA H
ATOM   1813  CG  LEU   133      -3.426  -8.422   8.949  1.00  0.00      PROA C
ATOM   1814  HG  LEU   133      -2.529  -9.042   8.941  1.00  0.00      PROA H
ATOM   1815  CD1 LEU   133      -4.250  -8.772  10.190  1.00  0.00      PROA C
ATOM   1816 HD11 LEU   133      -5.157  -8.167  10.208  1.00  0.00      PROA H
ATOM   1817 HD12 LEU   133      -4.519  -9.828  10.162  1.00  0.00      PROA H
ATOM   1818 HD13 LEU   133      -3.663  -8.571  11.086  1.00  0.00      PROA H
ATOM   1819  CD2 LEU   133      -4.172  -8.785   7.656  1.00  0.00      PROA C
ATOM   1820 HD21 LEU   133      -3.527  -8.597   6.798  1.00  0.00      PROA H
ATOM   1821 HD22 LEU   133      -4.448  -9.840   7.679  1.00  0.00      PROA H
ATOM   1822 HD23 LEU   133      -5.073  -8.177   7.573  1.00  0.00      PROA H
ATOM   1823  C   LEU   133      -2.018  -5.091   7.690  1.00  0.00      PROA C
ATOM   1824  O   LEU   133      -2.719  -4.521   6.856  1.00  0.00      PROA O
ATOM   1825  N   LYS   134      -1.210  -4.405   8.518  1.00  0.00      PROA N
ATOM   1826  H   LYS   134      -0.638  -4.899   9.189  1.00  0.00      PROA H
ATOM   1827  CA  LYS   134      -1.194  -2.976   8.414  1.00  0.00      PROA C
ATOM   1828  HA  LYS   134      -2.217  -2.602   8.380  1.00  0.00      PROA H
ATOM   1829  CB  LYS   134      -0.486  -2.280   9.596  1.00  0.00      PROA C
ATOM   1830  HB2 LYS   134      -0.347  -1.224   9.366  1.00  0.00      PROA H
ATOM   1831  HB3 LYS   134      -1.096  -2.378  10.494  1.00  0.00      PROA H
ATOM   1832  CG  LYS   134       0.896  -2.801   9.980  1.00  0.00      PROA C
ATOM   1833  HG2 LYS   134       0.842  -3.875  10.161  1.00  0.00      PROA H
ATOM   1834  HG3 LYS   134       1.597  -2.604   9.170  1.00  0.00      PROA H
ATOM   1835  CD  LYS   134       1.432  -2.130  11.250  1.00  0.00      PROA C
ATOM   1836  HD2 LYS   134       2.457  -2.455  11.428  1.00  0.00      PROA H
ATOM   1837  HD3 LYS   134       1.411  -1.047  11.126  1.00  0.00      PROA H
ATOM   1838  CE  LYS   134       0.597  -2.486  12.486  1.00  0.00      PROA C
ATOM   1839  HE2 LYS   134      -0.361  -1.967  12.439  1.00  0.00      PROA H
ATOM   1840  HE3 LYS   134       0.425  -3.562  12.511  1.00  0.00      PROA H
ATOM   1841  NZ  LYS   134       1.294  -2.086  13.727  1.00  0.00      PROA N
ATOM   1842  HZ1 LYS   134       1.452  -1.089  13.718  1.00  0.00      PROA H
ATOM   1843  HZ2 LYS   134       0.726  -2.330  14.526  1.00  0.00      PROA H
ATOM   1844  HZ3 LYS   134       2.180  -2.567  13.785  1.00  0.00      PROA H
ATOM   1845  C   LYS   134      -0.670  -2.577   7.069  1.00  0.00      PROA C
ATOM   1846  O   LYS   134      -1.163  -1.627   6.465  1.00  0.00      PROA O
ATOM   1847  N   SER   135       0.322  -3.318   6.539  1.00  0.00      PROA N
ATOM   1848  H   SER   135       0.690  -4.108   7.049  1.00  0.00      PROA H
ATOM   1849  CA  SER   135       0.870  -2.998   5.249  1.00  0.00      PROA C
ATOM   1850  HA  SER   135       1.226  -1.968   5.249  1.00  0.00      PROA H
ATOM   1851  CB  SER   135       2.052  -3.903   4.863  1.00  0.00      PROA C
ATOM   1852  HB2 SER   135       2.846  -3.799   5.602  1.00  0.00      PROA H
ATOM   1853  HB3 SER   135       1.720  -4.941   4.831  1.00  0.00      PROA H
ATOM   1854  OG  SER   135       2.552  -3.534   3.586  1.00  0.00      PROA O
ATOM   1855  HG  SER   135       3.289  -4.104   3.354  1.00  0.00      PROA H
ATOM   1856  C   SER   135      -0.185  -3.179   4.194  1.00  0.00      PROA C
ATOM   1857  O   SER   135      -0.301  -2.364   3.279  1.00  0.00      PROA O
ATOM   1858  N   ILE   136      -0.981  -4.263   4.291  1.00  0.00      PROA N
ATOM   1859  H   ILE   136      -0.892  -4.887   5.080  1.00  0.00      PROA H
ATOM   1860  CA  ILE   136      -1.966  -4.555   3.285  1.00  0.00      PROA C
ATOM   1861  HA  ILE   136      -1.490  -4.575   2.305  1.00  0.00      PROA H
ATOM   1862  CB  ILE   136      -2.637  -5.883   3.497  1.00  0.00      PROA C
ATOM   1863  HB  ILE   136      -2.984  -5.955   4.528  1.00  0.00      PROA H
ATOM   1864  CG2 ILE   136      -3.830  -5.979   2.531  1.00  0.00      PROA C
ATOM   1865 HG21 ILE   136      -3.474  -5.900   1.504  1.00  0.00      PROA H
ATOM   1866 HG22 ILE   136      -4.333  -6.936   2.668  1.00  0.00      PROA H
ATOM   1867 HG23 ILE   136      -4.530  -5.169   2.736  1.00  0.00      PROA H
ATOM   1868  CG1 ILE   136      -1.620  -7.024   3.346  1.00  0.00      PROA C
ATOM   1869 HG12 ILE   136      -1.343  -7.128   2.297  1.00  0.00      PROA H
ATOM   1870 HG13 ILE   136      -0.730  -6.798   3.935  1.00  0.00      PROA H
ATOM   1871  CD1 ILE   136      -2.127  -8.384   3.810  1.00  0.00      PROA C
ATOM   1872 HD11 ILE   136      -3.005  -8.663   3.228  1.00  0.00      PROA H
ATOM   1873 HD12 ILE   136      -1.346  -9.131   3.668  1.00  0.00      PROA H
ATOM   1874 HD13 ILE   136      -2.392  -8.333   4.866  1.00  0.00      PROA H
ATOM   1875  C   ILE   136      -3.037  -3.505   3.268  1.00  0.00      PROA C
ATOM   1876  O   ILE   136      -3.417  -3.017   2.205  1.00  0.00      PROA O
ATOM   1877  N   VAL   137      -3.550  -3.131   4.453  1.00  0.00      PROA N
ATOM   1878  H   VAL   137      -3.165  -3.502   5.310  1.00  0.00      PROA H
ATOM   1879  CA  VAL   137      -4.646  -2.208   4.576  1.00  0.00      PROA C
ATOM   1880  HA  VAL   137      -5.437  -2.488   3.880  1.00  0.00      PROA H
ATOM   1881  CB  VAL   137      -5.250  -2.172   5.953  1.00  0.00      PROA C
ATOM   1882  HB  VAL   137      -5.380  -3.190   6.320  1.00  0.00      PROA H
ATOM   1883  CG1 VAL   137      -4.323  -1.403   6.904  1.00  0.00      PROA C
ATOM   1884 HG11 VAL   137      -4.193  -0.384   6.540  1.00  0.00      PROA H
ATOM   1885 HG12 VAL   137      -4.764  -1.379   7.901  1.00  0.00      PROA H
ATOM   1886 HG13 VAL   137      -3.354  -1.900   6.948  1.00  0.00      PROA H
ATOM   1887  CG2 VAL   137      -6.665  -1.585   5.842  1.00  0.00      PROA C
ATOM   1888 HG21 VAL   137      -7.269  -2.211   5.184  1.00  0.00      PROA H
ATOM   1889 HG22 VAL   137      -7.123  -1.549   6.830  1.00  0.00      PROA H
ATOM   1890 HG23 VAL   137      -6.609  -0.576   5.431  1.00  0.00      PROA H
ATOM   1891  C   VAL   137      -4.244  -0.808   4.207  1.00  0.00      PROA C
ATOM   1892  O   VAL   137      -5.075  -0.009   3.780  1.00  0.00      PROA O
ATOM   1893  N   GLY   138      -2.956  -0.468   4.369  1.00  0.00      PROA N
ATOM   1894  H   GLY   138      -2.281  -1.164   4.651  1.00  0.00      PROA H
ATOM   1895  CA  GLY   138      -2.481   0.870   4.155  1.00  0.00      PROA C
ATOM   1896  HA2 GLY   138      -2.966   1.546   4.860  1.00  0.00      PROA H
ATOM   1897  HA3 GLY   138      -1.402   0.902   4.306  1.00  0.00      PROA H
ATOM   1898  C   GLY   138      -2.791   1.320   2.757  1.00  0.00      PROA C
ATOM   1899  O   GLY   138      -2.911   2.516   2.502  1.00  0.00      PROA O
ATOM   1900  N   GLN   139      -2.870   0.378   1.803  1.00  0.00      PROA N
ATOM   1901  H   GLN   139      -2.769  -0.597   2.046  1.00  0.00      PROA H
ATOM   1902  CA  GLN   139      -3.096   0.669   0.410  1.00  0.00      PROA C
ATOM   1903  HA  GLN   139      -2.352   1.386   0.063  1.00  0.00      PROA H
ATOM   1904  CB  GLN   139      -2.995  -0.586  -0.478  1.00  0.00      PROA C
ATOM   1905  HB2 GLN   139      -3.769  -1.298  -0.192  1.00  0.00      PROA H
ATOM   1906  HB3 GLN   139      -3.129  -0.304  -1.523  1.00  0.00      PROA H
ATOM   1907  CG  GLN   139      -1.646  -1.300  -0.363  1.00  0.00      PROA C
ATOM   1908  HG2 GLN   139      -1.532  -1.700   0.644  1.00  0.00      PROA H
ATOM   1909  HG3 GLN   139      -1.604  -2.116  -1.085  1.00  0.00      PROA H
ATOM   1910  CD  GLN   139      -0.542  -0.294  -0.651  1.00  0.00      PROA C
ATOM   1911  OE1 GLN   139      -0.592   0.440  -1.637  1.00  0.00      PROA O
ATOM   1912  NE2 GLN   139       0.482  -0.254   0.244  1.00  0.00      PROA N
ATOM   1913 HE21 GLN   139       1.244   0.394   0.105  1.00  0.00      PROA H
ATOM   1914 HE22 GLN   139       0.476  -0.873   1.042  1.00  0.00      PROA H
ATOM   1915  C   GLN   139      -4.457   1.270   0.177  1.00  0.00      PROA C
ATOM   1916  O   GLN   139      -4.659   1.986  -0.803  1.00  0.00      PROA O
ATOM   1917  N   LEU   140      -5.447   0.919   1.016  1.00  0.00      PROA N
ATOM   1918  H   LEU   140      -5.258   0.293   1.786  1.00  0.00      PROA H
ATOM   1919  CA  LEU   140      -6.799   1.395   0.878  1.00  0.00      PROA C
ATOM   1920  HA  LEU   140      -7.088   1.369  -0.173  1.00  0.00      PROA H
ATOM   1921  CB  LEU   140      -7.852   0.579   1.648  1.00  0.00      PROA C
ATOM   1922  HB2 LEU   140      -7.551   0.488   2.692  1.00  0.00      PROA H
ATOM   1923  HB3 LEU   140      -8.816   1.084   1.592  1.00  0.00      PROA H
ATOM   1924  CG  LEU   140      -8.023  -0.843   1.074  1.00  0.00      PROA C
ATOM   1925  HG  LEU   140      -8.027  -0.797  -0.015  1.00  0.00      PROA H
ATOM   1926  CD1 LEU   140      -6.883  -1.772   1.515  1.00  0.00      PROA C
ATOM   1927 HD11 LEU   140      -6.869  -1.840   2.603  1.00  0.00      PROA H
ATOM   1928 HD12 LEU   140      -7.037  -2.764   1.091  1.00  0.00      PROA H
ATOM   1929 HD13 LEU   140      -5.931  -1.372   1.165  1.00  0.00      PROA H
ATOM   1930  CD2 LEU   140      -9.427  -1.408   1.322  1.00  0.00      PROA C
ATOM   1931 HD21 LEU   140     -10.168  -0.763   0.849  1.00  0.00      PROA H
ATOM   1932 HD22 LEU   140      -9.496  -2.410   0.899  1.00  0.00      PROA H
ATOM   1933 HD23 LEU   140      -9.617  -1.453   2.394  1.00  0.00      PROA H
ATOM   1934  C   LEU   140      -6.953   2.849   1.242  1.00  0.00      PROA C
ATOM   1935  O   LEU   140      -7.974   3.457   0.920  1.00  0.00      PROA O
ATOM   1936  N   GLN   141      -6.005   3.439   1.995  1.00  0.00      PROA N
ATOM   1937  H   GLN   141      -5.166   2.932   2.239  1.00  0.00      PROA H
ATOM   1938  CA  GLN   141      -6.218   4.792   2.436  1.00  0.00      PROA C
ATOM   1939  HA  GLN   141      -7.251   4.911   2.762  1.00  0.00      PROA H
ATOM   1940  CB  GLN   141      -5.310   5.195   3.614  1.00  0.00      PROA C
ATOM   1941  HB2 GLN   141      -5.369   4.437   4.395  1.00  0.00      PROA H
ATOM   1942  HB3 GLN   141      -4.280   5.278   3.267  1.00  0.00      PROA H
ATOM   1943  CG  GLN   141      -5.680   6.534   4.255  1.00  0.00      PROA C
ATOM   1944  HG2 GLN   141      -5.631   7.323   3.505  1.00  0.00      PROA H
ATOM   1945  HG3 GLN   141      -6.691   6.478   4.657  1.00  0.00      PROA H
ATOM   1946  CD  GLN   141      -4.685   6.811   5.374  1.00  0.00      PROA C
ATOM   1947  OE1 GLN   141      -3.495   6.525   5.244  1.00  0.00      PROA O
ATOM   1948  NE2 GLN   141      -5.174   7.383   6.506  1.00  0.00      PROA N
ATOM   1949 HE21 GLN   141      -4.552   7.585   7.275  1.00  0.00      PROA H
ATOM   1950 HE22 GLN   141      -6.158   7.602   6.573  1.00  0.00      PROA H
ATOM   1951  C   GLN   141      -6.008   5.776   1.317  1.00  0.00      PROA C
ATOM   1952  O   GLN   141      -4.903   5.934   0.804  1.00  0.00      PROA O
ATOM   1953  N   VAL   142      -7.099   6.470   0.917  1.00  0.00      PROA N
ATOM   1954  H   VAL   142      -7.998   6.285   1.339  1.00  0.00      PROA H
ATOM   1955  CA  VAL   142      -7.049   7.484  -0.101  1.00  0.00      PROA C
ATOM   1956  HA  VAL   142      -6.019   7.615  -0.434  1.00  0.00      PROA H
ATOM   1957  CB  VAL   142      -7.874   7.160  -1.313  1.00  0.00      PROA C
ATOM   1958  HB  VAL   142      -8.906   6.978  -1.013  1.00  0.00      PROA H
ATOM   1959  CG1 VAL   142      -7.817   8.350  -2.286  1.00  0.00      PROA C
ATOM   1960 HG11 VAL   142      -6.783   8.529  -2.581  1.00  0.00      PROA H
ATOM   1961 HG12 VAL   142      -8.413   8.126  -3.171  1.00  0.00      PROA H
ATOM   1962 HG13 VAL   142      -8.214   9.239  -1.797  1.00  0.00      PROA H
ATOM   1963  CG2 VAL   142      -7.368   5.844  -1.926  1.00  0.00      PROA C
ATOM   1964 HG21 VAL   142      -7.460   5.042  -1.194  1.00  0.00      PROA H
ATOM   1965 HG22 VAL   142      -7.961   5.601  -2.807  1.00  0.00      PROA H
ATOM   1966 HG23 VAL   142      -6.322   5.955  -2.213  1.00  0.00      PROA H
ATOM   1967  C   VAL   142      -7.649   8.719   0.502  1.00  0.00      PROA C
ATOM   1968  O   VAL   142      -8.728   8.664   1.095  1.00  0.00      PROA O
ATOM   1969  N   ASP   143      -6.952   9.869   0.363  1.00  0.00      PROA N
ATOM   1970  H   ASP   143      -6.084   9.874  -0.153  1.00  0.00      PROA H
ATOM   1971  CA  ASP   143      -7.420  11.102   0.938  1.00  0.00      PROA C
ATOM   1972  HA  ASP   143      -8.328  10.915   1.511  1.00  0.00      PROA H
ATOM   1973  CB  ASP   143      -6.373  11.726   1.880  1.00  0.00      PROA C
ATOM   1974  HB2 ASP   143      -5.821  10.933   2.386  1.00  0.00      PROA H
ATOM   1975  HB3 ASP   143      -5.681  12.337   1.301  1.00  0.00      PROA H
ATOM   1976  CG  ASP   143      -7.068  12.596   2.917  1.00  0.00      PROA C
ATOM   1977  OD1 ASP   143      -8.326  12.543   2.992  1.00  0.00      PROA O
ATOM   1978  OD2 ASP   143      -6.347  13.310   3.664  1.00  0.00      PROA O
ATOM   1979  C   ASP   143      -7.663  12.071  -0.192  1.00  0.00      PROA C
ATOM   1980  O   ASP   143      -6.730  12.687  -0.707  1.00  0.00      PROA O
ATOM   1981  N   THR   144      -8.921  12.147  -0.676  1.00  0.00      PROA N
ATOM   1982  H   THR   144      -9.646  11.557  -0.293  1.00  0.00      PROA H
ATOM   1983  CA  THR   144      -9.327  13.036  -1.736  1.00  0.00      PROA C
ATOM   1984  HA  THR   144      -8.514  13.142  -2.454  1.00  0.00      PROA H
ATOM   1985  CB  THR   144     -10.533  12.517  -2.462  1.00  0.00      PROA C
ATOM   1986  HB  THR   144     -10.807  13.211  -3.256  1.00  0.00      PROA H
ATOM   1987  CG2 THR   144     -10.189  11.143  -3.061  1.00  0.00      PROA C
ATOM   1988 HG21 THR   144      -9.912  10.456  -2.261  1.00  0.00      PROA H
ATOM   1989 HG22 THR   144     -11.056  10.750  -3.592  1.00  0.00      PROA H
ATOM   1990 HG23 THR   144      -9.355  11.247  -3.754  1.00  0.00      PROA H
ATOM   1991  OG1 THR   144     -11.633  12.401  -1.570  1.00  0.00      PROA O
ATOM   1992  HG1 THR   144     -12.398  12.068  -2.047  1.00  0.00      PROA H
ATOM   1993  C   THR   144      -9.639  14.441  -1.288  1.00  0.00      PROA C
ATOM   1994  O   THR   144      -9.386  15.407  -2.004  1.00  0.00      PROA O
ATOM   1995  N   GLN   145     -10.285  14.561  -0.117  1.00  0.00      PROA N
ATOM   1996  H   GLN   145     -10.474  13.741   0.442  1.00  0.00      PROA H
ATOM   1997  CA  GLN   145     -10.785  15.755   0.510  1.00  0.00      PROA C
ATOM   1998  HA  GLN   145     -11.232  16.402  -0.245  1.00  0.00      PROA H
ATOM   1999  CB  GLN   145     -11.844  15.392   1.554  1.00  0.00      PROA C
ATOM   2000  HB2 GLN   145     -11.416  14.701   2.281  1.00  0.00      PROA H
ATOM   2001  HB3 GLN   145     -12.176  16.296   2.065  1.00  0.00      PROA H
ATOM   2002  CG  GLN   145     -13.045  14.728   0.878  1.00  0.00      PROA C
ATOM   2003  HG2 GLN   145     -13.657  15.490   0.394  1.00  0.00      PROA H
ATOM   2004  HG3 GLN   145     -12.695  14.016   0.131  1.00  0.00      PROA H
ATOM   2005  CD  GLN   145     -13.851  14.012   1.940  1.00  0.00      PROA C
ATOM   2006  OE1 GLN   145     -13.333  13.682   3.005  1.00  0.00      PROA O
ATOM   2007  NE2 GLN   145     -15.154  13.757   1.644  1.00  0.00      PROA N
ATOM   2008 HE21 GLN   145     -15.738  13.281   2.317  1.00  0.00      PROA H
ATOM   2009 HE22 GLN   145     -15.531  14.044   0.752  1.00  0.00      PROA H
ATOM   2010  C   GLN   145      -9.709  16.595   1.134  1.00  0.00      PROA C
ATOM   2011  O   GLN   145      -9.929  17.776   1.392  1.00  0.00      PROA O
ATOM   2012  N   GLY   146      -8.547  16.010   1.476  1.00  0.00      PROA N
ATOM   2013  H   GLY   146      -8.399  15.030   1.280  1.00  0.00      PROA H
ATOM   2014  CA  GLY   146      -7.524  16.788   2.118  1.00  0.00      PROA C
ATOM   2015  HA2 GLY   146      -6.557  16.305   1.977  1.00  0.00      PROA H
ATOM   2016  HA3 GLY   146      -7.498  17.786   1.681  1.00  0.00      PROA H
ATOM   2017  C   GLY   146      -7.837  16.882   3.583  1.00  0.00      PROA C
ATOM   2018  O   GLY   146      -7.686  17.937   4.195  1.00  0.00      PROA O
ATOM   2019  N   GLU   147      -8.291  15.764   4.182  1.00  0.00      PROA N
ATOM   2020  H   GLU   147      -8.385  14.910   3.653  1.00  0.00      PROA H
ATOM   2021  CA  GLU   147      -8.652  15.744   5.571  1.00  0.00      PROA C
ATOM   2022  HA  GLU   147      -9.432  16.482   5.756  1.00  0.00      PROA H
ATOM   2023  CB  GLU   147      -9.183  14.370   6.021  1.00  0.00      PROA C
ATOM   2024  HB2 GLU   147      -9.728  13.904   5.200  1.00  0.00      PROA H
ATOM   2025  HB3 GLU   147      -8.346  13.733   6.308  1.00  0.00      PROA H
ATOM   2026  CG  GLU   147     -10.136  14.421   7.220  1.00  0.00      PROA C
ATOM   2027  HG2 GLU   147     -10.702  15.353   7.195  1.00  0.00      PROA H
ATOM   2028  HG3 GLU   147     -10.825  13.577   7.173  1.00  0.00      PROA H
ATOM   2029  CD  GLU   147      -9.364  14.351   8.529  1.00  0.00      PROA C
ATOM   2030  OE1 GLU   147      -8.162  13.974   8.494  1.00  0.00      PROA O
ATOM   2031  OE2 GLU   147      -9.976  14.666   9.585  1.00  0.00      PROA O
ATOM   2032  C   GLU   147      -7.437  16.075   6.389  1.00  0.00      PROA C
ATOM   2033  O   GLU   147      -7.530  16.835   7.351  1.00  0.00      PROA O
ATOM   2034  N   ASN   148      -6.259  15.521   6.029  1.00  0.00      PROA N
ATOM   2035  H   ASN   148      -6.217  14.890   5.242  1.00  0.00      PROA H
ATOM   2036  CA  ASN   148      -5.062  15.831   6.768  1.00  0.00      PROA C
ATOM   2037  HA  ASN   148      -5.300  15.913   7.829  1.00  0.00      PROA H
ATOM   2038  CB  ASN   148      -3.968  14.760   6.616  1.00  0.00      PROA C
ATOM   2039  HB2 ASN   148      -3.754  14.606   5.558  1.00  0.00      PROA H
ATOM   2040  HB3 ASN   148      -3.062  15.089   7.125  1.00  0.00      PROA H
ATOM   2041  CG  ASN   148      -4.471  13.466   7.236  1.00  0.00      PROA C
ATOM   2042  OD1 ASN   148      -5.440  13.460   7.992  1.00  0.00      PROA O
ATOM   2043  ND2 ASN   148      -3.789  12.335   6.911  1.00  0.00      PROA N
ATOM   2044 HD21 ASN   148      -4.079  11.446   7.294  1.00  0.00      PROA H
ATOM   2045 HD22 ASN   148      -2.995  12.389   6.289  1.00  0.00      PROA H
ATOM   2046  C   ASN   148      -4.523  17.084   6.157  1.00  0.00      PROA C
ATOM   2047  O   ASN   148      -3.609  17.041   5.332  1.00  0.00      PROA O
ATOM   2048  N   ALA   149      -5.067  18.242   6.577  1.00  0.00      PROA N
ATOM   2049  H   ALA   149      -5.738  18.240   7.333  1.00  0.00      PROA H
ATOM   2050  CA  ALA   149      -4.711  19.491   5.966  1.00  0.00      PROA C
ATOM   2051  HA  ALA   149      -4.676  19.370   4.884  1.00  0.00      PROA H
ATOM   2052  CB  ALA   149      -5.704  20.622   6.274  1.00  0.00      PROA C
ATOM   2053  HB1 ALA   149      -5.748  20.784   7.351  1.00  0.00      PROA H
ATOM   2054  HB2 ALA   149      -5.376  21.538   5.783  1.00  0.00      PROA H
ATOM   2055  HB3 ALA   149      -6.693  20.348   5.908  1.00  0.00      PROA H
ATOM   2056  C   ALA   149      -3.354  19.955   6.396  1.00  0.00      PROA C
ATOM   2057  O   ALA   149      -3.006  19.946   7.576  1.00  0.00      PROA O
ATOM   2058  N   VAL   150      -2.531  20.311   5.390  1.00  0.00      PROA N
ATOM   2059  H   VAL   150      -2.805  20.148   4.432  1.00  0.00      PROA H
ATOM   2060  CA  VAL   150      -1.247  20.927   5.554  1.00  0.00      PROA C
ATOM   2061  HA  VAL   150      -0.740  20.488   6.413  1.00  0.00      PROA H
ATOM   2062  CB  VAL   150      -0.346  20.757   4.365  1.00  0.00      PROA C
ATOM   2063  HB  VAL   150      -0.879  21.047   3.460  1.00  0.00      PROA H
ATOM   2064  CG1 VAL   150       0.896  21.648   4.539  1.00  0.00      PROA C
ATOM   2065 HG11 VAL   150       1.428  21.357   5.444  1.00  0.00      PROA H
ATOM   2066 HG12 VAL   150       1.554  21.528   3.677  1.00  0.00      PROA H
ATOM   2067 HG13 VAL   150       0.588  22.690   4.618  1.00  0.00      PROA H
ATOM   2068  CG2 VAL   150       0.010  19.267   4.261  1.00  0.00      PROA C
ATOM   2069 HG21 VAL   150      -0.902  18.684   4.133  1.00  0.00      PROA H
ATOM   2070 HG22 VAL   150       0.665  19.108   3.404  1.00  0.00      PROA H
ATOM   2071 HG23 VAL   150       0.518  18.950   5.171  1.00  0.00      PROA H
ATOM   2072  C   VAL   150      -1.419  22.387   5.809  1.00  0.00      PROA C
ATOM   2073  O   VAL   150      -0.566  22.985   6.444  1.00  0.00      PROA O
ATOM   2074  N   LYS   151      -2.483  22.996   5.249  1.00  0.00      PROA N
ATOM   2075  H   LYS   151      -3.139  22.461   4.698  1.00  0.00      PROA H
ATOM   2076  CA  LYS   151      -2.846  24.391   5.328  1.00  0.00      PROA C
ATOM   2077  HA  LYS   151      -3.674  24.513   6.027  1.00  0.00      PROA H
ATOM   2078  CB  LYS   151      -1.749  25.362   5.802  1.00  0.00      PROA C
ATOM   2079  HB2 LYS   151      -0.795  25.077   5.360  1.00  0.00      PROA H
ATOM   2080  HB3 LYS   151      -2.003  26.377   5.493  1.00  0.00      PROA H
ATOM   2081  CG  LYS   151      -1.569  25.374   7.321  1.00  0.00      PROA C
ATOM   2082  HG2 LYS   151      -2.395  25.916   7.781  1.00  0.00      PROA H
ATOM   2083  HG3 LYS   151      -1.555  24.349   7.693  1.00  0.00      PROA H
ATOM   2084  CD  LYS   151      -0.276  26.040   7.783  1.00  0.00      PROA C
ATOM   2085  HD2 LYS   151       0.578  25.516   7.354  1.00  0.00      PROA H
ATOM   2086  HD3 LYS   151      -0.265  27.080   7.456  1.00  0.00      PROA H
ATOM   2087  CE  LYS   151      -0.116  26.027   9.302  1.00  0.00      PROA C
ATOM   2088  HE2 LYS   151      -0.121  24.998   9.659  1.00  0.00      PROA H
ATOM   2089  HE3 LYS   151       0.827  26.501   9.573  1.00  0.00      PROA H
ATOM   2090  NZ  LYS   151      -1.237  26.770   9.920  1.00  0.00      PROA N
ATOM   2091  HZ1 LYS   151      -2.111  26.331   9.668  1.00  0.00      PROA H
ATOM   2092  HZ2 LYS   151      -1.133  26.763  10.924  1.00  0.00      PROA H
ATOM   2093  HZ3 LYS   151      -1.232  27.724   9.588  1.00  0.00      PROA H
ATOM   2094  C   LYS   151      -3.166  24.758   3.920  1.00  0.00      PROA C
ATOM   2095  O   LYS   151      -3.578  25.880   3.629  1.00  0.00      PROA O
ATOM   2096  N   VAL   152      -2.899  23.792   3.017  1.00  0.00      PROA N
ATOM   2097  H   VAL   152      -2.484  22.921   3.316  1.00  0.00      PROA H
ATOM   2098  CA  VAL   152      -3.131  23.815   1.597  1.00  0.00      PROA C
ATOM   2099  HA  VAL   152      -2.843  24.787   1.197  1.00  0.00      PROA H
ATOM   2100  CB  VAL   152      -2.341  22.763   0.879  1.00  0.00      PROA C
ATOM   2101  HB  VAL   152      -2.587  21.783   1.285  1.00  0.00      PROA H
ATOM   2102  CG1 VAL   152      -2.701  22.816  -0.613  1.00  0.00      PROA C
ATOM   2103 HG11 VAL   152      -2.456  23.801  -1.012  1.00  0.00      PROA H
ATOM   2104 HG12 VAL   152      -2.134  22.056  -1.151  1.00  0.00      PROA H
ATOM   2105 HG13 VAL   152      -3.767  22.629  -0.737  1.00  0.00      PROA H
ATOM   2106  CG2 VAL   152      -0.849  22.993   1.167  1.00  0.00      PROA C
ATOM   2107 HG21 VAL   152      -0.671  22.923   2.240  1.00  0.00      PROA H
ATOM   2108 HG22 VAL   152      -0.258  22.235   0.651  1.00  0.00      PROA H
ATOM   2109 HG23 VAL   152      -0.558  23.982   0.814  1.00  0.00      PROA H
ATOM   2110  C   VAL   152      -4.582  23.591   1.277  1.00  0.00      PROA C
ATOM   2111  O   VAL   152      -5.056  23.974   0.210  1.00  0.00      PROA O
ATOM   2112  N   ASN   153      -5.312  22.913   2.180  1.00  0.00      PROA N
ATOM   2113  H   ASN   153      -4.910  22.667   3.073  1.00  0.00      PROA H
ATOM   2114  CA  ASN   153      -6.674  22.494   1.969  1.00  0.00      PROA C
ATOM   2115  HA  ASN   153      -6.723  21.844   1.095  1.00  0.00      PROA H
ATOM   2116  CB  ASN   153      -7.222  21.722   3.178  1.00  0.00      PROA C
ATOM   2117  HB2 ASN   153      -6.522  20.934   3.454  1.00  0.00      PROA H
ATOM   2118  HB3 ASN   153      -7.350  22.405   4.018  1.00  0.00      PROA H
ATOM   2119  CG  ASN   153      -8.562  21.114   2.800  1.00  0.00      PROA C
ATOM   2120  OD1 ASN   153      -8.629  20.188   1.993  1.00  0.00      PROA O
ATOM   2121  ND2 ASN   153      -9.659  21.638   3.410  1.00  0.00      PROA N
ATOM   2122 HD21 ASN   153     -10.576  21.271   3.196  1.00  0.00      PROA H
ATOM   2123 HD22 ASN   153      -9.552  22.392   4.074  1.00  0.00      PROA H
ATOM   2124  C   ASN   153      -7.580  23.668   1.738  1.00  0.00      PROA C
ATOM   2125  O   ASN   153      -8.553  23.560   0.992  1.00  0.00      PROA O
ATOM   2126  N   SER   154      -7.304  24.817   2.379  1.00  0.00      PROA N
ATOM   2127  H   SER   154      -6.478  24.888   2.956  1.00  0.00      PROA H
ATOM   2128  CA  SER   154      -8.173  25.954   2.256  1.00  0.00      PROA C
ATOM   2129  HA  SER   154      -9.161  25.700   2.638  1.00  0.00      PROA H
ATOM   2130  CB  SER   154      -7.662  27.175   3.040  1.00  0.00      PROA C
ATOM   2131  HB2 SER   154      -8.400  27.975   2.988  1.00  0.00      PROA H
ATOM   2132  HB3 SER   154      -7.501  26.896   4.081  1.00  0.00      PROA H
ATOM   2133  OG  SER   154      -6.438  27.632   2.484  1.00  0.00      PROA O
ATOM   2134  HG  SER   154      -6.126  28.394   2.979  1.00  0.00      PROA H
ATOM   2135  C   SER   154      -8.277  26.361   0.816  1.00  0.00      PROA C
ATOM   2136  O   SER   154      -9.355  26.718   0.346  1.00  0.00      PROA O
ATOM   2137  N   VAL   155      -7.156  26.316   0.072  1.00  0.00      PROA N
ATOM   2138  H   VAL   155      -6.290  25.999   0.482  1.00  0.00      PROA H
ATOM   2139  CA  VAL   155      -7.170  26.713  -1.311  1.00  0.00      PROA C
ATOM   2140  HA  VAL   155      -7.518  27.743  -1.390  1.00  0.00      PROA H
ATOM   2141  CB  VAL   155      -5.814  26.636  -1.945  1.00  0.00      PROA C
ATOM   2142  HB  VAL   155      -5.411  25.631  -1.822  1.00  0.00      PROA H
ATOM   2143  CG1 VAL   155      -5.954  26.964  -3.442  1.00  0.00      PROA C
ATOM   2144 HG11 VAL   155      -6.361  27.968  -3.558  1.00  0.00      PROA H
ATOM   2145 HG12 VAL   155      -4.975  26.912  -3.919  1.00  0.00      PROA H
ATOM   2146 HG13 VAL   155      -6.624  26.244  -3.911  1.00  0.00      PROA H
ATOM   2147  CG2 VAL   155      -4.869  27.581  -1.185  1.00  0.00      PROA C
ATOM   2148 HG21 VAL   155      -4.810  27.274  -0.140  1.00  0.00      PROA H
ATOM   2149 HG22 VAL   155      -3.875  27.540  -1.632  1.00  0.00      PROA H
ATOM   2150 HG23 VAL   155      -5.250  28.601  -1.242  1.00  0.00      PROA H
ATOM   2151  C   VAL   155      -8.078  25.802  -2.080  1.00  0.00      PROA C
ATOM   2152  O   VAL   155      -8.815  26.232  -2.964  1.00  0.00      PROA O
ATOM   2153  N   GLN   156      -8.033  24.502  -1.752  1.00  0.00      PROA N
ATOM   2154  H   GLN   156      -7.434  24.191  -1.000  1.00  0.00      PROA H
ATOM   2155  CA  GLN   156      -8.790  23.467  -2.403  1.00  0.00      PROA C
ATOM   2156  HA  GLN   156      -8.663  23.547  -3.482  1.00  0.00      PROA H
ATOM   2157  CB  GLN   156      -8.335  22.060  -1.965  1.00  0.00      PROA C
ATOM   2158  HB2 GLN   156      -7.251  21.983  -2.056  1.00  0.00      PROA H
ATOM   2159  HB3 GLN   156      -8.626  21.889  -0.929  1.00  0.00      PROA H
ATOM   2160  CG  GLN   156      -8.932  20.912  -2.789  1.00  0.00      PROA C
ATOM   2161  HG2 GLN   156      -9.126  21.256  -3.805  1.00  0.00      PROA H
ATOM   2162  HG3 GLN   156      -8.228  20.080  -2.816  1.00  0.00      PROA H
ATOM   2163  CD  GLN   156     -10.233  20.464  -2.141  1.00  0.00      PROA C
ATOM   2164  OE1 GLN   156     -10.579  20.896  -1.041  1.00  0.00      PROA O
ATOM   2165  NE2 GLN   156     -10.973  19.559  -2.836  1.00  0.00      PROA N
ATOM   2166 HE21 GLN   156     -11.847  19.226  -2.454  1.00  0.00      PROA H
ATOM   2167 HE22 GLN   156     -10.646  19.224  -3.730  1.00  0.00      PROA H
ATOM   2168  C   GLN   156     -10.252  23.630  -2.117  1.00  0.00      PROA C
ATOM   2169  O   GLN   156     -11.087  23.161  -2.888  1.00  0.00      PROA O
ATOM   2170  N   VAL   157     -10.613  24.274  -0.989  1.00  0.00      PROA N
ATOM   2171  H   VAL   157      -9.909  24.711  -0.411  1.00  0.00      PROA H
ATOM   2172  CA  VAL   157     -11.988  24.352  -0.592  1.00  0.00      PROA C
ATOM   2173  HA  VAL   157     -12.368  23.348  -0.398  1.00  0.00      PROA H
ATOM   2174  CB  VAL   157     -12.189  25.167   0.651  1.00  0.00      PROA C
ATOM   2175  HB  VAL   157     -11.767  26.161   0.507  1.00  0.00      PROA H
ATOM   2176  CG1 VAL   157     -13.697  25.276   0.932  1.00  0.00      PROA C
ATOM   2177 HG11 VAL   157     -14.114  24.279   1.072  1.00  0.00      PROA H
ATOM   2178 HG12 VAL   157     -13.857  25.867   1.834  1.00  0.00      PROA H
ATOM   2179 HG13 VAL   157     -14.190  25.761   0.089  1.00  0.00      PROA H
ATOM   2180  CG2 VAL   157     -11.380  24.529   1.791  1.00  0.00      PROA C
ATOM   2181 HG21 VAL   157     -10.324  24.515   1.524  1.00  0.00      PROA H
ATOM   2182 HG22 VAL   157     -11.516  25.111   2.703  1.00  0.00      PROA H
ATOM   2183 HG23 VAL   157     -11.726  23.509   1.957  1.00  0.00      PROA H
ATOM   2184  C   VAL   157     -12.823  24.954  -1.678  1.00  0.00      PROA C
ATOM   2185  O   VAL   157     -13.835  24.347  -2.031  1.00  0.00      PROA O
ATOM   2186  N   PRO   158     -12.525  26.091  -2.243  1.00  0.00      PROA N
ATOM   2187  CD  PRO   158     -11.832  27.179  -1.580  1.00  0.00      PROA C
ATOM   2188  HD2 PRO   158     -10.840  26.847  -1.275  1.00  0.00      PROA H
ATOM   2189  HD3 PRO   158     -12.397  27.488  -0.701  1.00  0.00      PROA H
ATOM   2190  CG  PRO   158     -11.784  28.271  -2.660  1.00  0.00      PROA C
ATOM   2191  HG2 PRO   158     -10.882  28.150  -3.260  1.00  0.00      PROA H
ATOM   2192  HG3 PRO   158     -11.775  29.253  -2.186  1.00  0.00      PROA H
ATOM   2193  CB  PRO   158     -13.072  28.036  -3.477  1.00  0.00      PROA C
ATOM   2194  HB2 PRO   158     -12.891  28.285  -4.523  1.00  0.00      PROA H
ATOM   2195  HB3 PRO   158     -13.871  28.667  -3.087  1.00  0.00      PROA H
ATOM   2196  CA  PRO   158     -13.384  26.548  -3.295  1.00  0.00      PROA C
ATOM   2197  HA  PRO   158     -14.415  26.567  -2.941  1.00  0.00      PROA H
ATOM   2198  C   PRO   158     -13.165  25.699  -4.501  1.00  0.00      PROA C
ATOM   2199  O   PRO   158     -12.289  26.015  -5.304  1.00  0.00      PROA O
ATOM   2200  N   THR   159     -13.979  24.649  -4.689  1.00  0.00      PROA N
ATOM   2201  H   THR   159     -14.705  24.447  -4.016  1.00  0.00      PROA H
ATOM   2202  CA  THR   159     -13.797  23.833  -5.848  1.00  0.00      PROA C
ATOM   2203  HA  THR   159     -13.418  24.444  -6.667  1.00  0.00      PROA H
ATOM   2204  CB  THR   159     -12.829  22.702  -5.659  1.00  0.00      PROA C
ATOM   2205  HB  THR   159     -11.877  23.094  -5.301  1.00  0.00      PROA H
ATOM   2206  CG2 THR   159     -13.407  21.718  -4.627  1.00  0.00      PROA C
ATOM   2207 HG21 THR   159     -14.360  21.331  -4.988  1.00  0.00      PROA H
ATOM   2208 HG22 THR   159     -12.712  20.892  -4.483  1.00  0.00      PROA H
ATOM   2209 HG23 THR   159     -13.560  22.234  -3.679  1.00  0.00      PROA H
ATOM   2210  OG1 THR   159     -12.609  22.048  -6.901  1.00  0.00      PROA O
ATOM   2211  HG1 THR   159     -11.990  21.326  -6.777  1.00  0.00      PROA H
ATOM   2212  C   THR   159     -15.126  23.247  -6.169  1.00  0.00      PROA C
ATOM   2213  O   THR   159     -15.962  23.075  -5.284  1.00  0.00      PROA O
ATOM   2214  N   ASP   160     -15.368  22.947  -7.458  1.00  0.00      PROA N
ATOM   2215  H   ASP   160     -14.667  23.135  -8.160  1.00  0.00      PROA H
ATOM   2216  CA  ASP   160     -16.627  22.362  -7.800  1.00  0.00      PROA C
ATOM   2217  HA  ASP   160     -17.040  21.853  -6.930  1.00  0.00      PROA H
ATOM   2218  CB  ASP   160     -17.670  23.394  -8.274  1.00  0.00      PROA C
ATOM   2219  HB2 ASP   160     -17.700  24.228  -7.573  1.00  0.00      PROA H
ATOM   2220  HB3 ASP   160     -17.396  23.761  -9.263  1.00  0.00      PROA H
ATOM   2221  CG  ASP   160     -19.037  22.723  -8.335  1.00  0.00      PROA C
ATOM   2222  OD1 ASP   160     -19.131  21.612  -8.921  1.00  0.00      PROA O
ATOM   2223  OD2 ASP   160     -20.005  23.313  -7.785  1.00  0.00      PROA O
ATOM   2224  C   ASP   160     -16.391  21.397  -8.918  1.00  0.00      PROA C
ATOM   2225  O   ASP   160     -16.102  21.796 -10.046  1.00  0.00      PROA O
ATOM   2226  N   ASP   161     -16.526  20.090  -8.621  1.00  0.00      PROA N
ATOM   2227  H   ASP   161     -16.752  19.807  -7.678  1.00  0.00      PROA H
ATOM   2228  CA  ASP   161     -16.354  19.074  -9.616  1.00  0.00      PROA C
ATOM   2229  HA  ASP   161     -16.332  18.095  -9.137  1.00  0.00      PROA H
ATOM   2230  CB  ASP   161     -17.480  19.048 -10.667  1.00  0.00      PROA C
ATOM   2231  HB2 ASP   161     -17.643  20.055 -11.050  1.00  0.00      PROA H
ATOM   2232  HB3 ASP   161     -17.197  18.389 -11.487  1.00  0.00      PROA H
ATOM   2233  CG  ASP   161     -18.755  18.534 -10.006  1.00  0.00      PROA C
ATOM   2234  OD1 ASP   161     -18.667  18.023  -8.859  1.00  0.00      PROA O
ATOM   2235  OD2 ASP   161     -19.840  18.649 -10.638  1.00  0.00      PROA O
ATOM   2236  C   ASP   161     -15.049  19.276 -10.317  1.00  0.00      PROA C
ATOM   2237  O   ASP   161     -14.990  19.253 -11.545  1.00  0.00      PROA O
ATOM   2238  N   GLU   162     -13.955  19.487  -9.555  1.00  0.00      PROA N
ATOM   2239  H   GLU   162     -14.042  19.538  -8.550  1.00  0.00      PROA H
ATOM   2240  CA  GLU   162     -12.691  19.633 -10.221  1.00  0.00      PROA C
ATOM   2241  HA  GLU   162     -12.852  19.693 -11.297  1.00  0.00      PROA H
ATOM   2242  CB  GLU   162     -11.891  20.884  -9.823  1.00  0.00      PROA C
ATOM   2243  HB2 GLU   162     -12.491  21.775 -10.009  1.00  0.00      PROA H
ATOM   2244  HB3 GLU   162     -11.637  20.832  -8.764  1.00  0.00      PROA H
ATOM   2245  CG  GLU   162     -10.589  21.016 -10.615  1.00  0.00      PROA C
ATOM   2246  HG2 GLU   162      -9.894  20.237 -10.305  1.00  0.00      PROA H
ATOM   2247  HG3 GLU   162     -10.799  20.913 -11.680  1.00  0.00      PROA H
ATOM   2248  CD  GLU   162      -9.999  22.386 -10.331  1.00  0.00      PROA C
ATOM   2249  OE1 GLU   162      -9.234  22.517  -9.337  1.00  0.00      PROA O
ATOM   2250  OE2 GLU   162     -10.312  23.324 -11.111  1.00  0.00      PROA O
ATOM   2251  C   GLU   162     -11.861  18.433  -9.886  1.00  0.00      PROA C
ATOM   2252  O   GLU   162     -11.539  18.173  -8.730  1.00  0.00      PROA O
ATOM   2253  N   PRO   163     -11.527  17.684 -10.901  1.00  0.00      PROA N
ATOM   2254  CD  PRO   163     -12.420  17.558 -12.043  1.00  0.00      PROA C
ATOM   2255  HD2 PRO   163     -12.150  18.296 -12.799  1.00  0.00      PROA H
ATOM   2256  HD3 PRO   163     -13.448  17.727 -11.722  1.00  0.00      PROA H
ATOM   2257  CG  PRO   163     -12.229  16.124 -12.567  1.00  0.00      PROA C
ATOM   2258  HG2 PRO   163     -12.252  16.129 -13.657  1.00  0.00      PROA H
ATOM   2259  HG3 PRO   163     -13.031  15.490 -12.190  1.00  0.00      PROA H
ATOM   2260  CB  PRO   163     -10.856  15.705 -12.011  1.00  0.00      PROA C
ATOM   2261  HB2 PRO   163     -10.079  15.961 -12.731  1.00  0.00      PROA H
ATOM   2262  HB3 PRO   163     -10.848  14.629 -11.836  1.00  0.00      PROA H
ATOM   2263  CA  PRO   163     -10.729  16.504 -10.715  1.00  0.00      PROA C
ATOM   2264  HA  PRO   163     -11.211  15.851  -9.988  1.00  0.00      PROA H
ATOM   2265  C   PRO   163      -9.314  16.814 -10.335  1.00  0.00      PROA C
ATOM   2266  O   PRO   163      -8.623  15.909  -9.869  1.00  0.00      PROA O
ATOM   2267  N   TYR   164      -8.842  18.061 -10.534  1.00  0.00      PROA N
ATOM   2268  H   TYR   164      -9.457  18.785 -10.878  1.00  0.00      PROA H
ATOM   2269  CA  TYR   164      -7.461  18.342 -10.252  1.00  0.00      PROA C
ATOM   2270  HA  TYR   164      -6.873  17.433 -10.373  1.00  0.00      PROA H
ATOM   2271  CB  TYR   164      -6.814  19.407 -11.156  1.00  0.00      PROA C
ATOM   2272  HB2 TYR   164      -7.439  20.299 -11.173  1.00  0.00      PROA H
ATOM   2273  HB3 TYR   164      -5.827  19.662 -10.768  1.00  0.00      PROA H
ATOM   2274  CG  TYR   164      -6.692  18.843 -12.528  1.00  0.00      PROA C
ATOM   2275  CD1 TYR   164      -5.737  17.893 -12.812  1.00  0.00      PROA C
ATOM   2276  HD1 TYR   164      -5.067  17.542 -12.028  1.00  0.00      PROA H
ATOM   2277  CE1 TYR   164      -5.619  17.377 -14.081  1.00  0.00      PROA C
ATOM   2278  HE1 TYR   164      -4.860  16.624 -14.295  1.00  0.00      PROA H
ATOM   2279  CZ  TYR   164      -6.454  17.810 -15.082  1.00  0.00      PROA C
ATOM   2280  OH  TYR   164      -6.332  17.283 -16.386  1.00  0.00      PROA O
ATOM   2281  HH  TYR   164      -5.633  16.630 -16.463  1.00  0.00      PROA H
ATOM   2282  CE2 TYR   164      -7.407  18.761 -14.807  1.00  0.00      PROA C
ATOM   2283  HE2 TYR   164      -8.072  19.111 -15.596  1.00  0.00      PROA H
ATOM   2284  CD2 TYR   164      -7.523  19.272 -13.535  1.00  0.00      PROA C
ATOM   2285  HD2 TYR   164      -8.284  20.025 -13.331  1.00  0.00      PROA H
ATOM   2286  C   TYR   164      -7.286  18.815  -8.849  1.00  0.00      PROA C
ATOM   2287  O   TYR   164      -8.020  19.674  -8.361  1.00  0.00      PROA O
ATOM   2288  N   ALA   165      -6.309  18.210  -8.144  1.00  0.00      PROA N
ATOM   2289  H   ALA   165      -5.807  17.429  -8.543  1.00  0.00      PROA H
ATOM   2290  CA  ALA   165      -5.971  18.663  -6.829  1.00  0.00      PROA C
ATOM   2291  HA  ALA   165      -6.117  19.741  -6.766  1.00  0.00      PROA H
ATOM   2292  CB  ALA   165      -6.824  18.017  -5.721  1.00  0.00      PROA C
ATOM   2293  HB1 ALA   165      -6.686  16.936  -5.740  1.00  0.00      PROA H
ATOM   2294  HB2 ALA   165      -6.514  18.406  -4.751  1.00  0.00      PROA H
ATOM   2295  HB3 ALA   165      -7.875  18.252  -5.888  1.00  0.00      PROA H
ATOM   2296  C   ALA   165      -4.547  18.276  -6.590  1.00  0.00      PROA C
ATOM   2297  O   ALA   165      -4.164  17.132  -6.834  1.00  0.00      PROA O
ATOM   2298  N   SER   166      -3.708  19.225  -6.113  1.00  0.00      PROA N
ATOM   2299  H   SER   166      -4.043  20.167  -5.966  1.00  0.00      PROA H
ATOM   2300  CA  SER   166      -2.348  18.861  -5.827  1.00  0.00      PROA C
ATOM   2301  HA  SER   166      -2.254  17.775  -5.831  1.00  0.00      PROA H
ATOM   2302  CB  SER   166      -1.344  19.419  -6.852  1.00  0.00      PROA C
ATOM   2303  HB2 SER   166      -1.582  19.032  -7.843  1.00  0.00      PROA H
ATOM   2304  HB3 SER   166      -1.403  20.508  -6.864  1.00  0.00      PROA H
ATOM   2305  OG  SER   166      -0.023  19.030  -6.508  1.00  0.00      PROA O
ATOM   2306  HG  SER   166       0.593  19.383  -7.154  1.00  0.00      PROA H
ATOM   2307  C   SER   166      -1.995  19.443  -4.492  1.00  0.00      PROA C
ATOM   2308  O   SER   166      -1.240  20.408  -4.408  1.00  0.00      PROA O
ATOM   2309  N   PHE   167      -2.485  18.821  -3.404  1.00  0.00      PROA N
ATOM   2310  H   PHE   167      -3.046  17.988  -3.509  1.00  0.00      PROA H
ATOM   2311  CA  PHE   167      -2.239  19.298  -2.076  1.00  0.00      PROA C
ATOM   2312  HA  PHE   167      -1.872  20.323  -2.120  1.00  0.00      PROA H
ATOM   2313  CB  PHE   167      -3.490  19.298  -1.172  1.00  0.00      PROA C
ATOM   2314  HB2 PHE   167      -3.234  19.711  -0.197  1.00  0.00      PROA H
ATOM   2315  HB3 PHE   167      -4.270  19.906  -1.630  1.00  0.00      PROA H
ATOM   2316  CG  PHE   167      -3.956  17.890  -1.027  1.00  0.00      PROA C
ATOM   2317  CD1 PHE   167      -3.428  17.074  -0.053  1.00  0.00      PROA C
ATOM   2318  HD1 PHE   167      -2.663  17.456   0.623  1.00  0.00      PROA H
ATOM   2319  CE1 PHE   167      -3.856  15.774   0.075  1.00  0.00      PROA C
ATOM   2320  HE1 PHE   167      -3.428  15.133   0.846  1.00  0.00      PROA H
ATOM   2321  CZ  PHE   167      -4.823  15.281  -0.766  1.00  0.00      PROA C
ATOM   2322  HZ  PHE   167      -5.166  14.252  -0.659  1.00  0.00      PROA H
ATOM   2323  CE2 PHE   167      -5.356  16.089  -1.740  1.00  0.00      PROA C
ATOM   2324  HE2 PHE   167      -6.120  15.700  -2.413  1.00  0.00      PROA H
ATOM   2325  CD2 PHE   167      -4.925  17.387  -1.867  1.00  0.00      PROA C
ATOM   2326  HD2 PHE   167      -5.358  18.021  -2.640  1.00  0.00      PROA H
ATOM   2327  C   PHE   167      -1.193  18.424  -1.453  1.00  0.00      PROA C
ATOM   2328  O   PHE   167      -0.655  17.527  -2.102  1.00  0.00      PROA O
ATOM   2329  N   LYS   168      -0.828  18.735  -0.190  1.00  0.00      PROA N
ATOM   2330  H   LYS   168      -1.241  19.532   0.274  1.00  0.00      PROA H
ATOM   2331  CA  LYS   168       0.144  17.963   0.532  1.00  0.00      PROA C
ATOM   2332  HA  LYS   168       0.450  17.108  -0.070  1.00  0.00      PROA H
ATOM   2333  CB  LYS   168       1.402  18.779   0.872  1.00  0.00      PROA C
ATOM   2334  HB2 LYS   168       1.689  19.382   0.010  1.00  0.00      PROA H
ATOM   2335  HB3 LYS   168       1.195  19.432   1.719  1.00  0.00      PROA H
ATOM   2336  CG  LYS   168       2.619  17.933   1.248  1.00  0.00      PROA C
ATOM   2337  HG2 LYS   168       2.516  17.585   2.276  1.00  0.00      PROA H
ATOM   2338  HG3 LYS   168       2.687  17.075   0.579  1.00  0.00      PROA H
ATOM   2339  CD  LYS   168       3.935  18.712   1.146  1.00  0.00      PROA C
ATOM   2340  HD2 LYS   168       4.012  19.170   0.160  1.00  0.00      PROA H
ATOM   2341  HD3 LYS   168       3.958  19.489   1.910  1.00  0.00      PROA H
ATOM   2342  CE  LYS   168       5.185  17.852   1.341  1.00  0.00      PROA C
ATOM   2343  HE2 LYS   168       5.209  17.471   2.362  1.00  0.00      PROA H
ATOM   2344  HE3 LYS   168       5.163  17.015   0.642  1.00  0.00      PROA H
ATOM   2345  NZ  LYS   168       6.396  18.664   1.094  1.00  0.00      PROA N
ATOM   2346  HZ1 LYS   168       6.420  19.439   1.741  1.00  0.00      PROA H
ATOM   2347  HZ2 LYS   168       7.217  18.091   1.224  1.00  0.00      PROA H
ATOM   2348  HZ3 LYS   168       6.377  19.016   0.147  1.00  0.00      PROA H
ATOM   2349  C   LYS   168      -0.517  17.538   1.811  1.00  0.00      PROA C
ATOM   2350  O   LYS   168      -1.483  18.160   2.249  1.00  0.00      PROA O
ATOM   2351  N   ALA   169      -0.018  16.454   2.445  1.00  0.00      PROA N
ATOM   2352  H   ALA   169       0.814  16.002   2.094  1.00  0.00      PROA H
ATOM   2353  CA  ALA   169      -0.664  15.935   3.622  1.00  0.00      PROA C
ATOM   2354  HA  ALA   169      -1.079  16.759   4.203  1.00  0.00      PROA H
ATOM   2355  CB  ALA   169      -1.816  14.966   3.302  1.00  0.00      PROA C
ATOM   2356  HB1 ALA   169      -1.432  14.118   2.737  1.00  0.00      PROA H
ATOM   2357  HB2 ALA   169      -2.262  14.611   4.232  1.00  0.00      PROA H
ATOM   2358  HB3 ALA   169      -2.573  15.483   2.712  1.00  0.00      PROA H
ATOM   2359  C   ALA   169       0.344  15.166   4.419  1.00  0.00      PROA C
ATOM   2360  O   ALA   169       1.535  15.192   4.118  1.00  0.00      PROA O
ATOM   2361  N   MET   170      -0.102  14.538   5.531  1.00  0.00      PROA N
ATOM   2362  H   MET   170      -1.057  14.665   5.835  1.00  0.00      PROA H
ATOM   2363  CA  MET   170       0.788  13.692   6.275  1.00  0.00      PROA C
ATOM   2364  HA  MET   170       1.650  13.439   5.657  1.00  0.00      PROA H
ATOM   2365  CB  MET   170       1.317  14.347   7.560  1.00  0.00      PROA C
ATOM   2366  HB2 MET   170       1.622  15.371   7.348  1.00  0.00      PROA H
ATOM   2367  HB3 MET   170       0.531  14.351   8.316  1.00  0.00      PROA H
ATOM   2368  CG  MET   170       2.521  13.606   8.138  1.00  0.00      PROA C
ATOM   2369  HG2 MET   170       2.176  12.791   8.774  1.00  0.00      PROA H
ATOM   2370  HG3 MET   170       3.124  13.202   7.324  1.00  0.00      PROA H
ATOM   2371  SD  MET   170       3.612  14.646   9.145  1.00  0.00      PROA S
ATOM   2372  CE  MET   170       2.366  15.017  10.407  1.00  0.00      PROA C
ATOM   2373  HE1 MET   170       2.029  14.089  10.869  1.00  0.00      PROA H
ATOM   2374  HE2 MET   170       2.801  15.664  11.169  1.00  0.00      PROA H
ATOM   2375  HE3 MET   170       1.518  15.521   9.944  1.00  0.00      PROA H
ATOM   2376  C   MET   170       0.029  12.433   6.594  1.00  0.00      PROA C
ATOM   2377  O   MET   170      -0.820  12.407   7.483  1.00  0.00      PROA O
ATOM   2378  N   GLU   171       0.355  11.345   5.864  1.00  0.00      PROA N
ATOM   2379  H   GLU   171       1.149  11.375   5.239  1.00  0.00      PROA H
ATOM   2380  CA  GLU   171      -0.366  10.101   5.909  1.00  0.00      PROA C
ATOM   2381  HA  GLU   171      -1.382  10.283   6.260  1.00  0.00      PROA H
ATOM   2382  CB  GLU   171      -0.461   9.415   4.537  1.00  0.00      PROA C
ATOM   2383  HB2 GLU   171       0.543   9.216   4.160  1.00  0.00      PROA H
ATOM   2384  HB3 GLU   171      -1.004   8.475   4.636  1.00  0.00      PROA H
ATOM   2385  CG  GLU   171      -1.189  10.259   3.486  1.00  0.00      PROA C
ATOM   2386  HG2 GLU   171      -0.731  11.247   3.432  1.00  0.00      PROA H
ATOM   2387  HG3 GLU   171      -1.117   9.772   2.514  1.00  0.00      PROA H
ATOM   2388  CD  GLU   171      -2.651  10.390   3.893  1.00  0.00      PROA C
ATOM   2389  OE1 GLU   171      -3.244   9.366   4.325  1.00  0.00      PROA O
ATOM   2390  OE2 GLU   171      -3.196  11.518   3.772  1.00  0.00      PROA O
ATOM   2391  C   GLU   171       0.290   9.120   6.828  1.00  0.00      PROA C
ATOM   2392  O   GLU   171       1.355   9.378   7.389  1.00  0.00      PROA O
ATOM   2393  N   ASP   172      -0.384   7.964   7.021  1.00  0.00      PROA N
ATOM   2394  H   ASP   172      -1.273   7.816   6.565  1.00  0.00      PROA H
ATOM   2395  CA  ASP   172       0.107   6.909   7.859  1.00  0.00      PROA C
ATOM   2396  HA  ASP   172       0.972   7.262   8.420  1.00  0.00      PROA H
ATOM   2397  CB  ASP   172      -0.931   6.409   8.878  1.00  0.00      PROA C
ATOM   2398  HB2 ASP   172      -1.883   6.241   8.375  1.00  0.00      PROA H
ATOM   2399  HB3 ASP   172      -0.585   5.475   9.321  1.00  0.00      PROA H
ATOM   2400  CG  ASP   172      -1.083   7.475   9.949  1.00  0.00      PROA C
ATOM   2401  OD1 ASP   172      -0.079   8.193  10.205  1.00  0.00      PROA O
ATOM   2402  OD2 ASP   172      -2.196   7.583  10.530  1.00  0.00      PROA O
ATOM   2403  C   ASP   172       0.506   5.736   7.009  1.00  0.00      PROA C
ATOM   2404  O   ASP   172      -0.163   5.401   6.030  1.00  0.00      PROA O
ATOM   2405  N   SER   173       1.641   5.099   7.369  1.00  0.00      PROA N
ATOM   2406  H   SER   173       2.181   5.434   8.155  1.00  0.00      PROA H
ATOM   2407  CA  SER   173       2.140   3.942   6.685  1.00  0.00      PROA C
ATOM   2408  HA  SER   173       1.303   3.352   6.310  1.00  0.00      PROA H
ATOM   2409  CB  SER   173       3.040   4.276   5.482  1.00  0.00      PROA C
ATOM   2410  HB2 SER   173       2.468   4.844   4.747  1.00  0.00      PROA H
ATOM   2411  HB3 SER   173       3.890   4.870   5.817  1.00  0.00      PROA H
ATOM   2412  OG  SER   173       3.510   3.077   4.886  1.00  0.00      PROA O
ATOM   2413  HG  SER   173       4.071   3.291   4.136  1.00  0.00      PROA H
ATOM   2414  C   SER   173       2.973   3.182   7.675  1.00  0.00      PROA C
ATOM   2415  O   SER   173       3.276   3.679   8.759  1.00  0.00      PROA O
ATOM   2416  N   VAL   174       3.361   1.943   7.311  1.00  0.00      PROA N
ATOM   2417  H   VAL   174       3.094   1.575   6.410  1.00  0.00      PROA H
ATOM   2418  CA  VAL   174       4.154   1.083   8.145  1.00  0.00      PROA C
ATOM   2419  HA  VAL   174       3.650   0.935   9.100  1.00  0.00      PROA H
ATOM   2420  CB  VAL   174       4.381  -0.271   7.530  1.00  0.00      PROA C
ATOM   2421  HB  VAL   174       5.072  -0.841   8.150  1.00  0.00      PROA H
ATOM   2422  CG1 VAL   174       3.024  -0.990   7.447  1.00  0.00      PROA C
ATOM   2423 HG11 VAL   174       2.340  -0.406   6.830  1.00  0.00      PROA H
ATOM   2424 HG12 VAL   174       3.161  -1.976   7.003  1.00  0.00      PROA H
ATOM   2425 HG13 VAL   174       2.608  -1.097   8.448  1.00  0.00      PROA H
ATOM   2426  CG2 VAL   174       5.057  -0.094   6.158  1.00  0.00      PROA C
ATOM   2427 HG21 VAL   174       6.012   0.415   6.286  1.00  0.00      PROA H
ATOM   2428 HG22 VAL   174       5.225  -1.072   5.706  1.00  0.00      PROA H
ATOM   2429 HG23 VAL   174       4.413   0.500   5.509  1.00  0.00      PROA H
ATOM   2430  C   VAL   174       5.485   1.725   8.383  1.00  0.00      PROA C
ATOM   2431  O   VAL   174       6.085   1.568   9.446  1.00  0.00      PROA O
ATOM   2432  N   GLY   175       5.987   2.450   7.370  1.00  0.00      PROA N
ATOM   2433  H   GLY   175       5.466   2.543   6.509  1.00  0.00      PROA H
ATOM   2434  CA  GLY   175       7.250   3.125   7.423  1.00  0.00      PROA C
ATOM   2435  HA2 GLY   175       8.034   2.410   7.672  1.00  0.00      PROA H
ATOM   2436  HA3 GLY   175       7.463   3.574   6.453  1.00  0.00      PROA H
ATOM   2437  C   GLY   175       7.216   4.201   8.466  1.00  0.00      PROA C
ATOM   2438  O   GLY   175       8.256   4.584   8.997  1.00  0.00      PROA O
ATOM   2439  N   GLY   176       6.034   4.791   8.728  1.00  0.00      PROA N
ATOM   2440  H   GLY   176       5.203   4.498   8.234  1.00  0.00      PROA H
ATOM   2441  CA  GLY   176       5.958   5.836   9.711  1.00  0.00      PROA C
ATOM   2442  HA2 GLY   176       5.708   5.406  10.680  1.00  0.00      PROA H
ATOM   2443  HA3 GLY   176       6.921   6.343   9.777  1.00  0.00      PROA H
ATOM   2444  C   GLY   176       4.892   6.787   9.265  1.00  0.00      PROA C
ATOM   2445  O   GLY   176       4.097   6.469   8.383  1.00  0.00      PROA O
ATOM   2446  N   LYS   177       4.835   7.979   9.897  1.00  0.00      PROA N
ATOM   2447  H   LYS   177       5.469   8.178  10.658  1.00  0.00      PROA H
ATOM   2448  CA  LYS   177       3.883   8.981   9.510  1.00  0.00      PROA C
ATOM   2449  HA  LYS   177       3.134   8.538   8.854  1.00  0.00      PROA H
ATOM   2450  CB  LYS   177       3.146   9.603  10.711  1.00  0.00      PROA C
ATOM   2451  HB2 LYS   177       2.695   8.813  11.311  1.00  0.00      PROA H
ATOM   2452  HB3 LYS   177       3.854  10.164  11.322  1.00  0.00      PROA H
ATOM   2453  CG  LYS   177       2.025  10.568  10.317  1.00  0.00      PROA C
ATOM   2454  HG2 LYS   177       2.457  11.473   9.888  1.00  0.00      PROA H
ATOM   2455  HG3 LYS   177       1.377  10.092   9.581  1.00  0.00      PROA H
ATOM   2456  CD  LYS   177       1.137  11.002  11.486  1.00  0.00      PROA C
ATOM   2457  HD2 LYS   177       0.801  10.122  12.034  1.00  0.00      PROA H
ATOM   2458  HD3 LYS   177       1.706  11.649  12.154  1.00  0.00      PROA H
ATOM   2459  CE  LYS   177      -0.110  11.776  11.051  1.00  0.00      PROA C
ATOM   2460  HE2 LYS   177      -0.710  11.155  10.386  1.00  0.00      PROA H
ATOM   2461  HE3 LYS   177      -0.699  12.041  11.929  1.00  0.00      PROA H
ATOM   2462  NZ  LYS   177       0.277  13.010  10.340  1.00  0.00      PROA N
ATOM   2463  HZ1 LYS   177       0.820  12.771   9.523  1.00  0.00      PROA H
ATOM   2464  HZ2 LYS   177      -0.553  13.511  10.058  1.00  0.00      PROA H
ATOM   2465  HZ3 LYS   177       0.830  13.592  10.953  1.00  0.00      PROA H
ATOM   2466  C   LYS   177       4.682  10.077   8.875  1.00  0.00      PROA C
ATOM   2467  O   LYS   177       5.144  10.990   9.556  1.00  0.00      PROA O
ATOM   2468  N   CYS   178       4.842  10.031   7.536  1.00  0.00      PROA N
ATOM   2469  H   CYS   178       4.374   9.318   6.996  1.00  0.00      PROA H
ATOM   2470  CA  CYS   178       5.678  10.999   6.879  1.00  0.00      PROA C
ATOM   2471  HA  CYS   178       6.102  11.677   7.620  1.00  0.00      PROA H
ATOM   2472  CB  CYS   178       6.843  10.349   6.114  1.00  0.00      PROA C
ATOM   2473  HB2 CYS   178       6.448   9.688   5.343  1.00  0.00      PROA H
ATOM   2474  HB3 CYS   178       7.452  11.125   5.650  1.00  0.00      PROA H
ATOM   2475  SG  CYS   178       7.933   9.360   7.180  1.00  0.00      PROA S
ATOM   2476  HG  CYS   178       8.767   8.984   6.215  1.00  0.00      PROA H
ATOM   2477  C   CYS   178       4.847  11.735   5.869  1.00  0.00      PROA C
ATOM   2478  O   CYS   178       3.739  11.323   5.532  1.00  0.00      PROA O
ATOM   2479  N   GLU   179       5.383  12.860   5.354  1.00  0.00      PROA N
ATOM   2480  H   GLU   179       6.315  13.143   5.620  1.00  0.00      PROA H
ATOM   2481  CA  GLU   179       4.635  13.660   4.426  1.00  0.00      PROA C
ATOM   2482  HA  GLU   179       3.618  13.790   4.796  1.00  0.00      PROA H
ATOM   2483  CB  GLU   179       5.214  15.065   4.196  1.00  0.00      PROA C
ATOM   2484  HB2 GLU   179       6.278  14.988   3.974  1.00  0.00      PROA H
ATOM   2485  HB3 GLU   179       4.701  15.537   3.358  1.00  0.00      PROA H
ATOM   2486  CG  GLU   179       5.054  15.973   5.414  1.00  0.00      PROA C
ATOM   2487  HG2 GLU   179       3.998  16.054   5.671  1.00  0.00      PROA H
ATOM   2488  HG3 GLU   179       5.602  15.551   6.257  1.00  0.00      PROA H
ATOM   2489  CD  GLU   179       5.617  17.334   5.042  1.00  0.00      PROA C
ATOM   2490  OE1 GLU   179       6.786  17.387   4.573  1.00  0.00      PROA O
ATOM   2491  OE2 GLU   179       4.877  18.340   5.214  1.00  0.00      PROA O
ATOM   2492  C   GLU   179       4.526  12.977   3.100  1.00  0.00      PROA C
ATOM   2493  O   GLU   179       5.443  12.288   2.657  1.00  0.00      PROA O
ATOM   2494  N   VAL   180       3.362  13.152   2.436  1.00  0.00      PROA N
ATOM   2495  H   VAL   180       2.626  13.711   2.845  1.00  0.00      PROA H
ATOM   2496  CA  VAL   180       3.137  12.558   1.150  1.00  0.00      PROA C
ATOM   2497  HA  VAL   180       4.072  12.143   0.772  1.00  0.00      PROA H
ATOM   2498  CB  VAL   180       2.126  11.446   1.188  1.00  0.00      PROA C
ATOM   2499  HB  VAL   180       1.192  11.819   1.608  1.00  0.00      PROA H
ATOM   2500  CG1 VAL   180       1.885  10.938  -0.240  1.00  0.00      PROA C
ATOM   2501 HG11 VAL   180       2.821  10.568  -0.658  1.00  0.00      PROA H
ATOM   2502 HG12 VAL   180       1.152  10.131  -0.220  1.00  0.00      PROA H
ATOM   2503 HG13 VAL   180       1.509  11.754  -0.858  1.00  0.00      PROA H
ATOM   2504  CG2 VAL   180       2.637  10.359   2.149  1.00  0.00      PROA C
ATOM   2505 HG21 VAL   180       2.762  10.784   3.145  1.00  0.00      PROA H
ATOM   2506 HG22 VAL   180       1.916   9.543   2.191  1.00  0.00      PROA H
ATOM   2507 HG23 VAL   180       3.595   9.980   1.793  1.00  0.00      PROA H
ATOM   2508  C   VAL   180       2.611  13.621   0.235  1.00  0.00      PROA C
ATOM   2509  O   VAL   180       1.822  14.476   0.640  1.00  0.00      PROA O
ATOM   2510  N   LEU   181       3.049  13.587  -1.040  1.00  0.00      PROA N
ATOM   2511  H   LEU   181       3.705  12.876  -1.330  1.00  0.00      PROA H
ATOM   2512  CA  LEU   181       2.607  14.543  -2.012  1.00  0.00      PROA C
ATOM   2513  HA  LEU   181       2.271  15.448  -1.506  1.00  0.00      PROA H
ATOM   2514  CB  LEU   181       3.709  14.951  -3.009  1.00  0.00      PROA C
ATOM   2515  HB2 LEU   181       4.568  15.340  -2.462  1.00  0.00      PROA H
ATOM   2516  HB3 LEU   181       4.012  14.082  -3.592  1.00  0.00      PROA H
ATOM   2517  CG  LEU   181       3.278  16.040  -4.009  1.00  0.00      PROA C
ATOM   2518  HG  LEU   181       2.400  15.702  -4.559  1.00  0.00      PROA H
ATOM   2519  CD1 LEU   181       2.930  17.350  -3.283  1.00  0.00      PROA C
ATOM   2520 HD11 LEU   181       3.803  17.705  -2.735  1.00  0.00      PROA H
ATOM   2521 HD12 LEU   181       2.629  18.102  -4.013  1.00  0.00      PROA H
ATOM   2522 HD13 LEU   181       2.111  17.173  -2.586  1.00  0.00      PROA H
ATOM   2523  CD2 LEU   181       4.335  16.243  -5.109  1.00  0.00      PROA C
ATOM   2524 HD21 LEU   181       4.477  15.310  -5.654  1.00  0.00      PROA H
ATOM   2525 HD22 LEU   181       3.999  17.018  -5.797  1.00  0.00      PROA H
ATOM   2526 HD23 LEU   181       5.279  16.545  -4.655  1.00  0.00      PROA H
ATOM   2527  C   LEU   181       1.500  13.895  -2.787  1.00  0.00      PROA C
ATOM   2528  O   LEU   181       1.594  12.727  -3.163  1.00  0.00      PROA O
ATOM   2529  N   TYR   182       0.418  14.659  -3.046  1.00  0.00      PROA N
ATOM   2530  H   TYR   182       0.399  15.625  -2.751  1.00  0.00      PROA H
ATOM   2531  CA  TYR   182      -0.733  14.146  -3.738  1.00  0.00      PROA C
ATOM   2532  HA  TYR   182      -0.615  13.073  -3.894  1.00  0.00      PROA H
ATOM   2533  CB  TYR   182      -2.074  14.339  -3.006  1.00  0.00      PROA C
ATOM   2534  HB2 TYR   182      -2.087  15.316  -2.521  1.00  0.00      PROA H
ATOM   2535  HB3 TYR   182      -2.892  14.280  -3.723  1.00  0.00      PROA H
ATOM   2536  CG  TYR   182      -2.279  13.293  -1.967  1.00  0.00      PROA C
ATOM   2537  CD1 TYR   182      -1.686  13.378  -0.729  1.00  0.00      PROA C
ATOM   2538  HD1 TYR   182      -1.040  14.223  -0.490  1.00  0.00      PROA H
ATOM   2539  CE1 TYR   182      -1.903  12.400   0.212  1.00  0.00      PROA C
ATOM   2540  HE1 TYR   182      -1.425  12.468   1.190  1.00  0.00      PROA H
ATOM   2541  CZ  TYR   182      -2.721  11.335  -0.080  1.00  0.00      PROA C
ATOM   2542  OH  TYR   182      -2.943  10.334   0.887  1.00  0.00      PROA O
ATOM   2543  HH  TYR   182      -2.475  10.497   1.709  1.00  0.00      PROA H
ATOM   2544  CE2 TYR   182      -3.325  11.250  -1.310  1.00  0.00      PROA C
ATOM   2545  HE2 TYR   182      -3.975  10.406  -1.540  1.00  0.00      PROA H
ATOM   2546  CD2 TYR   182      -3.104  12.229  -2.244  1.00  0.00      PROA C
ATOM   2547  HD2 TYR   182      -3.592  12.157  -3.216  1.00  0.00      PROA H
ATOM   2548  C   TYR   182      -0.912  14.885  -5.024  1.00  0.00      PROA C
ATOM   2549  O   TYR   182      -0.531  16.047  -5.147  1.00  0.00      PROA O
ATOM   2550  N   ASP   183      -1.463  14.179  -6.035  1.00  0.00      PROA N
ATOM   2551  H   ASP   183      -1.652  13.194  -5.919  1.00  0.00      PROA H
ATOM   2552  CA  ASP   183      -1.806  14.762  -7.300  1.00  0.00      PROA C
ATOM   2553  HA  ASP   183      -2.102  15.801  -7.154  1.00  0.00      PROA H
ATOM   2554  CB  ASP   183      -0.663  14.764  -8.331  1.00  0.00      PROA C
ATOM   2555  HB2 ASP   183      -1.005  15.234  -9.253  1.00  0.00      PROA H
ATOM   2556  HB3 ASP   183       0.186  15.320  -7.933  1.00  0.00      PROA H
ATOM   2557  CG  ASP   183      -0.254  13.322  -8.606  1.00  0.00      PROA C
ATOM   2558  OD1 ASP   183       0.523  12.766  -7.788  1.00  0.00      PROA O
ATOM   2559  OD2 ASP   183      -0.694  12.765  -9.646  1.00  0.00      PROA O
ATOM   2560  C   ASP   183      -2.925  13.945  -7.876  1.00  0.00      PROA C
ATOM   2561  O   ASP   183      -2.858  12.716  -7.901  1.00  0.00      PROA O
ATOM   2562  N   ILE   184      -4.003  14.614  -8.337  1.00  0.00      PROA N
ATOM   2563  H   ILE   184      -4.026  15.623  -8.300  1.00  0.00      PROA H
ATOM   2564  CA  ILE   184      -5.120  13.896  -8.882  1.00  0.00      PROA C
ATOM   2565  HA  ILE   184      -4.894  12.830  -8.901  1.00  0.00      PROA H
ATOM   2566  CB  ILE   184      -6.377  14.084  -8.081  1.00  0.00      PROA C
ATOM   2567  HB  ILE   184      -6.597  15.148  -7.993  1.00  0.00      PROA H
ATOM   2568  CG2 ILE   184      -7.525  13.366  -8.809  1.00  0.00      PROA C
ATOM   2569 HG21 ILE   184      -7.293  12.305  -8.897  1.00  0.00      PROA H
ATOM   2570 HG22 ILE   184      -8.449  13.490  -8.244  1.00  0.00      PROA H
ATOM   2571 HG23 ILE   184      -7.649  13.794  -9.804  1.00  0.00      PROA H
ATOM   2572  CG1 ILE   184      -6.170  13.594  -6.638  1.00  0.00      PROA C
ATOM   2573 HG12 ILE   184      -6.144  12.505  -6.623  1.00  0.00      PROA H
ATOM   2574 HG13 ILE   184      -5.228  13.984  -6.252  1.00  0.00      PROA H
ATOM   2575  CD1 ILE   184      -7.278  14.041  -5.681  1.00  0.00      PROA C
ATOM   2576 HD11 ILE   184      -8.236  13.650  -6.025  1.00  0.00      PROA H
ATOM   2577 HD12 ILE   184      -7.070  13.661  -4.680  1.00  0.00      PROA H
ATOM   2578 HD13 ILE   184      -7.319  15.129  -5.654  1.00  0.00      PROA H
ATOM   2579  C   ILE   184      -5.388  14.433 -10.256  1.00  0.00      PROA C
ATOM   2580  O   ILE   184      -5.369  15.644 -10.473  1.00  0.00      PROA O
ATOM   2581  N   ALA   185      -5.626  13.525 -11.229  1.00  0.00      PROA N
ATOM   2582  H   ALA   185      -5.594  12.538 -11.017  1.00  0.00      PROA H
ATOM   2583  CA  ALA   185      -5.930  13.914 -12.580  1.00  0.00      PROA C
ATOM   2584  HA  ALA   185      -6.438  14.878 -12.575  1.00  0.00      PROA H
ATOM   2585  CB  ALA   185      -4.682  14.052 -13.468  1.00  0.00      PROA C
ATOM   2586  HB1 ALA   185      -4.158  13.097 -13.512  1.00  0.00      PROA H
ATOM   2587  HB2 ALA   185      -4.982  14.348 -14.474  1.00  0.00      PROA H
ATOM   2588  HB3 ALA   185      -4.020  14.811 -13.050  1.00  0.00      PROA H
ATOM   2589  C   ALA   185      -6.778  12.827 -13.171  1.00  0.00      PROA C
ATOM   2590  O   ALA   185      -6.743  11.684 -12.722  1.00  0.00      PROA O
ATOM   2591  N   PRO   186      -7.551  13.168 -14.168  1.00  0.00      PROA N
ATOM   2592  CD  PRO   186      -8.127  14.502 -14.194  1.00  0.00      PROA C
ATOM   2593  HD2 PRO   186      -7.493  15.160 -14.788  1.00  0.00      PROA H
ATOM   2594  HD3 PRO   186      -8.200  14.887 -13.177  1.00  0.00      PROA H
ATOM   2595  CG  PRO   186      -9.517  14.341 -14.829  1.00  0.00      PROA C
ATOM   2596  HG2 PRO   186      -9.717  15.188 -15.485  1.00  0.00      PROA H
ATOM   2597  HG3 PRO   186     -10.273  14.304 -14.044  1.00  0.00      PROA H
ATOM   2598  CB  PRO   186      -9.433  13.014 -15.601  1.00  0.00      PROA C
ATOM   2599  HB2 PRO   186      -9.099  13.207 -16.621  1.00  0.00      PROA H
ATOM   2600  HB3 PRO   186     -10.416  12.543 -15.624  1.00  0.00      PROA H
ATOM   2601  CA  PRO   186      -8.416  12.201 -14.801  1.00  0.00      PROA C
ATOM   2602  HA  PRO   186      -9.040  11.722 -14.046  1.00  0.00      PROA H
ATOM   2603  C   PRO   186      -7.645  11.211 -15.619  1.00  0.00      PROA C
ATOM   2604  O   PRO   186      -6.521  11.509 -16.021  1.00  0.00      PROA O
ATOM   2605  N   LEU   187      -8.242  10.028 -15.878  1.00  0.00      PROA N
ATOM   2606  H   LEU   187      -9.191   9.864 -15.574  1.00  0.00      PROA H
ATOM   2607  CA  LEU   187      -7.570   8.972 -16.582  1.00  0.00      PROA C
ATOM   2608  HA  LEU   187      -6.492   9.114 -16.508  1.00  0.00      PROA H
ATOM   2609  CB  LEU   187      -7.914   7.588 -16.005  1.00  0.00      PROA C
ATOM   2610  HB2 LEU   187      -7.803   7.608 -14.921  1.00  0.00      PROA H
ATOM   2611  HB3 LEU   187      -8.943   7.333 -16.260  1.00  0.00      PROA H
ATOM   2612  CG  LEU   187      -7.030   6.445 -16.523  1.00  0.00      PROA C
ATOM   2613  HG  LEU   187      -7.030   6.450 -17.613  1.00  0.00      PROA H
ATOM   2614  CD1 LEU   187      -5.586   6.616 -16.020  1.00  0.00      PROA C
ATOM   2615 HD11 LEU   187      -5.576   6.606 -14.930  1.00  0.00      PROA H
ATOM   2616 HD12 LEU   187      -4.971   5.798 -16.396  1.00  0.00      PROA H
ATOM   2617 HD13 LEU   187      -5.186   7.564 -16.379  1.00  0.00      PROA H
ATOM   2618  CD2 LEU   187      -7.626   5.071 -16.174  1.00  0.00      PROA C
ATOM   2619 HD21 LEU   187      -8.613   4.976 -16.628  1.00  0.00      PROA H
ATOM   2620 HD22 LEU   187      -6.975   4.284 -16.556  1.00  0.00      PROA H
ATOM   2621 HD23 LEU   187      -7.714   4.976 -15.092  1.00  0.00      PROA H
ATOM   2622  C   LEU   187      -8.020   8.994 -18.007  1.00  0.00      PROA C
ATOM   2623  O   LEU   187      -9.210   9.136 -18.293  1.00  0.00      PROA O
ATOM   2624  N   SER   188      -7.052   8.871 -18.937  1.00  0.00      PROA N
ATOM   2625  H   SER   188      -6.090   8.759 -18.652  1.00  0.00      PROA H
ATOM   2626  CA  SER   188      -7.301   8.890 -20.353  1.00  0.00      PROA C
ATOM   2627  HA  SER   188      -8.049   9.649 -20.581  1.00  0.00      PROA H
ATOM   2628  CB  SER   188      -6.027   9.212 -21.159  1.00  0.00      PROA C
ATOM   2629  HB2 SER   188      -5.655  10.195 -20.873  1.00  0.00      PROA H
ATOM   2630  HB3 SER   188      -5.266   8.461 -20.951  1.00  0.00      PROA H
ATOM   2631  OG  SER   188      -6.302   9.213 -22.551  1.00  0.00      PROA O
ATOM   2632  HG  SER   188      -5.498   9.415 -23.035  1.00  0.00      PROA H
ATOM   2633  C   SER   188      -7.799   7.544 -20.801  1.00  0.00      PROA C
ATOM   2634  O   SER   188      -7.513   6.516 -20.190  1.00  0.00      PROA O
ATOM   2635  N   ASP   189      -8.587   7.531 -21.895  1.00  0.00      PROA N
ATOM   2636  H   ASP   189      -8.815   8.396 -22.364  1.00  0.00      PROA H
ATOM   2637  CA  ASP   189      -9.143   6.333 -22.462  1.00  0.00      PROA C
ATOM   2638  HA  ASP   189      -9.638   5.757 -21.680  1.00  0.00      PROA H
ATOM   2639  CB  ASP   189     -10.176   6.652 -23.560  1.00  0.00      PROA C
ATOM   2640  HB2 ASP   189     -10.828   7.458 -23.223  1.00  0.00      PROA H
ATOM   2641  HB3 ASP   189      -9.659   6.960 -24.469  1.00  0.00      PROA H
ATOM   2642  CG  ASP   189     -11.014   5.415 -23.852  1.00  0.00      PROA C
ATOM   2643  OD1 ASP   189     -10.543   4.285 -23.556  1.00  0.00      PROA O
ATOM   2644  OD2 ASP   189     -12.147   5.587 -24.376  1.00  0.00      PROA O
ATOM   2645  C   ASP   189      -8.035   5.525 -23.067  1.00  0.00      PROA C
ATOM   2646  O   ASP   189      -8.058   4.295 -23.045  1.00  0.00      PROA O
ATOM   2647  N   PHE   190      -7.018   6.207 -23.619  1.00  0.00      PROA N
ATOM   2648  H   PHE   190      -6.990   7.215 -23.551  1.00  0.00      PROA H
ATOM   2649  CA  PHE   190      -5.958   5.533 -24.313  1.00  0.00      PROA C
ATOM   2650  HA  PHE   190      -6.373   4.954 -25.138  1.00  0.00      PROA H
ATOM   2651  CB  PHE   190      -4.921   6.511 -24.893  1.00  0.00      PROA C
ATOM   2652  HB2 PHE   190      -5.435   7.354 -25.355  1.00  0.00      PROA H
ATOM   2653  HB3 PHE   190      -4.275   6.873 -24.094  1.00  0.00      PROA H
ATOM   2654  CG  PHE   190      -4.124   5.769 -25.909  1.00  0.00      PROA C
ATOM   2655  CD1 PHE   190      -4.596   5.679 -27.197  1.00  0.00      PROA C
ATOM   2656  HD1 PHE   190      -5.544   6.146 -27.464  1.00  0.00      PROA H
ATOM   2657  CE1 PHE   190      -3.888   5.005 -28.160  1.00  0.00      PROA C
ATOM   2658  HE1 PHE   190      -4.276   4.940 -29.177  1.00  0.00      PROA H
ATOM   2659  CZ  PHE   190      -2.693   4.414 -27.839  1.00  0.00      PROA C
ATOM   2660  HZ  PHE   190      -2.126   3.881 -28.602  1.00  0.00      PROA H
ATOM   2661  CE2 PHE   190      -2.214   4.495 -26.554  1.00  0.00      PROA C
ATOM   2662  HE2 PHE   190      -1.267   4.022 -26.294  1.00  0.00      PROA H
ATOM   2663  CD2 PHE   190      -2.926   5.173 -25.591  1.00  0.00      PROA C
ATOM   2664  HD2 PHE   190      -2.539   5.236 -24.574  1.00  0.00      PROA H
ATOM   2665  C   PHE   190      -5.246   4.636 -23.348  1.00  0.00      PROA C
ATOM   2666  O   PHE   190      -4.942   3.488 -23.664  1.00  0.00      PROA O
ATOM   2667  N   VAL   191      -4.973   5.141 -22.130  1.00  0.00      PROA N
ATOM   2668  H   VAL   191      -5.284   6.071 -21.887  1.00  0.00      PROA H
ATOM   2669  CA  VAL   191      -4.241   4.384 -21.157  1.00  0.00      PROA C
ATOM   2670  HA  VAL   191      -3.293   4.061 -21.585  1.00  0.00      PROA H
ATOM   2671  CB  VAL   191      -3.940   5.173 -19.919  1.00  0.00      PROA C
ATOM   2672  HB  VAL   191      -3.504   6.133 -20.196  1.00  0.00      PROA H
ATOM   2673  CG1 VAL   191      -5.236   5.410 -19.134  1.00  0.00      PROA C
ATOM   2674 HG11 VAL   191      -5.673   4.451 -18.855  1.00  0.00      PROA H
ATOM   2675 HG12 VAL   191      -5.017   5.984 -18.233  1.00  0.00      PROA H
ATOM   2676 HG13 VAL   191      -5.941   5.964 -19.754  1.00  0.00      PROA H
ATOM   2677  CG2 VAL   191      -2.863   4.424 -19.130  1.00  0.00      PROA C
ATOM   2678 HG21 VAL   191      -1.966   4.327 -19.741  1.00  0.00      PROA H
ATOM   2679 HG22 VAL   191      -2.625   4.978 -18.222  1.00  0.00      PROA H
ATOM   2680 HG23 VAL   191      -3.230   3.433 -18.864  1.00  0.00      PROA H
ATOM   2681  C   VAL   191      -5.011   3.157 -20.772  1.00  0.00      PROA C
ATOM   2682  O   VAL   191      -4.427   2.085 -20.612  1.00  0.00      PROA O
ATOM   2683  N   ILE   192      -6.342   3.269 -20.614  1.00  0.00      PROA N
ATOM   2684  H   ILE   192      -6.795   4.159 -20.766  1.00  0.00      PROA H
ATOM   2685  CA  ILE   192      -7.118   2.124 -20.231  1.00  0.00      PROA C
ATOM   2686  HA  ILE   192      -6.752   1.738 -19.280  1.00  0.00      PROA H
ATOM   2687  CB  ILE   192      -8.583   2.422 -20.061  1.00  0.00      PROA C
ATOM   2688  HB  ILE   192      -8.947   2.967 -20.932  1.00  0.00      PROA H
ATOM   2689  CG2 ILE   192      -9.335   1.086 -19.922  1.00  0.00      PROA C
ATOM   2690 HG21 ILE   192      -8.960   0.546 -19.052  1.00  0.00      PROA H
ATOM   2691 HG22 ILE   192     -10.400   1.279 -19.797  1.00  0.00      PROA H
ATOM   2692 HG23 ILE   192      -9.177   0.485 -20.818  1.00  0.00      PROA H
ATOM   2693  CG1 ILE   192      -8.786   3.382 -18.873  1.00  0.00      PROA C
ATOM   2694 HG12 ILE   192      -8.535   2.869 -17.944  1.00  0.00      PROA H
ATOM   2695 HG13 ILE   192      -8.141   4.252 -18.993  1.00  0.00      PROA H
ATOM   2696  CD1 ILE   192     -10.214   3.906 -18.718  1.00  0.00      PROA C
ATOM   2697 HD11 ILE   192     -10.895   3.069 -18.568  1.00  0.00      PROA H
ATOM   2698 HD12 ILE   192     -10.265   4.574 -17.858  1.00  0.00      PROA H
ATOM   2699 HD13 ILE   192     -10.501   4.451 -19.618  1.00  0.00      PROA H
ATOM   2700  C   ILE   192      -6.962   1.098 -21.302  1.00  0.00      PROA C
ATOM   2701  O   ILE   192      -6.837  -0.092 -21.021  1.00  0.00      PROA O
ATOM   2702  N   HID   193      -6.959   1.539 -22.571  1.00  0.00      PROA N
ATOM   2703  H   HID   193      -7.060   2.525 -22.762  1.00  0.00      PROA H
ATOM   2704  CA  HID   193      -6.813   0.614 -23.654  1.00  0.00      PROA C
ATOM   2705  HA  HID   193      -7.626  -0.111 -23.625  1.00  0.00      PROA H
ATOM   2706  CB  HID   193      -6.841   1.294 -25.033  1.00  0.00      PROA C
ATOM   2707  HB2 HID   193      -7.773   1.849 -25.145  1.00  0.00      PROA H
ATOM   2708  HB3 HID   193      -5.999   1.980 -25.117  1.00  0.00      PROA H
ATOM   2709  CG  HID   193      -6.751   0.316 -26.166  1.00  0.00      PROA C
ATOM   2710  ND1 HID   193      -7.807  -0.450 -26.611  1.00  0.00      PROA N
ATOM   2711  HD1 HID   193      -8.744  -0.446 -26.234  1.00  0.00      PROA H
ATOM   2712  CE1 HID   193      -7.336  -1.198 -27.643  1.00  0.00      PROA C
ATOM   2713  HE1 HID   193      -7.999  -1.890 -28.162  1.00  0.00      PROA H
ATOM   2714  NE2 HID   193      -6.059  -0.968 -27.890  1.00  0.00      PROA N
ATOM   2715  CD2 HID   193      -5.693  -0.012 -26.957  1.00  0.00      PROA C
ATOM   2716  HD2 HID   193      -4.655   0.318 -26.998  1.00  0.00      PROA H
ATOM   2717  C   HID   193      -5.487  -0.065 -23.512  1.00  0.00      PROA C
ATOM   2718  O   HID   193      -5.376  -1.274 -23.712  1.00  0.00      PROA O
ATOM   2719  N   ARG   194      -4.434   0.700 -23.166  1.00  0.00      PROA N
ATOM   2720  H   ARG   194      -4.561   1.686 -22.991  1.00  0.00      PROA H
ATOM   2721  CA  ARG   194      -3.141   0.096 -23.051  1.00  0.00      PROA C
ATOM   2722  HA  ARG   194      -2.891  -0.409 -23.984  1.00  0.00      PROA H
ATOM   2723  CB  ARG   194      -2.017   1.119 -22.756  1.00  0.00      PROA C
ATOM   2724  HB2 ARG   194      -2.307   1.744 -21.911  1.00  0.00      PROA H
ATOM   2725  HB3 ARG   194      -1.096   0.588 -22.516  1.00  0.00      PROA H
ATOM   2726  CG  ARG   194      -1.736   2.040 -23.953  1.00  0.00      PROA C
ATOM   2727  HG2 ARG   194      -1.702   1.449 -24.867  1.00  0.00      PROA H
ATOM   2728  HG3 ARG   194      -2.527   2.786 -24.032  1.00  0.00      PROA H
ATOM   2729  CD  ARG   194      -0.414   2.821 -23.897  1.00  0.00      PROA C
ATOM   2730  HD2 ARG   194       0.398   2.144 -23.634  1.00  0.00      PROA H
ATOM   2731  HD3 ARG   194      -0.214   3.266 -24.872  1.00  0.00      PROA H
ATOM   2732  NE  ARG   194      -0.523   3.896 -22.869  1.00  0.00      PROA N
ATOM   2733  HE  ARG   194      -1.336   3.908 -22.270  1.00  0.00      PROA H
ATOM   2734  CZ  ARG   194       0.465   4.831 -22.758  1.00  0.00      PROA C
ATOM   2735  NH1 ARG   194       1.563   4.771 -23.570  1.00  0.00      PROA N
ATOM   2736 HH11 ARG   194       1.642   4.032 -24.253  1.00  0.00      PROA H
ATOM   2737 HH12 ARG   194       2.290   5.466 -23.483  1.00  0.00      PROA H
ATOM   2738  NH2 ARG   194       0.346   5.837 -21.844  1.00  0.00      PROA N
ATOM   2739 HH21 ARG   194      -0.473   5.886 -21.254  1.00  0.00      PROA H
ATOM   2740 HH22 ARG   194       1.077   6.530 -21.761  1.00  0.00      PROA H
ATOM   2741  C   ARG   194      -3.184  -0.938 -21.967  1.00  0.00      PROA C
ATOM   2742  O   ARG   194      -2.716  -2.057 -22.170  1.00  0.00      PROA O
ATOM   2743  N   SER   195      -3.758  -0.621 -20.784  1.00  0.00      PROA N
ATOM   2744  H   SER   195      -4.134   0.305 -20.637  1.00  0.00      PROA H
ATOM   2745  CA  SER   195      -3.798  -1.651 -19.782  1.00  0.00      PROA C
ATOM   2746  HA  SER   195      -3.599  -2.617 -20.245  1.00  0.00      PROA H
ATOM   2747  CB  SER   195      -2.762  -1.452 -18.662  1.00  0.00      PROA C
ATOM   2748  HB2 SER   195      -2.845  -2.265 -17.941  1.00  0.00      PROA H
ATOM   2749  HB3 SER   195      -1.760  -1.449 -19.091  1.00  0.00      PROA H
ATOM   2750  OG  SER   195      -2.990  -0.219 -18.002  1.00  0.00      PROA O
ATOM   2751  HG  SER   195      -2.339  -0.103 -17.306  1.00  0.00      PROA H
ATOM   2752  C   SER   195      -5.163  -1.703 -19.159  1.00  0.00      PROA C
ATOM   2753  O   SER   195      -5.569  -0.818 -18.408  1.00  0.00      PROA O
ATOM   2754  N   PRO   196      -5.882  -2.749 -19.469  1.00  0.00      PROA N
ATOM   2755  CD  PRO   196      -5.665  -3.474 -20.710  1.00  0.00      PROA C
ATOM   2756  HD2 PRO   196      -4.650  -3.870 -20.727  1.00  0.00      PROA H
ATOM   2757  HD3 PRO   196      -5.806  -2.799 -21.554  1.00  0.00      PROA H
ATOM   2758  CG  PRO   196      -6.722  -4.589 -20.682  1.00  0.00      PROA C
ATOM   2759  HG2 PRO   196      -6.300  -5.478 -20.214  1.00  0.00      PROA H
ATOM   2760  HG3 PRO   196      -7.027  -4.827 -21.702  1.00  0.00      PROA H
ATOM   2761  CB  PRO   196      -7.874  -3.984 -19.864  1.00  0.00      PROA C
ATOM   2762  HB2 PRO   196      -8.377  -4.774 -19.305  1.00  0.00      PROA H
ATOM   2763  HB3 PRO   196      -8.586  -3.506 -20.536  1.00  0.00      PROA H
ATOM   2764  CA  PRO   196      -7.199  -2.972 -18.934  1.00  0.00      PROA C
ATOM   2765  HA  PRO   196      -7.808  -2.080 -19.081  1.00  0.00      PROA H
ATOM   2766  C   PRO   196      -7.162  -3.395 -17.499  1.00  0.00      PROA C
ATOM   2767  O   PRO   196      -8.204  -3.381 -16.845  1.00  0.00      PROA O
ATOM   2768  N   GLU   197      -5.977  -3.775 -16.995  1.00  0.00      PROA N
ATOM   2769  H   GLU   197      -5.146  -3.725 -17.566  1.00  0.00      PROA H
ATOM   2770  CA  GLU   197      -5.821  -4.261 -15.655  1.00  0.00      PROA C
ATOM   2771  HA  GLU   197      -6.544  -5.054 -15.469  1.00  0.00      PROA H
ATOM   2772  CB  GLU   197      -4.416  -4.831 -15.399  1.00  0.00      PROA C
ATOM   2773  HB2 GLU   197      -4.313  -5.085 -14.344  1.00  0.00      PROA H
ATOM   2774  HB3 GLU   197      -4.270  -5.726 -16.003  1.00  0.00      PROA H
ATOM   2775  CG  GLU   197      -3.276  -3.875 -15.738  1.00  0.00      PROA C
ATOM   2776  HG2 GLU   197      -3.422  -3.476 -16.742  1.00  0.00      PROA H
ATOM   2777  HG3 GLU   197      -3.262  -3.055 -15.020  1.00  0.00      PROA H
ATOM   2778  CD  GLU   197      -1.993  -4.687 -15.659  1.00  0.00      PROA C
ATOM   2779  OE1 GLU   197      -1.952  -5.783 -16.277  1.00  0.00      PROA O
ATOM   2780  OE2 GLU   197      -1.043  -4.229 -14.970  1.00  0.00      PROA O
ATOM   2781  C   GLU   197      -6.136  -3.180 -14.661  1.00  0.00      PROA C
ATOM   2782  O   GLU   197      -6.562  -3.464 -13.543  1.00  0.00      PROA O
ATOM   2783  N   LEU   198      -5.923  -1.908 -15.041  1.00  0.00      PROA N
ATOM   2784  H   LEU   198      -5.595  -1.708 -15.975  1.00  0.00      PROA H
ATOM   2785  CA  LEU   198      -6.144  -0.793 -14.162  1.00  0.00      PROA C
ATOM   2786  HA  LEU   198      -5.482  -0.872 -13.300  1.00  0.00      PROA H
ATOM   2787  CB  LEU   198      -5.866   0.545 -14.869  1.00  0.00      PROA C
ATOM   2788  HB2 LEU   198      -6.464   0.607 -15.778  1.00  0.00      PROA H
ATOM   2789  HB3 LEU   198      -6.128   1.369 -14.205  1.00  0.00      PROA H
ATOM   2790  CG  LEU   198      -4.394   0.726 -15.272  1.00  0.00      PROA C
ATOM   2791  HG  LEU   198      -4.100  -0.076 -15.949  1.00  0.00      PROA H
ATOM   2792  CD1 LEU   198      -4.165   2.068 -15.982  1.00  0.00      PROA C
ATOM   2793 HD11 LEU   198      -4.443   2.884 -15.316  1.00  0.00      PROA H
ATOM   2794 HD12 LEU   198      -3.114   2.162 -16.253  1.00  0.00      PROA H
ATOM   2795 HD13 LEU   198      -4.777   2.111 -16.883  1.00  0.00      PROA H
ATOM   2796  CD2 LEU   198      -3.471   0.551 -14.057  1.00  0.00      PROA C
ATOM   2797 HD21 LEU   198      -3.602  -0.448 -13.642  1.00  0.00      PROA H
ATOM   2798 HD22 LEU   198      -2.434   0.684 -14.365  1.00  0.00      PROA H
ATOM   2799 HD23 LEU   198      -3.723   1.294 -13.300  1.00  0.00      PROA H
ATOM   2800  C   LEU   198      -7.579  -0.758 -13.729  1.00  0.00      PROA C
ATOM   2801  O   LEU   198      -7.863  -0.530 -12.550  1.00  0.00      PROA O
ATOM   2802  N   VAL   199      -8.536  -0.958 -14.657  1.00  0.00      PROA N
ATOM   2803  H   VAL   199      -8.279  -1.138 -15.617  1.00  0.00      PROA H
ATOM   2804  CA  VAL   199      -9.919  -0.910 -14.263  1.00  0.00      PROA C
ATOM   2805  HA  VAL   199      -9.987  -0.646 -13.208  1.00  0.00      PROA H
ATOM   2806  CB  VAL   199     -10.702   0.104 -15.047  1.00  0.00      PROA C
ATOM   2807  HB  VAL   199     -10.651  -0.137 -16.109  1.00  0.00      PROA H
ATOM   2808  CG1 VAL   199     -12.167   0.074 -14.578  1.00  0.00      PROA C
ATOM   2809 HG11 VAL   199     -12.215   0.314 -13.516  1.00  0.00      PROA H
ATOM   2810 HG12 VAL   199     -12.745   0.807 -15.142  1.00  0.00      PROA H
ATOM   2811 HG13 VAL   199     -12.582  -0.920 -14.745  1.00  0.00      PROA H
ATOM   2812  CG2 VAL   199     -10.027   1.478 -14.896  1.00  0.00      PROA C
ATOM   2813 HG21 VAL   199      -9.007   1.426 -15.277  1.00  0.00      PROA H
ATOM   2814 HG22 VAL   199     -10.588   2.223 -15.461  1.00  0.00      PROA H
ATOM   2815 HG23 VAL   199     -10.008   1.761 -13.843  1.00  0.00      PROA H
ATOM   2816  C   VAL   199     -10.530  -2.255 -14.535  1.00  0.00      PROA C
ATOM   2817  O   VAL   199     -10.867  -2.569 -15.676  1.00  0.00      PROA O
ATOM   2818  N   PRO   200     -10.682  -3.071 -13.525  1.00  0.00      PROA N
ATOM   2819  CD  PRO   200      -9.730  -3.090 -12.427  1.00  0.00      PROA C
ATOM   2820  HD2 PRO   200     -10.066  -2.413 -11.642  1.00  0.00      PROA H
ATOM   2821  HD3 PRO   200      -8.752  -2.771 -12.787  1.00  0.00      PROA H
ATOM   2822  CG  PRO   200      -9.695  -4.550 -11.935  1.00  0.00      PROA C
ATOM   2823  HG2 PRO   200      -9.650  -4.567 -10.846  1.00  0.00      PROA H
ATOM   2824  HG3 PRO   200      -8.816  -5.050 -12.342  1.00  0.00      PROA H
ATOM   2825  CB  PRO   200     -11.001  -5.170 -12.472  1.00  0.00      PROA C
ATOM   2826  HB2 PRO   200     -11.791  -5.051 -11.731  1.00  0.00      PROA H
ATOM   2827  HB3 PRO   200     -10.845  -6.230 -12.670  1.00  0.00      PROA H
ATOM   2828  CA  PRO   200     -11.268  -4.369 -13.744  1.00  0.00      PROA C
ATOM   2829  HA  PRO   200     -10.685  -4.911 -14.489  1.00  0.00      PROA H
ATOM   2830  C   PRO   200     -12.708  -4.332 -14.158  1.00  0.00      PROA C
ATOM   2831  O   PRO   200     -13.069  -5.041 -15.097  1.00  0.00      PROA O
ATOM   2832  N   MET   201     -13.540  -3.508 -13.485  1.00  0.00      PROA N
ATOM   2833  H   MET   201     -13.187  -2.944 -12.725  1.00  0.00      PROA H
ATOM   2834  CA  MET   201     -14.933  -3.415 -13.833  1.00  0.00      PROA C
ATOM   2835  HA  MET   201     -15.170  -4.163 -14.591  1.00  0.00      PROA H
ATOM   2836  CB  MET   201     -15.874  -3.652 -12.642  1.00  0.00      PROA C
ATOM   2837  HB2 MET   201     -15.733  -2.861 -11.905  1.00  0.00      PROA H
ATOM   2838  HB3 MET   201     -16.907  -3.645 -12.988  1.00  0.00      PROA H
ATOM   2839  CG  MET   201     -15.665  -4.974 -11.911  1.00  0.00      PROA C
ATOM   2840  HG2 MET   201     -15.941  -5.799 -12.567  1.00  0.00      PROA H
ATOM   2841  HG3 MET   201     -14.617  -5.071 -11.627  1.00  0.00      PROA H
ATOM   2842  SD  MET   201     -16.649  -5.147 -10.393  1.00  0.00      PROA S
ATOM   2843  CE  MET   201     -15.945  -6.750  -9.921  1.00  0.00      PROA C
ATOM   2844  HE1 MET   201     -14.868  -6.649  -9.784  1.00  0.00      PROA H
ATOM   2845  HE2 MET   201     -16.398  -7.087  -8.989  1.00  0.00      PROA H
ATOM   2846  HE3 MET   201     -16.144  -7.480 -10.705  1.00  0.00      PROA H
ATOM   2847  C   MET   201     -15.161  -1.978 -14.193  1.00  0.00      PROA C
ATOM   2848  O   MET   201     -15.216  -1.131 -13.303  1.00  0.00      PROA O
ATOM   2849  N   PRO   202     -15.263  -1.667 -15.455  1.00  0.00      PROA N
ATOM   2850  CD  PRO   202     -14.487  -2.408 -16.438  1.00  0.00      PROA C
ATOM   2851  HD2 PRO   202     -15.116  -3.168 -16.900  1.00  0.00      PROA H
ATOM   2852  HD3 PRO   202     -13.640  -2.887 -15.947  1.00  0.00      PROA H
ATOM   2853  CG  PRO   202     -14.017  -1.367 -17.466  1.00  0.00      PROA C
ATOM   2854  HG2 PRO   202     -14.033  -1.807 -18.463  1.00  0.00      PROA H
ATOM   2855  HG3 PRO   202     -13.003  -1.049 -17.225  1.00  0.00      PROA H
ATOM   2856  CB  PRO   202     -15.023  -0.217 -17.323  1.00  0.00      PROA C
ATOM   2857  HB2 PRO   202     -15.851  -0.370 -18.014  1.00  0.00      PROA H
ATOM   2858  HB3 PRO   202     -14.529   0.728 -17.550  1.00  0.00      PROA H
ATOM   2859  CA  PRO   202     -15.470  -0.296 -15.865  1.00  0.00      PROA C
ATOM   2860  HA  PRO   202     -14.746   0.347 -15.364  1.00  0.00      PROA H
ATOM   2861  C   PRO   202     -16.866   0.215 -15.706  1.00  0.00      PROA C
ATOM   2862  O   PRO   202     -17.064   1.421 -15.819  1.00  0.00      PROA O
ATOM   2863  N   THR   203     -17.848  -0.668 -15.475  1.00  0.00      PROA N
ATOM   2864  H   THR   203     -17.624  -1.638 -15.303  1.00  0.00      PROA H
ATOM   2865  CA  THR   203     -19.238  -0.317 -15.457  1.00  0.00      PROA C
ATOM   2866  HA  THR   203     -19.488   0.227 -16.368  1.00  0.00      PROA H
ATOM   2867  CB  THR   203     -20.129  -1.519 -15.376  1.00  0.00      PROA C
ATOM   2868  HB  THR   203     -19.880  -2.211 -16.181  1.00  0.00      PROA H
ATOM   2869  CG2 THR   203     -19.921  -2.211 -14.020  1.00  0.00      PROA C
ATOM   2870 HG21 THR   203     -20.170  -1.518 -13.216  1.00  0.00      PROA H
ATOM   2871 HG22 THR   203     -20.567  -3.087 -13.956  1.00  0.00      PROA H
ATOM   2872 HG23 THR   203     -18.881  -2.520 -13.924  1.00  0.00      PROA H
ATOM   2873  OG1 THR   203     -21.479  -1.118 -15.523  1.00  0.00      PROA O
ATOM   2874  HG1 THR   203     -22.050  -1.888 -15.472  1.00  0.00      PROA H
ATOM   2875  C   THR   203     -19.576   0.587 -14.311  1.00  0.00      PROA C
ATOM   2876  O   THR   203     -20.535   1.350 -14.397  1.00  0.00      PROA O
ATOM   2877  N   LEU   204     -18.805   0.524 -13.209  1.00  0.00      PROA N
ATOM   2878  H   LEU   204     -17.961  -0.030 -13.214  1.00  0.00      PROA H
ATOM   2879  CA  LEU   204     -19.118   1.219 -11.987  1.00  0.00      PROA C
ATOM   2880  HA  LEU   204     -20.111   0.928 -11.647  1.00  0.00      PROA H
ATOM   2881  CB  LEU   204     -18.150   0.942 -10.820  1.00  0.00      PROA C
ATOM   2882  HB2 LEU   204     -17.146   1.262 -11.097  1.00  0.00      PROA H
ATOM   2883  HB3 LEU   204     -18.477   1.493  -9.938  1.00  0.00      PROA H
ATOM   2884  CG  LEU   204     -18.044  -0.534 -10.404  1.00  0.00      PROA C
ATOM   2885  HG  LEU   204     -17.468  -0.610  -9.481  1.00  0.00      PROA H
ATOM   2886  CD1 LEU   204     -19.426  -1.157 -10.163  1.00  0.00      PROA C
ATOM   2887 HD11 LEU   204     -20.014  -1.101 -11.079  1.00  0.00      PROA H
ATOM   2888 HD12 LEU   204     -19.309  -2.200  -9.870  1.00  0.00      PROA H
ATOM   2889 HD13 LEU   204     -19.938  -0.613  -9.369  1.00  0.00      PROA H
ATOM   2890  CD2 LEU   204     -17.150  -1.327 -11.362  1.00  0.00      PROA C
ATOM   2891 HD21 LEU   204     -16.148  -0.897 -11.365  1.00  0.00      PROA H
ATOM   2892 HD22 LEU   204     -17.099  -2.366 -11.035  1.00  0.00      PROA H
ATOM   2893 HD23 LEU   204     -17.567  -1.283 -12.368  1.00  0.00      PROA H
ATOM   2894  C   LEU   204     -19.152   2.719 -12.131  1.00  0.00      PROA C
ATOM   2895  O   LEU   204     -19.801   3.381 -11.323  1.00  0.00      PROA O
ATOM   2896  N   LYS   205     -18.420   3.328 -13.083  1.00  0.00      PROA N
ATOM   2897  H   LYS   205     -17.925   2.776 -13.769  1.00  0.00      PROA H
ATOM   2898  CA  LYS   205     -18.388   4.770 -13.066  1.00  0.00      PROA C
ATOM   2899  HA  LYS   205     -18.141   5.117 -12.063  1.00  0.00      PROA H
ATOM   2900  CB  LYS   205     -17.363   5.430 -14.015  1.00  0.00      PROA C
ATOM   2901  HB2 LYS   205     -17.234   6.477 -13.740  1.00  0.00      PROA H
ATOM   2902  HB3 LYS   205     -16.407   4.913 -13.934  1.00  0.00      PROA H
ATOM   2903  CG  LYS   205     -17.713   5.431 -15.505  1.00  0.00      PROA C
ATOM   2904  HG2 LYS   205     -18.736   5.784 -15.638  1.00  0.00      PROA H
ATOM   2905  HG3 LYS   205     -17.029   6.090 -16.039  1.00  0.00      PROA H
ATOM   2906  CD  LYS   205     -17.628   4.068 -16.179  1.00  0.00      PROA C
ATOM   2907  HD2 LYS   205     -16.613   3.680 -16.087  1.00  0.00      PROA H
ATOM   2908  HD3 LYS   205     -18.324   3.380 -15.700  1.00  0.00      PROA H
ATOM   2909  CE  LYS   205     -17.970   4.093 -17.671  1.00  0.00      PROA C
ATOM   2910  HE2 LYS   205     -17.800   3.105 -18.100  1.00  0.00      PROA H
ATOM   2911  HE3 LYS   205     -19.017   4.368 -17.799  1.00  0.00      PROA H
ATOM   2912  NZ  LYS   205     -17.120   5.080 -18.374  1.00  0.00      PROA N
ATOM   2913  HZ1 LYS   205     -16.149   4.827 -18.261  1.00  0.00      PROA H
ATOM   2914  HZ2 LYS   205     -17.355   5.087 -19.356  1.00  0.00      PROA H
ATOM   2915  HZ3 LYS   205     -17.277   5.998 -17.983  1.00  0.00      PROA H
ATOM   2916  C   LYS   205     -19.727   5.392 -13.316  1.00  0.00      PROA C
ATOM   2917  O   LYS   205     -20.070   6.378 -12.668  1.00  0.00      PROA O
ATOM   2918  N   GLY   206     -20.521   4.854 -14.259  1.00  0.00      PROA N
ATOM   2919  H   GLY   206     -20.206   4.052 -14.787  1.00  0.00      PROA H
ATOM   2920  CA  GLY   206     -21.809   5.432 -14.500  1.00  0.00      PROA C
ATOM   2921  HA2 GLY   206     -22.355   4.819 -15.218  1.00  0.00      PROA H
ATOM   2922  HA3 GLY   206     -22.368   5.480 -13.565  1.00  0.00      PROA H
ATOM   2923  C   GLY   206     -21.625   6.813 -15.051  1.00  0.00      PROA C
ATOM   2924  O   GLY   206     -21.027   7.010 -16.107  1.00  0.00      PROA O
ATOM   2925  N   ASP   207     -22.204   7.800 -14.344  1.00  0.00      PROA N
ATOM   2926  H   ASP   207     -22.683   7.589 -13.480  1.00  0.00      PROA H
ATOM   2927  CA  ASP   207     -22.199   9.180 -14.729  1.00  0.00      PROA C
ATOM   2928  HA  ASP   207     -22.480   9.266 -15.778  1.00  0.00      PROA H
ATOM   2929  CB  ASP   207     -23.188  10.017 -13.899  1.00  0.00      PROA C
ATOM   2930  HB2 ASP   207     -24.092   9.436 -13.716  1.00  0.00      PROA H
ATOM   2931  HB3 ASP   207     -22.729  10.284 -12.947  1.00  0.00      PROA H
ATOM   2932  CG  ASP   207     -23.524  11.273 -14.688  1.00  0.00      PROA C
ATOM   2933  OD1 ASP   207     -22.814  11.565 -15.685  1.00  0.00      PROA O
ATOM   2934  OD2 ASP   207     -24.511  11.957 -14.305  1.00  0.00      PROA O
ATOM   2935  C   ASP   207     -20.830   9.772 -14.569  1.00  0.00      PROA C
ATOM   2936  O   ASP   207     -20.466  10.703 -15.287  1.00  0.00      PROA O
ATOM   2937  N   GLY   208     -20.030   9.240 -13.626  1.00  0.00      PROA N
ATOM   2938  H   GLY   208     -20.304   8.392 -13.151  1.00  0.00      PROA H
ATOM   2939  CA  GLY   208     -18.778   9.851 -13.267  1.00  0.00      PROA C
ATOM   2940  HA2 GLY   208     -18.900  10.933 -13.225  1.00  0.00      PROA H
ATOM   2941  HA3 GLY   208     -18.461   9.484 -12.291  1.00  0.00      PROA H
ATOM   2942  C   GLY   208     -17.694   9.543 -14.254  1.00  0.00      PROA C
ATOM   2943  O   GLY   208     -17.946   9.205 -15.410  1.00  0.00      PROA O
ATOM   2944  N   ARG   209     -16.436   9.710 -13.791  1.00  0.00      PROA N
ATOM   2945  H   ARG   209     -16.282   9.952 -12.822  1.00  0.00      PROA H
ATOM   2946  CA  ARG   209     -15.273   9.559 -14.616  1.00  0.00      PROA C
ATOM   2947  HA  ARG   209     -15.536   9.004 -15.516  1.00  0.00      PROA H
ATOM   2948  CB  ARG   209     -14.713  10.931 -15.026  1.00  0.00      PROA C
ATOM   2949  HB2 ARG   209     -15.480  11.493 -15.559  1.00  0.00      PROA H
ATOM   2950  HB3 ARG   209     -14.412  11.483 -14.135  1.00  0.00      PROA H
ATOM   2951  CG  ARG   209     -13.495  10.899 -15.941  1.00  0.00      PROA C
ATOM   2952  HG2 ARG   209     -12.706  10.308 -15.475  1.00  0.00      PROA H
ATOM   2953  HG3 ARG   209     -13.768  10.451 -16.896  1.00  0.00      PROA H
ATOM   2954  CD  ARG   209     -12.934  12.295 -16.220  1.00  0.00      PROA C
ATOM   2955  HD2 ARG   209     -12.637  12.762 -15.281  1.00  0.00      PROA H
ATOM   2956  HD3 ARG   209     -12.067  12.214 -16.875  1.00  0.00      PROA H
ATOM   2957  NE  ARG   209     -14.012  13.084 -16.877  1.00  0.00      PROA N
ATOM   2958  HE  ARG   209     -14.642  12.608 -17.506  1.00  0.00      PROA H
ATOM   2959  CZ  ARG   209     -14.127  14.420 -16.617  1.00  0.00      PROA C
ATOM   2960  NH1 ARG   209     -13.262  15.022 -15.752  1.00  0.00      PROA N
ATOM   2961 HH11 ARG   209     -12.538  14.478 -15.305  1.00  0.00      PROA H
ATOM   2962 HH12 ARG   209     -13.349  16.011 -15.562  1.00  0.00      PROA H
ATOM   2963  NH2 ARG   209     -15.109  15.152 -17.216  1.00  0.00      PROA N
ATOM   2964 HH21 ARG   209     -15.753  14.703 -17.852  1.00  0.00      PROA H
ATOM   2965 HH22 ARG   209     -15.189  16.139 -17.020  1.00  0.00      PROA H
ATOM   2966  C   ARG   209     -14.213   8.865 -13.808  1.00  0.00      PROA C
ATOM   2967  O   ARG   209     -14.291   8.805 -12.580  1.00  0.00      PROA O
ATOM   2968  N   HID   210     -13.202   8.285 -14.496  1.00  0.00      PROA N
ATOM   2969  H   HID   210     -13.198   8.312 -15.506  1.00  0.00      PROA H
ATOM   2970  CA  HID   210     -12.117   7.621 -13.830  1.00  0.00      PROA C
ATOM   2971  HA  HID   210     -12.483   7.153 -12.915  1.00  0.00      PROA H
ATOM   2972  CB  HID   210     -11.451   6.518 -14.668  1.00  0.00      PROA C
ATOM   2973  HB2 HID   210     -11.057   6.948 -15.589  1.00  0.00      PROA H
ATOM   2974  HB3 HID   210     -10.635   6.071 -14.099  1.00  0.00      PROA H
ATOM   2975  CG  HID   210     -12.409   5.426 -15.039  1.00  0.00      PROA C
ATOM   2976  ND1 HID   210     -12.931   4.515 -14.148  1.00  0.00      PROA N
ATOM   2977  HD1 HID   210     -12.737   4.475 -13.158  1.00  0.00      PROA H
ATOM   2978  CE1 HID   210     -13.745   3.694 -14.860  1.00  0.00      PROA C
ATOM   2979  HE1 HID   210     -14.275   2.885 -14.358  1.00  0.00      PROA H
ATOM   2980  NE2 HID   210     -13.781   4.014 -16.140  1.00  0.00      PROA N
ATOM   2981  CD2 HID   210     -12.941   5.106 -16.251  1.00  0.00      PROA C
ATOM   2982  HD2 HID   210     -12.838   5.525 -17.252  1.00  0.00      PROA H
ATOM   2983  C   HID   210     -11.068   8.637 -13.489  1.00  0.00      PROA C
ATOM   2984  O   HID   210     -10.896   9.634 -14.190  1.00  0.00      PROA O
ATOM   2985  N   MET   211     -10.336   8.404 -12.380  1.00  0.00      PROA N
ATOM   2986  H   MET   211     -10.506   7.575 -11.828  1.00  0.00      PROA H
ATOM   2987  CA  MET   211      -9.310   9.321 -11.964  1.00  0.00      PROA C
ATOM   2988  HA  MET   211      -9.074   9.999 -12.784  1.00  0.00      PROA H
ATOM   2989  CB  MET   211      -9.700  10.192 -10.753  1.00  0.00      PROA C
ATOM   2990  HB2 MET   211     -10.122   9.560  -9.972  1.00  0.00      PROA H
ATOM   2991  HB3 MET   211      -8.814  10.700 -10.370  1.00  0.00      PROA H
ATOM   2992  CG  MET   211     -10.738  11.275 -11.067  1.00  0.00      PROA C
ATOM   2993  HG2 MET   211     -10.817  11.959 -10.222  1.00  0.00      PROA H
ATOM   2994  HG3 MET   211     -10.430  11.828 -11.955  1.00  0.00      PROA H
ATOM   2995  SD  MET   211     -12.422  10.666 -11.397  1.00  0.00      PROA S
ATOM   2996  CE  MET   211     -12.746  10.182  -9.678  1.00  0.00      PROA C
ATOM   2997  HE1 MET   211     -12.668  11.058  -9.033  1.00  0.00      PROA H
ATOM   2998  HE2 MET   211     -13.749   9.763  -9.601  1.00  0.00      PROA H
ATOM   2999  HE3 MET   211     -12.016   9.436  -9.366  1.00  0.00      PROA H
ATOM   3000  C   MET   211      -8.104   8.537 -11.553  1.00  0.00      PROA C
ATOM   3001  O   MET   211      -8.176   7.334 -11.302  1.00  0.00      PROA O
ATOM   3002  N   GLU   212      -6.941   9.219 -11.504  1.00  0.00      PROA N
ATOM   3003  H   GLU   212      -6.918  10.198 -11.753  1.00  0.00      PROA H
ATOM   3004  CA  GLU   212      -5.711   8.597 -11.105  1.00  0.00      PROA C
ATOM   3005  HA  GLU   212      -5.905   7.569 -10.800  1.00  0.00      PROA H
ATOM   3006  CB  GLU   212      -4.658   8.556 -12.227  1.00  0.00      PROA C
ATOM   3007  HB2 GLU   212      -5.084   8.076 -13.108  1.00  0.00      PROA H
ATOM   3008  HB3 GLU   212      -4.355   9.572 -12.478  1.00  0.00      PROA H
ATOM   3009  CG  GLU   212      -3.392   7.783 -11.857  1.00  0.00      PROA C
ATOM   3010  HG2 GLU   212      -2.922   8.247 -10.989  1.00  0.00      PROA H
ATOM   3011  HG3 GLU   212      -3.651   6.751 -11.620  1.00  0.00      PROA H
ATOM   3012  CD  GLU   212      -2.451   7.829 -13.052  1.00  0.00      PROA C
ATOM   3013  OE1 GLU   212      -2.959   7.918 -14.202  1.00  0.00      PROA O
ATOM   3014  OE2 GLU   212      -1.211   7.792 -12.831  1.00  0.00      PROA O
ATOM   3015  C   GLU   212      -5.136   9.415  -9.987  1.00  0.00      PROA C
ATOM   3016  O   GLU   212      -5.151  10.645 -10.035  1.00  0.00      PROA O
ATOM   3017  N   VAL   213      -4.628   8.740  -8.934  1.00  0.00      PROA N
ATOM   3018  H   VAL   213      -4.665   7.731  -8.915  1.00  0.00      PROA H
ATOM   3019  CA  VAL   213      -4.030   9.438  -7.829  1.00  0.00      PROA C
ATOM   3020  HA  VAL   213      -4.073  10.512  -8.010  1.00  0.00      PROA H
ATOM   3021  CB  VAL   213      -4.717   9.169  -6.522  1.00  0.00      PROA C
ATOM   3022  HB  VAL   213      -4.706   8.098  -6.319  1.00  0.00      PROA H
ATOM   3023  CG1 VAL   213      -3.962   9.923  -5.415  1.00  0.00      PROA C
ATOM   3024 HG11 VAL   213      -3.973  10.991  -5.630  1.00  0.00      PROA H
ATOM   3025 HG12 VAL   213      -4.446   9.740  -4.456  1.00  0.00      PROA H
ATOM   3026 HG13 VAL   213      -2.931   9.571  -5.374  1.00  0.00      PROA H
ATOM   3027  CG2 VAL   213      -6.200   9.562  -6.649  1.00  0.00      PROA C
ATOM   3028 HG21 VAL   213      -6.666   8.972  -7.439  1.00  0.00      PROA H
ATOM   3029 HG22 VAL   213      -6.709   9.371  -5.705  1.00  0.00      PROA H
ATOM   3030 HG23 VAL   213      -6.276  10.621  -6.895  1.00  0.00      PROA H
ATOM   3031  C   VAL   213      -2.623   8.941  -7.705  1.00  0.00      PROA C
ATOM   3032  O   VAL   213      -2.376   7.737  -7.740  1.00  0.00      PROA O
ATOM   3033  N   ILE   214      -1.652   9.867  -7.564  1.00  0.00      PROA N
ATOM   3034  H   ILE   214      -1.889  10.849  -7.545  1.00  0.00      PROA H
ATOM   3035  CA  ILE   214      -0.285   9.446  -7.442  1.00  0.00      PROA C
ATOM   3036  HA  ILE   214      -0.241   8.357  -7.412  1.00  0.00      PROA H
ATOM   3037  CB  ILE   214       0.588   9.900  -8.581  1.00  0.00      PROA C
ATOM   3038  HB  ILE   214       0.470  10.974  -8.723  1.00  0.00      PROA H
ATOM   3039  CG2 ILE   214       2.046   9.568  -8.221  1.00  0.00      PROA C
ATOM   3040 HG21 ILE   214       2.149   8.493  -8.074  1.00  0.00      PROA H
ATOM   3041 HG22 ILE   214       2.703   9.887  -9.031  1.00  0.00      PROA H
ATOM   3042 HG23 ILE   214       2.322  10.088  -7.304  1.00  0.00      PROA H
ATOM   3043  CG1 ILE   214       0.124   9.266  -9.908  1.00  0.00      PROA C
ATOM   3044 HG12 ILE   214       0.369   8.204  -9.909  1.00  0.00      PROA H
ATOM   3045 HG13 ILE   214      -0.954   9.389 -10.014  1.00  0.00      PROA H
ATOM   3046  CD1 ILE   214       0.770   9.878 -11.149  1.00  0.00      PROA C
ATOM   3047 HD11 ILE   214       1.852   9.754 -11.095  1.00  0.00      PROA H
ATOM   3048 HD12 ILE   214       0.392   9.377 -12.041  1.00  0.00      PROA H
ATOM   3049 HD13 ILE   214       0.528  10.939 -11.199  1.00  0.00      PROA H
ATOM   3050  C   ILE   214       0.265  10.016  -6.174  1.00  0.00      PROA C
ATOM   3051  O   ILE   214       0.063  11.189  -5.865  1.00  0.00      PROA O
ATOM   3052  N   LYS   215       0.967   9.178  -5.385  1.00  0.00      PROA N
ATOM   3053  H   LYS   215       1.095   8.215  -5.660  1.00  0.00      PROA H
ATOM   3054  CA  LYS   215       1.531   9.654  -4.159  1.00  0.00      PROA C
ATOM   3055  HA  LYS   215       1.251  10.697  -4.010  1.00  0.00      PROA H
ATOM   3056  CB  LYS   215       1.081   8.893  -2.900  1.00  0.00      PROA C
ATOM   3057  HB2 LYS   215       1.320   7.835  -3.010  1.00  0.00      PROA H
ATOM   3058  HB3 LYS   215       1.599   9.293  -2.029  1.00  0.00      PROA H
ATOM   3059  CG  LYS   215      -0.409   8.951  -2.564  1.00  0.00      PROA C
ATOM   3060  HG2 LYS   215      -0.689   9.978  -2.327  1.00  0.00      PROA H
ATOM   3061  HG3 LYS   215      -0.989   8.605  -3.419  1.00  0.00      PROA H
ATOM   3062  CD  LYS   215      -0.737   8.065  -1.359  1.00  0.00      PROA C
ATOM   3063  HD2 LYS   215      -0.412   7.044  -1.560  1.00  0.00      PROA H
ATOM   3064  HD3 LYS   215      -0.221   8.444  -0.477  1.00  0.00      PROA H
ATOM   3065  CE  LYS   215      -2.218   7.986  -0.996  1.00  0.00      PROA C
ATOM   3066  HE2 LYS   215      -2.589   8.984  -0.761  1.00  0.00      PROA H
ATOM   3067  HE3 LYS   215      -2.778   7.579  -1.837  1.00  0.00      PROA H
ATOM   3068  NZ  LYS   215      -2.390   7.107   0.182  1.00  0.00      PROA N
ATOM   3069  HZ1 LYS   215      -1.871   7.484   0.962  1.00  0.00      PROA H
ATOM   3070  HZ2 LYS   215      -3.370   7.055   0.422  1.00  0.00      PROA H
ATOM   3071  HZ3 LYS   215      -2.047   6.182  -0.036  1.00  0.00      PROA H
ATOM   3072  C   LYS   215       3.011   9.446  -4.202  1.00  0.00      PROA C
ATOM   3073  O   LYS   215       3.504   8.415  -4.660  1.00  0.00      PROA O
ATOM   3074  N   ILE   216       3.759  10.458  -3.724  1.00  0.00      PROA N
ATOM   3075  H   ILE   216       3.319  11.324  -3.446  1.00  0.00      PROA H
ATOM   3076  CA  ILE   216       5.178  10.322  -3.602  1.00  0.00      PROA C
ATOM   3077  HA  ILE   216       5.478   9.328  -3.936  1.00  0.00      PROA H
ATOM   3078  CB  ILE   216       5.959  11.322  -4.417  1.00  0.00      PROA C
ATOM   3079  HB  ILE   216       5.565  11.349  -5.433  1.00  0.00      PROA H
ATOM   3080  CG2 ILE   216       5.830  12.713  -3.782  1.00  0.00      PROA C
ATOM   3081 HG21 ILE   216       6.223  12.687  -2.766  1.00  0.00      PROA H
ATOM   3082 HG22 ILE   216       6.394  13.436  -4.371  1.00  0.00      PROA H
ATOM   3083 HG23 ILE   216       4.780  13.006  -3.757  1.00  0.00      PROA H
ATOM   3084  CG1 ILE   216       7.408  10.842  -4.588  1.00  0.00      PROA C
ATOM   3085 HG12 ILE   216       7.414   9.868  -5.078  1.00  0.00      PROA H
ATOM   3086 HG13 ILE   216       7.958  11.558  -5.198  1.00  0.00      PROA H
ATOM   3087  CD1 ILE   216       8.167  10.692  -3.270  1.00  0.00      PROA C
ATOM   3088 HD11 ILE   216       7.657   9.964  -2.638  1.00  0.00      PROA H
ATOM   3089 HD12 ILE   216       9.182  10.350  -3.471  1.00  0.00      PROA H
ATOM   3090 HD13 ILE   216       8.202  11.654  -2.759  1.00  0.00      PROA H
ATOM   3091  C   ILE   216       5.434  10.522  -2.138  1.00  0.00      PROA C
ATOM   3092  O   ILE   216       4.915  11.457  -1.530  1.00  0.00      PROA O
ATOM   3093  N   LYS   217       6.219   9.622  -1.520  1.00  0.00      PROA N
ATOM   3094  H   LYS   217       6.703   8.919  -2.060  1.00  0.00      PROA H
ATOM   3095  CA  LYS   217       6.377   9.651  -0.091  1.00  0.00      PROA C
ATOM   3096  HA  LYS   217       5.651  10.339   0.342  1.00  0.00      PROA H
ATOM   3097  CB  LYS   217       6.148   8.231   0.473  1.00  0.00      PROA C
ATOM   3098  HB2 LYS   217       5.281   7.782  -0.013  1.00  0.00      PROA H
ATOM   3099  HB3 LYS   217       7.028   7.617   0.283  1.00  0.00      PROA H
ATOM   3100  CG  LYS   217       5.880   8.072   1.969  1.00  0.00      PROA C
ATOM   3101  HG2 LYS   217       5.184   8.844   2.298  1.00  0.00      PROA H
ATOM   3102  HG3 LYS   217       5.449   7.090   2.160  1.00  0.00      PROA H
ATOM   3103  CD  LYS   217       7.094   8.183   2.887  1.00  0.00      PROA C
ATOM   3104  HD2 LYS   217       7.886   7.529   2.523  1.00  0.00      PROA H
ATOM   3105  HD3 LYS   217       7.449   9.213   2.898  1.00  0.00      PROA H
ATOM   3106  CE  LYS   217       6.773   7.779   4.330  1.00  0.00      PROA C
ATOM   3107  HE2 LYS   217       7.691   7.773   4.918  1.00  0.00      PROA H
ATOM   3108  HE3 LYS   217       6.071   8.492   4.760  1.00  0.00      PROA H
ATOM   3109  NZ  LYS   217       6.170   6.426   4.357  1.00  0.00      PROA N
ATOM   3110  HZ1 LYS   217       6.819   5.760   3.962  1.00  0.00      PROA H
ATOM   3111  HZ2 LYS   217       5.963   6.169   5.311  1.00  0.00      PROA H
ATOM   3112  HZ3 LYS   217       5.317   6.427   3.815  1.00  0.00      PROA H
ATOM   3113  C   LYS   217       7.762  10.128   0.228  1.00  0.00      PROA C
ATOM   3114  O   LYS   217       8.739   9.657  -0.353  1.00  0.00      PROA O
ATOM   3115  N   ASN   218       7.872  11.102   1.161  1.00  0.00      PROA N
ATOM   3116  H   ASN   218       7.046  11.455   1.623  1.00  0.00      PROA H
ATOM   3117  CA  ASN   218       9.162  11.634   1.497  1.00  0.00      PROA C
ATOM   3118  HA  ASN   218       9.913  11.217   0.827  1.00  0.00      PROA H
ATOM   3119  CB  ASN   218       9.243  13.166   1.381  1.00  0.00      PROA C
ATOM   3120  HB2 ASN   218       8.645  13.499   0.532  1.00  0.00      PROA H
ATOM   3121  HB3 ASN   218       8.860  13.621   2.294  1.00  0.00      PROA H
ATOM   3122  CG  ASN   218      10.702  13.540   1.177  1.00  0.00      PROA C
ATOM   3123  OD1 ASN   218      11.014  14.591   0.624  1.00  0.00      PROA O
ATOM   3124  ND2 ASN   218      11.630  12.660   1.634  1.00  0.00      PROA N
ATOM   3125 HD21 ASN   218      12.613  12.865   1.521  1.00  0.00      PROA H
ATOM   3126 HD22 ASN   218      11.334  11.806   2.084  1.00  0.00      PROA H
ATOM   3127  C   ASN   218       9.483  11.253   2.913  1.00  0.00      PROA C
ATOM   3128  O   ASN   218       8.724  11.523   3.842  1.00  0.00      PROA O
ATOM   3129  N   PHE   219      10.620  10.547   3.065  1.00  0.00      PROA N
ATOM   3130  H   PHE   219      11.188  10.325   2.260  1.00  0.00      PROA H
ATOM   3131  CA  PHE   219      11.198  10.023   4.270  1.00  0.00      PROA C
ATOM   3132  HA  PHE   219      10.408   9.637   4.914  1.00  0.00      PROA H
ATOM   3133  CB  PHE   219      12.188   8.880   3.994  1.00  0.00      PROA C
ATOM   3134  HB2 PHE   219      12.942   9.215   3.281  1.00  0.00      PROA H
ATOM   3135  HB3 PHE   219      12.674   8.586   4.924  1.00  0.00      PROA H
ATOM   3136  CG  PHE   219      11.383   7.761   3.434  1.00  0.00      PROA C
ATOM   3137  CD1 PHE   219      10.672   6.932   4.269  1.00  0.00      PROA C
ATOM   3138  HD1 PHE   219      10.698   7.091   5.347  1.00  0.00      PROA H
ATOM   3139  CE1 PHE   219       9.924   5.896   3.763  1.00  0.00      PROA C
ATOM   3140  HE1 PHE   219       9.368   5.244   4.437  1.00  0.00      PROA H
ATOM   3141  CZ  PHE   219       9.880   5.685   2.406  1.00  0.00      PROA C
ATOM   3142  HZ  PHE   219       9.287   4.865   2.001  1.00  0.00      PROA H
ATOM   3143  CE2 PHE   219      10.584   6.510   1.563  1.00  0.00      PROA C
ATOM   3144  HE2 PHE   219      10.550   6.346   0.486  1.00  0.00      PROA H
ATOM   3145  CD2 PHE   219      11.333   7.543   2.076  1.00  0.00      PROA C
ATOM   3146  HD2 PHE   219      11.889   8.191   1.399  1.00  0.00      PROA H
ATOM   3147  C   PHE   219      11.926  11.054   5.083  1.00  0.00      PROA C
ATOM   3148  O   PHE   219      12.146  10.845   6.273  1.00  0.00      PROA O
ATOM   3149  N   ASP   220      12.410  12.144   4.460  1.00  0.00      PROA N
ATOM   3150  H   ASP   220      12.176  12.318   3.493  1.00  0.00      PROA H
ATOM   3151  CA  ASP   220      13.263  13.073   5.155  1.00  0.00      PROA C
ATOM   3152  HA  ASP   220      14.131  12.544   5.551  1.00  0.00      PROA H
ATOM   3153  CB  ASP   220      13.767  14.199   4.230  1.00  0.00      PROA C
ATOM   3154  HB2 ASP   220      14.357  14.909   4.810  1.00  0.00      PROA H
ATOM   3155  HB3 ASP   220      14.386  13.773   3.441  1.00  0.00      PROA H
ATOM   3156  CG  ASP   220      12.593  14.938   3.593  1.00  0.00      PROA C
ATOM   3157  OD1 ASP   220      11.439  14.437   3.656  1.00  0.00      PROA O
ATOM   3158  OD2 ASP   220      12.845  16.027   3.013  1.00  0.00      PROA O
ATOM   3159  C   ASP   220      12.628  13.681   6.376  1.00  0.00      PROA C
ATOM   3160  O   ASP   220      13.175  13.558   7.471  1.00  0.00      PROA O
ATOM   3161  N   ASN   221      11.452  14.327   6.259  1.00  0.00      PROA N
ATOM   3162  H   ASN   221      11.000  14.394   5.359  1.00  0.00      PROA H
ATOM   3163  CA  ASN   221      10.869  14.909   7.434  1.00  0.00      PROA C
ATOM   3164  HA  ASN   221      11.605  14.920   8.238  1.00  0.00      PROA H
ATOM   3165  CB  ASN   221      10.383  16.358   7.247  1.00  0.00      PROA C
ATOM   3166  HB2 ASN   221      10.025  16.748   8.199  1.00  0.00      PROA H
ATOM   3167  HB3 ASN   221      11.208  16.975   6.889  1.00  0.00      PROA H
ATOM   3168  CG  ASN   221       9.252  16.393   6.230  1.00  0.00      PROA C
ATOM   3169  OD1 ASN   221       8.091  16.572   6.594  1.00  0.00      PROA O
ATOM   3170  ND2 ASN   221       9.591  16.221   4.924  1.00  0.00      PROA N
ATOM   3171 HD21 ASN   221       8.874  16.237   4.212  1.00  0.00      PROA H
ATOM   3172 HD22 ASN   221      10.559  16.079   4.671  1.00  0.00      PROA H
ATOM   3173  C   ASN   221       9.690  14.057   7.795  1.00  0.00      PROA C
ATOM   3174  O   ASN   221       8.843  13.778   6.948  1.00  0.00      PROA O
ATOM   3175  N   CYS   222       9.622  13.597   9.066  1.00  0.00      PROA N
ATOM   3176  H   CYS   222      10.335  13.852   9.735  1.00  0.00      PROA H
ATOM   3177  CA  CYS   222       8.533  12.744   9.469  1.00  0.00      PROA C
ATOM   3178  HA  CYS   222       7.669  12.932   8.832  1.00  0.00      PROA H
ATOM   3179  CB  CYS   222       8.834  11.239   9.380  1.00  0.00      PROA C
ATOM   3180  HB2 CYS   222       9.632  10.986  10.077  1.00  0.00      PROA H
ATOM   3181  HB3 CYS   222       7.938  10.673   9.634  1.00  0.00      PROA H
ATOM   3182  SG  CYS   222       9.365  10.679   7.746  1.00  0.00      PROA S
ATOM   3183  HG  CYS   222       9.514   9.400   8.080  1.00  0.00      PROA H
ATOM   3184  C   CYS   222       8.281  12.935  10.935  1.00  0.00      PROA C
ATOM   3185  O   CYS   222       9.205  13.218  11.697  1.00  0.00      PROA O
ATOM   3186  N   ASP   223       6.999  12.841  11.351  1.00  0.00      PROA N
ATOM   3187  H   ASP   223       6.259  12.700  10.679  1.00  0.00      PROA H
ATOM   3188  CA  ASP   223       6.669  12.940  12.747  1.00  0.00      PROA C
ATOM   3189  HA  ASP   223       7.236  13.754  13.198  1.00  0.00      PROA H
ATOM   3190  CB  ASP   223       5.180  13.217  12.995  1.00  0.00      PROA C
ATOM   3191  HB2 ASP   223       4.578  12.531  12.399  1.00  0.00      PROA H
ATOM   3192  HB3 ASP   223       4.955  13.073  14.051  1.00  0.00      PROA H
ATOM   3193  CG  ASP   223       4.900  14.655  12.587  1.00  0.00      PROA C
ATOM   3194  OD1 ASP   223       5.846  15.328  12.095  1.00  0.00      PROA O
ATOM   3195  OD2 ASP   223       3.740  15.107  12.778  1.00  0.00      PROA O
ATOM   3196  C   ASP   223       7.025  11.703  13.520  1.00  0.00      PROA C
ATOM   3197  O   ASP   223       7.803  11.765  14.469  1.00  0.00      PROA O
ATOM   3198  N   GLN   224       6.495  10.526  13.117  1.00  0.00      PROA N
ATOM   3199  H   GLN   224       5.934  10.486  12.278  1.00  0.00      PROA H
ATOM   3200  CA  GLN   224       6.754   9.361  13.911  1.00  0.00      PROA C
ATOM   3201  HA  GLN   224       7.300   9.647  14.810  1.00  0.00      PROA H
ATOM   3202  CB  GLN   224       5.494   8.612  14.373  1.00  0.00      PROA C
ATOM   3203  HB2 GLN   224       5.780   7.787  15.025  1.00  0.00      PROA H
ATOM   3204  HB3 GLN   224       4.843   9.296  14.917  1.00  0.00      PROA H
ATOM   3205  CG  GLN   224       4.656   8.011  13.253  1.00  0.00      PROA C
ATOM   3206  HG2 GLN   224       4.472   8.768  12.490  1.00  0.00      PROA H
ATOM   3207  HG3 GLN   224       5.189   7.171  12.810  1.00  0.00      PROA H
ATOM   3208  CD  GLN   224       3.358   7.559  13.903  1.00  0.00      PROA C
ATOM   3209  OE1 GLN   224       2.311   7.525  13.262  1.00  0.00      PROA O
ATOM   3210  NE2 GLN   224       3.424   7.214  15.219  1.00  0.00      PROA N
ATOM   3211 HE21 GLN   224       2.590   6.906  15.699  1.00  0.00      PROA H
ATOM   3212 HE22 GLN   224       4.306   7.267  15.708  1.00  0.00      PROA H
ATOM   3213  C   GLN   224       7.642   8.450  13.140  1.00  0.00      PROA C
ATOM   3214  O   GLN   224       7.339   8.043  12.019  1.00  0.00      PROA O
ATOM   3215  N   ARG   225       8.781   8.105  13.762  1.00  0.00      PROA N
ATOM   3216  H   ARG   225       8.941   8.389  14.718  1.00  0.00      PROA H
ATOM   3217  CA  ARG   225       9.769   7.336  13.074  1.00  0.00      PROA C
ATOM   3218  HA  ARG   225       9.385   7.040  12.098  1.00  0.00      PROA H
ATOM   3219  CB  ARG   225      11.060   8.146  12.867  1.00  0.00      PROA C
ATOM   3220  HB2 ARG   225      10.808   9.159  12.556  1.00  0.00      PROA H
ATOM   3221  HB3 ARG   225      11.621   8.181  13.801  1.00  0.00      PROA H
ATOM   3222  CG  ARG   225      12.021   7.601  11.812  1.00  0.00      PROA C
ATOM   3223  HG2 ARG   225      12.316   6.587  12.078  1.00  0.00      PROA H
ATOM   3224  HG3 ARG   225      11.527   7.593  10.841  1.00  0.00      PROA H
ATOM   3225  CD  ARG   225      13.289   8.454  11.697  1.00  0.00      PROA C
ATOM   3226  HD2 ARG   225      13.013   9.504  11.599  1.00  0.00      PROA H
ATOM   3227  HD3 ARG   225      13.899   8.321  12.590  1.00  0.00      PROA H
ATOM   3228  NE  ARG   225      14.043   8.011  10.493  1.00  0.00      PROA N
ATOM   3229  HE  ARG   225      14.737   7.285  10.600  1.00  0.00      PROA H
ATOM   3230  CZ  ARG   225      13.786   8.584   9.282  1.00  0.00      PROA C
ATOM   3231  NH1 ARG   225      12.826   9.549   9.176  1.00  0.00      PROA N
ATOM   3232 HH11 ARG   225      12.309   9.834   9.995  1.00  0.00      PROA H
ATOM   3233 HH12 ARG   225      12.637   9.973   8.279  1.00  0.00      PROA H
ATOM   3234  NH2 ARG   225      14.498   8.199   8.183  1.00  0.00      PROA N
ATOM   3235 HH21 ARG   225      15.212   7.490   8.271  1.00  0.00      PROA H
ATOM   3236 HH22 ARG   225      14.308   8.624   7.287  1.00  0.00      PROA H
ATOM   3237  C   ARG   225      10.112   6.152  13.915  1.00  0.00      PROA C
ATOM   3238  O   ARG   225      10.119   6.231  15.141  1.00  0.00      PROA O
ATOM   3239  N   ILE   226      10.356   4.993  13.267  1.00  0.00      PROA N
ATOM   3240  H   ILE   226      10.240   4.941  12.265  1.00  0.00      PROA H
ATOM   3241  CA  ILE   226      10.778   3.863  14.035  1.00  0.00      PROA C
ATOM   3242  HA  ILE   226      11.027   4.184  15.047  1.00  0.00      PROA H
ATOM   3243  CB  ILE   226       9.727   2.798  14.144  1.00  0.00      PROA C
ATOM   3244  HB  ILE   226       9.389   2.517  13.146  1.00  0.00      PROA H
ATOM   3245  CG2 ILE   226      10.340   1.578  14.852  1.00  0.00      PROA C
ATOM   3246 HG21 ILE   226      10.680   1.867  15.846  1.00  0.00      PROA H
ATOM   3247 HG22 ILE   226       9.589   0.793  14.939  1.00  0.00      PROA H
ATOM   3248 HG23 ILE   226      11.186   1.208  14.273  1.00  0.00      PROA H
ATOM   3249  CG1 ILE   226       8.493   3.374  14.865  1.00  0.00      PROA C
ATOM   3250 HG12 ILE   226       8.726   3.527  15.919  1.00  0.00      PROA H
ATOM   3251 HG13 ILE   226       8.219   4.327  14.412  1.00  0.00      PROA H
ATOM   3252  CD1 ILE   226       7.256   2.481  14.807  1.00  0.00      PROA C
ATOM   3253 HD11 ILE   226       7.477   1.521  15.273  1.00  0.00      PROA H
ATOM   3254 HD12 ILE   226       6.434   2.962  15.339  1.00  0.00      PROA H
ATOM   3255 HD13 ILE   226       6.970   2.322  13.767  1.00  0.00      PROA H
ATOM   3256  C   ILE   226      12.017   3.284  13.406  1.00  0.00      PROA C
ATOM   3257  O   ILE   226      11.941   2.643  12.359  1.00  0.00      PROA O
ATOM   3258  N   ASN   227      13.192   3.525  14.037  1.00  0.00      PROA N
ATOM   3259  H   ASN   227      13.214   4.120  14.853  1.00  0.00      PROA H
ATOM   3260  CA  ASN   227      14.473   2.989  13.636  1.00  0.00      PROA C
ATOM   3261  HA  ASN   227      14.522   1.932  13.897  1.00  0.00      PROA H
ATOM   3262  CB  ASN   227      14.783   3.082  12.129  1.00  0.00      PROA C
ATOM   3263  HB2 ASN   227      15.696   2.528  11.910  1.00  0.00      PROA H
ATOM   3264  HB3 ASN   227      13.955   2.658  11.560  1.00  0.00      PROA H
ATOM   3265  CG  ASN   227      14.969   4.540  11.743  1.00  0.00      PROA C
ATOM   3266  OD1 ASN   227      14.350   5.433  12.319  1.00  0.00      PROA O
ATOM   3267  ND2 ASN   227      15.847   4.794  10.735  1.00  0.00      PROA N
ATOM   3268 HD21 ASN   227      16.009   5.746  10.439  1.00  0.00      PROA H
ATOM   3269 HD22 ASN   227      16.333   4.030  10.289  1.00  0.00      PROA H
ATOM   3270  C   ASN   227      15.523   3.776  14.376  1.00  0.00      PROA C
ATOM   3271  O   ASN   227      15.221   4.825  14.939  1.00  0.00      PROA O
ATOM   3272  N   TYR   228      16.791   3.301  14.417  1.00  0.00      PROA N
ATOM   3273  H   TYR   228      17.025   2.443  13.938  1.00  0.00      PROA H
ATOM   3274  CA  TYR   228      17.782   4.047  15.155  1.00  0.00      PROA C
ATOM   3275  HA  TYR   228      17.371   5.016  15.439  1.00  0.00      PROA H
ATOM   3276  CB  TYR   228      18.237   3.336  16.446  1.00  0.00      PROA C
ATOM   3277  HB2 TYR   228      17.363   3.064  17.039  1.00  0.00      PROA H
ATOM   3278  HB3 TYR   228      18.795   2.436  16.189  1.00  0.00      PROA H
ATOM   3279  CG  TYR   228      19.107   4.260  17.231  1.00  0.00      PROA C
ATOM   3280  CD1 TYR   228      18.548   5.206  18.060  1.00  0.00      PROA C
ATOM   3281  HD1 TYR   228      17.464   5.283  18.146  1.00  0.00      PROA H
ATOM   3282  CE1 TYR   228      19.337   6.062  18.790  1.00  0.00      PROA C
ATOM   3283  HE1 TYR   228      18.877   6.806  19.440  1.00  0.00      PROA H
ATOM   3284  CZ  TYR   228      20.705   5.977  18.697  1.00  0.00      PROA C
ATOM   3285  OH  TYR   228      21.522   6.853  19.440  1.00  0.00      PROA O
ATOM   3286  HH  TYR   228      21.020   7.468  19.979  1.00  0.00      PROA H
ATOM   3287  CE2 TYR   228      21.275   5.036  17.875  1.00  0.00      PROA C
ATOM   3288  HE2 TYR   228      22.360   4.965  17.798  1.00  0.00      PROA H
ATOM   3289  CD2 TYR   228      20.479   4.182  17.149  1.00  0.00      PROA C
ATOM   3290  HD2 TYR   228      20.945   3.437  16.503  1.00  0.00      PROA H
ATOM   3291  C   TYR   228      19.000   4.234  14.298  1.00  0.00      PROA C
ATOM   3292  O   TYR   228      19.369   3.348  13.529  1.00  0.00      PROA O
ATOM   3293  N   HID   229      19.636   5.426  14.384  1.00  0.00      PROA N
ATOM   3294  H   HID   229      19.249   6.165  14.953  1.00  0.00      PROA H
ATOM   3295  CA  HID   229      20.865   5.675  13.677  1.00  0.00      PROA C
ATOM   3296  HA  HID   229      21.609   4.934  13.970  1.00  0.00      PROA H
ATOM   3297  CB  HID   229      20.745   5.606  12.143  1.00  0.00      PROA C
ATOM   3298  HB2 HID   229      20.339   4.637  11.852  1.00  0.00      PROA H
ATOM   3299  HB3 HID   229      20.080   6.397  11.794  1.00  0.00      PROA H
ATOM   3300  CG  HID   229      22.074   5.779  11.461  1.00  0.00      PROA C
ATOM   3301  ND1 HID   229      23.018   4.781  11.346  1.00  0.00      PROA N
ATOM   3302  HD1 HID   229      22.928   3.836  11.691  1.00  0.00      PROA H
ATOM   3303  CE1 HID   229      24.077   5.313  10.686  1.00  0.00      PROA C
ATOM   3304  HE1 HID   229      24.954   4.700  10.479  1.00  0.00      PROA H
ATOM   3305  NE2 HID   229      23.882   6.579  10.367  1.00  0.00      PROA N
ATOM   3306  CD2 HID   229      22.620   6.870  10.857  1.00  0.00      PROA C
ATOM   3307  HD2 HID   229      22.272   7.889  10.689  1.00  0.00      PROA H
ATOM   3308  C   HID   229      21.338   7.057  14.015  1.00  0.00      PROA C
ATOM   3309  O   HID   229      20.537   7.933  14.333  1.00  0.00      PROA O
ATOM   3310  N   PHE   230      22.672   7.282  13.981  1.00  0.00      PROA N
ATOM   3311  H   PHE   230      23.306   6.528  13.757  1.00  0.00      PROA H
ATOM   3312  CA  PHE   230      23.192   8.593  14.262  1.00  0.00      PROA C
ATOM   3313  HA  PHE   230      22.597   9.341  13.739  1.00  0.00      PROA H
ATOM   3314  CB  PHE   230      23.153   8.913  15.772  1.00  0.00      PROA C
ATOM   3315  HB2 PHE   230      22.116   8.983  16.102  1.00  0.00      PROA H
ATOM   3316  HB3 PHE   230      23.656   8.120  16.325  1.00  0.00      PROA H
ATOM   3317  CG  PHE   230      23.837  10.207  16.055  1.00  0.00      PROA C
ATOM   3318  CD1 PHE   230      23.265  11.408  15.702  1.00  0.00      PROA C
ATOM   3319  HD1 PHE   230      22.298  11.424  15.199  1.00  0.00      PROA H
ATOM   3320  CE1 PHE   230      23.903  12.596  15.976  1.00  0.00      PROA C
ATOM   3321  HE1 PHE   230      23.445  13.541  15.683  1.00  0.00      PROA H
ATOM   3322  CZ  PHE   230      25.119  12.595  16.620  1.00  0.00      PROA C
ATOM   3323  HZ  PHE   230      25.623  13.537  16.834  1.00  0.00      PROA H
ATOM   3324  CE2 PHE   230      25.690  11.403  16.990  1.00  0.00      PROA C
ATOM   3325  HE2 PHE   230      26.652  11.395  17.503  1.00  0.00      PROA H
ATOM   3326  CD2 PHE   230      25.048  10.219  16.711  1.00  0.00      PROA C
ATOM   3327  HD2 PHE   230      25.510   9.281  17.018  1.00  0.00      PROA H
ATOM   3328  C   PHE   230      24.612   8.661  13.779  1.00  0.00      PROA C
ATOM   3329  O   PHE   230      25.362   7.696  13.900  1.00  0.00      PROA O
ATOM   3330  N   GLY   231      25.016   9.816  13.203  1.00  0.00      PROA N
ATOM   3331  H   GLY   231      24.359  10.573  13.074  1.00  0.00      PROA H
ATOM   3332  CA  GLY   231      26.376   9.996  12.765  1.00  0.00      PROA C
ATOM   3333  HA2 GLY   231      26.906  10.631  13.474  1.00  0.00      PROA H
ATOM   3334  HA3 GLY   231      26.870   9.027  12.705  1.00  0.00      PROA H
ATOM   3335  C   GLY   231      26.370  10.644  11.413  1.00  0.00      PROA C
ATOM   3336  O   GLY   231      25.480  10.390  10.605  1.00  0.00      PROA O
ATOM   3337  N   MET   232      27.373  11.507  11.132  1.00  0.00      PROA N
ATOM   3338  H   MET   232      28.062  11.728  11.836  1.00  0.00      PROA H
ATOM   3339  CA  MET   232      27.429  12.091   9.820  1.00  0.00      PROA C
ATOM   3340  HA  MET   232      26.939  11.429   9.106  1.00  0.00      PROA H
ATOM   3341  CB  MET   232      26.739  13.465   9.705  1.00  0.00      PROA C
ATOM   3342  HB2 MET   232      26.793  13.813   8.673  1.00  0.00      PROA H
ATOM   3343  HB3 MET   232      25.695  13.374  10.003  1.00  0.00      PROA H
ATOM   3344  CG  MET   232      27.339  14.574  10.567  1.00  0.00      PROA C
ATOM   3345  HG2 MET   232      27.161  14.353  11.619  1.00  0.00      PROA H
ATOM   3346  HG3 MET   232      28.413  14.635  10.386  1.00  0.00      PROA H
ATOM   3347  SD  MET   232      26.631  16.213  10.221  1.00  0.00      PROA S
ATOM   3348  CE  MET   232      27.333  16.987  11.702  1.00  0.00      PROA C
ATOM   3349  HE1 MET   232      28.420  16.914  11.669  1.00  0.00      PROA H
ATOM   3350  HE2 MET   232      27.041  18.037  11.737  1.00  0.00      PROA H
ATOM   3351  HE3 MET   232      26.962  16.478  12.590  1.00  0.00      PROA H
ATOM   3352  C   MET   232      28.856  12.240   9.387  1.00  0.00      PROA C
ATOM   3353  O   MET   232      29.673  12.829  10.091  1.00  0.00      PROA O
ATOM   3354  N   THR   233      29.164  11.732   8.172  1.00  0.00      PROA N
ATOM   3355  H   THR   233      28.441  11.324   7.597  1.00  0.00      PROA H
ATOM   3356  CA  THR   233      30.484  11.721   7.602  1.00  0.00      PROA C
ATOM   3357  HA  THR   233      31.224  11.691   8.402  1.00  0.00      PROA H
ATOM   3358  CB  THR   233      30.710  10.530   6.712  1.00  0.00      PROA C
ATOM   3359  HB  THR   233      30.366   9.627   7.217  1.00  0.00      PROA H
ATOM   3360  CG2 THR   233      29.919  10.726   5.406  1.00  0.00      PROA C
ATOM   3361 HG21 THR   233      30.263  11.631   4.905  1.00  0.00      PROA H
ATOM   3362 HG22 THR   233      30.076   9.868   4.753  1.00  0.00      PROA H
ATOM   3363 HG23 THR   233      28.857  10.820   5.634  1.00  0.00      PROA H
ATOM   3364  OG1 THR   233      32.091  10.360   6.435  1.00  0.00      PROA O
ATOM   3365  HG1 THR   233      32.212   9.596   5.866  1.00  0.00      PROA H
ATOM   3366  C   THR   233      30.685  12.967   6.779  1.00  0.00      PROA C
ATOM   3367  O   THR   233      29.979  13.961   6.931  1.00  0.00      PROA O
ATOM   3368  N   ASP   234      31.699  12.925   5.888  1.00  0.00      PROA N
ATOM   3369  H   ASP   234      32.230  12.075   5.767  1.00  0.00      PROA H
ATOM   3370  CA  ASP   234      32.164  13.981   5.030  1.00  0.00      PROA C
ATOM   3371  HA  ASP   234      32.341  14.879   5.621  1.00  0.00      PROA H
ATOM   3372  CB  ASP   234      33.475  13.614   4.315  1.00  0.00      PROA C
ATOM   3373  HB2 ASP   234      33.341  12.683   3.764  1.00  0.00      PROA H
ATOM   3374  HB3 ASP   234      33.748  14.410   3.623  1.00  0.00      PROA H
ATOM   3375  CG  ASP   234      34.553  13.446   5.376  1.00  0.00      PROA C
ATOM   3376  OD1 ASP   234      34.280  13.800   6.553  1.00  0.00      PROA O
ATOM   3377  OD2 ASP   234      35.662  12.960   5.025  1.00  0.00      PROA O
ATOM   3378  C   ASP   234      31.171  14.318   3.952  1.00  0.00      PROA C
ATOM   3379  O   ASP   234      31.170  15.444   3.454  1.00  0.00      PROA O
ATOM   3380  N   ASN   235      30.313  13.355   3.554  1.00  0.00      PROA N
ATOM   3381  H   ASN   235      30.252  12.488   4.069  1.00  0.00      PROA H
ATOM   3382  CA  ASN   235      29.455  13.501   2.404  1.00  0.00      PROA C
ATOM   3383  HA  ASN   235      30.065  13.586   1.504  1.00  0.00      PROA H
ATOM   3384  CB  ASN   235      28.489  12.320   2.189  1.00  0.00      PROA C
ATOM   3385  HB2 ASN   235      27.870  12.511   1.312  1.00  0.00      PROA H
ATOM   3386  HB3 ASN   235      29.061  11.405   2.036  1.00  0.00      PROA H
ATOM   3387  CG  ASN   235      27.603  12.168   3.416  1.00  0.00      PROA C
ATOM   3388  OD1 ASN   235      27.310  13.130   4.121  1.00  0.00      PROA O
ATOM   3389  ND2 ASN   235      27.187  10.905   3.698  1.00  0.00      PROA N
ATOM   3390 HD21 ASN   235      26.596  10.738   4.500  1.00  0.00      PROA H
ATOM   3391 HD22 ASN   235      27.470  10.139   3.103  1.00  0.00      PROA H
ATOM   3392  C   ASN   235      28.674  14.784   2.387  1.00  0.00      PROA C
ATOM   3393  O   ASN   235      28.306  15.352   3.413  1.00  0.00      PROA O
ATOM   3394  N   SER   236      28.458  15.283   1.149  1.00  0.00      PROA N
ATOM   3395  H   SER   236      28.796  14.784   0.338  1.00  0.00      PROA H
ATOM   3396  CA  SER   236      27.770  16.502   0.811  1.00  0.00      PROA C
ATOM   3397  HA  SER   236      28.157  17.318   1.421  1.00  0.00      PROA H
ATOM   3398  CB  SER   236      27.949  16.888  -0.666  1.00  0.00      PROA C
ATOM   3399  HB2 SER   236      27.565  16.089  -1.300  1.00  0.00      PROA H
ATOM   3400  HB3 SER   236      27.401  17.808  -0.870  1.00  0.00      PROA H
ATOM   3401  OG  SER   236      29.322  17.092  -0.958  1.00  0.00      PROA O
ATOM   3402  HG  SER   236      29.420  17.333  -1.882  1.00  0.00      PROA H
ATOM   3403  C   SER   236      26.293  16.340   1.027  1.00  0.00      PROA C
ATOM   3404  O   SER   236      25.551  17.319   1.075  1.00  0.00      PROA O
ATOM   3405  N   ARG   237      25.842  15.079   1.133  1.00  0.00      PROA N
ATOM   3406  H   ARG   237      26.494  14.307   1.125  1.00  0.00      PROA H
ATOM   3407  CA  ARG   237      24.469  14.681   1.263  1.00  0.00      PROA C
ATOM   3408  HA  ARG   237      23.889  15.102   0.442  1.00  0.00      PROA H
ATOM   3409  CB  ARG   237      24.365  13.146   1.224  1.00  0.00      PROA C
ATOM   3410  HB2 ARG   237      25.066  12.715   1.939  1.00  0.00      PROA H
ATOM   3411  HB3 ARG   237      23.350  12.844   1.484  1.00  0.00      PROA H
ATOM   3412  CG  ARG   237      24.691  12.581  -0.166  1.00  0.00      PROA C
ATOM   3413  HG2 ARG   237      23.765  12.330  -0.683  1.00  0.00      PROA H
ATOM   3414  HG3 ARG   237      25.239  13.326  -0.742  1.00  0.00      PROA H
ATOM   3415  CD  ARG   237      25.550  11.311  -0.165  1.00  0.00      PROA C
ATOM   3416  HD2 ARG   237      25.534  10.860  -1.157  1.00  0.00      PROA H
ATOM   3417  HD3 ARG   237      26.576  11.565   0.101  1.00  0.00      PROA H
ATOM   3418  NE  ARG   237      25.005  10.344   0.828  1.00  0.00      PROA N
ATOM   3419  HE  ARG   237      24.062  10.479   1.164  1.00  0.00      PROA H
ATOM   3420  CZ  ARG   237      25.802   9.315   1.245  1.00  0.00      PROA C
ATOM   3421  NH1 ARG   237      27.074   9.208   0.767  1.00  0.00      PROA N
ATOM   3422 HH11 ARG   237      27.421   9.890   0.108  1.00  0.00      PROA H
ATOM   3423 HH12 ARG   237      27.663   8.448   1.075  1.00  0.00      PROA H
ATOM   3424  NH2 ARG   237      25.332   8.394   2.135  1.00  0.00      PROA N
ATOM   3425 HH21 ARG   237      24.388   8.472   2.488  1.00  0.00      PROA H
ATOM   3426 HH22 ARG   237      25.929   7.637   2.437  1.00  0.00      PROA H
ATOM   3427  C   ARG   237      23.885  15.182   2.553  1.00  0.00      PROA C
ATOM   3428  O   ARG   237      22.699  15.509   2.618  1.00  0.00      PROA O
ATOM   3429  N   LEU   238      24.692  15.248   3.628  1.00  0.00      PROA N
ATOM   3430  H   LEU   238      25.679  15.057   3.532  1.00  0.00      PROA H
ATOM   3431  CA  LEU   238      24.139  15.591   4.907  1.00  0.00      PROA C
ATOM   3432  HA  LEU   238      23.055  15.482   4.875  1.00  0.00      PROA H
ATOM   3433  CB  LEU   238      24.673  14.695   6.039  1.00  0.00      PROA C
ATOM   3434  HB2 LEU   238      25.762  14.688   6.015  1.00  0.00      PROA H
ATOM   3435  HB3 LEU   238      24.333  15.082   7.000  1.00  0.00      PROA H
ATOM   3436  CG  LEU   238      24.188  13.235   5.918  1.00  0.00      PROA C
ATOM   3437  HG  LEU   238      23.098  13.210   5.952  1.00  0.00      PROA H
ATOM   3438  CD1 LEU   238      24.643  12.587   4.601  1.00  0.00      PROA C
ATOM   3439 HD11 LEU   238      25.731  12.589   4.551  1.00  0.00      PROA H
ATOM   3440 HD12 LEU   238      24.280  11.560   4.556  1.00  0.00      PROA H
ATOM   3441 HD13 LEU   238      24.240  13.151   3.759  1.00  0.00      PROA H
ATOM   3442  CD2 LEU   238      24.593  12.405   7.146  1.00  0.00      PROA C
ATOM   3443 HD21 LEU   238      24.153  12.842   8.042  1.00  0.00      PROA H
ATOM   3444 HD22 LEU   238      24.235  11.382   7.027  1.00  0.00      PROA H
ATOM   3445 HD23 LEU   238      25.679  12.401   7.240  1.00  0.00      PROA H
ATOM   3446  C   LEU   238      24.405  17.019   5.275  1.00  0.00      PROA C
ATOM   3447  O   LEU   238      25.453  17.585   4.962  1.00  0.00      PROA O
ATOM   3448  N   GLU   239      23.406  17.636   5.954  1.00  0.00      PROA N
ATOM   3449  H   GLU   239      22.548  17.141   6.148  1.00  0.00      PROA H
ATOM   3450  CA  GLU   239      23.498  18.989   6.427  1.00  0.00      PROA C
ATOM   3451  HA  GLU   239      24.513  19.357   6.282  1.00  0.00      PROA H
ATOM   3452  CB  GLU   239      22.553  19.951   5.705  1.00  0.00      PROA C
ATOM   3453  HB2 GLU   239      21.529  19.587   5.788  1.00  0.00      PROA H
ATOM   3454  HB3 GLU   239      22.624  20.940   6.158  1.00  0.00      PROA H
ATOM   3455  CG  GLU   239      22.847  20.120   4.221  1.00  0.00      PROA C
ATOM   3456  HG2 GLU   239      23.820  20.594   4.094  1.00  0.00      PROA H
ATOM   3457  HG3 GLU   239      22.854  19.142   3.738  1.00  0.00      PROA H
ATOM   3458  CD  GLU   239      21.740  20.994   3.653  1.00  0.00      PROA C
ATOM   3459  OE1 GLU   239      20.623  20.455   3.432  1.00  0.00      PROA O
ATOM   3460  OE2 GLU   239      21.989  22.211   3.441  1.00  0.00      PROA O
ATOM   3461  C   GLU   239      23.029  18.991   7.847  1.00  0.00      PROA C
ATOM   3462  O   GLU   239      22.042  18.342   8.184  1.00  0.00      PROA O
ATOM   3463  N   PRO   240      23.706  19.708   8.696  1.00  0.00      PROA N
ATOM   3464  CD  PRO   240      25.153  19.812   8.566  1.00  0.00      PROA C
ATOM   3465  HD2 PRO   240      25.404  20.705   7.993  1.00  0.00      PROA H
ATOM   3466  HD3 PRO   240      25.536  18.931   8.051  1.00  0.00      PROA H
ATOM   3467  CG  PRO   240      25.696  19.897  10.003  1.00  0.00      PROA C
ATOM   3468  HG2 PRO   240      26.502  20.630  10.044  1.00  0.00      PROA H
ATOM   3469  HG3 PRO   240      26.077  18.922  10.306  1.00  0.00      PROA H
ATOM   3470  CB  PRO   240      24.479  20.321  10.843  1.00  0.00      PROA C
ATOM   3471  HB2 PRO   240      24.439  21.409  10.903  1.00  0.00      PROA H
ATOM   3472  HB3 PRO   240      24.567  19.905  11.847  1.00  0.00      PROA H
ATOM   3473  CA  PRO   240      23.294  19.740  10.075  1.00  0.00      PROA C
ATOM   3474  HA  PRO   240      23.238  18.723  10.461  1.00  0.00      PROA H
ATOM   3475  C   PRO   240      21.979  20.413  10.370  1.00  0.00      PROA C
ATOM   3476  O   PRO   240      21.422  20.152  11.431  1.00  0.00      PROA O
ATOM   3477  N   GLY   241      21.488  21.317   9.506  1.00  0.00      PROA N
ATOM   3478  H   GLY   241      21.978  21.510   8.644  1.00  0.00      PROA H
ATOM   3479  CA  GLY   241      20.268  22.050   9.745  1.00  0.00      PROA C
ATOM   3480  HA2 GLY   241      20.292  22.480  10.746  1.00  0.00      PROA H
ATOM   3481  HA3 GLY   241      20.173  22.849   9.009  1.00  0.00      PROA H
ATOM   3482  C   GLY   241      19.028  21.204   9.650  1.00  0.00      PROA C
ATOM   3483  O   GLY   241      18.074  21.410  10.399  1.00  0.00      PROA O
ATOM   3484  N   THR   242      19.019  20.235   8.715  1.00  0.00      PROA N
ATOM   3485  H   THR   242      19.876  19.978   8.247  1.00  0.00      PROA H
ATOM   3486  CA  THR   242      17.851  19.501   8.304  1.00  0.00      PROA C
ATOM   3487  HA  THR   242      17.057  20.199   8.040  1.00  0.00      PROA H
ATOM   3488  CB  THR   242      18.135  18.634   7.113  1.00  0.00      PROA C
ATOM   3489  HB  THR   242      17.214  18.150   6.787  1.00  0.00      PROA H
ATOM   3490  CG2 THR   242      18.688  19.525   5.988  1.00  0.00      PROA C
ATOM   3491 HG21 THR   242      19.604  20.010   6.324  1.00  0.00      PROA H
ATOM   3492 HG22 THR   242      18.901  18.914   5.111  1.00  0.00      PROA H
ATOM   3493 HG23 THR   242      17.950  20.285   5.730  1.00  0.00      PROA H
ATOM   3494  OG1 THR   242      19.097  17.645   7.450  1.00  0.00      PROA O
ATOM   3495  HG1 THR   242      19.274  17.095   6.683  1.00  0.00      PROA H
ATOM   3496  C   THR   242      17.283  18.615   9.370  1.00  0.00      PROA C
ATOM   3497  O   THR   242      17.895  18.345  10.401  1.00  0.00      PROA O
ATOM   3498  N   ASN   243      16.041  18.149   9.111  1.00  0.00      PROA N
ATOM   3499  H   ASN   243      15.572  18.409   8.255  1.00  0.00      PROA H
ATOM   3500  CA  ASN   243      15.327  17.282  10.000  1.00  0.00      PROA C
ATOM   3501  HA  ASN   243      15.187  17.780  10.959  1.00  0.00      PROA H
ATOM   3502  CB  ASN   243      13.934  16.885   9.474  1.00  0.00      PROA C
ATOM   3503  HB2 ASN   243      14.020  16.532   8.447  1.00  0.00      PROA H
ATOM   3504  HB3 ASN   243      13.523  16.091  10.097  1.00  0.00      PROA H
ATOM   3505  CG  ASN   243      13.015  18.100   9.522  1.00  0.00      PROA C
ATOM   3506  OD1 ASN   243      13.359  19.176   9.035  1.00  0.00      PROA O
ATOM   3507  ND2 ASN   243      11.809  17.921  10.127  1.00  0.00      PROA N
ATOM   3508 HD21 ASN   243      11.159  18.691  10.188  1.00  0.00      PROA H
ATOM   3509 HD22 ASN   243      11.571  17.018  10.512  1.00  0.00      PROA H
ATOM   3510  C   ASN   243      16.126  16.024  10.131  1.00  0.00      PROA C
ATOM   3511  O   ASN   243      16.301  15.513  11.238  1.00  0.00      PROA O
ATOM   3512  N   LYS   244      16.631  15.484   9.002  1.00  0.00      PROA N
ATOM   3513  H   LYS   244      16.449  15.919   8.109  1.00  0.00      PROA H
ATOM   3514  CA  LYS   244      17.417  14.295   9.124  1.00  0.00      PROA C
ATOM   3515  HA  LYS   244      17.776  14.200  10.149  1.00  0.00      PROA H
ATOM   3516  CB  LYS   244      16.652  13.002   8.790  1.00  0.00      PROA C
ATOM   3517  HB2 LYS   244      15.796  12.902   9.458  1.00  0.00      PROA H
ATOM   3518  HB3 LYS   244      16.303  13.042   7.758  1.00  0.00      PROA H
ATOM   3519  CG  LYS   244      17.498  11.738   8.938  1.00  0.00      PROA C
ATOM   3520  HG2 LYS   244      18.210  11.678   8.115  1.00  0.00      PROA H
ATOM   3521  HG3 LYS   244      18.039  11.771   9.884  1.00  0.00      PROA H
ATOM   3522  CD  LYS   244      16.675  10.448   8.927  1.00  0.00      PROA C
ATOM   3523  HD2 LYS   244      16.071  10.394   9.832  1.00  0.00      PROA H
ATOM   3524  HD3 LYS   244      16.023  10.441   8.054  1.00  0.00      PROA H
ATOM   3525  CE  LYS   244      17.533   9.183   8.870  1.00  0.00      PROA C
ATOM   3526  HE2 LYS   244      18.284   9.217   9.659  1.00  0.00      PROA H
ATOM   3527  HE3 LYS   244      16.899   8.308   9.010  1.00  0.00      PROA H
ATOM   3528  NZ  LYS   244      18.210   9.089   7.557  1.00  0.00      PROA N
ATOM   3529  HZ1 LYS   244      18.801   9.898   7.425  1.00  0.00      PROA H
ATOM   3530  HZ2 LYS   244      18.774   8.252   7.528  1.00  0.00      PROA H
ATOM   3531  HZ3 LYS   244      17.517   9.055   6.823  1.00  0.00      PROA H
ATOM   3532  C   LYS   244      18.573  14.368   8.181  1.00  0.00      PROA C
ATOM   3533  O   LYS   244      18.490  14.946   7.097  1.00  0.00      PROA O
ATOM   3534  N   ASN   245      19.710  13.794   8.605  1.00  0.00      PROA N
ATOM   3535  H   ASN   245      19.773  13.434   9.546  1.00  0.00      PROA H
ATOM   3536  CA  ASN   245      20.832  13.689   7.733  1.00  0.00      PROA C
ATOM   3537  HA  ASN   245      20.852  14.547   7.061  1.00  0.00      PROA H
ATOM   3538  CB  ASN   245      22.192  13.649   8.450  1.00  0.00      PROA C
ATOM   3539  HB2 ASN   245      22.122  13.004   9.326  1.00  0.00      PROA H
ATOM   3540  HB3 ASN   245      22.950  13.258   7.771  1.00  0.00      PROA H
ATOM   3541  CG  ASN   245      22.579  15.054   8.885  1.00  0.00      PROA C
ATOM   3542  OD1 ASN   245      22.822  15.928   8.056  1.00  0.00      PROA O
ATOM   3543  ND2 ASN   245      22.651  15.274  10.226  1.00  0.00      PROA N
ATOM   3544 HD21 ASN   245      22.903  16.189  10.572  1.00  0.00      PROA H
ATOM   3545 HD22 ASN   245      22.451  14.521  10.869  1.00  0.00      PROA H
ATOM   3546  C   ASN   245      20.640  12.353   7.115  1.00  0.00      PROA C
ATOM   3547  O   ASN   245      19.957  11.509   7.682  1.00  0.00      PROA O
ATOM   3548  N   GLY   246      21.214  12.107   5.931  1.00  0.00      PROA N
ATOM   3549  H   GLY   246      21.794  12.809   5.496  1.00  0.00      PROA H
ATOM   3550  CA  GLY   246      20.953  10.827   5.357  1.00  0.00      PROA C
ATOM   3551  HA2 GLY   246      19.881  10.630   5.378  1.00  0.00      PROA H
ATOM   3552  HA3 GLY   246      21.303  10.813   4.325  1.00  0.00      PROA H
ATOM   3553  C   GLY   246      21.677   9.797   6.157  1.00  0.00      PROA C
ATOM   3554  O   GLY   246      22.283  10.073   7.191  1.00  0.00      PROA O
ATOM   3555  N   LYS   247      21.556   8.543   5.696  1.00  0.00      PROA N
ATOM   3556  H   LYS   247      20.921   8.342   4.937  1.00  0.00      PROA H
ATOM   3557  CA  LYS   247      22.285   7.434   6.218  1.00  0.00      PROA C
ATOM   3558  HA  LYS   247      23.066   7.794   6.887  1.00  0.00      PROA H
ATOM   3559  CB  LYS   247      21.457   6.416   7.028  1.00  0.00      PROA C
ATOM   3560  HB2 LYS   247      22.127   5.755   7.576  1.00  0.00      PROA H
ATOM   3561  HB3 LYS   247      20.815   6.946   7.731  1.00  0.00      PROA H
ATOM   3562  CG  LYS   247      20.537   5.510   6.208  1.00  0.00      PROA C
ATOM   3563  HG2 LYS   247      19.650   6.067   5.908  1.00  0.00      PROA H
ATOM   3564  HG3 LYS   247      21.066   5.163   5.320  1.00  0.00      PROA H
ATOM   3565  CD  LYS   247      20.075   4.277   6.992  1.00  0.00      PROA C
ATOM   3566  HD2 LYS   247      20.095   3.403   6.341  1.00  0.00      PROA H
ATOM   3567  HD3 LYS   247      20.741   4.114   7.839  1.00  0.00      PROA H
ATOM   3568  CE  LYS   247      18.655   4.389   7.551  1.00  0.00      PROA C
ATOM   3569  HE2 LYS   247      18.625   3.964   8.555  1.00  0.00      PROA H
ATOM   3570  HE3 LYS   247      18.361   5.437   7.591  1.00  0.00      PROA H
ATOM   3571  NZ  LYS   247      17.712   3.650   6.680  1.00  0.00      PROA N
ATOM   3572  HZ1 LYS   247      17.980   2.677   6.642  1.00  0.00      PROA H
ATOM   3573  HZ2 LYS   247      16.777   3.728   7.054  1.00  0.00      PROA H
ATOM   3574  HZ3 LYS   247      17.736   4.042   5.750  1.00  0.00      PROA H
ATOM   3575  C   LYS   247      22.768   6.776   4.976  1.00  0.00      PROA C
ATOM   3576  O   LYS   247      22.810   7.416   3.927  1.00  0.00      PROA O
ATOM   3577  N   PHE   248      23.197   5.508   5.064  1.00  0.00      PROA N
ATOM   3578  H   PHE   248      23.213   5.041   5.959  1.00  0.00      PROA H
ATOM   3579  CA  PHE   248      23.637   4.806   3.895  1.00  0.00      PROA C
ATOM   3580  HA  PHE   248      24.250   5.467   3.283  1.00  0.00      PROA H
ATOM   3581  CB  PHE   248      24.484   3.550   4.208  1.00  0.00      PROA C
ATOM   3582  HB2 PHE   248      24.709   3.023   3.280  1.00  0.00      PROA H
ATOM   3583  HB3 PHE   248      25.415   3.849   4.690  1.00  0.00      PROA H
ATOM   3584  CG  PHE   248      23.779   2.600   5.117  1.00  0.00      PROA C
ATOM   3585  CD1 PHE   248      23.589   2.912   6.446  1.00  0.00      PROA C
ATOM   3586  HD1 PHE   248      23.942   3.866   6.837  1.00  0.00      PROA H
ATOM   3587  CE1 PHE   248      22.955   2.032   7.293  1.00  0.00      PROA C
ATOM   3588  HE1 PHE   248      22.799   2.298   8.339  1.00  0.00      PROA H
ATOM   3589  CZ  PHE   248      22.520   0.818   6.820  1.00  0.00      PROA C
ATOM   3590  HZ  PHE   248      22.013   0.122   7.489  1.00  0.00      PROA H
ATOM   3591  CE2 PHE   248      22.728   0.489   5.501  1.00  0.00      PROA C
ATOM   3592  HE2 PHE   248      22.392  -0.476   5.120  1.00  0.00      PROA H
ATOM   3593  CD2 PHE   248      23.361   1.373   4.660  1.00  0.00      PROA C
ATOM   3594  HD2 PHE   248      23.530   1.092   3.621  1.00  0.00      PROA H
ATOM   3595  C   PHE   248      22.470   4.483   3.002  1.00  0.00      PROA C
ATOM   3596  O   PHE   248      22.621   4.398   1.782  1.00  0.00      PROA O
ATOM   3597  N   PHE   249      21.277   4.273   3.596  1.00  0.00      PROA N
ATOM   3598  H   PHE   249      21.188   4.367   4.598  1.00  0.00      PROA H
ATOM   3599  CA  PHE   249      20.089   3.914   2.866  1.00  0.00      PROA C
ATOM   3600  HA  PHE   249      20.305   3.067   2.215  1.00  0.00      PROA H
ATOM   3601  CB  PHE   249      18.890   3.505   3.745  1.00  0.00      PROA C
ATOM   3602  HB2 PHE   249      18.875   4.117   4.647  1.00  0.00      PROA H
ATOM   3603  HB3 PHE   249      17.964   3.655   3.190  1.00  0.00      PROA H
ATOM   3604  CG  PHE   249      18.974   2.073   4.147  1.00  0.00      PROA C
ATOM   3605  CD1 PHE   249      19.743   1.657   5.209  1.00  0.00      PROA C
ATOM   3606  HD1 PHE   249      20.322   2.383   5.780  1.00  0.00      PROA H
ATOM   3607  CE1 PHE   249      19.783   0.326   5.552  1.00  0.00      PROA C
ATOM   3608  HE1 PHE   249      20.398  -0.003   6.390  1.00  0.00      PROA H
ATOM   3609  CZ  PHE   249      19.051  -0.601   4.847  1.00  0.00      PROA C
ATOM   3610  HZ  PHE   249      19.089  -1.653   5.126  1.00  0.00      PROA H
ATOM   3611  CE2 PHE   249      18.275  -0.191   3.791  1.00  0.00      PROA C
ATOM   3612  HE2 PHE   249      17.694  -0.920   3.227  1.00  0.00      PROA H
ATOM   3613  CD2 PHE   249      18.237   1.140   3.452  1.00  0.00      PROA C
ATOM   3614  HD2 PHE   249      17.609   1.452   2.618  1.00  0.00      PROA H
ATOM   3615  C   PHE   249      19.579   5.038   2.023  1.00  0.00      PROA C
ATOM   3616  O   PHE   249      19.922   6.201   2.216  1.00  0.00      PROA O
ATOM   3617  N   SER   250      18.770   4.666   1.007  1.00  0.00      PROA N
ATOM   3618  H   SER   250      18.620   3.686   0.813  1.00  0.00      PROA H
ATOM   3619  CA  SER   250      18.075   5.575   0.140  1.00  0.00      PROA C
ATOM   3620  HA  SER   250      18.072   6.571   0.583  1.00  0.00      PROA H
ATOM   3621  CB  SER   250      18.708   5.693  -1.256  1.00  0.00      PROA C
ATOM   3622  HB2 SER   250      18.769   4.705  -1.712  1.00  0.00      PROA H
ATOM   3623  HB3 SER   250      18.096   6.344  -1.880  1.00  0.00      PROA H
ATOM   3624  OG  SER   250      20.014   6.241  -1.149  1.00  0.00      PROA O
ATOM   3625  HG  SER   250      20.404   6.311  -2.023  1.00  0.00      PROA H
ATOM   3626  C   SER   250      16.719   4.966  -0.037  1.00  0.00      PROA C
ATOM   3627  O   SER   250      16.602   3.766  -0.284  1.00  0.00      PROA O
ATOM   3628  N   ARG   251      15.643   5.767   0.083  1.00  0.00      PROA N
ATOM   3629  H   ARG   251      15.765   6.757   0.246  1.00  0.00      PROA H
ATOM   3630  CA  ARG   251      14.353   5.153  -0.030  1.00  0.00      PROA C
ATOM   3631  HA  ARG   251      14.460   4.158  -0.463  1.00  0.00      PROA H
ATOM   3632  CB  ARG   251      13.634   4.997   1.321  1.00  0.00      PROA C
ATOM   3633  HB2 ARG   251      13.602   5.960   1.829  1.00  0.00      PROA H
ATOM   3634  HB3 ARG   251      12.617   4.641   1.153  1.00  0.00      PROA H
ATOM   3635  CG  ARG   251      14.338   3.997   2.244  1.00  0.00      PROA C
ATOM   3636  HG2 ARG   251      14.374   3.020   1.763  1.00  0.00      PROA H
ATOM   3637  HG3 ARG   251      15.353   4.340   2.445  1.00  0.00      PROA H
ATOM   3638  CD  ARG   251      13.662   3.798   3.601  1.00  0.00      PROA C
ATOM   3639  HD2 ARG   251      12.607   3.567   3.452  1.00  0.00      PROA H
ATOM   3640  HD3 ARG   251      14.142   2.975   4.130  1.00  0.00      PROA H
ATOM   3641  NE  ARG   251      13.809   5.062   4.371  1.00  0.00      PROA N
ATOM   3642  HE  ARG   251      14.490   5.739   4.059  1.00  0.00      PROA H
ATOM   3643  CZ  ARG   251      13.028   5.274   5.471  1.00  0.00      PROA C
ATOM   3644  NH1 ARG   251      12.107   4.338   5.843  1.00  0.00      PROA N
ATOM   3645 HH11 ARG   251      12.005   3.491   5.303  1.00  0.00      PROA H
ATOM   3646 HH12 ARG   251      11.530   4.498   6.657  1.00  0.00      PROA H
ATOM   3647  NH2 ARG   251      13.168   6.418   6.201  1.00  0.00      PROA N
ATOM   3648 HH21 ARG   251      13.851   7.108   5.926  1.00  0.00      PROA H
ATOM   3649 HH22 ARG   251      12.587   6.569   7.013  1.00  0.00      PROA H
ATOM   3650  C   ARG   251      13.492   5.966  -0.938  1.00  0.00      PROA C
ATOM   3651  O   ARG   251      13.621   7.183  -1.019  1.00  0.00      PROA O
ATOM   3652  N   SER   252      12.608   5.275  -1.687  1.00  0.00      PROA N
ATOM   3653  H   SER   252      12.585   4.266  -1.638  1.00  0.00      PROA H
ATOM   3654  CA  SER   252      11.697   5.949  -2.558  1.00  0.00      PROA C
ATOM   3655  HA  SER   252      11.556   6.974  -2.213  1.00  0.00      PROA H
ATOM   3656  CB  SER   252      12.185   6.012  -4.016  1.00  0.00      PROA C
ATOM   3657  HB2 SER   252      13.139   6.538  -4.058  1.00  0.00      PROA H
ATOM   3658  HB3 SER   252      12.311   5.000  -4.401  1.00  0.00      PROA H
ATOM   3659  OG  SER   252      11.242   6.701  -4.826  1.00  0.00      PROA O
ATOM   3660  HG  SER   252      11.561   6.732  -5.731  1.00  0.00      PROA H
ATOM   3661  C   SER   252      10.419   5.171  -2.537  1.00  0.00      PROA C
ATOM   3662  O   SER   252      10.411   3.964  -2.765  1.00  0.00      PROA O
ATOM   3663  N   SER   253       9.291   5.851  -2.257  1.00  0.00      PROA N
ATOM   3664  H   SER   253       9.333   6.842  -2.066  1.00  0.00      PROA H
ATOM   3665  CA  SER   253       8.044   5.142  -2.235  1.00  0.00      PROA C
ATOM   3666  HA  SER   253       8.204   4.115  -2.564  1.00  0.00      PROA H
ATOM   3667  CB  SER   253       7.403   5.088  -0.837  1.00  0.00      PROA C
ATOM   3668  HB2 SER   253       8.080   4.587  -0.146  1.00  0.00      PROA H
ATOM   3669  HB3 SER   253       7.211   6.102  -0.486  1.00  0.00      PROA H
ATOM   3670  OG  SER   253       6.175   4.375  -0.882  1.00  0.00      PROA O
ATOM   3671  HG  SER   253       5.788   4.350  -0.005  1.00  0.00      PROA H
ATOM   3672  C   SER   253       7.103   5.888  -3.126  1.00  0.00      PROA C
ATOM   3673  O   SER   253       6.982   7.111  -3.035  1.00  0.00      PROA O
ATOM   3674  N   THR   254       6.419   5.162  -4.031  1.00  0.00      PROA N
ATOM   3675  H   THR   254       6.563   4.164  -4.091  1.00  0.00      PROA H
ATOM   3676  CA  THR   254       5.485   5.807  -4.907  1.00  0.00      PROA C
ATOM   3677  HA  THR   254       5.281   6.814  -4.544  1.00  0.00      PROA H
ATOM   3678  CB  THR   254       5.972   5.931  -6.319  1.00  0.00      PROA C
ATOM   3679  HB  THR   254       5.259   6.515  -6.900  1.00  0.00      PROA H
ATOM   3680  CG2 THR   254       7.337   6.637  -6.292  1.00  0.00      PROA C
ATOM   3681 HG21 THR   254       8.040   6.048  -5.703  1.00  0.00      PROA H
ATOM   3682 HG22 THR   254       7.713   6.739  -7.310  1.00  0.00      PROA H
ATOM   3683 HG23 THR   254       7.227   7.624  -5.845  1.00  0.00      PROA H
ATOM   3684  OG1 THR   254       6.098   4.646  -6.911  1.00  0.00      PROA O
ATOM   3685  HG1 THR   254       6.411   4.739  -7.813  1.00  0.00      PROA H
ATOM   3686  C   THR   254       4.253   4.957  -4.945  1.00  0.00      PROA C
ATOM   3687  O   THR   254       4.317   3.752  -4.706  1.00  0.00      PROA O
ATOM   3688  N   SER   255       3.090   5.573  -5.238  1.00  0.00      PROA N
ATOM   3689  H   SER   255       3.078   6.564  -5.433  1.00  0.00      PROA H
ATOM   3690  CA  SER   255       1.867   4.823  -5.276  1.00  0.00      PROA C
ATOM   3691  HA  SER   255       2.094   3.758  -5.318  1.00  0.00      PROA H
ATOM   3692  CB  SER   255       0.967   5.053  -4.047  1.00  0.00      PROA C
ATOM   3693  HB2 SER   255       0.745   6.116  -3.953  1.00  0.00      PROA H
ATOM   3694  HB3 SER   255       0.036   4.498  -4.169  1.00  0.00      PROA H
ATOM   3695  OG  SER   255       1.617   4.610  -2.866  1.00  0.00      PROA O
ATOM   3696  HG  SER   255       1.045   4.760  -2.110  1.00  0.00      PROA H
ATOM   3697  C   SER   255       1.080   5.257  -6.473  1.00  0.00      PROA C
ATOM   3698  O   SER   255       1.232   6.377  -6.958  1.00  0.00      PROA O
ATOM   3699  N   ARG   256       0.234   4.350  -7.002  1.00  0.00      PROA N
ATOM   3700  H   ARG   256       0.185   3.419  -6.615  1.00  0.00      PROA H
ATOM   3701  CA  ARG   256      -0.611   4.674  -8.115  1.00  0.00      PROA C
ATOM   3702  HA  ARG   256      -0.651   5.756  -8.239  1.00  0.00      PROA H
ATOM   3703  CB  ARG   256      -0.113   4.068  -9.435  1.00  0.00      PROA C
ATOM   3704  HB2 ARG   256       0.877   4.463  -9.665  1.00  0.00      PROA H
ATOM   3705  HB3 ARG   256      -0.058   2.984  -9.339  1.00  0.00      PROA H
ATOM   3706  CG  ARG   256      -1.017   4.377 -10.626  1.00  0.00      PROA C
ATOM   3707  HG2 ARG   256      -2.015   3.982 -10.437  1.00  0.00      PROA H
ATOM   3708  HG3 ARG   256      -1.074   5.456 -10.769  1.00  0.00      PROA H
ATOM   3709  CD  ARG   256      -0.511   3.760 -11.927  1.00  0.00      PROA C
ATOM   3710  HD2 ARG   256       0.404   4.265 -12.237  1.00  0.00      PROA H
ATOM   3711  HD3 ARG   256      -0.306   2.701 -11.772  1.00  0.00      PROA H
ATOM   3712  NE  ARG   256      -1.572   3.936 -12.953  1.00  0.00      PROA N
ATOM   3713  HE  ARG   256      -2.480   3.528 -12.783  1.00  0.00      PROA H
ATOM   3714  CZ  ARG   256      -1.290   4.639 -14.088  1.00  0.00      PROA C
ATOM   3715  NH1 ARG   256      -0.071   5.237 -14.229  1.00  0.00      PROA N
ATOM   3716 HH11 ARG   256       0.616   5.156 -13.493  1.00  0.00      PROA H
ATOM   3717 HH12 ARG   256       0.138   5.757 -15.068  1.00  0.00      PROA H
ATOM   3718  NH2 ARG   256      -2.220   4.744 -15.081  1.00  0.00      PROA N
ATOM   3719 HH21 ARG   256      -3.121   4.299 -14.974  1.00  0.00      PROA H
ATOM   3720 HH22 ARG   256      -2.004   5.266 -15.918  1.00  0.00      PROA H
ATOM   3721  C   ARG   256      -1.955   4.078  -7.829  1.00  0.00      PROA C
ATOM   3722  O   ARG   256      -2.102   2.858  -7.777  1.00  0.00      PROA O
ATOM   3723  N   ILE   257      -2.987   4.928  -7.658  1.00  0.00      PROA N
ATOM   3724  H   ILE   257      -2.847   5.921  -7.773  1.00  0.00      PROA H
ATOM   3725  CA  ILE   257      -4.282   4.414  -7.314  1.00  0.00      PROA C
ATOM   3726  HA  ILE   257      -4.253   3.324  -7.317  1.00  0.00      PROA H
ATOM   3727  CB  ILE   257      -4.736   4.858  -5.955  1.00  0.00      PROA C
ATOM   3728  HB  ILE   257      -4.720   5.946  -5.903  1.00  0.00      PROA H
ATOM   3729  CG2 ILE   257      -6.167   4.341  -5.732  1.00  0.00      PROA C
ATOM   3730 HG21 ILE   257      -6.175   3.253  -5.792  1.00  0.00      PROA H
ATOM   3731 HG22 ILE   257      -6.518   4.653  -4.748  1.00  0.00      PROA H
ATOM   3732 HG23 ILE   257      -6.825   4.751  -6.499  1.00  0.00      PROA H
ATOM   3733  CG1 ILE   257      -3.745   4.387  -4.879  1.00  0.00      PROA C
ATOM   3734 HG12 ILE   257      -3.835   3.309  -4.748  1.00  0.00      PROA H
ATOM   3735 HG13 ILE   257      -2.729   4.632  -5.189  1.00  0.00      PROA H
ATOM   3736  CD1 ILE   257      -3.987   5.042  -3.519  1.00  0.00      PROA C
ATOM   3737 HD11 ILE   257      -4.992   4.801  -3.173  1.00  0.00      PROA H
ATOM   3738 HD12 ILE   257      -3.256   4.670  -2.801  1.00  0.00      PROA H
ATOM   3739 HD13 ILE   257      -3.886   6.123  -3.613  1.00  0.00      PROA H
ATOM   3740  C   ILE   257      -5.278   4.937  -8.301  1.00  0.00      PROA C
ATOM   3741  O   ILE   257      -5.246   6.114  -8.656  1.00  0.00      PROA O
ATOM   3742  N   VAL   258      -6.187   4.053  -8.771  1.00  0.00      PROA N
ATOM   3743  H   VAL   258      -6.159   3.091  -8.468  1.00  0.00      PROA H
ATOM   3744  CA  VAL   258      -7.210   4.433  -9.704  1.00  0.00      PROA C
ATOM   3745  HA  VAL   258      -7.000   5.430 -10.089  1.00  0.00      PROA H
ATOM   3746  CB  VAL   258      -7.321   3.512 -10.885  1.00  0.00      PROA C
ATOM   3747  HB  VAL   258      -7.530   2.500 -10.539  1.00  0.00      PROA H
ATOM   3748  CG1 VAL   258      -8.468   4.003 -11.786  1.00  0.00      PROA C
ATOM   3749 HG11 VAL   258      -8.256   5.017 -12.125  1.00  0.00      PROA H
ATOM   3750 HG12 VAL   258      -8.561   3.344 -12.649  1.00  0.00      PROA H
ATOM   3751 HG13 VAL   258      -9.402   3.997 -11.223  1.00  0.00      PROA H
ATOM   3752  CG2 VAL   258      -5.955   3.451 -11.592  1.00  0.00      PROA C
ATOM   3753 HG21 VAL   258      -5.204   3.074 -10.899  1.00  0.00      PROA H
ATOM   3754 HG22 VAL   258      -6.021   2.785 -12.453  1.00  0.00      PROA H
ATOM   3755 HG23 VAL   258      -5.673   4.449 -11.926  1.00  0.00      PROA H
ATOM   3756  C   VAL   258      -8.515   4.371  -8.971  1.00  0.00      PROA C
ATOM   3757  O   VAL   258      -8.789   3.417  -8.241  1.00  0.00      PROA O
ATOM   3758  N   ILE   259      -9.358   5.400  -9.175  1.00  0.00      PROA N
ATOM   3759  H   ILE   259      -9.142   6.101  -9.869  1.00  0.00      PROA H
ATOM   3760  CA  ILE   259     -10.582   5.573  -8.449  1.00  0.00      PROA C
ATOM   3761  HA  ILE   259     -10.767   4.693  -7.833  1.00  0.00      PROA H
ATOM   3762  CB  ILE   259     -10.450   6.793  -7.575  1.00  0.00      PROA C
ATOM   3763  HB  ILE   259      -9.713   6.605  -6.795  1.00  0.00      PROA H
ATOM   3764  CG2 ILE   259      -9.999   7.948  -8.474  1.00  0.00      PROA C
ATOM   3765 HG21 ILE   259     -10.742   8.114  -9.254  1.00  0.00      PROA H
ATOM   3766 HG22 ILE   259      -9.892   8.854  -7.877  1.00  0.00      PROA H
ATOM   3767 HG23 ILE   259      -9.042   7.700  -8.932  1.00  0.00      PROA H
ATOM   3768  CG1 ILE   259     -11.686   7.104  -6.735  1.00  0.00      PROA C
ATOM   3769 HG12 ILE   259     -12.534   7.295  -7.392  1.00  0.00      PROA H
ATOM   3770 HG13 ILE   259     -11.910   6.255  -6.090  1.00  0.00      PROA H
ATOM   3771  CD1 ILE   259     -11.459   8.339  -5.858  1.00  0.00      PROA C
ATOM   3772 HD11 ILE   259     -11.242   9.199  -6.491  1.00  0.00      PROA H
ATOM   3773 HD12 ILE   259     -12.355   8.538  -5.271  1.00  0.00      PROA H
ATOM   3774 HD13 ILE   259     -10.618   8.160  -5.189  1.00  0.00      PROA H
ATOM   3775  C   ILE   259     -11.689   5.777  -9.445  1.00  0.00      PROA C
ATOM   3776  O   ILE   259     -11.462   6.266 -10.553  1.00  0.00      PROA O
ATOM   3777  N   SER   260     -12.920   5.370  -9.065  1.00  0.00      PROA N
ATOM   3778  H   SER   260     -13.064   4.991  -8.140  1.00  0.00      PROA H
ATOM   3779  CA  SER   260     -14.087   5.435  -9.903  1.00  0.00      PROA C
ATOM   3780  HA  SER   260     -13.799   5.270 -10.941  1.00  0.00      PROA H
ATOM   3781  CB  SER   260     -15.159   4.393  -9.558  1.00  0.00      PROA C
ATOM   3782  HB2 SER   260     -15.395   4.452  -8.496  1.00  0.00      PROA H
ATOM   3783  HB3 SER   260     -16.058   4.589 -10.141  1.00  0.00      PROA H
ATOM   3784  OG  SER   260     -14.683   3.092  -9.858  1.00  0.00      PROA O
ATOM   3785  HG  SER   260     -15.358   2.446  -9.640  1.00  0.00      PROA H
ATOM   3786  C   SER   260     -14.743   6.778  -9.796  1.00  0.00      PROA C
ATOM   3787  O   SER   260     -14.143   7.760  -9.366  1.00  0.00      PROA O
ATOM   3788  N   GLU   261     -16.033   6.820 -10.189  1.00  0.00      PROA N
ATOM   3789  H   GLU   261     -16.520   5.965 -10.417  1.00  0.00      PROA H
ATOM   3790  CA  GLU   261     -16.797   8.031 -10.313  1.00  0.00      PROA C
ATOM   3791  HA  GLU   261     -16.401   8.628 -11.134  1.00  0.00      PROA H
ATOM   3792  CB  GLU   261     -18.292   7.804 -10.598  1.00  0.00      PROA C
ATOM   3793  HB2 GLU   261     -18.758   8.751 -10.873  1.00  0.00      PROA H
ATOM   3794  HB3 GLU   261     -18.403   7.094 -11.417  1.00  0.00      PROA H
ATOM   3795  CG  GLU   261     -19.050   7.246  -9.389  1.00  0.00      PROA C
ATOM   3796  HG2 GLU   261     -18.785   6.198  -9.246  1.00  0.00      PROA H
ATOM   3797  HG3 GLU   261     -18.782   7.813  -8.498  1.00  0.00      PROA H
ATOM   3798  CD  GLU   261     -20.543   7.370  -9.651  1.00  0.00      PROA C
ATOM   3799  OE1 GLU   261     -20.924   7.820 -10.765  1.00  0.00      PROA O
ATOM   3800  OE2 GLU   261     -21.329   7.015  -8.733  1.00  0.00      PROA O
ATOM   3801  C   GLU   261     -16.756   8.853  -9.064  1.00  0.00      PROA C
ATOM   3802  O   GLU   261     -16.740   8.348  -7.945  1.00  0.00      PROA O
ATOM   3803  N   SER   262     -16.709  10.185  -9.280  1.00  0.00      PROA N
ATOM   3804  H   SER   262     -16.587  10.541 -10.217  1.00  0.00      PROA H
ATOM   3805  CA  SER   262     -16.818  11.210  -8.279  1.00  0.00      PROA C
ATOM   3806  HA  SER   262     -16.787  12.189  -8.757  1.00  0.00      PROA H
ATOM   3807  CB  SER   262     -18.122  11.131  -7.468  1.00  0.00      PROA C
ATOM   3808  HB2 SER   262     -18.201  10.149  -7.000  1.00  0.00      PROA H
ATOM   3809  HB3 SER   262     -18.119  11.901  -6.697  1.00  0.00      PROA H
ATOM   3810  OG  SER   262     -19.239  11.331  -8.322  1.00  0.00      PROA O
ATOM   3811  HG  SER   262     -20.048  11.280  -7.808  1.00  0.00      PROA H
ATOM   3812  C   SER   262     -15.670  11.224  -7.321  1.00  0.00      PROA C
ATOM   3813  O   SER   262     -15.012  10.217  -7.071  1.00  0.00      PROA O
ATOM   3814  N   LEU   263     -15.370  12.448  -6.836  1.00  0.00      PROA N
ATOM   3815  H   LEU   263     -15.865  13.260  -7.174  1.00  0.00      PROA H
ATOM   3816  CA  LEU   263     -14.379  12.741  -5.844  1.00  0.00      PROA C
ATOM   3817  HA  LEU   263     -13.474  12.172  -6.054  1.00  0.00      PROA H
ATOM   3818  CB  LEU   263     -14.013  14.235  -5.820  1.00  0.00      PROA C
ATOM   3819  HB2 LEU   263     -13.650  14.536  -6.803  1.00  0.00      PROA H
ATOM   3820  HB3 LEU   263     -14.895  14.822  -5.563  1.00  0.00      PROA H
ATOM   3821  CG  LEU   263     -12.917  14.588  -4.801  1.00  0.00      PROA C
ATOM   3822  HG  LEU   263     -13.211  14.233  -3.814  1.00  0.00      PROA H
ATOM   3823  CD1 LEU   263     -11.583  13.930  -5.188  1.00  0.00      PROA C
ATOM   3824 HD11 LEU   263     -11.275  14.284  -6.172  1.00  0.00      PROA H
ATOM   3825 HD12 LEU   263     -10.822  14.193  -4.454  1.00  0.00      PROA H
ATOM   3826 HD13 LEU   263     -11.705  12.847  -5.213  1.00  0.00      PROA H
ATOM   3827  CD2 LEU   263     -12.810  16.108  -4.599  1.00  0.00      PROA C
ATOM   3828 HD21 LEU   263     -13.761  16.494  -4.232  1.00  0.00      PROA H
ATOM   3829 HD22 LEU   263     -12.026  16.324  -3.873  1.00  0.00      PROA H
ATOM   3830 HD23 LEU   263     -12.566  16.585  -5.548  1.00  0.00      PROA H
ATOM   3831  C   LEU   263     -14.882  12.372  -4.472  1.00  0.00      PROA C
ATOM   3832  O   LEU   263     -14.079  12.115  -3.578  1.00  0.00      PROA O
ATOM   3833  N   LYS   264     -16.207  12.541  -4.238  1.00  0.00      PROA N
ATOM   3834  H   LYS   264     -16.809  12.889  -4.970  1.00  0.00      PROA H
ATOM   3835  CA  LYS   264     -16.888  12.263  -2.992  1.00  0.00      PROA C
ATOM   3836  HA  LYS   264     -16.251  12.553  -2.156  1.00  0.00      PROA H
ATOM   3837  CB  LYS   264     -18.212  13.044  -2.892  1.00  0.00      PROA C
ATOM   3838  HB2 LYS   264     -18.065  14.058  -3.264  1.00  0.00      PROA H
ATOM   3839  HB3 LYS   264     -18.975  12.545  -3.490  1.00  0.00      PROA H
ATOM   3840  CG  LYS   264     -18.785  13.177  -1.479  1.00  0.00      PROA C
ATOM   3841  HG2 LYS   264     -19.838  13.453  -1.537  1.00  0.00      PROA H
ATOM   3842  HG3 LYS   264     -18.688  12.226  -0.956  1.00  0.00      PROA H
ATOM   3843  CD  LYS   264     -18.080  14.238  -0.632  1.00  0.00      PROA C
ATOM   3844  HD2 LYS   264     -17.038  13.953  -0.485  1.00  0.00      PROA H
ATOM   3845  HD3 LYS   264     -18.124  15.200  -1.143  1.00  0.00      PROA H
ATOM   3846  CE  LYS   264     -18.703  14.427   0.754  1.00  0.00      PROA C
ATOM   3847  HE2 LYS   264     -19.757  14.683   0.648  1.00  0.00      PROA H
ATOM   3848  HE3 LYS   264     -18.611  13.502   1.324  1.00  0.00      PROA H
ATOM   3849  NZ  LYS   264     -18.005  15.515   1.472  1.00  0.00      PROA N
ATOM   3850  HZ1 LYS   264     -18.091  16.374   0.947  1.00  0.00      PROA H
ATOM   3851  HZ2 LYS   264     -18.419  15.636   2.385  1.00  0.00      PROA H
ATOM   3852  HZ3 LYS   264     -17.028  15.279   1.574  1.00  0.00      PROA H
ATOM   3853  C   LYS   264     -17.245  10.815  -2.773  1.00  0.00      PROA C
ATOM   3854  O   LYS   264     -16.969  10.252  -1.714  1.00  0.00      PROA O
ATOM   3855  N   HID   265     -17.896  10.173  -3.770  1.00  0.00      PROA N
ATOM   3856  H   HID   265     -18.073  10.646  -4.644  1.00  0.00      PROA H
ATOM   3857  CA  HID   265     -18.345   8.814  -3.603  1.00  0.00      PROA C
ATOM   3858  HA  HID   265     -18.013   8.437  -2.636  1.00  0.00      PROA H
ATOM   3859  CB  HID   265     -19.872   8.654  -3.654  1.00  0.00      PROA C
ATOM   3860  HB2 HID   265     -20.257   9.121  -4.560  1.00  0.00      PROA H
ATOM   3861  HB3 HID   265     -20.126   7.594  -3.656  1.00  0.00      PROA H
ATOM   3862  CG  HID   265     -20.545   9.292  -2.476  1.00  0.00      PROA C
ATOM   3863  ND1 HID   265     -20.572   8.733  -1.217  1.00  0.00      PROA N
ATOM   3864  HD1 HID   265     -20.153   7.854  -0.948  1.00  0.00      PROA H
ATOM   3865  CE1 HID   265     -21.265   9.588  -0.423  1.00  0.00      PROA C
ATOM   3866  HE1 HID   265     -21.417   9.354   0.630  1.00  0.00      PROA H
ATOM   3867  NE2 HID   265     -21.685  10.651  -1.083  1.00  0.00      PROA N
ATOM   3868  CD2 HID   265     -21.230  10.464  -2.376  1.00  0.00      PROA C
ATOM   3869  HD2 HID   265     -21.480  11.252  -3.086  1.00  0.00      PROA H
ATOM   3870  C   HID   265     -17.773   8.017  -4.723  1.00  0.00      PROA C
ATOM   3871  O   HID   265     -18.213   8.120  -5.866  1.00  0.00      PROA O
ATOM   3872  N   PHE   266     -16.780   7.170  -4.402  1.00  0.00      PROA N
ATOM   3873  H   PHE   266     -16.517   7.044  -3.435  1.00  0.00      PROA H
ATOM   3874  CA  PHE   266     -16.096   6.445  -5.422  1.00  0.00      PROA C
ATOM   3875  HA  PHE   266     -16.750   6.326  -6.286  1.00  0.00      PROA H
ATOM   3876  CB  PHE   266     -14.820   7.166  -5.884  1.00  0.00      PROA C
ATOM   3877  HB2 PHE   266     -14.246   6.508  -6.536  1.00  0.00      PROA H
ATOM   3878  HB3 PHE   266     -15.090   8.071  -6.428  1.00  0.00      PROA H
ATOM   3879  CG  PHE   266     -14.022   7.512  -4.670  1.00  0.00      PROA C
ATOM   3880  CD1 PHE   266     -13.235   6.576  -4.038  1.00  0.00      PROA C
ATOM   3881  HD1 PHE   266     -13.190   5.555  -4.419  1.00  0.00      PROA H
ATOM   3882  CE1 PHE   266     -12.500   6.913  -2.924  1.00  0.00      PROA C
ATOM   3883  HE1 PHE   266     -11.882   6.163  -2.431  1.00  0.00      PROA H
ATOM   3884  CZ  PHE   266     -12.542   8.194  -2.428  1.00  0.00      PROA C
ATOM   3885  HZ  PHE   266     -11.960   8.455  -1.544  1.00  0.00      PROA H
ATOM   3886  CE2 PHE   266     -13.319   9.139  -3.052  1.00  0.00      PROA C
ATOM   3887  HE2 PHE   266     -13.355  10.158  -2.665  1.00  0.00      PROA H
ATOM   3888  CD2 PHE   266     -14.052   8.794  -4.167  1.00  0.00      PROA C
ATOM   3889  HD2 PHE   266     -14.662   9.556  -4.651  1.00  0.00      PROA H
ATOM   3890  C   PHE   266     -15.741   5.080  -4.921  1.00  0.00      PROA C
ATOM   3891  O   PHE   266     -15.967   4.751  -3.756  1.00  0.00      PROA O
ATOM   3892  N   THR   267     -15.212   4.238  -5.836  1.00  0.00      PROA N
ATOM   3893  H   THR   267     -15.085   4.544  -6.790  1.00  0.00      PROA H
ATOM   3894  CA  THR   267     -14.811   2.898  -5.518  1.00  0.00      PROA C
ATOM   3895  HA  THR   267     -14.953   2.718  -4.453  1.00  0.00      PROA H
ATOM   3896  CB  THR   267     -15.599   1.857  -6.267  1.00  0.00      PROA C
ATOM   3897  HB  THR   267     -15.458   1.995  -7.339  1.00  0.00      PROA H
ATOM   3898  CG2 THR   267     -15.105   0.462  -5.856  1.00  0.00      PROA C
ATOM   3899 HG21 THR   267     -15.246   0.327  -4.783  1.00  0.00      PROA H
ATOM   3900 HG22 THR   267     -15.671  -0.298  -6.394  1.00  0.00      PROA H
ATOM   3901 HG23 THR   267     -14.046   0.364  -6.097  1.00  0.00      PROA H
ATOM   3902  OG1 THR   267     -16.983   1.984  -5.981  1.00  0.00      PROA O
ATOM   3903  HG1 THR   267     -17.472   1.314  -6.465  1.00  0.00      PROA H
ATOM   3904  C   THR   267     -13.376   2.742  -5.935  1.00  0.00      PROA C
ATOM   3905  O   THR   267     -12.946   3.299  -6.944  1.00  0.00      PROA O
ATOM   3906  N   ILE   268     -12.592   1.959  -5.162  1.00  0.00      PROA N
ATOM   3907  H   ILE   268     -12.987   1.478  -4.366  1.00  0.00      PROA H
ATOM   3908  CA  ILE   268     -11.190   1.789  -5.447  1.00  0.00      PROA C
ATOM   3909  HA  ILE   268     -10.802   2.693  -5.916  1.00  0.00      PROA H
ATOM   3910  CB  ILE   268     -10.382   1.526  -4.209  1.00  0.00      PROA C
ATOM   3911  HB  ILE   268     -10.840   0.717  -3.640  1.00  0.00      PROA H
ATOM   3912  CG2 ILE   268      -8.954   1.127  -4.618  1.00  0.00      PROA C
ATOM   3913 HG21 ILE   268      -8.500   1.937  -5.189  1.00  0.00      PROA H
ATOM   3914 HG22 ILE   268      -8.360   0.934  -3.725  1.00  0.00      PROA H
ATOM   3915 HG23 ILE   268      -8.990   0.227  -5.232  1.00  0.00      PROA H
ATOM   3916  CG1 ILE   268     -10.436   2.745  -3.273  1.00  0.00      PROA C
ATOM   3917 HG12 ILE   268      -9.853   3.559  -3.702  1.00  0.00      PROA H
ATOM   3918 HG13 ILE   268     -11.471   3.064  -3.151  1.00  0.00      PROA H
ATOM   3919  CD1 ILE   268      -9.875   2.459  -1.882  1.00  0.00      PROA C
ATOM   3920 HD11 ILE   268      -8.832   2.154  -1.966  1.00  0.00      PROA H
ATOM   3921 HD12 ILE   268      -9.942   3.359  -1.271  1.00  0.00      PROA H
ATOM   3922 HD13 ILE   268     -10.450   1.659  -1.415  1.00  0.00      PROA H
ATOM   3923  C   ILE   268     -11.020   0.609  -6.364  1.00  0.00      PROA C
ATOM   3924  O   ILE   268     -11.490  -0.489  -6.067  1.00  0.00      PROA O
ATOM   3925  N   GLN   269     -10.454   0.855  -7.571  1.00  0.00      PROA N
ATOM   3926  H   GLN   269     -10.203   1.799  -7.827  1.00  0.00      PROA H
ATOM   3927  CA  GLN   269     -10.172  -0.160  -8.556  1.00  0.00      PROA C
ATOM   3928  HA  GLN   269     -10.943  -0.930  -8.517  1.00  0.00      PROA H
ATOM   3929  CB  GLN   269     -10.141   0.419  -9.981  1.00  0.00      PROA C
ATOM   3930  HB2 GLN   269      -9.395   1.212 -10.035  1.00  0.00      PROA H
ATOM   3931  HB3 GLN   269      -9.885  -0.369 -10.689  1.00  0.00      PROA H
ATOM   3932  CG  GLN   269     -11.479   1.020 -10.431  1.00  0.00      PROA C
ATOM   3933  HG2 GLN   269     -11.925   1.573  -9.605  1.00  0.00      PROA H
ATOM   3934  HG3 GLN   269     -11.310   1.694 -11.271  1.00  0.00      PROA H
ATOM   3935  CD  GLN   269     -12.409  -0.109 -10.857  1.00  0.00      PROA C
ATOM   3936  OE1 GLN   269     -12.110  -1.286 -10.663  1.00  0.00      PROA O
ATOM   3937  NE2 GLN   269     -13.569   0.260 -11.467  1.00  0.00      PROA N
ATOM   3938 HE21 GLN   269     -14.223  -0.447 -11.770  1.00  0.00      PROA H
ATOM   3939 HE22 GLN   269     -13.769   1.239 -11.614  1.00  0.00      PROA H
ATOM   3940  C   GLN   269      -8.869  -0.885  -8.354  1.00  0.00      PROA C
ATOM   3941  O   GLN   269      -8.826  -2.114  -8.393  1.00  0.00      PROA O
ATOM   3942  N   SER   270      -7.757  -0.143  -8.145  1.00  0.00      PROA N
ATOM   3943  H   SER   270      -7.827   0.862  -8.075  1.00  0.00      PROA H
ATOM   3944  CA  SER   270      -6.487  -0.808  -8.028  1.00  0.00      PROA C
ATOM   3945  HA  SER   270      -6.617  -1.748  -7.492  1.00  0.00      PROA H
ATOM   3946  CB  SER   270      -5.833  -1.140  -9.381  1.00  0.00      PROA C
ATOM   3947  HB2 SER   270      -4.959  -1.770  -9.218  1.00  0.00      PROA H
ATOM   3948  HB3 SER   270      -6.549  -1.668 -10.011  1.00  0.00      PROA H
ATOM   3949  OG  SER   270      -5.429   0.051 -10.037  1.00  0.00      PROA O
ATOM   3950  HG  SER   270      -5.023  -0.169 -10.879  1.00  0.00      PROA H
ATOM   3951  C   SER   270      -5.545   0.089  -7.285  1.00  0.00      PROA C
ATOM   3952  O   SER   270      -5.625   1.310  -7.389  1.00  0.00      PROA O
ATOM   3953  N   SER   271      -4.622  -0.517  -6.504  1.00  0.00      PROA N
ATOM   3954  H   SER   271      -4.595  -1.525  -6.444  1.00  0.00      PROA H
ATOM   3955  CA  SER   271      -3.670   0.249  -5.752  1.00  0.00      PROA C
ATOM   3956  HA  SER   271      -3.586   1.248  -6.181  1.00  0.00      PROA H
ATOM   3957  CB  SER   271      -4.067   0.406  -4.272  1.00  0.00      PROA C
ATOM   3958  HB2 SER   271      -5.027   0.917  -4.205  1.00  0.00      PROA H
ATOM   3959  HB3 SER   271      -4.148  -0.579  -3.811  1.00  0.00      PROA H
ATOM   3960  OG  SER   271      -3.092   1.163  -3.572  1.00  0.00      PROA O
ATOM   3961  HG  SER   271      -3.355   1.251  -2.653  1.00  0.00      PROA H
ATOM   3962  C   SER   271      -2.372  -0.496  -5.775  1.00  0.00      PROA C
ATOM   3963  O   SER   271      -2.332  -1.695  -5.509  1.00  0.00      PROA O
ATOM   3964  N   VAL   272      -1.268   0.215  -6.090  1.00  0.00      PROA N
ATOM   3965  H   VAL   272      -1.343   1.202  -6.290  1.00  0.00      PROA H
ATOM   3966  CA  VAL   272       0.017  -0.419  -6.145  1.00  0.00      PROA C
ATOM   3967  HA  VAL   272      -0.023  -1.369  -5.611  1.00  0.00      PROA H
ATOM   3968  CB  VAL   272       0.474  -0.705  -7.547  1.00  0.00      PROA C
ATOM   3969  HB  VAL   272       0.400   0.203  -8.146  1.00  0.00      PROA H
ATOM   3970  CG1 VAL   272       1.935  -1.182  -7.500  1.00  0.00      PROA C
ATOM   3971 HG11 VAL   272       2.002  -2.087  -6.897  1.00  0.00      PROA H
ATOM   3972 HG12 VAL   272       2.281  -1.394  -8.511  1.00  0.00      PROA H
ATOM   3973 HG13 VAL   272       2.557  -0.404  -7.058  1.00  0.00      PROA H
ATOM   3974  CG2 VAL   272      -0.480  -1.737  -8.170  1.00  0.00      PROA C
ATOM   3975 HG21 VAL   272      -1.493  -1.334  -8.184  1.00  0.00      PROA H
ATOM   3976 HG22 VAL   272      -0.164  -1.956  -9.190  1.00  0.00      PROA H
ATOM   3977 HG23 VAL   272      -0.462  -2.652  -7.580  1.00  0.00      PROA H
ATOM   3978  C   VAL   272       1.024   0.501  -5.525  1.00  0.00      PROA C
ATOM   3979  O   VAL   272       0.964   1.718  -5.701  1.00  0.00      PROA O
ATOM   3980  N   THR   273       1.986  -0.075  -4.772  1.00  0.00      PROA N
ATOM   3981  H   THR   273       1.994  -1.076  -4.643  1.00  0.00      PROA H
ATOM   3982  CA  THR   273       3.014   0.704  -4.141  1.00  0.00      PROA C
ATOM   3983  HA  THR   273       2.918   1.747  -4.443  1.00  0.00      PROA H
ATOM   3984  CB  THR   273       2.946   0.654  -2.641  1.00  0.00      PROA C
ATOM   3985  HB  THR   273       1.941   0.921  -2.313  1.00  0.00      PROA H
ATOM   3986  CG2 THR   273       3.284  -0.775  -2.186  1.00  0.00      PROA C
ATOM   3987 HG21 THR   273       4.288  -1.035  -2.522  1.00  0.00      PROA H
ATOM   3988 HG22 THR   273       3.240  -0.831  -1.099  1.00  0.00      PROA H
ATOM   3989 HG23 THR   273       2.565  -1.473  -2.615  1.00  0.00      PROA H
ATOM   3990  OG1 THR   273       3.853   1.582  -2.065  1.00  0.00      PROA O
ATOM   3991  HG1 THR   273       3.794   1.535  -1.108  1.00  0.00      PROA H
ATOM   3992  C   THR   273       4.331   0.119  -4.547  1.00  0.00      PROA C
ATOM   3993  O   THR   273       4.438  -1.082  -4.784  1.00  0.00      PROA O
ATOM   3994  N   THR   274       5.369   0.972  -4.674  1.00  0.00      PROA N
ATOM   3995  H   THR   274       5.232   1.961  -4.522  1.00  0.00      PROA H
ATOM   3996  CA  THR   274       6.673   0.485  -5.024  1.00  0.00      PROA C
ATOM   3997  HA  THR   274       6.703  -0.597  -4.900  1.00  0.00      PROA H
ATOM   3998  CB  THR   274       7.050   0.792  -6.445  1.00  0.00      PROA C
ATOM   3999  HB  THR   274       7.044   1.871  -6.599  1.00  0.00      PROA H
ATOM   4000  CG2 THR   274       8.459   0.243  -6.738  1.00  0.00      PROA C
ATOM   4001 HG21 THR   274       8.467  -0.837  -6.587  1.00  0.00      PROA H
ATOM   4002 HG22 THR   274       8.729   0.467  -7.770  1.00  0.00      PROA H
ATOM   4003 HG23 THR   274       9.178   0.709  -6.065  1.00  0.00      PROA H
ATOM   4004  OG1 THR   274       6.107   0.198  -7.324  1.00  0.00      PROA O
ATOM   4005  HG1 THR   274       6.348   0.394  -8.232  1.00  0.00      PROA H
ATOM   4006  C   THR   274       7.661   1.140  -4.112  1.00  0.00      PROA C
ATOM   4007  O   THR   274       7.545   2.324  -3.790  1.00  0.00      PROA O
ATOM   4008  N   SER   275       8.663   0.367  -3.654  1.00  0.00      PROA N
ATOM   4009  H   SER   275       8.726  -0.599  -3.939  1.00  0.00      PROA H
ATOM   4010  CA  SER   275       9.655   0.888  -2.760  1.00  0.00      PROA C
ATOM   4011  HA  SER   275       9.583   1.975  -2.729  1.00  0.00      PROA H
ATOM   4012  CB  SER   275       9.499   0.367  -1.320  1.00  0.00      PROA C
ATOM   4013  HB2 SER   275       8.526   0.663  -0.930  1.00  0.00      PROA H
ATOM   4014  HB3 SER   275       9.577  -0.720  -1.315  1.00  0.00      PROA H
ATOM   4015  OG  SER   275      10.516   0.908  -0.489  1.00  0.00      PROA O
ATOM   4016  HG  SER   275      10.408   0.576   0.405  1.00  0.00      PROA H
ATOM   4017  C   SER   275      10.983   0.413  -3.253  1.00  0.00      PROA C
ATOM   4018  O   SER   275      11.075  -0.639  -3.887  1.00  0.00      PROA O
ATOM   4019  N   LYS   276      12.048   1.198  -2.990  1.00  0.00      PROA N
ATOM   4020  H   LYS   276      11.926   2.061  -2.479  1.00  0.00      PROA H
ATOM   4021  CA  LYS   276      13.357   0.812  -3.433  1.00  0.00      PROA C
ATOM   4022  HA  LYS   276      13.382  -0.265  -3.599  1.00  0.00      PROA H
ATOM   4023  CB  LYS   276      13.765   1.503  -4.747  1.00  0.00      PROA C
ATOM   4024  HB2 LYS   276      13.054   1.241  -5.531  1.00  0.00      PROA H
ATOM   4025  HB3 LYS   276      13.766   2.583  -4.605  1.00  0.00      PROA H
ATOM   4026  CG  LYS   276      15.155   1.110  -5.247  1.00  0.00      PROA C
ATOM   4027  HG2 LYS   276      15.910   1.498  -4.564  1.00  0.00      PROA H
ATOM   4028  HG3 LYS   276      15.231   0.024  -5.294  1.00  0.00      PROA H
ATOM   4029  CD  LYS   276      15.471   1.656  -6.642  1.00  0.00      PROA C
ATOM   4030  HD2 LYS   276      14.806   1.194  -7.372  1.00  0.00      PROA H
ATOM   4031  HD3 LYS   276      15.325   2.736  -6.652  1.00  0.00      PROA H
ATOM   4032  CE  LYS   276      16.907   1.382  -7.088  1.00  0.00      PROA C
ATOM   4033  HE2 LYS   276      17.601   1.829  -6.377  1.00  0.00      PROA H
ATOM   4034  HE3 LYS   276      17.075   0.306  -7.131  1.00  0.00      PROA H
ATOM   4035  NZ  LYS   276      17.148   1.962  -8.429  1.00  0.00      PROA N
ATOM   4036  HZ1 LYS   276      16.998   2.961  -8.396  1.00  0.00      PROA H
ATOM   4037  HZ2 LYS   276      18.099   1.774  -8.712  1.00  0.00      PROA H
ATOM   4038  HZ3 LYS   276      16.511   1.549  -9.095  1.00  0.00      PROA H
ATOM   4039  C   LYS   276      14.342   1.252  -2.390  1.00  0.00      PROA C
ATOM   4040  O   LYS   276      14.222   2.334  -1.818  1.00  0.00      PROA O
ATOM   4041  N   MET   277      15.346   0.397  -2.099  1.00  0.00      PROA N
ATOM   4042  H   MET   277      15.369  -0.518  -2.526  1.00  0.00      PROA H
ATOM   4043  CA  MET   277      16.390   0.767  -1.186  1.00  0.00      PROA C
ATOM   4044  HA  MET   277      16.308   1.828  -0.950  1.00  0.00      PROA H
ATOM   4045  CB  MET   277      16.393   0.022   0.166  1.00  0.00      PROA C
ATOM   4046  HB2 MET   277      16.241  -1.044  -0.006  1.00  0.00      PROA H
ATOM   4047  HB3 MET   277      17.350   0.176   0.665  1.00  0.00      PROA H
ATOM   4048  CG  MET   277      15.304   0.473   1.145  1.00  0.00      PROA C
ATOM   4049  HG2 MET   277      15.531   0.094   2.142  1.00  0.00      PROA H
ATOM   4050  HG3 MET   277      15.268   1.563   1.172  1.00  0.00      PROA H
ATOM   4051  SD  MET   277      13.623  -0.087   0.753  1.00  0.00      PROA S
ATOM   4052  CE  MET   277      13.870  -1.774   1.378  1.00  0.00      PROA C
ATOM   4053  HE1 MET   277      14.128  -1.736   2.436  1.00  0.00      PROA H
ATOM   4054  HE2 MET   277      12.952  -2.348   1.250  1.00  0.00      PROA H
ATOM   4055  HE3 MET   277      14.677  -2.253   0.824  1.00  0.00      PROA H
ATOM   4056  C   MET   277      17.699   0.474  -1.850  1.00  0.00      PROA C
ATOM   4057  O   MET   277      17.863  -0.549  -2.512  1.00  0.00      PROA O
ATOM   4058  N   MET   278      18.672   1.393  -1.696  1.00  0.00      PROA N
ATOM   4059  H   MET   278      18.497   2.228  -1.155  1.00  0.00      PROA H
ATOM   4060  CA  MET   278      19.958   1.187  -2.303  1.00  0.00      PROA C
ATOM   4061  HA  MET   278      19.992   0.195  -2.756  1.00  0.00      PROA H
ATOM   4062  CB  MET   278      20.271   2.214  -3.403  1.00  0.00      PROA C
ATOM   4063  HB2 MET   278      20.181   3.222  -2.996  1.00  0.00      PROA H
ATOM   4064  HB3 MET   278      21.287   2.060  -3.767  1.00  0.00      PROA H
ATOM   4065  CG  MET   278      19.328   2.113  -4.605  1.00  0.00      PROA C
ATOM   4066  HG2 MET   278      19.418   1.125  -5.056  1.00  0.00      PROA H
ATOM   4067  HG3 MET   278      18.301   2.270  -4.275  1.00  0.00      PROA H
ATOM   4068  SD  MET   278      19.653   3.327  -5.919  1.00  0.00      PROA S
ATOM   4069  CE  MET   278      18.941   4.732  -5.015  1.00  0.00      PROA C
ATOM   4070  HE1 MET   278      19.485   4.878  -4.082  1.00  0.00      PROA H
ATOM   4071  HE2 MET   278      19.017   5.633  -5.624  1.00  0.00      PROA H
ATOM   4072  HE3 MET   278      17.892   4.530  -4.796  1.00  0.00      PROA H
ATOM   4073  C   MET   278      21.000   1.340  -1.242  1.00  0.00      PROA C
ATOM   4074  O   MET   278      20.981   2.310  -0.488  1.00  0.00      PROA O
ATOM   4075  N   VAL   279      21.940   0.374  -1.144  1.00  0.00      PROA N
ATOM   4076  H   VAL   279      21.912  -0.422  -1.765  1.00  0.00      PROA H
ATOM   4077  CA  VAL   279      22.971   0.495  -0.152  1.00  0.00      PROA C
ATOM   4078  HA  VAL   279      23.063   1.538   0.151  1.00  0.00      PROA H
ATOM   4079  CB  VAL   279      22.702  -0.311   1.082  1.00  0.00      PROA C
ATOM   4080  HB  VAL   279      22.577  -1.360   0.811  1.00  0.00      PROA H
ATOM   4081  CG1 VAL   279      23.897  -0.157   2.037  1.00  0.00      PROA C
ATOM   4082 HG11 VAL   279      24.019   0.894   2.300  1.00  0.00      PROA H
ATOM   4083 HG12 VAL   279      23.717  -0.738   2.942  1.00  0.00      PROA H
ATOM   4084 HG13 VAL   279      24.802  -0.516   1.549  1.00  0.00      PROA H
ATOM   4085  CG2 VAL   279      21.360   0.145   1.675  1.00  0.00      PROA C
ATOM   4086 HG21 VAL   279      20.567  -0.015   0.945  1.00  0.00      PROA H
ATOM   4087 HG22 VAL   279      21.146  -0.431   2.576  1.00  0.00      PROA H
ATOM   4088 HG23 VAL   279      21.415   1.204   1.926  1.00  0.00      PROA H
ATOM   4089  C   VAL   279      24.267   0.015  -0.727  1.00  0.00      PROA C
ATOM   4090  O   VAL   279      24.301  -0.861  -1.589  1.00  0.00      PROA O
ATOM   4091  N   SER   280      25.384   0.605  -0.256  1.00  0.00      PROA N
ATOM   4092  H   SER   280      25.314   1.347   0.426  1.00  0.00      PROA H
ATOM   4093  CA  SER   280      26.683   0.193  -0.710  1.00  0.00      PROA C
ATOM   4094  HA  SER   280      26.619  -0.131  -1.749  1.00  0.00      PROA H
ATOM   4095  CB  SER   280      27.725   1.323  -0.633  1.00  0.00      PROA C
ATOM   4096  HB2 SER   280      27.404   2.158  -1.256  1.00  0.00      PROA H
ATOM   4097  HB3 SER   280      27.824   1.657   0.400  1.00  0.00      PROA H
ATOM   4098  OG  SER   280      28.987   0.868  -1.090  1.00  0.00      PROA O
ATOM   4099  HG  SER   280      29.625   1.583  -1.036  1.00  0.00      PROA H
ATOM   4100  C   SER   280      27.123  -0.908   0.203  1.00  0.00      PROA C
ATOM   4101  O   SER   280      27.089  -0.777   1.425  1.00  0.00      PROA O
ATOM   4102  N   PRO   281      27.532  -2.007  -0.360  1.00  0.00      PROA N
ATOM   4103  CD  PRO   281      27.131  -2.389  -1.703  1.00  0.00      PROA C
ATOM   4104  HD2 PRO   281      27.811  -1.941  -2.427  1.00  0.00      PROA H
ATOM   4105  HD3 PRO   281      26.116  -2.039  -1.893  1.00  0.00      PROA H
ATOM   4106  CG  PRO   281      27.212  -3.926  -1.719  1.00  0.00      PROA C
ATOM   4107  HG2 PRO   281      27.621  -4.258  -2.673  1.00  0.00      PROA H
ATOM   4108  HG3 PRO   281      26.215  -4.344  -1.585  1.00  0.00      PROA H
ATOM   4109  CB  PRO   281      28.140  -4.276  -0.536  1.00  0.00      PROA C
ATOM   4110  HB2 PRO   281      29.171  -4.329  -0.885  1.00  0.00      PROA H
ATOM   4111  HB3 PRO   281      27.849  -5.240  -0.119  1.00  0.00      PROA H
ATOM   4112  CA  PRO   281      27.918  -3.128   0.446  1.00  0.00      PROA C
ATOM   4113  HA  PRO   281      27.062  -3.471   1.026  1.00  0.00      PROA H
ATOM   4114  C   PRO   281      29.091  -2.851   1.343  1.00  0.00      PROA C
ATOM   4115  O   PRO   281      29.028  -3.179   2.527  1.00  0.00      PROA O
ATOM   4116  N   ARG   282      30.168  -2.275   0.775  1.00  0.00      PROA N
ATOM   4117  H   ARG   282      30.146  -2.015  -0.201  1.00  0.00      PROA H
ATOM   4118  CA  ARG   282      31.414  -1.970   1.428  1.00  0.00      PROA C
ATOM   4119  HA  ARG   282      31.639  -2.743   2.162  1.00  0.00      PROA H
ATOM   4120  CB  ARG   282      32.589  -1.895   0.450  1.00  0.00      PROA C
ATOM   4121  HB2 ARG   282      32.309  -1.287  -0.411  1.00  0.00      PROA H
ATOM   4122  HB3 ARG   282      33.448  -1.445   0.947  1.00  0.00      PROA H
ATOM   4123  CG  ARG   282      32.976  -3.290  -0.037  1.00  0.00      PROA C
ATOM   4124  HG2 ARG   282      33.146  -3.940   0.821  1.00  0.00      PROA H
ATOM   4125  HG3 ARG   282      32.171  -3.698  -0.648  1.00  0.00      PROA H
ATOM   4126  CD  ARG   282      34.246  -3.321  -0.885  1.00  0.00      PROA C
ATOM   4127  HD2 ARG   282      34.045  -2.870  -1.857  1.00  0.00      PROA H
ATOM   4128  HD3 ARG   282      35.034  -2.761  -0.382  1.00  0.00      PROA H
ATOM   4129  NE  ARG   282      34.628  -4.752  -1.035  1.00  0.00      PROA N
ATOM   4130  HE  ARG   282      35.284  -5.147  -0.377  1.00  0.00      PROA H
ATOM   4131  CZ  ARG   282      34.098  -5.506  -2.039  1.00  0.00      PROA C
ATOM   4132  NH1 ARG   282      33.259  -4.939  -2.953  1.00  0.00      PROA N
ATOM   4133 HH11 ARG   282      33.031  -3.957  -2.884  1.00  0.00      PROA H
ATOM   4134 HH12 ARG   282      32.870  -5.503  -3.695  1.00  0.00      PROA H
ATOM   4135  NH2 ARG   282      34.413  -6.831  -2.127  1.00  0.00      PROA N
ATOM   4136 HH21 ARG   282      35.035  -7.245  -1.448  1.00  0.00      PROA H
ATOM   4137 HH22 ARG   282      34.022  -7.391  -2.870  1.00  0.00      PROA H
ATOM   4138  C   ARG   282      31.367  -0.724   2.256  1.00  0.00      PROA C
ATOM   4139  O   ARG   282      32.181  -0.566   3.164  1.00  0.00      PROA O
ATOM   4140  N   LEU   283      30.437   0.198   1.951  1.00  0.00      PROA N
ATOM   4141  H   LEU   283      29.754   0.008   1.232  1.00  0.00      PROA H
ATOM   4142  CA  LEU   283      30.321   1.487   2.585  1.00  0.00      PROA C
ATOM   4143  HA  LEU   283      29.315   1.878   2.435  1.00  0.00      PROA H
ATOM   4144  CB  LEU   283      30.579   1.452   4.098  1.00  0.00      PROA C
ATOM   4145  HB2 LEU   283      31.568   1.034   4.289  1.00  0.00      PROA H
ATOM   4146  HB3 LEU   283      30.530   2.464   4.500  1.00  0.00      PROA H
ATOM   4147  CG  LEU   283      29.548   0.592   4.856  1.00  0.00      PROA C
ATOM   4148  HG  LEU   283      29.602  -0.437   4.501  1.00  0.00      PROA H
ATOM   4149  CD1 LEU   283      29.817   0.600   6.368  1.00  0.00      PROA C
ATOM   4150 HD11 LEU   283      29.757   1.622   6.743  1.00  0.00      PROA H
ATOM   4151 HD12 LEU   283      29.072  -0.016   6.873  1.00  0.00      PROA H
ATOM   4152 HD13 LEU   283      30.812   0.199   6.563  1.00  0.00      PROA H
ATOM   4153  CD2 LEU   283      28.106   0.987   4.500  1.00  0.00      PROA C
ATOM   4154 HD21 LEU   283      27.945   0.852   3.430  1.00  0.00      PROA H
ATOM   4155 HD22 LEU   283      27.409   0.358   5.054  1.00  0.00      PROA H
ATOM   4156 HD23 LEU   283      27.939   2.032   4.762  1.00  0.00      PROA H
ATOM   4157  C   LEU   283      31.277   2.424   1.920  1.00  0.00      PROA C
ATOM   4158  O   LEU   283      31.245   3.632   2.153  1.00  0.00      PROA O
ATOM   4159  N   TYR   284      32.212   1.872   1.129  1.00  0.00      PROA N
ATOM   4160  H   TYR   284      32.336   0.869   1.119  1.00  0.00      PROA H
ATOM   4161  CA  TYR   284      33.069   2.641   0.274  1.00  0.00      PROA C
ATOM   4162  HA  TYR   284      33.235   3.624   0.715  1.00  0.00      PROA H
ATOM   4163  CB  TYR   284      34.441   1.988   0.059  1.00  0.00      PROA C
ATOM   4164  HB2 TYR   284      34.308   0.987  -0.351  1.00  0.00      PROA H
ATOM   4165  HB3 TYR   284      35.025   2.591  -0.637  1.00  0.00      PROA H
ATOM   4166  CG  TYR   284      35.069   1.947   1.406  1.00  0.00      PROA C
ATOM   4167  CD1 TYR   284      35.504   3.108   2.003  1.00  0.00      PROA C
ATOM   4168  HD1 TYR   284      35.389   4.062   1.488  1.00  0.00      PROA H
ATOM   4169  CE1 TYR   284      36.083   3.076   3.248  1.00  0.00      PROA C
ATOM   4170  HE1 TYR   284      36.424   4.000   3.714  1.00  0.00      PROA H
ATOM   4171  CZ  TYR   284      36.230   1.876   3.903  1.00  0.00      PROA C
ATOM   4172  OH  TYR   284      36.824   1.833   5.183  1.00  0.00      PROA O
ATOM   4173  HH  TYR   284      37.089   2.699   5.502  1.00  0.00      PROA H
ATOM   4174  CE2 TYR   284      35.804   0.714   3.308  1.00  0.00      PROA C
ATOM   4175  HE2 TYR   284      35.924  -0.239   3.824  1.00  0.00      PROA H
ATOM   4176  CD2 TYR   284      35.225   0.751   2.063  1.00  0.00      PROA C
ATOM   4177  HD2 TYR   284      34.890  -0.175   1.597  1.00  0.00      PROA H
ATOM   4178  C   TYR   284      32.453   2.891  -1.078  1.00  0.00      PROA C
ATOM   4179  O   TYR   284      32.656   3.944  -1.678  1.00  0.00      PROA O
ATOM   4180  N   ASP   285      31.673   1.903  -1.572  1.00  0.00      PROA N
ATOM   4181  H   ASP   285      31.291   1.203  -0.951  1.00  0.00      PROA H
ATOM   4182  CA  ASP   285      31.309   1.728  -2.961  1.00  0.00      PROA C
ATOM   4183  HA  ASP   285      32.138   2.041  -3.596  1.00  0.00      PROA H
ATOM   4184  CB  ASP   285      30.983   0.264  -3.271  1.00  0.00      PROA C
ATOM   4185  HB2 ASP   285      30.195  -0.082  -2.602  1.00  0.00      PROA H
ATOM   4186  HB3 ASP   285      30.647   0.177  -4.304  1.00  0.00      PROA H
ATOM   4187  CG  ASP   285      32.276  -0.500  -3.044  1.00  0.00      PROA C
ATOM   4188  OD1 ASP   285      33.345   0.165  -3.005  1.00  0.00      PROA O
ATOM   4189  OD2 ASP   285      32.216  -1.751  -2.908  1.00  0.00      PROA O
ATOM   4190  C   ASP   285      30.198   2.564  -3.535  1.00  0.00      PROA C
ATOM   4191  O   ASP   285      29.728   3.555  -2.984  1.00  0.00      PROA O
ATOM   4192  N   ARG   286      29.829   2.096  -4.754  1.00  0.00      PROA N
ATOM   4193  H   ARG   286      30.227   1.237  -5.106  1.00  0.00      PROA H
ATOM   4194  CA  ARG   286      28.939   2.515  -5.805  1.00  0.00      PROA C
ATOM   4195  HA  ARG   286      29.128   3.560  -6.047  1.00  0.00      PROA H
ATOM   4196  CB  ARG   286      29.122   1.691  -7.086  1.00  0.00      PROA C
ATOM   4197  HB2 ARG   286      28.843   0.654  -6.895  1.00  0.00      PROA H
ATOM   4198  HB3 ARG   286      28.489   2.098  -7.874  1.00  0.00      PROA H
ATOM   4199  CG  ARG   286      30.561   1.699  -7.594  1.00  0.00      PROA C
ATOM   4200  HG2 ARG   286      30.969   2.706  -7.513  1.00  0.00      PROA H
ATOM   4201  HG3 ARG   286      31.162   1.014  -6.995  1.00  0.00      PROA H
ATOM   4202  CD  ARG   286      30.702   1.268  -9.053  1.00  0.00      PROA C
ATOM   4203  HD2 ARG   286      31.751   1.070  -9.274  1.00  0.00      PROA H
ATOM   4204  HD3 ARG   286      30.119   0.363  -9.223  1.00  0.00      PROA H
ATOM   4205  NE  ARG   286      30.188   2.396  -9.882  1.00  0.00      PROA N
ATOM   4206  HE  ARG   286      29.278   2.778  -9.664  1.00  0.00      PROA H
ATOM   4207  CZ  ARG   286      30.939   2.890 -10.908  1.00  0.00      PROA C
ATOM   4208  NH1 ARG   286      32.158   2.345 -11.190  1.00  0.00      PROA N
ATOM   4209 HH11 ARG   286      32.502   1.573 -10.637  1.00  0.00      PROA H
ATOM   4210 HH12 ARG   286      32.709   2.715 -11.950  1.00  0.00      PROA H
ATOM   4211  NH2 ARG   286      30.482   3.942 -11.646  1.00  0.00      PROA N
ATOM   4212 HH21 ARG   286      29.585   4.354 -11.432  1.00  0.00      PROA H
ATOM   4213 HH22 ARG   286      31.043   4.304 -12.405  1.00  0.00      PROA H
ATOM   4214  C   ARG   286      27.488   2.404  -5.433  1.00  0.00      PROA C
ATOM   4215  O   ARG   286      26.635   2.854  -6.198  1.00  0.00      PROA O
ATOM   4216  N   GLN   287      27.153   1.751  -4.305  1.00  0.00      PROA N
ATOM   4217  H   GLN   287      27.875   1.391  -3.697  1.00  0.00      PROA H
ATOM   4218  CA  GLN   287      25.776   1.546  -3.931  1.00  0.00      PROA C
ATOM   4219  HA  GLN   287      25.731   0.972  -3.006  1.00  0.00      PROA H
ATOM   4220  CB  GLN   287      24.982   2.845  -3.693  1.00  0.00      PROA C
ATOM   4221  HB2 GLN   287      25.136   3.524  -4.532  1.00  0.00      PROA H
ATOM   4222  HB3 GLN   287      23.921   2.612  -3.605  1.00  0.00      PROA H
ATOM   4223  CG  GLN   287      25.408   3.575  -2.416  1.00  0.00      PROA C
ATOM   4224  HG2 GLN   287      25.387   2.881  -1.576  1.00  0.00      PROA H
ATOM   4225  HG3 GLN   287      26.419   3.964  -2.540  1.00  0.00      PROA H
ATOM   4226  CD  GLN   287      24.438   4.722  -2.166  1.00  0.00      PROA C
ATOM   4227  OE1 GLN   287      23.802   5.229  -3.087  1.00  0.00      PROA O
ATOM   4228  NE2 GLN   287      24.317   5.145  -0.880  1.00  0.00      PROA N
ATOM   4229 HE21 GLN   287      23.687   5.903  -0.657  1.00  0.00      PROA H
ATOM   4230 HE22 GLN   287      24.858   4.700  -0.152  1.00  0.00      PROA H
ATOM   4231  C   GLN   287      25.065   0.707  -4.947  1.00  0.00      PROA C
ATOM   4232  O   GLN   287      24.104   1.119  -5.596  1.00  0.00      PROA O
ATOM   4233  N   ASN   288      25.624  -0.496  -5.162  1.00  0.00      PROA N
ATOM   4234  H   ASN   288      26.486  -0.743  -4.698  1.00  0.00      PROA H
ATOM   4235  CA  ASN   288      25.113  -1.527  -6.019  1.00  0.00      PROA C
ATOM   4236  HA  ASN   288      24.706  -1.078  -6.925  1.00  0.00      PROA H
ATOM   4237  CB  ASN   288      26.201  -2.530  -6.430  1.00  0.00      PROA C
ATOM   4238  HB2 ASN   288      26.739  -2.867  -5.544  1.00  0.00      PROA H
ATOM   4239  HB3 ASN   288      25.740  -3.386  -6.922  1.00  0.00      PROA H
ATOM   4240  CG  ASN   288      27.138  -1.799  -7.384  1.00  0.00      PROA C
ATOM   4241  OD1 ASN   288      28.360  -1.862  -7.254  1.00  0.00      PROA O
ATOM   4242  ND2 ASN   288      26.549  -1.081  -8.376  1.00  0.00      PROA N
ATOM   4243 HD21 ASN   288      27.120  -0.576  -9.038  1.00  0.00      PROA H
ATOM   4244 HD22 ASN   288      25.541  -1.055  -8.446  1.00  0.00      PROA H
ATOM   4245  C   ASN   288      23.978  -2.294  -5.392  1.00  0.00      PROA C
ATOM   4246  O   ASN   288      23.119  -2.809  -6.106  1.00  0.00      PROA O
ATOM   4247  N   GLY   289      23.962  -2.431  -4.045  1.00  0.00      PROA N
ATOM   4248  H   GLY   289      24.643  -1.944  -3.480  1.00  0.00      PROA H
ATOM   4249  CA  GLY   289      22.985  -3.264  -3.386  1.00  0.00      PROA C
ATOM   4250  HA2 GLY   289      22.995  -4.259  -3.832  1.00  0.00      PROA H
ATOM   4251  HA3 GLY   289      23.226  -3.340  -2.326  1.00  0.00      PROA H
ATOM   4252  C   GLY   289      21.607  -2.687  -3.527  1.00  0.00      PROA C
ATOM   4253  O   GLY   289      21.397  -1.482  -3.387  1.00  0.00      PROA O
ATOM   4254  N   LEU   290      20.617  -3.579  -3.762  1.00  0.00      PROA N
ATOM   4255  H   LEU   290      20.824  -4.568  -3.787  1.00  0.00      PROA H
ATOM   4256  CA  LEU   290      19.261  -3.157  -3.978  1.00  0.00      PROA C
ATOM   4257  HA  LEU   290      19.149  -2.119  -3.663  1.00  0.00      PROA H
ATOM   4258  CB  LEU   290      18.828  -3.245  -5.452  1.00  0.00      PROA C
ATOM   4259  HB2 LEU   290      18.870  -4.283  -5.782  1.00  0.00      PROA H
ATOM   4260  HB3 LEU   290      17.809  -2.872  -5.555  1.00  0.00      PROA H
ATOM   4261  CG  LEU   290      19.695  -2.436  -6.435  1.00  0.00      PROA C
ATOM   4262  HG  LEU   290      20.717  -2.813  -6.415  1.00  0.00      PROA H
ATOM   4263  CD1 LEU   290      19.149  -2.557  -7.868  1.00  0.00      PROA C
ATOM   4264 HD11 LEU   290      18.128  -2.175  -7.902  1.00  0.00      PROA H
ATOM   4265 HD12 LEU   290      19.775  -1.978  -8.546  1.00  0.00      PROA H
ATOM   4266 HD13 LEU   290      19.155  -3.603  -8.173  1.00  0.00      PROA H
ATOM   4267  CD2 LEU   290      19.859  -0.977  -5.983  1.00  0.00      PROA C
ATOM   4268 HD21 LEU   290      20.338  -0.952  -5.004  1.00  0.00      PROA H
ATOM   4269 HD22 LEU   290      20.477  -0.440  -6.703  1.00  0.00      PROA H
ATOM   4270 HD23 LEU   290      18.880  -0.503  -5.920  1.00  0.00      PROA H
ATOM   4271  C   LEU   290      18.325  -4.084  -3.264  1.00  0.00      PROA C
ATOM   4272  O   LEU   290      18.568  -5.286  -3.176  1.00  0.00      PROA O
ATOM   4273  N   VAL   291      17.233  -3.525  -2.704  1.00  0.00      PROA N
ATOM   4274  H   VAL   291      17.151  -2.519  -2.653  1.00  0.00      PROA H
ATOM   4275  CA  VAL   291      16.165  -4.318  -2.166  1.00  0.00      PROA C
ATOM   4276  HA  VAL   291      16.280  -5.352  -2.491  1.00  0.00      PROA H
ATOM   4277  CB  VAL   291      16.087  -4.344  -0.670  1.00  0.00      PROA C
ATOM   4278  HB  VAL   291      15.139  -4.787  -0.362  1.00  0.00      PROA H
ATOM   4279  CG1 VAL   291      17.250  -5.181  -0.125  1.00  0.00      PROA C
ATOM   4280 HG11 VAL   291      18.196  -4.736  -0.436  1.00  0.00      PROA H
ATOM   4281 HG12 VAL   291      17.202  -5.206   0.964  1.00  0.00      PROA H
ATOM   4282 HG13 VAL   291      17.182  -6.196  -0.514  1.00  0.00      PROA H
ATOM   4283  CG2 VAL   291      16.111  -2.892  -0.175  1.00  0.00      PROA C
ATOM   4284 HG21 VAL   291      15.259  -2.352  -0.588  1.00  0.00      PROA H
ATOM   4285 HG22 VAL   291      16.055  -2.878   0.914  1.00  0.00      PROA H
ATOM   4286 HG23 VAL   291      17.036  -2.413  -0.497  1.00  0.00      PROA H
ATOM   4287  C   VAL   291      14.911  -3.701  -2.694  1.00  0.00      PROA C
ATOM   4288  O   VAL   291      14.696  -2.496  -2.563  1.00  0.00      PROA O
ATOM   4289  N   LEU   292      14.047  -4.521  -3.320  1.00  0.00      PROA N
ATOM   4290  H   LEU   292      14.234  -5.512  -3.366  1.00  0.00      PROA H
ATOM   4291  CA  LEU   292      12.871  -3.961  -3.914  1.00  0.00      PROA C
ATOM   4292  HA  LEU   292      12.825  -2.894  -3.695  1.00  0.00      PROA H
ATOM   4293  CB  LEU   292      12.843  -4.131  -5.442  1.00  0.00      PROA C
ATOM   4294  HB2 LEU   292      12.869  -5.192  -5.690  1.00  0.00      PROA H
ATOM   4295  HB3 LEU   292      11.930  -3.688  -5.840  1.00  0.00      PROA H
ATOM   4296  CG  LEU   292      14.045  -3.450  -6.133  1.00  0.00      PROA C
ATOM   4297  HG  LEU   292      14.969  -3.934  -5.816  1.00  0.00      PROA H
ATOM   4298  CD1 LEU   292      13.941  -3.552  -7.662  1.00  0.00      PROA C
ATOM   4299 HD11 LEU   292      13.026  -3.064  -7.998  1.00  0.00      PROA H
ATOM   4300 HD12 LEU   292      14.802  -3.064  -8.119  1.00  0.00      PROA H
ATOM   4301 HD13 LEU   292      13.922  -4.602  -7.956  1.00  0.00      PROA H
ATOM   4302  CD2 LEU   292      14.234  -2.002  -5.651  1.00  0.00      PROA C
ATOM   4303 HD21 LEU   292      14.409  -1.997  -4.576  1.00  0.00      PROA H
ATOM   4304 HD22 LEU   292      15.088  -1.558  -6.161  1.00  0.00      PROA H
ATOM   4305 HD23 LEU   292      13.337  -1.424  -5.876  1.00  0.00      PROA H
ATOM   4306  C   LEU   292      11.665  -4.632  -3.326  1.00  0.00      PROA C
ATOM   4307  O   LEU   292      11.717  -5.800  -2.942  1.00  0.00      PROA O
ATOM   4308  N   SER   293      10.545  -3.883  -3.217  1.00  0.00      PROA N
ATOM   4309  H   SER   293      10.546  -2.924  -3.536  1.00  0.00      PROA H
ATOM   4310  CA  SER   293       9.339  -4.424  -2.652  1.00  0.00      PROA C
ATOM   4311  HA  SER   293       9.353  -5.511  -2.738  1.00  0.00      PROA H
ATOM   4312  CB  SER   293       9.144  -4.087  -1.162  1.00  0.00      PROA C
ATOM   4313  HB2 SER   293       9.121  -3.005  -1.034  1.00  0.00      PROA H
ATOM   4314  HB3 SER   293       8.204  -4.513  -0.812  1.00  0.00      PROA H
ATOM   4315  OG  SER   293      10.210  -4.622  -0.391  1.00  0.00      PROA O
ATOM   4316  HG  SER   293      10.076  -4.405   0.535  1.00  0.00      PROA H
ATOM   4317  C   SER   293       8.173  -3.814  -3.369  1.00  0.00      PROA C
ATOM   4318  O   SER   293       8.291  -2.766  -4.000  1.00  0.00      PROA O
ATOM   4319  N   ARG   294       7.003  -4.487  -3.298  1.00  0.00      PROA N
ATOM   4320  H   ARG   294       6.953  -5.362  -2.795  1.00  0.00      PROA H
ATOM   4321  CA  ARG   294       5.821  -3.974  -3.930  1.00  0.00      PROA C
ATOM   4322  HA  ARG   294       5.817  -2.886  -3.866  1.00  0.00      PROA H
ATOM   4323  CB  ARG   294       5.723  -4.353  -5.418  1.00  0.00      PROA C
ATOM   4324  HB2 ARG   294       6.581  -3.947  -5.954  1.00  0.00      PROA H
ATOM   4325  HB3 ARG   294       5.715  -5.439  -5.517  1.00  0.00      PROA H
ATOM   4326  CG  ARG   294       4.466  -3.827  -6.112  1.00  0.00      PROA C
ATOM   4327  HG2 ARG   294       3.601  -3.991  -5.470  1.00  0.00      PROA H
ATOM   4328  HG3 ARG   294       4.577  -2.760  -6.306  1.00  0.00      PROA H
ATOM   4329  CD  ARG   294       4.181  -4.511  -7.452  1.00  0.00      PROA C
ATOM   4330  HD2 ARG   294       3.977  -5.569  -7.284  1.00  0.00      PROA H
ATOM   4331  HD3 ARG   294       3.316  -4.045  -7.922  1.00  0.00      PROA H
ATOM   4332  NE  ARG   294       5.389  -4.345  -8.306  1.00  0.00      PROA N
ATOM   4333  HE  ARG   294       6.208  -3.912  -7.904  1.00  0.00      PROA H
ATOM   4334  CZ  ARG   294       5.382  -4.772  -9.603  1.00  0.00      PROA C
ATOM   4335  NH1 ARG   294       4.248  -5.299 -10.151  1.00  0.00      PROA N
ATOM   4336 HH11 ARG   294       3.410  -5.374  -9.593  1.00  0.00      PROA H
ATOM   4337 HH12 ARG   294       4.253  -5.612 -11.111  1.00  0.00      PROA H
ATOM   4338  NH2 ARG   294       6.519  -4.672 -10.349  1.00  0.00      PROA N
ATOM   4339 HH21 ARG   294       7.356  -4.284  -9.938  1.00  0.00      PROA H
ATOM   4340 HH22 ARG   294       6.519  -4.986 -11.309  1.00  0.00      PROA H
ATOM   4341  C   ARG   294       4.633  -4.612  -3.282  1.00  0.00      PROA C
ATOM   4342  O   ARG   294       4.699  -5.748  -2.815  1.00  0.00      PROA O
ATOM   4343  N   MET   295       3.507  -3.870  -3.239  1.00  0.00      PROA N
ATOM   4344  H   MET   295       3.516  -2.918  -3.577  1.00  0.00      PROA H
ATOM   4345  CA  MET   295       2.271  -4.391  -2.722  1.00  0.00      PROA C
ATOM   4346  HA  MET   295       2.367  -5.465  -2.564  1.00  0.00      PROA H
ATOM   4347  CB  MET   295       1.851  -3.767  -1.381  1.00  0.00      PROA C
ATOM   4348  HB2 MET   295       2.716  -3.705  -0.721  1.00  0.00      PROA H
ATOM   4349  HB3 MET   295       1.455  -2.766  -1.553  1.00  0.00      PROA H
ATOM   4350  CG  MET   295       0.772  -4.561  -0.641  1.00  0.00      PROA C
ATOM   4351  HG2 MET   295       0.390  -3.968   0.191  1.00  0.00      PROA H
ATOM   4352  HG3 MET   295      -0.044  -4.793  -1.326  1.00  0.00      PROA H
ATOM   4353  SD  MET   295       1.367  -6.137   0.046  1.00  0.00      PROA S
ATOM   4354  CE  MET   295      -0.201  -6.625   0.801  1.00  0.00      PROA C
ATOM   4355  HE1 MET   295      -0.967  -6.706   0.029  1.00  0.00      PROA H
ATOM   4356  HE2 MET   295      -0.082  -7.589   1.296  1.00  0.00      PROA H
ATOM   4357  HE3 MET   295      -0.501  -5.876   1.533  1.00  0.00      PROA H
ATOM   4358  C   MET   295       1.227  -4.022  -3.732  1.00  0.00      PROA C
ATOM   4359  O   MET   295       1.216  -2.893  -4.225  1.00  0.00      PROA O
ATOM   4360  N   ASN   296       0.320  -4.963  -4.074  1.00  0.00      PROA N
ATOM   4361  H   ASN   296       0.315  -5.856  -3.601  1.00  0.00      PROA H
ATOM   4362  CA  ASN   296      -0.634  -4.679  -5.116  1.00  0.00      PROA C
ATOM   4363  HA  ASN   296      -0.690  -3.601  -5.273  1.00  0.00      PROA H
ATOM   4364  CB  ASN   296      -0.241  -5.342  -6.450  1.00  0.00      PROA C
ATOM   4365  HB2 ASN   296       0.769  -5.037  -6.724  1.00  0.00      PROA H
ATOM   4366  HB3 ASN   296      -0.276  -6.426  -6.341  1.00  0.00      PROA H
ATOM   4367  CG  ASN   296      -1.198  -4.928  -7.561  1.00  0.00      PROA C
ATOM   4368  OD1 ASN   296      -2.000  -4.008  -7.412  1.00  0.00      PROA O
ATOM   4369  ND2 ASN   296      -1.114  -5.644  -8.715  1.00  0.00      PROA N
ATOM   4370 HD21 ASN   296      -1.722  -5.420  -9.490  1.00  0.00      PROA H
ATOM   4371 HD22 ASN   296      -0.445  -6.397  -8.791  1.00  0.00      PROA H
ATOM   4372  C   ASN   296      -1.979  -5.219  -4.740  1.00  0.00      PROA C
ATOM   4373  O   ASN   296      -2.084  -6.298  -4.159  1.00  0.00      PROA O
ATOM   4374  N   LEU   297      -3.048  -4.453  -5.057  1.00  0.00      PROA N
ATOM   4375  H   LEU   297      -2.912  -3.539  -5.464  1.00  0.00      PROA H
ATOM   4376  CA  LEU   297      -4.398  -4.893  -4.834  1.00  0.00      PROA C
ATOM   4377  HA  LEU   297      -4.401  -5.960  -4.610  1.00  0.00      PROA H
ATOM   4378  CB  LEU   297      -5.120  -4.193  -3.667  1.00  0.00      PROA C
ATOM   4379  HB2 LEU   297      -5.098  -3.114  -3.821  1.00  0.00      PROA H
ATOM   4380  HB3 LEU   297      -6.154  -4.533  -3.622  1.00  0.00      PROA H
ATOM   4381  CG  LEU   297      -4.510  -4.452  -2.278  1.00  0.00      PROA C
ATOM   4382  HG  LEU   297      -4.405  -5.526  -2.121  1.00  0.00      PROA H
ATOM   4383  CD1 LEU   297      -3.125  -3.801  -2.152  1.00  0.00      PROA C
ATOM   4384 HD11 LEU   297      -3.215  -2.724  -2.298  1.00  0.00      PROA H
ATOM   4385 HD12 LEU   297      -2.718  -4.000  -1.161  1.00  0.00      PROA H
ATOM   4386 HD13 LEU   297      -2.459  -4.215  -2.909  1.00  0.00      PROA H
ATOM   4387  CD2 LEU   297      -5.471  -4.029  -1.153  1.00  0.00      PROA C
ATOM   4388 HD21 LEU   297      -6.398  -4.597  -1.234  1.00  0.00      PROA H
ATOM   4389 HD22 LEU   297      -5.008  -4.227  -0.186  1.00  0.00      PROA H
ATOM   4390 HD23 LEU   297      -5.688  -2.965  -1.241  1.00  0.00      PROA H
ATOM   4391  C   LEU   297      -5.208  -4.572  -6.057  1.00  0.00      PROA C
ATOM   4392  O   LEU   297      -5.130  -3.468  -6.594  1.00  0.00      PROA O
ATOM   4393  N   THR   298      -6.009  -5.549  -6.535  1.00  0.00      PROA N
ATOM   4394  H   THR   298      -6.004  -6.463  -6.104  1.00  0.00      PROA H
ATOM   4395  CA  THR   298      -6.885  -5.330  -7.657  1.00  0.00      PROA C
ATOM   4396  HA  THR   298      -6.895  -4.270  -7.909  1.00  0.00      PROA H
ATOM   4397  CB  THR   298      -6.492  -6.075  -8.905  1.00  0.00      PROA C
ATOM   4398  HB  THR   298      -7.223  -5.882  -9.690  1.00  0.00      PROA H
ATOM   4399  CG2 THR   298      -5.103  -5.596  -9.365  1.00  0.00      PROA C
ATOM   4400 HG21 THR   298      -4.373  -5.789  -8.579  1.00  0.00      PROA H
ATOM   4401 HG22 THR   298      -4.814  -6.133 -10.268  1.00  0.00      PROA H
ATOM   4402 HG23 THR   298      -5.138  -4.527  -9.573  1.00  0.00      PROA H
ATOM   4403  OG1 THR   298      -6.486  -7.474  -8.664  1.00  0.00      PROA O
ATOM   4404  HG1 THR   298      -6.234  -7.936  -9.467  1.00  0.00      PROA H
ATOM   4405  C   THR   298      -8.249  -5.814  -7.253  1.00  0.00      PROA C
ATOM   4406  O   THR   298      -8.374  -6.805  -6.540  1.00  0.00      PROA O
ATOM   4407  N   LEU   299      -9.317  -5.119  -7.708  1.00  0.00      PROA N
ATOM   4408  H   LEU   299      -9.182  -4.340  -8.336  1.00  0.00      PROA H
ATOM   4409  CA  LEU   299     -10.657  -5.470  -7.311  1.00  0.00      PROA C
ATOM   4410  HA  LEU   299     -10.659  -5.773  -6.264  1.00  0.00      PROA H
ATOM   4411  CB  LEU   299     -11.639  -4.295  -7.468  1.00  0.00      PROA C
ATOM   4412  HB2 LEU   299     -11.293  -3.450  -6.874  1.00  0.00      PROA H
ATOM   4413  HB3 LEU   299     -11.694  -4.004  -8.517  1.00  0.00      PROA H
ATOM   4414  CG  LEU   299     -13.074  -4.612  -7.011  1.00  0.00      PROA C
ATOM   4415  HG  LEU   299     -13.402  -5.548  -7.464  1.00  0.00      PROA H
ATOM   4416  CD1 LEU   299     -13.145  -4.751  -5.483  1.00  0.00      PROA C
ATOM   4417 HD11 LEU   299     -12.827  -3.818  -5.017  1.00  0.00      PROA H
ATOM   4418 HD12 LEU   299     -14.169  -4.975  -5.185  1.00  0.00      PROA H
ATOM   4419 HD13 LEU   299     -12.488  -5.560  -5.160  1.00  0.00      PROA H
ATOM   4420  CD2 LEU   299     -14.080  -3.599  -7.580  1.00  0.00      PROA C
ATOM   4421 HD21 LEU   299     -14.049  -3.628  -8.669  1.00  0.00      PROA H
ATOM   4422 HD22 LEU   299     -15.083  -3.851  -7.238  1.00  0.00      PROA H
ATOM   4423 HD23 LEU   299     -13.821  -2.597  -7.237  1.00  0.00      PROA H
ATOM   4424  C   LEU   299     -11.186  -6.582  -8.174  1.00  0.00      PROA C
ATOM   4425  O   LEU   299     -11.228  -6.453  -9.396  1.00  0.00      PROA O
ATOM   4426  N   ALA   300     -11.480  -7.754  -7.560  1.00  0.00      PROA N
ATOM   4427  H   ALA   300     -11.268  -7.878  -6.580  1.00  0.00      PROA H
ATOM   4428  CA  ALA   300     -12.094  -8.882  -8.217  1.00  0.00      PROA C
ATOM   4429  HA  ALA   300     -11.691  -8.980  -9.225  1.00  0.00      PROA H
ATOM   4430  CB  ALA   300     -11.835 -10.201  -7.468  1.00  0.00      PROA C
ATOM   4431  HB1 ALA   300     -12.242 -10.133  -6.459  1.00  0.00      PROA H
ATOM   4432  HB2 ALA   300     -12.316 -11.022  -7.999  1.00  0.00      PROA H
ATOM   4433  HB3 ALA   300     -10.761 -10.383  -7.414  1.00  0.00      PROA H
ATOM   4434  C   ALA   300     -13.589  -8.778  -8.400  1.00  0.00      PROA C
ATOM   4435  O   ALA   300     -14.101  -8.935  -9.508  1.00  0.00      PROA O
ATOM   4436  N   LYS   301     -14.341  -8.492  -7.313  1.00  0.00      PROA N
ATOM   4437  H   LYS   301     -13.895  -8.249  -6.440  1.00  0.00      PROA H
ATOM   4438  CA  LYS   301     -15.772  -8.543  -7.439  1.00  0.00      PROA C
ATOM   4439  HA  LYS   301     -16.067  -8.134  -8.405  1.00  0.00      PROA H
ATOM   4440  CB  LYS   301     -16.313  -9.980  -7.345  1.00  0.00      PROA C
ATOM   4441  HB2 LYS   301     -17.402  -9.957  -7.314  1.00  0.00      PROA H
ATOM   4442  HB3 LYS   301     -15.986 -10.549  -8.215  1.00  0.00      PROA H
ATOM   4443  CG  LYS   301     -15.822 -10.709  -6.094  1.00  0.00      PROA C
ATOM   4444  HG2 LYS   301     -14.733 -10.759  -6.106  1.00  0.00      PROA H
ATOM   4445  HG3 LYS   301     -16.150 -10.169  -5.206  1.00  0.00      PROA H
ATOM   4446  CD  LYS   301     -16.334 -12.146  -5.959  1.00  0.00      PROA C
ATOM   4447  HD2 LYS   301     -15.937 -12.752  -6.773  1.00  0.00      PROA H
ATOM   4448  HD3 LYS   301     -16.008 -12.561  -5.005  1.00  0.00      PROA H
ATOM   4449  CE  LYS   301     -17.854 -12.300  -6.003  1.00  0.00      PROA C
ATOM   4450  HE2 LYS   301     -18.292 -11.834  -5.121  1.00  0.00      PROA H
ATOM   4451  HE3 LYS   301     -18.242 -11.816  -6.899  1.00  0.00      PROA H
ATOM   4452  NZ  LYS   301     -18.204 -13.738  -6.027  1.00  0.00      PROA N
ATOM   4453  HZ1 LYS   301     -17.844 -14.186  -5.197  1.00  0.00      PROA H
ATOM   4454  HZ2 LYS   301     -19.208 -13.839  -6.057  1.00  0.00      PROA H
ATOM   4455  HZ3 LYS   301     -17.798 -14.169  -6.845  1.00  0.00      PROA H
ATOM   4456  C   LYS   301     -16.390  -7.699  -6.376  1.00  0.00      PROA C
ATOM   4457  O   LYS   301     -15.757  -7.390  -5.368  1.00  0.00      PROA O
ATOM   4458  N   MET   302     -17.645  -7.263  -6.619  1.00  0.00      PROA N
ATOM   4459  H   MET   302     -18.094  -7.482  -7.496  1.00  0.00      PROA H
ATOM   4460  CA  MET   302     -18.382  -6.488  -5.666  1.00  0.00      PROA C
ATOM   4461  HA  MET   302     -17.888  -6.537  -4.696  1.00  0.00      PROA H
ATOM   4462  CB  MET   302     -18.508  -5.001  -6.036  1.00  0.00      PROA C
ATOM   4463  HB2 MET   302     -17.539  -4.623  -6.362  1.00  0.00      PROA H
ATOM   4464  HB3 MET   302     -19.233  -4.886  -6.843  1.00  0.00      PROA H
ATOM   4465  CG  MET   302     -18.975  -4.132  -4.866  1.00  0.00      PROA C
ATOM   4466  HG2 MET   302     -19.845  -4.592  -4.396  1.00  0.00      PROA H
ATOM   4467  HG3 MET   302     -18.172  -4.044  -4.135  1.00  0.00      PROA H
ATOM   4468  SD  MET   302     -19.460  -2.441  -5.316  1.00  0.00      PROA S
ATOM   4469  CE  MET   302     -21.081  -2.957  -5.951  1.00  0.00      PROA C
ATOM   4470  HE1 MET   302     -21.649  -3.435  -5.152  1.00  0.00      PROA H
ATOM   4471  HE2 MET   302     -21.626  -2.085  -6.311  1.00  0.00      PROA H
ATOM   4472  HE3 MET   302     -20.943  -3.663  -6.770  1.00  0.00      PROA H
ATOM   4473  C   MET   302     -19.766  -7.044  -5.696  1.00  0.00      PROA C
ATOM   4474  O   MET   302     -20.316  -7.267  -6.776  1.00  0.00      PROA O
ATOM   4475  N   GLU   303     -20.378  -7.280  -4.517  1.00  0.00      PROA N
ATOM   4476  H   GLU   303     -19.919  -7.031  -3.652  1.00  0.00      PROA H
ATOM   4477  CA  GLU   303     -21.676  -7.885  -4.540  1.00  0.00      PROA C
ATOM   4478  HA  GLU   303     -22.283  -7.415  -5.314  1.00  0.00      PROA H
ATOM   4479  CB  GLU   303     -21.573  -9.386  -4.836  1.00  0.00      PROA C
ATOM   4480  HB2 GLU   303     -20.944  -9.542  -5.712  1.00  0.00      PROA H
ATOM   4481  HB3 GLU   303     -21.134  -9.896  -3.979  1.00  0.00      PROA H
ATOM   4482  CG  GLU   303     -22.892 -10.093  -5.125  1.00  0.00      PROA C
ATOM   4483  HG2 GLU   303     -23.444 -10.229  -4.194  1.00  0.00      PROA H
ATOM   4484  HG3 GLU   303     -23.485  -9.491  -5.813  1.00  0.00      PROA H
ATOM   4485  CD  GLU   303     -22.517 -11.431  -5.744  1.00  0.00      PROA C
ATOM   4486  OE1 GLU   303     -22.092 -11.439  -6.930  1.00  0.00      PROA O
ATOM   4487  OE2 GLU   303     -22.639 -12.467  -5.036  1.00  0.00      PROA O
ATOM   4488  C   GLU   303     -22.293  -7.693  -3.189  1.00  0.00      PROA C
ATOM   4489  O   GLU   303     -21.617  -7.304  -2.238  1.00  0.00      PROA O
ATOM   4490  N   LYS   304     -23.609  -7.943  -3.070  1.00  0.00      PROA N
ATOM   4491  H   LYS   304     -24.138  -8.253  -3.872  1.00  0.00      PROA H
ATOM   4492  CA  LYS   304     -24.261  -7.771  -1.807  1.00  0.00      PROA C
ATOM   4493  HA  LYS   304     -23.960  -6.819  -1.368  1.00  0.00      PROA H
ATOM   4494  CB  LYS   304     -25.784  -7.768  -1.909  1.00  0.00      PROA C
ATOM   4495  HB2 LYS   304     -26.096  -7.064  -2.681  1.00  0.00      PROA H
ATOM   4496  HB3 LYS   304     -26.133  -8.768  -2.168  1.00  0.00      PROA H
ATOM   4497  CG  LYS   304     -26.457  -7.360  -0.606  1.00  0.00      PROA C
ATOM   4498  HG2 LYS   304     -26.557  -8.232   0.040  1.00  0.00      PROA H
ATOM   4499  HG3 LYS   304     -25.852  -6.604  -0.106  1.00  0.00      PROA H
ATOM   4500  CD  LYS   304     -27.837  -6.787  -0.879  1.00  0.00      PROA C
ATOM   4501  HD2 LYS   304     -28.491  -7.576  -1.251  1.00  0.00      PROA H
ATOM   4502  HD3 LYS   304     -28.250  -6.378   0.043  1.00  0.00      PROA H
ATOM   4503  CE  LYS   304     -27.755  -5.675  -1.924  1.00  0.00      PROA C
ATOM   4504  HE2 LYS   304     -26.922  -5.014  -1.686  1.00  0.00      PROA H
ATOM   4505  HE3 LYS   304     -27.601  -6.113  -2.910  1.00  0.00      PROA H
ATOM   4506  NZ  LYS   304     -28.998  -4.884  -1.946  1.00  0.00      PROA N
ATOM   4507  HZ1 LYS   304     -29.148  -4.467  -1.038  1.00  0.00      PROA H
ATOM   4508  HZ2 LYS   304     -28.922  -4.156  -2.642  1.00  0.00      PROA H
ATOM   4509  HZ3 LYS   304     -29.777  -5.486  -2.172  1.00  0.00      PROA H
ATOM   4510  C   LYS   304     -23.843  -8.884  -0.904  1.00  0.00      PROA C
ATOM   4511  O   LYS   304     -23.559  -9.989  -1.360  1.00  0.00      PROA O
ATOM   4512  N   THR   305     -23.769  -8.613   0.417  1.00  0.00      PROA N
ATOM   4513  H   THR   305     -24.030  -7.701   0.761  1.00  0.00      PROA H
ATOM   4514  CA  THR   305     -23.316  -9.631   1.325  1.00  0.00      PROA C
ATOM   4515  HA  THR   305     -22.528 -10.216   0.851  1.00  0.00      PROA H
ATOM   4516  CB  THR   305     -22.755  -9.124   2.621  1.00  0.00      PROA C
ATOM   4517  HB  THR   305     -22.569  -9.964   3.291  1.00  0.00      PROA H
ATOM   4518  CG2 THR   305     -21.442  -8.386   2.351  1.00  0.00      PROA C
ATOM   4519 HG21 THR   305     -21.628  -7.547   1.682  1.00  0.00      PROA H
ATOM   4520 HG22 THR   305     -21.033  -8.017   3.292  1.00  0.00      PROA H
ATOM   4521 HG23 THR   305     -20.730  -9.069   1.888  1.00  0.00      PROA H
ATOM   4522  OG1 THR   305     -23.689  -8.279   3.275  1.00  0.00      PROA O
ATOM   4523  HG1 THR   305     -23.313  -7.965   4.101  1.00  0.00      PROA H
ATOM   4524  C   THR   305     -24.410 -10.579   1.682  1.00  0.00      PROA C
ATOM   4525  O   THR   305     -25.539 -10.179   1.967  1.00  0.00      PROA O
ATOM   4526  N   SER   306     -24.089 -11.889   1.595  1.00  0.00      PROA N
ATOM   4527  H   SER   306     -23.195 -12.165   1.215  1.00  0.00      PROA H
ATOM   4528  CA  SER   306     -24.974 -12.930   2.024  1.00  0.00      PROA C
ATOM   4529  HA  SER   306     -25.977 -12.734   1.645  1.00  0.00      PROA H
ATOM   4530  CB  SER   306     -24.551 -14.320   1.527  1.00  0.00      PROA C
ATOM   4531  HB2 SER   306     -23.517 -14.510   1.815  1.00  0.00      PROA H
ATOM   4532  HB3 SER   306     -25.196 -15.077   1.972  1.00  0.00      PROA H
ATOM   4533  OG  SER   306     -24.660 -14.388   0.115  1.00  0.00      PROA O
ATOM   4534  HG  SER   306     -24.394 -15.260  -0.185  1.00  0.00      PROA H
ATOM   4535  C   SER   306     -24.971 -13.009   3.519  1.00  0.00      PROA C
ATOM   4536  O   SER   306     -25.968 -12.719   4.178  1.00  0.00      PROA O
ATOM   4537  N   LYS   307     -23.811 -13.409   4.089  1.00  0.00      PROA N
ATOM   4538  H   LYS   307     -23.003 -13.596   3.512  1.00  0.00      PROA H
ATOM   4539  CA  LYS   307     -23.715 -13.571   5.510  1.00  0.00      PROA C
ATOM   4540  HA  LYS   307     -24.625 -13.199   5.981  1.00  0.00      PROA H
ATOM   4541  CB  LYS   307     -23.534 -15.030   5.973  1.00  0.00      PROA C
ATOM   4542  HB2 LYS   307     -23.552 -15.071   7.062  1.00  0.00      PROA H
ATOM   4543  HB3 LYS   307     -24.342 -15.642   5.573  1.00  0.00      PROA H
ATOM   4544  CG  LYS   307     -22.225 -15.688   5.532  1.00  0.00      PROA C
ATOM   4545  HG2 LYS   307     -21.384 -15.060   5.826  1.00  0.00      PROA H
ATOM   4546  HG3 LYS   307     -22.131 -16.665   6.006  1.00  0.00      PROA H
ATOM   4547  CD  LYS   307     -22.092 -15.919   4.025  1.00  0.00      PROA C
ATOM   4548  HD2 LYS   307     -22.904 -16.560   3.682  1.00  0.00      PROA H
ATOM   4549  HD3 LYS   307     -22.141 -14.962   3.505  1.00  0.00      PROA H
ATOM   4550  CE  LYS   307     -20.771 -16.592   3.640  1.00  0.00      PROA C
ATOM   4551  HE2 LYS   307     -19.944 -15.911   3.841  1.00  0.00      PROA H
ATOM   4552  HE3 LYS   307     -20.643 -17.502   4.225  1.00  0.00      PROA H
ATOM   4553  NZ  LYS   307     -20.774 -16.938   2.200  1.00  0.00      PROA N
ATOM   4554  HZ1 LYS   307     -20.889 -16.097   1.652  1.00  0.00      PROA H
ATOM   4555  HZ2 LYS   307     -19.899 -17.381   1.959  1.00  0.00      PROA H
ATOM   4556  HZ3 LYS   307     -21.537 -17.572   2.008  1.00  0.00      PROA H
ATOM   4557  C   LYS   307     -22.546 -12.777   5.996  1.00  0.00      PROA C
ATOM   4558  O   LYS   307     -21.524 -12.627   5.326  1.00  0.00      PROA O
ATOM   4559  N   PRO   308     -22.731 -12.236   7.167  1.00  0.00      PROA N
ATOM   4560  CD  PRO   308     -24.061 -11.738   7.497  1.00  0.00      PROA C
ATOM   4561  HD2 PRO   308     -24.575 -12.463   8.127  1.00  0.00      PROA H
ATOM   4562  HD3 PRO   308     -24.630 -11.586   6.580  1.00  0.00      PROA H
ATOM   4563  CG  PRO   308     -23.843 -10.409   8.238  1.00  0.00      PROA C
ATOM   4564  HG2 PRO   308     -24.569 -10.320   9.046  1.00  0.00      PROA H
ATOM   4565  HG3 PRO   308     -23.969  -9.579   7.543  1.00  0.00      PROA H
ATOM   4566  CB  PRO   308     -22.401 -10.508   8.756  1.00  0.00      PROA C
ATOM   4567  HB2 PRO   308     -22.402 -10.943   9.755  1.00  0.00      PROA H
ATOM   4568  HB3 PRO   308     -21.959  -9.512   8.794  1.00  0.00      PROA H
ATOM   4569  CA  PRO   308     -21.704 -11.407   7.739  1.00  0.00      PROA C
ATOM   4570  HA  PRO   308     -21.358 -10.691   6.994  1.00  0.00      PROA H
ATOM   4571  C   PRO   308     -20.576 -12.180   8.350  1.00  0.00      PROA C
ATOM   4572  O   PRO   308     -20.719 -13.374   8.607  1.00  0.00      PROA O
ATOM   4573  N   LEU   309     -19.435 -11.502   8.588  1.00  0.00      PROA N
ATOM   4574  H   LEU   309     -19.364 -10.527   8.334  1.00  0.00      PROA H
ATOM   4575  CA  LEU   309     -18.297 -12.126   9.199  1.00  0.00      PROA C
ATOM   4576  HA  LEU   309     -18.176 -13.133   8.799  1.00  0.00      PROA H
ATOM   4577  CB  LEU   309     -16.966 -11.393   8.970  1.00  0.00      PROA C
ATOM   4578  HB2 LEU   309     -17.046 -10.370   9.338  1.00  0.00      PROA H
ATOM   4579  HB3 LEU   309     -16.169 -11.910   9.504  1.00  0.00      PROA H
ATOM   4580  CG  LEU   309     -16.540 -11.310   7.493  1.00  0.00      PROA C
ATOM   4581  HG  LEU   309     -16.566 -12.306   7.051  1.00  0.00      PROA H
ATOM   4582  CD1 LEU   309     -17.482 -10.396   6.705  1.00  0.00      PROA C
ATOM   4583 HD11 LEU   309     -17.459  -9.394   7.133  1.00  0.00      PROA H
ATOM   4584 HD12 LEU   309     -17.161 -10.353   5.664  1.00  0.00      PROA H
ATOM   4585 HD13 LEU   309     -18.497 -10.789   6.755  1.00  0.00      PROA H
ATOM   4586  CD2 LEU   309     -15.068 -10.897   7.354  1.00  0.00      PROA C
ATOM   4587 HD21 LEU   309     -14.436 -11.631   7.855  1.00  0.00      PROA H
ATOM   4588 HD22 LEU   309     -14.802 -10.849   6.298  1.00  0.00      PROA H
ATOM   4589 HD23 LEU   309     -14.920  -9.919   7.811  1.00  0.00      PROA H
ATOM   4590  C   LEU   309     -18.517 -12.179  10.682  1.00  0.00      PROA C
ATOM   4591  O   LEU   309     -19.299 -11.414  11.244  1.00  0.00      PROA O
ATOM   4592  N   PRO   310     -17.847 -13.096  11.331  1.00  0.00      PROA N
ATOM   4593  CD  PRO   310     -17.568 -14.380  10.703  1.00  0.00      PROA C
ATOM   4594  HD2 PRO   310     -16.588 -14.348  10.228  1.00  0.00      PROA H
ATOM   4595  HD3 PRO   310     -18.329 -14.590   9.951  1.00  0.00      PROA H
ATOM   4596  CG  PRO   310     -17.607 -15.419  11.836  1.00  0.00      PROA C
ATOM   4597  HG2 PRO   310     -16.809 -16.147  11.689  1.00  0.00      PROA H
ATOM   4598  HG3 PRO   310     -18.570 -15.929  11.829  1.00  0.00      PROA H
ATOM   4599  CB  PRO   310     -17.410 -14.589  13.117  1.00  0.00      PROA C
ATOM   4600  HB2 PRO   310     -16.348 -14.537  13.358  1.00  0.00      PROA H
ATOM   4601  HB3 PRO   310     -17.947 -15.059  13.941  1.00  0.00      PROA H
ATOM   4602  CA  PRO   310     -17.987 -13.219  12.760  1.00  0.00      PROA C
ATOM   4603  HA  PRO   310     -19.040 -13.334  13.014  1.00  0.00      PROA H
ATOM   4604  C   PRO   310     -17.304 -12.087  13.470  1.00  0.00      PROA C
ATOM   4605  O   PRO   310     -16.371 -11.507  12.916  1.00  0.00      PROA O
ATOM   4606  N   MET   311     -17.753 -11.762  14.699  1.00  0.00      PROA N
ATOM   4607  H   MET   311     -18.512 -12.283  15.113  1.00  0.00      PROA H
ATOM   4608  CA  MET   311     -17.189 -10.684  15.463  1.00  0.00      PROA C
ATOM   4609  HA  MET   311     -17.060  -9.812  14.823  1.00  0.00      PROA H
ATOM   4610  CB  MET   311     -18.055 -10.249  16.657  1.00  0.00      PROA C
ATOM   4611  HB2 MET   311     -17.503  -9.530  17.263  1.00  0.00      PROA H
ATOM   4612  HB3 MET   311     -18.972  -9.788  16.292  1.00  0.00      PROA H
ATOM   4613  CG  MET   311     -18.459 -11.401  17.576  1.00  0.00      PROA C
ATOM   4614  HG2 MET   311     -17.576 -11.981  17.843  1.00  0.00      PROA H
ATOM   4615  HG3 MET   311     -18.918 -11.001  18.480  1.00  0.00      PROA H
ATOM   4616  SD  MET   311     -19.653 -12.540  16.813  1.00  0.00      PROA S
ATOM   4617  CE  MET   311     -20.103 -13.377  18.359  1.00  0.00      PROA C
ATOM   4618  HE1 MET   311     -20.517 -12.650  19.059  1.00  0.00      PROA H
ATOM   4619  HE2 MET   311     -20.847 -14.146  18.153  1.00  0.00      PROA H
ATOM   4620  HE3 MET   311     -19.216 -13.836  18.795  1.00  0.00      PROA H
ATOM   4621  C   MET   311     -15.850 -11.094  15.988  1.00  0.00      PROA C
ATOM   4622  O   MET   311     -15.561 -12.279  16.160  1.00  0.00      PROA O
ATOM   4623  N   VAL   312     -14.982 -10.094  16.242  1.00  0.00      PROA N
ATOM   4624  H   VAL   312     -15.266  -9.134  16.110  1.00  0.00      PROA H
ATOM   4625  CA  VAL   312     -13.651 -10.365  16.700  1.00  0.00      PROA C
ATOM   4626  HA  VAL   312     -13.243 -11.213  16.150  1.00  0.00      PROA H
ATOM   4627  CB  VAL   312     -12.717  -9.203  16.507  1.00  0.00      PROA C
ATOM   4628  HB  VAL   312     -13.099  -8.336  17.047  1.00  0.00      PROA H
ATOM   4629  CG1 VAL   312     -11.329  -9.582  17.050  1.00  0.00      PROA C
ATOM   4630 HG11 VAL   312     -10.952 -10.450  16.510  1.00  0.00      PROA H
ATOM   4631 HG12 VAL   312     -10.644  -8.745  16.915  1.00  0.00      PROA H
ATOM   4632 HG13 VAL   312     -11.406  -9.820  18.111  1.00  0.00      PROA H
ATOM   4633  CG2 VAL   312     -12.716  -8.809  15.024  1.00  0.00      PROA C
ATOM   4634 HG21 VAL   312     -13.724  -8.526  14.722  1.00  0.00      PROA H
ATOM   4635 HG22 VAL   312     -12.041  -7.966  14.872  1.00  0.00      PROA H
ATOM   4636 HG23 VAL   312     -12.381  -9.654  14.423  1.00  0.00      PROA H
ATOM   4637  C   VAL   312     -13.685 -10.676  18.161  1.00  0.00      PROA C
ATOM   4638  O   VAL   312     -14.267  -9.940  18.957  1.00  0.00      PROA O
ATOM   4639  N   ASP   313     -13.058 -11.805  18.550  1.00  0.00      PROA N
ATOM   4640  H   ASP   313     -12.632 -12.409  17.862  1.00  0.00      PROA H
ATOM   4641  CA  ASP   313     -13.009 -12.127  19.946  1.00  0.00      PROA C
ATOM   4642  HA  ASP   313     -13.913 -11.763  20.435  1.00  0.00      PROA H
ATOM   4643  CB  ASP   313     -12.911 -13.636  20.242  1.00  0.00      PROA C
ATOM   4644  HB2 ASP   313     -12.915 -13.796  21.321  1.00  0.00      PROA H
ATOM   4645  HB3 ASP   313     -13.762 -14.150  19.796  1.00  0.00      PROA H
ATOM   4646  CG  ASP   313     -11.619 -14.169  19.648  1.00  0.00      PROA C
ATOM   4647  OD1 ASP   313     -11.388 -13.948  18.430  1.00  0.00      PROA O
ATOM   4648  OD2 ASP   313     -10.840 -14.803  20.411  1.00  0.00      PROA O
ATOM   4649  C   ASP   313     -11.816 -11.442  20.537  1.00  0.00      PROA C
ATOM   4650  O   ASP   313     -10.837 -11.178  19.844  1.00  0.00      PROA O
ATOM   4651  N   ASN   314     -11.873 -11.159  21.856  1.00  0.00      PROA N
ATOM   4652  H   ASN   314     -12.687 -11.421  22.394  1.00  0.00      PROA H
ATOM   4653  CA  ASN   314     -10.823 -10.488  22.577  1.00  0.00      PROA C
ATOM   4654  HA  ASN   314     -11.224 -10.074  23.502  1.00  0.00      PROA H
ATOM   4655  CB  ASN   314      -9.652 -11.412  22.955  1.00  0.00      PROA C
ATOM   4656  HB2 ASN   314      -9.364 -12.007  22.089  1.00  0.00      PROA H
ATOM   4657  HB3 ASN   314      -8.803 -10.809  23.280  1.00  0.00      PROA H
ATOM   4658  CG  ASN   314     -10.113 -12.322  24.088  1.00  0.00      PROA C
ATOM   4659  OD1 ASN   314     -10.529 -11.855  25.148  1.00  0.00      PROA O
ATOM   4660  ND2 ASN   314     -10.040 -13.661  23.862  1.00  0.00      PROA N
ATOM   4661 HD21 ASN   314     -10.333 -14.308  24.580  1.00  0.00      PROA H
ATOM   4662 HD22 ASN   314      -9.693 -14.003  22.977  1.00  0.00      PROA H
ATOM   4663  C   ASN   314     -10.296  -9.322  21.792  1.00  0.00      PROA C
ATOM   4664  O   ASN   314      -9.177  -9.386  21.286  1.00  0.00      PROA O
ATOM   4665  N   PRO   315     -11.052  -8.258  21.655  1.00  0.00      PROA N
ATOM   4666  CD  PRO   315     -12.507  -8.349  21.599  1.00  0.00      PROA C
ATOM   4667  HD2 PRO   315     -12.921  -8.171  22.591  1.00  0.00      PROA H
ATOM   4668  HD3 PRO   315     -12.796  -9.343  21.258  1.00  0.00      PROA H
ATOM   4669  CG  PRO   315     -12.956  -7.269  20.603  1.00  0.00      PROA C
ATOM   4670  HG2 PRO   315     -13.882  -6.814  20.954  1.00  0.00      PROA H
ATOM   4671  HG3 PRO   315     -13.122  -7.722  19.625  1.00  0.00      PROA H
ATOM   4672  CB  PRO   315     -11.787  -6.274  20.582  1.00  0.00      PROA C
ATOM   4673  HB2 PRO   315     -11.953  -5.502  21.333  1.00  0.00      PROA H
ATOM   4674  HB3 PRO   315     -11.720  -5.812  19.596  1.00  0.00      PROA H
ATOM   4675  CA  PRO   315     -10.566  -7.133  20.900  1.00  0.00      PROA C
ATOM   4676  HA  PRO   315     -10.253  -7.467  19.911  1.00  0.00      PROA H
ATOM   4677  C   PRO   315      -9.498  -6.356  21.612  1.00  0.00      PROA C
ATOM   4678  O   PRO   315      -9.458  -6.378  22.841  1.00  0.00      PROA O
ATOM   4679  N   GLU   316      -8.608  -5.694  20.841  1.00  0.00      PROA N
ATOM   4680  H   GLU   316      -8.640  -5.792  19.836  1.00  0.00      PROA H
ATOM   4681  CA  GLU   316      -7.588  -4.832  21.370  1.00  0.00      PROA C
ATOM   4682  HA  GLU   316      -8.001  -4.239  22.186  1.00  0.00      PROA H
ATOM   4683  CB  GLU   316      -6.362  -5.585  21.928  1.00  0.00      PROA C
ATOM   4684  HB2 GLU   316      -5.628  -4.865  22.293  1.00  0.00      PROA H
ATOM   4685  HB3 GLU   316      -6.674  -6.232  22.748  1.00  0.00      PROA H
ATOM   4686  CG  GLU   316      -5.630  -6.480  20.922  1.00  0.00      PROA C
ATOM   4687  HG2 GLU   316      -5.130  -7.291  21.453  1.00  0.00      PROA H
ATOM   4688  HG3 GLU   316      -6.348  -6.897  20.216  1.00  0.00      PROA H
ATOM   4689  CD  GLU   316      -4.599  -5.640  20.175  1.00  0.00      PROA C
ATOM   4690  OE1 GLU   316      -3.941  -4.785  20.826  1.00  0.00      PROA O
ATOM   4691  OE2 GLU   316      -4.458  -5.842  18.940  1.00  0.00      PROA O
ATOM   4692  C   GLU   316      -7.154  -3.940  20.244  1.00  0.00      PROA C
ATOM   4693  O   GLU   316      -7.061  -4.382  19.099  1.00  0.00      PROA O
ATOM   4694  N   SER   317      -6.895  -2.646  20.537  1.00  0.00      PROA N
ATOM   4695  H   SER   317      -6.954  -2.324  21.492  1.00  0.00      PROA H
ATOM   4696  CA  SER   317      -6.536  -1.732  19.490  1.00  0.00      PROA C
ATOM   4697  HA  SER   317      -7.104  -1.968  18.590  1.00  0.00      PROA H
ATOM   4698  CB  SER   317      -6.813  -0.259  19.828  1.00  0.00      PROA C
ATOM   4699  HB2 SER   317      -6.283   0.010  20.742  1.00  0.00      PROA H
ATOM   4700  HB3 SER   317      -6.468   0.373  19.009  1.00  0.00      PROA H
ATOM   4701  OG  SER   317      -8.205  -0.064  20.016  1.00  0.00      PROA O
ATOM   4702  HG  SER   317      -8.373   0.857  20.227  1.00  0.00      PROA H
ATOM   4703  C   SER   317      -5.078  -1.837  19.179  1.00  0.00      PROA C
ATOM   4704  O   SER   317      -4.229  -1.922  20.064  1.00  0.00      PROA O
ATOM   4705  N   THR   318      -4.792  -1.889  17.868  1.00  0.00      PROA N
ATOM   4706  H   THR   318      -5.539  -1.903  17.189  1.00  0.00      PROA H
ATOM   4707  CA  THR   318      -3.500  -1.933  17.250  1.00  0.00      PROA C
ATOM   4708  HA  THR   318      -2.808  -2.482  17.889  1.00  0.00      PROA H
ATOM   4709  CB  THR   318      -3.553  -2.611  15.916  1.00  0.00      PROA C
ATOM   4710  HB  THR   318      -3.871  -3.645  16.047  1.00  0.00      PROA H
ATOM   4711  CG2 THR   318      -4.556  -1.857  15.043  1.00  0.00      PROA C
ATOM   4712 HG21 THR   318      -4.231  -0.823  14.926  1.00  0.00      PROA H
ATOM   4713 HG22 THR   318      -4.614  -2.332  14.064  1.00  0.00      PROA H
ATOM   4714 HG23 THR   318      -5.538  -1.878  15.516  1.00  0.00      PROA H
ATOM   4715  OG1 THR   318      -2.271  -2.642  15.313  1.00  0.00      PROA O
ATOM   4716  HG1 THR   318      -2.329  -3.080  14.461  1.00  0.00      PROA H
ATOM   4717  C   THR   318      -2.909  -0.563  17.099  1.00  0.00      PROA C
ATOM   4718  O   THR   318      -1.715  -0.433  16.830  1.00  0.00      PROA O
ATOM   4719  N   GLY   319      -3.731   0.501  17.179  1.00  0.00      PROA N
ATOM   4720  H   GLY   319      -4.711   0.368  17.385  1.00  0.00      PROA H
ATOM   4721  CA  GLY   319      -3.202   1.821  16.970  1.00  0.00      PROA C
ATOM   4722  HA2 GLY   319      -3.776   2.540  17.553  1.00  0.00      PROA H
ATOM   4723  HA3 GLY   319      -2.159   1.849  17.285  1.00  0.00      PROA H
ATOM   4724  C   GLY   319      -3.320   2.109  15.510  1.00  0.00      PROA C
ATOM   4725  O   GLY   319      -4.130   1.505  14.807  1.00  0.00      PROA O
ATOM   4726  N   ASN   320      -2.513   3.065  15.023  1.00  0.00      PROA N
ATOM   4727  H   ASN   320      -1.859   3.534  15.634  1.00  0.00      PROA H
ATOM   4728  CA  ASN   320      -2.561   3.437  13.644  1.00  0.00      PROA C
ATOM   4729  HA  ASN   320      -3.596   3.432  13.301  1.00  0.00      PROA H
ATOM   4730  CB  ASN   320      -1.992   4.837  13.367  1.00  0.00      PROA C
ATOM   4731  HB2 ASN   320      -2.058   5.052  12.300  1.00  0.00      PROA H
ATOM   4732  HB3 ASN   320      -2.565   5.579  13.923  1.00  0.00      PROA H
ATOM   4733  CG  ASN   320      -0.540   4.875  13.808  1.00  0.00      PROA C
ATOM   4734  OD1 ASN   320      -0.050   3.983  14.501  1.00  0.00      PROA O
ATOM   4735  ND2 ASN   320       0.164   5.963  13.404  1.00  0.00      PROA N
ATOM   4736 HD21 ASN   320       1.137   6.055  13.661  1.00  0.00      PROA H
ATOM   4737 HD22 ASN   320      -0.288   6.675  12.849  1.00  0.00      PROA H
ATOM   4738  C   ASN   320      -1.809   2.422  12.833  1.00  0.00      PROA C
ATOM   4739  O   ASN   320      -1.440   1.353  13.308  1.00  0.00      PROA O
ATOM   4740  N   LEU   321      -1.611   2.769  11.550  1.00  0.00      PROA N
ATOM   4741  H   LEU   321      -1.903   3.678  11.222  1.00  0.00      PROA H
ATOM   4742  CA  LEU   321      -1.011   2.020  10.481  1.00  0.00      PROA C
ATOM   4743  HA  LEU   321      -1.467   1.032  10.429  1.00  0.00      PROA H
ATOM   4744  CB  LEU   321      -1.207   2.722   9.130  1.00  0.00      PROA C
ATOM   4745  HB2 LEU   321      -0.747   3.710   9.163  1.00  0.00      PROA H
ATOM   4746  HB3 LEU   321      -0.742   2.131   8.341  1.00  0.00      PROA H
ATOM   4747  CG  LEU   321      -2.699   2.895   8.790  1.00  0.00      PROA C
ATOM   4748  HG  LEU   321      -3.165   3.556   9.521  1.00  0.00      PROA H
ATOM   4749  CD1 LEU   321      -2.894   3.505   7.393  1.00  0.00      PROA C
ATOM   4750 HD11 LEU   321      -2.444   2.851   6.645  1.00  0.00      PROA H
ATOM   4751 HD12 LEU   321      -3.959   3.611   7.188  1.00  0.00      PROA H
ATOM   4752 HD13 LEU   321      -2.417   4.484   7.353  1.00  0.00      PROA H
ATOM   4753  CD2 LEU   321      -3.468   1.580   8.997  1.00  0.00      PROA C
ATOM   4754 HD21 LEU   321      -3.381   1.268  10.037  1.00  0.00      PROA H
ATOM   4755 HD22 LEU   321      -4.519   1.730   8.749  1.00  0.00      PROA H
ATOM   4756 HD23 LEU   321      -3.049   0.808   8.350  1.00  0.00      PROA H
ATOM   4757  C   LEU   321       0.465   1.821  10.702  1.00  0.00      PROA C
ATOM   4758  O   LEU   321       1.126   1.160   9.906  1.00  0.00      PROA O
ATOM   4759  N   VAL   322       1.050   2.501  11.700  1.00  0.00      PROA N
ATOM   4760  H   VAL   322       0.493   3.078  12.313  1.00  0.00      PROA H
ATOM   4761  CA  VAL   322       2.468   2.439  11.935  1.00  0.00      PROA C
ATOM   4762  HA  VAL   322       2.998   2.496  10.983  1.00  0.00      PROA H
ATOM   4763  CB  VAL   322       2.940   3.574  12.808  1.00  0.00      PROA C
ATOM   4764  HB  VAL   322       2.428   3.530  13.769  1.00  0.00      PROA H
ATOM   4765  CG1 VAL   322       4.457   3.477  13.047  1.00  0.00      PROA C
ATOM   4766 HG11 VAL   322       4.980   3.526  12.092  1.00  0.00      PROA H
ATOM   4767 HG12 VAL   322       4.779   4.305  13.680  1.00  0.00      PROA H
ATOM   4768 HG13 VAL   322       4.689   2.533  13.540  1.00  0.00      PROA H
ATOM   4769  CG2 VAL   322       2.502   4.887  12.138  1.00  0.00      PROA C
ATOM   4770 HG21 VAL   322       1.416   4.904  12.045  1.00  0.00      PROA H
ATOM   4771 HG22 VAL   322       2.827   5.732  12.745  1.00  0.00      PROA H
ATOM   4772 HG23 VAL   322       2.951   4.957  11.147  1.00  0.00      PROA H
ATOM   4773  C   VAL   322       2.867   1.142  12.570  1.00  0.00      PROA C
ATOM   4774  O   VAL   322       2.064   0.455  13.200  1.00  0.00      PROA O
ATOM   4775  N   TYR   323       4.146   0.761  12.364  1.00  0.00      PROA N
ATOM   4776  H   TYR   323       4.752   1.322  11.782  1.00  0.00      PROA H
ATOM   4777  CA  TYR   323       4.725  -0.420  12.931  1.00  0.00      PROA C
ATOM   4778  HA  TYR   323       4.330  -1.299  12.421  1.00  0.00      PROA H
ATOM   4779  CB  TYR   323       6.261  -0.450  12.802  1.00  0.00      PROA C
ATOM   4780  HB2 TYR   323       6.538  -0.448  11.748  1.00  0.00      PROA H
ATOM   4781  HB3 TYR   323       6.684   0.428  13.290  1.00  0.00      PROA H
ATOM   4782  CG  TYR   323       6.746  -1.693  13.463  1.00  0.00      PROA C
ATOM   4783  CD1 TYR   323       6.691  -2.897  12.802  1.00  0.00      PROA C
ATOM   4784  HD1 TYR   323       6.292  -2.945  11.788  1.00  0.00      PROA H
ATOM   4785  CE1 TYR   323       7.136  -4.048  13.405  1.00  0.00      PROA C
ATOM   4786  HE1 TYR   323       7.082  -4.998  12.873  1.00  0.00      PROA H
ATOM   4787  CZ  TYR   323       7.647  -4.001  14.679  1.00  0.00      PROA C
ATOM   4788  OH  TYR   323       8.105  -5.180  15.303  1.00  0.00      PROA O
ATOM   4789  HH  TYR   323       8.012  -5.958  14.748  1.00  0.00      PROA H
ATOM   4790  CE2 TYR   323       7.710  -2.801  15.347  1.00  0.00      PROA C
ATOM   4791  HE2 TYR   323       8.114  -2.761  16.359  1.00  0.00      PROA H
ATOM   4792  CD2 TYR   323       7.264  -1.653  14.737  1.00  0.00      PROA C
ATOM   4793  HD2 TYR   323       7.323  -0.705  15.272  1.00  0.00      PROA H
ATOM   4794  C   TYR   323       4.383  -0.405  14.408  1.00  0.00      PROA C
ATOM   4795  O   TYR   323       3.706   0.562  14.849  1.00  0.00      PROA O
ATOM   4796  OXT TYR   323       4.794  -1.360  15.120  1.00  0.00      PROA O
TER
ATOM   4797  K+  K+      1       7.161  -3.998 -22.714  1.00  0.00      IONS K
ATOM   4798  K+  K+      2       8.512  34.812  -6.096  1.00  0.00      IONS K
ATOM   4799  K+  K+      3     -24.179  13.624 -22.020  1.00  0.00      IONS K
ATOM   4800  K+  K+      4      23.995 -28.028  -0.246  1.00  0.00      IONS K
ATOM   4801  K+  K+      5     -37.518  -3.222  -0.362  1.00  0.00      IONS K
ATOM   4802  K+  K+      6      -6.951 -39.401  22.133  1.00  0.00      IONS K
ATOM   4803  K+  K+      7     -14.043 -32.178 -27.173  1.00  0.00      IONS K
ATOM   4804  K+  K+      8     -19.314 -17.863 -23.133  1.00  0.00      IONS K
ATOM   4805  K+  K+      9      10.280  36.622  16.143  1.00  0.00      IONS K
ATOM   4806  K+  K+     10      15.175  35.610  12.501  1.00  0.00      IONS K
ATOM   4807  K+  K+     11     -42.535 -20.427   0.799  1.00  0.00      IONS K
ATOM   4808  K+  K+     12     -30.579 -35.095  -2.964  1.00  0.00      IONS K
ATOM   4809  K+  K+     13      -7.023 -11.930 -22.607  1.00  0.00      IONS K
ATOM   4810  K+  K+     14       8.064 -27.443 -20.802  1.00  0.00      IONS K
ATOM   4811  K+  K+     15     -12.878 -12.726 -31.757  1.00  0.00      IONS K
ATOM   4812  K+  K+     16      -6.491 -29.436 -20.100  1.00  0.00      IONS K
ATOM   4813  K+  K+     17       9.188  -8.951   8.129  1.00  0.00      IONS K
ATOM   4814  K+  K+     18      30.437 -34.477  22.442  1.00  0.00      IONS K
ATOM   4815  K+  K+     19      29.169  21.240 -39.856  1.00  0.00      IONS K
ATOM   4816  K+  K+     20     -17.781 -35.948  22.172  1.00  0.00      IONS K
ATOM   4817  K+  K+     21     -24.323  14.795  -7.700  1.00  0.00      IONS K
ATOM   4818  K+  K+     22       3.512   3.142 -35.596  1.00  0.00      IONS K
ATOM   4819  K+  K+     23     -29.182  -0.838  24.646  1.00  0.00      IONS K
ATOM   4820  K+  K+     24     -33.036   1.825 -30.503  1.00  0.00      IONS K
ATOM   4821  K+  K+     25      25.519  31.397  39.665  1.00  0.00      IONS K
ATOM   4822  K+  K+     26     -29.677  -3.515  12.419  1.00  0.00      IONS K
ATOM   4823  K+  K+     27     -16.194  23.863  33.458  1.00  0.00      IONS K
ATOM   4824  K+  K+     28      30.730  23.399 -25.844  1.00  0.00      IONS K
ATOM   4825  K+  K+     29     -42.881  33.250  13.247  1.00  0.00      IONS K
ATOM   4826  K+  K+     30      35.701  12.367 -30.065  1.00  0.00      IONS K
ATOM   4827  K+  K+     31      -1.680  32.360  25.107  1.00  0.00      IONS K
ATOM   4828  K+  K+     32      42.222  27.860 -34.735  1.00  0.00      IONS K
ATOM   4829  K+  K+     33      37.039  17.004  26.351  1.00  0.00      IONS K
ATOM   4830  K+  K+     34      15.694 -34.763  42.764  1.00  0.00      IONS K
ATOM   4831  K+  K+     35     -21.390   8.992  18.114  1.00  0.00      IONS K
ATOM   4832  K+  K+     36      -5.615  13.638  40.563  1.00  0.00      IONS K
ATOM   4833  K+  K+     37      20.338  -3.536 -18.067  1.00  0.00      IONS K
ATOM   4834  K+  K+     38     -31.145  -1.859 -14.218  1.00  0.00      IONS K
ATOM   4835  K+  K+     39      17.219 -35.538 -40.181  1.00  0.00      IONS K
ATOM   4836  K+  K+     40     -19.613  35.951 -21.144  1.00  0.00      IONS K
ATOM   4837  K+  K+     41       3.451  33.721 -37.826  1.00  0.00      IONS K
ATOM   4838  K+  K+     42       4.244   4.339  19.643  1.00  0.00      IONS K
ATOM   4839  K+  K+     43      38.917 -30.419  29.373  1.00  0.00      IONS K
ATOM   4840  K+  K+     44       3.872 -14.198 -18.675  1.00  0.00      IONS K
ATOM   4841  K+  K+     45      29.854 -40.523   9.847  1.00  0.00      IONS K
ATOM   4842  K+  K+     46      29.826  24.817  -7.115  1.00  0.00      IONS K
ATOM   4843  K+  K+     47      33.717 -38.189 -34.707  1.00  0.00      IONS K
ATOM   4844  K+  K+     48     -31.240  -4.843 -33.948  1.00  0.00      IONS K
ATOM   4845  K+  K+     49     -21.311  -5.728  28.567  1.00  0.00      IONS K
ATOM   4846  K+  K+     50     -38.385 -40.966  42.363  1.00  0.00      IONS K
ATOM   4847  K+  K+     51     -25.498 -29.916 -37.196  1.00  0.00      IONS K
ATOM   4848  K+  K+     52      18.335   0.632 -41.875  1.00  0.00      IONS K
ATOM   4849  K+  K+     53     -23.963  19.013  26.880  1.00  0.00      IONS K
ATOM   4850  K+  K+     54     -40.635  31.131 -10.027  1.00  0.00      IONS K
ATOM   4851  Cl- Cl-    55     -16.780 -30.027  15.312  1.00  0.00      IONSCl
ATOM   4852  Cl- Cl-    56     -34.752  31.063  11.881  1.00  0.00      IONSCl
ATOM   4853  Cl- Cl-    57     -23.550  35.493 -24.485  1.00  0.00      IONSCl
ATOM   4854  Cl- Cl-    58      19.445 -26.267   2.587  1.00  0.00      IONSCl
ATOM   4855  Cl- Cl-    59      15.136  24.731 -13.362  1.00  0.00      IONSCl
ATOM   4856  Cl- Cl-    60      -7.070  32.795  28.040  1.00  0.00      IONSCl
ATOM   4857  Cl- Cl-    61       3.830  39.696 -29.142  1.00  0.00      IONSCl
ATOM   4858  Cl- Cl-    62      12.343  27.046  34.350  1.00  0.00      IONSCl
ATOM   4859  Cl- Cl-    63     -33.457  38.885 -18.465  1.00  0.00      IONSCl
ATOM   4860  Cl- Cl-    64     -42.334  -3.571  29.124  1.00  0.00      IONSCl
ATOM   4861  Cl- Cl-    65      -4.628  25.771 -42.327  1.00  0.00      IONSCl
ATOM   4862  Cl- Cl-    66      15.850  -5.241  42.769  1.00  0.00      IONSCl
ATOM   4863  Cl- Cl-    67     -19.936   6.692 -30.142  1.00  0.00      IONSCl
ATOM   4864  Cl- Cl-    68      42.732  32.915  33.591  1.00  0.00      IONSCl
ATOM   4865  Cl- Cl-    69     -40.264 -20.813  -7.375  1.00  0.00      IONSCl
ATOM   4866  Cl- Cl-    70      30.397  29.125 -13.223  1.00  0.00      IONSCl
ATOM   4867  Cl- Cl-    71      40.516  31.048  21.464  1.00  0.00      IONSCl
ATOM   4868  Cl- Cl-    72       1.454  30.071  21.560  1.00  0.00      IONSCl
ATOM   4869  Cl- Cl-    73       6.029   2.225 -22.834  1.00  0.00      IONSCl
ATOM   4870  Cl- Cl-    74      35.638  -9.637  22.119  1.00  0.00      IONSCl
ATOM   4871  Cl- Cl-    75      23.285  31.582  41.555  1.00  0.00      IONSCl
ATOM   4872  Cl- Cl-    76     -42.002 -15.103 -23.437  1.00  0.00      IONSCl
ATOM   4873  Cl- Cl-    77     -26.214   3.234  12.812  1.00  0.00      IONSCl
ATOM   4874  Cl- Cl-    78      -6.058  41.690   3.882  1.00  0.00      IONSCl
ATOM   4875  Cl- Cl-    79     -14.231  -5.472 -37.123  1.00  0.00      IONSCl
ATOM   4876  Cl- Cl-    80      11.140 -39.083 -31.799  1.00  0.00      IONSCl
ATOM   4877  Cl- Cl-    81     -28.287  21.713  18.183  1.00  0.00      IONSCl
ATOM   4878  Cl- Cl-    82      15.787  11.436 -31.577  1.00  0.00      IONSCl
ATOM   4879  Cl- Cl-    83      16.359  20.917 -33.166  1.00  0.00      IONSCl
ATOM   4880  Cl- Cl-    84      16.569 -32.116  34.654  1.00  0.00      IONSCl
ATOM   4881  Cl- Cl-    85     -28.587   0.541  28.680  1.00  0.00      IONSCl
ATOM   4882  Cl- Cl-    86       2.791 -35.938  37.396  1.00  0.00      IONSCl
ATOM   4883  Cl- Cl-    87      25.724  15.250  -7.693  1.00  0.00      IONSCl
ATOM   4884  Cl- Cl-    88     -30.608   0.600 -24.637  1.00  0.00      IONSCl
ATOM   4885  Cl- Cl-    89      34.708 -28.249  36.112  1.00  0.00      IONSCl
ATOM   4886  Cl- Cl-    90      38.039  -4.319  31.682  1.00  0.00      IONSCl
ATOM   4887  Cl- Cl-    91     -19.214  -7.679  29.043  1.00  0.00      IONSCl
ATOM   4888  Cl- Cl-    92       3.597 -25.740 -18.463  1.00  0.00      IONSCl
ATOM   4889  Cl- Cl-    93      16.406 -37.119 -42.477  1.00  0.00      IONSCl
ATOM   4890  Cl- Cl-    94     -22.075  12.383 -41.664  1.00  0.00      IONSCl
ATOM   4891  Cl- Cl-    95      16.491 -26.644 -24.384  1.00  0.00      IONSCl
ATOM   4892  Cl- Cl-    96     -20.751 -35.240 -14.252  1.00  0.00      IONSCl
ATOM   4893  Cl- Cl-    97      -0.043   1.175 -35.006  1.00  0.00      IONSCl
ATOM   4894  Cl- Cl-    98     -16.733  32.279  23.156  1.00  0.00      IONSCl
ATOM   4895  Cl- Cl-    99     -33.918 -31.132 -32.148  1.00  0.00      IONSCl
ATOM   4896  Cl- Cl-   100       9.440 -34.736 -19.459  1.00  0.00      IONSCl
ATOM   4897  Cl- Cl-   101     -28.579  -5.138 -34.996  1.00  0.00      IONSCl
ATOM   4898  Cl- Cl-   102     -12.411 -12.902 -40.574  1.00  0.00      IONSCl
ATOM   4899  Cl- Cl-   103      34.575   5.889  -7.183  1.00  0.00      IONSCl
ATOM   4900  Cl- Cl-   104      31.977 -32.236  12.844  1.00  0.00      IONSCl
ATOM   4901  Cl- Cl-   105      35.062 -32.234  -7.137  1.00  0.00      IONSCl
ATOM   4902  Cl- Cl-   106     -11.067 -11.092 -30.236  1.00  0.00      IONSCl
ATOM   4903  Cl- Cl-   107       1.533 -41.999 -14.859  1.00  0.00      IONSCl
TER
ATOM   4904  O   WAT     1     -31.401 -33.453 -36.674  1.00  0.00      SOLV O
ATOM   4905  H1  WAT     1     -31.519 -32.487 -36.609  1.00  0.00      SOLV H
ATOM   4906  H2  WAT     1     -32.229 -33.719 -37.099  1.00  0.00      SOLV H
ATOM   4907  O   WAT     2     -32.114 -34.623 -33.144  1.00  0.00      SOLV O
ATOM   4908  H1  WAT     2     -32.394 -34.349 -32.257  1.00  0.00      SOLV H
ATOM   4909  H2  WAT     2     -32.904 -34.439 -33.664  1.00  0.00      SOLV H
ATOM   4910  O   WAT     3     -40.219 -34.629 -31.475  1.00  0.00      SOLV O
ATOM   4911  H1  WAT     3     -40.245 -35.451 -30.950  1.00  0.00      SOLV H
ATOM   4912  H2  WAT     3     -39.422 -34.207 -31.127  1.00  0.00      SOLV H
ATOM   4913  O   WAT     4     -28.834 -31.185 -34.671  1.00  0.00      SOLV O
ATOM   4914  H1  WAT     4     -29.277 -31.967 -34.299  1.00  0.00      SOLV H
ATOM   4915  H2  WAT     4     -28.709 -30.645 -33.872  1.00  0.00      SOLV H
ATOM   4916  O   WAT     5     -39.257 -30.077 -33.184  1.00  0.00      SOLV O
ATOM   4917  H1  WAT     5     -39.481 -31.002 -33.396  1.00  0.00      SOLV H
ATOM   4918  H2  WAT     5     -38.301 -30.148 -32.997  1.00  0.00      SOLV H
ATOM   4919  O   WAT     6     -42.230 -36.559 -37.468  1.00  0.00      SOLV O
ATOM   4920  H1  WAT     6     -42.219 -35.734 -36.930  1.00  0.00      SOLV H
ATOM   4921  H2  WAT     6     -42.723 -37.165 -36.887  1.00  0.00      SOLV H
ATOM   4922  O   WAT     7     -41.963 -34.562 -35.592  1.00  0.00      SOLV O
ATOM   4923  H1  WAT     7     -41.635 -35.303 -35.039  1.00  0.00      SOLV H
ATOM   4924  H2  WAT     7     -41.238 -33.924 -35.544  1.00  0.00      SOLV H
ATOM   4925  O   WAT     8     -31.671 -26.058 -34.337  1.00  0.00      SOLV O
ATOM   4926  H1  WAT     8     -31.205 -26.786 -34.793  1.00  0.00      SOLV H
ATOM   4927  H2  WAT     8     -32.119 -26.515 -33.612  1.00  0.00      SOLV H
ATOM   4928  O   WAT     9     -25.615 -40.045 -31.875  1.00  0.00      SOLV O
ATOM   4929  H1  WAT     9     -25.364 -39.381 -31.198  1.00  0.00      SOLV H
ATOM   4930  H2  WAT     9     -25.124 -39.717 -32.645  1.00  0.00      SOLV H
ATOM   4931  O   WAT    10     -31.075 -37.457 -32.344  1.00  0.00      SOLV O
ATOM   4932  H1  WAT    10     -30.827 -38.398 -32.377  1.00  0.00      SOLV H
ATOM   4933  H2  WAT    10     -31.206 -37.253 -33.287  1.00  0.00      SOLV H
ATOM   4934  O   WAT    11     -37.770 -39.346 -35.082  1.00  0.00      SOLV O
ATOM   4935  H1  WAT    11     -37.626 -38.477 -35.510  1.00  0.00      SOLV H
ATOM   4936  H2  WAT    11     -38.243 -39.816 -35.796  1.00  0.00      SOLV H
ATOM   4937  O   WAT    12     -29.982 -39.102 -36.806  1.00  0.00      SOLV O
ATOM   4938  H1  WAT    12     -29.504 -39.468 -36.026  1.00  0.00      SOLV H
ATOM   4939  H2  WAT    12     -29.243 -38.677 -37.275  1.00  0.00      SOLV H
ATOM   4940  O   WAT    13     -41.089 -36.896 -34.515  1.00  0.00      SOLV O
ATOM   4941  H1  WAT    13     -40.504 -37.299 -33.846  1.00  0.00      SOLV H
ATOM   4942  H2  WAT    13     -40.801 -37.389 -35.310  1.00  0.00      SOLV H
ATOM   4943  O   WAT    14     -36.210 -35.431 -34.934  1.00  0.00      SOLV O
ATOM   4944  H1  WAT    14     -35.425 -35.932 -34.618  1.00  0.00      SOLV H
ATOM   4945  H2  WAT    14     -36.624 -36.099 -35.521  1.00  0.00      SOLV H
ATOM   4946  O   WAT    15     -25.034 -38.404 -29.648  1.00  0.00      SOLV O
ATOM   4947  H1  WAT    15     -25.841 -37.861 -29.766  1.00  0.00      SOLV H
ATOM   4948  H2  WAT    15     -25.146 -38.706 -28.736  1.00  0.00      SOLV H
ATOM   4949  O   WAT    16     -39.044 -40.331 -31.008  1.00  0.00      SOLV O
ATOM   4950  H1  WAT    16     -39.351 -39.743 -31.726  1.00  0.00      SOLV H
ATOM   4951  H2  WAT    16     -39.743 -40.168 -30.342  1.00  0.00      SOLV H
ATOM   4952  O   WAT    17     -31.633 -30.746 -37.614  1.00  0.00      SOLV O
ATOM   4953  H1  WAT    17     -31.985 -30.797 -38.515  1.00  0.00      SOLV H
ATOM   4954  H2  WAT    17     -32.133 -29.971 -37.274  1.00  0.00      SOLV H
ATOM   4955  O   WAT    18     -36.293 -32.601 -30.897  1.00  0.00      SOLV O
ATOM   4956  H1  WAT    18     -36.893 -31.895 -30.579  1.00  0.00      SOLV H
ATOM   4957  H2  WAT    18     -35.524 -32.063 -31.219  1.00  0.00      SOLV H
ATOM   4958  O   WAT    19     -28.488 -39.783 -34.627  1.00  0.00      SOLV O
ATOM   4959  H1  WAT    19     -28.944 -40.268 -33.923  1.00  0.00      SOLV H
ATOM   4960  H2  WAT    19     -27.958 -39.150 -34.105  1.00  0.00      SOLV H
ATOM   4961  O   WAT    20     -39.456 -38.561 -33.073  1.00  0.00      SOLV O
ATOM   4962  H1  WAT    20     -38.841 -38.007 -32.537  1.00  0.00      SOLV H
ATOM   4963  H2  WAT    20     -38.830 -38.898 -33.753  1.00  0.00      SOLV H
ATOM   4964  O   WAT    21     -38.038 -30.635 -29.915  1.00  0.00      SOLV O
ATOM   4965  H1  WAT    21     -38.002 -29.685 -30.144  1.00  0.00      SOLV H
ATOM   4966  H2  WAT    21     -38.955 -30.682 -29.579  1.00  0.00      SOLV H
ATOM   4967  O   WAT    22     -41.882 -31.095 -39.183  1.00  0.00      SOLV O
ATOM   4968  H1  WAT    22     -42.691 -30.830 -39.673  1.00  0.00      SOLV H
ATOM   4969  H2  WAT    22     -41.764 -30.342 -38.576  1.00  0.00      SOLV H
ATOM   4970  O   WAT    23     -28.535 -29.254 -32.396  1.00  0.00      SOLV O
ATOM   4971  H1  WAT    23     -29.464 -29.302 -32.130  1.00  0.00      SOLV H
ATOM   4972  H2  WAT    23     -28.412 -28.298 -32.571  1.00  0.00      SOLV H
ATOM   4973  O   WAT    24     -27.927 -40.974 -30.603  1.00  0.00      SOLV O
ATOM   4974  H1  WAT    24     -28.737 -40.805 -31.109  1.00  0.00      SOLV H
ATOM   4975  H2  WAT    24     -27.233 -40.738 -31.253  1.00  0.00      SOLV H
ATOM   4976  O   WAT    25     -35.232 -42.912 -33.797  1.00  0.00      SOLV O
ATOM   4977  H1  WAT    25     -35.187 -43.854 -33.603  1.00  0.00      SOLV H
ATOM   4978  H2  WAT    25     -36.099 -42.648 -33.427  1.00  0.00      SOLV H
ATOM   4979  O   WAT    26     -30.221 -27.684 -36.065  1.00  0.00      SOLV O
ATOM   4980  H1  WAT    26     -29.779 -28.522 -36.301  1.00  0.00      SOLV H
ATOM   4981  H2  WAT    26     -29.458 -27.064 -36.142  1.00  0.00      SOLV H
ATOM   4982  O   WAT    27     -28.744 -29.935 -37.089  1.00  0.00      SOLV O
ATOM   4983  H1  WAT    27     -29.485 -30.318 -37.591  1.00  0.00      SOLV H
ATOM   4984  H2  WAT    27     -28.823 -30.442 -36.247  1.00  0.00      SOLV H
ATOM   4985  O   WAT    28     -27.204 -31.186 -28.842  1.00  0.00      SOLV O
ATOM   4986  H1  WAT    28     -27.384 -31.827 -29.562  1.00  0.00      SOLV H
ATOM   4987  H2  WAT    28     -27.167 -30.336 -29.323  1.00  0.00      SOLV H
ATOM   4988  O   WAT    29     -32.870 -34.315 -39.018  1.00  0.00      SOLV O
ATOM   4989  H1  WAT    29     -33.483 -33.588 -39.249  1.00  0.00      SOLV H
ATOM   4990  H2  WAT    29     -32.171 -34.213 -39.686  1.00  0.00      SOLV H
ATOM   4991  O   WAT    30     -32.712 -35.792 -42.292  1.00  0.00      SOLV O
ATOM   4992  H1  WAT    30     -32.086 -35.503 -41.604  1.00  0.00      SOLV H
ATOM   4993  H2  WAT    30     -32.168 -36.464 -42.765  1.00  0.00      SOLV H
ATOM   4994  O   WAT    31     -25.472 -34.729 -30.685  1.00  0.00      SOLV O
ATOM   4995  H1  WAT    31     -26.236 -34.110 -30.700  1.00  0.00      SOLV H
ATOM   4996  H2  WAT    31     -24.965 -34.405 -31.455  1.00  0.00      SOLV H
ATOM   4997  O   WAT    32     -29.270 -34.079 -38.214  1.00  0.00      SOLV O
ATOM   4998  H1  WAT    32     -29.999 -33.890 -37.573  1.00  0.00      SOLV H
ATOM   4999  H2  WAT    32     -28.664 -34.594 -37.642  1.00  0.00      SOLV H
ATOM   5000  O   WAT    33     -29.511 -35.901 -28.905  1.00  0.00      SOLV O
ATOM   5001  H1  WAT    33     -29.587 -35.146 -28.295  1.00  0.00      SOLV H
ATOM   5002  H2  WAT    33     -30.269 -35.703 -29.505  1.00  0.00      SOLV H
ATOM   5003  O   WAT    34     -37.744 -33.448 -36.101  1.00  0.00      SOLV O
ATOM   5004  H1  WAT    34     -37.963 -33.815 -36.977  1.00  0.00      SOLV H
ATOM   5005  H2  WAT    34     -37.155 -34.138 -35.725  1.00  0.00      SOLV H
ATOM   5006  O   WAT    35     -36.387 -29.874 -33.421  1.00  0.00      SOLV O
ATOM   5007  H1  WAT    35     -36.218 -30.279 -34.279  1.00  0.00      SOLV H
ATOM   5008  H2  WAT    35     -35.593 -30.207 -32.928  1.00  0.00      SOLV H
ATOM   5009  O   WAT    36     -37.401 -34.569 -32.505  1.00  0.00      SOLV O
ATOM   5010  H1  WAT    36     -36.852 -34.701 -33.303  1.00  0.00      SOLV H
ATOM   5011  H2  WAT    36     -36.907 -33.871 -32.020  1.00  0.00      SOLV H
ATOM   5012  O   WAT    37     -36.325 -30.206 -27.759  1.00  0.00      SOLV O
ATOM   5013  H1  WAT    37     -36.940 -29.563 -27.349  1.00  0.00      SOLV H
ATOM   5014  H2  WAT    37     -36.850 -30.480 -28.538  1.00  0.00      SOLV H
ATOM   5015  O   WAT    38     -30.509 -34.770 -40.569  1.00  0.00      SOLV O
ATOM   5016  H1  WAT    38     -30.076 -34.450 -39.746  1.00  0.00      SOLV H
ATOM   5017  H2  WAT    38     -29.850 -34.459 -41.232  1.00  0.00      SOLV H
ATOM   5018  O   WAT    39     -39.488 -34.214 -28.454  1.00  0.00      SOLV O
ATOM   5019  H1  WAT    39     -39.342 -33.419 -27.901  1.00  0.00      SOLV H
ATOM   5020  H2  WAT    39     -40.455 -34.147 -28.599  1.00  0.00      SOLV H
ATOM   5021  O   WAT    40     -32.795 -28.298 -37.057  1.00  0.00      SOLV O
ATOM   5022  H1  WAT    40     -32.101 -27.969 -36.463  1.00  0.00      SOLV H
ATOM   5023  H2  WAT    40     -33.257 -27.492 -37.321  1.00  0.00      SOLV H
ATOM   5024  O   WAT    41     -38.310 -28.322 -27.063  1.00  0.00      SOLV O
ATOM   5025  H1  WAT    41     -38.338 -28.085 -28.011  1.00  0.00      SOLV H
ATOM   5026  H2  WAT    41     -39.256 -28.422 -26.845  1.00  0.00      SOLV H
ATOM   5027  O   WAT    42     -27.383 -43.084 -41.385  1.00  0.00      SOLV O
ATOM   5028  H1  WAT    42     -27.798 -42.986 -40.511  1.00  0.00      SOLV H
ATOM   5029  H2  WAT    42     -26.660 -42.441 -41.332  1.00  0.00      SOLV H
ATOM   5030  O   WAT    43     -38.600 -34.350 -38.800  1.00  0.00      SOLV O
ATOM   5031  H1  WAT    43     -39.077 -33.631 -39.272  1.00  0.00      SOLV H
ATOM   5032  H2  WAT    43     -39.321 -34.969 -38.638  1.00  0.00      SOLV H
ATOM   5033  O   WAT    44     -25.668 -28.646 -41.882  1.00  0.00      SOLV O
ATOM   5034  H1  WAT    44     -25.248 -27.770 -41.916  1.00  0.00      SOLV H
ATOM   5035  H2  WAT    44     -24.910 -29.258 -41.964  1.00  0.00      SOLV H
ATOM   5036  O   WAT    45     -42.339 -31.945 -29.921  1.00  0.00      SOLV O
ATOM   5037  H1  WAT    45     -42.835 -32.213 -30.702  1.00  0.00      SOLV H
ATOM   5038  H2  WAT    45     -42.514 -32.700 -29.324  1.00  0.00      SOLV H
ATOM   5039  O   WAT    46     -42.733 -28.921 -33.083  1.00  0.00      SOLV O
ATOM   5040  H1  WAT    46     -41.925 -29.441 -32.995  1.00  0.00      SOLV H
ATOM   5041  H2  WAT    46     -42.761 -28.470 -32.225  1.00  0.00      SOLV H
ATOM   5042  O   WAT    47     -24.666 -28.407 -27.034  1.00  0.00      SOLV O
ATOM   5043  H1  WAT    47     -24.836 -29.366 -27.117  1.00  0.00      SOLV H
ATOM   5044  H2  WAT    47     -25.557 -28.107 -26.736  1.00  0.00      SOLV H
ATOM   5045  O   WAT    48     -33.851 -29.037 -28.352  1.00  0.00      SOLV O
ATOM   5046  H1  WAT    48     -33.866 -28.196 -27.855  1.00  0.00      SOLV H
ATOM   5047  H2  WAT    48     -34.715 -29.424 -28.108  1.00  0.00      SOLV H
ATOM   5048  O   WAT    49     -33.104 -25.317 -38.556  1.00  0.00      SOLV O
ATOM   5049  H1  WAT    49     -33.356 -25.204 -39.489  1.00  0.00      SOLV H
ATOM   5050  H2  WAT    49     -33.357 -24.460 -38.163  1.00  0.00      SOLV H
ATOM   5051  O   WAT    50     -39.693 -26.471 -36.571  1.00  0.00      SOLV O
ATOM   5052  H1  WAT    50     -39.524 -26.824 -35.669  1.00  0.00      SOLV H
ATOM   5053  H2  WAT    50     -40.308 -27.153 -36.913  1.00  0.00      SOLV H
ATOM   5054  O   WAT    51     -30.515 -25.801 -41.416  1.00  0.00      SOLV O
ATOM   5055  H1  WAT    51     -29.908 -26.459 -41.820  1.00  0.00      SOLV H
ATOM   5056  H2  WAT    51     -30.360 -25.984 -40.471  1.00  0.00      SOLV H
ATOM   5057  O   WAT    52     -30.512 -26.094 -38.695  1.00  0.00      SOLV O
ATOM   5058  H1  WAT    52     -31.473 -25.908 -38.588  1.00  0.00      SOLV H
ATOM   5059  H2  WAT    52     -30.375 -26.767 -38.012  1.00  0.00      SOLV H
ATOM   5060  O   WAT    53     -27.626 -37.103 -26.766  1.00  0.00      SOLV O
ATOM   5061  H1  WAT    53     -28.291 -36.731 -27.367  1.00  0.00      SOLV H
ATOM   5062  H2  WAT    53     -27.572 -38.027 -27.078  1.00  0.00      SOLV H
ATOM   5063  O   WAT    54     -40.507 -30.379 -28.709  1.00  0.00      SOLV O
[truncated: 4,460,266 more chars]
