# Supplementary material for: Assessing structure-function impacts on Vitellogenin by leveraging allelic variant found in honey bee subspecies Apis mellifera mellifera
Source: iScience. 2025 Jul 29;28(9):113241. doi: 10.1016/j.isci.2025.113241 (PMC12496180; doi:10.1016/j.isci.2025.113241)
Supplement: Data S1. Data and code for molecular dynamics [file mmc2.zip › MD_analysis/inputfiles/wt/summary.EPTOT]

0 -280194.3985
1 -239594.6919
2 -240259.8117
3 -240953.1258
4 -241467.3165
5 -241756.5478
6 -242053.3555
7 -242231.0118
8 -242414.4778
9 -242470.0855
10 -242579.4723
11 -242671.2188
12 -242790.3610
13 -242872.6122
14 -242925.8247
15 -242963.5145
16 -243017.9085
17 -243094.6419
18 -243165.3448
19 -243207.6249
20 -243272.0066
21 -243269.4600
22 -243301.9929
23 -243355.4599
24 -243380.2594
25 -243384.0196
26 -243433.2301
27 -243439.8972
28 -243448.8789
29 -243500.1451
30 -243538.7867
31 -243593.8623
32 -243638.7782
33 -243576.5116
34 -243617.5736
35 -243637.5631
36 -243685.2653
37 -243728.0949
38 -243712.6056
39 -243734.8247
40 -243761.6206
41 -243815.3460
42 -243771.6274
43 -243802.9102
44 -243805.7848
45 -243818.7902
46 -243827.5034
47 -243844.7816
48 -243907.8347
49 -243873.5656
50 -243885.1498
51 -243898.7874
52 -243954.3454
53 -243933.9704
54 -243959.2335
55 -243998.1161
56 -243961.6181
57 -243988.9532
58 -244006.7285
59 -244040.9394
60 -244075.9420
61 -244045.9020
62 -244073.8212
63 -244112.9734
64 -244110.8765
65 -244094.8375
66 -244139.0030
67 -244162.8713
68 -244217.9833
69 -244220.0527
70 -244199.4902
71 -244191.0774
72 -244212.8126
73 -244250.2365
74 -244286.2415
75 -244320.9018
76 -244314.4738
77 -244295.1710
78 -244321.5593
79 -244317.7333
80 -244285.5411
81 -244299.4337
82 -244324.4404
83 -244370.1892
84 -244370.4926
85 -244402.1650
86 -244349.6563
87 -244381.7001
88 -244446.9853
89 -244452.6591
90 -244461.2595
91 -244426.7346
92 -244434.7749
93 -244431.2698
94 -244468.3178
95 -244412.0328
96 -244410.4938
97 -244421.9530
98 -244467.2245
99 -244434.2817
100 -244460.6319
101 -244434.8832
102 -244463.3443
103 -244414.5922
104 -244503.6829
105 -244507.0693
106 -244520.7582
107 -244533.5366
108 -244510.3878
109 -244532.8030
110 -244496.1089
111 -244511.5799
112 -244561.8778
113 -244559.5606
114 -244603.7713
115 -244571.5461
116 -244550.6263
117 -244582.7343
118 -244592.8657
119 -244598.2076
120 -244613.1704
121 -244571.3679
122 -244643.1976
123 -244608.9003
124 -244626.7942
125 -244625.7375
126 -241697.8700
127 -239300.1814
128 -238415.1218
129 -238006.6832
130 -238008.2329
131 -238006.3612
132 -238097.7257
133 -238188.6371
134 -238251.6350
135 -238304.5148
136 -238332.4069
137 -238441.3649
138 -238402.4279
139 -238500.4122
140 -238555.6833
141 -238631.3664
142 -238646.5444
143 -238816.6121
144 -238743.7529
145 -238793.6606
146 -238883.8441
147 -239015.9083
148 -238959.3640
149 -238968.8952
150 -239028.2821
151 -239075.0003
152 -239019.2226
153 -239167.7576
154 -239260.9325
155 -239254.6505
156 -239332.5018
157 -239322.9669
158 -239303.6562
159 -239395.1478
160 -239401.3173
161 -239423.9260
162 -239521.1141
163 -239407.7576
164 -239441.3059
165 -239490.9308
166 -239463.3369
167 -239570.4016
168 -239651.7622
169 -239666.6065
170 -239629.5974
171 -239613.9573
172 -239675.6846
173 -239665.6496
174 -239769.0218
175 -239645.3509
176 -239618.6266
177 -239818.9375
178 -239731.0091
179 -239766.9261
180 -239789.0869
181 -239728.1597
182 -239748.6438
183 -239843.7225
184 -239856.7994
185 -239877.4047
186 -239858.6622
187 -239963.7977
188 -240047.2449
189 -239936.6929
190 -239922.7448
191 -239885.0799
192 -239889.3234
193 -239963.1126
194 -240007.7501
195 -240004.3314
196 -239911.3220
197 -240052.7165
198 -240018.3381
199 -239951.8447
200 -240054.8026
201 -240152.8724
202 -240090.5808
203 -240130.9422
204 -240176.6716
205 -240168.6057
206 -240216.7638
207 -240113.8163
208 -240155.5898
209 -240262.9053
210 -240148.6129
211 -240259.3514
212 -240182.3536
213 -240194.3245
214 -240240.8578
215 -240241.4800
216 -240358.1792
217 -240308.3960
218 -240218.0613
219 -240258.8315
220 -240314.5510
221 -240243.2439
222 -240247.3971
223 -240368.5143
224 -240345.4411
225 -240412.7047
226 -240375.9273
227 -240361.1323
228 -240448.0094
229 -240345.3482
230 -240467.9440
231 -240295.2228
232 -240383.7602
233 -240562.3509
234 -240428.4622
235 -240460.6932
236 -240437.3000
237 -240524.8197
238 -240525.8774
239 -240440.3218
240 -240484.2706
241 -240545.2137
242 -240530.4364
243 -240494.1209
244 -240533.7266
245 -240538.0762
246 -240505.5488
247 -240588.0385
248 -240597.0225
249 -240602.7670
250 -240743.8319
251 -234679.7958
252 -229192.5019
253 -226747.6662
254 -225222.0043
255 -224327.3798
256 -224092.9837
257 -223905.7019
258 -223778.3489
259 -223810.0239
260 -223816.8992
261 -223880.4323
262 -223699.0135
263 -223549.8372
264 -223767.8061
265 -223831.2287
266 -223967.5506
267 -223717.8890
268 -223752.3939
269 -224171.0837
270 -224088.2886
271 -224112.3783
272 -224061.3064
273 -224187.5544
274 -224479.9185
275 -224571.2802
276 -224452.4407
277 -224537.8110
278 -224712.4515
279 -224513.2671
280 -224548.0389
281 -224494.5030
282 -224391.6313
283 -224558.8822
284 -224447.7162
285 -224662.2219
286 -224584.3263
287 -224683.2181
288 -224589.7444
289 -224511.9077
290 -224709.1428
291 -224817.6703
292 -224540.9285
293 -224597.2586
294 -224458.4579
295 -224361.7171
296 -224286.0734
297 -224594.0246
298 -224695.1917
299 -224707.9057
300 -224517.3336
301 -224507.6910
302 -224715.9038
303 -224669.2402
304 -224644.2314
305 -224991.3769
306 -225040.9976
307 -224977.9681
308 -224797.9814
309 -224808.0483
310 -224805.8132
311 -225048.4886
312 -225013.8132
313 -224982.3498
314 -225115.9102
315 -225057.6730
316 -225215.5180
317 -225035.3692
318 -225176.0133
319 -225045.7843
320 -225100.0968
321 -224846.1922
322 -224992.7499
323 -225047.0117
324 -224810.2746
325 -224923.2775
326 -224831.3623
327 -224831.3599
328 -224707.3061
329 -224779.4539
330 -224955.7304
331 -224908.7229
332 -224676.8544
333 -224651.9526
334 -224828.9636
335 -224666.9559
336 -224744.3099
337 -224738.4547
338 -224780.5036
339 -225020.1795
340 -225078.6646
341 -225175.1447
342 -225121.8173
343 -225186.9923
344 -224872.6009
345 -224683.1952
346 -224892.7343
347 -224842.1199
348 -224739.9080
349 -224793.2011
350 -224910.0293
351 -225158.3577
352 -224942.2953
353 -225176.6836
354 -225128.7507
355 -224985.7225
356 -224888.2147
357 -224844.9715
358 -224872.6944
359 -224716.8276
360 -224713.5671
361 -224670.3903
362 -224970.6424
363 -224723.1905
364 -224648.1550
365 -224606.2755
366 -224763.0815
367 -224677.1006
368 -224772.2105
369 -224569.1754
370 -224613.9428
371 -224683.7441
372 -224871.9586
373 -224846.8909
374 -225054.8951
375 -225079.7607
376 -221970.1464
377 -212543.5071
378 -206558.2258
379 -202261.5386
380 -199503.7620
381 -197810.4223
382 -196881.6986
383 -196471.6318
384 -196173.0921
385 -196189.9543
386 -196114.8100
387 -196201.5890
388 -196123.4982
389 -195921.1135
390 -195880.7261
391 -196014.4209
392 -196375.8764
393 -196288.8194
394 -196056.8756
395 -195819.9416
396 -196183.7866
397 -196114.5673
398 -195874.3364
399 -195964.7142
400 -195925.5213
401 -195867.2141
402 -196183.1035
403 -195915.7282
404 -196117.9892
405 -195910.9442
406 -196178.8412
407 -196146.4138
408 -196078.7374
409 -195846.3557
410 -195650.9478
411 -195990.6139
412 -196014.3268
413 -196110.9866
414 -195628.4423
415 -195702.9329
416 -196258.1150
417 -196331.2093
418 -196274.0556
419 -196161.1720
420 -196263.3325
421 -196463.7154
422 -196570.2438
423 -196283.4392
424 -196528.0099
425 -196248.0105
426 -196082.7995
427 -196278.9121
428 -196307.2411
429 -196347.2991
430 -196115.2017
431 -196250.3183
432 -196319.3563
433 -196081.5968
434 -196097.8052
435 -196174.6398
436 -196369.6559
437 -196005.2303
438 -196023.5339
439 -196083.8874
440 -196017.4469
441 -196172.4475
442 -196136.3294
443 -195691.3361
444 -196081.3031
445 -195830.8738
446 -196009.4800
447 -196116.9942
448 -196093.8376
449 -196231.5565
450 -196129.3900
451 -196034.0050
452 -196190.9376
453 -196205.7932
454 -196273.2462
455 -195989.2222
456 -195948.7304
457 -196071.8316
458 -196127.2955
459 -195777.7585
460 -195850.5080
461 -196045.0818
462 -196149.3595
463 -196054.1311
464 -196280.0634
465 -196223.9568
466 -196030.9686
467 -195885.5372
468 -195927.5988
469 -195828.9286
470 -195967.1334
471 -196130.4694
472 -196429.5371
473 -196019.2927
474 -196235.9952
475 -196030.0920
476 -196391.9518
477 -196313.7312
478 -196266.4935
479 -196121.8715
480 -196255.6883
481 -195795.9725
482 -196033.8628
483 -195961.1345
484 -196065.7575
485 -196385.8717
486 -196292.0707
487 -196373.3848
488 -196378.6578
489 -196180.1680
490 -195929.0693
491 -196189.1031
492 -196487.6628
493 -196515.2058
494 -196387.2291
495 -196118.5698
496 -196197.3554
497 -196268.5377
498 -195753.3557
499 -195995.8281
500 -196072.9314
