# Supplementary material for: Assessing structure-function impacts on Vitellogenin by leveraging allelic variant found in honey bee subspecies Apis mellifera mellifera
Source: iScience. 2025 Jul 29;28(9):113241. doi: 10.1016/j.isci.2025.113241 (PMC12496180; doi:10.1016/j.isci.2025.113241)
Supplement: Data S1. Data and code for molecular dynamics [file mmc2.zip › MD_analysis/inputfiles/wt/step3_input.rst7]

61522
  26.9380303  49.6097189  44.4655999  26.0713316  49.1039652  44.5802624
  26.7697421  50.4128581  43.8767476  27.3665174  49.7292554  45.3723575
  27.8710190  48.7547145  43.7025235  28.1549738  49.2597130  42.7792437
  29.1202394  48.4941516  44.5547959  28.8291423  48.0176802  45.4909245
  29.8016039  47.8397266  44.0111321  29.7683596  49.8426471  44.8185496
  29.8124563  50.3113610  45.9549526  30.2788264  50.4887870  43.7358249
  30.7216073  51.3891824  43.8512934  30.2127715  50.0652424  42.8213045
  27.2221686  47.4430812  43.4117023  27.4727684  46.8364275  42.3703968
  26.3297391  46.9931678  44.3190968  26.0646359  47.5772732  45.0992514
  25.7665270  45.6864111  44.1641296  26.0330599  45.2891339  43.1847266
  26.2926771  44.7233912  45.2456783  25.8816990  45.0053898  46.2150457
  25.9884049  43.7047582  45.0050432  27.8048383  44.7287844  45.3732333
  28.5667859  45.4493267  46.2476523  28.0885976  46.1083400  46.9723159
  29.9024022  45.1925047  46.0386822  30.6665098  45.6023284  46.5566433
  30.0142081  44.2839711  45.0054827  31.1173070  43.7143365  44.4279100
  32.1141085  43.9708947  44.7866068  30.9089407  42.8234511  43.3970139
  31.7588130  42.3473485  42.9079911  29.6339041  42.5168707  42.9647557
  29.4906629  41.8086642  42.1486521  28.5217857  43.0899885  43.5452465
  27.5255864  42.8335018  43.1848268  28.7272330  43.9715758  44.5672530
  24.2781343  45.7843178  44.3352537  23.7555086  46.7994189  44.7928661
  23.5650763  44.7035158  43.9453405  24.0388216  43.8952377  43.5680450
  22.1313254  44.6086552  44.0278079  21.7149802  45.5875777  44.2654349
  21.5155063  44.1312456  42.7055340  21.9178252  43.1510367  42.4497428
  20.4329183  44.0625206  42.8122109  21.8129427  45.0786302  41.5416818
  21.2107292  45.9813514  41.6443181  22.8699334  45.3447157  41.5501206
  21.4645083  44.3624028  40.2449521  20.3423756  43.8961036  40.0520498
  22.4594094  44.2686321  39.3235120  22.2864795  43.8038639  38.4436330
  23.3671123  44.6641485  39.5228701  21.8115712  43.5792027  45.0773939
  22.5332580  42.5957917  45.2339056  20.6922616  43.7842320  45.8036211
  20.0617711  44.5343291  45.5588026  20.2703304  43.0122012  46.9525043
  21.0914488  42.9432713  47.6660255  19.0975628  43.6179479  47.6636705
  19.3138778  44.6597758  47.9001059  17.8663764  43.5358943  46.7439095
  17.6573083  42.4924597  46.5080373  17.0051361  43.9733058  47.2489213
  18.0634525  44.0837199  45.8224163  18.9238893  42.8878150  49.0052261
  19.8274709  43.0057928  49.6033262  18.0752487  43.3110396  49.5426176
  18.7456286  41.8281543  48.8223516  19.8877816  41.5844246  46.6704115
  19.8605500  40.7275266  47.5395273  19.3720251  41.2826997  45.5008315
  19.2700492  41.9972704  44.7943688  18.9567766  39.9350362  45.2372487
  18.5582972  39.4919838  46.1499468  18.1850272  39.9360570  44.4675077
  20.0076720  38.9955470  44.7561197  19.7801931  37.7871988  44.7551523
  21.1383984  39.5014412  44.2395099  21.4194075  40.4446888  44.4662650
  21.8572220  38.6057070  43.3822614  21.2740889  37.6966849  43.2348375
  22.1162251  39.2581971  42.0157169  22.7142785  40.1594767  42.1503515
  22.6530081  38.5590027  41.3745529  20.7514403  39.6032243  41.4117097
  19.9235885  38.7260222  41.1672457  20.5035611  40.9193423  41.1776255
  19.6185992  41.2005075  40.7802737  21.2054908  41.6099883  41.4021327
  23.1424072  38.0519442  43.9112594  23.6640855  38.4443969  44.9548616
  23.6500085  37.0426641  43.1662007  23.1581746  36.7259771  42.3428485
  24.8780791  36.3891874  43.4982111  25.2837617  36.8202788  44.4134603
  24.7546719  34.8753110  43.7364081  25.7241827  34.4729753  44.0301323
  24.0296214  34.6895745  44.5288119  24.2951391  34.0796010  42.5204848
  23.2587160  34.3289223  42.2929617  24.9239250  34.3266754  41.6651008
  24.4233792  32.6007152  42.8658978  25.0513877  32.2844149  43.9121676
  23.8930835  31.7681839  42.0851961  25.8411040  36.5912477  42.3715152
  25.4998736  36.4522502  41.1982792  27.1003598  36.9133162  42.7217729
  27.3546579  36.9684716  43.6976778  28.0936009  37.1812157  41.7281114
  27.6224742  37.2290186  40.7463509  28.8300146  38.5125514  41.9579860
  29.2999883  38.5033095  42.9414180  29.5943291  38.6425925  41.1918185
  27.8326838  39.6168779  41.8781154  27.0248625  39.9078303  42.9536122
  27.1122112  39.3291192  43.8731573  26.1035358  40.9264443  42.8802791
  25.4638614  41.1453272  43.7352696  25.9909081  41.6677604  41.7271154
  25.0451061  42.7136594  41.6473413  24.5347176  42.8201359  42.4534219
  26.8011763  41.3886394  40.6536263  26.7159245  41.9757788  39.7392413
  27.7200100  40.3683153  40.7326040  28.3619193  40.1575970  39.8772384
  29.1320323  36.1157858  41.8574065  29.5062129  35.7309463  42.9644447
  29.6026547  35.5885174  40.7102045  29.2348502  35.9004829  39.8227940
  30.6234651  34.5863941  40.7444218  30.8849770  34.3686105  41.7799319
  30.2106240  33.2951870  40.1028709  30.0163135  33.4611834  39.0432536
  31.3480979  32.2733704  40.2703430  31.5404825  32.1136969  41.3312823
  31.0601981  31.3293421  39.8077164  32.2508081  32.6519549  39.7908758
  29.0327435  32.8021540  40.7256790  28.7734006  31.9760253  40.3111276
  31.7918484  35.1247657  39.9805668  31.6514169  35.5895250  38.8498592
  32.9895571  35.0653015  40.5946401  33.0689818  34.6379106  41.5063027
  34.1592050  35.6039690  39.9669626  33.8974687  35.9936334  38.9832172
  34.8122516  36.7552386  40.7568908  34.9399391  36.4561309  41.7972416
  35.7853282  36.9873861  40.3240750  33.9426690  37.9654462  40.6943000
  32.8743249  38.1225579  41.5461554  32.6458605  37.3513793  42.2818096
  32.0871333  39.2503550  41.4778015  31.2433495  39.3680607  42.1577104
  32.3597732  40.2317894  40.5544316  31.5554654  41.3877702  40.4828048
  30.8424352  41.3890424  41.1256002  33.4266483  40.0852628  39.7042484
  33.6519194  40.8620485  38.9735246  34.2093214  38.9567576  39.7773015
  35.0522686  38.8545595  39.0938575  35.1893650  34.5251616  39.8639097
  35.2564371  33.6231970  40.6968894  36.0125051  34.5939902  38.7962861
  35.8828947  35.3184317  38.1045595  37.0757108  33.6516604  38.6232129
  36.8413105  32.7351390  39.1646408  37.3467944  33.2476009  37.1624780
  37.3775492  34.1402781  36.5377534  38.3029586  32.7280202  37.1001409
  36.2825895  32.3096111  36.5581666  36.2013969  31.4102822  37.1686713
  34.8957389  32.9686516  36.4939694  34.9469435  33.8646008  35.8753000
  34.1802690  32.2693711  36.0612912  34.5749708  33.2400782  37.4997208
  36.7472962  31.7615442  35.1995539  37.6742261  31.2031393  35.3302614
  35.9810002  31.1022901  34.7917849  36.9167044  32.5899585  34.5117098
  38.3191175  34.2859250  39.1553043  38.6086052  35.4473697  38.8689810
  39.0886791  33.5275721  39.9618635  38.8328572  32.5684701  40.1483532
  40.2731629  34.0704462  40.5614225  40.2952844  35.1497698  40.4108552
  40.3680316  33.8235723  42.0375993  40.3265435  32.7516043  42.2306349
  41.7000353  34.3920997  42.5577241  41.7395222  35.4636266  42.3618367
  41.7763852  34.2163761  43.6307536  42.5290442  33.8995759  42.0495252
  39.1352892  34.4443487  42.7133661  38.2313639  33.9829505  42.3157069
  39.1860474  34.2750334  43.7889383  39.1128535  35.5159933  42.5154383
  41.4645308  33.4320636  39.9302558  41.5300395  32.2120548  39.7778973
  42.4380546  34.2748240  39.5352088  42.3270752  35.2704243  39.6639086
  43.6466874  33.8074399  38.9287493  43.7462977  32.7348824  39.0954750
  43.6865866  34.0512064  37.4112330  43.5126663  35.1078266  37.2077516
  44.6629447  33.7626654  37.0219146  42.6404603  33.2663173  36.6173369
  41.7237872  33.1876645  37.2018239  42.4305813  33.7837046  35.6811941
  43.0989539  31.8473723  36.2742633  44.0140604  31.8934459  35.6838767
  43.2880212  31.2937368  37.1939593  42.0139156  31.1883472  35.4908606
  42.0483841  31.2391041  34.4827262  40.9944581  30.5298542  36.1161481
  40.9151130  30.5139139  37.4772764  41.6148752  30.9922301  38.0264999
  40.1569352  30.0238605  37.9301713  40.0520738  29.8809009  35.3709868
  40.1144201  29.8916772  34.3629705  39.2968864  29.3930163  35.8311601
  44.7487982  34.6381080  39.5041780  44.5928214  35.8475153  39.6698834
  45.8935348  34.0108024  39.8383154  45.9760472  33.0116112  39.7162145
  46.9926706  34.7654824  40.3670862  47.0015899  35.7586421  39.9180278
  46.9360285  34.9531870  41.8901137  47.7600811  35.5914496  42.2089512
  45.9893953  35.4187649  42.1643814  47.0427517  33.6926237  42.5341707
  47.0068320  33.8153553  43.4856151  48.2473758  34.0096986  40.0766267
  48.2095011  32.8191259  39.7697128  49.3993991  34.7067207  40.1485392
  49.3807886  35.6912166  40.3733089  50.6616518  34.0683275  39.9092021
  50.6299583  33.0463796  40.2869816  51.0295851  34.0024434  38.4195450
  52.0050737  33.5294844  38.3062709  50.2795197  33.4196132  37.8849319
  51.0954691  35.3948848  37.7866182  50.0849271  35.7767927  37.6415248
  51.6466739  36.0675411  38.4437399  51.7851669  35.4496524  36.4240701
  51.7581459  36.4706470  36.0433617  52.8215786  35.1283874  36.5277000
  51.0572425  34.5389125  35.4983743  50.0956267  34.7494374  35.2723794
  51.6974459  33.4513601  34.9807428  52.9824729  33.1752490  35.3505444
  53.4562822  33.7783659  36.0077010  53.4534677  32.3691258  34.9652796
  51.0607647  32.6487190  34.0788441  50.1149573  32.8627172  33.7964379
  51.5382975  31.8443851  33.6979135  51.7285864  34.9086110  40.5405698
  51.6039399  36.1308818  40.6147004  52.7998165  34.2557186  41.0378731
  52.8149420  33.2459036  41.0499123  53.9397294  34.9578645  41.5600568
  53.8797589  36.0091958  41.2786228  54.0520257  34.9032131  43.0576989
  54.1343406  33.8648236  43.3787466  55.3061045  35.6833504  43.4866920
  55.2196082  36.7195285  43.1596552  55.4004161  35.6521533  44.5721556
  56.1883508  35.2320592  43.0327335  52.8955525  35.4670296  43.6598955
  52.9799637  35.4259390  44.6152942  55.1466558  34.2650045  40.9943742
  55.2769428  33.0493395  41.1309532  56.0626608  35.0083138  40.3315528
  55.9349677  36.0063194  40.2433523  57.2059346  34.3430610  39.7654320
  57.2790303  33.3348202  40.1731166  57.1902152  34.1927546  38.2297478
  57.2211621  35.1792895  37.7672651  58.0584530  33.6155746  37.9117440
  55.9556770  33.4784367  37.6530490  55.7164078  32.6113161  38.2686405
  54.7373698  34.4098222  37.6263930  54.9571215  35.2786901  37.0060088
  53.8807935  33.8767396  37.2138390  54.5071542  34.7368829  38.6403617
  56.2480333  32.8472799  36.2868620  57.0495735  32.1155841  36.3881240
  55.3505480  32.3531190  35.9148051  56.5521378  33.6237504  35.5849269
  58.4405296  35.1255562  40.0673038  58.3814368  36.3092567  40.3959222
  59.6044539  34.4508858  39.9748051  59.6005338  33.4645388  39.7575397
  60.8583156  35.1105194  40.1802880  60.6946309  36.1847855  40.2654868
  61.5593024  34.6587212  41.4205899  61.8351077  33.6089280  41.3207609
  62.8155289  35.5268078  41.5901735  62.5251107  36.5736167  41.6793260
  63.3505546  35.2208879  42.4892061  63.4634358  35.4026722  40.7224711
  60.7173954  34.8260664  42.5512991  61.1790102  34.5325396  43.3401934
  61.7430940  34.7565014  39.0190453  61.6050845  33.6800700  38.4404628
  62.6639405  35.6682189  38.6280019  62.7269542  36.5577187  39.1022585
  63.5528515  35.3691690  37.5362605  63.7929042  34.3059547  37.5432790
  62.9805090  35.6905179  36.1433556  63.6297113  35.2674530  35.3767712
  61.9830683  35.2606011  36.0517931  62.9003509  37.0961066  35.9620879
  62.5427813  37.2866241  35.0917736  64.8006757  36.1931665  37.6845239
  64.8871289  37.0744085  38.5348176  65.8228355  35.8541675  36.8700185
  65.7260589  35.0737667  36.2362135  67.1206707  36.4726882  36.7536535
  67.5218887  36.6664641  37.7484270  68.1574483  35.6208286  36.0074288
  67.7391272  35.2880209  35.0575100  69.0514877  36.2159997  35.8215125
  68.6022801  34.3635478  36.7704515  68.9331328  34.6429985  37.7707238
  67.4580751  33.3506252  36.9044511  67.1205747  33.0496409  35.9126846
  67.8096430  32.4745592  37.4494365  66.6298258  33.8069122  37.4465818
  69.8664184  33.7600157  36.1440703  70.6733529  34.4920984  36.1758687
  70.1605404  32.8713645  36.7025436  69.6646012  33.4872652  35.1082248
  67.0699237  37.7908697  36.0380367  67.9944571  38.5880094  36.1608097
  66.0417754  38.0338274  35.2043697  65.2978131  37.3573481  35.1095235
  66.0148119  39.2570269  34.4566626  64.9862376  39.6067225  34.3680785
  66.6113104  40.0108209  34.9705533  66.5841772  38.9980975  33.0945698
  66.2401939  38.0147236  32.4402768  67.4568457  39.9131593  32.6304669
  67.7334453  40.6891087  33.2148428  68.0393199  39.8591411  31.3199449
  67.2479448  39.8277146  30.5710544  68.9286453  41.0790725  31.0163289
  69.6307218  41.2306012  31.8362234  69.4811865  40.9057308  30.0928838
  68.0455163  42.3148692  30.8617887  66.8011364  42.1587003  30.7559773
  68.6149004  43.4390488  30.8449377  68.8937629  38.6370812  31.1919069
  69.0426736  38.0883830  30.0998622  69.4858677  38.1792133  32.3068100
  69.2870427  38.6109689  33.1979641  70.4051658  37.0783113  32.2623698
  71.2809437  37.3589886  31.6772778  70.8581837  36.6906977  33.6756855
  69.9860396  36.4547098  34.2854180  71.5103085  35.8189174  33.6224648
  71.6308240  37.8226265  34.3665921  71.0017073  38.7109554  34.4230262
  72.0501836  37.4404300  35.7890061  72.6919256  36.5600278  35.7549746
  72.5943096  38.2687029  36.2428691  71.1632251  37.2201369  36.3830396
  72.8195538  38.2557581  33.5057858  72.4595178  38.6089107  32.5394750
  73.3587171  39.0591390  34.0077653  73.4883644  37.4081835  33.3560911
  69.7383178  35.8711143  31.6743986  70.2810471  35.2590658  30.7546342
  68.5351718  35.4980930  32.1611889  68.0846763  36.0535678  32.8743521
  67.9293979  34.3025719  31.6366813  68.2786983  34.1345160  30.6179343
  68.2554520  33.0345257  32.4460288  69.3334370  32.8732090  32.4509943
  67.9019853  33.1555322  33.4700008  67.6177063  31.9080784  31.8622456
  67.8260816  31.1221928  32.3726995  66.4309712  34.4317037  31.6360256
  65.8461829  35.2820297  32.2986599  65.8136128  33.5783091  30.7954923
  66.3586759  32.9411319  30.2324545  64.4240962  33.3631511  30.5044226
  63.8950021  34.3157499  30.5311487  64.2191243  32.7370052  29.1121480
  63.1528717  32.6155943  28.9211919  64.6518062  33.3885063  28.3529163
  64.9018077  31.3734810  29.0583225  65.8253904  31.1266129  29.8781061
  64.5065655  30.5579952  28.1819234  63.7119093  32.4930052  31.5069020
  62.5013628  32.3150389  31.3911820  64.4356171  31.8394922  32.4413676
  65.4221501  32.0314263  32.5414368  63.8171884  30.8634199  33.3062969
  63.1051347  30.2691198  32.7336835  64.8132263  29.9236360  33.9198088
  65.4908083  29.5573341  33.1485728  65.6176335  30.6673129  34.9996322
  64.9397773  31.0336495  35.7706117  66.3420643  29.9867473  35.4469921
  66.1418793  31.5092701  34.5475525  64.0587631  28.6953753  34.4418596
  63.5439114  28.2060559  33.6150609  64.7655586  27.9985791  34.8924312
  63.3296434  29.0069793  35.1897822  63.0724445  31.5103567  34.4335268
  63.5475454  32.4663110  35.0422859  61.8674235  30.9817763  34.7510044
  61.5158229  30.1839116  34.2412114  61.0624530  31.5324729  35.8090132
  61.6291881  32.3005612  36.3352744  59.7571016  32.1821738  35.3170046
  59.1916953  31.4610273  34.7267820  59.1613699  32.4961394  36.1741098
  59.9679665  33.3932902  34.4552465  60.2057676  34.6587542  34.9463172
  60.2702933  34.9148211  35.9211843  60.3338000  35.4790645  33.8711127
  60.5283664  36.5416705  34.0164107  60.1956026  34.8317286  32.7290322
  59.9656006  33.5178946  33.0987458  59.8236540  32.8134291  32.2791845
  60.6574946  30.4297507  36.7392435  60.4369549  29.2928389  36.3262777
  60.5679813  30.7591733  38.0449637  60.8061909  31.6928206  38.3477158
  60.1398648  29.8160399  39.0342203  59.7302446  28.9336857  38.5425278
  61.2687283  29.3783523  39.9164435  61.9842758  28.8001455  39.3318335
  61.9620480  30.6159052  40.4999686  61.2450239  31.1934804  41.0833922
  62.7846218  30.3028480  41.1429823  62.3498878  31.2320756  39.6887875
  60.8014973  28.5093668  40.9348057  61.5380117  28.2403069  41.4886592
  59.0665718  30.4678003  39.8560552  59.1611532  31.6491215  40.1882231
  57.9983344  29.7151094  40.1993545  57.9529219  28.7456015  39.9199049
  56.9406843  30.3190909  40.9624231  57.2867622  30.5068156  41.9788328
  56.6496112  31.2614587  40.4983987  55.7640436  29.3931654  40.9968414
  55.8713904  28.2192400  40.6439538  54.5996868  29.9207583  41.4410801
  54.5508069  30.8982701  41.6904420  53.4079198  29.1266889  41.5736065
  53.5488027  28.1717512  41.0673009  53.0529396  28.8366562  43.0031432
  52.1317783  28.2550098  43.0384937  54.2034160  28.0378488  43.6361588
  55.1211510  28.6242655  43.5916790  53.9639321  27.8171554  44.6763716
  54.3422102  27.1048302  43.0899797  52.7353544  30.1432689  43.7492939
  53.6527848  30.7152593  43.8880357  52.0256682  30.7313178  43.1673633
  52.1217751  29.9167672  45.1295730  52.8158314  29.3467435  45.7471966
  51.9222863  30.8788869  45.6014089  51.1887153  29.3627996  45.0265240
  52.2421375  29.8690063  40.9833297  52.2753887  31.0909184  40.8372509
  51.1838305  29.1173343  40.5987566  51.2161620  28.1125383  40.6959136
  49.9793360  29.6757588  40.0435618  50.1073501  30.7489405  39.9021669
  49.6011344  29.0714110  38.6816564  49.4088455  28.0047980  38.7976773
  48.7051341  29.5624042  38.3019074  50.6929115  29.2216321  37.6039151
  51.5929566  28.6954367  37.9219373  50.2335687  28.6366212  36.2618139
  49.3385869  29.1593011  35.9243052  51.0250342  28.7576284  35.5221921
  50.0103200  27.5767723  36.3842102  51.1768675  30.6752492  37.4856196
  51.5902641  30.9999506  38.4404870  51.9459775  30.7411877  36.7160592
  50.3381423  31.3171960  37.2162812  48.8566063  29.3190058  40.9740193
  48.9399346  28.3310623  41.7011437  47.7815526  30.1384311  40.9967325
  47.7598266  30.9593982  40.4088201  46.6605658  29.8547882  41.8528471
  46.7381905  28.8342743  42.2278468  46.5782503  30.7694068  43.0408732
  46.6647268  31.8043588  42.7099706  45.2202249  30.5456705  43.7257630
  45.1413139  29.5069796  44.0466913  45.1378578  31.2006572  44.5931203
  44.4172591  30.7705126  43.0237721  47.7726264  30.5449095  43.9790606
  48.7012163  30.6916866  43.4274465  47.7250938  31.2547700  44.8048561
  47.8182328  29.1424955  44.5846844  47.8878598  28.4035381  43.7864402
  48.6876739  29.0556711  45.2363230  46.9117355  28.9666208  45.1638482
  45.3862194  30.0277323  41.0768479  45.2429039  30.9633243  40.2905387
  44.4275311  29.0982233  41.2751805  44.6077777  28.3072636  41.8768398
  43.1463374  29.2122742  40.6428988  43.0578521  30.1923759  40.1742089
  42.8826071  28.1682764  39.5482501  43.0662230  27.1700540  39.9456625
  41.8467648  28.2420591  39.2170602  43.7722462  28.3422723  38.3152672
  43.5341709  29.2862842  37.8251013  44.8189747  28.3452102  38.6193278
  43.5924980  27.2273095  37.2849301  43.8664262  26.2715086  37.7315921
  42.5513561  27.1927511  36.9641051  44.4449716  27.3945503  36.0249824
  43.8600579  27.1118095  35.1497486  44.7570192  28.4348021  35.9322369
  45.6439053  26.5347030  36.1044396  45.3605721  25.5687644  36.1868085
  46.1988020  26.6527262  35.2688199  46.1918544  26.7948821  36.9120024
  42.1127512  29.0211204  41.7091370  42.2683251  28.1839499  42.5978227
  41.0213894  29.8096187  41.6525623  40.9197411  30.4781757  40.9023629
  40.0071213  29.6943353  42.6615598  39.8180213  28.6410401  42.8687063
  40.3841868  30.3629794  43.9946088  40.5603854  31.4261815  43.8313437
  39.5704901  30.2355044  44.7085752  41.2892490  29.9017198  44.3898320
  38.7691457  30.3727780  42.1646112  38.7579735  30.9456988  41.0757499
  37.6723701  30.2759125  42.9414918  37.7072012  29.7458569  43.8005190
  36.4268821  30.9053491  42.5980488  36.5637857  31.5224834  41.7100725
  35.2938968  29.9071255  42.2930585  35.2575463  29.1481143  43.0745187
  34.3419970  30.4369455  42.2573172  35.4494311  29.1683021  40.9535858
  36.3823371  28.6045781  40.9551776  34.2885547  28.1880507  40.7136500
  33.3466593  28.7363980  40.6979306  34.4303599  27.6830343  39.7581656
  34.2648597  27.4491108  41.5145912  35.6137943  30.1678333  39.7990218
  36.5005865  30.7782277  39.9696610  35.7223326  29.6246974  38.8602332
  34.7352730  30.8109170  39.7466520  35.9724181  31.7401932  43.7584068
  36.1783683  31.3866473  44.9184382  35.3489869  32.9023904  43.4570976
  35.2250323  33.1735516  42.4921070  34.8484651  33.7794646  44.4795161
  35.0344011  33.3395584  45.4593169  35.5091795  35.1671646  44.4595333
  36.5831242  35.0610633  44.6127802  35.3254307  35.6438071  43.4966479
  34.9793297  36.1138362  45.5508509  33.9038077  36.2429676  45.4296966
  35.2450956  35.5591508  46.9566341  36.3181273  35.4337087  47.1014306
  34.8573037  36.2542134  47.7013530  34.7489120  34.5949462  47.0671410
  35.5252793  37.5388675  45.3635797  35.2160882  37.9220911  44.3911394
  35.1335370  38.1847741  46.1493557  36.6138156  37.5214534  45.4172881
  33.3786950  33.9754523  44.2566576  32.9410154  34.2232566  43.1330298
  32.5730032  33.8584640  45.3352903  32.9670893  33.6359868  46.2382300
  31.1547782  34.0458367  45.2224086  30.9074195  34.3468380  44.2044149
  30.3635327  32.8041948  45.5319388  30.5477469  32.5030004  46.5631747
  28.8666370  33.1084008  45.3369724  28.6884142  33.4121043  44.3054200
  28.2820282  32.2155000  45.5584672  28.5683923  33.9132373  46.0088273
  30.7605309  31.7453966  44.6730693  30.2503920  30.9584861  44.8783264
  30.7582568  35.0804634  46.2281199  31.1103709  34.9838377  47.4044031
  30.0114113  36.1111912  45.7810963  29.7411885  36.1547236  44.8088903
  29.5979864  37.1485030  46.6820076  29.8817198  36.8808649  47.6998309
  30.2186748  38.4833988  46.3744754  29.9868915  38.7644175  45.3471467
  29.6420209  39.5261317  47.3452500  29.8735918  39.2363021  48.3701766
  30.0821927  40.5010197  47.1356250  28.5607331  39.5816264  47.2193981
  31.7501271  38.3479583  46.4542418  32.0881872  37.6076723  45.7291253
  32.2124858  39.3099418  46.2330816  32.0355558  38.0302256  47.4570764
  28.1178330  37.3102571  46.5614733  27.5646607  37.3105075  45.4610087
  27.4305000  37.4449097  47.7113942  27.9137835  37.3981989  48.5970325
  26.0098550  37.6544128  47.6578285  25.7141700  37.8832763  46.6339677
  25.1940982  36.4274208  48.1126226  25.5095618  36.1312372  49.1130511
  24.1338930  36.6801528  48.1264602  25.3931997  35.2315386  47.1696410
  25.0709471  35.5032165  46.1644319  26.4473462  34.9549423  47.1503616
  24.5737484  34.0381626  47.6499952  23.9401094  34.0776614  48.7025010
  24.5992132  32.9364258  46.8519547  24.0765878  32.1133879  47.1157213
  25.1406248  32.9465944  45.9993872  25.6776356  38.8458388  48.5078922
  26.1758707  38.9973372  49.6203233  24.8311073  39.7540170  47.9806007
  24.4575294  39.6168743  47.0523058  24.4677206  40.9129600  48.7487715
  25.2139731  41.0838535  49.5246592  24.3743722  42.1959245  47.9041046
  23.6202088  42.0664210  47.1278531  24.0963330  43.0333965  48.5439759
  25.3403609  42.3979773  47.4413523  23.1281279  40.6788128  49.3704406
  22.1063285  40.7732595  48.6894634  23.1080694  40.2994384  50.6742215
  23.9751651  40.1471931  51.1692634  21.8581090  40.1105292  51.3633560
  21.1067654  39.7485773  50.6615206  21.9087031  39.0959717  52.5237992
  20.9879186  39.1601051  53.1035769  22.0149016  38.0883855  52.1218143
  23.0484661  39.2673888  53.5289352  23.0709135  40.2986536  53.8811991
  22.8912000  38.5983469  54.3749566  24.4307443  38.9543805  52.9541677
  24.3514016  38.1322287  52.2429222  24.8221740  39.8362884  52.4470970
  25.4405901  38.5465044  54.0299007  26.4487325  38.5899819  53.6177610
  25.3652006  39.2283362  54.8769668  25.1520737  37.1657794  54.4815940
  25.2224554  36.5333594  53.6972528  25.8187690  36.8975122  55.1912771
  24.2182616  37.1249709  54.8642541  21.2473765  41.3860213  51.8731676
  20.0383528  41.5831288  51.7592546  22.0601053  42.2874305  52.4665877
  23.0564669  42.1250825  52.4983152  21.4838092  43.4669576  53.0442068
  20.4146706  43.4903153  52.8332654  21.6618436  43.5323860  54.5684636
  22.7009422  43.3232860  54.8227283  21.3946344  44.5276604  54.9236090
  20.7369713  42.4792522  55.1652160  19.5790241  42.3815129  54.6769803
  21.1692726  41.7530015  56.0989989  22.1075736  44.6781193  52.4360429
  22.7733162  44.6016069  51.4056359  21.8444858  45.8493272  53.0520338
  21.2700988  45.8651971  53.8826527  22.3589563  47.0896807  52.5619406
  22.0855915  47.2081018  51.5134430  21.8157814  48.3041353  53.3266962
  20.7300570  48.3356755  53.2355531  22.0893744  48.2237670  54.3787361
  22.3691483  49.4915395  52.7849461  22.0288142  50.2507058  53.2639440
  23.8479800  47.1274626  52.6961756  24.5476690  47.4461915  51.7358397
  24.3833071  46.8132163  53.8955956  23.7858594  46.5103346  54.6515182
  25.8067843  46.9252821  54.0480121  26.2507284  47.2351995  53.1019866
  26.1923011  47.9567198  55.1180584  25.7519767  47.6716739  56.0735491
  27.2774096  47.9923541  55.2148563  25.6575601  49.3111778  54.6739352
  25.7606410  49.6811755  53.5060268  25.0541242  50.0636534  55.6345889
  24.6797302  50.9717393  55.3994104  24.9835229  49.7104680  56.5781864
  26.3756915  45.6163524  54.5084399  27.4487464  45.5966598  55.1122829
  25.7044083  44.4845095  54.2139923  24.8403967  44.5308255  53.6929943
  26.2273262  43.2168880  54.6464267  27.1693991  43.3721862  55.1722408
  25.2987997  42.4882223  55.5769097  24.3447944  42.3167503  55.0783413
  25.9275575  41.1380474  55.9658831  26.8817850  41.3109547  56.4635316
  25.2575197  40.6056709  56.6409572  26.0892204  40.5401102  55.0689785
  24.9955509  43.4078237  56.7707365  24.5248558  44.3239421  56.4139797
  24.3222183  42.8987357  57.4603394  25.9242405  43.6538157  57.2856389
  26.4207078  42.3543266  53.4321638  25.5164602  42.2196907  52.6056129
  27.6241204  41.7552021  53.2896399  28.3435429  41.8954865  53.9845151
  27.9048043  40.9137706  52.1582493  27.0239955  40.8584243  51.5185527
  29.0693354  41.3966341  51.2729448  29.9534441  41.5566625  51.8900687
  29.2870345  40.6436530  50.5154973  28.8174361  42.7122548  50.5212143
  28.6692204  43.5189094  51.2391568  30.0150171  43.0604336  49.6222809
  30.1683653  42.2628161  48.8953769  29.8170200  43.9955770  49.0984443
  30.9099628  43.1701178  50.2347692  27.4914974  42.6693166  49.7454291
  26.6682576  42.5053707  50.4407689  27.3437347  43.6154900  49.2248300
  27.5207277  41.8565909  49.0196732  28.3283001  39.5684335  52.6568087
  28.9362645  39.4478588  53.7196850  27.9965733  38.5116560  51.8847079
  27.4448765  38.6494840  51.0500019  28.4048261  37.1728187  52.2091369
  28.8822685  37.1653686  53.1889800  27.2360524  36.1719406  52.2572743
  26.7460740  36.1376503  51.2842145  27.6154848  35.1812356  52.5075441
  26.5179115  36.4872910  53.0141937  29.3238160  36.7368985  51.1078158
  29.0038440  36.8883086  49.9281337  30.4977990  36.1766020  51.4746398
  30.7016429  36.0255807  52.4522595  31.4585252  35.7941998  50.4802482
  30.9685932  35.7236340  49.5091218  32.6210227  36.7928833  50.3406242
  33.1477821  36.8733329  51.2914934  33.3106401  36.4433964  49.5722577
  32.2292035  37.7702850  50.0590873  32.0700793  34.4735915  50.8379830
  32.0879284  34.0729062  52.0019931  32.5748047  33.7488978  49.8115005
  32.5118026  34.0998850  48.8665462  33.2033818  32.4762363  50.0576992
  33.7402888  32.5129199  51.0055833  32.1963030  31.3165587  50.1348099
  31.4895709  31.5015785  50.9437578  31.6559377  31.2405720  49.1912361
  32.8355998  29.9533418  50.3985242  33.3954702  29.6376111  49.5182060
  33.5109930  30.0269737  51.2508883  31.8029415  28.8675615  50.7113675
  32.2901941  27.8925427  50.7160663  31.3608144  29.0569281  51.6895104
  30.6684931  28.8198846  49.6853005  30.0678136  27.9250617  49.8483242
  30.0402880  29.7037278  49.7961105  31.2262718  28.7883545  48.3171814
  31.8069343  27.9690480  48.2091643  30.4716496  28.7569927  47.6466131
  31.7814263  29.6174742  48.1607745  34.1384681  32.1513962  48.9222004
  33.8231382  32.4033595  47.7619222  35.3320291  31.5972733  49.2462157
  35.5969426  31.4998580  50.2159740  36.2578414  31.1317452  48.2438180
  35.8628170  31.3538595  47.2524956  37.6074906  31.7800641  48.3569010
  38.0167375  31.5974974  49.3505235  38.5347706  31.1770964  47.2934933
  38.1190122  31.3594937  46.3025457  39.5192110  31.6396005  47.3646785
  38.6257601  30.1032375  47.4567402  37.4307397  33.3025940  48.2367854
  36.7802951  33.6575665  49.0361717  38.4028026  33.7891823  48.3169426
  36.9836291  33.5419888  47.2719626  36.4369817  29.6565065  48.4882712
  37.1546670  29.2648615  49.4085282  35.6863131  28.8073580  47.7453408
  35.0600853  29.1710071  47.0412825  35.7472243  27.3796891  47.9232884
  36.1014329  27.1531533  48.9289310  34.3650050  26.7343734  47.7350777
  34.4473921  25.6547409  47.8603989  33.6729396  27.1339078  48.4763724
  33.7128057  26.9522244  46.3919433  33.0512971  28.0433691  45.9107379
  32.9653532  28.9418906  46.5217802  32.5806552  27.7809462  44.6438388
  32.0701818  28.4295627  44.0617623  32.9258614  26.4845338  44.3094671
  32.6818835  25.7493559  43.1813961  32.1268185  26.1899246  42.3532048
  33.1625009  24.4565491  43.1488634  32.9927838  23.8339547  42.2704146
  33.8620215  23.9214403  44.2119813  34.2302010  22.8967390  44.1616766
  34.1085475  24.6595275  45.3471968  34.6632081  24.2175080  46.1748870
  33.6340857  25.9407523  45.3807108  36.7953439  26.6285625  47.1473954
  37.5931260  25.8880918  47.7220369  36.8404829  26.8220761  45.8150362
  36.2795853  27.5469620  45.3907315  37.6750211  26.0165279  44.9651750
  37.5684993  24.9670590  45.2397060  37.2792996  26.1824323  43.4860786
  36.1953145  26.2644910  43.4064431  37.7418764  27.0840625  43.0845993
  37.7471572  24.9820940  42.6776306  37.7202069  25.0061368  41.4481101
  38.1640711  23.8915661  43.3736081  38.4833517  23.0715983  42.8778132
  38.1527169  23.9060899  44.3834403  39.0885602  26.4723902  45.1309037
  39.3564478  27.6737492  45.1362622  40.0406557  25.5249565  45.2602962
  39.7876661  24.5475716  45.2317464  41.4001080  25.9513292  45.4366077
  41.5326300  26.9377064  44.9920886  41.6314234  25.9988730  46.5007186
  42.3101820  24.9672763  44.7646268  42.2286864  23.7646512  45.0027789
  43.2148481  25.4805312  43.9023777  43.2363090  26.4746695  43.7253791
  44.1643819  24.6484087  43.2159021  44.3385650  23.7413266  43.7946607
  43.7023331  24.2167615  41.8125943  43.4676549  25.1003222  41.2190070
  44.4976367  23.6529046  41.3250930  42.4577618  23.3303252  41.8016911
  42.6792810  22.3859946  42.2989533  41.6468090  23.8352618  42.3265688
  42.0867747  23.0937779  40.3455266  42.4741353  23.8586082  39.4630079
  41.3125739  22.0048616  40.0854198  41.0366915  21.8004549  39.1355734
  41.0174688  21.4061690  40.8434313  45.3970203  25.4734536  42.9979589
  45.2986995  26.6811780  42.7770702  46.5965692  24.8549955  43.0886351
  46.6442165  23.8820349  43.3554260  47.8001228  25.5905757  42.8032818
  47.5876560  26.3635527  42.0647267  48.4304372  26.3007799  44.0185906
  49.1742036  27.0195042  43.6745756  47.6539440  26.8220600  44.5784347
  49.0960887  25.3222433  44.9244362  48.3757150  24.5258146  45.7814036
  47.2881556  24.5947746  45.8050380  49.0159217  23.6370966  46.6148187
  48.4353014  23.0040841  47.2858455  50.3863866  23.5448340  46.6039667
  51.0471284  22.6373604  47.4581310  50.4435055  22.1315271  48.0071043
  51.1135446  24.3453626  45.7569070  52.2014411  24.2788908  45.7441327
  50.4679983  25.2291712  44.9265556  51.0581872  25.8616811  44.2634505
  48.8118732  24.6434084  42.2233463  48.6968801  23.4278143  42.3820080
  49.8275507  25.1829319  41.5118037  49.8772261  26.1832401  41.3813592
  50.8447154  24.3423287  40.9348321  50.9514259  23.4374502  41.5330853
  50.5394393  23.9041713  39.4933805  50.4470651  24.7845151  38.8573287
  51.3491647  23.2740561  39.1254135  49.6053132  23.3428109  39.4738327
  52.1309918  25.1131552  40.9062756  52.1309006  26.3428957  40.9414811
  53.2757456  24.3913201  40.8461185  53.2351651  23.3833433  40.7967626
  54.5597387  25.0406732  40.8513255  54.4326523  26.0962734  41.0914428
  55.5418290  24.4498713  41.8783371  55.5974194  23.3690451  41.7486315
  56.5301125  24.8845699  41.7285604  55.1298486  24.7226181  43.3282997
  55.0847498  25.7984599  43.4975078  54.1497927  24.2843185  43.5166767
  56.0868092  24.1449408  44.3733458  57.1085780  24.4385729  44.1327885
  55.8222186  24.5266861  45.3594299  55.9476950  22.6636838  44.3338626
  55.6905280  22.2268992  43.4602587  56.1666529  21.9294823  45.4624438
  56.5583992  22.5409694  46.6188362  56.6867091  23.5425943  46.6384359
  56.7180925  21.9888936  47.4493842  55.9983044  20.5753943  45.4289112
  55.7132112  20.1261368  44.5704302  56.1595771  20.0287336  46.2627288
  55.1676185  24.8868644  39.4927369  55.0628810  23.8279197  38.8751520
  55.8094847  25.9603322  38.9791177  55.8871493  26.8091852  39.5208895
  56.3758068  25.8812788  37.6639755  56.3691379  24.8448098  37.3266526
  55.6259382  26.6934860  36.6480437  56.1344802  26.6321005  35.6859023
  54.1996613  26.1358906  36.5170873  53.6952284  26.1967616  37.4814229
  53.6469300  26.7196591  35.7810147  54.2438987  25.0952500  36.1958214
  55.6755111  28.1704297  37.0810758  56.7132277  28.5000803  37.1318373
  55.1361043  28.7803630  36.3564232  55.2123425  28.2777608  38.0619202
  57.7694859  26.4037885  37.6678595  58.0731508  27.4092769  38.3082107
  58.6680583  25.6851894  36.9697069  58.4131153  24.7810506  36.5987121
  59.9890717  26.1873401  36.7438167  60.0036609  27.2635196  36.9162230
  61.0788525  25.5853087  37.6434955  60.7597329  25.6350482  38.6845468
  61.2470336  24.5450262  37.3648784  62.4094130  26.3321663  37.5179266
  62.8217560  26.1758292  36.5211153  62.2453388  27.3975356  37.6796976
  63.3589789  25.7832863  38.5691399  62.9964937  24.9116877  39.3581934
  64.6129306  26.3080888  38.5828715  65.2866619  25.9807650  39.2604013
  64.8652106  27.0229639  37.9154812  60.2832575  25.8419514  35.3200954
  60.6168272  24.7010607  34.9998868  60.1672157  26.8371511  34.4232236
  59.9703290  27.7774579  34.7349264  60.3211298  26.5736644  33.0240155
  60.9113674  25.6675788  32.8871666  58.9658986  26.3742706  32.3218279
  58.3824970  27.2925141  32.3894355  59.1322628  26.1264772  31.2734857
  58.1137161  25.2513239  32.9226246  58.5952765  24.2909325  32.7386440
  58.0122757  25.4064682  33.9967485  56.7433722  25.2894291  32.2538259
  56.5795492  25.8510863  31.1733241  55.7262731  24.6754489  32.9127742
  54.7988337  24.6719363  32.5128427  55.9021383  24.2252658  33.7996271
  60.9408214  27.7871757  32.4069695  61.3788771  28.7024024  33.1016524
  61.0232825  27.7956882  31.0609117  60.7197371  26.9910511  30.5312708
  61.5369046  28.9310969  30.3535148  62.0305519  29.6038926  31.0547690
  62.5641094  28.5628943  29.2666463  62.9599127  29.4733747  28.8166860
  63.3798223  27.9951776  29.7143184  61.9457627  27.7752726  28.2588738
  62.5928821  27.5506636  27.5862765  60.3550773  29.5456766  29.6738701
  59.5111389  28.8361194  29.1285101  60.2433698  30.8913314  29.7198766
  60.9538482  31.4415797  30.1809051  59.1075260  31.5229578  29.1078700
  58.4980853  30.7701295  28.6079393  58.2162659  32.2510894  30.1294383
  58.7988814  33.0187885  30.6386500  57.3761693  32.7158351  29.6133480
  57.6418939  31.3208026  31.2013162  57.0114824  30.5672612  30.7292382
  58.4576197  30.8303861  31.7325272  56.6204809  32.1512804  32.4557739
  56.4404890  30.6929982  33.5236240  57.4245025  30.3600802  33.8537483
  55.8343666  30.9506077  34.3921594  55.9544315  29.8919595  32.9666803
  59.6206443  32.5654015  28.1644515  59.8137069  33.7164379  28.5475928
  59.8443196  32.2045778  26.9325661  60.2324076  30.8460530  26.5906980
  59.3428837  30.2620646  26.3544671  60.7506238  30.3921931  27.4354241
  61.1586521  30.9829710  25.3722159  60.9565811  30.1750733  24.6689608
  62.1977084  30.9296846  25.6972142  60.8165044  32.3636384  24.7854677
  60.0330823  32.2561756  24.0352674  61.7053122  32.7928436  24.3229710
  60.3493042  33.1663672  25.9961983  61.2816984  33.5865156  26.3733122
  59.3546364  34.2244946  25.6723102  59.7497388  35.3664888  25.4416216
  58.0634413  33.8583752  25.6230598  57.7973196  32.9128437  25.8581119
  57.0501992  34.7908127  25.2406649  57.3425517  35.2865276  24.3149782
  55.7005902  34.1021346  25.0117323  55.8628129  33.1279800  24.5504234
  55.1923015  33.9710782  25.9670160  54.8947828  35.0016311  24.0949791
  55.4101533  36.0902928  23.7256824  53.7516191  34.6087274  23.7467199
  56.8830559  35.8337891  26.3011390  56.8508812  37.0279399  26.0024208
  56.7961427  35.4077153  27.5780753  56.8587629  34.4214923  27.7867445
  56.6145928  36.3461470  28.6495877  57.5852766  36.7239059  28.9707890
  55.9979142  37.1764529  28.3054962  55.9371942  35.6268648  29.7765616
  55.3838671  34.5424297  29.6043794  55.9655545  36.2467173  30.9704056
  56.3978424  37.1553659  31.0574970  55.4133352  35.7098579  32.1822446
  55.6761926  34.6553467  32.2659775  55.9384762  36.4314226  33.4413540
  55.4238392  36.0473106  34.3220957  57.0095185  36.2554962  33.5414455
  55.7561197  37.9297780  33.4705306  56.5226597  38.9017071  32.8952887
  57.3777114  38.6271307  32.2775556  56.0345781  40.1449892  33.2287675
  56.4218664  41.0274979  32.9266325  54.9312637  39.9777391  34.0423802
  54.1155026  40.8926203  34.6484266  54.2987850  41.9588172  34.5152704
  53.0789105  40.4073104  35.4146361  52.3943134  41.0986424  35.9060492
  52.8840661  39.0516747  35.5769212  52.0572907  38.6891784  36.1877717
  53.7138531  38.1281305  34.9824173  53.5432832  37.0627739  35.1374069
  54.7300950  38.6094525  34.2122124  53.9078611  35.6999180  32.1455556
  53.2637159  34.9687146  32.8988076  53.3164358  36.5752660  31.3140444
  53.8797001  37.1744143  30.7276532  51.8942188  36.7428549  31.1781699
  51.4415720  36.8257306  32.1662700  51.5125522  38.0043545  30.3805443
  52.0007495  37.9803806  29.4062816  50.4315785  38.0353217  30.2440276
  51.9273577  39.3039661  31.0722800  51.6087494  39.2792138  32.1143822
  53.0111765  39.4105345  31.0266835  51.2574127  40.4613103  30.3482156
  50.5302090  40.2005136  29.3545332  51.4684072  41.6249079  30.7824124
  51.2114821  35.5747433  30.5112248  50.0369689  35.3261027  30.7680725
  51.9033184  34.8264237  29.6300260  52.8996931  34.9573296  29.5290255
  51.2539317  33.8280962  28.8134643  50.4770999  34.2995150  28.2114710
  52.1945150  33.1350156  27.8788652  51.6408485  32.4221388  27.2678330
  52.8456601  34.2062931  26.9907929  53.3874734  34.9165325  27.6153712
  53.5387888  33.7312560  26.2965225  52.0733516  34.7322290  26.4295161
  53.1910458  32.4336228  28.6085771  53.7862889  31.9946175  27.9965637
  50.5127827  32.7924359  29.6063173  50.8488214  32.4834681  30.7485505
  49.4424556  32.2384761  28.9852564  49.2104887  32.5099193  28.0404760
  48.5998526  31.2608649  29.6169530  48.4408920  31.5366855  30.6594278
  47.2099554  31.1126021  28.9744721  46.7612400  32.0976991  28.8466534
  47.3081745  30.6297374  28.0022094  46.2547376  30.2697357  29.8210099
  46.6084848  29.2391854  29.8515019  46.2164224  30.6703006  30.8340148
  44.8691869  30.3214189  29.1928363  44.6455980  31.1995766  28.3198351
  44.0095919  29.4869384  29.5895097  49.2667998  29.9216826  29.6057168
  50.0332467  29.5967311  28.7013083  48.9789965  29.1153572  30.6487861
  48.3275396  29.4200625  31.3579113  49.5468373  27.8140527  30.8339709
  50.3088452  27.6381692  30.0746895  50.1827373  27.6951956  32.1963545
  49.4365359  27.8964055  32.9649887  50.7258461  26.2674022  32.3501884
  51.4660142  26.0740402  31.5737459  51.1909275  26.1586214  33.3299673
  49.9067246  25.5544441  32.2562199  51.2436502  28.7852199  32.4441766
  50.8160012  29.7646286  32.2297572  51.5654514  28.7498116  33.4849886
  52.5007374  28.6574522  31.5903211  52.2315556  28.7145504  30.5356264
  53.1894305  29.4666202  31.8333193  52.9810047  27.6997316  31.7908564
  48.3964727  26.8520921  30.8743919  47.4929516  27.0099255  31.6954445
  48.4102216  25.8176641  30.0077711  49.1789686  25.7104568  29.3615245
  47.3365442  24.8605017  29.9936941  46.3811941  25.3852678  29.9987920
  47.3367355  23.9303072  28.7609577  47.2310311  24.5269610  27.8549059
  48.2747533  23.3764113  28.7232457  46.2572591  23.0081425  28.8365944
  46.2696255  22.4370504  28.0650370  47.4682790  23.9888297  31.1994245
  48.5611018  23.7850994  31.7255929  46.3223384  23.4580214  31.6672202
  45.4495400  23.6442038  31.1942942  46.2489595  22.6186020  32.8282725
  46.7133505  23.1258557  33.6739283  44.8022478  22.2765459  33.2202370
  44.2560786  21.9409720  32.3386540  44.8057100  21.4838758  33.9684095
  44.1691398  23.5408554  33.7883520  44.8545366  24.2343744  34.5865823
  42.9974896  23.8322289  33.4245287  46.9735169  21.3410253  32.5356970
  47.5325084  20.7108849  33.4310693  46.9816727  20.9253991  31.2568638
  46.5386660  21.4840223  30.5414722  47.6097886  19.6955043  30.8755500
  47.1233682  18.8647492  31.3867647  47.5212819  19.4400146  29.3610674
  48.1054925  20.1918666  28.8304868  47.9150762  18.4489502  29.1356402
  46.0845647  19.5069896  28.8470917  45.8160995  20.5451622  28.6515795
  46.0005393  18.9308062  27.9256501  45.1998996  18.9186496  29.9306984
  44.4520680  19.6371798  30.5924750  45.2983390  17.5801058  30.1353918
  44.7315631  17.1377838  30.8447702  45.9379010  17.0326853  29.5773662
  49.0596413  19.7952024  31.2280899  49.6932429  18.8113376  31.6066980
  49.6175402  21.0056444  31.0755116  49.0572560  21.7834828  30.7574723
  50.9940205  21.3015215  31.3351414  51.6240984  20.5546416  30.8521594
  51.4193951  22.6811694  30.8101632  50.7226355  23.4381371  31.1701984
  52.4229434  22.9127059  31.1670688  51.4391081  22.7540692  29.2806852
  50.4593532  22.4783315  28.8906213  51.6814216  23.7697298  28.9679238
  52.6509261  21.6553263  28.4785093  51.7686983  20.0914079  28.7609457
  50.7915317  20.1328553  28.2797735  52.3453408  19.2673534  28.3408050
  51.6394261  19.9348497  29.8318703  51.3341899  21.2423337  32.8009513
  52.4855173  20.9932575  33.1494797  50.3787188  21.5207396  33.7119454
  49.4223432  21.6543209  33.4159696  50.7567726  21.6204931  35.0989615
  51.8429939  21.5872248  35.1833167  50.2782855  22.9210940  35.7603571
  49.1897718  22.9671816  35.7269947  50.6108127  22.9452812  36.7981146
  50.8138496  24.1892457  35.0757612  50.4628804  24.2217694  34.0443235
  50.3293490  25.4534960  35.7993136  50.6806841  25.4394678  36.8310431
  50.7230004  26.3353935  35.2939462  49.2398567  25.4845736  35.7874355
  52.3420361  24.1443032  34.9051290  52.6147031  23.2843886  34.2933293
  52.6807520  25.0584620  34.4175979  52.8149992  24.0581689  35.8833855
  50.2052542  20.5082859  35.9449352  49.2401377  19.8327922  35.5905844
  50.8554106  20.2893156  37.1103744  51.6887865  20.8157959  37.3303814
  50.3972761  19.3209112  38.0610009  49.6981690  18.6387100  37.5773172
  51.5372417  18.4751542  38.6572570  52.1631503  18.0892087  37.8526554
  52.1406250  19.0941768  39.3212147  51.0581244  17.2728661  39.4726611
  50.0869631  16.9453165  39.1016385  51.7765130  16.4587114  39.3769052
  50.9425939  17.6967148  40.9310273  51.5445503  18.7415411  41.2997707
  50.2518549  16.9731656  41.6959600  49.7545540  20.1204082  39.1535469
  50.4183241  20.8868003  39.8500334  48.4330775  19.9416505  39.3370725
  47.9441096  19.2240514  38.8212606  47.6941252  20.7550767  40.2581112
  48.2060037  21.7077871  40.3938411  46.2653807  21.0560855  39.7772809
  45.7381492  20.1197553  39.5944913  45.7371088  21.6268082  40.5410246
  46.2029913  21.8751929  38.4730457  46.7007728  21.3256547  37.6740950
  44.7477699  22.1387674  38.0558129  44.2390084  22.6961199  38.8423362
  44.7331850  22.7184042  37.1328236  44.2373921  21.1890087  37.8958964
  47.0376049  23.1618205  38.5752489  48.0786695  22.9055511  38.7717435
  46.9706364  23.7143668  37.6380676  46.6562290  23.7792705  39.3885182
  47.5777402  20.0673761  41.5811322  47.5277274  18.8438384  41.6725447
  47.5532556  20.8833965  42.6571137  47.6192168  21.8836814  42.5339096
  47.4357870  20.3974182  44.0005541  47.1125911  19.3565678  43.9840051
  48.7628619  20.4674314  44.7698078  49.2384290  21.4312066  44.5879493
  48.5714462  20.3528751  45.8367366  49.7609850  19.3824657  44.3660396
  49.5398038  18.4640301  44.9097819  49.6836122  19.1973938  43.2946554
  51.2163760  19.7445185  44.6600188  51.2702450  20.3070079  45.5921147
  51.8067104  18.8328272  44.7517995  51.6937420  20.5707171  43.5153570
  51.2549858  20.4451659  42.6143414  52.7013189  21.4753861  43.6852389
  53.2409345  21.6665321  44.9245114  52.8921095  21.1374039  45.7109238
  53.9865864  22.3362285  45.0494498  53.1672042  22.1834665  42.6155857
  52.7641700  22.0351536  41.7014376  53.9129331  22.8526247  42.7429216
  46.4558108  21.2799141  44.7062076  46.2442536  22.4271641  44.3147628
  45.8141058  20.7524028  45.7653150  46.0223314  19.8103352  46.0640636
  44.8298903  21.5122142  46.4843677  44.1790134  22.0262458  45.7770983
  43.9419658  20.6424088  47.3877201  43.6029732  19.7682903  46.8317523
  44.5136817  20.3196908  48.2578316  42.7497987  21.4753797  47.8269786
  42.5318730  22.5520850  47.2115095  42.0423216  21.0484811  48.7792725
  45.5308318  22.5037598  47.3652265  46.6560553  22.2714449  47.8012000
  44.8728008  23.6504791  47.6505511  43.9624647  23.8236940  47.2488238
  45.4718493  24.6181990  48.5245432  46.5312511  24.3922990  48.6459357
  45.3768822  26.0696584  48.0237671  45.8299832  26.1438611  47.0351859
  44.3297803  26.3669168  47.9661918  46.0954306  27.0790663  48.9397818
  45.6646406  27.0334699  49.9400027  47.6005608  26.7716144  49.0417340
  48.0504439  26.8232312  48.0502504  48.0776887  27.5020472  49.6951233
  47.7406688  25.7715838  49.4521106  45.8129291  28.5261589  48.5040271
  44.7408565  28.7174539  48.5505679  46.3335732  29.2147604  49.1695036
  46.1637888  28.6736581  47.4826357  44.7691379  24.5211350  49.8384120
  43.5584076  24.7299674  49.9214676  45.4836089  24.1813807  50.8776733
  46.5758580  23.2284061  50.7717803  47.5106562  23.7634812  50.6046062
  46.3899268  22.5531949  49.9365448  46.5931012  22.4680770  52.1133910
  47.6231047  22.3422910  52.4471121  46.1319233  21.4891223  51.9827617
  45.7771172  23.3560963  53.0722579  46.4455707  24.0472393  53.5856684
  45.2700785  22.7293359  53.8058674  44.8066275  24.0664695  52.1333662
  43.9960885  23.3430781  52.0448804  44.2691067  25.3633040  52.6274124
  44.9750594  26.0936097  53.3232698  42.9909389  25.6319874  52.3154363
  42.4739374  25.0027796  51.7180193  42.3211012  26.7939771  52.8040868
  42.8375830  27.1667107  53.6886293  42.2458916  27.9423953  51.8361388
  41.6287966  28.7350387  52.2592351  43.6781177  28.4516216  51.5973777
  44.2858568  27.6473501  51.1827680  43.6553487  29.2869278  50.8974878
  44.1091692  28.7818305  52.5424997  41.4826755  27.5432468  50.5635372
  42.0917372  26.8581575  49.9737938  40.5483876  27.0535349  50.8381056
  41.1254122  28.7223224  49.6590624  42.0378960  29.2273088  49.3421050
  40.5886397  28.3590568  48.7826991  40.4945478  29.4226878  50.2064181
  40.9432496  26.3439959  53.1330002  40.3830746  25.4789894  52.4580604
  40.3667379  26.9242712  54.2014831  40.8580058  27.6445121  54.7113938
  39.0598597  26.5221329  54.6152129  38.9104959  25.4691809  54.3762953
  38.8201414  26.6924831  56.1249391  37.8219173  26.3348902  56.3774765
  39.5623853  26.1172716  56.6783881  38.9286952  28.0603568  56.4863124
  38.7774596  28.1550926  57.4295795  38.0553610  27.3687641  53.9010036
  38.1482672  28.5934437  53.8352592  37.0337537  26.6717204  53.3888574
  36.9767083  25.6746821  53.5397229  35.9116672  27.0940486  52.6038307
  36.2640064  27.6509145  51.7355815  35.3507472  26.2205537  52.2714532
  34.9833627  27.9792969  53.3846936  33.9897836  28.4310338  52.8325746
  35.1800416  28.1396822  54.7051894  36.0090056  27.7624469  55.1417810
  34.2386053  28.8434671  55.5503530  33.2882509  28.3097601  55.5594306
  34.7366417  28.9583280  57.0009611  35.6629658  29.5323717  57.0232482
  33.9827702  29.4624447  57.6056461  35.0112625  27.5909489  57.6290557
  34.0664063  27.0833485  57.8231933  35.6118883  26.9906594  56.9456794
  35.7691512  27.6598554  58.9565743  36.7530354  28.0989591  58.7914723
  35.2111800  28.2749194  59.6625941  35.9831223  26.2937490  59.6112396
  36.1456649  26.4244292  60.6811009  35.1024274  25.6717204  59.4513766
  37.1610852  25.6206992  59.0238850  37.9825236  26.1892645  59.1724519
  37.2897770  24.7213694  59.4651833  37.0156761  25.4916732  58.0327707
  33.8760583  30.2273742  55.0615200  34.7145875  31.0394982  54.6778241
  32.5890964  30.5058593  55.1109267  31.6057778  29.4424267  54.9704499
  31.3365014  29.0633066  55.9562787  32.0272266  28.6337112  54.3734079
  30.3967537  30.0842054  54.2657742  29.4749313  29.6860488  54.6898186
  30.4338016  29.8569976  53.2003609  30.5551616  31.5923845  54.5315182
  30.0246338  31.8584411  55.4457683  30.1407389  32.1547687  53.6948118
  32.0655381  31.7777191  54.6642576  32.3695969  31.9542452  53.6325187
  32.4466044  32.9057458  55.5764661  32.5813492  32.6871207  56.7802941
  32.6179663  34.1209978  55.0174065  32.4874888  34.2424723  54.0232639
  32.9849960  35.2763166  55.7833991  32.7835121  35.0922575  56.8386837
  34.4791464  35.6514061  55.6569574  34.6772263  36.5557112  56.2323667
  35.0926729  34.8359611  56.0400171  34.8588161  35.9023272  54.2335623
  35.0814173  34.8490885  53.3776588  34.9734378  33.8247713  53.7343300
  35.4407830  35.0695075  52.0691043  35.6026871  34.2253707  51.3987902
  35.5964867  36.3536346  51.6038959  35.8801132  36.5265663  50.5657482
  35.3921884  37.4122089  52.4558581  35.5155638  38.4334925  52.0954994
  35.0321478  37.1862293  53.7631385  34.8836349  38.0356485  54.4298699
  32.1306047  36.4164246  55.3209518  31.4060792  36.2873292  54.3373491
  32.1712616  37.5579855  56.0428020  32.8109548  37.6415677  56.8199163
  31.3050898  38.6546057  55.7065412  30.6888361  38.3820353  54.8497822
  30.3599963  39.0500506  56.8515698  30.9460800  39.3279807  57.7275607
  29.7471168  39.8964611  56.5416215  29.4040889  37.9392574  57.2855150
  28.7787543  37.6471810  56.4418628  29.9782273  37.0779109  57.6269082
  28.5487777  38.4905873  58.4160870  28.4902850  39.6995726  58.6348176
  27.8619069  37.5819910  59.1585555  27.2788793  37.8951047  59.9215365
  27.9377786  36.5980115  58.9437786  32.1223224  39.8753700  55.4186394
  33.1927055  40.0760768  55.9920527  31.6159662  40.7250305  54.5003446
  30.7578047  40.4960712  54.0194739  32.2598574  41.9651368  54.1727482
  33.2058226  42.0368521  54.7095033  32.5603030  42.1134518  52.7109147
  31.6389791  42.0097753  52.1377535  33.1672472  43.5055682  52.4913593
  34.0828230  43.5995402  53.0753035  33.3957788  43.6402469  51.4341291
  32.4548955  44.2672104  52.8084639  33.4829561  40.9795892  52.2340206
  34.4900696  41.1446556  52.6168736  33.1067321  40.0251473  52.6022537
  33.5824684  40.8764894  50.7130401  33.9763729  41.8095387  50.3101033
  34.2490971  40.0562341  50.4467948  32.5930343  40.6900326  50.2954832
  31.2986630  43.0512881  54.5494265  30.1160904  42.9887872  54.2147676
  31.7890991  44.0718713  55.2816235  32.7680884  44.0909922  55.5292409
  30.9554041  45.1527489  55.7307317  29.9075993  44.8680589  55.6350454
  31.2229664  45.5122012  57.2013069  30.9855958  44.6568946  57.8339246
  32.2732928  45.7754699  57.3262233  30.4171097  46.6884959  57.7490184
  30.8594392  47.6237575  57.4058986  29.3887246  46.6217632  57.3939509
  30.3972927  46.6993812  59.2754882  29.7020313  45.9411494  59.6357590
  31.3966392  46.4843887  59.6538853  29.9606219  48.0464112  59.7293633
  29.0172411  48.3421869  59.5228475  30.8479478  48.8292096  60.4053650
  32.1115966  48.3662237  60.6398383  32.3791953  47.4493184  60.3115462
  32.7726200  48.9428911  61.1404403  30.4764006  50.0590573  60.8652568
  29.5367898  50.3924870  60.7038376  31.1426724  50.6303992  61.3650058
  31.2411581  46.3379763  54.8630251  32.4001571  46.6581445  54.6020391
  30.1761761  47.0204076  54.3857571  29.2423578  46.7645857  54.6732263
  30.3371551  48.1143207  53.4685844  31.3872365  48.2045206  53.1905696
  29.5177875  47.9221098  52.1780707  28.4795268  47.7112510  52.4342981
  29.5660233  48.8306148  51.5777441  30.0092247  46.7713730  51.2976247
  30.3203308  45.9382500  51.9278786  29.2032622  46.4470852  50.6393209
  31.4236778  47.1829511  50.2339429  30.3863312  47.9447865  48.9512376
  29.8353924  48.7824573  49.3788741  31.0175977  48.3030053  48.1380448
  29.6828536  47.2065396  48.5662545  29.8686470  49.3852758  54.1057407
  28.9640555  49.3882004  54.9394473  30.5238895  50.5056532  53.7327116
  31.2922714  50.4475864  53.0797817  30.1684896  51.8012069  54.2339915
  29.1479572  51.7761185  54.6160691  31.0979936  52.2516827  55.3750186
  31.0501753  51.5293718  56.1899294  32.1218173  52.3156675  55.0065203
  30.7713380  53.6153492  55.9852775  31.6019939  53.9425078  56.6106404
  30.6093022  54.3411865  55.1884045  29.5215164  53.6292072  56.8615121
  28.6562827  53.3382958  56.2658274  29.6472001  52.9270924  57.6857316
  29.2180079  54.9977436  57.4696509  30.0257094  55.2837319  58.1433937
  29.1297590  55.7378478  56.6743163  27.9476857  54.9433671  58.2275774
  28.0261840  54.2605411  58.9676358  27.7543195  55.8510565  58.6260865
  27.1958376  54.6814030  57.6061288  30.3686130  52.7692346  53.1069364
  31.4806755  52.9338872  52.6092694  29.2859094  53.4420685  52.6754487
  28.3810099  53.2585403  53.0848070  29.3667157  54.4300726  51.6358602
  28.3652975  54.7854181  51.3929809  30.2095033  55.6600673  52.0170113
  31.1540015  55.3333387  52.4520641  30.4073384  56.2558823  51.1259637
  29.5282684  56.5454401  53.0165192  28.5430593  57.4473982  52.6824477
  28.1808882  57.6143561  51.7545162  28.1632386  58.0567209  53.8331371
  27.3846315  58.8193026  53.8147221  28.8334551  57.6114415  54.8807639
  29.6932531  56.6582833  54.3619393  30.3441470  56.1648190  55.0836950
  29.9457430  53.8580671  50.3761149  30.6333068  54.5630826  49.6395973
  29.6716008  52.5737715  50.0751750  29.1629132  51.9988032  50.7314891
  30.1060563  52.0263356  48.8169539  29.4794106  51.1737110  48.5553324
  30.0247963  52.7878700  48.0413500  31.5342944  51.5613954  48.8723112
  32.0840086  51.1837205  47.8379598  32.1751854  51.5744154  50.0591201
  31.6967131  51.8973180  50.8879133  33.5444583  51.1320160  50.1705579
  33.9140324  50.8411771  49.1872335  34.5074387  52.2055361  50.7196686
  34.0862606  52.6434893  51.6246025  35.4688435  51.7473913  50.9518412
  34.7928482  53.3733656  49.7506941  35.1536961  52.9783129  48.8010505
  33.5393292  54.2146260  49.4712445  33.1667391  54.6339233  50.4058382
  33.7896090  55.0236014  48.7849358  32.7704207  53.5844658  49.0242790
  35.9715135  54.2244632  50.2419322  36.8646969  53.6035601  50.3112309
  36.1495302  55.0391278  49.5399828  35.7387015  54.6360892  51.2240023
  33.5968957  49.9621299  51.1084801  32.5957193  49.6106610  51.7301547
  34.7795806  49.3127067  51.2278577  35.5872414  49.6359403  50.7147261
  34.8592784  48.1663454  52.0910506  33.8559516  47.7885167  52.2877230
  35.6619239  47.0312206  51.5113432  35.3951683  46.8950192  50.4633017
  37.1672647  47.3239998  51.6047851  37.4482982  47.4548877  52.6497680
  37.7270554  46.4906715  51.1801688  37.3959313  48.2344499  51.0508073
  35.2710600  45.7281134  52.2106358  35.7144964  45.7021549  53.2060207
  34.1858073  45.6719801  52.2953427  35.7449060  44.4920177  51.4561835
  36.8313580  44.5121925  51.3706564  35.4401450  43.5963265  51.9974389
  35.3026703  44.4820191  50.4599770  35.4453525  48.5984845  53.4100347
  36.5240117  49.1893400  53.4747816  34.6439546  48.4526451  54.4890867
  33.7144263  48.0728965  54.3801463  35.0417919  48.8149568  55.8263757
  35.5867574  49.7585973  55.8007903  33.8261115  48.9849776  56.7642915
  33.0458342  49.5464314  56.2504470  33.4425709  48.0038621  57.0443076
  34.1140657  49.7308377  58.0696843  33.4207693  49.3953507  58.8409750
  35.1365994  49.5268437  58.3873529  33.9733604  51.2556314  57.9794616
  32.9489638  51.5110954  57.7084476  34.2151990  51.7010762  58.9444447
  34.9117172  51.7636655  56.9400609  35.5704603  51.1180657  56.5285300
  34.8728787  53.0752573  56.5600640  33.9999672  53.9391533  57.1551861
  33.3800759  53.6065008  57.8798771  33.9777432  54.9072868  56.8682658
  35.7151152  53.5272805  55.5868499  36.3654105  52.8898120  55.1499860
  35.6846421  54.4974024  55.3075051  35.9418522  47.8053639  56.4900869
  37.0599305  48.1234566  56.8963724  35.4670229  46.5387073  56.5912807
  34.5982008  46.2876515  56.1415928  36.1805825  45.5306793  57.3336055
  37.2351665  45.5549174  57.0590798  36.0941868  45.7231565  58.8672604
  36.6723622  44.9445418  59.3648259  36.4962258  46.7004114  59.1345383
  34.6527653  45.6468312  59.3877753  33.7382525  45.1944075  58.6483829
  34.4515711  46.0482922  60.5669614  35.6438908  44.1720725  56.9811814
  34.6374551  44.0529886  56.2821598  36.3191664  43.1024668  57.4631227
  37.1357081  43.2395035  58.0415521  35.9038192  41.7542955  57.1727680
  35.0275441  41.7750973  56.5248417  36.9949889  40.9311549  56.4599755
  37.8501795  40.8079866  57.1244887  36.5971032  39.9514879  56.1953255
  37.5465335  41.5402102  55.1547325  37.9660076  42.5247923  55.3614704
  38.6475467  40.6483427  54.5585150  38.2382772  39.6620004  54.3400517
  39.0215466  41.0978448  53.6386385  39.4646106  40.5518957  55.2735010
  36.4311283  41.8473572  54.1412880  35.7295514  42.5587995  54.5768787
  36.8674267  42.2745542  53.2383774  35.9047957  40.9267023  53.8893603
  35.6666206  41.0454532  58.4762412  36.2759013  41.3707908  59.4947958
  34.7474953  40.0559441  58.4743845  34.2206573  39.8576347  57.6358053
  34.4976461  39.2685753  59.6508635  35.1180253  39.6317123  60.4702293
  33.0731159  39.3131223  60.1183731  32.4078258  39.1190082  59.2770591
  32.8943813  38.2311689  61.1983915  33.5700893  38.4318623  62.0298008
  31.8650505  38.2413980  61.5568245  33.1212491  37.2529389  60.7744854
  32.7225639  40.7338313  60.5959327  31.7262015  40.7336254  61.0379312
  33.4498020  41.0571367  61.3407130  32.7223548  41.7784202  59.4810139
  31.9884160  41.5023521  58.7239008  32.4664835  42.7533553  59.8959003
  33.7120167  41.8258616  59.0266809  34.8277453  37.8499643  59.3029159
  34.2770769  37.2919738  58.3511986  35.7454489  37.2307967  60.0749868
  36.1410480  37.7095238  60.8714928  36.1768713  35.8953312  59.7884757
  35.5259776  35.4571254  59.0318964  37.5904516  35.8515349  59.2701180
  38.2627749  36.2867106  60.0095114  37.9857826  34.3889336  59.0097584
  37.3111953  33.9556123  58.2713374  39.0082923  34.3497301  58.6342089
  37.9185620  33.8229412  59.9388632  37.6993319  36.7674093  58.0336382
  37.4418584  37.7888791  58.3136540  38.7196481  36.7423309  57.6509820
  37.0135308  36.4191035  57.2613295  36.1397202  35.1020984  61.0615474
  36.2349111  35.6462109  62.1620419  35.9871288  33.7710143  60.9255475
  35.8888221  33.3653328  60.0058419  35.9562741  32.8773653  62.0480271
  35.1608296  33.1773784  62.7301997  35.6989271  31.4285997  61.6224736
  34.7328744  31.3625180  61.1219993  36.4843017  31.1050463  60.9393924
  35.6980900  30.5478982  62.8562066  35.1286360  30.9718626  63.8983440
  36.2891919  29.4382071  62.7704500  37.3123043  32.9149567  62.6891465
  38.3198633  33.1481761  62.0268478  37.3562387  32.6915496  64.0168882
  36.5072014  32.4816354  64.5220334  38.5661265  32.7308867  64.7984366
  39.0635217  33.6895101  64.6509974  38.3155105  32.5635249  66.3068022
  37.7770457  31.6327379  66.4851010  39.2694817  32.5374053  66.8334488
  37.4896463  33.6836116  66.9361861  37.9941616  34.6376513  66.7833024
  36.5047116  33.7152973  66.4703517  37.2897647  33.4957792  68.4410921
  38.2566067  33.5279509  68.9433676  36.6542084  34.2932558  68.8260578
  36.6416007  32.1696474  68.6432997  36.2335025  31.7058494  67.8442711
  36.6058904  31.6031453  69.8859558  37.1225831  32.2717095  70.9546692
  37.5313767  33.1861163  70.8248694  37.0945215  31.8499405  71.8719604
  36.0459822  30.3685396  70.0563688  35.6599865  29.8784655  69.2620548
  36.0205849  29.9514912  70.9758928  39.4838713  31.6121992  64.3999749
  40.7049955  31.7557392  64.4068283  38.8940329  30.4683877  64.0220079
  37.8896679  30.4264963  63.9240490  39.5405461  29.2195740  63.7197993
  40.1906168  28.9366870  64.5477378  38.5517981  28.0652555  63.4914574
  37.8274392  28.3520573  62.7291267  39.0956092  27.1804337  63.1606099
  37.8367099  27.7742249  64.8029254  38.3943566  28.1203388  65.8790236
  36.7146700  27.2058570  64.7407135  40.3781499  29.3179349  62.4779470
  40.8399797  28.2918513  61.9898019  40.4991577  30.5005158  61.8440538
  40.0749190  31.3291859  62.2357519  41.2350192  30.5902573  60.6026657
  41.3208002  29.5987646  60.1580501  40.5598247  31.4892606  59.6118179
  40.4296536  32.4794096  60.0485783  41.4339227  31.5876401  58.3552630
  41.5636780  30.5951682  57.9236799  40.9519716  32.2398242  57.6269227
  42.4081712  31.9979390  58.6209628  39.1418914  30.9566982  59.3530581
  38.5806995  30.9470497  60.2874415  38.6369927  31.6009164  58.6332248
  39.2007222  29.9438082  58.9546944  42.6349375  31.1282069  60.7893739
  42.9101117  31.9477675  61.6660641  43.5344430  30.6631497  59.9432731
  43.4140320  29.3096589  59.4194481  42.8726827  29.3323679  58.4736545
  42.8712512  28.6901521  60.1333805  44.8541885  28.8046752  59.2280597
  44.9135884  28.2117769  58.3153482  45.1398938  28.1882277  60.0803896
  45.6968708  30.0885285  59.1450166  45.7825979  30.4008014  58.1042306
  46.6908779  29.8981339  59.5497380  44.9143934  31.0949870  59.9851971
  45.3175575  30.9284937  60.9841150  45.0623601  32.4996840  59.4813488
  44.2263990  32.9421148  58.6948476  46.1197520  33.2113941  59.9207326
  46.7919198  32.7854108  60.5426881  46.3503267  34.5792060  59.5435311
  45.4730776  35.1774053  59.7898861  47.5287336  35.1959370  60.2407333
  47.5990888  36.2501852  59.9729441  47.3325572  35.0554270  61.7561207
  47.2591506  33.9996957  62.0171619  48.1816985  35.4994380  62.2756516
  46.4172706  35.5671944  62.0535177  48.7326267  34.5552109  59.8446999
  49.4751143  34.9605417  60.2985937  46.6500035  34.6725851  58.0801278
  46.1948961  35.5925036  57.4025805  47.4402876  33.7205294  57.5548527
  47.7455650  32.9456711  58.1262547  47.8621908  33.7850043  56.1850404
  48.3111288  34.7585249  55.9880339  48.9051866  32.7102999  55.8155378
  49.1694860  32.8066343  54.7624638  49.7974583  32.8437052  56.4272194
  48.4805424  31.2775356  56.0076254  48.5497559  30.4957984  57.1231680
  48.9308425  30.9104078  58.0564267  48.0896695  29.2308474  56.8402150
  48.0333785  28.4664509  57.4979603  47.7215051  29.1872390  55.5137293
  47.2141301  28.1690294  54.7558138  47.0396413  27.1908051  55.2038423
  46.9428751  28.4377395  53.4331689  46.5391175  27.6559080  52.7898810
  47.1712691  29.6861883  52.8928793  46.9459200  29.8753675  51.8433420
  47.6834316  30.7162898  53.6520831  47.8571688  31.6926131  53.1996353
  47.9505806  30.4483844  54.9600483  46.6782715  33.6926033  55.2736310
  46.6288969  34.3767403  54.2533228  45.6873006  32.8448930  55.6045524
  45.7597255  32.2858955  56.4426313  44.5401561  32.7573887  54.7464781
  44.8558381  32.4614510  53.7460457  43.4788838  31.7431238  55.1932497
  43.9200660  30.7470660  55.2296667  43.1111336  32.0134592  56.1830874
  42.2908995  31.7120844  54.2265300  41.8436103  32.7043437  54.1677534
  42.6346084  31.4098695  53.2372729  41.2667209  30.7162175  54.7413206
  41.5766579  30.0110311  55.7374597  40.1578450  30.6500234  54.1443562
  43.8558645  34.0827567  54.7432113  43.3628281  34.5308979  53.7093319
  43.8031318  34.7460170  55.9145678  44.2343828  34.3513914  56.7382141
  43.1375809  36.0125698  56.0034507  42.0983929  35.9000023  55.6943943
  43.1308611  36.5960298  57.3872683  44.1511301  36.6407044  57.7682600
  42.5327373  38.0096602  57.2992733  41.5166233  37.9511745  56.9091542
  42.5149366  38.4596455  58.2918945  43.1420073  38.6217843  56.6342954
  42.3408977  35.6607874  58.3202621  42.8143497  34.6791294  58.3373770
  42.3303691  36.0761388  59.3279684  41.3177637  35.5638556  57.9570791
  43.8327234  36.9878494  55.1044865  43.1905595  37.8207018  54.4656998
  45.1747789  36.9207956  55.0394734  45.6716879  36.2197698  55.5702693
  45.9167334  37.8372149  54.2211262  45.6796191  38.8601431  54.5135195
  47.4387134  37.6473149  54.3544411  47.6985950  36.6152154  54.1192147
  47.9508408  38.3169184  53.6634586  47.8177390  37.9764476  55.7931315
  47.4726590  39.0373430  56.3123835  48.5364176  37.0339651  56.4617299
  48.8146031  37.1999944  57.4183630  48.7884116  36.1726506  55.9983324
  45.5472294  37.6220958  52.7813211  45.3650200  38.5793962  52.0315360
  45.4136350  36.3519746  52.3550599  45.5247671  35.5868581  53.0049418
  45.1130739  36.0600218  50.9801815  45.8476976  36.5438325  50.3364778
  45.1371049  34.5899437  50.6759878  44.4875447  34.0630815  51.3749786
  44.6356606  34.3979853  49.2355953  45.2884089  34.9361970  48.5483191
  44.6423248  33.3368786  48.9863788  43.6201811  34.7845748  49.1492864
  46.5473199  34.0208513  50.9113353  47.2220201  34.3893646  50.1386270
  46.9088054  34.3373790  51.8897207  46.6096494  32.4957564  50.8772071
  46.2758258  32.1396776  49.9025946  47.6350731  32.1695317  51.0509394
  45.9626088  32.0876919  51.6536874  43.7555939  36.6078722  50.6463566
  43.5555464  37.1848217  49.5771657  42.7803504  36.4374500  51.5566739
  42.9782999  35.9629129  52.4260015  41.4507823  36.9205243  51.3165345
  41.0661320  36.4842989  50.3946611  40.4769655  36.5629417  52.4464445
  40.9404783  36.7804502  53.4087049  39.5656958  37.1517027  52.3413347
  40.0743399  35.0783918  52.4486731  40.9707253  34.4582769  52.4414932
  39.2496576  34.7276125  53.6904473  38.3430882  35.3325289  53.7079667
  38.9807582  33.6716763  53.6622937  39.8373054  34.9286032  54.5862001
  39.3275874  34.7147133  51.1561760  39.9728632  34.9025237  50.2980118
  39.0524284  33.6602694  51.1793434  38.4269247  35.3229644  51.0728908
  41.4823907  38.4094385  51.1903860  40.7808391  38.9793145  50.3557000
  42.2899571  39.0946074  52.0184301  42.8618686  38.6011278  52.6888741
  42.3061548  40.5235149  51.9135351  41.2828727  40.8975057  51.8800133
  43.0140217  41.2202163  53.0964665  43.1533420  42.2764481  52.8661113
  42.4039588  41.1221050  53.9944072  44.3956335  40.6985918  53.4804298
  44.3420315  39.6249366  53.6606854  45.0972068  40.8958192  52.6698755
  44.9322700  41.3698618  54.7504613  45.9573656  41.0448821  54.9284114
  44.9112662  42.4525744  54.6263984  44.0967464  41.0139776  55.9857235
  43.1392524  41.5327611  55.9391458  43.9254488  39.9378289  56.0114174
  44.7939505  41.4139044  57.2271030  44.9517546  42.4114602  57.2181511
  44.2258435  41.1700547  58.0257842  45.6803849  40.9333151  57.2851298
  42.8300679  40.9226927  50.5688220  42.3368899  41.8727054  49.9645412
  43.8219846  40.1824113  50.0390847  44.1900670  39.3921958  50.5491580
  44.3697964  40.5015020  48.7486939  44.7258684  41.5317019  48.7492175
  45.5515691  39.5969813  48.3627138  46.3461259  39.7013566  49.1015538
  45.2200568  38.5591145  48.3305896  46.0517335  39.9659468  47.0855227
  46.7886218  39.3960294  46.8535970  43.3153686  40.3208841  47.6937758
  43.1985695  41.1362418  46.7792886  42.5187303  39.2369008  47.7905629
  42.6082454  38.6132703  48.5799754  41.5340019  38.9451926  46.7848580
  42.0100423  38.9251731  45.8045092  40.8628981  37.6170396  46.9970497
  40.5162671  37.5451059  48.0279584  39.6700098  37.5209517  46.0311337
  40.0261998  37.6002865  45.0040333  39.1673108  36.5635102  46.1678824
  38.9698590  38.3308598  46.2359186  41.8803546  36.4763057  46.8460621
  42.1565040  36.3715632  45.7968380  42.7697169  36.7017399  47.4345463
  41.3733963  35.1158305  47.3101675  40.4947791  34.8371240  46.7283993
  42.1543698  34.3687901  47.1683566  41.1079896  35.1673016  48.3661078
  40.4625729  39.9950050  46.7678895  40.0826795  40.4829619  45.7051590
  39.9495966  40.3690109  47.9534159  40.3350555  39.9980229  48.8100894
  38.8537237  41.2920824  48.0755777  38.0626940  41.0118570  47.3799880
  38.2496273  41.3277753  49.4532015  38.1198821  40.3096127  49.8200941
  39.1765439  42.0967201  50.4041608  39.3066920  43.1159229  50.0403091
  38.7362556  42.1207878  51.4009895  40.1460282  41.6004212  50.4476263
  36.8346909  41.9152948  49.3416448  36.2314304  41.2889819  48.6844454
  36.3765285  41.9508859  50.3300375  36.8906749  42.9235023  48.9311765
  39.2556041  42.6915397  47.7065566  38.4249424  43.4914180  47.2801334
  40.5441791  43.0322580  47.8688421  41.2189358  42.3358769  48.1514314
  41.0191964  44.3704357  47.6547559  40.5342855  45.0457917  48.3596353
  42.0982248  44.4020232  47.8057502  40.7091759  44.8195960  46.2573382
  40.5886174  46.0157814  46.0020498  40.6302964  43.8783861  45.3029315
  40.7312312  42.9032265  45.5457809  40.4044185  44.1686351  43.9101226
  41.1480315  44.8858632  43.5626707  40.5051503  42.9141227  43.0216195
  39.7306834  42.2024777  43.3077339  40.3708542  43.1961313  41.9773323
  41.8536203  42.1998211  43.1369844  41.9683148  41.7995155  44.1443083
  41.8961344  41.3840124  42.4153537  42.9575546  43.2057618  42.8491488
  42.9080906  43.9402642  41.8633706  43.9821483  43.2456453  43.7437274
  44.7443449  43.8937324  43.6053763  43.9758401  42.6269838  44.5420503
  39.0427357  44.7700071  43.6769345  38.8405540  45.4860290  42.6972998
  38.0527921  44.4186536  44.5158460  38.2416366  43.7929707  45.2858840
  36.7013506  44.8948600  44.3777036  36.4120419  44.8689443  43.3271190
  35.6476878  44.0785206  45.1480515  35.9493729  43.9876428  46.1915200
  34.6835037  44.5837806  45.0918248  35.4771861  42.6569116  44.5736711
  35.4731142  42.7025637  43.4846348  36.6173265  41.7279925  45.0147724
  36.6307913  41.6596586  46.1025444  36.4629352  40.7357704  44.5907920
  37.5688181  42.1281498  44.6645748  34.0728062  42.0921428  44.8218995
  33.3323493  42.7374304  44.3492191  34.0036307  41.0899890  44.3988112
  33.8830600  42.0471114  45.8943115  36.5466803  46.3492113  44.7420311
  35.5263040  46.9571481  44.4202780  37.4946981  46.9390491  45.4949791
  38.3336939  46.4323464  45.7387789  37.2821509  48.2921484  45.9362954
  36.2487162  48.4105360  46.2620197  38.1903066  48.6948119  47.1136439
  38.1309636  47.9368519  47.8947164  39.2202275  48.7783959  46.7666905
  37.8201454  50.0342304  47.7554513  37.8687883  50.8231328  47.0048731
  36.8085725  49.9778310  48.1574978  38.8151490  50.3114308  48.8739743
  40.0052430  50.0252904  48.7436788  38.3259368  50.8827134  50.0061041
  38.9482488  51.0854000  50.7753551  37.3422972  51.1019732  50.0730345
  37.4916465  49.2758661  44.8174246  38.5971954  49.4340457  44.3035813
  36.4014225  49.9702569  44.4174923  35.5022785  49.7851266  44.8386417
  36.4514381  50.9842158  43.3994510  37.4810464  51.1149648  43.0664184
  35.6256369  50.6597038  42.1866615  34.5936315  50.4784769  42.4870293
  35.6833504  51.8498817  41.2140692  36.7173063  52.0289860  40.9191829
  35.0873198  51.6260229  40.3293460  35.2863834  52.7392716  41.7034611
  36.1322859  49.3441756  41.5739289  36.0400703  48.5423216  42.3064781
  35.5385254  49.1007364  40.6928582  37.1780494  49.4552772  41.2873353
  35.8514787  52.2193342  44.0020631  34.7721944  52.1636400  44.5946966
  36.5476139  53.3688540  43.8632037  37.4157565  53.3742954  43.3470652
  36.0801369  54.6020036  44.4379848  35.1719969  54.4150787  45.0110816
  37.1268683  55.2255385  45.3800917  37.6788176  54.4333611  45.8859635
  37.8188494  55.8372366  44.8012242  36.4317389  56.0956889  46.4165078
  35.1741672  56.0429252  46.4919237  37.1525749  56.8095785  47.1635707
  35.8371743  55.5708708  43.3080664  36.7698356  56.1867832  42.7929393
  34.5789916  55.6465837  42.8238579  33.8541867  55.0565102  43.2067041
  34.1728873  56.5363144  41.7639124  34.9863161  56.6422882  41.0461365
  32.9666007  56.0172029  41.0384409  32.6933568  56.7112985  40.2436646
  33.3110126  54.6429255  40.4391874  33.5876916  53.9561717  41.2391359
  32.4442729  54.2502721  39.9075064  34.1454645  54.7471687  39.7457006
  31.8666362  55.9011465  41.9298096  31.1024630  55.5684277  41.4534298
  33.8611439  57.9408826  42.2120891  34.1137745  58.9068951  41.4961312
  33.2148374  58.0605264  43.3830234  33.0258052  57.2405459  43.9415921
  32.7152075  59.2547425  44.0097600  32.2683037  59.9019987  43.2551505
  31.6562373  58.8916983  45.0539899  32.0835902  58.2006037  45.7805275
  31.3240620  59.7955021  45.5647719  30.4547168  58.2280203  44.3777097
  29.8428091  58.9895559  43.8942499  30.8051922  57.5159862  43.6305307
  29.6488898  57.5115967  45.4401471  30.1672155  57.1818437  46.5051182
  28.3463313  57.2565488  45.1436862  27.7622554  56.7808801  45.8165132
  27.9689162  57.5439541  44.2520263  33.7907062  60.0948485  44.6342266
  33.5710983  61.2755717  44.8921128  34.9528375  59.5096127  44.9756820
  35.1014315  58.5298939  44.7803082  35.9760391  60.2877773  45.6179890
  36.9428989  59.8046082  45.4771739  36.0022096  61.2859947  45.1809803
  35.6625990  60.3816549  47.0829710  35.8144527  61.4368568  47.6950743
  35.2088738  59.2644397  47.6823755  35.1145431  58.4097817  47.1525063
  34.8481546  59.2440467  49.0714831  34.0675634  59.9822116  49.2555732
  34.3174490  57.8698099  49.5211081  33.7715451  57.4043337  48.7004864
  35.1541094  57.2327122  49.8078240  33.3636304  57.9211120  50.7199480
  32.7982610  58.8527020  50.6954861  32.6750112  57.0774678  50.6733945
  34.1356197  57.8512278  52.0288309  35.3377993  57.4741023  51.9941212
  33.5240883  58.1661875  53.0847332  36.0627495  59.5751298  49.8887549
  35.9702483  60.3352905  50.8513369  37.2409348  59.0214655  49.5290031
  37.2827669  58.3901396  48.7417435  38.4380564  59.3313786  50.2681883
  38.1999664  59.4129140  51.3287374  39.5322888  58.2595508  50.1156478
  39.7464956  58.1062235  49.0579591  40.4378115  58.5889449  50.6251850
  39.0289315  56.9660412  50.7360979  38.0596493  56.9604608  51.4920627
  39.7111592  55.8349656  50.4112789  39.4212847  54.9464903  50.7942727
  40.5045303  55.8886856  49.7885613  38.9770350  60.5841960  49.6573433
  39.8908544  60.5411419  48.8322079  38.4326449  61.7420868  50.0770293
  37.7623560  61.7403856  50.8325489  38.7893277  62.9907542  49.4662633
  38.8235139  62.8695678  48.3835610  37.7960899  64.1221967  49.7744803
  37.7518098  64.2841395  50.8514733  38.1240585  65.0381760  49.2830348
  36.8069188  63.8479222  49.4078563  40.1457733  63.4554734  49.8959312
  40.4939287  63.4455946  51.0763732  40.9685206  63.8114050  48.8901353
  40.6946215  63.6480458  47.9318070  42.2531136  64.4273189  49.0543123
  42.7601756  63.9879321  49.9133389  43.1542947  64.2572977  47.8646421
  42.6206974  64.5474708  46.9595605  44.3963527  65.1478453  48.0386704
  44.9284492  64.8571766  48.9444772  45.0536440  65.0278712  47.1774649
  44.0883631  66.1904475  48.1175662  43.5095015  62.7671839  47.7605263
  42.5976591  62.1838547  47.6325708  44.1649744  62.6083537  46.9042390
  44.0183939  62.4499849  48.6707539  42.0813883  65.8868328  49.3093857
  42.9337845  66.4848741  49.9437494  41.0167597  66.4957752  48.7492427
  40.3611956  65.9606562  48.1978958  40.6535016  67.8913554  48.8275404
  39.8263544  68.0133483  49.5268575  41.7507838  68.8623244  49.3017893
  42.7052816  68.5766821  48.8597013  41.4971936  69.8765906  48.9934775
  41.9311668  68.8736433  50.8207886  41.1054440  69.4161254  51.2812187
  41.9448203  67.8493326  51.1932174  43.2241025  69.5403319  51.2832412
  44.0776947  69.0159084  50.8537540  43.2347362  70.5799244  50.9557754
  43.3836686  69.5272669  52.8019581  43.3786103  68.4975872  53.1594980
  44.3273900  70.0007264  53.0727441  42.2627692  70.2704263  53.4196341
  41.3886436  69.8313000  53.1682930  42.3667886  70.2627514  54.4242340
  42.2679495  71.2243749  53.0878897  40.3344940  68.2582420  47.4203612
  39.9220765  69.3796926  47.1293930  40.6012134  67.2919099  46.5165531
  41.0159073  66.4209911  46.8159348  40.3694564  67.3148451  45.0973855
  40.6574825  68.2870115  44.6973445  41.1588672  66.2634933  44.3788295
  40.9130877  65.2825060  44.7854690  40.7993400  66.3158863  42.8869984
  41.0435277  67.3005020  42.4882436  41.3661517  65.5558734  42.3492203
  39.7327479  66.1285314  42.7629786  42.6509421  66.4925900  44.6669778
  42.8291584  66.4229866  45.7400558  43.2415580  65.7354343  44.1512380
  42.9418831  67.4820726  44.3143045  38.9182322  67.0911891  44.7771962
  38.4435995  67.4743801  43.7101538  38.1875932  66.4133087  45.6802498
  38.5901152  66.1671898  46.5732791  36.8260452  65.9942202  45.4685470
  36.7770639  65.3442841  44.5948863  36.2778234  65.2224328  46.6777679
  36.9779101  64.4339779  46.9540229  36.1503690  65.9051759  47.5178377
  34.9380267  64.6136357  46.2998529  34.8708865  63.6880037  45.4933601
  33.8409185  65.1380830  46.9097863  32.9244123  64.7714385  46.6960390
  33.9478338  65.8917335  47.5736243  35.9198064  67.1682795  45.2377937
  34.9470319  67.0602867  44.4921576  36.1957617  68.3174891  45.8793309
  37.0218056  68.3880387  46.4561969  35.3272339  69.4541776  45.7556025
  34.3386244  69.2000236  46.1379064  35.8379246  70.6747130  46.5399609
  35.0998374  71.4751360  46.4884861  35.9993111  70.3964327  47.5814092
  37.0624488  71.1324019  45.9839147  37.3739182  71.8936721  46.4789442
  35.2233483  69.8614543  44.3164209  34.1446316  70.2184218  43.8462736
  36.3435880  69.8157020  43.5718918  37.2102460  69.4988191  43.9824878
  36.3304066  70.2132116  42.1892995  35.9822453  71.2430717  42.1101091
  37.6864518  70.1359734  41.5546131  38.0893318  69.1307376  41.6782577
  37.5464132  70.4637248  40.0578322  37.1390710  71.4680751  39.9418425
  38.5251475  70.4118376  39.5808757  36.8756710  69.7437778  39.5889155
  38.6314800  71.0813748  42.3152831  38.6902227  70.7743941  43.3595120
  39.6248264  71.0398482  41.8684743  38.2500900  72.1008499  42.2577250
  35.4220172  69.3018374  41.4200422  34.6846291  69.7319446  40.5362195
  35.4674825  68.0020108  41.7475351  36.0657516  67.6913496  42.4996413
  34.7095256  66.9670659  41.0972793  34.8367646  67.0465854  40.0176562
  35.1649366  65.5595946  41.5345953  36.2485168  65.4833809  41.4443476
  34.8742948  65.3888408  42.5711620  34.5684948  64.4120651  40.7109193
  34.3743233  64.7560275  39.6950019  35.2717527  63.5797167  40.6839660
  33.2665984  63.9639953  41.3593670  32.9213797  64.3964850  42.4590095
  32.5265725  63.0588635  40.6644115  31.6529530  62.7256469  41.0463240
  32.8539763  62.7240021  39.7695507  33.2475304  67.1300159  41.3833885
  32.4132032  66.6614311  40.6116220  32.8874368  67.7742755  42.5108560
  33.5906728  68.2110923  43.0894321  31.5116536  67.8515991  42.9076025
  31.1321454  66.8484887  43.1021329  31.3106472  68.6667677  44.1514420
  31.7328652  69.6612250  44.0069227  29.8030579  68.7762678  44.4320471
  29.3856744  67.7791442  44.5721773  29.6428074  69.3667332  45.3341396
  29.3102944  69.2606713  43.5890530  32.1197050  68.0292194  45.2912523
  33.1762930  68.0151395  45.0238094  31.9839947  68.6106201  46.2032038
  31.7736710  67.0089126  45.4565861  30.6765698  68.4536526  41.8219011
  29.6648584  67.8471191  41.4691035  30.9753396  69.5912114  41.2565987
  31.6680270  70.6792648  41.9199831  32.6603142  70.3467466  42.2247746
  31.1028143  70.9879605  42.7993810  31.7161214  71.7713719  40.8397312
  32.6182043  71.6504210  40.2399676  31.7248812  72.7525444  41.3144153
  30.4278170  71.5361833  40.0228547  30.6093482  71.7852964  38.9773462
  29.6293608  72.1674116  40.4128780  30.1159122  70.0480568  40.2045574
  29.0852695  70.0665672  40.5588613  30.3350447  69.1986009  38.9987288
  31.2106629  69.5149961  38.1963500  29.5211302  68.1490603  38.8114943
  28.7948651  67.9469869  39.4836590  29.7033760  67.3330953  37.6524923
  30.0824636  67.9440957  36.8333035  30.6710408  66.2021511  37.8407023
  31.6232301  66.5937553  38.1985877  30.0926514  65.2181765  38.8727496
  29.1395617  64.8312382  38.5121969  30.7884669  64.3916981  39.0172262
  29.9396384  65.7336038  39.8209175  30.8907155  65.5484331  36.5989235
  31.5101521  64.8255918  36.7230167  28.3738021  66.7469104  37.3305879
  27.5384000  66.5754181  38.2162423  28.1320462  66.4467335  36.0420826
  28.8328564  66.6351049  35.3396004  26.8734739  65.8620146  35.6997180
  26.4598233  65.3531388  36.5703716  25.8301185  66.8942942  35.2263795
  25.7995324  67.7283946  35.9274075  26.1042607  67.2614471  34.2373675
  24.4632879  66.2233777  35.1652979  24.3694758  65.1120942  34.5788464
  23.4950336  66.8125695  35.7148093  27.1085251  64.8971464  34.5818189
  27.3979933  65.2957128  33.4542170  26.9743700  63.5897626  34.8788911
  26.7478050  63.3067576  35.8215875  27.1458724  62.5741346  33.8835481
  27.1678461  61.5952709  34.3625495  26.0201070  62.5481957  32.8333550
  25.8572819  63.5553105  32.4495490  26.3029585  61.8886063  32.0129668
  24.7450443  62.0341789  33.4940483  24.8328295  61.5225547  34.6413405
  23.6604882  62.1489065  32.8621862  28.4513381  62.7755036  33.1828414
  28.5103778  62.7526876  31.9553118  29.5449686  62.9870639  33.9453783
  29.4577341  63.0381651  34.9503056  30.8087131  63.1328514  33.2793852
  30.6479111  63.1932730  32.2030064  31.6094072  64.3839927  33.6768750
  31.0091172  65.2745252  33.4905874  31.8631171  64.3324219  34.7356818
  32.9107033  64.5164100  32.8845209  33.6064313  63.7367099  33.1945711
  32.7006436  64.4128592  31.8199781  33.5014426  65.8863379  33.1691093
  34.2661566  66.0172616  34.1626889  33.1877698  66.8235949  32.3888505
  31.6385814  61.9333029  33.6139597  31.9610125  61.6729452  34.7702248
  31.9730681  61.1844406  32.5986864  31.0801134  61.0583364  31.4565636
  31.3496888  61.7960182  30.7007494  30.0523160  61.2270741  31.7779031
  31.2707786  59.6243939  30.9330794  31.2477920  59.6288197  29.8433312
  30.4689235  58.9897110  31.3103159  32.6435262  59.2048066  31.4886057
  33.4210062  59.4607035  30.7687857  32.6515932  58.1290904  31.6643018
  32.7708676  60.0044756  32.7847178  32.2893823  59.3506348  33.5118782
  34.1861474  60.3137351  33.1647490  34.8766157  59.4085094  33.6307416
  34.6578188  61.5613394  32.9655040  34.0426289  62.2849176  32.6218821
  36.0386299  61.8423491  33.2476993  36.6270055  60.9327027  33.1274633
  36.6863840  62.9068618  32.3438557  36.0608692  63.7993567  32.3270238
  37.6725354  63.1622270  32.7316624  36.8081004  62.3432854  30.9716750
  37.7626143  61.3928352  30.6875472  38.4331391  61.0422842  31.4721553
  37.8814950  60.8769903  29.4185734  38.6397779  60.1235648  29.2053623
  37.0457903  61.3096239  28.4180397  37.1678986  60.7833893  27.1142143
  37.8668594  60.1298154  27.0374379  36.0928133  62.2608331  28.6933322
  35.4279258  62.6106841  27.9036301  35.9773365  62.7717766  29.9646275
  35.2163021  63.5248073  30.1692528  36.2139549  62.3146196  34.6514813
  35.4797786  63.1736114  35.1387955  37.1913549  61.7097363  35.3562744
  37.6930244  60.9293853  34.9569250  37.5287915  62.1626644  36.6714861
  37.3826730  63.2410390  36.7335893  36.6763824  61.5171493  37.7787687
  36.8140328  60.4360339  37.7602769  36.9855494  61.9057142  38.7490951
  35.6250937  61.7519425  37.6121448  38.9533190  61.7755384  36.9103515
  39.3360229  60.6322545  36.6663931  39.7921128  62.7251927  37.3869296
  39.4574404  63.6666504  37.5344142  41.1518695  62.3612401  37.6727708
  41.2463606  61.2753504  37.6689874  42.1561255  62.9191493  36.6476449
  41.9175113  62.5323757  35.6569034  42.0974987  64.0075097  36.6360453
  43.4771455  62.5296872  36.9915613  44.0933111  62.8831425  36.3457989
  41.5054251  62.9426442  39.0081590  42.2598752  63.9083189  39.0921681
  41.0154766  62.3205983  40.0957298  40.4535314  61.4879239  39.9909869
  41.2613243  62.7979286  41.4235911  41.6279163  63.8234859  41.3795267
  40.0097677  62.7976886  42.3277404  40.2656976  63.2107109  43.3034513
  39.2298035  63.4058384  41.8695813  39.5439303  61.3898924  42.4727035
  40.0724652  60.5735585  43.4465001  40.8368096  60.9563495  44.1227756
  39.6441649  59.2744045  43.5754061  40.0720100  58.6334438  44.3462619
  38.6766340  58.7809930  42.7337441  38.3344543  57.7516482  42.8408059
  38.1444366  59.5888081  41.7598238  37.3801910  59.2000620  41.0868413
  38.5752404  60.8874358  41.6334585  38.1423908  61.5213375  40.8595659
  42.3066633  61.9235490  42.0473345  42.8450453  61.0268924  41.3980019
  42.6722755  62.2354104  43.3102843  42.2588231  63.0319607  43.7736036
  43.6443009  61.4630837  44.0321313  43.9495148  60.6075445  43.4296395
  44.9024153  62.2787063  44.3716118  45.1885239  62.8818259  43.5099345
  44.6947585  62.9321311  45.2189692  46.1192243  61.4328031  44.7480656
  46.0164128  61.0846192  45.7758295  46.1867869  60.5747026  44.0793348
  47.4352935  62.2116073  44.6461487  47.5115173  62.6697892  43.6600665
  47.4582791  62.9887675  45.4100813  48.6846124  61.3517839  44.8408766
  48.7087200  60.9710028  45.8619178  48.6632489  60.5154544  44.1421664
  49.8958005  62.1638191  44.5937507  49.9195822  62.9385655  45.2412861
  50.7174438  61.5910180  44.7237553  49.8774397  62.5163758  43.6474602
  42.9829696  61.0375429  45.3111770  42.0166207  61.6597052  45.7487451
  43.4815620  59.9541153  45.9454601  44.3136161  59.5018584  45.5943907
  42.8356598  59.4353854  47.1223015  42.4213614  60.2594687  47.7031136
  41.6836519  58.4664519  46.8023704  42.0683927  57.6179298  46.2366100
  41.2384474  58.1110419  47.7316588  40.9270073  58.9831273  46.2119174
  43.8443680  58.6663869  47.9192903  45.0348495  58.6915289  47.6177285
  43.3980277  58.0379134  49.0314375  42.4430666  58.1653137  49.3346179
  44.2879980  57.1918521  49.7747828  45.1498484  56.9386640  49.1573616
  44.8165879  57.8465180  51.0603241  45.1217133  58.8711560  50.8479219
  44.0309507  57.8511345  51.8158721  46.0210754  57.1064117  51.6377162
  45.6764725  56.2913824  52.2741727  46.6236039  56.7018138  50.8244746
  47.1120606  58.1463020  52.6448987  45.8660620  58.5169298  53.9069281
  45.5287503  57.5890122  54.3687600  46.3009552  59.1641140  54.6685849
  45.0178021  59.0209565  53.4437720  43.5291267  55.9326346  50.0936411
  42.6796306  55.9070690  50.9832656  43.8554350  54.8446013  49.3637065
  44.6486896  54.8747400  48.7392557  43.1338353  53.6012700  49.4090406
  42.1179807  53.7827480  49.7600455  43.0394846  52.9150684  48.0366215
  44.0426532  52.7161320  47.6595585  42.4963588  51.9752903  48.1362787
  42.3111560  53.7594801  46.9864565  42.7694722  54.7469351  46.9318713
  42.3827216  53.2720246  46.0141579  40.8486951  53.8897681  47.3933878
  40.2556775  52.8660930  47.8254993  40.3035570  55.0183966  47.2716819
  43.7904552  52.6201989  50.3283772  44.8550141  52.8779449  50.8890386
  43.1161626  51.4637938  50.5210370  42.2272740  51.3155157  50.0649771
  43.6066501  50.4087093  51.3592808  44.4723345  50.7618158  51.9196428
  42.5689549  49.9087056  52.3777915  41.6167710  49.7408241  51.8745412
  42.9147430  48.9748012  52.8209091  42.4173499  50.9753646  53.4491143
  43.4210431  51.6934629  53.7046133  41.3042236  51.0828822  54.0301857
  44.0057107  49.2360962  50.5086511  43.3368316  48.9010515  49.5302811
  45.1409309  48.5986445  50.8693497  45.6805938  48.9337501  51.6545682
  45.6397265  47.4419008  50.1846811  44.8032297  46.8518874  49.8101728
  46.5395354  47.7764876  48.9816342  45.9684351  48.3438975  48.2467943
  47.3899056  48.3700647  49.3172482  47.0103384  46.5770781  48.3857690
  47.5708447  46.7907288  47.6362452  46.4727091  46.6819004  51.1751861
  46.7757994  47.1791371  52.2586952  46.8607669  45.4433245  50.8113580
  46.5936574  45.0748963  49.9096856  47.6541068  44.5829114  51.6449785
  47.1496260  44.4352829  52.5998628  47.8814957  43.2292472  51.0295173
  48.5720685  42.6585940  51.6504549  46.5241886  42.5101795  50.9467155
  45.8404058  43.0935327  50.3300787  46.6613297  41.5240417  50.5030659
  46.1076719  42.4027087  51.9482471  48.5571691  43.4059176  49.6580225
  49.5123860  43.9151419  49.7859023  48.7248584  42.4281670  49.2063771
  47.9134686  43.9997472  49.0090873  48.9854026  45.2248682  51.8826716
  49.5851086  45.0682748  52.9462243  49.4867679  45.9497342  50.8700922
  48.9664498  46.0425814  50.0094247  50.7500562  46.6249085  50.9226973
  51.5344583  45.9102675  51.1718977  50.9632447  47.0740340  49.9526785
  50.7160344  47.7011728  51.9659498  51.7563700  48.0838593  52.4972500
  49.5337384  48.2908944  52.2278038  48.7029830  47.9982407  51.7335373
  49.4584816  49.3356392  53.2106974  49.2075826  48.9055810  54.1803358
  50.4209585  49.8429415  53.2768941  48.3920694  50.2868031  52.7653163
  47.5973234  49.9690197  51.8834532  48.3350526  51.4785859  53.3974134
  48.9693026  51.6777949  54.1577704  47.3834347  52.4810921  53.0101377
  46.6341221  52.0375230  52.3544882  46.6460893  53.1034740  54.2107931
  46.1952998  52.3128212  54.8105900  47.3538385  53.6636714  54.8218332
  45.5249944  54.0682479  53.8166035  45.9570972  54.9726167  53.3882286
  44.8770820  53.5919788  53.0807507  44.6373092  54.5021601  54.9862399
  44.3006022  53.6217554  55.5336107  45.2060294  55.1491070  55.6541594
  43.3897147  55.2761106  54.5508279  42.7899375  54.6549569  53.8855942
  42.8008463  55.5408549  55.4290327  43.7771557  56.5096018  53.8400938
  44.3199074  56.2706981  53.0225088  42.9467553  57.0107405  53.5583223
  44.3300197  57.0917274  54.4529317  48.1824798  53.5765611  52.3745359
  48.6442128  54.4900208  53.0557553  48.3418383  53.5314721  51.0364575
  47.8735466  52.8183375  50.4958633  49.1784857  54.4986365  50.3789462
  49.6015831  55.1771696  51.1196759  50.3432083  53.8491143  49.6142920
  49.9483111  53.1882196  48.8426873  50.9518151  54.6253646  49.1504675
  51.4325878  52.8601650  50.6802097  52.2671317  52.4840770  49.7153302
  48.3474299  55.2353162  49.3691168  47.2394478  54.8234825  49.0322553
  48.8831972  56.3601756  48.8537937  49.8153764  56.6434676  49.1200408
  48.1347893  57.1600222  47.9263552  47.1177617  57.2901882  48.2962348
  48.7138439  58.5647504  47.6963541  49.7781667  58.4876699  47.4741500
  48.2014415  59.0367482  46.8580451  48.5544271  59.4730003  48.9137711
  47.4984268  59.5541085  49.1714254  49.1021622  59.0513090  49.7565415
  49.1166901  60.8338296  48.5420522  50.2857270  60.8871747  48.0730309
  48.3769845  61.8400579  48.7138402  48.0264189  56.4772958  46.6003512
  48.9433144  55.7880797  46.1574767  46.8616535  56.6520946  45.9363814
  46.1263883  57.2111032  46.3450310  46.6370120  56.0577594  44.6495827
  47.5718151  55.6434654  44.2719548  45.6262891  54.9463386  44.6883268
  44.6918632  55.3187695  45.1081393  45.3845196  54.4383114  43.2599565
  46.3207236  54.0681735  42.8420797  44.6519766  53.6314134  43.2798774
  45.0089555  55.2541299  42.6423050  46.1369371  53.8590889  45.6492123
  46.2624379  54.2835671  46.6452895  45.4160179  53.0426132  45.6909571
  47.0947207  53.4795627  45.2932471  46.1110286  57.1212239  43.7354850
  45.3215467  57.9757345  44.1397919  46.5490124  57.0873835  42.4597393
  47.2046078  56.3759724  42.1695862  46.1072149  58.0430639  41.4879847
  45.7708560  58.9478524  41.9942649  47.2087373  58.4513311  40.4914853
  48.0680583  58.8398131  41.0380641  47.5124232  57.5818581  39.9084830
  46.7782357  59.5396769  39.4912124  45.9000375  59.2015104  38.9412014
  46.4299996  60.8501345  40.2171956  47.3026305  61.2054474  40.7652528
  46.1292654  61.6016632  39.4872201  45.6109613  60.6733169  40.9143414
  47.8349154  59.7427555  38.3913070  47.9766225  58.8095797  37.8461451
  47.4988631  60.5178751  37.7025692  48.7788660  60.0448744  38.8449373
  45.0002773  57.3950853  40.7134927  45.0935319  56.2267328  40.3374674
  43.9181455  58.1586136  40.4541218  43.8992705  59.1245182  40.7486927
  42.7673152  57.6455752  39.7622467  42.8847389  56.5732200  39.6061537
  41.4258463  57.8393253  40.4944755  41.4133823  58.8157438  40.9787799
  40.6076524  57.7798520  39.7767557  41.2211765  56.7929481  41.5334245
  41.8144213  56.8777114  42.7714167  42.4597408  57.7231949  43.0097861
  41.5974700  55.8995503  43.7122243  42.0749022  55.9680378  44.6897057
  40.7785357  54.8354995  43.4198744  40.5566485  53.8344245  44.3871696
  41.0249651  53.9968289  45.2093034  40.1754721  54.7496723  42.1901562
  39.5249872  53.9059140  41.9598479  40.3955791  55.7290865  41.2555511
  39.9075149  55.6573248  40.2835718  42.5878242  58.3848171  38.4761695
  42.9689511  59.5473368  38.3532417  42.0368288  57.6793350  37.4650963
  41.8476763  56.6940225  37.5812030  41.6943271  58.2623879  36.1998402
  41.3981586  59.3011288  36.3461298  42.8372099  58.2635339  35.1687769
  42.4951027  58.7338760  34.2469091  43.6857540  58.8200089  35.5667823
  43.2456284  56.8221561  34.8944075  44.0232897  56.2655825  35.7123493
  42.8055386  56.2648740  33.8535561  40.5749878  57.4451238  35.6236980
  40.6419648  56.2158209  35.5990323  39.4969852  58.1135486  35.1626559
  39.4744452  59.1226056  35.2000169  38.3796706  57.3961414  34.6181920
  38.6062023  56.3301155  34.5989213  37.1232050  57.5842736  35.4193909
  36.9031280  58.6482630  35.5065299  35.9749340  56.8660637  34.6907585
  36.2070597  55.8046752  34.6031645  35.0513180  56.9900044  35.2561546
  35.8514403  57.2937610  33.6958095  37.3299723  57.0942061  36.8624526
  37.3555791  56.0045975  36.8765293  38.2720582  57.4842678  37.2477128
  36.2218914  57.5405058  37.8192715  35.2644440  57.1497381  37.4747501
  36.4300421  57.1606657  38.8195185  36.1809217  58.6294092  37.8459316
  38.1116855  57.9332443  33.2440146  38.1310014  59.1435190  33.0266029
  37.8737083  57.0251369  32.2710029  37.9061599  56.0380756  32.4825612
  37.5702292  57.4138731  30.9203521  37.0621595  58.3782099  30.9247148
  38.8182911  57.5524969  30.0317815  39.3418560  56.5974650  29.9882641
  38.5181652  57.8478647  29.0264046  39.4804430  58.3105238  30.4501706
  36.7219365  56.3267575  30.3290171  36.7574039  55.1838344  30.7775814
  35.9492168  56.6679261  29.3324885  35.3728305  58.0015943  29.3056943
  36.0070872  58.6602327  28.7123864  35.3002808  58.3871152  30.3226550
  33.9827079  57.8414562  28.6712088  33.7826767  58.6882341  28.0146619
  33.2268272  57.8040832  29.4556506  34.0666929  56.5136946  27.8985681
  34.4005208  56.7065003  26.8790173  33.0837039  56.0432626  27.8756355
  35.0836450  55.7009523  28.6992324  34.4598363  55.2218203  29.4538140
  35.8552441  54.7108308  27.8806335  36.9792043  55.0089017  27.4787787
  35.2581662  53.5280211  27.6217662  34.3091113  53.3641343  27.9259635
  35.9299893  52.4723092  26.9178087  37.0081701  52.6142770  26.9917709
  35.5861313  51.0880825  27.4949414  35.6972649  51.1080519  28.5790769
  34.5574393  50.8330197  27.2403128  36.4699887  49.9450800  26.9772385
  36.4702555  49.9503996  25.8872512  37.9140805  50.1156281  27.4796219
  37.9236529  50.1061919  28.5695385  38.5288958  49.2975617  27.1042950
  38.3142847  51.0641369  27.1214767  35.8739529  48.5707035  27.3255080
  34.8873304  48.4764558  26.8718640  36.5253088  47.7843845  26.9440122
  35.7862013  48.4758506  28.4078211  35.4798660  52.4944792  25.4928500
  34.2900798  52.6355647  25.2074714  36.4477902  52.3713409  24.5631766
  37.4102126  52.2586672  24.8480410  36.1988275  52.3896505  23.1474099
  35.4508779  53.1490148  22.9192951  37.4725826  52.7118329  22.3412111
  37.8453009  53.6953285  22.6274220  38.2344642  51.9605270  22.5489991
  37.1981081  52.7131765  20.9494299  38.0018588  52.9153783  20.4649724
  35.7011072  51.0443236  22.6991167  35.9868805  50.0156379  23.3100254
  34.9134201  51.0312123  21.6045893  34.6851101  51.8964874  21.1363227
  34.3572976  49.8329094  21.0384524  33.8619869  49.2570357  21.8202043
  33.3235278  50.1519751  19.9399516  32.6716160  50.9579534  20.2768631
  33.8412317  50.4598055  19.0314786  32.4861561  48.9154199  19.6481404
  32.9573977  47.7852844  19.9435013  31.3529421  49.0874169  19.1241051
  35.4653698  49.0247676  20.4333369  35.4423930  47.7951954  20.4551388
  36.4821585  49.7074183  19.8806256  36.5103050  50.7147174  19.9488630
  37.5421340  49.0332225  19.1873103  37.1268882  48.4544620  18.3622610
  38.5785793  50.0106860  18.6066347  38.0647887  50.8537748  18.1447693
  39.2246091  50.3733173  19.4061621  39.3758837  49.2688647  17.5909769
  38.9036118  49.1786028  16.3027021  37.9556657  49.6457628  16.0357570
  39.6120116  48.5045227  15.3398752  39.2244169  48.4398818  14.3231684
  40.8069807  47.9137955  15.6612179  41.3743467  47.3812475  14.8979431
  41.2861963  47.9951316  16.9463120  42.2333876  47.5222272  17.2057155
  40.5739198  48.6725193  17.9093146  40.9610360  48.7359345  18.9262804
  38.2537956  48.1357017  20.1523716  38.5576464  46.9875716  19.8363320
  38.5274414  48.6411829  21.3701157  38.2158776  49.5708018  21.6126783
  39.2588686  47.8840115  22.3431993  40.2074514  47.5606169  21.9145901
  39.5595883  48.6729042  23.5811662  39.9959345  49.6325438  23.3040508
  38.2636419  48.9099358  24.3664554  37.8265336  47.9510997  24.6451499
  38.4834980  49.4838192  25.2666896  37.5585728  49.4635827  23.7464116
  40.6371526  47.9239532  24.3703490  41.5344567  47.8270160  23.7591612
  40.8747027  48.4784368  25.2782132  40.2704152  46.9325315  24.6362206
  38.4892493  46.6567407  22.7284645  39.0726247  45.5848481  22.8876132
  37.1577331  46.7693379  22.8858071  36.7047620  47.6592365  22.7341572
  36.3815957  45.6240140  23.2692805  36.7484623  45.2376969  24.2202102
  34.9171759  45.9221036  23.4393578  34.5532330  46.4670504  22.5683360
  34.1651544  44.5855526  23.5780117  34.5400493  44.0456224  24.4475115
  33.0996740  44.7787814  23.7025704  34.3226553  43.9848121  22.6822419
  34.7135645  46.8817138  24.6271275  34.9646315  46.3694571  25.5559220
  35.3590036  47.7517792  24.5067358  33.2864021  47.4062950  24.7818267
  32.6051135  46.5687228  24.9315549  33.2353370  48.0737704  25.6420407
  32.9994847  47.9510431  23.8823670  36.5382180  44.5976881  22.1982201
  36.6625099  43.4078662  22.4786990  36.5409473  45.0389413  20.9294493
  36.4395454  46.0253582  20.7376177  36.6874228  44.1135265  19.8463896
  35.8740080  43.3885090  19.8747660  36.6586179  44.7942637  18.4674098
  35.7269019  45.3486079  18.3546849  37.5014540  45.4802172  18.3825859
  36.7490326  43.8155072  17.3336859  35.6930497  43.0495088  16.8887526
  34.7562175  43.0535437  17.2661500  36.1643049  42.3021857  15.8571079
  35.5012376  41.6100899  15.3380278  37.4414661  42.5321414  15.6101717
  37.8072945  43.4882253  16.5431043  38.8453909  43.8179995  16.5017980
  38.0134790  43.4353647  19.9877841  38.1235755  42.2259844  19.7881819
  39.0664441  44.1997535  20.3338119  38.9385919  45.1862718  20.5085563
  40.3589667  43.5955553  20.4487888  40.6089442  43.0907505  19.5156315
  41.4827528  44.6188876  20.7440359  41.1931375  45.2436744  21.5889404
  42.4041239  44.0883043  20.9841541  41.7643997  45.5404322  19.5474882
  41.7982859  44.9488117  18.6326451  40.9732281  46.2860056  19.4683058
  43.0855687  46.3211008  19.6026971  43.8977680  45.6436239  19.8662428
  43.2861699  46.7662235  18.6281590  42.9768239  47.3955533  20.6306463
  42.1641658  47.4084046  21.2302469  43.9647689  48.3311111  20.7420433
  45.0629430  48.2709389  19.9300740  45.1418658  47.5316130  19.2465037
  45.7904446  48.9660768  20.0173908  43.8458476  49.3374045  21.6560900
  43.0274765  49.3855016  22.2460523  44.5767334  50.0295800  21.7385381
  40.3155849  42.5622935  21.5326509  40.7842164  41.4428632  21.3297954
  39.7418455  42.8791127  22.7158257  39.3659761  43.8049509  22.8629510
  39.7019482  41.8488238  23.7181524  39.9014037  40.8825560  23.2548563
  40.7381679  42.0476007  24.8376748  40.6546532  41.2349181  25.5592505
  41.7404751  42.0509050  24.4093414  40.5101096  43.2814039  25.4978446
  41.1608165  43.3967962  26.1941671  38.3369907  41.7968352  24.3407554
  37.9310007  42.6818157  25.0917937  37.6180952  40.7506041  24.0306655
  37.8348522  40.0262819  22.7901247  38.8502320  39.6303041  22.7726413
  37.6938740  40.7007805  21.9455681  36.7784496  38.9106008  22.8175014
  37.2002829  38.0215231  23.2862194  36.4733324  38.6733402  21.7983291
  35.6255784  39.5155023  23.6364100  35.1226171  38.7260359  24.1948647
  34.9137375  39.9942832  22.9639882  36.3009369  40.5276629  24.5664270
  35.6923120  41.4197927  24.4188518  36.3376834  40.1054103  26.0013592
  35.2963581  40.1193732  26.6552465  37.5231535  39.7248262  26.5054768
  38.3543783  39.7745164  25.9339034  37.6794555  39.2391841  27.8445016
  36.9555998  38.4457749  28.0306037  39.0842728  38.6692858  28.1011380
  39.1866804  38.4151449  29.1561377  39.2298112  37.7741028  27.4965174
  40.2244703  39.6249354  27.7616421  40.0779513  40.0242088  26.7580416
  40.2381510  40.4447474  28.4798484  41.5070391  38.8129520  27.8406297
  41.5477121  37.7167275  27.2231781  42.4573404  39.2706698  28.5301106
  37.3640159  40.3198835  28.8385064  36.9384864  40.0359388  29.9570403
  37.5772422  41.5918822  28.4593389  37.9054977  41.7921775  27.5254063
  37.3558576  42.7072991  29.3383378  38.0183408  42.6283640  30.2003033
  37.6340577  44.0447533  28.6312269  37.0356271  44.1071747  27.7223354
  37.3724486  44.8686706  29.2951704  39.1062748  44.2262205  28.2280951
  39.3997304  43.4238395  27.5512130  39.3346756  45.5677583  27.5177660
  39.0570102  46.3842949  28.1843009  40.3863904  45.6618404  27.2473120
  38.7230347  45.6110710  26.6165892  40.0285638  44.0511753  29.4430569
  39.8983268  43.0515756  29.8577114  41.0656057  44.1837934  29.1347425
  39.7774433  44.7937110  30.2004723  35.9205057  42.7422108  29.7712201
  35.6374531  42.9700366  30.9502293  34.9635108  42.5424029  28.8426332
  35.2209923  42.3620351  27.8828047  33.5813823  42.5897373  29.2370584
  33.5130079  42.8537700  30.2923834  32.7976029  43.6041434  28.4530742
  32.8492248  43.3625246  27.3914458  31.3326381  43.5740264  28.9217383
  31.2854625  43.8136662  29.9840228  30.7552676  44.3071249  28.3584353
  30.9177372  42.5799164  28.7552927  33.4727113  44.9784791  28.6038813
  34.4928199  44.9264694  28.2233875  32.9122107  45.7231656  28.0387435
  33.4920561  45.2608119  29.6565042  32.9702789  41.2451717  28.9648013
  32.6331927  40.9312506  27.8236671  32.8179969  40.4285961  29.9753297
  33.7703589  40.4095962  31.0733323  33.4341010  41.0868742  31.8583963
  34.7480035  40.7292361  30.7125827  33.8049387  38.9498428  31.5645900
  33.8498702  38.9333772  32.6535387  34.6837526  38.4496963  31.1575998
  32.4994782  38.3304684  31.0278508  31.7089030  38.4491843  31.7687937
  32.6545741  37.2699456  30.8295169  32.2316715  39.1308379  29.7556570
  32.8149768  38.5893849  29.0108874  30.7916320  39.1683150  29.3423581
  30.4307750  38.4590425  28.4033061  29.9597427  39.9924399  30.0147682
  30.3128153  40.5561414  30.7748211  28.5666140  40.0847468  29.6669681
  28.3304430  39.3374871  28.9093894  27.6263376  39.8484970  30.8578402
  27.7672523  40.6388865  31.5950829  26.5926381  39.8549205  30.5121177
  27.8348482  38.5263592  31.5887875  27.5590501  37.7005842  30.9329430
  28.8825328  38.4292672  31.8734487  26.8509571  38.3534044  33.1073233
  27.5553914  36.7495053  33.5793455  28.6320349  36.8509780  33.7158784
  27.1015851  36.4129492  34.5114885  27.3563779  36.0195983  32.7946605
  28.3391210  41.5224735  29.3065284  28.2836172  42.3688511  30.1965925
  28.2367866  41.8329473  28.0449216  29.0129776  41.0924477  27.0621496
  28.3837971  40.3320336  26.5995455  29.8596785  40.6130529  27.5534511
  29.4825216  42.1333765  26.0338312  29.4672157  41.6926803  25.0370104
  30.4970953  42.4507762  26.2746609  28.4774492  43.2829831  26.1772089
  27.6488993  43.1302806  25.4856267  28.9706344  44.2279846  25.9495245
  28.0299663  43.2038128  27.6349116  28.7540621  43.8465308  28.1356083
  26.6336367  43.7153047  27.7943024  26.4363485  44.9210554  27.6807570
  25.6520105  42.8315813  28.0247215  25.8757118  41.8618675  28.1970959
  24.2618322  43.1827104  28.0432864  24.0117264  43.7265667  27.1323711
  23.3713959  41.9805831  28.1237975  23.6200883  41.2890115  27.3188247
  23.5785439  41.2887660  29.4802166  23.3304805  41.9820555  30.2839042
  22.9328270  40.4129598  29.5443443  24.6194690  40.9798663  29.5759060
  22.0208749  42.3824509  27.9768272  21.4503667  41.6120887  28.0284299
  23.9242391  44.0866631  29.1893891  22.9650061  44.8498922  29.1032603
  24.6952458  44.0241969  30.2913880  25.5393660  43.4696378  30.2863620
  24.3824430  44.7191847  31.5130428  23.3887404  44.4277713  31.8532375
  25.3497964  44.4420036  32.6797605  26.3544414  44.7619156  32.4032755
  25.0234217  44.9930441  33.5617661  25.4562950  42.9664991  33.0964958
  26.0319781  42.8895665  34.0188684  24.0740522  42.3431437  33.3367518
  23.4855590  42.3990206  32.4209722  24.1913569  41.2997788  33.6295486
  23.5624548  42.8874224  34.1305586  26.3498977  42.1730525  32.1382006
  27.3517045  42.6025562  32.1351566  26.4014457  41.1343705  32.4646723
  25.9333184  42.2168269  31.1318982  24.3481729  46.2191841  31.3694834
  23.6987864  46.8811798  32.1771962  25.0797867  46.8279947  30.4165260
  25.5753571  46.2763455  29.7308196  25.1118335  48.2704996  30.4338313
  25.3586480  48.6169423  31.4374045  26.1368741  48.9303532  29.4849114
  26.2663072  49.9770407  29.7602140  27.0929171  48.4130796  29.5655955
  25.7866096  48.9306047  27.9951930  24.7640901  49.2838564  27.8618965
  26.4707354  49.5896711  27.4606789  25.8722185  47.5680846  27.3208082
  26.8865821  47.1798102  27.4125055  25.1757393  46.8803269  27.8003971
  25.5296446  47.5928808  25.8289897  25.7003230  46.6054854  25.4000145
  24.4828458  47.8682392  25.7005790  26.3797257  48.5796916  25.1264945
  27.3512694  48.3274647  25.2386735  26.1451191  48.5873193  24.1441496
  26.2229412  49.4977561  25.5172314  23.7727472  48.8919781  30.1841168
  23.4295370  49.8777684  30.8323832  22.9794099  48.3535571  29.2409918
  23.2944658  47.5519645  28.7134608  21.6906020  48.9319326  28.9997161
  21.1451404  48.3187605  28.2823663  21.1323788  48.9796178  29.9347094
  21.8747518  50.3125989  28.4489390  22.4729927  50.5096434  27.3929360
  21.2957779  51.3004096  29.1559709  20.8174505  51.0894688  30.0201508
  21.3007447  52.6802191  28.7713434  21.0196804  52.7663715  27.7217341
  20.3122403  53.5168034  29.6010510  19.4083090  52.9359116  29.7842783
  20.7711271  53.7837925  30.5530172  19.9756970  54.7729800  28.8121751
  20.6856529  55.0645895  27.8148510  18.9888932  55.4571977  29.1953767
  22.6700840  53.2717344  28.9311883  23.0344004  54.2027944  28.2128667
  23.4701035  52.7404764  29.8740350  23.1964028  51.8922937  30.3491918
  24.7219160  53.3508725  30.2327088  24.6001722  54.4332450  30.2745110
  25.0394348  52.9835267  31.2085870  25.8055706  53.0432306  29.2456342
  25.5542895  52.7051942  28.0897371  27.0644219  53.2100486  29.7093648
  27.2178929  53.4522798  30.6778021  28.2266177  53.0590403  28.8839786
  27.9638233  52.5036361  27.9836651  28.7869653  54.4314665  28.4736483
  28.0196333  54.9933217  27.9410888  29.0877427  54.9828050  29.3645236
  30.0054182  54.3989000  27.5591123  30.7940017  53.8076273  28.0245513
  29.7316001  53.9506996  26.6039986  30.5662649  55.7945582  27.2802317
  30.8633404  56.2616191  28.2192201  31.4334598  55.7139222  26.6248157
  29.4877810  56.5837708  26.6234881  28.8576085  56.1079016  25.9937814
  29.3734661  57.9195874  26.8825636  30.2382751  58.5223167  27.7481177
  30.9617391  57.9777287  28.1954696  30.1513227  59.5105215  27.9378281
  28.3909262  58.6515584  26.2843364  27.7472233  58.2027905  25.6484480
  28.3112086  59.6392590  26.4797623  29.2867421  52.3654426  29.6919727
  29.2093745  52.3053969  30.9196102  30.2975277  51.7851029  29.0035954
  30.3017227  51.8120841  27.9939646  31.3831630  51.1207370  29.6704948
  31.0171389  50.6532640  30.5846035  32.0494357  50.0175991  28.8319046
  32.4426306  50.4480610  27.9109271  32.8649067  49.5706970  29.4005747
  31.0908450  48.9264567  28.4609854  30.5692424  48.0147343  29.3516790
  30.7630382  47.9746923  30.3421029  29.7553570  47.1944177  28.6404089
  29.2247114  46.3848686  29.1415521  29.7190894  47.5135088  27.3595691
  30.5590071  48.6057377  27.2486081  30.6618678  49.0249811  26.2477306
  32.4316131  52.1368355  30.0105321  32.6044304  53.1336520  29.3099352
  33.1636059  51.9036856  31.1199467  32.9943147  51.0748344  31.6717131
  34.1901206  52.8214062  31.5360013  34.4262816  53.4993720  30.7158247
  33.8003207  53.6921574  32.7471357  33.3776020  53.0604773  33.5284092
  34.6855644  54.1997240  33.1303064  32.7618439  54.7746141  32.4328836
  32.6826695  55.4590288  33.2775188  33.0697842  55.3275777  31.5454682
  31.0783079  54.1658195  32.1028157  30.7541574  53.6824797  33.8220641
  30.8323793  54.5577139  34.4670024  29.7508877  53.2634377  33.8992293
  31.4842697  52.9356150  34.1338818  35.3960034  52.0373293  31.9474427
  35.3237566  50.8337240  32.1975321  36.5592204  52.7190770  31.9961088
  36.5818362  53.6976419  31.7471124  37.7891910  52.0969107  32.3953135
  37.5945778  51.0687497  32.7004524  38.8416052  52.0560990  31.2734922
  38.4157359  51.5761651  30.3923577  39.1450395  53.0723828  31.0221064
  40.1083412  51.2829704  31.6433762  40.5775998  51.7470682  32.5108497
  39.8487835  50.2510975  31.8799505  41.0490691  51.3289298  30.4476702
  40.5409659  51.4181562  29.2983993  42.2889945  51.2923570  30.6686891
  38.3644450  52.9149644  33.5128581  38.3486019  54.1451722  33.4648911
  38.8722456  52.2403313  34.5659577  38.8349990  51.2311930  34.5847347
  39.4702019  52.9375275  35.6707326  39.4265787  54.0115117  35.4897516
  38.7830823  52.6689309  36.9777871  38.7938544  51.5981363  37.1812133
  39.5378448  53.4225255  38.0845742  39.5268372  54.4911010  37.8698042
  39.0537981  53.2402898  39.0440477  40.5689011  53.0713561  38.1258617
  37.3004290  53.0618180  36.8505246  36.8342431  52.4722086  36.0611365
  36.7910289  52.8707693  37.7950412  37.2244934  54.1211192  36.6051358
  40.8767169  52.4413731  35.7945573  41.1240938  51.2369012  35.7598277
  41.8476620  53.3668999  35.9359775  41.6106764  54.3485106  35.9554274
  43.2149584  52.9455038  36.0580432  43.2589102  51.8567895  36.0875143
  44.0878684  53.4002419  34.9193789  43.9701300  54.4744957  34.7771935
  45.5463834  53.0680038  35.2789969  45.6489473  51.9928941  35.4263752
  46.2025764  53.3874626  34.4693936  45.8224312  53.5879328  36.1963684
  43.6239518  52.7655745  33.5915715  43.8693956  51.7035683  33.5905966
  42.5460782  52.8889379  33.4863596  44.2699242  53.3775897  32.3505441
  45.3515232  53.2539046  32.4048175  43.8917798  52.8770556  31.4591566
  44.0282075  54.4392755  32.3005819  43.7648206  53.5162622  37.3264960
  43.5628190  54.6889094  37.6354195  44.4668191  52.6781663  38.1150202
  44.5946075  51.7146443  37.8404378  45.0309009  53.1538604  39.3411103
  44.7510065  54.1967473  39.4899232  44.5813334  52.3925869  40.5997455
  44.8202647  51.3347818  40.4899298  45.0990463  52.7928883  41.4714291
  43.0905469  52.4510874  40.9362765  42.8109359  53.4777323  41.1727477
  42.5105586  52.1049787  40.0807507  42.7625194  51.5648654  42.1405803
  43.0876281  50.5439308  41.9403405  43.2789885  51.9437089  43.0225309
  41.2819471  51.4860496  42.5043310  40.9112422  52.4839171  42.7387215
  40.7216055  51.0793094  41.6625004  41.1099088  50.6072269  43.6816226
  41.6287901  50.9842242  44.4618373  40.1304317  50.5549508  43.9224376
  41.4530414  49.6824661  43.4644209  46.5110373  52.9463631  39.2978991
  47.0040067  51.9146738  38.8397023  47.2586695  53.9580727  39.7764006
  46.8186878  54.8238879  40.0536735  48.6782816  53.8217432  39.8980954
  48.9783747  52.8284981  39.5641681  49.4587289  54.8218179  39.0827631
  49.0652688  54.8490776  38.0666202  49.3296472  56.2134536  39.7182455
  49.7234458  56.1874228  40.7342897  49.8937740  56.9363152  39.1288960
  48.2799492  56.5060325  39.7433607  50.9079131  54.3423556  38.9117748
  50.9135887  53.3684489  38.4223115  51.4584326  55.0583274  38.3015191
  51.6666260  54.1919926  40.2304509  51.1574240  53.4642393  40.8622646
  52.6819088  53.8502621  40.0291541  51.7022658  55.1541182  40.7414734
  48.9343665  54.0223489  41.3624252  48.4145767  54.9569326  41.9698072
  49.7192769  53.1220890  41.9804114  50.2029129  52.4187611  41.4404799
  49.8774657  53.1511850  43.4092475  49.1506971  53.8387582  43.8418555
  49.6478996  51.7308114  43.9729357  48.7811577  51.2823586  43.4873969
  50.5283593  51.1171003  43.7825428  49.3801350  51.5724044  45.4693538
  48.6841623  52.3441675  45.7981462  48.9486185  50.5897316  45.6597477
  50.5937437  51.6829385  46.3871453  51.3862365  51.0292808  46.0227476
  50.9493569  52.7132437  46.3976323  50.2734813  51.2787168  47.8296642
  51.1909915  51.2727045  48.4180854  49.5710702  51.9924547  48.2601246
  49.6699294  49.9262088  47.8565006  50.3185146  49.2602383  47.4616332
  49.4625682  49.6689742  48.8109280  48.8172095  49.9272855  47.3152367
  51.2618844  53.6276748  43.7279877  52.2386558  53.1574820  43.1467163
  51.3718845  54.6019439  44.6613326  50.5456409  54.9549749  45.1226251
  52.6617083  55.1344732  44.9967278  53.4132256  54.7167777  44.3267641
  52.7427423  56.6659670  44.8806830  52.1451978  56.9986746  44.0319514
  52.3601044  57.1208445  45.7943430  54.2016223  57.0395006  44.6768942
  54.5137904  58.0914084  44.1243355  55.1304481  56.1604681  45.1338532
  56.1131291  56.3648857  45.0213756  54.8343808  55.3062453  45.5841289
  52.9829663  54.7525218  46.4127382  52.2244353  55.0225221  47.3424391
  54.1203292  54.0473334  46.5648292  54.6881766  53.8250303  45.7597015
  54.6979963  53.5229860  47.7703194  53.9079566  53.1365374  48.4142092
  55.6879682  52.3796955  47.4935660  56.4415492  52.7153801  46.7811541
  56.1737312  52.0857910  48.4240253  54.8826370  51.2614437  46.9337404
  54.1722197  50.4315878  47.7688562  54.1979829  50.5912443  48.8467922
  53.4239776  49.3955387  47.2626921  52.8679916  48.7444333  47.9372601
  53.3799710  49.1847076  45.9064699  52.7872909  48.3645078  45.5013740
  54.0842283  50.0095798  45.0634032  54.0501677  49.8455032  43.9863615
  54.8329424  51.0430956  45.5764492  55.3893047  51.6913272  44.8994286
  55.4255669  54.5536153  48.5826555  55.6456204  54.3449950  49.7729803
  55.9099086  55.6435720  47.9596374  55.6762632  55.8181389  46.9926647
  56.7632103  56.5728883  48.6554344  57.6305371  56.0443879  49.0510738
  57.2674005  57.6994314  47.7303625  57.8574411  58.4094210  48.3099020
  57.8861265  57.2725279  46.9410390  56.0926711  58.4377162  47.0925706
  54.9388336  57.9369475  47.1563795  56.3446040  59.5266016  46.5125641
  56.1276511  57.1813871  49.8761107  56.6751061  57.0577168  50.9712055
  54.9522861  57.8271552  49.7593900  54.5002645  57.8943397  48.8586888
  54.3691309  58.4085074  50.9342201  55.1049408  58.4195589  51.7383101
  53.8834027  59.8584905  50.7465471  53.5250510  60.2483609  51.6992718
  54.7081663  60.4751448  50.3893321  52.7515386  59.8931398  49.7302640
  51.5912186  60.0717581  50.0942999  53.0912928  59.7213228  48.4235445
  52.3743364  59.7365143  47.7123184  54.0588464  59.5794033  48.1709583
  53.1897229  57.5566207  51.2952752  52.3429392  57.2776179  50.4475318
  53.1215700  57.0972089  52.5664994  53.8347467  57.3523889  53.2346028
  52.0327267  56.2440503  52.9691168  51.1685731  56.4317844  52.3318620
  52.3339808  54.7388809  52.8800159  53.1324894  54.4857235  53.5774359
  51.4377104  54.1727888  53.1336674  52.8652402  54.1785227  51.2462512
  53.0141151  52.8995977  51.5795459  51.7814663  56.4352639  54.4347125
  52.7049795  56.7183159  55.1974548  50.4991477  56.3411108  54.8514369
  49.7587663  56.1997250  54.1791681  50.1692566  56.4396706  56.2466160
  50.7361645  57.2539521  56.6979034  48.6802654  56.7169036  56.4948358
  48.0781738  56.0313128  55.8985555  48.4545667  56.5729667  57.5514541
  48.4002879  58.1548700  56.0873715  49.3458353  58.8275916  55.5953238
  47.2397269  58.6072777  56.2777169  50.5249586  55.2028300  57.0202254
  51.3028507  55.2651169  57.9688905  49.9948932  54.0264073  56.6171447
  49.4342124  53.9862540  55.7780232  50.2541090  52.8610420  57.4108959
  50.7998816  53.1472090  58.3099732  48.9940616  52.1118544  57.8726842
  49.2799223  51.2867042  58.5249955  48.3430260  52.7959109  58.4170364
  48.1557033  51.5113067  56.7528437  47.9723972  52.2677606  55.9897728
  48.6893896  50.6706300  56.3095111  46.8583080  51.0590455  57.4030725
  45.8112300  51.0246712  56.7624330  46.9238476  50.7140708  58.7185849
  46.0903579  50.4064334  59.1989552  47.8056598  50.7673554  59.2081454
  51.1416333  51.9504560  56.6397781  50.8393085  51.5434654  55.5191067
  52.2814271  51.6052795  57.2623608  52.4406879  51.8894583  58.2183829
  53.2694266  50.8364652  56.5743182  52.8851556  50.5400446  55.5983214
  54.5603825  51.6455593  56.3668465  54.3083589  52.6593893  56.0558285
  55.1213572  51.6814261  57.3007206  55.5205066  51.1014729  55.3123980
  55.8159849  50.0865759  55.5784387  55.0267589  51.0926624  54.3406790
  56.7885586  51.9538280  55.1966753  56.5134010  53.0039565  55.0986059
  57.3992400  51.8206453  56.0896646  57.5426704  51.5105689  53.9933820
  58.2373120  50.7851856  54.1001128  57.2864902  52.0840235  52.7815905
  56.3258734  53.0486273  52.6759589  55.8087158  53.3338493  53.4952857
  56.1367680  53.4725967  51.7789702  57.9981839  51.6985681  51.6828412
  58.7123650  50.9898123  51.7706518  57.8075447  52.1237736  50.7867632
  53.6123655  49.6521479  57.4150723  53.6185961  49.7309681  58.6414481
  53.8563879  48.4932375  56.7672808  53.7400867  48.4405469  55.7653837
  54.2776063  47.3634257  57.5351071  54.5271228  47.6835810  58.5467104
  53.2268997  46.2978807  57.6436130  52.8887481  46.0174083  56.6460715
  53.8402071  45.0780149  58.3518901  54.1801658  45.3674903  59.3462404
  53.0894627  44.2926418  58.4394838  54.6862314  44.7082270  57.7725809
  51.9927030  46.8740116  58.3650925  52.2255587  47.0265206  59.4189521
  51.7185766  47.8269618  57.9124999  50.7555632  45.9809582  58.3069242
  50.9774049  45.0211573  58.7734736  49.9344583  46.4616951  58.8386930
  50.4704242  45.8215966  57.2670205  55.5167853  46.7836942  56.9059759
  55.4414484  46.1426963  55.8591288  56.6923475  47.0250896  57.5372839
  56.7144963  47.6197414  58.3533713  57.9726724  46.4890390  57.1360320
  58.0224396  45.4318982  57.3969454  58.2828128  46.5821949  55.6288171
  59.1955257  46.0278787  55.4102125  57.4554744  46.1576212  55.0601797
  58.4691164  48.0400660  55.2430483  57.8498559  48.9328784  55.8193542
  59.3469333  48.2940507  54.2354718  59.5088445  49.2458275  53.9388145
  59.8328675  47.5297188  53.7885205  59.0225283  47.2760494  57.8755260
  58.7212406  48.3254575  58.4389851  60.2908652  46.8012879  57.9171668
  60.5249514  45.9434290  57.4382286  61.2819660  47.5470211  58.6552326
  60.8712356  48.5158640  58.9393863  61.7365818  46.8358026  59.9464118
  60.8630044  46.5635269  60.5387188  62.2950811  45.9359099  59.6887849
  62.6070192  47.7596340  60.7308501  62.0479699  48.7056407  61.5603338
  60.9641066  48.7834529  61.6456861  62.8366009  49.5619066  62.2897663
  62.3766097  50.3059687  62.9400596  64.2046481  49.4769263  62.1966092
  65.0223826  50.3526359  62.9403571  64.5200062  50.9683861  63.4789380
  64.7753207  48.5356721  61.3747618  65.8603193  48.4653791  61.2977071
  63.9787560  47.6817087  60.6489008  64.4447497  46.9371792  60.0034352
  62.5003947  47.7342018  57.7980483  62.8685150  46.8477993  57.0293221
  63.1358211  48.9258146  57.8835895  62.7486696  49.6648601  58.4528219
  64.3648170  49.1748162  57.1771815  65.1092080  48.4343619  57.4699416
  64.2448202  49.1063006  55.6427212  63.8391780  48.1371442  55.3523944
  63.5803816  49.8969044  55.2940566  65.5743268  49.2792176  54.9608430
  66.5184234  48.2806653  54.8458651  66.4283452  47.3358695  55.1913308
  67.5770146  48.8127308  54.1857402  68.4542220  48.1997688  53.9786561
  67.3818419  50.0790054  53.8673549  66.1196514  50.3697942  54.3569741
  65.7716152  51.3889991  54.1890654  64.8377731  50.5571677  57.5146735
  64.0367643  51.4332566  57.8332628  66.1720286  50.7822549  57.4808652
  66.8058522  50.0283067  57.2574158  66.6919900  52.0929744  57.7623182
  66.0965375  52.8408045  57.2385953  66.6526288  52.4128973  59.2720911
  65.6162077  52.4834809  59.6021643  67.1563804  51.6202099  59.8252468
  67.3370733  53.7071133  59.5549311  66.7650036  54.9080864  59.2015984
  65.7976989  54.9241898  58.6994409  67.4030965  56.0958075  59.4761708
  66.9454515  57.0407436  59.1833270  68.6187261  56.0947630  60.1201098
  69.1228192  57.0371603  60.3343001  69.1904565  54.9025031  60.4897510
  70.1519880  54.8951417  61.0030766  68.5475420  53.7190290  60.2109697
  69.0104865  52.7810885  60.5176452  68.1117634  52.1606924  57.2790630
  68.8622151  51.1959506  57.4000776  68.5157532  53.3163220  56.7031685
  67.8590582  54.0727450  56.5740329  69.8758504  53.4961492  56.2645483
  70.4061808  54.1308879  56.9744467  70.3702076  52.5265204  56.2051329
  69.8701462  54.1441285  54.9134841  68.9799727  53.8899073  54.1045763
  70.8728150  55.0068746  54.6316145  71.5617485  55.2280723  55.3362720
  70.9287298  55.5910476  53.3199692  70.4391271  54.9291000  52.6056769
  70.2391299  56.9648121  53.2048293  70.2926448  57.3134956  52.1734927
  69.1947546  56.8738374  53.5033320  70.8394518  58.0737237  54.0670618
  70.6607517  57.8533718  55.1194933  71.9126297  58.1345558  53.8862563
  70.1305991  59.7129056  53.7212362  70.8334395  60.4873898  55.2015320
  71.9204923  60.4140863  55.1692552  70.5414544  61.5369709  55.2365293
  70.4616501  59.9775368  56.0903085  72.3557539  55.7404982  52.8866462
  73.1731813  56.3291926  53.5913151  72.6640203  55.2321327  51.6715160
  71.9409114  54.8236194  51.0967723  73.9838286  55.2214056  51.1024509
  74.7244161  55.1911859  51.9016481  74.2095437  54.0297577  50.2116592
  73.8663590  53.1272302  50.7173950  73.4189262  54.2264040  48.9056699
  73.7632846  55.1310723  48.4045789  73.5757085  53.3678737  48.2526430
  72.3571300  54.3197169  49.1336657  75.5912380  53.8598775  49.9347557
  75.7120695  53.0958106  49.3662472  74.1849551  56.4665616  50.2785937
  73.4789764  57.4610328  50.4312436  75.1986663  56.4249450  49.3879941
  75.7304215  55.5747601  49.2674866  75.6636254  57.4811083  48.5295076
  75.8405001  58.3794604  49.1209280  76.9749974  57.1138594  47.8153978
  76.8406426  56.1834580  47.2636720  77.2475426  57.9102290  47.1228557
  78.0534503  56.9462261  48.8760487  77.7801667  57.2995950  50.0529393
  79.1619380  56.4600876  48.5245741  74.6711510  57.8181601  47.4515054
  74.6698917  58.9444988  46.9543842  73.8125342  56.8549873  47.0538468
  73.7520952  55.9882915  47.5689056  72.9553660  57.0013278  45.9037720
  73.5649012  57.0861187  45.0041185  71.9889321  55.8198491  45.6887497
  71.3696196  56.0112102  44.8124323  72.5612068  54.9048603  45.5357886
  71.1030512  55.6683792  46.9163982  70.8095123  56.6304643  47.6214082
  70.6865173  54.4051501  47.1977999  70.0958931  54.2383650  47.9999505
  70.9695779  53.6391844  46.6034313  72.1736894  58.2840035  45.8872563
  71.8055790  58.8517251  46.9127010  71.9581877  58.7826051  44.6486080
  72.2962023  58.2842317  43.8377628  71.2701272  60.0018691  44.3114180
  71.6567207  60.8184176  44.9212486  71.4490915  60.3883382  42.8344216
  71.0653071  59.5892636  42.2001595  70.9014973  61.3083972  42.6301370
  72.8219295  60.5922571  42.5421307  72.9200232  60.8327589  41.6179357
  69.7930317  59.8397850  44.5265778  69.0511048  60.8188281  44.5748788
  69.3421647  58.5791907  44.6325734  69.9937051  57.8074836  44.6246201
  67.9693485  58.1813475  44.7626595  67.3891410  58.6023816  43.9415696
  67.8647767  56.6459038  44.7239647  68.5658523  56.2153301  45.4389462
  66.8502280  56.3436469  44.9836409  68.1913246  56.0805649  43.3341782
  67.2653874  55.8298223  42.8166173  68.7388413  56.8261062  42.7575539
  69.0498928  54.8108390  43.3350741  69.0338116  54.3600414  42.3427930
  70.0757483  55.0654698  43.6013128  68.5047754  53.8443511  44.3281190
  67.5616535  53.9785591  44.6636911  69.3021320  52.8154696  44.7450391
  70.5735254  52.7083678  44.2674777  70.9209345  53.3896098  43.6076927
  71.1629849  51.9482036  44.5753536  68.8315163  51.8936879  45.6353618
  67.8884064  51.9724909  45.9881135  69.4285685  51.1370734  45.9372919
  67.3848463  58.6821335  46.0527990  66.1987630  59.0094077  46.1176047
  68.1917982  58.7481625  47.1282848  69.1788041  58.5569428  47.0315665
  67.6389119  59.0910259  48.4065115  66.5548385  58.9819429  48.3751290
  68.1726619  58.1946621  49.5392483  69.2623777  58.1881243  49.5152497
  67.8332342  58.5816242  50.5000548  67.6875016  56.7354120  49.4182619
  66.5983252  56.7100978  49.4522428  68.1426263  56.0868650  48.1006242
  69.2314919  56.0892761  48.0509789  67.7796754  55.0600323  48.0561044
  67.7398274  56.6508521  47.2593323  68.0931214  55.9048515  50.6456221
  67.6530718  56.3416257  51.5421063  67.7353907  54.8820576  50.5272044
  69.1790632  55.9008225  50.7395004  67.9052559  60.5189124  48.7747927
  68.9527018  61.0847664  48.4620828  66.9064486  61.1355589  49.4537713
  66.0475527  60.6409483  49.6480859  66.9977870  62.4887775  49.9274695
  68.0132636  62.8573320  49.7823008  66.0526212  63.4513563  49.2047907
  65.0287346  63.0868708  49.2878920  66.1237081  64.4400364  49.6581760
  66.3465921  63.6195631  47.7207898  67.3195449  64.0943497  47.5941350
  66.3542705  62.6421866  47.2383220  65.2402295  64.4941294  47.1528862
  64.1234920  63.9548912  46.9324740  65.4887312  65.7106200  46.9407862
  66.5285024  62.4906640  51.3474830  65.5416820  61.8419418  51.6836540
  67.2064669  63.2084841  52.1958553  68.6532414  63.3120485  52.0661477
  68.9042123  64.2046981  51.4931813  69.0364080  62.4309276  51.5514553
  69.1964321  63.3971356  53.5026984  70.0023444  64.1298605  53.5441559
  69.5768606  62.4218111  53.8062075  67.9787433  63.8212333  54.3429062
  67.9391403  64.9088543  54.4029984  68.0666020  63.4053661  55.3466168
  66.7942877  63.2401787  53.5748265  66.7375597  62.2225020  53.9611091
  65.4794160  63.9134178  53.8696884  64.9215858  63.6522051  54.9308309
  64.9883792  64.8174472  53.0058118  65.4779998  65.0099545  52.1436561
  63.7679726  65.5499609  53.2446660  63.7918076  65.9800743  54.2459319
  63.6730094  66.3485499  52.5089099  62.5278130  64.7042806  53.1500878
  61.5736704  64.9096878  53.8994174  62.5193697  63.7354364  52.2154062
  63.3764288  63.4780248  51.7471232  61.3511581  63.0008827  51.8041320
  60.5567366  63.6989162  51.5400431  61.6350161  62.1343053  50.6128448
  60.7142745  61.6500795  50.2874828  62.1876371  63.0252967  49.4877433
  63.1044074  63.5095086  49.8241517  62.4009416  62.4138617  48.6109608
  61.4497965  63.7849217  49.2295541  62.5974972  61.1447548  50.9503798
  62.7735151  60.5948274  50.1834392  60.7830642  62.1151791  52.8696129
  61.3951552  61.8447886  53.9013248  59.5410612  61.6485521  52.6105593
  59.0719454  61.9092012  51.7549353  58.8272530  60.7819238  53.4996500
  58.6865533  61.2804428  54.4587025  57.4344785  60.3849258  52.9741800
  57.5203633  60.0318080  51.9465463  57.0231649  59.5909307  53.5974720
  56.5148780  61.5998957  53.0216870  56.8585527  62.6755735  52.5347127
  55.3093681  61.4206805  53.6269156  54.6588712  62.1909013  53.6878545
  55.0705115  60.5182446  54.0124772  59.6257860  59.5243683  53.6314950
  59.8008859  59.0126626  54.7376028  60.1307228  58.9840898  52.5017074
  59.9486710  59.4193075  51.6086549  60.9169774  57.7948655  52.6243827
  61.2758304  57.7000467  53.6492403  60.1516129  56.5016813  52.2896401
  59.2960055  56.4020160  52.9575488  59.8034517  56.5417419  51.2575166
  60.9982561  55.2376339  52.4384635  61.7103148  55.1776403  51.6153754
  61.5389963  55.2711562  53.3842850  60.1753427  53.9484158  52.4269211
  59.5708945  53.8944645  53.3323661  59.5226257  53.9411961  51.5539905
  61.0328076  52.6831675  52.3703998  61.7839990  52.7171688  53.1594853
  60.3989654  51.8075226  52.5103610  61.7099029  52.5893299  51.0571837
  62.3008155  53.3976228  50.9245765  62.2735937  51.7517682  51.0281479
  61.0171978  52.5545858  50.3229824  62.0730998  57.8679246  51.6813660
  61.9904546  58.4460398  50.5967040  63.2096904  57.2943582  52.1047208
  63.2733935  56.9342218  53.0461791  64.3319583  57.1891340  51.2325203
  64.3523940  58.0472628  50.5607342  65.6919902  57.1487746  51.9495846
  65.6224318  56.5039528  52.8256359  66.4498329  56.7578921  51.2706256
  66.0791111  58.5538115  52.3850137  66.3215321  59.4283090  51.5558580
  66.1506264  58.7738165  53.7258699  66.4031883  59.6885476  54.0716723
  65.9508266  58.0214032  54.3693410  64.1395146  55.8529500  50.6148029
  63.4574009  55.0094130  51.1822552  64.7138311  55.6066743  49.4311096
  65.2942690  56.3091416  48.9955277  64.4525029  54.3268275  48.8567286
  63.3805610  54.1304091  48.8781700  64.8033953  54.3126020  47.8248509
  65.1767087  53.2970659  49.6568747  65.7831372  53.5725732  50.6911393
  65.0560858  52.0427608  49.1963120  64.4206112  51.8424252  48.4372748
  65.7849057  50.9337036  49.7184727  66.5663146  51.2942845  50.3874127
  64.9565000  49.9158322  50.5277828  65.6274592  49.2546825  51.0762298
  64.3147706  50.4462977  51.2312667  64.0371998  49.0097625  49.7081885
  63.1501976  49.5674907  49.4077437  64.5656519  48.6628027  48.8202361
  63.5747463  47.7772935  50.4918682  63.5949971  46.9033877  49.8407326
  64.2406713  47.6139254  51.3391899  62.1548358  47.8886048  51.0509156
  62.1246685  47.4644788  52.0545628  61.8608710  48.9374401  51.0912701
  61.2120555  47.1503184  50.1801898  61.4801952  46.1772937  50.1424582
  60.2771533  47.2276513  50.5544593  61.2357153  47.5423991  49.2496996
  66.2675482  50.2756435  48.4756565  66.3097084  50.9164952  47.4270327
  66.6974146  49.0079529  48.5636705  66.7131169  48.5410532  49.4591358
  67.1365427  48.3061279  47.3952057  67.7496091  48.9671861  46.7826285
  67.9841383  47.0496256  47.7075991  68.2094373  46.5229316  46.7802734
  68.9145616  47.3490806  48.1900295  67.2787764  46.0995982  48.6171411
  67.0886217  46.4117392  49.9456358  67.4416264  47.3657380  50.3372654
  66.4551462  45.5317174  50.7933347  66.2992363  45.7984707  51.8386268
  66.0199500  44.3175172  50.3204348  65.5130809  43.6220218  50.9893666
  66.2284296  43.9885552  49.0014924  65.8917628  43.0244032  48.6204850
  66.8611841  44.8731376  48.1601716  67.0303398  44.5923821  47.1206223
  65.9696891  47.9827418  46.5017858  66.1211722  47.8976477  45.2820441
  64.7765425  47.7732498  47.0960386  64.6878764  47.8671122  48.0977512
  63.5893524  47.4137470  46.3655267  63.8052779  46.5666012  45.7145126
  62.3902675  47.0049906  47.2447346  62.3752488  47.6166813  48.1467924
  61.4642704  47.1545210  46.6895138  62.4739564  45.5730821  47.6465331
  63.2427004  45.1569566  48.7085953  63.8216045  45.8827029  49.2797890
  63.2828090  43.8255099  49.0521344  63.8981121  43.4970824  49.8897728
  62.5511625  42.8993222  48.3465284  62.5894892  41.8465846  48.6264828
  61.7752051  43.3090626  47.2910386  61.1936538  42.5799954  46.7268051
  61.7369809  44.6397485  46.9521760  61.1092845  44.9521448  46.1176069
  63.0786417  48.5375746  45.5228786  63.4221606  49.7012329  45.7155111
  62.2700127  48.1656159  44.5065042  62.1203079  47.1857048  44.3129513
  61.5745682  49.0748112  43.6396606  61.5723504  50.0705246  44.0831119
  62.2081321  49.1928081  42.2443705  62.2692166  48.2049358  41.7877785
  61.5955356  49.8436220  41.6204579  63.5139837  49.7405502  42.3510439
  63.9036506  49.8114570  41.4765545  60.2189313  48.4663769  43.4632027
  60.1016908  47.2661014  43.2155588  59.1426653  49.2674189  43.5832740
  59.2650655  50.2566267  43.7463266  57.8526437  48.6533389  43.4696950
  57.9600366  47.6584674  43.0374954  57.1338000  48.4967019  44.8205745
  57.1016759  49.4600641  45.3294956  56.1172468  48.1409797  44.6527014
  57.8383854  47.4969413  45.7442721  57.8740062  46.5195889  45.2630089
  58.8534319  47.8398023  45.9448436  57.1618532  47.2979589  47.1013644
  56.1071869  47.0668846  46.9517562  57.6421874  46.4746941  47.6301494
  57.3092572  48.5615022  47.8708209  57.9900405  49.2391780  47.5587488
  56.5280493  48.7735142  48.9706514  55.6067890  47.8384154  49.3430900
  55.5053644  46.9908720  48.8031981  55.0304204  47.9979861  50.1569918
  56.6677754  49.9176718  49.7009020  57.3513148  50.6084359  49.4257314
  56.0870363  50.0686802  50.5133288  56.9924310  49.4662226  42.5618451
  57.1211454  50.6834695  42.4813179  56.1084058  48.7746314  41.8125335
  56.0846796  47.7661141  41.8618279  55.1967464  49.4493209  40.9424943
  55.0559891  50.4739113  41.2867343  55.6847007  49.5121532  39.4844292
  56.6386897  50.0377311  39.4423337  55.8105558  48.5003921  39.0989426
  54.7422870  50.2008432  38.6739648  55.0606490  50.2315277  37.7688107
  53.9185055  48.6713968  40.9632370  53.9113837  47.4639877  40.7354924
  52.7912029  49.3506055  41.2433610  52.8328163  50.3416375  41.4336869
  51.5442987  48.6417209  41.2648450  51.7038820  47.6147793  40.9361762
  50.9029960  48.5882906  42.6626368  51.5795763  48.0865316  43.3544289
  50.7111660  49.6021387  43.0139391  49.6754980  47.8748460  42.6176105
  49.2875814  47.8497776  43.4953873  50.6033196  49.3877833  40.3735391
  50.4815522  50.6106714  40.4654272  49.9186876  48.6617832  39.4694297
  50.0631593  47.6639900  39.4091247  48.9848956  49.3066394  38.5929784
  48.7812160  50.3140488  38.9559384  49.4722695  49.4310277  37.1812977
  48.7588686  50.0154328  36.6002383  50.8369191  50.1366070  37.2076270
  51.5398106  49.5475048  37.7966956  51.2132190  50.2391246  36.1897922
  50.7271993  51.1244480  37.6551003  49.5983220  48.1462956  36.5894437
  49.9108390  48.2392257  35.6865054  47.7533393  48.4571389  38.5552543
  47.8169153  47.2518852  38.7939668  46.5897509  49.0725921  38.2616401
  46.5776393  50.0636658  38.0674077  45.3668221  48.3226781  38.2242363
  45.5943230  47.2575130  38.1822136  44.4665861  48.5531235  39.4526496
  44.2452342  49.6162118  39.5472322  43.5362938  47.9982267  39.3312171
  45.1171484  48.1103621  40.6339116  44.5447031  48.2602606  41.3898459
  44.5801022  48.7569412  37.0273895  44.7317344  49.8771260  36.5420725
  43.7336656  47.8504351  36.4976153  43.6846791  46.9187598  36.8845023
  42.8885508  48.1742897  35.3850300  42.8491348  49.2564864  35.2609498
  43.3872789  47.5681825  34.0654924  44.3768141  47.9628127  33.8348707
  43.4423661  46.4837782  34.1610588  42.4833477  47.8765594  32.8742301
  41.4849663  47.4821361  33.0633483  42.4260008  48.9555469  32.7307050
  42.9889274  47.2599580  31.5733185  43.9038276  47.7646415  31.2629135
  43.1935909  46.2006080  31.7282053  41.9280029  47.4363459  30.5468014
  41.0198930  47.0284493  30.7172598  42.2096348  48.1390077  29.4123769
  43.4286526  48.7366008  29.2713373  44.1155811  48.6555045  30.0073078
  43.6382999  49.2572229  28.4316348  41.2795915  48.2442025  28.4192614
  40.3790742  47.7994198  28.5257373  41.4959433  48.7663674  27.5822224
  41.5454233  47.5777027  35.6713994  41.3975313  46.3579737  35.7226853
  40.5133126  48.4278164  35.8419609  40.6532562  49.4214780  35.7272770
  39.2183897  47.9136653  36.1864651  39.2468691  46.8240428  36.1831347
  38.7637634  48.3577311  37.5454819  38.7804348  49.4463853  37.5970037
  37.3326700  47.8413298  37.7678651  37.3252423  46.7529742  37.7084715
  36.9820030  48.1534027  38.7516048  36.6748097  48.2510098  37.0013917
  39.7546672  47.8874517  38.6210491  39.6648182  46.8090822  38.7519958
  40.7707872  48.1319256  38.3114814  39.5130836  48.5421867  39.9806624
  38.5083713  48.3005763  40.3274730  40.2439899  48.1702049  40.6986489
  39.6143381  49.6234207  39.8869579  38.2219845  48.4369164  35.1989248
  38.2541312  49.6142084  34.8439612  37.3133189  47.5534842  34.7285574
  37.3407975  46.5906800  35.0324538  36.2898449  47.9326170  33.7964805
  36.4998698  48.9304967  33.4114807  36.1786281  47.0121303  32.6149201
  35.9702727  45.9996734  32.9607790  35.0315517  47.5032297  31.7140831
  35.2438671  48.5171079  31.3748573  34.9388127  46.8438563  30.8511076
  34.0983891  47.4970476  32.2773512  37.5445425  46.9505968  31.9080329
  38.2964303  46.5738095  32.6014289  37.4790613  46.2852450  31.0471503
  37.8267882  47.9491013  31.5742263  34.9850185  47.8714903  34.5291506
  34.7108258  46.9172411  35.2593456  34.1417137  48.8998909  34.3254687
  34.3582065  49.6005665  33.6310016  32.9179677  49.0729399  35.0511565
  32.7325598  48.1928757  35.6669569  33.0497671  50.2933177  35.9246574
  33.7873823  50.1045395  36.7046490  33.5010262  51.4483413  35.0257609
  32.7578198  51.6142299  34.2458725  33.6084043  52.3537426  35.6231043
  34.4584646  51.2002339  34.5676633  31.8141283  50.6044563  36.7650570
  30.9656420  50.7949127  36.1078674  31.5897312  49.7551780  37.4104033
  32.0413229  51.8388324  37.6415262  32.2583119  52.6994287  37.0087627
  31.1452544  52.0375285  38.2294721  32.8824032  51.6596945  38.3112974
  31.8105202  49.2766376  34.0548848  32.0383292  49.7657549  32.9469717
  30.5800128  48.8699810  34.4345396  30.4364749  48.4910178  35.3596795
  29.4134218  48.9351601  33.5969490  29.7012580  48.7699814  32.5586978
  28.3412502  47.8926648  33.9419500  28.1047932  47.9517939  35.0043488
  27.4417082  48.0891025  33.3585665  28.8171102  46.5921741  33.6417248
  28.1415639  45.9459549  33.8599859  28.7574653  50.2782032  33.7040304
  29.3567738  51.2595396  34.1338642  27.4666871  50.3202366  33.3110865
  26.9800385  49.4650210  33.0833158  26.7034045  51.5307110  33.1871016
  27.0991064  52.1278335  32.3655397  25.2076158  51.3043349  32.9023892
  24.7423329  52.2507983  32.6270384  25.0966021  50.5936620  32.0834142
  24.4498307  50.7459123  34.1108014  24.7148359  49.6983755  34.2541178
  24.7177630  51.3131655  35.0021685  22.9569985  50.8700988  33.8485635
  22.5756764  51.3200851  32.7348998  22.1709604  50.5146829  34.7667343
  26.7442433  52.3533497  34.4358461  26.7596695  51.8478827  35.5553487
  26.7909554  53.6848155  34.2204794  26.9126651  54.0408037  33.2831645
  26.6821755  54.7099163  35.2205286  26.7128078  55.6891119  34.7426825
  25.3776350  54.6307384  36.0318312  25.2992018  53.6494511  36.4998298
  25.3813473  55.4011791  36.8028743  24.2606658  54.8308264  35.1780141
  23.4516209  54.7798051  35.6922543  27.8303205  54.7240508  36.1785272
  28.4879539  53.7168063  36.4290343  28.1299185  55.9476475  36.6641876
  27.6351031  56.7604198  36.3255743  29.1207022  56.2408228  37.6563580
  30.0261111  55.6716423  37.4457221  29.4869503  57.7348885  37.6797444
  29.8496040  58.0360392  36.6969474  28.6050285  58.3217260  37.9365237
  30.5826452  58.0876336  38.6985616  30.2889004  57.7326044  39.6863718
  31.9166884  57.4302606  38.3117392  32.2245202  57.7835213  37.3275922
  32.6781807  57.6929475  39.0460592  31.7949642  56.3473657  38.2867969
  30.6901731  59.6081552  38.9012826  29.7392509  59.9944561  39.2681857
  31.4738854  59.8238845  39.6274762  30.9337101  60.0854532  37.9520854
  28.6175977  55.8724501  39.0282750  29.4211005  55.6154424  39.9221667
  27.2932125  56.0407372  39.2621538  26.6912349  56.3886359  38.5295629
  26.6118940  55.7631386  40.5080993  27.2490363  56.0530119  41.3436365
  25.2881581  56.5439717  40.6080639  25.4349421  57.5580619  40.2363452
  24.5254571  56.0451948  40.0100599  24.7151297  56.6770730  42.0213022
  23.6623922  56.9534611  41.9625312  24.8117888  55.7255934  42.5442226
  25.4199542  57.7378801  42.8678132  26.4616911  57.4528560  43.0149337
  25.3756442  58.6996435  42.3567875  24.7966880  57.9268923  44.2543656
  23.7427100  58.1834733  44.1476088  24.8890924  57.0021583  44.8239512
  25.4948787  59.0151988  44.9718115  25.4091214  59.8737418  44.4467883
  25.0808051  59.1362249  45.8850452  26.4715633  58.7789272  45.0736051
  26.2553106  54.3146913  40.7270898  26.5313433  53.7520578  41.7861665
  25.6036832  53.6728083  39.7303467  25.4265273  54.1461809  38.8559131
  25.1547270  52.3144912  39.8968699  25.4868803  51.9374952  40.8641586
  23.6279747  52.1536674  39.8463501  23.2426145  52.6214668  38.9403918
  23.3736467  51.0937567  39.8437562  22.9553403  52.7923474  41.0240087
  22.9280229  52.2326757  42.2834250  23.3473228  51.3538804  42.5517644
  22.2345706  53.0883806  43.0766817  22.0834664  52.8536647  44.1303301
  21.8149030  54.1513970  42.4166838  22.2701555  53.9642256  41.1244342
  22.0201343  54.7523181  40.4141520  25.7269300  51.5169551  38.7766071
  25.2865903  51.6202736  37.6335423  26.7195708  50.6697435  39.0977719
  26.9834114  50.5442785  40.0645949  27.4043918  49.9447709  38.0775778
  26.7500687  49.8259833  37.2139517  28.6802954  50.6656517  37.6163427
  29.2542650  50.0077134  36.9638280  28.4103537  51.5707810  37.0723091
  29.4783238  51.0123098  38.8295990  30.2647026  50.0755267  39.4617942
  30.3096132  49.0552104  39.0809562  30.9995220  50.4132393  40.5756845
  31.6179899  49.6631483  41.0685958  30.9582180  51.6941506  41.0718249
  31.5403687  51.9553443  41.9555547  30.1805253  52.6391724  40.4477337
  30.1446138  53.6575091  40.8347749  29.4483000  52.2942477  39.3333356
  28.8375974  53.0560563  38.8487843  27.7594876  48.5802077  38.5785472
  27.5333501  48.2508216  39.7442716  28.2880066  47.7377757  37.6640271
  28.4152363  48.0435129  36.7098586  28.6890414  46.3977985  37.9815567
  28.5467049  46.2182631  39.0472051  27.9010149  45.3570187  37.2329863
  28.0424245  45.4948639  36.1610244  28.3951658  43.9615575  37.6444570
  28.2542018  43.8272508  38.7169263  27.8287888  43.2016316  37.1060995
  29.4535620  43.8644307  37.4026627  26.5172789  45.4835062  37.5190500
  26.0280112  44.8140675  37.0352430  30.1240865  46.2422210  37.5653078
  30.5542719  46.7991436  36.5558032  30.9078476  45.4587674  38.3381131
  30.5131699  44.9779936  39.1338431  32.3101297  45.2889571  38.0531389
  32.6981519  46.1930524  37.5839378  33.1183946  45.0261917  39.2914390
  32.6598262  44.2174648  39.8604524  34.5455313  44.6272891  38.8817772
  35.0001065  45.4371985  38.3112434  35.1399643  44.4344810  39.7748479
  34.5097740  43.7269728  38.2683841  33.0642296  46.2445064  40.2269236
  33.6474444  47.0591358  39.7975750  32.0292647  46.5641174  40.3485617
  33.6251438  45.9588581  41.6176246  34.6683513  45.6542716  41.5336895
  33.5579937  46.8587938  42.2289395  33.0501725  45.1592511  42.0846753
  32.4800890  44.1086301  37.1361913  32.0104571  43.0106375  37.4325092
  33.0455626  44.3554111  35.9291334  33.2969953  45.2994260  35.6727793
  33.3278314  43.3396740  34.9438799  32.5567057  42.5703141  34.9832441
  33.3592539  43.9190035  33.5187900  34.1054772  44.7116679  33.4646307
  33.6154261  43.1305757  32.8110771  32.0214753  44.5197052  33.0686569
  31.5748155  45.0731159  33.8946911  32.1896088  45.1941001  32.2289995
  31.0911243  43.3913870  32.6433182  31.3901297  42.2135188  32.8371641
  29.9314166  43.7597382  32.0329573  29.2770900  43.0525451  31.7299125
  29.7305176  44.7385709  31.8858941  34.6310742  42.6149128  35.1461188
  34.6736395  41.3858621  35.1073817  35.7427194  43.3571281  35.3545567
  35.6729499  44.3622382  35.4251684  37.0128901  42.6924191  35.4723327
  36.8832270  41.7522788  36.0084511  37.6668053  42.3603841  34.1192334
  38.5409073  41.7299948  34.2824952  36.9511727  41.8322346  33.4891318
  38.0711108  43.5512108  33.4625487  38.4769086  43.3305654  32.6209766
  37.9546415  43.5886562  36.2154204  37.8748090  44.8103287  36.1114489
  38.8779478  42.9825730  36.9957015  38.9052470  41.9747298  37.0557577
  39.8297573  43.7492167  37.7480832  39.9137680  44.7475206  37.3186291
  39.4328570  43.9056469  39.2275759  38.4728281  44.4174602  39.2945907
  39.3521929  42.9212859  39.6886905  40.4078355  44.6632003  39.9280870
  40.1451463  44.7509224  40.8472709  41.1282841  43.0036991  37.7247496
  41.1684234  41.8046060  37.9905872  42.2318880  43.7147162  37.4096019
  42.1566077  44.7018639  37.2096709  43.5166966  43.0808433  37.3552155
  43.4768372  42.1313001  37.8889554  43.9738758  42.7953728  35.9525413
  43.8999138  43.7032446  35.3538781  45.4346246  42.3178611  36.0000237
  45.5020648  41.4125924  36.6033821  45.7813525  42.1063773  34.9885126
  46.0574860  43.0956150  36.4418881  43.0195655  41.7634536  35.3295104
  42.0067850  42.1661849  35.3159000  43.3364346  41.5438814  34.3099607
  43.0379349  40.8476536  35.9203352  44.5241189  44.0013505  37.9748597
  44.4644527  45.2184561  37.7985110  45.4864628  43.4252515  38.7276088
  45.4944211  42.4236137  38.8570630  46.5140033  44.2039387  39.3590576
  46.4177447  45.2467853  39.0568912  46.4458037  44.1540712  40.8592173
  45.4410828  44.4210872  41.1868432  46.7839650  42.7252727  41.3135815
  47.7875480  42.4645327  40.9775230  46.7395606  42.6692457  42.4012342
  46.0649481  42.0273089  40.8846737  47.3527082  45.0821636  41.4346388
  47.2943136  45.0352381  42.3917117  47.8307671  43.6189585  38.9526977
  47.9381435  42.4177462  38.7157474  48.8690427  44.4716536  38.8261251
  48.7317673  45.4606291  38.9783844  50.1730709  43.9854818  38.4756104
  50.2034430  42.9030510  38.6001913  50.5499252  44.2919276  37.0546837
  50.5438762  45.3710636  36.9012919  51.9587480  43.7426090  36.7617935
  51.9670777  42.6631744  36.9129599  52.2293397  43.9665616  35.7299387
  52.6782481  44.2087925  37.4349154  49.6065835  43.6979110  36.1762181
  49.8476185  43.8938939  35.2678717  51.1612330  44.6404942  39.3882760
  51.0447965  45.8241852  39.7096356  52.1632435  43.8674428  39.8462417
  52.2261596  42.9006738  39.5607608  53.1553843  44.3875558  40.7396375
  53.0828113  45.4746880  40.7708749  52.9994007  43.8673080  42.1800531
  52.0257101  44.1633733  42.5704008  53.0767860  42.7800680  42.1846022
  54.0156952  44.4078831  43.0105927  53.9078752  44.0764809  43.9051023
  54.4833656  43.9125187  40.2469952  54.5749520  42.8614422  39.6127364
  55.5483950  44.6981594  40.5103622  55.4255556  45.5609041  41.0209324
  56.8568225  44.3121589  40.0672389  56.8815444  43.2352608  39.9005705
  57.2646945  45.0027148  38.7531735  56.5542947  44.7411402  37.9689477
  57.2664835  46.0833978  38.8953742  58.6548624  44.6103387  38.2529815
  59.4102961  44.9980725  38.9364164  58.7314363  43.5240470  38.2059816
  58.9706762  45.1561777  36.8579573  58.3064643  44.6942179  36.1275364
  58.8252823  46.2363947  36.8484054  60.4068255  44.8816493  36.4116507
  61.1007933  45.3292230  37.1231188  60.5750713  43.8055719  36.3686386
  60.6481505  45.4624869  35.0705109  60.4983986  46.4607591  35.1040772
  61.5994164  45.2740372  34.7882346  60.0111697  45.0486756  34.4048422
  57.8422737  44.7520990  41.1100220  57.7216709  45.8341675  41.6816824
  58.8458329  43.8972314  41.4007372  58.8694181  42.9822324  40.9737471
  59.8902240  44.2671121  42.3138601  59.8079130  45.3279517  42.5503838
  59.8927920  43.5219782  43.6659943  59.7406511  42.4563623  43.4944858
  60.8497048  43.6762210  44.1646195  58.8043564  43.9734719  44.6454646
  59.0310337  43.5936090  45.6416686  58.7678306  45.0625356  44.6720733
  57.1225574  43.4129676  44.2528424  57.3695527  41.7255375  44.8780706
  57.6284001  41.7638220  45.9361969  56.4516347  41.1519266  44.7496269
  58.1770545  41.2468203  44.3241104  61.1994169  43.9741362  41.6503444
  61.3625055  42.9505937  40.9883309  62.1720716  44.8934715  41.8037538
  61.9973813  45.7279181  42.3453091  63.4579629  44.6865808  41.1967745
  63.4915667  43.6954354  40.7444465  63.7712796  45.7144833  40.0969276
  63.6808723  46.7216576  40.5037759  64.7871125  45.5599473  39.7331941
  62.8281868  45.6134993  38.8952719  62.9181198  44.6252957  38.4441991
  61.8010031  45.7698090  39.2247607  63.1527303  46.8268076  37.5807121
  62.4405970  48.2322029  38.4845961  62.9846818  48.3779787  39.4177736
  62.5170470  49.1329203  37.8755277  61.3921068  48.0302736  38.7036717
  64.4996923  44.8395796  42.2580903  64.4808078  45.8104680  43.0123086
  65.4395033  43.8742936  42.3557435  65.4121455  43.0781759  41.7348183
  66.4705725  43.9952015  43.3477085  66.5633501  45.0380861  43.6508309
  66.2021852  43.1887887  44.5818040  66.0766751  42.1403924  44.3112276
  67.3967660  43.3433458  45.5373039  67.5190078  44.3941364  45.7999768
  67.2170229  42.7618595  46.4415531  68.3023677  42.9837707  45.0487417
  64.8603486  43.6449607  45.1751098  64.0667326  43.4853881  44.4451700
  64.6461851  43.0693071  46.0755856  64.9148266  44.7042745  45.4260823
  67.7665192  43.5154125  42.7726879  67.8007929  42.6390111  41.9110993
  68.8839350  44.1052973  43.2441926  68.8141132  44.8472381  43.9259175
  70.1827376  43.6931954  42.7897966  70.1188495  43.3689324  41.7511094
  71.2252552  44.8227162  42.8671321  70.9039399  45.6576806  42.2444845
  71.3235286  45.1570683  43.8999201  72.4874598  44.3675839  42.4095785
  73.1248412  45.0833564  42.4644822  70.6226607  42.5915010  43.7028453
  70.5891729  42.7231386  44.9253775  71.0320955  41.4934806  43.1396477
  70.6311086  41.1111137  41.7973721  71.3111158  41.5592978  41.0729265
  69.6164235  41.4609078  41.6072214  70.7124598  39.5744127  41.7810616
  71.1206315  39.2417698  40.8266803  69.7149601  39.1558076  41.9147237
  71.6397541  39.2237113  42.9641507  72.6710176  39.1714235  42.6150655
  71.3486021  38.2597018  43.3813028  71.4183813  40.3723750  43.9460605
  70.5616029  40.0286248  44.5255990  72.5909527  40.6487622  44.8430027
  72.5280977  40.3205146  46.0271530  73.6680336  41.2248410  44.2745347
  73.6457103  41.4847828  43.2988134  74.9140118  41.5303766  44.9276742
  75.1391064  40.7569678  45.6620246  76.0892334  41.6050066  43.9496325
  75.8086179  42.2126540  43.0893309  76.9484486  42.0550531  44.4469327
  76.4760420  40.2100453  43.4629343  76.6463334  39.5595933  44.3208468
  75.6709805  39.8015845  42.8520842  77.7459705  40.1792734  42.6145500
  77.5452240  40.6299180  41.6425833  78.5337798  40.7392984  43.1183634
  78.1275785  38.7476089  42.4650399  78.7844021  38.3526966  43.1228593
  77.5983922  37.9941440  41.4611090  76.7592540  38.5611731  40.5469006
  76.5308213  39.5425595  40.6161781  76.3702478  37.9970066  39.8049505
  77.9128451  36.6694585  41.3731675  78.5354714  36.2552226  42.0520234
  77.5215982  36.1089794  40.6296033  74.8667200  42.7760554  45.7557857
  75.6805484  42.9337058  46.6639987  73.9366014  43.6983905  45.4511560
  73.2537087  43.5084359  44.7316599  73.8211958  44.9873271  46.0849502
  72.8145102  45.3775573  45.9352709  74.0792648  44.9518279  47.5983877
  75.0677355  44.5339736  47.7892349  74.0295546  45.9639996  47.9998071
  73.0484705  44.0919160  48.3560681  73.1015720  43.0628625  48.0006388
  73.3168852  44.0997687  49.8678981  73.2572979  45.1215617  50.2427144
  72.5724824  43.4841111  50.3728050  74.3116870  43.6992161  50.0629042
  71.6056339  44.4870905  47.9999423  71.4447155  44.3516130  46.9304328
  70.9088245  43.8583173  48.5542005  71.4392040  45.5318453  48.2624069
  74.7767311  45.9240335  45.4196966  74.7448332  47.1322959  45.6526115
  75.7117936  45.3716296  44.6290960  75.8363184  44.3693905  44.6185932
  76.5686086  46.1407063  43.7744972  76.7347986  47.1236724  44.2152440
  77.9410924  45.4881480  43.5590024  77.8076645  44.4871943  43.1486514
  78.5252067  46.0905812  42.8633123  78.5692942  45.4466654  44.9056408
  79.0035580  46.6078077  45.5030757  78.8889454  47.5615870  44.9880336
  79.5827515  46.5759586  46.7480756  79.9243533  47.5002287  47.2140530
  79.7298355  45.3757065  47.4034275  80.3237449  45.3332737  48.6829009
  80.5888197  46.1989074  49.0022961  79.3035385  44.2138067  46.8082186
  79.4239255  43.2611935  47.3241018  78.7254814  44.2509195  45.5631895
  78.3897982  43.3246347  45.0969135  75.9527164  46.3907496  42.4215415
  76.1558713  47.4440800  41.8216214  75.1733630  45.4025220  41.9279947
  74.7908701  44.7034270  42.5485311  74.8090574  45.2279791  40.5390969
  75.6375716  45.5406393  39.9035601  74.4834349  43.7643919  40.2293093
  73.6953655  43.4176223  40.8977379  74.1472556  43.6772552  39.1961149
  75.7759753  43.0000924  40.4559446  76.8453113  43.6648193  40.4951948
  75.7163663  41.7490469  40.5916543  73.6979873  46.0643930  39.9651735
  73.2276570  47.0554248  40.5158335  73.3293720  45.5961237  38.7459907
  73.7269815  44.7371602  38.3935871  72.4387080  46.0145025  37.6947197
  72.6275185  47.0603656  37.4526034  72.6218655  45.1906351  36.4143187
  72.3425142  44.1544898  36.6052773  71.9886697  45.5977376  35.6260099
  74.0607394  45.1986180  35.9061659  74.4694681  46.2058704  35.9866898
  74.6618370  44.5142228  36.5048202  74.2022924  44.7678177  34.4470885
  75.2512553  44.5704851  34.2261008  73.6191404  43.8628312  34.2766987
  73.6876023  45.8956208  33.6182374  72.7782725  46.2776565  33.8356482
  74.4391049  46.3901160  32.5924829  75.6576129  45.8445175  32.3103844
  76.0022271  45.0728374  32.8634223  76.2094404  46.2148086  31.5498119
  73.9822094  47.4421116  31.8535318  73.0854111  47.8542515  32.0679929
  74.5428265  47.8040194  31.0953564  70.9880516  45.9043891  38.0669845
  70.1345733  46.3535704  37.3018977  70.6532320  45.2509798  39.1951428
  71.3747802  44.8906477  39.8031140  69.2755197  45.0460968  39.5687867
  69.2310412  44.4721954  40.4943989  68.4819136  46.3451143  39.8067128
  68.6356646  47.0242020  38.9680831  67.4207671  46.1121929  39.8951204
  68.9084778  47.0747603  41.0835509  68.8873908  46.3805604  41.9236359
  69.9190574  47.4640233  40.9598368  67.9376549  48.2219391  41.3339757
  67.3016557  48.7287365  40.4125777  67.8171384  48.6451461  42.6204009
  67.1872931  49.4027756  42.8426481  68.3579962  48.1999993  43.3480124
  68.5653525  44.2066295  38.5525874  67.6039049  44.6185978  37.9042860
  69.1238420  43.0039011  38.3376081  69.9862252  42.7573001  38.8019173
  68.6133595  41.9730838  37.4809586  68.2062601  42.4215528  36.5747330
  69.7014637  40.9700982  37.0696630  70.2391679  40.6328643  37.9558045
  69.2399144  40.1139578  36.5776307  70.6380438  41.7006929  36.1155068
  71.8600978  41.6380253  36.2456100  70.0485123  42.4189604  35.1240359
  70.6201937  42.9238650  34.4619547  69.0412970  42.4446954  35.0536386
  67.4777538  41.2055537  38.1083694  66.6185711  40.6905990  37.3936032
  67.4620265  41.0690325  39.4550403  68.1433288  41.5556556  40.0199519
  66.4846689  40.2355974  40.1135970  66.4949643  39.2410281  39.6676990
  66.7259128  40.1603532  41.1738984  65.1074945  40.8127105  39.9725150
  64.8973547  42.0177128  40.1131413  64.1174438  39.9208080  39.7384159
  64.3237657  38.9324363  39.7128657  62.7612233  40.3432757  39.5218241
  62.6486385  41.3807545  39.8365644  62.3282915  40.2548831  38.0475765
  62.3698403  39.2168064  37.7177741  61.3092411  40.6277630  37.9446345
  63.1949801  41.0644268  37.0645024  64.2172721  40.6867838  37.0846452
  62.6488532  40.9433310  35.6320446  61.6283670  41.3248598  35.5982444
  63.2753573  41.5224162  34.9536245  62.6551887  39.8967611  35.3274930
  63.3591057  42.5228285  37.5169989  63.8377696  42.5483811  38.4959409
  63.9766524  43.0598647  36.7970479  62.3795467  42.9967925  37.5796187
  61.8248354  39.4158181  40.2362492  62.0678236  38.2139243  40.3236674
  60.7333064  39.9754490  40.7964132  60.6507394  40.9808060  40.8468106
  59.6646418  39.1823265  41.3336690  59.7802922  38.1482258  41.0090772
  59.5866292  39.1562151  42.8303140  58.6394318  38.7129464  43.1376074
  60.7503821  38.3192862  43.3754406  61.6955613  38.7641628  43.0642782
  60.7020588  38.2944455  44.4640858  60.6818364  37.3035584  42.9859534
  59.6110697  40.6079642  43.3253992  58.7594421  41.1479163  42.9115341
  59.5554763  40.6221721  44.4138877  60.5356815  41.0868024  43.0030518
  58.4107428  39.7986844  40.8060950  58.1961984  41.0042012  40.9366053
  57.5468757  38.9793722  40.1797061  57.7336671  37.9878290  40.1344161
  56.3711470  39.5387819  39.5861373  56.3254637  40.6056211  39.8049208
  56.3429538  39.3686045  38.0582346  56.3694352  38.3076353  37.8097546
  55.4304956  39.8119489  37.6595296  57.5447802  40.0496697  37.3665536
  58.4688918  39.5664742  37.6837927  57.4410838  39.9476508  35.8378234
  56.5262104  40.4357137  35.5018172  58.3017728  40.4364518  35.3813272
  57.4215584  38.8982697  35.5436834  57.7336034  41.4979645  37.8485100
  57.9093763  41.5034660  38.9242298  58.5884845  41.9424791  37.3389157
  56.8369596  42.0758223  37.6244359  55.1654477  38.8680448  40.1743566
  55.2171935  37.7001608  40.5584154  54.0451409  39.6171684  40.2829873
  54.0456538  40.5755934  39.9643632  52.8391691  39.0755436  40.8478410
  52.8531763  37.9890231  40.7619561  52.6438617  39.4132563  42.3382416
  52.6211885  40.4954871  42.4661545  51.7035985  38.9868274  42.6877607
  53.7098411  38.8781476  43.1091421  53.5759875  39.0954952  44.0345843
  51.6729474  39.6855973  40.1310212  51.7909889  40.7339505  39.4997972
  50.5027311  39.0128672  40.2021119  50.4527308  38.1383033  40.7048423
  49.3213305  39.5259798  39.5695123  49.3172340  40.6140412  39.6343559
  49.2234689  39.1465174  38.0822553  50.0808730  39.5530067  37.5458563
  49.2150637  38.0610335  37.9834919  47.9660551  39.6726583  37.3883186
  47.1005541  39.5086412  38.0302745  48.0769230  40.7395141  37.1943365
  47.6812977  38.9886083  36.0484978  47.4767636  37.9311654  36.2160663
  46.8158306  39.4554829  35.5782912  48.8890986  39.1547306  35.1938812
  49.7080517  39.5880719  35.5959139  48.8816376  38.7281252  33.8966749
  47.7482251  38.2009229  33.3492228  46.9095011  38.1257145  33.9068838
  47.7531682  37.8882997  32.3888364  50.0191567  38.8281482  33.1511471
  50.8563084  39.2157426  33.5623011  50.0193707  38.5141861  32.1911854
  48.1332914  38.8878612  40.2179325  48.1987175  37.7524441  40.6853685
  47.0070719  39.6299161  40.2608663  47.0162515  40.5817107  39.9230755
  45.7714301  39.1092499  40.7782182  45.8670894  38.0350354  40.9363692
  45.3510135  39.7331460  42.1191300  46.2163559  39.7945878  42.7790593
  44.9546110  40.7337284  41.9465034  44.2716569  38.9390925  42.8591931
  43.8897526  39.5316234  43.6905517  43.4562123  38.7074838  42.1739855
  44.8669686  37.3627953  43.5456108  43.2989904  36.8747344  44.3007598
  42.5331981  36.7938749  43.5293177  43.4180869  35.9111560  44.7961723
  42.9987759  37.6244319  45.0328296  44.7272922  39.4779717  39.7683106
  44.7157586  40.6065524  39.2754804  43.8196971  38.5366984  39.4258114
  43.8146280  37.6443021  39.8987840  42.8662798  38.8214474  38.3842916
  42.8104968  39.8985397  38.2266222  43.2590658  38.1581502  37.0502429
  44.2689251  38.4630204  36.7757658  43.2242081  37.0741233  37.1587358
  42.3017738  38.5717701  35.9388713  41.5002165  39.4918697  36.0884288
  42.3856828  37.8555242  34.7852509  41.7784255  38.0796957  34.0099539
  43.0548574  37.1028378  34.7092952  41.5209591  38.2807346  38.7599654
  41.4159203  37.2019358  39.3405832  40.4519195  39.0466266  38.4433144
  40.5884609  39.9606630  38.0358910  39.1018888  38.6067665  38.6662252
  39.0990198  37.5399279  38.8897119  38.3803709  39.3072336  39.8332178
  38.4017238  40.3860803  39.6791622  37.3456233  38.9674983  39.8776856
  38.9900654  39.0477105  41.2221974  39.0945879  37.9741021  41.3788532
  40.3746141  39.6993927  41.3476383  40.2846212  40.7758634  41.2019992
  40.7820713  39.5001761  42.3387953  41.0414680  39.2854396  40.5912991
  38.0290389  39.4706086  42.3468925  37.1018436  38.9033214  42.2656911
  38.4915340  39.2733829  43.3140024  37.8119532  40.5351399  42.2588809
  38.2916569  38.9277940  37.4431129  38.3697289  40.0322254  36.9061845
  37.4905837  37.9507984  36.9646357  37.4955906  37.0373453  37.3955399
  36.6150570  38.1696517  35.8429485  36.6047846  39.2300524  35.5908690
  37.0082598  37.4248654  34.5951224  36.2768970  37.6181097  33.8103516
  38.3968183  37.9037216  34.1352984  39.1269616  37.7106684  34.9212506
  38.6859584  37.3670632  33.2316973  38.3623181  38.9730456  33.9268361
  37.0143404  36.0257229  34.8361561  37.2664283  35.5637987  34.0332376
  35.2512489  37.6858996  36.2466704  35.1256866  36.6945289  36.9596895
  34.1831698  38.3807159  35.7923375  34.3177374  39.1598420  35.1638838
  32.8429211  38.0301432  36.1894122  32.8411475  37.7271452  37.2364500
  31.8605726  39.2045147  36.0321450  32.2067665  40.0504795  36.6259401
  31.8063671  39.4955501  34.9831168  30.4261703  38.8882770  36.4885680
  30.0983324  37.9524244  36.0360164  30.3554618  38.7486828  38.0174822
  30.6733945  39.6815334  38.4831079  29.3310855  38.5251437  38.3154490
  31.0116874  37.9402274  38.3397681  29.4202738  39.9014909  35.9200543
  29.4505605  39.8722758  34.8308671  28.4166195  39.6488156  36.2620111
  29.6791613  40.9030595  36.2634732  32.3137849  36.9176380  35.3263502
  32.2719483  37.0465743  34.1044946  32.0202162  35.7457925  35.9404313
  32.2324619  35.6219837  36.9200860  31.4056244  34.6177365  35.2831205
  31.8086525  34.5200942  34.2750860  31.6652998  33.2992819  36.0321119
  31.2576418  33.3674056  37.0407120  31.1839466  32.4781636  35.5009208
  32.7385569  33.1167988  36.0861329  29.9111877  34.7216237  35.1001250
  29.3987118  34.5646765  33.9923321  29.1591289  35.0083911  36.1871121
  29.6052648  35.2512972  37.0600723  27.7276519  34.9569017  36.0610303
  27.4325222  35.3663752  35.0949407  27.1872139  33.5202842  36.1554555
  26.0978811  33.5426289  36.1863424  27.5138983  32.9507240  35.2854104
  27.6780851  32.7911338  37.4060146  28.7668550  32.7407648  37.3940174
  27.3496123  33.3307257  38.2942985  27.1655841  31.3536519  37.5412169
  27.5630154  30.7475865  36.7270720  27.4921525  30.9391291  38.4949586
  25.6461003  31.2004125  37.4969137  25.2075501  31.6661399  38.3794511
  25.2576202  31.6839446  36.6005995  25.2960826  29.7623006  37.4726675
  25.6557057  29.3142464  38.3033409  24.2916283  29.6607441  37.4433771
  25.7021115  29.3307466  36.6547429  27.1101768  35.8005576  37.1240708
  27.7427187  36.1101768  38.1321922  25.8553351  36.2365188  36.8812250
  25.4056931  36.0177660  36.0036891  25.1180579  37.0121434  37.8337159
  25.6124708  36.9627724  38.8038796  24.9915189  38.4994553  37.4639697
  25.9605849  38.8769798  37.1376484  24.2673629  38.6135120  36.6573166
  24.5245566  39.3678262  38.6337484  23.6553383  38.9079907  39.1039737
  25.3282205  39.4562437  39.3647810  24.0403521  41.0593772  38.1836795
  22.4189679  40.5426159  37.5493041  21.8511168  40.0652176  38.3478872
  21.8744462  41.4152275  37.1885468  22.5568442  39.8368128  36.7301989
  23.7335365  36.4557866  37.8039571  23.1843873  36.2332021  36.7242144
  23.1224517  36.2202164  38.9831056  23.5808264  36.4690227  39.8480264
  21.8237680  35.6153512  38.9602628  21.2172912  36.0848505  38.1857593
  21.9267549  34.1140257  38.6642892  22.5556621  33.9582765  37.7877521
  22.3660092  33.6035055  39.5213334  20.6078611  33.4067934  38.3752706
  20.0563280  33.2709920  39.3055770  20.0152341  34.0091704  37.6867691
  20.9826395  32.0685909  37.7555359  21.4078815  32.0609900  36.5698076
  20.8606013  31.0329283  38.4637793  21.2066490  35.8073988  40.3114740
  21.8825844  36.1960464  41.2617205  19.8913814  35.5568370  40.4299257
  19.3620980  35.2467725  39.6275423  19.2392749  35.7291624  41.6934505
  19.5404574  36.6807129  42.1315599  17.7157119  35.7320679  41.5906571
  17.4044608  36.4358179  40.8186740  17.3665552  34.7323373  41.3323389
  17.0427195  36.1399430  42.8936430  16.9432306  35.2680927  43.5402340
  17.6475256  36.8959285  43.3944400  15.6626993  36.7125657  42.6206150
  15.0086557  35.9239865  42.2485008  15.2495711  37.1216317  43.5426180
  15.7448183  37.8245042  41.5762802  16.5777263  38.4861923  41.8140483
  15.8993154  37.3867401  40.5900792  14.5016411  38.6161427  41.5542344
  14.3518121  39.0329549  42.4619340  14.5782441  39.3438751  40.8580753
  13.7230757  38.0140072  41.3275896  19.6567387  34.6164924  42.5964436
  19.9407622  33.5106167  42.1402382  19.7314049  34.8866178  43.9170261
  19.4702014  35.7994920  44.2613129  20.1837094  33.8686590  44.8245935
  20.9724275  33.2837099  44.3514576  20.7454880  34.3760178  46.1209120
  20.9310275  33.5362083  46.7905354  22.0576581  35.1135045  45.8513328
  21.8721073  35.9533073  45.1817047  22.4672948  35.4827698  46.7915137
  22.7702263  34.4308693  45.3883464  19.8109400  35.2210639  46.7752254
  20.1869602  35.5353164  47.6007279  19.0897142  32.9211808  45.1816559
  17.9609130  33.3205257  45.4666832  19.4105412  31.6114636  45.0948638
  20.3045846  31.3346207  44.7152001  18.5257835  30.5703947  45.5243103
  17.5226956  30.7659982  45.1452944  18.9489846  29.1802471  45.0271519
  19.9830549  28.9902274  45.3147112  18.3036587  28.4227400  45.4719413
  18.8397341  29.1123743  43.6152685  19.1063295  28.2402966  43.3152565
  18.5288496  30.4906732  47.0189089  17.5322948  30.7814824  47.6777636
  19.6889391  30.0910488  47.5889605  20.4968553  29.9041976  47.0123687
  19.7847777  29.9289581  49.0101113  18.8748076  30.3009510  49.4809349
  19.9662321  28.4702070  49.4733539  19.9475696  28.4293029  50.5624259
  19.1577897  27.8582018  49.0733907  21.2749278  27.8117317  49.0317749
  22.1157138  28.4397960  49.3262491  21.3685566  26.8345769  49.5055937
  21.4081173  27.5813751  47.5248501  20.5963306  26.9400309  47.1816608
  21.3592946  28.5380744  47.0048095  22.7286068  26.9083207  47.1398693
  23.5560247  27.5887638  47.3410594  22.8571031  25.9978187  47.7251675
  22.7256742  26.5620132  45.7001543  22.6110144  27.4025134  45.1519643
  23.6007395  26.1192702  45.4586186  21.9632683  25.9280634  45.5079463
  20.9537400  30.7230355  49.4955566  21.9762069  30.8728268  48.8260822
  20.7688132  31.2639943  50.6671434  19.4391976  31.7624117  50.9966027
  18.9248609  31.0374489  51.6274647  18.8698311  31.9138367  50.0795469
  19.6574722  33.0908590  51.7380088  18.9310709  33.1803659  52.5457394
  19.5309444  33.9206685  51.0426613  21.0990964  32.9922584  52.2555546
  21.0979624  32.5569112  53.2548396  21.5407454  33.9880288  52.2941188
  21.7956204  32.0930430  51.2392948  22.1419328  32.8094841  50.4943934
  22.9235866  31.3204377  51.8499331  22.7805304  30.1256967  52.1066897
  24.0651021  31.9978545  52.0875418  24.1359172  32.9728501  51.8336346
  25.2030331  31.3735614  52.6986171  25.3241952  30.3668455  52.2986897
  26.5342113  32.1069812  52.4696846  26.4541613  33.1297430  52.8379909
  27.3310594  31.5901082  53.0044513  26.9601071  32.1899488  50.9934999
  26.9341634  31.1942318  50.5508088  26.0180605  33.1043714  50.2046377
  26.0406739  34.1064943  50.6328167  26.3394422  33.1471340  49.1639716
  25.0026985  32.7111651  50.2549293  28.4318755  32.6026654  50.8543995
  29.0642745  31.8692222  51.3546316  28.6979419  32.6511030  49.7984811
  28.5800936  33.5811839  51.3111619  24.9831019  31.3212089  54.1816786
  24.2009398  32.0861113  54.7440165  25.6528822  30.4043730  54.8309585
  25.9315546  29.1199296  54.2033122  26.9121605  29.1521244  53.7284694
  25.1710138  28.9098066  53.4512982  25.8931421  28.0811190  55.3362306
  26.6908029  27.3529225  55.1893764  24.9300807  27.5706620  55.3293292
  26.0897113  28.9113513  56.6169026  27.1515536  28.9631495  56.8575413
  25.5534032  28.4412252  57.4411930  25.5133881  30.2807801  56.2597553
  24.4596567  30.1660372  56.5138860  26.1958295  31.4132913  56.9699962
  27.1291539  31.9933210  56.4164764  25.7469472  31.7379855  58.1986541
  24.9876609  31.2165545  58.6130138  26.3112138  32.8155711  58.9631895
  26.4395717  33.6880150  58.3225141  25.4454919  33.2509567  60.1571456
  25.9966260  33.9700626  60.7631465  24.5277078  33.7119963  59.7921596
  25.0407164  32.0994951  61.0755251  25.9240396  31.5194921  61.3428030
  24.5819408  32.4993496  61.9798168  23.8468555  30.9598838  60.3131820
  23.3969041  30.1233527  61.8588820  22.9832520  30.8495938  62.5585711
  22.6531208  29.3536487  61.6528654  24.2836239  29.6635068  62.2951971
  27.6500422  32.4056071  59.4884028  27.9392319  31.2213722  59.6595084
  28.5176678  33.4057370  59.7419676  28.2339190  34.3660379  59.6100253
  29.8488119  33.1351684  60.1997208  30.2574136  32.2874024  59.6497785
  30.7827240  34.2974592  60.0071120  30.4009188  35.1642659  60.5465286
  32.1707527  33.9181994  60.5504243  32.5480681  33.0498398  60.0103452
  32.8556094  34.7553244  60.4151702  32.0936513  33.6802750  61.6113433
  30.7844621  34.6911879  58.5240204  29.7762507  34.9742200  58.2215230
  31.4588742  35.5339110  58.3720807  31.1194952  33.8455113  57.9234500
  29.8147210  32.8241027  61.6609692  29.2327433  33.5600073  62.4565353
  30.4417044  31.6952550  62.0503079  30.8677592  31.0911713  61.3620781
  30.4906941  31.3734874  63.4459736  29.5871693  31.7373654  63.9351922
  30.5888385  29.8643500  63.7423551  30.5851558  29.7043005  64.8205340
  29.7377249  29.3498383  63.2962794  31.8806871  29.3311953  63.1481167
  32.1118408  29.5522492  61.9298190  32.6604829  28.6969130  63.9108606
  31.6838103  32.0584518  64.0369410  32.6632390  32.3217004  63.3440329
  31.6266042  32.3412708  65.3562753  30.8129316  32.0790812  65.8941355
  32.6766909  33.0122414  66.0770147  32.2759086  33.4262409  67.0022591
  33.8481986  32.0883586  66.4551895  34.1361546  31.4927407  65.5889217
  34.6966844  32.6908487  66.7795007  33.3872826  31.1783725  67.5879329
  32.9712973  31.6449155  68.6478583  33.4601392  29.8387714  67.3618405
  33.1670510  29.1918549  68.0799618  33.8069861  29.4972190  66.4768885
  33.2035582  34.1776014  65.2915314  34.3232476  34.1142999  64.7855724
  32.4484064  35.2422506  65.1553041  30.9932653  35.1508543  65.0989823
  30.5788170  35.3292358  66.0912085  30.7040550  34.1566578  64.7583507
  30.5438138  36.2309669  64.1030817  29.6175698  36.6862804  64.4535967
  30.3782708  35.7782370  63.1254660  31.7127934  37.2264396  64.0815664
  31.5472843  37.9982957  64.8331939  31.7796831  37.6878521  63.0963132
  32.9342838  36.3670431  64.3998394  33.2470597  36.0330911  63.4105237
  34.0020740  37.1435703  65.1120118  34.0415375  37.1221412  66.3407642
  34.8915746  37.8059385  64.3408574  34.8602936  37.7080305  63.3361009
  35.9116273  38.6677426  64.8701665  35.4991136  39.2614391  65.6859214
  37.1382795  37.9153349  65.4282868  37.8716324  38.6347625  65.7925899
  36.8262613  37.2684854  66.2482444  37.8703219  37.0197173  64.4222491
  38.3699876  36.2092563  64.9528978  37.1520184  36.6026729  63.7164070
  38.9005252  37.8602469  63.6749117  39.5586082  38.7146203  64.3255621
  39.0417794  37.6581607  62.4398338  36.3463355  39.5596748  63.7437640
  36.4390900  39.1181736  62.5989814  36.6050673  40.8535239  64.0370717
  36.5458203  41.1764110  64.9922333  36.9640245  41.7679505  62.9899711
  36.3962468  41.5316220  62.0900398  36.6874372  43.2410633  63.3275734
  37.2165307  43.5103920  64.2416967  37.0324300  43.8728923  62.5091162
  35.2954820  43.4356537  63.5161926  35.1268338  44.3569427  63.7268684
  38.4215694  41.6633856  62.6790146  39.2708043  41.5780716  63.5638032
  38.7079364  41.6105989  61.3684787  37.9612133  41.5972733  60.6885323
  40.0004398  41.5674934  60.7495530  40.6916852  41.0179511  61.3885227
  39.9465898  40.8894855  59.4164602  39.6287220  39.8550601  59.5469375
  38.9443539  41.6426039  58.5432878  39.2686272  42.6766592  58.4263434
  38.8860753  41.1676754  57.5639280  37.9622902  41.6215600  59.0157372
  41.2289357  40.8581563  58.8127379  41.1708237  40.4197871  57.9606488
  40.5912024  42.9372719  60.5991725  41.7846874  43.0670033  60.3300922
  39.7688736  44.0014816  60.6793986  38.7891447  43.8682282  60.8854925
  40.2982593  45.3209173  60.4696508  39.7235439  46.0404883  61.0527624
  41.3412776  45.3488507  60.7849789  40.1797341  45.6087075  59.0103035
  39.3699984  45.0050628  58.3071597  40.9869062  46.5649451  58.5228387
  41.6407964  47.0335369  59.1335345  40.9391679  46.9368789  57.1438099
  39.9044211  46.9318509  56.8012128  41.5081782  48.3368645  56.8668341
  41.4420048  48.5520600  55.8003393  40.9353751  49.0789918  57.4229310
  42.9603374  48.3750056  57.3078636  43.4499323  47.4828759  58.0012664
  43.6642467  49.4630487  56.9041908  44.6366864  49.5553614  57.1609772
  43.2124318  50.1754730  56.3488390  41.6907540  45.9216751  56.3330444
  42.0602174  44.8534599  56.8084305  41.8892929  46.2690931  55.0498671
  41.5965382  47.1783477  54.7217652  42.4894078  45.5199632  53.9813997
  42.0325376  44.5317447  53.9285508  42.2925160  46.2223229  52.6300469
  42.7530571  47.2097119  52.6626643  42.7576697  45.6308976  51.8414099
  40.8008990  46.3950154  52.2896765  40.3349671  47.0556331  53.0208348
  40.6060513  47.0045410  50.8926765  41.0557746  46.3514528  50.1447971
  39.5408504  47.1113603  50.6876465  41.0831156  47.9838015  50.8531932
  40.0321150  45.0799408  52.4965270  40.1187145  44.7676817  53.5372451
  38.9812525  45.2300042  52.2489984  40.4505017  44.3083651  51.8502125
  43.9646133  45.3210812  54.2022387  44.6263824  44.6597040  53.4056743
  44.5501795  46.0009778  55.1999239  43.9925138  46.5781266  55.8131190
  45.9684564  45.9387075  55.4347047  46.4975857  45.9960203  54.4834757
  46.4400269  47.0735777  56.3083498  45.9276015  47.0300919  57.2694056
  47.9570595  46.9774736  56.5474420  48.4797732  47.0264256  55.5922064
  48.2788516  47.8048235  57.1799312  48.1886920  46.0329957  57.0397929
  46.0016044  48.3869820  55.6376204  44.9156345  48.4036338  55.5454563
  46.3272168  49.2318233  56.2445137  46.4509126  48.4573081  54.6470261
  46.3669059  44.6417135  56.0698973  45.5641673  43.9548903  56.7001144
  47.6463859  44.2611937  55.8638542  48.2524352  44.8216239  55.2818557
  48.2249956  43.0801354  56.4305542  47.8302957  42.2011054  55.9210275
  49.7606383  43.0501564  56.3021181  50.0376907  43.0518218  55.2479177
  50.1837640  43.9283309  56.7898415  50.2462987  41.8068586  56.9628642
  50.1912854  40.6026230  56.3016092  49.7921831  40.5549459  55.2884243
  50.6356443  39.4515125  56.9052530  50.5819692  38.5015580  56.3734568
  51.1471859  39.4993986  58.1787228  51.6045016  38.3197674  58.8026567
  51.5117241  37.5418053  58.2478892  51.2104640  40.6990396  58.8470194
  51.6140064  40.7386394  59.8587930  50.7643390  41.8468882  58.2373554
  50.8234574  42.7948601  58.7721026  47.8833069  43.0948824  57.9081605
  47.2059356  44.0615193  58.3490474  48.2941461  42.1397488  58.6198703
  50.6606344  39.5015102  20.7856681  52.0118854  78.3120083  37.4038480
  19.3205703  57.1244613  21.4802345  67.4946579  15.4715513  43.2535411
   5.9818794  40.2784705  43.1376178  36.5488114   4.0994053  65.6325757
  29.4574283  11.3220613  16.3267766  24.1860553  25.6366290  20.3673466
  53.7802720  80.1216030  59.6426007  58.6747083  79.1101045  56.0013452
   0.9654694  23.0734286  44.2989347  12.9206950   8.4049332  40.5357847
  36.4765903  31.5698096  20.8929486  51.5637793  16.0574413  22.6978547
  30.6218987  30.7739452  11.7429844  37.0092116  14.0644296  23.3998653
  52.6882011  34.5486525  51.6290803  73.9367270   9.0230438  65.9416966
  72.6690974  64.7402449   3.6437117  25.7188675   7.5523278  65.6721700
  19.1767942  58.2945940  35.7999405  47.0121717  46.6417067   7.9036053
  14.3177831  42.6617436  68.1464491  10.4635328  45.3247298  12.9972650
  69.0188988  74.8974945  83.1647974  13.8226202  39.9846917  55.9194256
  27.3064968  67.3630092  76.9584388  74.2300618  66.8985069  17.6558842
   0.6187226  76.7499079  56.7472652  79.2011678  55.8666495  13.4350492
  41.8198999  75.8600879  68.6073994  85.7215526  71.3604671   8.7654361
  80.5385513  60.5038536  69.8512501  59.1942738   8.7365464  86.2640137
  22.1100360  52.4915626  61.6139672  37.8847356  57.1381434  84.0629773
  63.8376674  39.9641781  25.4333584  12.3550710  41.6414162  29.2817424
  60.7190967   7.9615842   3.3186064  23.8870316  79.4510936  22.3563240
  46.9511560  77.2206695   5.6738123  47.7439795  47.8390294  63.1432332
  82.4169821  13.0811422  72.8728985  47.3721882  29.3017826  24.8250045
  73.3539790   2.9768064  53.3469208  73.3263226  68.3169677  36.3851012
  77.2169625   5.3110374   8.7930826  12.2596770  38.6565754   9.5519138
  22.1886923  37.7723270  72.0671597   5.1149229   2.5339225  85.8632109
  18.0023170  13.5842266   6.3043904  61.8351687  44.1320657   1.6253507
  19.5370401  62.5130742  70.3800029   2.8652194  74.6312218  33.4727641
  26.7201408  13.4733648  58.8116823   8.7483703  74.5632031  55.3808608
  19.9501973  78.9930541  19.0148492  62.9450648  17.2329759  46.0868776
  58.6362064  68.2309983  30.1382231  36.4303169  76.2950407  71.5401553
  47.3298359  83.1957232  14.3578196  55.8428058  70.5462649  77.8501745
  10.0429808  82.3851638  25.0345116   1.1656155  39.9290231  72.6235472
  38.8716467  69.2708911   1.1730692  59.3503032  38.2587355  86.2690946
  23.5640938  50.1921188  13.3582375  86.2319580  76.4154681  77.0907867
   3.2356950  22.6865523  36.1254658  73.8972346  72.6251250  30.2773468
  84.0159780  74.5480458  64.9636297  44.9540440  73.5714629  65.0596819
  49.5285086  45.7249954  20.6660740  79.1382946  33.8631568  65.6186036
  66.7853259  75.0823910  85.0552718   1.4983288  28.3971268  20.0630413
  17.2859794  46.7340385  56.3121503  37.4418883  85.1899329  47.3815885
  29.2692541  38.0282848   6.3769504  54.6401675   4.4173973  11.7011278
  15.2134886  65.2129248  61.6834427  59.2868235  54.9358989  11.9231518
  59.8594040  64.4174393  10.3339106  60.0694281  11.3840308  78.1538247
  14.9130038  44.0408483  72.1804362  46.2909365   7.5621794  80.8964575
  69.2239852  58.7499538  35.8067109  12.8918798  44.1003860  18.8633691
  78.2078699  15.2512922  79.6121233  81.5390038  39.1812379  75.1820765
  24.2857928  35.8205260  72.5429296  47.0971439  17.7603527  25.0371875
  59.9057563   6.3807827   1.0231961  21.4249312  55.8834802   1.8362496
  59.9908037  16.8560223  19.1156367  22.7494631   8.2598387  29.2478326
  43.4566095  44.6745203   8.4942060  26.7669270  75.7789751  66.6564685
   9.5818937  12.3683040  11.3520263  52.9398837   8.7637897  24.0406192
  14.9206901  38.3618353   8.5039249  31.0891271  30.5976384   2.9258747
  78.0747095  49.3889928  36.3173100  75.4770480  11.2635377  56.3443735
  78.5619540  11.2655460  36.3629950  32.4325805  32.4079780  13.2642212
  45.0334210   1.5005206  28.6414789  12.0992415  10.0473655   6.8262508
  11.9807666  11.0128163   6.8906333  11.2708417   9.7812597   6.4014640
  11.3855662   8.8770100  10.3559639  11.1064566   9.1511797  11.2428975
  10.5959947   9.0611909   9.8360589   3.2809419   8.8707587  12.0245757
   3.2552619   8.0489926  12.5497735   4.0780344   9.2934459  12.3728330
  14.6662354  12.3154667   8.8287139  14.2230107  11.5332270   9.2006678
  14.7907683  12.8554212   9.6284161   4.2431495  13.4228168  10.3161317
   4.0194570  12.4975278  10.1036606   5.1986770  13.3517148  10.5027852
   1.2699510   6.9408028   6.0316590   1.2807133   7.7660792   6.5697569
   0.7774468   6.3346867   6.6129062   1.5369711   8.9376776   7.9081174
   1.8645378   8.1970838   8.4607749   2.2617461   9.5755347   7.9562887
  11.8287629  17.4419666   9.1632186  12.2946789  16.7137917   8.7071074
  11.3811419  16.9852194   9.8881000  17.8850936   3.4551879  11.6254520
  18.1361114   4.1187208  12.3015214  18.3757100   3.7829457  10.8551615
  12.4250842   6.0430739  11.1558108  12.6733104   5.1018331  11.1225805
  12.2943702   6.2467539  10.2125287   5.7300090   4.1543275   8.4184937
   5.8742522   5.0232797   7.9899968   5.2574475   3.6840585   7.7037026
  13.5179722   4.3979744   6.6936396  13.9960596   4.0316823   7.4740039
  14.2574149   4.8230950   6.2248880   2.4106724   6.6044796   8.9852069
   2.9960290   6.2012174   9.6536257   2.6985207   6.1113609   8.1901712
   7.2896926   8.0692475   8.5655628   8.0750561   7.5679049   8.8822331
   6.8757588   7.4012793   7.9790658  18.4655049   5.0960429  13.8523453
  17.6590730   5.6392431  13.7344376  18.3535448   4.7937091  14.7640135
   4.4556622   3.1686775  12.4917162   4.1489714   3.7567371  11.7737427
   3.7572046   3.3320671  13.1581851  11.8670775  12.7541214   5.8855102
  11.5149089  12.7031084   4.9850483  11.3674742  13.5291998   6.2258455
   7.2069143  10.8994593  12.6027005   6.6066441  11.6052891  12.9209469
   7.9759686  11.4368452  12.2805624  15.0118129   3.7172375   8.8731759
  14.5559261   3.2323670   9.5765372  15.5421766   4.3495276   9.3952306
   4.0436291   4.9391998  10.4274000   4.6593964   5.4931530  10.9630213
   4.6699263   4.6015079   9.7469729   5.4623957  12.8650553  13.5854732
   5.4983584  13.8149676  13.3555548   4.5449690  12.8182290  13.9207741
   1.6176837  12.4054463   4.3167060   0.8091456  12.6704637   3.8266125
   1.7356332  13.1576398   4.9240602  14.9646783  14.2455602  11.1043608
  14.0356046  14.1984058  11.3698285  15.0875180  15.2016888  10.9286185
  15.5732048   2.5263970  12.8974683  14.7634487   2.6948513  12.3914026
  16.2669115   2.7624752  12.2471006   8.2675341   0.5881771   9.7034361
   8.3132666  -0.3539082   9.8974272   7.4014271   0.8522739  10.0730126
  13.2788992  15.8156182   7.4345642  13.7205532  14.9778904   7.1991461
  14.0422230  16.4364694   7.3581383  14.7556528  13.5653218   6.4113871
  14.0147297  13.1818035   5.9088618  14.6768427  13.0575588   7.2527021
  16.2963983  12.3143036  14.6584618  16.1160029  11.6726061  13.9380811
  16.3329725  13.1636840  14.1768231  10.6302797   9.1847508   4.4820841
  10.0169229   9.9115216   4.2508444  11.3288427   9.2865712   3.8142620
  10.7875263   7.7078412   1.2075111  11.4143100   7.9974441   1.8955211
  11.3317476   7.0359037   0.7346658  18.0284636   8.7710719  12.8146290
  17.2640811   9.3901300  12.8001683  18.5348090   9.0954341  12.0449750
  14.2300848   9.4206204   5.2859224  13.5006859   9.6102098   5.9268471
  14.8363780   8.9057403   5.8577360  13.9890619   7.5987182  14.5950524
  13.9127522   8.3542642  15.2045814  13.2305776   7.7972077  13.9952159
   5.7562105  10.0523232   7.3987298   5.5366647   9.6854395   6.5231172
   6.3453909   9.3623720   7.7746419   7.1130341  13.6264147  10.0794706
   7.2820815  13.2205644   9.2213192   7.9073708  13.2927774  10.5716915
   6.0991512   8.9307177  10.9949339   6.6482962   8.7994127  10.1967261
   6.5934545   9.6292632  11.4795338   7.1747024  13.2941119  15.7413145
   6.5599552  13.9374302  16.1510740   6.6497674  13.0197177  14.9619600
  12.9908854   8.7296904   2.9312314  13.4238317   9.0495428   3.7543394
  13.6503684   9.0414476   2.2678479   4.0119131   9.2862202  15.0461821
   4.1579988  10.0811403  15.5989925   3.0449382   9.3527247  14.9005657
  10.7045382  15.2017738   6.4427710  11.3987979  15.5313526   7.0365237
  10.2431969  16.0079698   6.1787954   5.1904484  15.1779510  16.4372790
   5.1619939  15.4152592  15.4894517   4.2436800  15.0781008  16.6548057
  16.1166821   0.4161709   2.1152342  15.7018021   0.5143838   2.9894358
  16.8395931   1.0585449   2.1681496   4.8995575   9.1502828   4.7002435
   4.4230264   9.8690830   4.2279000   4.1789787   8.5311198   4.8618685
  17.8315139  14.8539663   1.6179112  18.2522240  15.7304506   1.5839400
  18.5901993  14.2420419   1.5357862   1.1614039  11.5547914  13.5789340
   0.6649133  11.2870439  12.7979914   0.9856194  10.8003465  14.1757243
   0.7667041  14.5791856  10.4170995   1.5745976  14.0594864  10.5047530
   0.7393341  15.0295743  11.2751553  18.8337052  15.0930867  16.4661461
  18.6635648  14.1335705  16.3830272  17.9434332  15.3927529  16.7639898
   9.6493611  14.4630585  15.1479168   9.6343287  15.3037458  15.6448685
   8.7853647  14.0755874  15.3919639  10.3961196  18.1834812   4.9439433
  10.1437644  18.2957719   4.0105838  10.1431328  19.0404011   5.3372365
   3.8069446  17.0285825   6.9287010   3.9757559  16.6756360   7.8313354
   3.1915323  16.3466062   6.5868597  12.9847372  17.6993358   2.0841628
  13.5917604  17.0412336   1.6797871  13.1404582  17.5160638   3.0292841
  12.9875076  17.4061123   4.8047903  12.0270736  17.5920499   4.9124587
  13.1246920  16.7328305   5.4882512  15.8739574   6.3968819  16.7338448
  15.2094300   6.7686293  16.1325611  15.9275643   5.4728189  16.4223897
   2.9928912  13.1209082  14.7905853   3.3056625  12.5230082  15.4976039
   2.2781725  12.5861007  14.3695019   5.7224355   1.1906726  10.8978883
   4.8897189   1.1565716  10.3829315   5.5080064   1.9698937  11.4487988
  10.6199312   1.0075063  14.4088214  10.7305493   0.4592709  15.1923673
   9.6447142   1.0584867  14.3650765  13.5286959   4.8150777  14.9583027
  12.8335752   4.7339542  15.6497039  13.5205495   5.7700076  14.7558325
  14.9022597   9.6695566   1.2033833  14.4577080   9.6950595   0.3296629
  15.3156392  10.5402804   1.2108269  10.0195566   3.5856157   1.5706575
   9.4835138   3.4354694   2.3751892   9.7749793   2.8265920   1.0366937
   5.7633483   6.3918122  11.9720644   5.1128002   6.5251769  12.6925450
   5.8837924   7.3143787  11.6506101   5.9198957   6.4005783   6.8767922
   4.9533047   6.2419624   6.8185452   6.1882691   6.1665955   5.9636496
  11.3229390   6.7643052   5.6250365  11.0421162   7.6380079   5.2758186
  12.0314467   6.5195680   4.9999810  10.4562531   7.0634242  16.9530654
   9.9599878   6.2964691  17.3163892  11.3048941   6.9662192  17.4239429
  12.1989939   6.2782602   8.3873739  11.8507453   6.8598515   7.6885547
  12.4996422   5.5294238   7.8357536   3.5486154   6.5519247  13.6273174
   3.7166557   7.0074789  14.4654255   3.1895091   5.6940932  13.9298146
   6.6867961   3.9833123   0.4217019   6.5996090   3.6082049   1.3173108
   6.5296845   4.9214938   0.6511900   0.4463024   4.2609731   7.2734773
   0.7202867   4.0353245   8.1892721   0.8526035   3.5498460   6.7676982
   1.4622487   4.5402512   3.1822866   2.0451752   5.0579813   2.5905811
   0.5930648   4.8736755   2.9161065  11.6584815   7.7604239  13.1216544
  11.9202307   7.2402891  12.3279976  10.9764316   7.1758509  13.5042549
   8.5247717   3.9054550   7.7750544   7.6251919   3.9664071   8.1465660
   9.0555978   3.7737875   8.5778212   3.4240900   5.3987560   6.7074843
   2.6944415   5.7589825   6.1611933   3.5940607   4.5214930   6.3116761
   6.5963412   5.5612383   4.3316605   7.5546442   5.5172769   4.5404298
   6.5774455   5.9800635   3.4542388  12.7769596   3.2785667  11.0002533
  12.2733190   3.3264699  11.8450009  12.0802974   2.9583810  10.4000900
   5.7906502   6.3165909   1.6114602   4.8942600   6.6976963   1.6355732
   6.3512245   7.0745318   1.3501960  16.1026737  18.8332811  17.5164332
  16.3516695  19.2367268  16.6659195  16.8253473  19.1203145  18.1008459
   4.0561703  11.4713860  16.8263629   4.7374891  11.5156510  17.5263928
   3.2515478  11.5296551  17.3855311   9.3525086   6.5397851   9.5589013
  10.3055926   6.5048993   9.3789201   9.2884114   6.0978194  10.4206836
   4.6165230   2.9134671   6.1755781   4.0958951   2.1207852   6.4211502
   5.4139452   2.5226120   5.7918239   8.3044717   5.2216962  12.2124442
   7.5175460   5.7988438  12.1592273   8.8392188   5.6403938  12.9190866
   8.8626241  11.2592037   3.8694603   8.0945130  10.8371642   3.4298202
   8.4743015  11.4524543   4.7602126  16.0176088  10.5921102  12.5139655
  16.5007219  11.1850598  11.9052501  15.2191520  10.3681348  11.9814239
  12.6655262   3.9910267   2.0832701  11.7050571   4.0892688   1.9098159
  12.8954962   4.8382950   2.5155833  10.4746703  11.4671593  15.3311763
  10.1401026  11.5587857  16.2272252  10.1458912  12.2594112  14.8821624
  13.3712821   6.0803996   3.7657101  14.2481177   5.9252587   4.1680507
  13.4635668   6.9773534   3.3904116   3.9991437  10.6302847   9.5207460
   4.6528989  10.5419184   8.7982916   4.3329733   9.9816041  10.1644742
  10.9744491  12.7903368   2.9973073  10.5863916  13.6941355   3.0989530
  10.2051135  12.2381788   3.2622200   1.2294597   9.2352408  15.0917607
   1.0589277   8.7530653  15.9174140   0.6688300   8.7382056  14.4499674
   8.2034115   8.7049059  17.0890443   7.7173551   8.3753000  16.3174996
   9.0861438   8.3046556  16.9379592  12.7072659  14.2935881  14.9264899
  11.7846913  14.1893154  14.6416294  12.5949843  14.4087173  15.8913272
  18.2628945   6.4555439   3.6591072  17.6460027   6.2538169   2.9122538
  18.5009071   7.3632943   3.3948979  18.4895503  12.2274829  16.2152310
  17.5605416  12.3410278  15.9061119  18.9201290  12.0233920  15.3565420
  16.8738743  14.7196438   4.1644113  15.9644162  14.3838071   4.1403370
  17.1019137  14.7221286   3.2037309  14.0252193   9.9436499  10.7034619
  13.0591564   9.8449950  10.8027273  14.2145887   9.1284532  10.2006575
   6.4912849  14.2143556   6.8635819   6.6941963  15.1439452   6.6521390
   5.5304347  14.2358819   6.9340377   2.1968023   8.8414529   1.8717828
   2.6994913   9.5494317   2.3305838   1.4784046   9.3449060   1.4615639
   7.6021265  11.8054332   6.1799319   7.3454685  12.7018758   6.4881455
   7.0342786  11.2524672   6.7476716   8.2536758  16.0791651  12.8783079
   8.9346896  16.7516253  12.6935603   8.7978775  15.3575084  13.2421101
   6.4337300  16.9815850   5.9827546   5.5010008  17.1010323   6.2563864
   6.8382400  17.8072688   6.3273162  13.9179619  12.9042861   1.7256690
  14.3833432  12.4477854   2.4583398  13.0524204  13.0469948   2.1342004
  14.5566232  16.4510129  14.8897577  13.7660553  15.9259190  14.6304274
  14.5305584  17.1884294  14.2450091  18.6998293  17.5514765   2.0442994
  19.3452688  18.2553620   2.2836583  17.8665148  18.0089860   2.2987101
   2.6283395   3.9794526  14.5164623   1.6732700   4.1742240  14.6030439
   2.7100433   3.2027283  15.1064381  15.0860629  11.6806513   3.8997215
  14.6813952  10.9508821   4.4128321  16.0077005  11.6308618   4.2007708
   2.2558302  15.5332598  12.7162808   2.5723811  14.6756648  13.0413112
   2.4863645  16.1105658  13.4565461   8.3220819  14.2563359   0.4059668
   8.6199101  13.3650862   0.1621485   7.8027395  14.0684739   1.2146895
   6.9565864  13.7431325   2.7444234   7.3307611  13.2698750   3.4998429
   7.0570974  14.6796841   3.0353142   3.4851835  10.9021202   3.1406149
   2.8025090  11.4004037   3.6555368   3.9092381  11.6665238   2.6989932
  11.4923276   3.4474248  13.4188066  12.1769725   3.7045343  14.0597081
  11.1575676   2.6039845  13.7874908  12.2361843   2.8979780   4.7065452
  12.4127344   3.3261991   3.8472514  12.6255346   3.5398208   5.3395432
   9.8479862  15.2459348   3.1609726   8.9645005  15.5930466   3.3930644
  10.2832146  16.0592000   2.8702008   9.1478942   5.0664588   5.3485288
   9.9235386   5.6518566   5.4995834   8.9637030   4.7645165   6.2670582
   9.9529966   5.9957235  14.3675426  10.0765176   6.3788615  15.2599307
  10.3932089   5.1349659  14.4493973  10.0567751   1.9990849   6.1595015
   9.9912919   2.6650285   6.8668452  10.8447547   2.3068711   5.6618144
   7.3089388  16.3168854   3.4676419   7.2980441  17.1698111   2.9762461
   6.9666743  16.5954492   4.3475590   5.9352149   3.1830912   2.9915376
   5.8233187   3.9983865   3.5192789   6.8278939   2.9163492   3.3033730
  16.0714403   3.9229854  15.3215452  15.1065713   4.1013176  15.2741741
  16.1868210   3.5704301  14.4210839  14.6311829   7.5984757   9.1988320
  13.7393153   7.2104431   9.1252363  15.0909748   6.9400419   9.7660671
   4.3326365  13.2571446   1.9695364   5.1085264  13.6753750   2.3879742
   4.7731963  12.7890163   1.2329381   2.5352359   6.2405972   1.2869042
   2.4472967   7.1864469   1.5510513   1.8102263   6.1745311   0.6364687
  15.7605517  16.9612579  10.9816489  15.6288129  17.6577434  10.3005614
  16.7378338  16.9958797  11.0701042   3.1727188   1.2134382   9.7744683
   3.1445057   1.1760974   8.8002302   2.9653751   0.2916815  10.0056160
   2.0997468  14.9997785   5.7706529   1.1816797  15.0983618   6.1040222
   2.0721288  15.5923120   4.9905983   1.5528601  17.5803441  17.3389776
   2.1016049  17.6900386  18.1394472   1.7252071  16.6281870  17.1834556
   5.8578446  16.3639021  18.8692915   6.7091646  15.9757360  19.1154813
   5.7285454  15.9696058  17.9829969  10.4033174  15.9841621   0.1149060
   9.5965051  15.4354008   0.2361431  11.0711198  15.2872506   0.0911265
  12.4899077  14.7966787  17.6849801  12.1486699  13.9784104  18.1158131
  13.2387412  15.0359325  18.2599144  14.7153196  15.7655874   1.3345811
  15.0189398  14.8506901   1.3893052  15.2084702  16.1118476   0.5587513
   1.6361113  11.4032619  18.0008826   1.5575896  10.5651247  17.5171825
   0.7118987  11.7204981  18.0349999   5.8430412  11.4456351   0.5054317
   6.2560095  11.0722147   1.3110493   6.5966670  11.7932546   0.0062225
   7.9320337  11.4767535  17.6942841   7.7451932  11.9122251  16.8369157
   8.1037037  10.5459922  17.4364933  11.0930593  12.6505659   0.2522022
  11.0981121  12.6975422   1.2293986  11.9465530  12.2294370   0.0673797
  13.6463929  11.2212269  15.2453763  14.3108493  11.9107896  15.0928546
  12.8301046  11.6304613  14.9146121   1.9370431   8.4851984  17.7604864
   2.7597566   8.0612764  17.4810836   2.1363296   8.6823852  18.7015952
   6.8327860   9.8513617   2.6186894   6.2585553   9.4611072   3.3068805
   7.2438281   9.0700715   2.1999031   6.1574397   7.5068009  14.9889501
   5.4981755   8.2325863  14.9756793   6.8891782   7.8957583  14.4541075
   8.0332290   7.8564371   0.9989305   8.1236555   7.7505901   0.0426193
   8.9762004   7.7702137   1.2668951  11.2420654  10.1510870  18.5390748
  11.9581465   9.8113625  17.9870592  10.9324292   9.3514155  18.9981655
   6.6293492   5.0225649  16.0121573   6.7219215   4.3978754  15.2685920
   6.5058076   5.8767765  15.5386878   6.9179102   3.3096477  13.7076085
   7.4683951   3.8715941  13.1179940   6.0478447   3.3547994  13.2560062
   8.2662126   8.6776338  13.7880594   9.2267530   8.7877575  13.7551941
   7.9667719   9.5204946  13.3806017  12.7021113   6.5212777  18.6760715
  13.0253578   5.6155588  18.7976498  13.5279228   7.0228559  18.6110930
  14.1843858   9.3069791  17.0065453  13.8574407  10.0372685  16.4254229
  15.1487369   9.4131391  16.8526763   5.0486969   5.9354670  18.1756828
   4.2694658   5.3657925  18.0068172   5.5755248   5.7861473  17.3654846
   7.8561929   0.8971222  14.6609002   7.5554465   1.8098039  14.4396852
   7.1421230   0.3622624  14.2919984   8.9805740   4.8849381  17.5960064
   8.6834424   4.4865707  18.4304508   8.1471851   4.8637901  17.0817825
  11.5752537   4.1381563  16.6905056  10.6895719   4.2052091  17.0972423
  12.0557299   3.5734339  17.3295629  13.2367791   2.7607134  18.5450971
  13.1785118   1.8199601  18.7486691  13.0614370   3.1663946  19.4236608
   3.0356191   4.1095679  17.9355795   3.0648550   3.3431936  17.3272900
   3.1145097   3.6626910  18.8052083   8.6675345   2.0214785  18.7124381
   8.3548912   1.1729541  18.3573627   7.8450701   2.5483655  18.7760794
   7.6459441  18.5866174   1.9721123   8.6237614  18.5403782   1.9387589
   7.4344546  19.2457469   1.3005300   1.7392936  13.7107934   1.2276745
   2.6101950  13.7624159   1.6709981   1.7850799  12.8297589   0.8566473
   0.7670563  16.5559404   8.5001316   0.6639078  15.7191441   9.0006119
   1.2684935  17.0666832   9.1573818  18.4449132  17.3391969  11.4209400
  18.4488791  17.4313335  12.3927844  19.2011370  17.8840647  11.1613084
  18.0073115  17.0100486  14.1921675  17.4137260  16.3041496  13.8543746
  18.4635482  16.5103897  14.8874186  16.4321173  12.7393574  18.9471868
  15.5703462  12.8217932  19.4023787  16.9240591  13.5000410  19.3159798
  17.8728467  11.3715374   4.6864797  18.5350375  11.2922216   3.9828338
  18.0171727  10.5417902   5.2022391  18.2570094   9.2008822   6.2701363
  17.4269091   8.7527801   6.5563985  18.7845607   9.2065910   7.0977547
  18.1361306  11.9928516  11.3752484  18.7275788  11.3217047  10.9744706
  18.4016581  12.8114240  10.9228809  16.3736730  14.8532451  13.4946974
  15.6241065  15.2668813  13.9688852  15.9702970  14.6269410  12.6328557
  18.4653962   9.2125488   2.5334551  18.1035286   9.3067819   1.6380814
  17.7552973   9.6020354   3.0602181  16.7527677   6.2259327   1.5207762
  16.9063644   6.6879187   0.6859975  16.4214570   5.3602028   1.2049515
  15.9447869   7.8333126   6.8247290  15.8580219   6.9024089   6.5590661
  15.5273407   7.8177722   7.7195880   1.0253602   9.7645589  10.8260331
   1.3678711  10.0649674   9.9729310   1.8614780   9.5673697  11.3077368
  16.8726310   9.7296097  16.6512759  17.4977991   8.9781192  16.5469541
  17.3360048  10.4562626  16.2103692  18.3551892   7.4879657  16.6903564
  17.4632752   7.0815592  16.7646718  18.9009792   6.6910217  16.8748875
  15.9802368   3.8410034   0.4396059  16.6990266   3.2777145   0.8071086
  15.2070852   3.2766877   0.5823477  15.7503430   5.3379968   5.1922370
  15.9584123   4.3735343   5.2105477  16.5607514   5.6730061   4.7760457
  16.1162568   5.7679634  10.5990525  17.0828935   5.9316025  10.5189180
  16.0134280   5.9030166  11.5629143  16.2813832   6.6228308  13.2763532
  15.4701268   6.9867463  13.6880379  16.8389757   7.4209242  13.1810420
   0.7153369   5.2715268  17.1762312   1.5735495   4.8567951  17.4015048
   0.1163095   4.5134767  17.1737748  18.4001704   0.9421071  18.9629628
  19.2413277   0.5017077  18.7510448  18.2654920   1.5153781  18.1770404
  16.3871071   2.6604471   5.1796131  16.5516892   2.2379730   6.0496469
  15.7085049   2.0473651   4.8226824   1.7059231   3.5836926   9.6429966
   2.0268524   2.7028908   9.9124623   2.4205390   4.1360929  10.0063052
   0.3280391   6.5939531  10.9004515   0.7834961   5.9265911  10.3679539
   0.8456292   7.3826057  10.6799682  18.1563525   2.6456589  16.8392714
  17.3038297   3.1197670  16.8879396  18.0687881   2.2107621  15.9745527
  18.1374430   2.5940411   1.6568927  18.6816104   1.8887162   1.2805904
  18.8181473   3.1944446   2.0153896   0.4087016   2.5988973   4.7078467
  -0.4409858   2.8762309   4.3334940   0.9845864   3.2937503   4.3096843
  15.3038924  17.5183286   6.9636921  15.9717626  17.5734261   6.2513899
  15.6740539  18.1083177   7.6411080   0.5700652   1.9051299  12.3916064
  -0.1157343   1.5638036  13.0006648   0.1423148   1.8121173  11.5319418
   2.3953951  14.9212233  17.3576912   2.0444600  14.1869476  16.8336091
   2.2361245  14.5924138  18.2724841   5.6258523  15.6476517  13.6329890
   5.3852764  16.5385634  13.3107722   6.5882293  15.6932588  13.4486485
   9.7535015  16.9181587  16.5480574   9.9325241  16.6338186  17.4686817
  10.6027024  17.3476903  16.3153908  12.0698122  18.2790944  15.9527126
  12.7481211  17.6804543  15.6069903  12.4921988  18.5876746  16.7833763
  16.8828021   0.4891847  14.7774341  16.5853272   1.3464612  14.4315843
  16.8454552  -0.0367270  13.9577117   2.9377169  18.5655882  13.7362094
   2.2916030  19.1405065  13.2739890   2.7857858  18.8252922  14.6540226
   5.5041276  18.3025484  12.8234772   4.5722725  18.4460280  13.1049218
   5.5420457  18.8189589  11.9960229  10.0883850  18.1379381  11.9650662
   9.5658880  18.5884675  11.2783625  10.1888989  18.8466800  12.6335690
  12.5284101  17.0751602  12.8961405  11.6264060  17.2435345  12.5702333
  12.9351313  17.9456745  12.8358819  15.0077033  18.6256061  13.1502072
  15.0573188  19.5416095  12.8056468  15.2295550  18.0905626  12.3609220
   2.4486499  17.4149521  10.5601898   2.2734665  16.9138481  11.3820113
   3.1634495  16.8633843  10.1741015   4.4685016  15.9998098   9.3767621
   4.3455932  15.0723053   9.6866129   5.3869804  16.1742357   9.6690049
   7.1320107  16.4219741  10.2830566   7.2874171  15.4801465  10.0568483
   7.3538718  16.3859132  11.2334371  10.5709905   2.2915303   9.2685016
   9.8550303   1.6639195   9.4865630  11.2975630   1.7007916   8.9904378
  15.7688885   0.4520461   9.6732463  16.2601555   0.8283929   8.9163646
  14.8547873   0.6519715   9.4381578  17.2278881   1.4640758   7.5080673
  17.9915638   0.8949879   7.3764436  17.6711023   2.3261250   7.6914479
   3.0962365   0.7452393   7.0160325   2.2400836   0.5034944   6.6378736
   3.5515067  -0.1073075   7.0855785   1.6733355   1.0113237   2.8087694
   1.4255303   1.6740376   2.1474251   1.1270998   1.3166581   3.5623507
   7.6115451   0.7944094   6.4698356   8.4594942   1.2829275   6.5167717
   7.4400703   0.6247101   7.4056084  12.8696174   0.7907959   8.5201969
  13.2763555   0.8789455   7.6499310  12.7950182  -0.1708783   8.6166169
  14.3809268   0.9187509   4.3516862  13.5358656   1.4049495   4.3211659
  14.0998941   0.0042741   4.5092372   1.8055955  16.8049985   3.7062318
   1.0226693  16.3843370   3.3295760   1.6119512  17.7530446   3.5751939
   3.9492357   2.2934727   1.1853529   3.5400344   1.5712679   1.6847938
   4.3643509   2.8203123   1.8960616   8.5441713   2.8943656   3.8031275
   8.9344646   2.1721226   4.3272771   8.7843171   3.6609138   4.3730496
  10.3266976  17.9814036   2.0261812  11.3052862  18.1094561   2.0475192
  10.2908721  17.3830510   1.2476687  17.2203764  17.3997849   4.9830980
  17.0727644  16.5127620   4.5978690  16.9957238  17.9866173   4.2295191
   2.8896326   1.8883975  16.3931263   2.2607178   1.2691816  16.8251386
   3.7327200   1.4577752  16.5947999   5.1815885   0.7257112  18.5444991
   6.0770253   0.6587745  18.1418074   5.2874131   0.1261335  19.2942785
   3.4941767  17.4814017   1.2029358   3.0599056  17.6845780   2.0439946
   4.2987039  17.0413587   1.4925401  16.3293884  16.1250650  17.0151164
  15.6593333  16.0565315  16.3010528  16.2173994  17.0658583  17.2565330
  30.8473297  10.0256580   6.9259398  30.7489652  10.9975014   6.8322618
  30.1963778   9.7320156   6.2649942  29.8115822   9.3168283  10.5112173
  29.8501421   8.6806249  11.2425068  29.4985699   8.7576067   9.7826790
  22.0083554   8.9011227  12.0159363  22.0034865   8.0623571  12.5139596
  22.7799795   9.3350351  12.4031327  33.4313915  12.3580711   8.7816480
  33.0747666  11.5689429   9.2064150  33.7248011  12.8955482   9.5357018
  23.0833642  13.4486964  10.3001781  22.8602814  12.5189896  10.0810106
  24.0363826  13.3631594  10.4843876  19.8319698   6.7905606   5.8202354
  19.4071975   7.6351955   6.0414607  19.2226307   6.4741114   5.1243830
  20.2879060   9.0761945   8.1390977  20.4918795   8.1686284   8.4636840
  21.1529364   9.3501112   7.8084374  30.6941215  17.4312587   9.2004989
  31.1483062  16.7781330   8.6263921  30.3335832  16.8661100   9.8911572
  28.0581435  11.7513649  10.9733931  28.4170949  11.0063142  10.4609270
  28.8644047  11.9834628  11.4783671  36.7383584   3.4695196  11.6159621
  37.0285646   4.1190644  12.2893320  37.2951534   3.7272413  10.8613860
  31.2119173   6.1707919  11.1143480  31.4769120   5.2357035  11.2291728
  31.1665473   6.2190689  10.1404753  24.5882742   4.1734155   8.4204153
  24.6991488   5.0326927   7.9635681  24.1529368   3.6609908   7.7072089
  32.3755569   4.4484848   6.7213666  32.8775190   4.0580140   7.4755965
  33.1128022   4.8196842   6.2018582  21.1069578   6.6449886   9.0357714
  21.7331123   6.2043302   9.6425634  21.3663809   6.2181503   8.1923615
  26.1133350   8.0701884   8.6091917  26.9360760   7.6165373   8.8935315
  25.7129449   7.3949244   8.0194391  37.3452772   5.0689683  13.8654219
  36.5404396   5.6134985  13.7537835  37.2730191   4.7984913  14.7902770
  23.3352828   3.1828334  12.4702829  22.9762196   3.7530468  11.7653121
  22.6431122   3.3087542  13.1560565  30.3635887  12.5669717   5.9480324
  30.3858522  12.7136829   4.9908944  30.0521458  13.4369525   6.2666622
  25.9833775  10.8317938  12.5671201  25.3700586  11.5144430  12.9224082
  26.6089413  11.3755581  12.0456937  33.8829058   3.7381163   8.8575340
  33.6483751   3.0706497   9.5140053  34.4434801   4.3374925   9.3840900
  22.8735088   4.9835321  10.4016464  23.5184268   5.4824465  10.9493709
  23.4788262   4.6193990   9.7152561  24.3677355  12.8468550  13.5797791
  24.3332784  13.8018582  13.3660052  23.4384679  12.7227857  13.8762958
  34.0026879  14.2385489  11.0918994  33.0263209  14.2944032  11.1916664
  34.2100012  15.1570726  10.8281848  34.4391136   2.5650270  12.9123886
  33.6449803   2.7042493  12.3750596  35.1504018   2.7738483  12.2704156
  27.1380460   0.5935800   9.7669007  27.1648825  -0.3662130   9.8526581
  26.2468316   0.8272893  10.0972834  32.0577602  15.8839783   7.3830255
  32.4710404  15.0313901   7.1034656  32.8545371  16.4647033   7.3293364
  33.3156008  13.6949297   6.3580452  33.3070124  13.0366424   5.6470801
  33.4066094  13.1306972   7.1564869  35.0527873  12.2642748  14.7451693
  34.9233735  11.6587536  13.9856170  35.1460689  13.1254718  14.2901530
  29.5446762   9.2555607   4.5627660  28.9398314   9.9736218   4.2888742
  30.2105217   9.2708864   3.8497939  29.6377144   7.7040955   1.2351333
  30.3036898   8.0122818   1.8786501  30.1618755   7.0272598   0.7452921
  36.8234284   8.7396445  12.7920815  36.1201427   9.4188957  12.7535741
  37.4137698   9.0478703  12.0720791  32.9985363   9.4211946   5.3124138
  32.3251620   9.6081114   6.0050019  33.6647857   8.9265214   5.8350507
  32.8295010   7.5527552  14.6359785  32.7719641   8.2823335  15.2841767
  32.1231147   7.8069374  14.0065709  24.5640243  10.0557388   7.4289910
  24.3019485   9.7099341   6.5502762  25.1570543   9.3472594   7.7585969
  25.9467949  13.4891904  10.0729845  25.9562290  13.3796852   9.1087583
  26.7144098  12.9483603  10.3482543  24.8883483   8.8340596  10.9982585
  25.4013135   8.7185256  10.1707736  25.3439060   9.5786395  11.4408798
  31.3685487  14.4952048  11.6166781  31.1422087  15.2143894  12.2325615
  30.8343723  13.7410782  11.9187113  26.0456587  13.2685541  15.7269200
  25.4442392  13.9237360  16.1457311  25.4962063  13.0170543  14.9531177
  31.7900596   8.7442678   2.9367910  32.2442568   9.0537374   3.7530534
  32.4471383   9.0497180   2.2643150  22.8446683   9.3419870  15.0180085
  22.8795825  10.0740747  15.6657363  21.8737079   9.2692648  14.9040577
  29.4991782  15.2222477   6.5746872  30.3454558  15.5219923   6.9588187
  29.1638419  16.0260644   6.1556078  24.1022445  15.1424475  16.4383029
  24.0093027  15.3977079  15.5003684  23.1658419  14.9969303  16.7038678
  34.9813984   0.4230740   2.1209212  34.6256478   0.5002877   3.0212363
  35.6978833   1.0763360   2.1366833  23.6439466   9.2141036   4.8546315
  23.1796544   9.8769404   4.3013610  23.1162774   8.4230824   4.7018230
  36.6997759  14.8745337   1.4466641  37.1062407  15.7448869   1.6030254
  37.4635114  14.2651930   1.4925357  19.6166490  11.5531859  13.8369787
  19.0600114  11.5854181  13.0346946  19.7595928  10.5915420  13.9625107
  19.4743206  14.4490757  10.3309401  20.3824609  14.2575981  10.6123633
  19.1992401  15.0875012  11.0098417  37.6551686  15.0648654  16.4762009
  37.5059524  14.1073825  16.3556554  36.7605520  15.3553177  16.7511856
  28.4139333  14.5902612  15.0233279  28.4255189  15.3982267  15.5839367
  27.5816010  14.1635178  15.3143320  29.2147967  18.1319447   4.9712975
  29.0341099  18.2508626   4.0208128  29.0194107  19.0165306   5.3347219
  22.6285448  17.0468081   6.9255218  22.8887597  16.7037643   7.8099171
  21.8156412  16.5465023   6.7697260  31.8188368  17.7045170   2.0743258
  32.4111357  17.0433262   1.6496953  32.0191691  17.5315312   3.0131340
  31.8481774  17.4422835   4.7919978  30.8876202  17.5705193   4.9444584
  32.0655692  16.7584066   5.4445422  34.6377541   6.3935259  16.7011959
  34.1049481   6.6548440  15.9344766  34.7683311   5.4408545  16.5179364
  21.8441181  12.9635919  14.6090358  22.0504793  12.5590670  15.4756405
  21.0274469  12.4816406  14.3565073  24.5921132   1.2168875  10.8992964
  23.7912994   1.1400993  10.3458833  24.3019284   1.9618482  11.4644463
  29.4705494   1.0572647  14.3963927  29.6223122   0.4210378  15.1038437
  28.4923890   1.0756417  14.3829196  32.3382303   4.7600195  14.9086766
  31.6857836   4.6828599  15.6423388  32.3962820   5.7228139  14.7737145
  33.6782737   9.6686623   1.2151523  33.2700837   9.7445064   0.3269238
  34.2406712  10.4508272   1.2186481  28.8827197   3.5593285   1.5414456
  28.3400531   3.3690848   2.3326021  28.5001741   2.9546005   0.8980703
  24.6273130   6.3524167  12.0606473  23.9011038   6.4595105  12.7131265
  24.6788624   7.2593343  11.6805008  24.6706663   6.4334402   6.9034650
  23.7069576   6.2875341   6.7920895  24.9896556   6.1777256   6.0082025
  30.1979745   6.7926000   5.6730681  29.9325761   7.6619822   5.3039283
  30.9005265   6.5231934   5.0458816  29.3155429   7.1030264  16.9802040
  28.8216331   6.3175814  17.3137578  30.1770558   6.9547463  17.4156770
  31.0766806   6.3253790   8.3476778  30.7320585   6.8128074   7.5720522
  31.4349172   5.5467964   7.8699575  22.3682067   6.5428170  13.6245566
  22.3593922   6.9759429  14.4886521  21.9535585   5.6790447  13.8411084
  25.3470938   3.6514594   0.2329804  25.3334158   3.5307206   1.2020735
  24.8525084   4.4718781   0.1438404  18.9510286   3.5331109   7.5689982
  19.4976546   3.6947804   8.3685481  19.6068958   3.4339623   6.8700225
  20.0046550   4.3446969   2.9974683  20.6935209   4.7573215   2.4337445
  19.4810556   5.1382661   3.2198346  30.4567397   7.8660749  13.0613911
  30.8009737   7.2508495  12.3702597  29.8591147   7.2568259  13.5438597
  27.4384213   4.0338360   7.8695598  26.5185445   3.9782468   8.1875177
  27.9293092   3.5923981   8.5855049  22.0835653   5.5485238   6.6858355
  21.2651348   5.8617348   6.2332751  22.2555032   4.6807214   6.2761851
  25.4464722   5.6064055   4.4171238  26.4194076   5.5373938   4.5125582
  25.3312179   6.0122189   3.5306392  31.5649065   3.4025682  11.0975124
  30.9867478   3.3786105  11.8874262  30.9976865   2.9806629  10.4327487
  24.6412713   6.5510858   1.9651325  23.7571056   6.7514017   1.6250346
  25.2330700   7.0918885   1.4106388  34.9627338  18.8383315  17.4992737
  35.2227175  19.2554671  16.6560417  35.7207863  19.0782322  18.0694899
  22.6831051  11.4846768  16.9104415  23.3227792  11.5108887  17.6476809
  21.8441583  11.4186706  17.4121565  28.3435056   6.7696944   9.7191910
  29.0980917   6.3365967   9.2907944  28.1061716   6.1248691  10.4123743
  23.4523035   3.0022732   6.2013459  22.9518449   2.1907927   6.4271783
  24.1814909   2.6433913   5.6758914  27.2069045   5.2894296  12.0729866
  26.3445317   5.7494148  12.1265755  27.6913392   5.6114554  12.8578272
  27.6865102  11.2804140   3.8626158  26.9290292  10.8292077   3.4377135
  27.3209720  11.4552702   4.7644049  34.8148005  10.6386361  12.5151072
  35.3938621  11.2029523  11.9536192  34.0712497  10.4336016  11.9118943
  31.5185845   3.9586738   2.1660114  30.5715601   4.0428587   1.9245788
  31.7323730   4.8379854   2.5332304  32.2180527   6.1057329   3.8195047
  33.1109674   5.9255636   4.1735066  32.3329062   6.9765305   3.3940572
  22.9242907  10.7532582   9.5770330  23.5141785  10.5516935   8.8218245
  23.0508593   9.9767942  10.1443300  29.8546360  12.7939590   3.0275918
  29.4588353  13.6934105   3.1257234  29.0917106  12.2356946   3.2925543
  20.0635624   9.0054734  14.8883187  19.9118917   8.6642299  15.7928811
  19.3467247   8.5576196  14.4018095  27.0661241   8.7421668  17.0562241
  26.4639046   8.3455429  16.3977313  27.8703263   8.1961280  16.9136366
  30.8928144  13.3506786  15.2299053  30.1711419  13.9690392  14.9903981
  31.3821545  13.8995747  15.8765938  37.1047779   6.4799940   3.6558269
  36.4897312   6.2774580   2.9090042  37.3067241   7.4056112   3.4002102
  37.3184357  12.1974378  16.2123760  36.3995877  12.3036677  15.8754891
  37.7826097  12.0131645  15.3633468  35.5465323  15.0154212   3.9315303
  34.9870247  14.2656850   4.1666583  35.7990930  14.8184533   3.0063156
  32.5849375   9.9137423  10.8619772  31.6444865   9.7427975  10.6609554
  32.9947603   9.1724938  10.3665803  25.3929553  14.2259211   7.0648802
  25.6960029  15.0945160   6.7368319  24.4506995  14.2810986   6.8793795
  21.1481286   8.9150649   1.6435321  21.6369470   9.6336943   2.0890177
  20.2329596   9.0950824   1.9305049  26.4347638  11.7930371   6.2132730
  26.2261202  12.6881776   6.5464120  25.8412231  11.2416141   6.7533609
  27.1140995  16.1031384  12.8597420  27.7356372  16.8286895  12.6438140
  27.6622809  15.5569602  13.4506090  25.3075610  16.9513551   6.0146166
  24.3792862  17.1379782   6.2520319  25.7509292  17.7699651   6.3337609
  30.4551392  11.9456759  12.4377464  30.8495943  12.0566366  13.3156529
  31.0937422  11.3615081  11.9940039  32.7871368  12.8588960   1.7701450
  33.2760358  12.4644037   2.5184977  31.9278239  13.0135465   2.1844218
  33.3241721  16.4876176  14.8131031  32.5066207  16.2961894  14.3137864
  33.6159314  17.2937708  14.3317184  37.5529840  17.5375868   2.0538754
  38.1811550  18.2637837   2.2731819  36.7100960  17.9804842   2.3031039
  21.3786816   3.9388148  14.2817307  20.4367018   3.8532345  14.0262254
  21.4125598   3.2450332  14.9687289  33.9254977  11.7826016   4.1002109
  33.5528071  10.9645279   4.4862179  34.8824453  11.5645795   4.1241859
  21.1556820  15.5078196  12.6910228  21.4584510  14.6569765  13.0488670
  21.2531388  16.0804620  13.4619170  27.1498363  14.2421105   0.4485323
  27.4473949  13.3627820   0.1609845  26.5508302  14.0107423   1.1838220
  25.6871593  13.7615928   2.7819696  26.2895126  13.2816151   3.3666914
  25.8600802  14.6953217   3.0428369  22.2650542  10.9653907   3.1738985
  21.6216032  11.6299608   3.4488649  22.8479266  11.5363289   2.6338265
  30.2042431   3.5677126  13.5071988  31.0151853   3.7415624  14.0214812
  29.9456924   2.6745062  13.8243240  31.0357903   2.9318728   4.7350283
  31.2305618   3.3117055   3.8538644  31.4570479   3.5825634   5.3336859
  28.6867663  15.2301777   3.2087736  27.8153632  15.6307571   3.3919359
  29.1556677  15.9898018   2.8353013  28.0335567   5.0606651   5.3645015
  28.8146392   5.6412062   5.4935537  27.8459666   4.7885519   6.2898372
  28.8465823   6.0341730  14.2984557  28.9413808   6.2603319  15.2435409
  29.2533337   5.1451736  14.2554879  28.9187521   1.9960395   6.2083637
  28.9104196   2.6971346   6.8786340  29.6747167   2.2750910   5.6447407
  26.1580485  16.3314790   3.4641527  26.1732971  17.1770548   2.9586145
  25.8557625  16.6335537   4.3482136  24.7763777   3.2934167   2.9203695
  24.7162652   4.0957242   3.4728754  25.6587323   2.9681404   3.2036036
  34.9213314   3.9443010  15.3600570  33.9561645   4.0714094  15.2429110
  35.1184043   3.5787718  14.4790590  33.4452406   7.6946562   9.3361501
  32.6498374   7.1898777   9.0907430  33.9725258   7.0188759   9.8221203
  23.0129395  13.3575539   1.9524833  23.8227069  13.7388147   2.3433400
  23.4377948  12.8647030   1.2156459  21.1731955   6.2150616   1.2897879
  21.2394222   7.1881661   1.3965531  20.4785437   6.1516416   0.6145497
  34.6418312  16.9833288  11.0164451  34.4996553  17.6666611  10.3223924
  35.6226827  17.0321862  11.0892400  22.0022792   1.2669562   9.7374612
  21.9555640   1.2693578   8.7621662  22.0554456   0.2985969   9.8913218
  20.4627887  14.7322373   5.8685929  20.1779655  15.6352463   5.6262069
  21.2006786  14.6597794   5.2483258  20.3362599  17.7608531  17.4045036
  21.0124914  17.4631706  18.0475944  19.9646733  16.9071221  17.1208721
  24.7322181  16.3863172  18.8584153  25.5665031  15.9736533  19.1188383
  24.5910021  15.9805041  17.9789297  29.2326565  15.9745537   0.1708751
  28.4492929  15.3916772   0.2828052  29.9285729  15.3085045   0.0964339
  31.4228638  14.7236037  17.6840771  31.1162889  13.9388606  18.1827610
  32.1496417  15.0618707  18.2416790  33.4754652  15.7564708   1.2376705
  33.9023372  14.9122897   1.4272853  34.0277160  16.1194395   0.5105117
  20.2311548  11.4056030  18.2083387  20.2043568  10.4343883  18.1192428
  19.5052752  11.6752055  17.6030778  24.5772443  11.5989135   0.6397773
  25.0690373  11.0415203   1.2704310  25.2067108  11.7258642  -0.0838174
  26.9781324  11.4671867  17.5946207  26.4962335  11.8960414  16.8542316
  26.8487159  10.5049023  17.4274741  29.9367534  12.6493868   0.2675049
  29.9830074  12.6892154   1.2429576  30.8046778  12.2776237   0.0430559
  21.0834140   8.6702415  17.7056214  21.6678579   7.9186258  17.5613100
  21.1075233   8.7442411  18.6834290  25.6832312   9.7789205   2.5976881
  25.1790521   9.3169195   3.2878261  26.1328101   9.0487854   2.1296552
  25.0746181   7.6317106  15.0971103  24.3020525   8.2378425  15.0803690
  25.6736370   8.0479093  14.4545103  26.8964867   7.8838770   0.8557504
  27.0819607   7.6193413  -0.0578052  27.8093771   7.8124858   1.2194282
  30.2867585  10.0128777  18.4947420  31.1944071   9.8000202  18.7758555
  29.8056703   9.2714586  18.9231789  25.5067116   5.0334509  15.9929435
  25.5626577   4.3912262  15.2582890  25.3605333   5.8790393  15.5193211
  25.7826032   3.3614608  13.6867893  26.3250906   3.8324270  13.0250389
  24.9039073   3.3530449  13.2469395  27.3986305   8.9974639  14.0069040
  28.0399915   8.6094865  13.3993514  26.9418788   9.6625918  13.4501056
  31.5937703   6.5129729  18.6879071  31.7076050   5.5552920  18.8083915
  32.5154407   6.8064640  18.6864632  33.0915828   9.6249237  16.6006399
  33.2253881  10.5442506  16.3325005  34.0366223   9.3534294  16.6312857
  23.9437572   5.9584894  18.1377024  23.1388629   5.4077536  18.0220499
  24.4528230   5.7188154  17.3384060  26.7118386   0.9201089  14.6606286
  26.3829551   1.8187676  14.4344299  26.0413737   0.3532577  14.2551298
  27.8034338   4.9550821  17.6120255  27.5113815   4.5182042  18.4311170
  26.9800426   4.8866036  17.0843587  30.4539082   4.2249705  16.7678759
  29.5520050   4.1793374  17.1351841  30.9388403   3.5888096  17.3380884
  32.0413349   2.7430610  18.5022188  32.0585541   1.8033424  18.7188422
  31.9040921   3.1532086  19.3848119  21.9388981   4.1436717  17.8872751
  21.9108723   3.3531169  17.3044039  21.9649022   3.7214275  18.7694889
  27.5396345   2.0518511  18.7071348  27.2458539   1.1966188  18.3457127
  26.7031806   2.5546339  18.7764609  26.4885436  18.5843881   1.9585193
  27.4682531  18.5391815   1.9477624  26.3005588  19.2665714   1.3025685
  20.2061797  13.3032081   1.7195903  21.1798348  13.3925211   1.6506991
  19.9725873  12.7270638   0.9719987  19.1923682  18.5445676   6.5773569
  18.5794737  18.1718619   5.9088157  19.2954699  17.7819845   7.1851855
  19.6938248  16.5326420   8.3765455  19.4319049  15.7563744   8.9037847
  20.2035080  17.0137240   9.0550678  37.2876687  17.4537332  11.4407414
  37.4103390  17.5768795  12.3960870  38.1227175  17.7901081  11.0797456
  36.7954185  17.0360521  14.2523646  36.3189407  16.2746920  13.8605575
  37.3991756  16.5620086  14.8452801  35.2753043  12.8065219  19.0296072
  34.4106311  12.8536895  19.4825323  35.7793519  13.5132252  19.4684231
  36.6072228  11.0347896   4.3419397  37.4051334  11.6036112   4.3666296
  36.7855886  10.4329926   5.0987574  37.1076867   9.1353651   6.2670635
  36.2641493   8.7447152   6.5794787  37.6183136   9.2429555   7.0962135
  36.9413270  11.9615276  11.3732135  37.5187321  11.3079000  10.9270864
  37.2175934  12.7986806  10.9493451  35.2304769  14.7934266  13.5545229
  34.4618142  15.2760109  13.9061727  34.9352277  14.5650023  12.6461903
  37.3670192   9.0835410   2.5310094  36.8812946   9.3530492   1.7394905
  37.0603870   9.7615808   3.1699200  35.5865981   6.2056030   1.5282385
  35.8611063   6.6721693   0.7270733  35.2808035   5.3483244   1.1699180
  34.7136173   7.8542141   6.8645342  34.6914068   6.9191853   6.6007307
  34.3451315   7.8280520   7.7736355  19.7465349   9.8530133  10.7974217
  19.9520764   9.6676108   9.8599932  20.5968712   9.5935701  11.2224597
  35.7680817   9.7308671  16.6650571  36.3700443   8.9509691  16.6075002
  36.2910204  10.4212378  16.2280212  37.1249885   7.4599191  16.8359192
  36.2579982   7.0037279  16.8087151  37.7188879   6.6842915  16.9549667
  34.8414102   3.8285622   0.4211161  35.5563432   3.2684865   0.7997439
  34.0654675   3.2695454   0.5676616  34.6057867   5.3336803   5.2055911
  34.8383085   4.3744661   5.2069412  35.4001995   5.6964569   4.7784018
  34.9909596   5.8247371  10.5883743  35.9595405   5.9728092  10.4792802
  34.9388604   5.8730507  11.5625611  35.1620632   6.6023232  13.2995005
  34.3626003   7.0175047  13.6700031  35.7478774   7.3748045  13.1374490
  19.5282167   5.0885765  17.0699053  20.4458754   4.8392027  17.3010069
  19.0966695   4.2114771  17.0695886  37.2093177   0.8955905  18.9548239
  38.0711534   0.4817318  18.7667775  37.0992105   1.4907562  18.1812965
  35.2311603   2.6560792   5.2001073  35.4122694   2.2213066   6.0593493
  34.5531769   2.0424119   4.8420704  20.4892732   3.5762515   9.8266040
  20.8872683   2.6928471   9.9650801  21.2151543   4.1480816  10.1302107
  18.8034350   6.3332732  10.6359524  19.5555974   6.3731051  10.0150141
  19.1280944   6.8483287  11.3846351  36.9981706   2.6353559  16.8352445
  36.1372353   3.0942430  16.8081986  36.9911991   2.1914478  15.9699680
  36.9869047   2.5822379   1.6704549  37.5525651   1.9107881   1.2650755
  37.6507781   3.2043171   2.0255518  19.2684561   2.4407279   4.8191528
  18.3040455   2.5944319   4.8728478  19.5574869   3.2053696   4.2753932
  34.1086481  17.5816374   6.9640861  34.7570517  17.5128771   6.2316599
  34.6083699  18.0947640   7.6137153  19.1744882   2.2178446  13.7671440
  19.3400785   1.2483431  13.7578077  18.7613025   2.3627877  12.8976866
  21.4796617  14.8193363  17.3816603  20.6108295  14.7871341  16.9377785
  21.2828530  14.3780709  18.2181099  24.4842672  15.6400917  13.6154364
  24.2028916  16.5271654  13.3115398  25.4359339  15.7153894  13.3966830
  28.6188347  16.8924317  16.5158797  28.7753953  16.6470823  17.4530129
  29.4612608  17.3530206  16.3057996  30.9254917  18.2605085  16.0001546
  31.6650866  17.7675066  15.6168715  31.3411776  18.6034781  16.8216861
  35.6645288   0.4995906  14.8243011  35.3876220   1.3329722  14.4075051
  35.8538401  -0.0238511  14.0268210  21.6419317  18.6743760  13.6563937
  20.9085337  19.2236155  13.3007904  21.5186514  18.8203914  14.6010412
  24.2605011  18.3017858  12.8475975  23.3269948  18.5044859  13.0808690
  24.3695267  18.8274426  12.0293654  28.9052645  18.1210832  12.0172564
  28.4748531  18.5490092  11.2515260  29.0317944  18.8875704  12.6141358
  31.2317507  16.9207299  13.0223352  30.4121302  17.3175607  12.6607012
  31.8812515  17.6142326  12.8109379  33.7120576  18.5580585  13.0964648
  33.8090329  19.4941235  12.8151536  34.0842884  18.0837073  12.3200320
  21.2571763  17.3789192  10.5368599  21.1888701  16.8832740  11.3798613
  22.0273420  16.9122415  10.1418343  23.2958930  16.0189847   9.3567719
  23.1919039  15.0913328   9.6744501  24.2156792  16.2121345   9.6397480
  25.9212523  16.4081258  10.2679080  26.1415275  15.4949067  10.0106311
  26.1775579  16.3842516  11.2083990  29.3585535   2.3062218   9.2538419
  28.6855975   1.6459487   9.5163129  30.1041229   1.7413259   8.9727896
  34.5961782   0.5634164   9.7212105  35.1213668   0.8439615   8.9439358
  33.6941260   0.5877566   9.3789147  36.0816812   1.4329664   7.5235214
  36.8296811   0.8628294   7.3208615  36.5500835   2.2858518   7.6941146
  21.9886201   0.7943383   7.0046591  21.1954404   0.5679816   6.5033693
  22.4706411  -0.0469306   7.0497575  20.3751103   0.9041562   2.8330005
  21.0230720   1.4894748   2.3787850  19.9846078   1.5039834   3.4966130
  26.4523510   0.8378101   6.5145218  27.3284989   1.2757585   6.5299380
  26.3206109   0.6227835   7.4453968  31.7291735   0.8131168   8.5267663
  32.0985151   0.9138281   7.6404223  31.5910722  -0.1465540   8.5784019
  33.2388172   0.9045136   4.3857474  32.3935986   1.3655964   4.2480963
  32.9698846  -0.0219677   4.4830915  20.4704673  16.8200938   4.1344682
  19.9367368  16.6092264   3.3512298  20.6097765  17.7715546   3.9963496
  22.5125541   2.1059332   1.6942290  22.8251758   1.9834565   0.7887365
  23.2448641   2.6133994   2.0994028  27.3707179   2.9066450   3.7777308
  27.7439677   2.1431538   4.2501690  27.6512240   3.6397635   4.3701860
  29.1675480  17.9825183   2.0569009  30.1470071  18.1158213   2.0702700
  29.1346742  17.3877129   1.2748651  36.0411272  17.4597526   5.0011205
  35.8815235  16.5560065   4.6332467  35.8270025  18.0170123   4.2251867
  21.7733641   1.9089386  16.3941864  21.1359552   1.2084621  16.6150347
  22.6059854   1.4229680  16.4780400  24.0990267   0.7378920  18.6844789
  24.9807306   0.6320520  18.2604144  24.1542626   0.0658592  19.3750177
  22.3022644  17.3577044   1.2212447  22.1327647  17.9365758   1.9752420
  23.2380086  17.1465605   1.3268671  35.0957618  16.1108640  17.0658737
  34.4922757  16.0677458  16.2980755  35.0905358  17.0740116  17.2412815
  49.7541157  10.0262432   6.8809541  49.6479943  10.9990651   6.8429711
  49.0316342   9.7508725   6.2934725  48.6124417   9.3261774  10.5124360
  48.6982547   8.8753572  11.3784813  48.2399408   8.6139038   9.9685066
  40.8376022   8.9135336  12.0803876  40.8720527   8.0774379  12.5858610
  41.7408964   9.2390097  12.2047337  52.2844931  12.3570591   8.8036241
  51.9179624  11.5758079   9.2410128  52.5639079  12.8988632   9.5614524
  41.9272282  13.4495921  10.3362164  41.7121213  12.5244748  10.0901243
  42.8820077  13.3625181  10.5132576  38.6679801   6.7566887   5.8249634
  38.2755803   7.6177474   6.0528481  38.0776058   6.5031375   5.0872132
  39.0853750   9.0802140   8.2056129  39.3698608   8.1772310   8.4739571
  39.9064614   9.4446009   7.8490246  49.5562556  17.4175653   9.2173761
  50.0097538  16.7625109   8.6459884  49.2231163  16.8530773   9.9252452
  46.9560995  11.7615494  11.0080177  47.3503807  11.0005889  10.5426163
  47.7416107  12.0176207  11.5370560  50.1176344   6.1485469  11.0768831
  50.3801948   5.2203514  11.2275192  50.0218825   6.1565160  10.1060252
  43.4258603   4.1698949   8.4193919  43.5588456   5.0309621   7.9715734
  42.9989808   3.6683946   7.6945697  51.2725966   4.4135355   6.7505932
  51.7643604   4.0366993   7.5165326  52.0064766   4.8094038   6.2467132
  39.9613938   6.6250500   9.0293121  40.5966665   6.1938781   9.6343467
  40.2419347   6.2196350   8.1814476  44.9457438   8.0631513   8.6320169
  45.7874856   7.6354160   8.9029166  44.5688428   7.3858417   8.0307484
  42.1825635   3.1942222  12.4711711  41.8471420   3.7749041  11.7625427
  41.4957978   3.3419011  13.1558270  49.3099748  12.6041044   5.9209034
  49.1917531  12.7143993   4.9669107  48.9401787  13.4454134   6.2575978
  44.8347012  10.8387543  12.5663376  44.2618031  11.5439092  12.9380687
  45.5334575  11.3579419  12.1175045  52.7619907   3.6775442   8.9634965
  52.2197158   3.3445328   9.6954291  53.5360438   4.0023043   9.4652770
  41.7100977   4.9637823  10.3946686  42.3425164   5.4873955  10.9389526
  42.3316771   4.6076531   9.7174146  43.1984420  12.8709052  13.5837676
  43.1750120  13.8238454  13.3670169  42.2741202  12.7518312  13.8886040
  39.0406751  12.4814349   4.2678358  38.9677695  12.9438097   3.4055549
  39.3794858  13.1934872   4.8450405  52.8098555  14.2618834  11.0707554
  51.8345171  14.2721954  11.1972572  52.9806355  15.1971902  10.8462498
  53.0508068   2.1086573  12.7714314  52.2466129   2.5060547  12.4181243
  53.6935267   2.7813191  12.4410540  45.9273091   0.5560789   9.6004694
  46.1087046  -0.3016654  10.0042455  45.1174795   0.8422811  10.0693696
  50.9161404  15.8970761   7.3588620  51.3395359  15.0373748   7.1236355
  51.7116626  16.4781020   7.3115522  52.2377755  13.7065543   6.3922509
  51.9646072  13.0447019   5.7446373  52.3141261  13.1616381   7.2078817
  53.9131545  12.3033637  14.6381901  53.8888795  11.6596646  13.8945386
  54.1025989  13.1404768  14.1709423  48.3812481   9.2374206   4.5369620
  47.7672484   9.9538813   4.2788978  49.0516867   9.2811514   3.8323656
  48.4949788   7.7004612   1.2295312  49.1483592   7.9931317   1.8906721
  49.0230755   7.0283677   0.7384778  55.9135045   8.9424951  13.0567054
  55.0096852   9.2884182  12.9430516  56.2058579   8.8399033  12.1394380
  51.8850032   9.4181290   5.3021694  51.1884896   9.6104676   5.9742383
  52.5262830   8.9209418   5.8535375  51.5532917   7.4704427  14.7709951
  51.5638512   8.2274663  15.3826459  51.1687030   7.8670106  13.9752204
  43.4370777  10.0654918   7.4182016  43.1874566   9.7085763   6.5413738
  44.0135311   9.3551184   7.7732210  44.8227008  13.5020122  10.0889408
  44.8380575  13.3421975   9.1330660  45.5809171  12.9612685  10.3941816
  43.6515754   8.9077208  10.9946992  44.2160555   8.7390056  10.2099798
  44.1782268   9.5707370  11.4935715  50.1663456  14.4408885  11.6409280
  50.0303235  15.0890235  12.3525260  49.7936393  13.6165788  12.0162389
  44.9367778  13.3482164  15.6916977  44.3141928  13.9597121  16.1380190
  44.3789471  13.0405594  14.9482634  50.6769407   8.7344053   2.9376336
  51.1119952   9.0531392   3.7614056  51.3457554   9.0268038   2.2749111
  41.7129696   9.3447123  15.0751891  41.7381532  10.0994040  15.6944998
  40.7636326   9.3205633  14.8534114  48.3684549  15.2035179   6.5440030
  49.1994779  15.5062276   6.9576252  48.0114927  16.0176962   6.1674106
  42.9475437  15.1685636  16.4168631  42.8788212  15.4069005  15.4725788
  42.0077787  15.0372907  16.6694023  53.8501200   0.4420954   2.1232476
  53.3569814   0.5282923   2.9586709  54.5803315   1.0591870   2.2670771
  42.5505647   9.1987769   4.8168681  42.0806010   9.8861099   4.2952601
  41.9454305   8.4541681   4.7388042  55.6384649  14.8116074   1.3497802
  55.8836788  15.7243439   1.5849312  56.4408051  14.3082052   1.5954606
  38.4470182  11.5835131  13.8367519  38.0007770  11.6012204  12.9684557
  38.6191115  10.6257438  13.9704774  38.3169253  14.3729168  10.5177977
  39.2529597  14.1350580  10.5606794  38.2575832  15.0541689  11.2044815
  56.5352929  15.1324229  16.4739319  56.4269282  14.1648596  16.3972775
  55.6269092  15.3878753  16.7541020  47.3697203  14.4800470  15.1255029
  47.3479591  15.3235746  15.6251135  46.4937399  14.1007570  15.3603747
  48.0791717  18.1518345   4.9585479  47.8684573  18.2550153   4.0134367
  47.8612569  19.0296821   5.3234600  41.5084770  17.0567811   6.9318223
  41.7131425  16.7117817   7.8285324  40.9201510  16.3557405   6.5984297
  50.6863052  17.7323788   2.0819188  51.2692675  17.0608740   1.6610818
  50.8566138  17.5358364   3.0230076  50.6986699  17.4276325   4.7903761
  49.7380803  17.5631219   4.9407646  50.9085426  16.7566558   5.4603445
  53.5418398   6.3574444  16.6622960  52.9553757   6.7175947  15.9755300
  53.6675341   5.4422485  16.3461701  40.6735850  12.9858016  14.6465571
  40.9178769  12.5432905  15.4852734  39.8760618  12.4857329  14.3764650
  43.4735001   1.2547919  10.9120839  42.6697814   1.1665140  10.3679755
  43.1845825   1.9977675  11.4797924  48.3293313   1.0355667  14.4162299
  48.4341412   0.2529719  14.9680053  47.3542628   1.0675196  14.3520475
  51.2352612   4.7228136  14.8685708  50.6113493   4.6733898  15.6261444
  51.3388719   5.6924157  14.7599581  52.5966191   9.6313447   1.2038291
  52.1664522   9.6841753   0.3241334  52.9513199  10.5235017   1.2827008
  47.7565146   3.5543339   1.5546452  47.2005510   3.3595363   2.3359207
  47.3708278   2.9687649   0.8946088  43.4495445   6.3653195  11.9882612
  42.8135695   6.4963774  12.7191384  43.5449961   7.2827084  11.6513446
  43.5279616   6.4227533   6.8969416  42.5633621   6.2876995   6.7879566
  43.8427860   6.1714937   5.9997509  49.0501243   6.7844621   5.6540432
  48.7776197   7.6586870   5.3013454  49.7502362   6.5272612   5.0219943
  48.1516068   7.0819234  16.9679477  47.6861054   6.2932864  17.3276639
  49.0207685   6.9836803  17.4037537  49.9272491   6.2977235   8.3374352
  49.5931830   6.8261986   7.5863968  50.2844279   5.5372234   7.8328676
  41.1842843   6.5742041  13.6264216  41.5203815   6.8960488  14.4760400
  40.7908279   5.7124681  13.8775865  44.1984974   3.6177126   0.2506349
  44.1508699   3.5193540   1.2212911  43.8296243   4.5000609   0.1368934
  37.8031386   3.4910525   7.6117074  38.3488635   3.6743413   8.4061710
  38.4491161   3.5090117   6.8961385  38.8453856   4.3579481   2.9918811
  39.5401823   4.7709206   2.4347792  38.3304679   5.1569496   3.2174773
  49.0117090   7.8959818  12.8272508  49.4900483   7.2572796  12.2490616
  48.6100208   7.2723289  13.4654915  46.2661337   4.0305479   7.8503077
  45.3572135   3.9732141   8.1965692  46.7820857   3.6168836   8.5652468
  40.9310220   5.5438635   6.6851995  40.1158518   5.8597405   6.2278855
  41.1185711   4.6869811   6.2590048  44.2946876   5.5975043   4.4003802
  45.2664868   5.5463754   4.5193490  44.1932735   6.0068055   3.5144793
  50.3800606   3.3519745  10.9766367  49.9008257   3.3677545  11.8351011
  49.6983155   2.9772602  10.3950275  43.5156369   6.5034394   1.9114850
  42.6239587   6.7544480   1.6268414  44.0974244   7.0796771   1.3826755
  53.7790309  18.8991496  17.4910504  54.1065512  19.2180393  16.6285846
  54.5653215  19.0637257  18.0564186  41.4954867  11.5015776  16.9237907
  42.1922514  11.5059563  17.6096926  40.6979839  11.4450121  17.4834074
  47.2173888   6.7850130   9.6867133  47.9896281   6.3574311   9.2844385
  47.0139573   6.1827688  10.4250622  42.2969585   3.0157599   6.1834558
  41.8264418   2.1903145   6.4196479  43.0393201   2.6799248   5.6615070
  46.0548649   5.2657144  12.1518502  45.2366144   5.7970177  12.1706277
  46.5807150   5.6305427  12.8921194  46.5473180  11.2753525   3.8617259
  45.7902183  10.8275495   3.4294741  46.1700105  11.4565187   4.7580127
  53.6880838  10.6156843  12.4919171  54.2745664  11.1475045  11.9103755
  52.9257173  10.4249078  11.9089108  50.3945697   3.9728116   2.1222297
  49.4350036   4.0308116   1.9208274  50.5850572   4.8405597   2.5299236
  48.0119193  11.6142262  14.9702091  48.1438117  11.1746202  15.8201672
  47.7876813  12.5238123  15.2201996  51.0824077   6.0910546   3.8031546
  51.9649564   5.9274143   4.1907965  51.1819169   6.9808818   3.4143927
  41.7941482  10.7556279   9.5647167  42.3639001  10.5994255   8.7838719
  42.0466055  10.0101093  10.1323544  48.6928562  12.7840745   3.0021201
  48.3014807  13.6850917   3.1078377  47.9272201  12.2283445   3.2684536
  38.8582284   9.0925166  14.9489254  38.8628560   8.7006034  15.8441667
  38.2481685   8.5037050  14.4741131  45.9421595   8.7285369  17.0825786
  45.4786271   8.3686557  16.3123717  46.8157756   8.2862165  16.9875544
  50.2100245  14.1138325  15.0090634  49.2469346  14.2061343  14.8982783
  50.3224582  14.3821222  15.9416787  55.8362755   6.3249524   3.7977938
  55.3345320   6.1103646   2.9755954  56.1559575   7.2012962   3.5212341
  56.1486938  12.2084433  16.2030433  55.2285897  12.3278475  15.8832040
  56.6033817  12.0105525  15.3539317  54.4242089  15.0266247   3.8896724
  53.8487874  14.3370550   4.2477604  54.5869892  14.7306298   2.9771345
  51.5174777   9.9197088  10.7669821  50.5604450   9.7953622  10.6275300
  51.8765352   9.1305122  10.3191977  44.2095852  14.2248983   7.0433792
  44.4718552  15.1052498   6.7146826  43.2719197  14.2113725   6.8225781
  39.9954907   8.9349987   1.6134417  40.4712216   9.6389177   2.0983700
  39.0826114   9.0529470   1.9469176  45.2997887  11.8075800   6.2054245
  45.0723030  12.6952709   6.5459064  44.7165317  11.2415276   6.7428661
  45.9653322  16.0906804  12.8755345  46.6032872  16.8027226  12.6647184
  46.5222807  15.4961683  13.4053879  44.1495354  16.9749337   5.9997948
  43.2195941  17.1312285   6.2565398  44.5749465  17.7982955   6.3255136
  49.2726567  11.9453650  12.5515411  48.8926536  11.7220457  13.4310357
  49.9882997  11.2971242  12.4836765  51.6968060  12.8807397   1.7545544
  52.1301396  12.4731078   2.5345977  50.8099339  13.0295517   2.1113095
  52.1148948  16.5504201  14.9418199  51.3688055  16.1048997  14.4969716
  52.3146804  17.2735268  14.3083727  56.3905657  17.5200805   2.0688203
  57.0229047  18.2472374   2.2738304  55.5521910  17.9723144   2.3174778
  40.2257119   3.9328125  14.3013950  39.2862181   3.8420609  14.0468798
  40.2789070   3.2340361  14.9823724  52.7858115  11.7153654   3.9994964
  52.4041846  10.9466191   4.4704142  53.7414678  11.5264263   4.1110613
  39.9639490  15.5618909  12.7413787  40.2923752  14.6766589  12.9668266
  40.2755404  16.0711719  13.5006722  46.0079421  14.2616557   0.4900270
  46.2075240  13.3884343   0.1097650  45.3924521  14.0146357   1.2074732
  44.5093846  13.7784529   2.7963568  45.0804909  13.2654129   3.3834268
  44.7090939  14.7014304   3.0706427  41.1021952  10.9276520   3.2261609
  40.3765688  11.3950772   3.6893646  41.5235500  11.6820224   2.7644903
  49.1570302   3.5047759  13.4365837  49.9051099   3.7561716  14.0136253
  48.8676826   2.6527551  13.8280790  49.9615637   2.8941298   4.7281223
  50.1185238   3.3096968   3.8573631  50.3402976   3.5555271   5.3436322
  47.5579708  15.2333782   3.2104097  46.6756090  15.6093974   3.3959894
  48.0018494  16.0021116   2.8285030  46.8755680   5.0717532   5.3573301
  47.6540619   5.6522211   5.5022125  46.6892220   4.7760642   6.2769807
  47.7260952   6.0193377  14.3614715  47.8460072   6.3273702  15.2831968
  48.1610087   5.1483690  14.3819714  47.7421457   2.0190782   6.1411695
  47.7847282   2.6300596   6.8946093  48.5388136   2.2795743   5.6306537
  45.0384376  16.3458072   3.4730635  45.0341140  17.1981086   2.9814055
  44.7092320  16.6249302   4.3557321  43.6317146   3.2817905   2.9375983
  43.5776128   4.1006921   3.4673874  44.5192610   2.9677741   3.2173876
  53.9014961   3.9703654  15.1592850  52.9373316   4.0107802  14.9918993
  54.2465688   4.2316906  14.2856445  52.4238590   7.5215596   9.3914867
  51.5727954   7.0887918   9.2068483  52.8111238   6.9394757  10.0664171
  41.8493996  13.3300388   1.9702856  42.6546310  13.7011995   2.3822434
  42.2944104  12.8346524   1.2441796  40.0255840   6.2289234   1.3032751
  40.0909997   7.2031583   1.4044857  39.3398690   6.1628643   0.6205703
  53.4892356  17.0056145  11.0037621  53.3665007  17.6922882  10.3116790
  54.4686420  17.0410187  11.0956061  40.8278587   1.2477382   9.7390088
  40.8000481   1.2576713   8.7628188  40.9097930   0.2814640   9.8867581
  39.8753423  14.8627222   5.7266217  39.0694840  15.1666110   6.1640884
  39.9083454  15.4727009   4.9534701  39.1848539  17.7411261  17.4619687
  39.8966457  17.4979800  18.0963009  38.9335302  16.8605310  17.1362082
  43.5271944  16.3946240  18.8537717  44.3696511  16.0463389  19.1808785
  43.4747183  15.9636943  17.9760401  48.1056627  15.9652461   0.1652109
  47.3060593  15.4062469   0.2939645  48.7751813  15.2721824   0.0951553
  50.3554904  14.6777054  17.7530522  49.8521253  13.9127426  18.1206083
  51.2511613  14.4655643  18.0464285  52.3240064  15.7638392   1.2465688
  52.6583675  14.8712113   1.4004638  52.8887064  16.0959010   0.5152089
  39.0384381  11.3464794  18.2226231  39.0973810  10.3862282  18.0507654
  38.3644567  11.6250721  17.5655863  43.4478298  11.6669608   0.6077581
  43.8375657  11.0317050   1.2335390  44.0594658  11.6425671  -0.1388232
  45.5261476  11.4665156  17.7214335  45.4750802  11.8740203  16.8365115
  45.7788066  10.5404274  17.5136022  48.8301003  12.6660564   0.2479123
  48.8162507  12.6889918   1.2255576  49.6429725  12.1729844   0.0647493
  51.3369125  11.4181427  15.1817815  52.2613655  11.7044625  15.0373479
  50.8589468  12.2456529  14.9999109  39.8845999   8.6398153  17.6682762
  40.6348141   8.0685062  17.4577735  39.9554694   8.6966173  18.6453501
  44.5400417   9.7846500   2.6123947  44.0024797   9.3586493   3.3032822
  44.9622496   9.0316610   2.1608390  43.7837191   7.4878679  14.9475917
  43.1772500   8.2573209  14.9807081  44.5566109   7.8678352  14.4669915
  45.7447360   7.8785257   0.8038756  45.9431473   7.5930872  -0.1040216
  46.6510221   7.8115749   1.1815906  48.9744757  10.1324962  18.4217608
  49.8382361   9.8085536  18.1288909  48.6728267   9.3930510  18.9821020
  44.3115718   5.0182749  16.0165276  44.4338491   4.3738125  15.2916405
  44.1894850   5.8551393  15.5177481  44.6242845   3.3611263  13.7153945
  45.1923466   3.8570245  13.0899805  43.7648836   3.3652183  13.2421739
  45.9426192   8.6385836  13.8203328  46.8892496   8.5905303  13.6206412
  45.6866161   9.4880649  13.4063059  50.4011139   6.5436197  18.6765824
  50.6823774   5.6234679  18.7966717  51.2541090   6.9995231  18.6276357
  51.8606328   9.4209261  16.9483149  51.5756794  10.1531610  16.3560463
  52.8365265   9.4769985  16.8259383  42.7488772   5.9742760  18.1577927
  41.9774892   5.3880789  18.0068057  43.2957043   5.7711137  17.3711348
  45.5480181   0.8764256  14.5284720  45.2437786   1.7936253  14.3451343
  44.7442739   0.3634724  14.3789988  46.6785421   4.9045110  17.6150974
  46.4200032   4.4830906  18.4515843  45.8390071   4.8431437  17.1173432
  49.3140966   4.1861043  16.7163725  48.4264096   4.1959930  17.1189154
  49.8079473   3.5907347  17.3171914  50.9476272   2.7523758  18.5241892
  50.8436735   1.8124942  18.7140837  50.7693221   3.1568159  19.4032617
  40.7431672   4.1449161  17.9109341  40.7491385   3.3640415  17.3142689
  40.8393340   3.7059348  18.7813954  46.3657891   2.0122157  18.7386836
  46.0896341   1.1646769  18.3506537  45.5345181   2.5258777  18.7675223
  45.3609659  18.6367175   2.0020245  46.3365083  18.5479372   1.9583058
  45.1661575  19.2342637   1.2705398  39.0761709  13.4175809   1.6614726
  40.0584134  13.4406931   1.6037578  38.8287885  12.7261615   1.0202647
  38.0328558  18.5681865   6.5564480  37.3934356  18.1764336   5.9215254
  38.1991641  17.8002964   7.1448181  38.5792209  16.5141530   8.2997795
  38.2101246  15.7094565   8.6948989  39.0411776  16.8948825   9.0691719
  56.1349009  17.4996311  11.4406121  56.2124169  17.5096854  12.4118891
  57.0118360  17.8007551  11.1587622  55.6950004  17.0294645  14.2091682
  55.1664226  16.2735751  13.8710234  56.2082888  16.5674615  14.8935259
  54.0239786  12.8124699  19.0123247  53.2137098  12.9732708  19.5218990
  54.6009716  13.5378514  19.3232939  55.4633974  11.0023477   4.3270187
  56.2421653  11.5971740   4.4031406  55.6096776  10.4127136   5.1002563
  55.9445839   9.0906613   6.2411335  55.0926136   8.7320072   6.5725968
  56.4488233   9.2368971   7.0706969  55.7634430  11.9957846  11.3278500
  56.3859941  11.3193058  10.9772533  56.0462613  12.7968641  10.8536294
  54.1053602  14.8496775  13.4902372  53.2984289  15.1627680  13.9270184
  53.7745365  14.5856672  12.6043975  56.2476957   9.0888848   2.4947848
  55.5091578   9.1390432   1.8724504  55.9596517   9.7531292   3.1593609
  54.5887787   6.1898063   1.4818827  54.6637153   6.7056259   0.6679649
  54.1705064   5.3638591   1.1628351  53.5603589   7.8409182   6.8802792
  53.5433712   6.9091321   6.6084353  53.2346236   7.7873998   7.8074365
  38.5563271   9.7900044  10.8574122  38.7428755   9.6287540   9.9087340
  39.4341351   9.5675697  11.2500335  54.5660448   9.7565221  16.6270484
  55.1482052   8.9641791  16.5565673  55.1341549  10.4505466  16.2603976
  56.0106983   7.5024383  16.7579017  55.1406327   7.0490866  16.7440530
  56.5863963   6.7292068  16.9520390  53.6636208   3.8386137   0.4630963
  54.3232320   3.2360344   0.8694460  52.8434263   3.3387886   0.5888413
  53.4744486   5.3264931   5.1864235  53.7080724   4.3696849   5.1821887
  54.2870193   5.6972730   4.7914071  38.3442456   5.0841089  17.0767831
  39.2731129   4.8557248  17.2916462  37.9403656   4.1940134  17.0880644
  56.1034562   0.9426195  18.9427009  56.9516526   0.5235725  18.7172756
  55.9533846   1.5267604  18.1664748  54.1221129   2.6346768   5.1536720
  54.2641241   2.2323171   6.0383814  53.4259925   2.0360415   4.8066826
  39.3108371   3.5604326   9.9027257  39.7335361   2.6814499   9.9948523
  40.0575263   4.1381113  10.1446876  37.6674792   6.3623767  10.6170234
  38.4014948   6.3617933   9.9709187  38.0474550   6.8789758  11.3372810
  55.8774877   2.6718711  16.8487160  55.0594073   3.1953016  16.9404037
  55.7694795   2.3517559  15.9405924  55.8840391   2.5996670   1.6266488
  56.3276436   1.8252174   1.2554421  56.5492033   3.2890772   1.5182115
  38.1192471   2.4486534   4.8078448  37.1571156   2.6113543   4.8535887
  38.4213677   3.2142140   4.2717579  52.9506265  17.6153849   6.9382302
  53.6380623  17.5429354   6.2440498  53.4359247  18.0501893   7.6550831
  37.9853116   2.1927927  13.7884544  38.2021363   1.2312460  13.7437905
  37.6286678   2.3498841  12.8983484  40.3273422  14.8720406  17.3621631
  39.4595628  14.7551948  16.9358088  40.2047397  14.4192420  18.2057727
  43.3099127  15.6689603  13.6059057  43.0967324  16.5765930  13.3053742
  44.2719601  15.6882508  13.4203637  47.4521103  16.9037416  16.4782639
  47.6220218  16.5995804  17.3966664  48.3041031  17.3431211  16.2667422
  49.7763386  18.2591064  15.9468744  50.4808665  17.7181622  15.5513452
  50.2387680  18.6301406  16.7248421  54.7889621   0.5715177  14.6363455
  54.2892665   1.3897242  14.4730352  54.4827440   0.0380665  13.8760372
  40.4988697  18.6852074  13.6623952  39.7530669  19.2227757  13.3167895
  40.4579839  18.9132331  14.5992430  43.1159300  18.3158971  12.8453310
  42.1809863  18.5160770  13.0706691  43.2299911  18.8276500  12.0195671
  47.7405187  18.1407501  12.0061792  47.3089240  18.5860718  11.2550252
  47.8756730  18.8860354  12.6271517  50.0847417  16.9514845  12.9937489
  49.2771759  17.3336905  12.5993520  50.7429116  17.6430835  12.8157949
  52.5445467  18.5511630  13.0936474  52.6723745  19.4799373  12.8041497
  52.9327322  18.0540637  12.3393312  40.0566419  17.3485919  10.5605984
  40.0474477  16.8734872  11.4190717  40.8384187  16.9120996  10.1497962
  42.1406481  16.0370934   9.3998824  42.0490329  15.0965953   9.6794303
  43.0715341  16.2145210   9.6541443  44.7985959  16.4048861  10.2787040
  45.0010266  15.4886226  10.0116072  45.0638631  16.3618483  11.2168292
  48.1882198   2.3022248   9.1884916  47.5184163   1.6332617   9.4283428
  48.9520502   1.7427775   8.9285075  53.4682015   0.2530897   9.4908350
  53.9507750   0.7594808   8.8103746  52.6362854   0.7297123   9.5511259
  54.9361029   1.4864695   7.4906025  55.6943853   0.8960404   7.4936197
  55.3691354   2.3547307   7.6699984  40.8545174   0.7874041   7.0051286
  40.0755257   0.5666912   6.4802770  41.3494519  -0.0473290   7.0358071
  39.2246924   0.8910462   2.8413028  39.8765976   1.4656777   2.3782474
  38.8355356   1.5070022   3.4911440  45.3305987   0.7882037   6.5898536
  46.1795186   1.2710597   6.5285944  45.2753063   0.6290791   7.5445955
  50.4334583   0.8187161   8.4778231  51.0179374   0.8917696   7.7130376
  50.5510809  -0.1078805   8.7366650  52.0925939   0.9191159   4.3164889
  51.2545280   1.4197168   4.3072936  51.7997553   0.0159801   4.5130642
  39.5101776  16.7817012   3.8872981  38.8087508  16.6350167   3.2291464
  39.4757082  17.7472920   3.9677899  41.3776720   2.0722088   1.7068093
  41.6686239   2.0168385   0.7872316  42.0929250   2.6018274   2.1147240
  46.2329354   2.9093140   3.7884799  46.6263070   2.1785217   4.2968941
  46.4885618   3.6675109   4.3608658  48.0290661  17.9926104   2.0288763
  49.0088720  18.1165029   2.0553830  47.9993711  17.3824725   1.2583171
  54.9184822  17.4586694   4.9997092  54.7598851  16.5551722   4.6317217
  54.6843733  18.0151087   4.2302241  40.6325288   1.9175567  16.3937649
  40.0452248   1.1814378  16.6318329  41.4954224   1.4833736  16.4689043
  42.9645736   0.7260546  18.6910222  43.8378448   0.6508538  18.2452059
  43.0808210   0.0832238  19.4033275  41.1950785  17.4195505   1.1945513
  40.9263859  17.7365217   2.0661895  42.0672068  17.0479770   1.3700260
  54.0229504  16.1511033  16.9306420  53.3158446  16.1416576  16.2563003
  53.9416731  17.0564943  17.2726768  68.6238006  10.0243860   6.8779690
  68.5128737  10.9980433   6.8346726  67.8956965   9.7488192   6.2976157
  67.5770728   9.2529777  10.5081923  67.6191406   8.8253384  11.3841329
  67.0911598   8.5928255   9.9890710  59.7873457   8.9770320  11.9601071
  59.6923542   8.1091415  12.3905356  60.3925408   9.4125750  12.5776868
  71.1900662  12.3058438   8.8058608  70.7107772  11.6062481   9.2691571
  71.3984987  12.9222017   9.5293614  60.7574136  13.4815140  10.2709732
  60.5357506  12.5490430  10.0623124  61.6417246  13.3743881  10.6554232
  57.6125014   6.7967844   5.7572080  57.1430430   7.5871495   6.0850057
  56.9329241   6.4511317   5.1412919  57.9098565   9.1106748   8.1485514
  58.2053948   8.2376340   8.5055314  58.7505154   9.5018978   7.8890017
  68.4032898  17.4438863   9.1953638  68.8587932  16.7475019   8.6783572
  68.0211336  16.9364264   9.9217530  65.8272801  11.7662499  10.9721017
  66.2409603  11.0366331  10.4834516  66.5905577  12.0114188  11.5377671
  74.3501084   3.4713896  11.6347718  74.5245181   4.0017520  12.4480687
  75.1878891   3.5468629  11.1821137  69.0622200   6.1070042  11.0846728
  69.2152739   5.1466168  11.1730027  68.9010923   6.1800847  10.1255402
  62.3241396   4.2262388   8.3668680  62.3314604   5.1083796   7.9523880
  61.8591173   3.7054696   7.6803731  70.1054633   4.4258897   6.7307134
  70.6221520   4.0442295   7.4751794  70.8207303   4.8344345   6.2111592
  58.9868257   6.8006462   8.9895231  59.3854108   6.3444615   9.7506744
  58.8825237   6.0694569   8.3697051  63.9170121   8.0845952   8.5426159
  64.6987549   7.6096834   8.8996016  63.4795251   7.3881029   8.0132522
  74.9558287   5.0253704  13.8019421  74.1828885   5.6257200  13.7530616
  74.9939120   4.8505792  14.7540683  61.0544680   3.1641524  12.4882496
  60.7094194   3.7625023  11.7962259  60.3500959   3.2819826  13.1650419
  68.1419863  12.5853032   5.9209404  68.1011713  12.7461969   4.9671434
  67.7996987  13.4373092   6.2645989  63.6967601  10.8383491  12.5941256
  63.0789142  11.5091256  12.9674610  64.3581630  11.4059346  12.1546678
  71.6880552   3.7311977   8.8666143  71.2006964   3.1202785   9.4404248
  72.0766870   4.3435589   9.5167842  60.6081220   4.9842486  10.4620703
  61.2358247   5.5224928  10.9917809  61.2055671   4.6295303   9.7731129
  62.0737910  12.8508776  13.5240846  62.0367488  13.8204261  13.3785757
  61.1583258  12.7146044  13.8597280  57.8424477  12.4222121   4.3185453
  57.8795894  12.8549132   3.4422990  58.2642571  13.0950231   4.8837742
  71.7067245  14.2344683  11.0555647  70.7348658  14.2429247  11.2229055
  71.8593571  15.1754170  10.8372072  72.0931294   2.5074408  12.9168007
  71.2526361   2.6349839  12.4500543  72.7403660   2.7366498  12.2200847
  64.8573711   0.6258466   9.7501179  64.8314765  -0.3287391   9.8765199
  63.9870242   0.9096227  10.1016655  69.7892626  15.8734957   7.3922690
  70.2126675  15.0241383   7.1240756  70.5762407  16.4650179   7.3334367
  71.0867605  13.6833982   6.3961619  70.9001387  13.0371474   5.7022303
  71.1675597  13.1126050   7.1908107  72.7998456  12.2913139  14.6543849
  72.7273872  11.6821283  13.8895987  72.8789606  13.1637161  14.2137315
  67.2634621   9.1922880   4.5446739  66.6578344   9.9245992   4.3026010
  67.9292547   9.2471550   3.8359448  67.3292136   7.6866170   1.2321599
  67.9919851   8.0086927   1.8690634  67.8611742   7.0211116   0.7374301
  74.5364482   8.6645879  12.7274056  73.8467468   9.3649473  12.7149251
  75.1562494   9.0076501  12.0521363  70.7480349   9.4031511   5.3012758
  70.0431821   9.6143125   5.9597418  71.4001227   8.9512544   5.8710166
  70.5017149   7.6040456  14.5786022  70.4679037   8.3023965  15.2613385
  69.7976412   7.9138886  13.9728986  62.4164385  10.0652603   7.5078708
  61.8912060   9.4652175   6.9745356  63.0567745   9.4393374   7.9181259
  63.7705931  13.5775215  10.0820110  63.6946815  13.3088064   9.1573472
  64.5070059  13.0163675  10.3997227  62.7107937   8.8256583  10.9997899
  63.2727912   8.8051244  10.2068991  63.0859689   9.5632162  11.5263571
  69.0910461  14.3979264  11.6616211  68.9094460  15.1105237  12.3009865
  68.6445792  13.6245398  12.0594437  63.8376267  13.2205159  15.6569582
  63.2425687  13.8780390  16.0963485  63.2457825  12.9532892  14.9262028
  69.5417633   8.7169143   2.9293030  69.9810992   9.0575346   3.7411786
  70.1891912   9.0317353   2.2528840  60.5737509   9.3457140  14.9761427
  60.6371932  10.0806125  15.6254533  59.5949753   9.2575773  14.9468737
  67.2517098  15.1822813   6.5201613  68.0521818  15.5124625   6.9702201
  66.8504318  15.9928573   6.1816725  61.9194617  15.0031237  16.2950771
  61.5618429  15.3255218  15.4576947  61.1502999  15.0584254  16.8892174
  72.7291346   0.3961064   2.1282721  72.2727261   0.5135452   2.9788226
  73.4238135   1.0703195   2.1813801  74.3747718  14.8659701   1.4751416
  74.7869791  15.7391012   1.5897013  75.1411550  14.2626120   1.4738641
  57.2802335  11.5273532  13.8328350  56.7813990  11.5269544  12.9950856
  57.4427993  10.5707553  13.9605229  57.2120099  14.4578042  10.4247395
  58.1110214  14.1402647  10.5852405  57.0774851  15.0376055  11.1893115
  75.4021866  15.0771547  16.4841298  75.2123524  14.1241120  16.4034674
  74.5191566  15.4024122  16.7743980  66.2152563  14.4744679  15.1028137
  66.2219636  15.2943014  15.6445678  65.3465169  14.0932830  15.3646204
  66.9437938  18.1555145   4.9561641  66.7268518  18.2681788   4.0137146
  66.7106261  19.0242615   5.3340805  60.3746031  17.0594206   6.9228701
  60.5696336  16.7297683   7.8292845  59.7749055  16.3600354   6.6054094
  69.5481264  17.7138301   2.0780766  70.1283260  17.0389302   1.6593459
  69.7207452  17.5246543   3.0199647  69.5597468  17.4300240   4.7923119
  68.5986666  17.5728931   4.9365822  69.7617552  16.7628941   5.4674988
  72.4309028   6.3702532  16.7537144  71.7480639   6.7406109  16.1760319
  72.4775918   5.4461149  16.4436725  59.5421146  12.9654187  14.5015302
  59.6921161  12.8014716  15.4537806  58.7347638  12.4364601  14.3352440
  62.3377760   1.2586133  10.8972997  61.5116438   1.1789713  10.3763310
  62.0447084   1.9826703  11.4895801  67.1923352   0.9998011  14.4167648
  67.2425275   0.4771087  15.2236046  66.2198406   1.0572905  14.3151857
  70.1076253   4.8370851  14.9934049  69.3960058   4.7271449  15.6642236
  70.0687019   5.7918574  14.7951238  71.4391414   9.6383651   1.2033004
  71.0061804   9.7189209   0.3259882  71.9141699  10.4768732   1.2385802
  66.6174210   3.5307333   1.5424886  66.0634427   3.3231512   2.3213679
  66.2020412   2.9908740   0.8610648  62.3708032   6.3547058  12.0484762
  61.6558159   6.4718134  12.7142194  62.4500288   7.2746649  11.7013716
  62.3760944   6.5262198   6.7896110  61.4190852   6.2873443   6.7328059
  62.6826272   6.2568992   5.9029942  67.8769032   6.7456047   5.6494499
  67.6181881   7.6314924   5.3104327  68.5895035   6.5056220   5.0236365
  67.0147978   7.0549028  16.9224182  66.5111405   6.3033931  17.3084197
  67.8447013   6.9913971  17.4301050  68.7862547   6.3069229   8.3471436
  68.4088845   6.8463879   7.6254579  69.1107599   5.5516316   7.8135494
  60.1172739   6.5312626  13.6063897  60.0466325   7.0552723  14.4168275
  59.6648923   5.7023053  13.8660857  63.0722958   3.6950876   0.2236177
  62.9855935   3.5007940   1.1786813  62.6774367   4.5716654   0.1714896
  56.6198746   3.5810641   7.4609448  57.0857934   3.7142399   8.3193217
  57.3550938   3.4275389   6.8644761  68.1008743   7.8551456  12.9151581
  68.4901421   7.2060742  12.2854682  67.5265935   7.2605672  13.4443322
  65.1364269   3.9780931   7.8587820  64.2005541   3.9963426   8.1444841
  65.5759734   3.6332595   8.6535632  59.9195360   5.5776732   6.3842170
  59.0142644   5.9175112   6.1836619  59.8517163   4.6235307   6.2260004
  63.3466077   5.8976465   4.1948547  64.1581025   5.6190397   4.6800570
  63.7202360   5.9994456   3.3086250  69.3294561   3.3395751  10.9732518
  68.8517492   3.3268763  11.8357379  68.6402775   2.9648115  10.3940609
  72.6820140  18.8243181  17.5151717  72.9425770  19.2548081  16.6818405
  73.4093802  19.0873582  18.1109650  60.3958213  11.3990264  16.9065278
  61.0363786  11.5214767  17.6333937  59.5648717  11.5454819  17.3979624
  66.0468510   6.7666041   9.7258658  66.7965751   6.2725565   9.3659016
  65.7691784   6.2084217  10.4801045  61.2232769   2.9220667   6.1694520
  60.6335745   2.1897815   6.4513929  61.9456704   2.4287150   5.7583306
  64.9456423   5.3514822  12.0847265  64.0760179   5.8055638  12.1254687
  65.4113978   5.7105785  12.8656127  65.5105374  11.2495827   3.9227541
  64.6835457  11.0652062   3.4628729  65.1726547  11.4794945   4.8249737
  72.5923140  10.5761832  12.4812086  73.0913684  11.1978296  11.9098302
  71.7763239  10.4178519  11.9581333  69.2443518   3.9583469   2.1717742
  68.2975481   4.0191679   1.9188646  69.4348433   4.8504014   2.5201695
  66.9486423  11.6531593  15.0072549  66.8514865  11.2273843  15.8682974
  66.6155584  12.5511374  15.1781792  69.9266190   6.1174571   3.8174042
  70.8322317   5.9888564   4.1512952  69.9767969   7.0034617   3.4035558
  60.6257388  10.7660354   9.6209666  61.3158665  10.5107697   8.9854672
  60.6347601  10.0318229  10.2608842  67.6071199  12.8161623   3.0113263
  67.1893893  13.7073698   3.1035167  66.8609323  12.2422157   3.2876531
  57.8584862   8.9682391  14.9401448  57.5708733   8.6047771  15.8004833
  57.1082015   8.7029683  14.3607926  64.7500157   8.7145657  17.0789336
  64.1609053   8.3186833  16.4126088  65.6005292   8.2710685  16.8856559
  69.0778388  14.0340205  14.9805778  68.1181768  14.1728882  14.8887282
  69.2091207  14.3174796  15.9115660  74.9112738   6.5170696   3.6655637
  74.2933741   6.2940790   2.9245439  75.0657880   7.4526128   3.4059007
  75.0108239  12.1735401  16.2188851  74.0935164  12.3279264  15.8975851
  75.4633076  12.0175132  15.3602419  73.2782604  15.0108771   3.9725892
  72.6545450  14.3101716   4.1995293  73.5036708  14.8124993   3.0400899
  70.3908193   9.8974859  10.8196688  69.4232502   9.8171593  10.7051046
  70.6961694   9.1498428  10.2726023  63.0582722  14.2133262   6.9215309
  63.2904639  15.1225891   6.6525251  62.0955994  14.2588043   6.9321674
  58.8901655   9.5981493   2.0471438  58.7389946  10.5104865   2.3431570
  57.9736547   9.2447898   2.1358732  64.1608383  11.8136140   6.1772238
  63.9126116  12.7123491   6.4847224  63.5926175  11.2626386   6.7481600
  64.8350801  16.0977037  12.8715858  65.4801498  16.8081315  12.6920710
  65.3424554  15.5273619  13.4736093  63.0059195  16.9725831   5.9856063
  62.0760224  17.1196029   6.2522309  63.4268144  17.7946978   6.3207250
  68.1025609  11.9057432  12.5541788  67.7273750  11.7682871  13.4550007
  68.8457808  11.2892397  12.5677648  70.4902327  12.8422004   1.7576649
  70.9641933  12.4577642   2.5219308  69.6339255  13.0379546   2.1632993
  71.0888464  16.4453709  14.8484794  70.2644058  16.0642125  14.4890052
  71.1970375  17.2393898  14.2804855  75.2657501  17.5431733   2.0574901
  75.8903449  18.2706716   2.2820360  74.4207381  17.9784881   2.3129922
  59.0901165   3.8649455  14.2986492  58.1946759   3.6451349  13.9464142
  59.1393230   3.2000553  15.0113201  71.6298215  11.7512630   4.0478507
  71.2686977  10.9491034   4.4734737  72.5901025  11.5616150   4.0953121
  58.8251016  15.5236376  12.7397226  59.1425634  14.6463993  13.0173095
  59.0107081  16.0348460  13.5374293  64.8466765  14.2371829   0.4426369
  65.0758316  13.3592357   0.0869989  64.2938361  13.9888399   1.2098527
  63.4592617  13.7574105   2.8208417  63.9433659  13.3894018   3.5677498
  63.5517529  14.7204818   3.0013356  68.1161861   3.3964938  13.3942502
  68.7043275   3.6807183  14.1120961  67.7285101   2.5720054  13.7556709
  68.7770515   2.9178423   4.7296698  68.9430357   3.3066348   3.8455759
  69.1726860   3.5875993   5.3238842  66.3998030  15.2324894   3.1992387
  65.5167805  15.6059918   3.3841030  66.8512850  16.0126247   2.8487491
  65.6704814   5.0743300   5.4126293  66.4595106   5.6533935   5.5133667
  65.5313562   4.7832457   6.3422969  66.6252547   6.0461998  14.3403414
  66.6467609   6.4399693  15.2379937  66.9288981   5.1435128  14.5146861
  66.7105138   1.9715934   6.3020667  66.5687208   2.7418416   6.8762323
  67.4314052   2.2833306   5.7126340  63.8566402  16.3375312   3.4487084
  63.8668037  17.1941441   2.9635790  63.5355653  16.6172988   4.3351270
  62.5109498   3.3233879   2.8794844  62.3238760   4.0030429   3.5440066
  63.3873105   3.0040547   3.1868717  72.6149524   3.8811743  15.3364475
  71.6562381   4.0935682  15.3047846  72.7075928   3.5392911  14.4304923
  71.1541004   7.6345345   9.2362633  70.2804404   7.2288148   9.0805213
  71.5914625   6.9630515   9.7995950  60.6923985  13.4333572   1.8692203
  61.4328953  13.7925395   2.3827634  61.1969758  12.8245548   1.2895239
  72.3601715  16.9769915  10.9994072  72.2164854  17.6591752  10.3060386
  73.3394893  17.0171978  11.0726933  59.8125688   1.1967525   9.7638157
  59.7012953   1.2559195   8.7977562  59.8086818   0.2235657   9.8792273
  58.7618227  14.8558000   5.7261630  57.9635930  15.1081940   6.2092141
  58.7322248  15.4741293   4.9602041  57.8426227  17.7906431  17.2203188
  58.5627804  17.5321418  17.8522252  57.4972093  16.9041334  17.0160197
  66.9444924  15.9619204   0.1570942  66.1520823  15.3919639   0.2759596
  67.6261707  15.2811839   0.0839804  69.1833567  14.7455963  17.6238389
  68.8179041  13.9652451  18.1025887  69.8651947  15.0605397  18.2459370
  71.1924153  15.7448283   1.2433983  71.6196309  14.8962305   1.4121156
  71.7317736  16.1147227   0.5106547  57.8937630  11.3634584  18.2273947
  57.9675274  10.4111342  18.0233195  57.2199970  11.6607483  17.5826438
  62.2766422  11.6539618   0.4793946  62.3520283  10.7168826   0.2133123
  62.7958245  12.0794197  -0.2240313  64.4662833  11.4672245  17.7081008
  64.2725801  11.9084956  16.8547584  64.6091000  10.5333602  17.4486913
  67.7068741  12.6581894   0.2567009  67.7192732  12.7100352   1.2321020
  68.5669829  12.2549605   0.0648278  70.2090112  11.3591025  15.1650221
  71.0872324  11.7717183  15.0632888  69.6288092  12.1369216  15.0619474
  58.7216388   8.6528295  17.7699803  59.3604573   7.9592805  17.5823738
  58.8084452   8.7455954  18.7413825  62.7650075   7.5709781  15.1167390
  62.0366242   8.2253499  15.0412884  63.4353149   7.9459412  14.5026450
  64.5415522   7.9678213   0.9518804  64.6695464   7.4414864   0.1560365
  65.4630108   8.0115198   1.2806479  67.7834903  10.1261465  18.4232504
  68.6536512   9.8016019  18.1676173  67.4343693   9.3879002  18.9537468
  63.2877376   5.0361339  15.9822263  63.2688885   4.4189165  15.2279278
  63.0859362   5.8960592  15.5479188  63.5136538   3.3559575  13.6555227
  64.0173941   3.8997105  13.0199318  62.6180420   3.3621112  13.2481648
  64.8447239   8.6466457  13.7493230  65.7895273   8.7701546  13.6020033
  64.4724333   9.4831086  13.3966937  69.2711937   6.5168976  18.6640507
  69.5879316   5.6157045  18.8287532  70.0943476   7.0258473  18.6713629
  70.7521797   9.3413038  16.8773684  70.4155735  10.0928971  16.3336969
  71.7202867   9.4769680  16.7645098  61.7144572   5.9051829  18.1939141
  60.8873950   5.3969618  18.0419551  62.1757227   5.7781064  17.3447754
  64.4340545   0.9289772  14.5934754  64.1279735   1.8428939  14.3869823
  63.6584919   0.4077779  14.3517980  65.5547081   4.8744544  17.5899590
  65.1685817   4.5343312  18.4162236  64.7481696   4.8829567  17.0286281
  68.1168757   4.1029937  16.6537233  67.2364148   4.2072425  17.0693075
  68.5909396   3.5589381  17.3121473  69.8493696   2.7624121  18.5391002
  69.6871977   1.8322772  18.7337333  69.6547648   3.1843160  19.4063786
  59.6908880   4.1325651  17.8715621  59.6228090   3.3459283  17.2877648
  59.6404287   3.7206536  18.7544157  65.2523948   1.9967964  18.7485324
  64.9181149   1.1728583  18.3523113  64.4464370   2.5520981  18.7980165
  64.2135226  18.6139254   1.9882377  65.1901624  18.5408415   1.9477252
  64.0122173  19.2306918   1.2746649  57.9386380  13.3466070   1.7009092
  58.9190073  13.4516582   1.6529689  57.7304043  12.8238510   0.9069725
  56.9026093  18.5540023   6.5688770  56.2510609  18.1637791   5.9452505
  57.0604965  17.7894890   7.1658849  57.4466229  16.4957832   8.3111322
  57.0871221  15.6981936   8.7385176  57.8915392  16.8994734   9.0787493
  75.0253142  17.3854166  11.4265139  75.0459661  17.4975076  12.3949544
  75.8203429  17.8632169  11.1483201  74.5426926  17.0278438  14.1974312
  74.0033753  16.2817221  13.8586699  75.0549064  16.5621456  14.8763631
  72.9949580  12.7222920  18.9508671  72.1369525  12.8244884  19.4114854
  73.4945817  13.4882216  19.3004723  74.3242702  11.0265795   4.3260065
  75.0996937  11.6249916   4.3556329  74.5153007  10.4309008   5.0792987
  74.8594935   9.0860248   6.2439818  73.9748711   8.7390985   6.5004261
  75.2820326   9.2550195   7.1006807  74.6923514  12.0043440  11.4099765
  75.2478025  11.3928749  10.8963949  74.8998880  12.8678518  11.0000501
  72.9432484  14.8198712  13.5214633  72.1919349  15.2717600  13.9542441
  72.5767950  14.6148948  12.6349694  75.0744967   9.0864790   2.5168686
  74.5968015   9.3507371   1.7172421  74.7651903   9.7791931   3.1399073
  73.3343389   6.1603668   1.5861138  73.4207296   6.7248903   0.8056530
  72.9983650   5.3291414   1.1950339  72.4954942   7.8280579   6.8627971
  72.3315860   6.9278606   6.5332625  72.0360608   7.8188578   7.7343359
  57.5015774  10.0030177  10.7541607  57.6459325   9.7449143   9.8244180
  58.3250529   9.6746268  11.1758934  73.4454856   9.7446874  16.6244181
  74.0692479   8.9887479  16.5409945  73.9693264  10.4876130  16.2830519
  74.8949194   7.4814925  16.6809946  74.0104531   7.0663170  16.7826426
  75.4596457   6.6961993  16.8512387  72.5295563   3.8236419   0.4356746
  73.1986567   3.2297513   0.8372276  71.7181794   3.3046758   0.5373107
  72.3361956   5.3564480   5.2441058  72.5305961   4.3904994   5.2038586
  73.0911494   5.7084224   4.7454505  72.7420187   5.8669372  10.6198843
  73.5474712   6.3837988  10.7217503  72.4783201   5.8159749  11.5616149
  72.7971200   6.6108735  13.2880880  71.9951345   6.9810315  13.7119100
  73.3633320   7.4080535  13.1973448  57.2631756   5.1528046  17.2070832
  58.1840317   4.8601901  17.3472723  56.8163743   4.3025056  17.0389372
  74.9614836   0.9153856  18.9663935  75.8251320   0.5162138  18.7684511
  74.8232200   1.5020128  18.1901119  72.9080358   2.6621510   5.2030416
  73.0575483   2.1576863   6.0271531  72.2324616   2.0841038   4.7831381
  58.3738988   3.5496115   9.4876476  58.7068786   2.7056669   9.8454563
  58.7353897   4.1718775  10.1372440  74.7102697   2.6235800  16.8607346
  73.8744989   3.1213093  16.9563145  74.5609637   2.1914801  16.0046829
  74.6909453   2.5583993   1.7285644  75.2000611   1.9295977   1.1998248
  75.3741164   3.2022803   1.9903300  56.9344574   2.5750056   4.6726251
  55.9690488   2.5637388   4.8468310  57.0459435   3.4878466   4.3837791
  71.8158703  17.5899027   6.9407662  72.5032790  17.5417803   6.2450771
  72.2712299  18.0796495   7.6421761  56.8189250   2.5993726  13.4439726
  56.4613424   1.7152294  13.6087341  56.1899230   2.9931855  12.8045763
  59.1834464  14.4092506  17.3119473  58.2629005  14.6337933  17.1122313
  59.3847215  15.0143120  18.0585051  62.1398141  15.6208873  13.4048413
  61.9215946  16.5529123  13.2088114  63.1123824  15.6792673  13.3300453
  66.3551219  16.8678980  16.5020256  66.4762628  16.6077704  17.4412189
  67.1940548  17.3429055  16.3286355  68.6565283  18.2833212  15.9779256
  69.3651073  17.7023457  15.6687387  69.0470648  18.6196306  16.8145014
  73.4708032   0.4974885  14.7939004  73.1026325   1.3380929  14.4783964
  73.4117592  -0.0288108  13.9755031  59.3822811  18.7235024  13.6480138
  58.6100247  19.2534684  13.3529658  59.3176959  18.8347419  14.6051945
  61.9837875  18.3339351  12.8404257  61.0500986  18.5170638  13.0928853
  62.0654487  18.8480573  12.0147559  66.6425349  18.1536090  11.9895067
  66.1460932  18.5934429  11.2759497  66.7371069  18.8809639  12.6400102
  68.9656651  16.9308874  12.9502209  68.1339658  17.3153011  12.6076179
  69.5767343  17.6784949  12.8603340  71.4294437  18.5532982  13.1056319
  71.5323548  19.4865864  12.8207932  71.7803676  18.0667542  12.3289011
  58.9297425  17.3531208  10.5746833  58.9074108  16.8631308  11.4254688
  59.6988859  16.9024353  10.1595561  61.0132662  16.0496314   9.3750608
  60.8826650  15.1173812   9.6729566  61.9324331  16.2116710   9.6759785
  63.6688443  16.4035281  10.2807395  63.8362989  15.4637263  10.0641003
  63.9005957  16.3858075  11.2288691  67.1283109   2.2994682   9.3581386
  66.3948918   1.6854878   9.5716164  67.7935952   1.7020379   8.9829230
  72.3509419   0.5558495   9.7237643  72.8162190   0.8279391   8.9116976
  71.4229434   0.5676125   9.4350440  73.8914107   1.4049618   7.4709013
  74.5862632   0.8426282   7.1089708  74.3544911   2.2193633   7.6898136
  59.6943512   0.8044412   7.0053037  58.8643668   0.5645382   6.5757417
  60.1428011  -0.0499166   7.1079765  58.0499997   0.8157092   2.8988708
  58.6831204   1.3710189   2.3929179  57.5996691   1.4790262   3.4604364
  64.1867273   0.8309538   6.4514181  65.0666558   1.2336255   6.5942590
  63.9269383   0.5848406   7.3484627  69.6450416   0.7545441   8.5342223
  69.7641245   0.8365341   7.5810197  69.3404098  -0.1632966   8.6103935
  70.9471129   0.9271276   4.3230287  70.0980567   1.4018232   4.2563227
  70.6680683   0.0114142   4.4797234  58.3848287  16.7741542   3.8646582
  57.6617809  16.6408255   3.2272471  58.3139523  17.7275720   4.0187249
  60.1443501   2.0274110   1.6815291  60.4001764   1.9475273   0.7531550
  60.8022340   2.6588483   2.0244717  65.0916174   2.9074663   3.7835691
  65.4157229   2.1055301   4.2283785  65.3878248   3.6068687   4.4056651
  66.8898215  17.9849706   2.0325008  67.8696802  18.1083809   2.0546056
  66.8542835  17.3781896   1.2598381  73.7858421  17.4666049   5.0039649
  73.6126810  16.5573909   4.6552679  73.5408498  18.0127933   4.2299727
  59.4802960   1.8909243  16.4112862  58.8443281   1.1795121  16.6014701
  60.3169286   1.4195200  16.5123395  61.8059528   0.7572218  18.6520720
  62.6975841   0.6284638  18.2589988  61.8107655   0.0851391  19.3440524
  60.0559162  17.4367039   1.2059511  59.7396530  17.6939884   2.0821206
  60.9272029  17.0740678   1.4004651  72.8925987  16.1209354  17.0079576
  72.2163753  16.0648345  16.3019078  72.8065135  17.0645075  17.2536091
  85.3646385   9.3147268  10.5740020  86.2811821   9.3794059  10.9230105
  85.5149208   8.7993465   9.7728285  78.5730081   8.8528273  12.0192799
  78.5839907   8.0535995  12.5813557  79.3586380   9.3133494  12.3479744
  79.6288145  13.4203557  10.2932641  79.4023245  12.4942868  10.1003229
  80.5864235  13.3535508  10.4746962  76.1588668   6.5532509   6.0777031
  75.9101286   7.4902246   6.2039825  75.7123086   6.4104963   5.2137448
  77.0607798   8.9868796   8.1363399  77.7710528   8.6887890   8.7157683
  77.5134364   9.6959274   7.6541018  84.4562114  11.8269418  10.9694649
  84.6891238  10.8944558  10.7428809  85.3267719  12.1744122  11.2009638
  81.0808002   4.1567909   8.4508820  81.2568267   5.0114076   8.0040941
  80.7297021   3.6410851   7.6973460  82.6571382   8.0530977   8.5483891
  83.4515741   7.5565852   8.8500003  82.2356223   7.3798180   7.9751189
  79.8790801   3.1993204  12.4291912  79.4948862   3.7309250  11.7084371
  79.2122768   3.3568896  13.1323215  82.4669022  10.8411102  12.5886022
  81.9056172  11.5494854  12.9766366  83.1570661  11.3716451  12.1392594
  79.3217500   4.9946679  10.3437349  79.9023045   5.5378872  10.9260152
  80.0135277   4.6027816   9.7609707  80.9065560  12.8758384  13.5722760
  80.9047104  13.8374287  13.3852610  79.9813966  12.7748697  13.8867677
  76.7656093  12.4565334   4.3112734  76.6675376  12.8915901   3.4342123
  77.0743077  13.2066312   4.8609181  83.6813311   0.4080061   9.8163231
  83.8581330  -0.5352678   9.9849284  82.7656146   0.5587016  10.1194137
  86.2436344   9.5294352   4.1341376  85.4628310  10.1188760   4.1637332
  86.9555919  10.1825920   4.0891769  86.0539469   7.8205501   1.4343573
  86.3845017   7.7814053   2.3453529  86.5390870   7.1063613   0.9833295
  81.1193389  10.0509378   7.4222256  80.9041295   9.7063339   6.5320866
  81.7317519   9.3644579   7.7679157  82.4564566  13.5160900  10.0429580
  82.5401038  13.3873582   9.0866593  83.1925473  12.9625393  10.3858325
  81.4073547   8.9231371  10.9307188  82.0235550   8.7651146  10.1860530
  81.9084924   9.5616718  11.4859391  82.5711554  13.2999759  15.7655828
  81.9499252  13.9433103  16.1693825  82.0565999  13.0282447  14.9791219
  79.3958973   9.3180740  15.0201265  79.4694433  10.0690667  15.6443445
  78.4246683   9.2907748  14.9030418  86.4112980  15.5616547   6.3387966
  86.7009570  16.0111044   7.1577226  85.8922358  16.2570653   5.9005665
  80.6445427  15.1786305  16.4322718  80.5643023  15.4236451  15.4907592
  79.7083318  15.0172238  16.6878219  80.2550945   9.1983507   4.7988416
  79.8204050   9.9342424   4.3109729  79.6360785   8.4818798   4.6316948
  76.1583878  11.5737602  13.8385927  75.6483983  11.6305287  13.0055655
  76.3066759  10.6116214  13.9456072  76.0385607  14.4001160  10.4973808
  76.9813285  14.2616074  10.6627412  75.8368096  15.1052300  11.1322656
  84.9184068  14.5405697  15.0354833  85.0461104  15.3025780  15.6254481
  84.1061877  14.1254370  15.3938066  85.6372157  18.0718340   4.9998731
  85.6716014  18.2105277   4.0378832  85.4868574  18.9606839   5.3554024
  79.2250360  17.0616022   6.9291976  79.4303658  16.7235629   7.8290460
  78.5825928  16.3968120   6.6293621  78.3985260  12.9665865  14.6148603
  78.6176324  12.5673741  15.4811048  77.5767643  12.4899468  14.3756545
  81.1222326   1.1619891  10.9023754  80.3319354   1.1184147  10.3368617
  80.8823090   1.9484714  11.4338241  85.7502849   1.2489230  14.3163312
  86.1288902   0.4215315  14.6681513  84.8134996   1.1641061  14.5889814
  85.6530980   3.4660767   1.7722451  84.8937102   3.2514429   2.3487466
  85.3645325   3.1098084   0.9242680  81.1107954   6.3712567  11.9111785
  80.5001311   6.4951504  12.6665413  81.2170950   7.2952396  11.5941745
  81.2143905   6.3823543   6.8939805  80.2561527   6.2676400   6.7483321
  81.5539688   6.1565610   5.9986760  86.0206975   6.8543866   4.5476016
  85.8604665   7.8204826   4.4849917  86.9299591   6.8775516   4.9134934
  85.7924092   7.1349263  16.9574426  85.2380664   6.4228357  17.3576537
  86.6707833   6.7037548  17.0369196  78.9139628   6.5502585  13.6186318
  79.1093441   6.9944310  14.4575568  78.5322105   5.7011767  13.9241114
  81.9160695   3.6458326   0.2373816  81.8500147   3.5077994   1.2016206
  81.5321513   4.5262029   0.1593988  76.5989031   4.3725823   3.0395427
  77.2646879   4.7750589   2.4400907  76.0609404   5.1688614   3.2214797
  86.7261829   7.8262301  13.3041264  86.9505324   7.3549825  12.4750879
  86.0645727   7.2142902  13.6796359  83.8978013   3.8778568   7.9117820
  83.0120751   3.9455517   8.3112636  84.4479083   3.6720443   8.6890012
  78.6269622   5.4261856   6.5915210  77.8743586   5.7315758   6.0434588
  78.9508272   4.6276001   6.1238059  81.9487494   5.5975957   4.3837266
  82.9143959   5.4678580   4.4796120  81.8585096   6.0037358   3.4941319
  81.1918233   6.4569070   1.8813038  80.3240481   6.7822653   1.5982352
  81.8180245   7.0408201   1.4072297  79.2284524  11.4595520  16.8983605
  79.8992699  11.5169766  17.6077721  78.4113707  11.4490031  17.4357530
  84.6937021   6.4650441   9.4673639  85.5608839   6.1002769   9.2581975
  84.6286117   6.2433622  10.4101947  80.0277116   3.0119188   6.1626199
  79.5400945   2.1927391   6.3872247  80.7730911   2.6633964   5.6522250
  83.6720222   5.2396754  12.2608487  82.8659610   5.7752809  12.1302750
  84.1116336   5.6858163  13.0160043  84.1232327  11.2814569   3.9191459
  83.3853742  10.8093308   3.4789706  83.7459873  11.4443496   4.8191141
  85.4127393  11.5032469  15.1188519  85.3977355  11.3677157  16.0693255
  85.4567670  12.4675065  15.0316068  79.3838070  10.5423943   9.5129096
  80.0224058  10.5123726   8.7698507  79.8361983   9.9788522  10.1665030
  86.2297982  12.7404938   2.9951725  85.9135449  13.6672753   3.1222088
  85.4545417  12.2449310   3.3357656  76.6043858   9.0283755  14.8988503
  76.5279913   8.7154216  15.8229718  75.9075848   8.5046096  14.4693153
  83.5508150   8.7228912  17.0795865  83.1073547   8.3835576  16.2876522
  84.4526212   8.3533271  16.9623137  81.9172128  14.2296694   7.0108897
  82.1811304  15.1187236   6.7030374  80.9644705  14.2633674   6.8699398
  77.7492290   8.9069454   1.7073218  78.1834235   9.6637539   2.1487642
  76.8105136   9.0584019   1.9415539  82.9791969  11.7997151   6.2837006
  82.7428753  12.7069836   6.5672726  82.3701330  11.2641253   6.8226042
  83.6392405  16.0174686  12.8835774  84.2657138  16.7324839  12.6283675
  84.2142352  15.4697715  13.4520298  81.8577913  16.9535471   6.0030263
  80.9272069  17.1188215   6.2540970  82.2830553  17.7788377   6.3279144
  77.9521081   3.9157633  14.3050986  77.0091300   3.8051588  14.0713746
  78.0237823   3.2266165  14.9944011  77.7253492  15.5443198  12.7154327
  78.0295934  14.6869707  13.0548651  77.8837547  16.1153462  13.4786022
  83.7221326  14.2703713   0.4886897  84.0357866  13.3962054   0.2170409
  83.1173522  14.0371482   1.2211769  82.2567960  13.7415723   2.7744454
  82.7907817  13.2676207   3.4265275  82.4022060  14.6780035   3.0454914
  78.8314418  10.9572947   3.2559717  78.0913934  11.4135612   3.7106145
  79.2115495  11.7162440   2.7624523  86.8624893   4.0131850  14.0623910
  87.3391354   3.6255596  13.3011475  86.1515973   3.3545682  14.1504670
  85.2242265  15.2405361   3.2162049  84.3755609  15.6298757   3.5001701
  85.5350858  15.9156792   2.6001033  84.4372084   4.7507869   5.3408527
  85.0649300   5.5011031   5.2622886  84.3517589   4.6308196   6.3141667
  85.0902968   6.0422652  14.5071673  85.2282673   6.4435794  15.3879863
  85.7882198   5.3527867  14.4881835  85.3095771   1.9138899   6.4043008
  85.1303233   2.6776118   6.9865302  86.1844924   2.1248699   6.0405646
  82.6867607  16.3185512   3.4645788  82.7474587  17.1697458   2.9736109
  82.3905413  16.6201124   4.3521101  81.2954081   3.2804390   2.9093230
  81.2752320   4.1011026   3.4388632  82.1727597   2.9261999   3.1747255
  79.5897843  13.2660040   1.9279441  80.3724358  13.6849182   2.3338267
  80.0314683  12.8104897   1.1806716  77.7150506   6.2196060   1.2884229
  77.7973757   7.1895064   1.4228081  77.0146747   6.1950941   0.6141278
  78.4200639   1.4208764   9.6904449  78.4291272   1.3480204   8.7199915
  78.4981266   0.4752231   9.9250966  77.5494376  14.8129417   5.6986578
  76.7792569  15.1417620   6.1814834  77.5863780  15.4496883   4.9472861
  76.9076283  17.7647053  17.4229803  77.5937257  17.5085585  18.0775428
  76.5778789  16.8926202  17.1494984  81.2951771  16.3557581  18.8690804
  82.1217143  15.9082356  19.1082521  81.1422753  15.9777466  17.9794988
  85.7742444  16.0379556   0.3732910  85.0237617  15.4071198   0.4574177
  86.2635833  15.6332265  -0.3644828  76.7807925  11.3951143  18.2146331
  76.7728794  10.4286164  18.0876647  76.0627591  11.6781467  17.6075738
  81.2463470  11.5418854   0.5475193  81.6223618  11.0886204   1.3257642
  82.0276048  11.7397172   0.0087480  83.3237392  11.4700507  17.7170564
  83.1516006  11.9111539  16.8594963  83.4616720  10.5341087  17.4577349
  86.2431021  12.2554483   0.2402949  86.4101362  12.6192269   1.1366816
  86.9475914  11.6036020   0.1448148  77.5957525   8.6444171  17.7039961
  78.3104763   8.0205115  17.5358440  77.6505120   8.7392299  18.6787361
  82.2094885   9.7908442   2.6101594  81.6472450   9.3581769   3.2755082
  82.6242554   9.0363512   2.1452009  81.5291089   7.4974262  14.9657133
  80.8880233   8.2388151  14.9801370  82.2760992   7.8918878  14.4572266
  83.3955773   7.8805428   0.9351389  83.5451175   7.9107998  -0.0210117
  84.3335855   7.9074267   1.2368961  86.2021244   9.9240054  18.5691379
  87.0465179   9.5859241  18.2530957  85.9076877   9.1587534  19.0987470
  82.0483243   5.0131592  15.9843351  82.1317527   4.3795724  15.2470785
  81.9166000   5.8624016  15.5057117  82.3102046   3.2852017  13.7032739
  82.8621592   3.8582780  13.1271846  81.4492595   3.3245797  13.2330738
  83.6379005   8.6821437  13.7853349  84.5718449   8.7297974  13.5348650
  83.3063240   9.5355616  13.4346432  80.5252851   5.9098263  18.1746689
  79.7093693   5.3884330  18.0187272  81.0193687   5.7462435  17.3470181
  83.0781020   0.8534614  14.7915930  82.7859241   1.7499136  14.5041837
  82.5834479   0.2846457  14.1800189  84.2847563   5.0424755  17.6675671
  83.9707098   4.5287816  18.4290277  83.5118594   4.9555842  17.0727431
  78.4650278   4.1490764  17.8864308  78.4517655   3.3566326  17.3074161
  78.5103061   3.7349949  18.7707872  84.1262540   2.0041158  18.7474917
  83.7962878   1.1829522  18.3405308  83.3133840   2.5445350  18.8177527
  83.1628414  18.5601455   1.9708759  84.1380335  18.5669992   1.9410360
  82.9189297  19.2219353   1.3122257  76.7758796  13.3603768   1.7204849
  77.7474957  13.4044711   1.5915810  76.4744555  12.8081281   0.9738329
  75.7688703  18.5644420   6.5564793  75.1138677  18.1846837   5.9289056
  75.9211573  17.7950164   7.1461191  76.3262754  16.4977977   8.2871923
  75.9075491  15.7288574   8.7052142  76.7552324  16.9041881   9.0634134
  76.2967748   9.7569470  10.8276328  76.5766619   9.8144635   9.9014756
  77.1515302   9.5325670  11.2678529  76.0786166   5.0654963  16.9553293
  76.9910585   4.8569382  17.2432424  75.6598155   4.1860016  17.0282225
  75.7708619   2.4934411   4.8795908  74.8053411   2.5967714   4.7744845
  76.1109488   3.2379503   4.3386557  75.7718575   2.1782708  13.6771972
  75.9763932   1.2234005  13.8015477  75.2013320   2.1465198  12.8991345
  78.0454530  14.7871955  17.3551257  77.1635166  14.7757397  16.9374876
  77.8534364  14.4354752  18.2330359  81.0259087  15.6455764  13.6167752
  80.7786572  16.5380359  13.2984521  81.9870778  15.6895550  13.4180434
  85.4487002  17.0220743  16.6061778  85.4220149  16.6076716  17.4962265
  86.3839165  17.2735491  16.5767822  78.1970807  18.6735021  13.6780823
  77.4483727  19.2048365  13.3266598  78.1585626  18.9226424  14.6111094
  80.7823351  18.2787345  12.8094197  79.8521479  18.4818486  13.0565912
  80.8889763  18.8157859  11.9989966  85.2486572  18.0446418  12.0253436
  84.8996837  18.5784673  11.2934994  85.5497176  18.7051541  12.6649262
  77.8020361  17.3651689  10.5474410  77.7627622  16.8813287  11.3999123
  78.5759770  16.9117095  10.1443277  79.8671196  16.0252718   9.3815015
  79.7640443  15.0930829   9.6810030  80.7874249  16.2133539   9.6649978
  82.5049584  16.4153790  10.2867745  82.7057621  15.4941749  10.0389483
  82.7690542  16.3879859  11.2264677  85.6851242   2.2157129   9.4150215
  84.9507118   1.5811522   9.5613836  86.3702087   1.6441063   9.0621014
  78.5420326   0.8158636   6.9876618  77.8098054   0.5725529   6.4079506
  79.0507614  -0.0081455   7.0616776  76.9471401   0.8824333   2.9363808
  77.5700391   1.4481768   2.4244006  76.4793189   1.5396264   3.4815561
  82.8728059   0.7627859   6.5407929  83.7499209   1.2047993   6.5478117
  82.7726036   0.5464128   7.4754362  77.2395881  16.7777083   3.8866217
  76.5275609  16.6254401   3.2407483  77.1752288  17.7388729   3.9950252
  79.0627339   2.0576023   1.6993379  79.3492438   2.0050291   0.7780121
  79.7742466   2.5979442   2.1014627  83.8404511   2.6974822   3.7133423
  84.0986604   1.8848587   4.1839395  84.0510086   3.3945342   4.3800688
  85.9674718  18.1099492   2.1225810  86.8340667  18.5445002   2.0277170
  85.9801385  17.4630764   1.3770967  78.3351141   1.9052077  16.3938507
  77.7330768   1.1872685  16.6558246  79.1920006   1.4636886  16.4748176
  80.6478831   0.7508755  18.6668830  81.5367452   0.6657213  18.2541666
  80.7106518   0.0834893  19.3611858  78.9465826  17.4198017   1.2364264
  78.6093814  17.7289374   2.0875473  79.8143103  17.0733884   1.4702088
  12.0258869  28.8715313   6.8996143  11.9201437  29.8448379   6.8359212
  11.3266258  28.5918512   6.2853318  10.9950795  28.1515274  10.5227890
  11.0291930  27.6471215  11.3550192  10.5670754  27.5213782   9.9224267
   3.2883907  27.7210630  11.9846634   3.2429038  26.8925280  12.4977827
   4.0027130  28.1814402  12.4450884  14.5896126  31.1844952   8.8012106
  14.1685073  30.4301781   9.2326733  14.8468836  31.7400817   9.5544405
   4.2398050  32.3024357  10.3505768   4.0069715  31.3825479  10.1042853
   5.1902391  32.2040642  10.5309530   1.3047664  25.8522318   6.0559133
   1.1900292  26.6716646   6.5772089   0.7424724  25.2263595   6.5409689
   1.4845920  27.8375774   8.0839728   1.8709252  27.0282915   8.4829726
   2.2608278  28.3615524   7.8545854  11.7455487  36.1402950   9.3162657
  12.3251909  35.6938569   8.6623530  11.4944432  35.3999348   9.8826136
   9.2376492  30.6335227  10.9990043   9.6283808  29.9082184  10.4832620
  10.0233846  30.8631757  11.5395824  18.0183328  22.1252601  11.7683086
  18.2797924  22.8033580  12.4223796  18.4850600  22.4411959  10.9750965
  12.4236403  24.9543609  11.0902564  12.6393849  24.0065649  11.1731231
  12.3335289  25.0401555  10.1219630   5.7768691  23.0152679   8.4114390
   5.8540399  23.8767386   7.9522150   5.3172914  22.4909520   7.7215693
  13.5200840  23.2952147   6.7011312  14.0242798  22.8883171   7.4427017
  14.2518555  23.6904317   6.1916137   2.4222193  25.4530615   8.9722715
   2.9963212  25.0098209   9.6253179   2.6864493  24.9684762   8.1621148
   7.3058311  26.9562189   8.5723324   8.1093806  26.4872858   8.8819673
   6.8950752  26.2774567   7.9926340  18.5336332  23.6842567  14.0297274
  17.8687985  24.3338706  13.7164052  18.2828625  23.6321015  14.9629043
   4.4774755  22.0208865  12.4800456   4.1649997  22.6358185  11.7889249
   3.7671744  22.1180967  13.1442059  11.5274387  31.4175969   5.9380217
  11.4997183  31.5642605   4.9814511  11.2238600  32.2862817   6.2714138
   7.1306782  29.7078269  12.5959909   6.5202179  30.3900636  12.9531649
   7.7941934  30.2514770  12.1260610  15.0269450  22.5744626   8.8584180
  14.5349745  22.0683033   9.5184840  15.5461690  23.1863685   9.4140699
   4.0582435  23.7867788  10.4115567   4.6748144  24.3359559  10.9483269
   4.6815729  23.4498492   9.7277047   5.4662170  31.7061613  13.5999415
   5.4386608  32.6568765  13.3716498   4.5572987  31.6009990  13.9528780
   1.6252213  31.2579274   4.3058856   0.8176531  31.5053773   3.8036670
   1.6968664  31.9914308   4.9379471  15.1178487  33.1182202  11.1151661
  14.1401851  33.1293719  11.2250867  15.2844481  34.0338389  10.8213589
  15.4287418  21.3081124  12.6011279  14.7055565  21.7786635  12.1540433
  16.2233088  21.6291903  12.1278521   8.2549741  19.1815101   9.9268310
   7.9488785  18.2536239   9.8832258   7.4469838  19.6141853  10.2817610
  13.3058814  34.9397528   7.3743038  13.7174345  34.0786575   7.1122383
  14.0919601  35.5127322   7.4101249  14.4201633  32.6302288   6.4377394
  14.3615323  31.9916323   5.7138199  14.5187855  32.0384998   7.2152311
  16.2319729  31.1257553  14.6645184  16.1736195  30.5298358  13.8862805
  16.3223465  32.0029938  14.2327594  10.6766414  28.0873529   4.5514829
  10.0597522  28.8063988   4.3038105  11.3410895  28.1417103   3.8416452
  10.7880726  26.5555540   1.2181214  11.4394254  26.8710913   1.8726649
  11.3242628  25.8825331   0.7381126  18.0215569  27.6001842  12.8368373
  17.2770981  28.2406730  12.7856129  18.5762641  27.9308058  12.0952213
  14.1573100  28.2724091   5.2963808  13.4709181  28.4690257   5.9758273
  14.8183210  27.7949866   5.8394787  13.9796166  26.4498504  14.5571950
  13.9219940  27.1763385  15.2041738  13.2806414  26.7223220  13.9274265
   5.7305559  28.9173771   7.4025708   5.4712854  28.5703463   6.5246843
   6.3218211  28.2102659   7.7381029   7.1447685  32.3985948  10.0768300
   7.1158043  32.2196802   9.1243629   7.8948981  31.8395458  10.3669223
   6.1270215  27.6855352  10.9998239   6.6435399  27.6147954  10.1721018
   6.5643474  28.4199110  11.4776827  12.4629409  33.2933363  11.6307847
  12.3311933  33.9618994  12.3261954  12.0764449  32.4839189  12.0227276
   7.2011015  32.1906454  15.7042438   6.5810293  32.7967394  16.1607201
   6.6407503  31.8994158  14.9552001  12.9552578  27.5766845   2.9286950
  13.3960484  27.9072878   3.7445082  13.6102695  27.8887974   2.2576381
   4.0291401  28.2431963  15.0266894   4.0588645  28.9605450  15.6865051
   3.0557244  28.1826879  14.9067503  10.7266522  34.0680151   6.5613889
  11.5254126  34.4407314   6.9731154  10.3228859  34.8384451   6.1410690
   5.1831946  34.0253314  16.4460798   5.1308158  34.2426215  15.4954965
   4.2452164  33.8913878  16.6819926  16.7186400  19.1982030   2.9237711
  15.8032560  19.4369074   3.1823773  17.0618736  20.0594008   2.6112939
   4.8542994  28.0443836   4.7947462   4.3956473  28.7381062   4.2704604
   4.1964653  27.3399416   4.7819776  17.8851784  33.7348053   1.4117884
  18.2465836  34.6159826   1.6231767  18.6623921  33.1510559   1.5241128
   1.0901417  30.4233343  13.5982593   0.7250086  30.0735955  12.7735537
   1.0269703  29.6303561  14.1706591   0.7841742  33.4767771  10.3777084
   1.5086920  32.8492209  10.4825996   0.7045161  33.8436677  11.2697702
  18.8395046  33.9348473  16.5257596  18.6426940  32.9904834  16.3863948
  17.9495345  34.2621591  16.7862224   9.6343465  33.3371525  15.1085641
   9.6599531  34.1608683  15.6420268   8.7618782  32.9707952  15.3743830
  10.3546484  36.9869577   4.9675240  10.1721156  37.0733649   4.0136036
  10.1860333  37.8836828   5.3026772   3.8100237  35.9063801   6.9336926
   3.9631921  35.5294185   7.8285622   3.2037073  35.2271046   6.5638552
  12.9202774  36.5051795   2.0515122  13.5201840  35.8391572   1.6460707
  13.1909393  36.4297440   2.9859662  12.9909625  36.2556375   4.7847531
  12.0418431  36.4257232   4.9545572  13.1687283  35.5215122   5.3923713
  15.8544418  25.2518239  16.7464070  15.2066169  25.6263350  16.1298929
  15.8895287  24.3222165  16.4482035   3.0052365  31.8876086  14.8392693
   3.1678319  31.3105471  15.6133270   2.2591197  31.4152161  14.3992572
   5.7550826  20.1585312  10.7653037   4.9288238  20.0679054  10.2455927
   5.4835617  20.8813938  11.3634267  10.4773205  19.8322695  14.1341835
  10.9105671  19.3033101  14.8359558   9.5236373  19.7082549  14.3289059
  13.5734557  23.6879800  14.9950313  12.8400666  23.5844506  15.6428222
  13.5242875  24.6348911  14.7670412  14.8425969  28.5065618   1.2020674
  14.4257179  28.6021180   0.3198967  15.3627335  29.3173142   1.2397852
  10.0715239  22.3846555   1.5454837   9.5061982  22.2086250   2.3241483
   9.6146907  21.8851688   0.8608238   5.7756438  25.1962202  12.0171662
   5.0976415  25.3406936  12.7112194   5.8847312  26.1119146  11.6680121
   5.9231128  25.2830374   6.9002661   4.9582206  25.1177604   6.8246439
   6.2025954  25.0411972   5.9891568  11.3406747  25.6451852   5.6681793
  11.0655794  26.5180363   5.3111429  12.0412455  25.3903479   5.0349183
  10.4286890  25.9023599  16.9652189   9.9335488  25.1327601  17.3250742
  11.2754912  25.8037886  17.4371337  12.2353853  25.1672409   8.3501077
  11.8759784  25.7070905   7.6179516  12.5678921  24.4133733   7.8178666
   3.5425586  25.4086749  13.6353038   3.5673622  25.8546456  14.4943305
   3.1498826  24.5478866  13.8716885   6.5637971  22.5280610   0.2732146
   6.4479815  22.3905871   1.2346830   6.0620051  23.3389539   0.1519389
   0.4507694  22.9861432   7.3450453   0.7263880  22.7472644   8.2548454
   0.9463708  22.3545238   6.8152845   1.4064560  23.5119856   3.3007184
   2.0449983  23.8854297   2.6629087   0.5678525  23.6791748   2.8447809
  11.5417332  26.6983399  12.9417313  11.9077309  26.0564106  12.2893523
  10.9613740  26.1017176  13.4608428   8.5586468  22.7693002   7.7961318
   7.6323200  22.8231289   8.1067270   9.0205525  22.4901251   8.6040970
   3.4353921  24.2562652   6.7156952   2.7205979  24.6111616   6.1469225
   3.6112721  23.3723240   6.3348314   6.5995709  24.4411232   4.3942135
   7.5734350  24.4394914   4.4756882   6.4423238  24.8566407   3.5176544
  12.7805425  22.1834862  11.0407654  12.2494752  22.1915491  11.8706104
  12.1321454  21.8071791  10.4205188   5.7807043  25.3323145   1.9353781
   4.8695437  25.5458819   1.6732311   6.3293869  25.9389249   1.4066882
  16.1029380  37.6848417  17.5164570  16.3505254  38.1182016  16.6775235
  16.8186478  37.9866928  18.1041341   3.6277168  30.2561586  17.0650597
   4.3651704  30.3869665  17.6986051   2.9198157  30.0346713  17.6894789
   9.4943373  25.6197105   9.7067542  10.2671194  25.1759234   9.3277977
   9.2497521  25.0269709  10.4428155   4.6043937  21.7634302   6.2212639
   4.0630748  20.9738978   6.4371752   5.2205822  21.4080053   5.5673570
   8.3622995  24.1527385  12.0991595   7.4975737  24.6121215  12.1249298
   8.8313445  24.5213796  12.8725781   8.8469671  30.1139867   3.8783344
   8.0842825  29.6760954   3.4462019   8.4727163  30.3004010   4.7747978
  16.0132281  29.4409659  12.4896871  16.5364551  30.0339038  11.9076286
  15.2160043  29.2630583  11.9437137  12.7038713  22.8195366   2.1468100
  11.7494128  22.8801563   1.9237871  12.8937679  23.6974838   2.5334295
  10.3711166  30.5006445  14.9922211  10.3066080  30.0698583  15.8530128
  10.0809975  31.4084748  15.1796242  13.3646844  24.9575615   3.8068761
  14.2601319  24.8121770   4.1680615  13.4421676  25.8451566   3.4038351
   4.1112659  29.5952004   9.5954423   4.6907272  29.4111892   8.8286873
   4.2822522  28.8300139  10.1688295  10.9872076  31.6462188   3.0247302
  10.5936378  32.5462243   3.1267025  10.2249209  31.0872458   3.2920379
   1.2905711  28.0651649  15.0193599   1.1514082  27.6399315  15.8867735
   0.6732292  27.5569617  14.4435331   8.2025725  27.5886632  17.0681492
   7.6464599  27.2099175  16.3661570   9.0509594  27.1233092  16.9107853
  12.5129189  32.8979473  14.9983887  11.5578987  33.0374155  14.8801868
  12.6275719  33.1928840  15.9261524  18.2465997  25.3557336   3.6713652
  17.6349410  25.1528452   2.9219633  18.4460068  26.2830066   3.4165465
  18.4501750  31.0327763  16.2206786  17.5347081  31.1810226  15.8928145
  18.9030530  30.8635556  15.3630073  16.5942959  33.8533180   3.8619925
  16.1192756  33.0569343   4.1230506  16.9082005  33.6444855   2.9612037
  13.8187676  28.7389759  10.8367723  12.8576072  28.6478535  10.6854831
  14.1540793  27.9875305  10.3085083   6.4882790  33.0762892   7.0254375
   6.7116794  33.9662236   6.6932525   5.5376622  33.0463890   6.8631757
   2.1376270  27.7141793   1.8874759   2.6783865  28.4068002   2.3233315
   1.4923879  28.2443501   1.3957833   7.5928306  30.6643672   6.2122789
   7.3554540  31.5544285   6.5409202   6.9912302  30.1027180   6.7347277
   8.2686876  34.9303374  12.8943059   8.9257788  35.6220364  12.7148979
   8.7856317  34.3180135  13.4467495   6.4313377  35.8255186   5.9960664
   5.4949487  35.9472958   6.2557310   6.8281808  36.6629033   6.3151266
  11.5537296  30.7878222  12.5429307  11.1946566  30.6011495  13.4401542
  12.2559476  30.1263338  12.4764070  13.9179881  31.6684391   1.7556906
  14.4065204  31.3020523   2.5188936  13.0751452  31.8868031   2.1745212
  14.5228962  35.3118282  14.8712747  13.7061860  34.9268208  14.4995893
  14.6465365  36.0963618  14.2940560  18.6953508  36.3757858   2.0525420
  19.3304567  37.1055361   2.2467267  17.8693675  36.8039907   2.3727840
   2.5469235  22.7409026  14.5293527   1.7777465  23.1425031  14.9770944
   2.6299288  21.9067049  15.0235220  15.0820985  30.6389302   4.0791499
  14.7011642  29.8361960   4.4874872  16.0372607  30.4178915   4.1207045
   2.2756090  34.4004668  12.7380661   2.5671862  33.4973029  12.9285180
   2.4761054  34.8418927  13.5710530   8.3126780  33.1214899   0.4346879
   8.5909546  32.2381538   0.1417334   7.7612466  32.8977517   1.2111963
   6.9329475  32.6145120   2.7765099   7.4139039  32.1268437   3.4583967
   7.0716578  33.5475257   3.0583114   3.5027862  29.7591298   3.1312553
   2.8159983  30.2628718   3.6343258   3.9362053  30.5158261   2.6882296
  11.4642948  22.3135879  13.4441565  12.1377172  22.4382070  14.1299427
  11.0438041  21.4683920  13.7158497  12.1975969  21.7675692   4.7253174
  12.3800816  22.1731715   3.8535952  12.6027491  22.4176199   5.3379984
   9.8498760  34.0942238   3.2088136   8.9758411  34.4911894   3.3895120
  10.3179838  34.8522770   2.8331184   9.1982551  23.9207575   5.3443032
   9.9646752  24.5173341   5.4927088   8.9899780  23.6468064   6.2637325
  10.0338610  24.8969743  14.3357920  10.0887875  25.2181767  15.2583550
  10.3853785  23.9939432  14.4079111   9.9312497  20.7780025   6.0007389
   9.7876790  21.4312815   6.7109818  10.7518002  21.1366214   5.5872684
   7.3258267  35.2013751   3.4675035   7.3073231  36.0577159   2.9835851
   6.9811193  35.4680112   4.3482476   5.9226299  22.1275689   2.9208099
   5.8535029  22.9439977   3.4515971   6.8000800  21.8089434   3.2191479
  16.0624611  22.7556795  15.4017205  15.0993634  22.9386735  15.3089604
  16.2376413  22.4158263  14.5124093  14.6382256  26.4608704   9.3203218
  13.7955149  26.0223802   9.1050261  15.1106864  25.7676081   9.8283076
   4.3279667  32.1694773   1.9907996   5.1382040  32.5263720   2.4047483
   4.7449579  31.6626416   1.2604945   2.5595584  25.1091878   1.3127001
   2.4175242  26.0494574   1.5654521   1.8583321  24.9899134   0.6482935
  15.7551487  35.9307235  10.8731192  15.6471008  36.4421462  10.0473689
  16.7311292  35.9944458  10.9955455   3.1952647  19.9238825   9.7295771
   3.1167877  19.7711872   8.7662144   2.8657077  19.0705578  10.0947716
   2.1322049  33.9179181   5.8079573   1.2004456  33.9798434   6.1149418
   2.0875487  34.4588098   4.9928505   1.5982551  36.4259453  17.3081902
   2.1152611  36.5339953  18.1288851   1.7316276  35.4609817  17.1892967
   5.8819229  35.2688174  18.8367383   6.6938368  34.8227771  19.1143717
   5.7285712  34.8425311  17.9693496  10.3856842  34.8559151   0.1588857
   9.6027523  34.2689526   0.2574128  11.0889490  34.1939919   0.1265565
  12.5374277  33.6289981  17.6614977  12.1987422  32.8286525  18.1251970
  13.2649041  33.9143798  18.2459108  14.5939693  34.5845139   1.1842509
  15.0942934  33.8010546   1.4405732  15.1616395  34.9827001   0.4887122
   5.8037925  30.4075171   0.5656534   6.2337341  29.9106680   1.2886420
   6.5279114  30.5815159  -0.0510252   7.9171339  30.3371438  17.7072160
   7.7343896  30.7423881  16.8379196   8.0813104  29.3967420  17.4790608
  11.0800782  31.4912045   0.2685193  11.1138810  31.5416190   1.2443183
  11.9555355  31.1272265   0.0608686  13.6457662  30.2288979  15.2086917
  14.5349499  30.6035174  15.0581372  13.0897498  31.0148695  15.0519636
   2.0372315  26.8087402  17.5274692   2.9923324  26.7246584  17.6225043
   1.8245350  27.3931083  18.2903591   6.8286203  28.6678376   2.6066304
   6.2546206  28.2644912   3.2836111   7.2392955  27.8943309   2.1758771
   6.1552818  26.4046329  15.0720229   5.4635217  27.0970142  15.0098720
   6.8642346  26.7798299  14.5010118   8.0324708  26.7310084   0.8852517
   8.1888254  26.5078980  -0.0427590   8.9525408  26.6542110   1.2250719
  11.2461173  28.9989715  18.4535850  12.0637681  28.6391891  18.0892181
  10.8970787  28.2436279  18.9603510   6.6887869  23.8805578  16.0053577
   6.7207307  23.2286752  15.2769341   6.5022832  24.7173475  15.5250978
   6.9325493  22.1959837  13.6941091   7.4743966  22.6887708  13.0495817
   6.0563336  22.1796639  13.2524323   8.2549107  27.5310051  13.8156910
   9.1945530  27.5679273  13.6002032   7.9173855  28.3595348  13.4136132
  12.7074663  25.3473241  18.6862611  13.0061477  24.4252573  18.7096025
  13.5443443  25.8298622  18.6345519  14.1674262  28.2163977  16.9264238
  13.8481228  28.9628760  16.3649549  15.1372303  28.3207984  16.8007727
   5.0126167  24.7110416  18.1538894   4.2374382  24.1429141  17.9662762
   5.5452696  24.5842272  17.3452110   7.7025255  19.5261741  14.0930787
   7.3786940  20.4416159  13.9558066   6.9990012  19.0005172  13.6555206
   8.9765453  23.6929373  17.5991825   8.5587166  23.4053223  18.4325628
   8.1798911  23.7002171  17.0242974  11.5831941  23.0338551  16.6910103
  10.6881012  23.0728258  17.0845080  12.0672157  22.4732742  17.3283197
  13.3600595  21.7479196  18.5245947  13.2614441  20.7727676  18.4679913
  13.0656324  21.9374630  19.4409179   3.0433330  22.7819095  17.8408892
   3.0875192  21.9667853  17.3055037   3.1439826  22.4071647  18.7422787
   7.8638041  18.9459909  16.7764389   8.4255093  18.1450716  16.7203927
   7.7312834  19.1317776  15.8250155   8.3914644  20.5744981  18.9152171
   8.2489562  20.0431211  18.0996727   7.7302301  21.2898578  18.8086181
   7.6434411  37.5209800   2.0298201   8.6175161  37.4163556   1.9801674
   7.4431319  38.0544958   1.2515037   1.7386972  32.5692157   1.2360817
   2.6147061  32.6209673   1.6719689   1.8004963  31.7046439   0.8278818
   0.7554350  35.4893738   8.5200547   0.6631944  34.6265833   8.9787614
   1.2578291  35.9666828   9.1984513  18.4092048  36.2969981  11.4183879
  18.5340152  36.4309638  12.3727148  19.2322206  36.6559337  11.0497036
  17.9375986  35.8915197  14.2185203  17.4474947  35.1262951  13.8520550
  18.5414196  35.4336760  14.8203489  16.4317071  31.5672261  18.9792797
  15.5675711  31.6773656  19.4242493  16.9237091  32.3464191  19.3081538
  17.7629076  29.8891836   4.3370708  18.5532526  30.4701541   4.3624486
  17.9474488  29.2933174   5.0957142  18.2605015  27.9791615   6.2608978
  17.4045442  27.6035920   6.5597583  18.7414285  28.1203217   7.1008487
  18.1421878  30.8354513  11.4170074  18.6715495  30.2076680  10.8906390
  18.3878478  31.6944077  11.0112269  16.3780438  33.6481502  13.5472595
  15.6244080  34.1186948  13.9501677  16.0366285  33.4412968  12.6491106
  18.4979161  27.9366145   2.5251760  18.0360185  28.2347355   1.7293613
  18.2034448  28.6182953   3.1667006  16.7507578  25.0449998   1.5352788
  16.9820969  25.5786238   0.7625172  16.4618866  24.2061257   1.1296237
  15.8723051  26.7106698   6.8636093  15.8268917  25.7798347   6.5904027
  15.4936568  26.6829553   7.7699206   1.0236055  28.7600630  10.8784341
   1.2602558  28.8333345   9.9395788   1.8805008  28.4937781  11.2793827
  16.8754993  28.5732546  16.6430284  17.5084996  27.8301587  16.5358411
  17.3533447  29.3161805  16.2400518  18.3501409  26.3036255  16.7011418
  17.4482761  25.9215575  16.7805307  18.8838776  25.5075864  16.9117876
  15.9765192  22.6878627   0.3868299  16.6520417  22.1111454   0.8020121
  15.1518198  22.2242186   0.5919365  15.7565710  24.1894556   5.2139993
  15.9958280  23.2330535   5.2149205  16.5501144  24.5629046   4.7940062
  16.1606522  24.5405514  10.6442095  17.1214855  24.7119733  10.5171036
  16.0978518  24.7274671  11.6011837  16.4117073  25.3977920  13.3187535
  15.5833377  25.7656911  13.6839297  16.9423054  26.2109284  13.1754599
   0.7420900  23.8479836  16.8110822   1.5636376  23.5449101  17.2495678
   0.0692482  23.2772573  17.2033421  18.6999957  19.5837976  18.6958143
  19.2411584  18.8903709  18.2619965  18.6535161  20.2692393  17.9956861
  16.3616017  21.4943390   5.2001089  16.5498399  21.0893119   6.0721272
  15.6623555  20.8927029   4.8698375   1.7818492  22.2912829   9.6951177
   2.2087726  21.4181786   9.8058935   2.4816885  22.8731842  10.0379007
   0.3445604  25.4630222  10.8697632   0.8036564  24.8137917  10.3180557
   0.8651063  26.2546394  10.6793815  18.1110615  21.4821314  16.8360117
  17.2840698  21.9970141  16.9317895  17.8725416  20.9443413  16.0540917
  18.1154833  21.4044962   1.7069236  18.7291806  20.9558871   1.1113838
  18.7094813  22.0799312   2.0974714   0.4563274  21.4028590   4.6522246
  -0.3698806  21.6930409   4.2405428   1.0425459  22.1139445   4.3010726
   0.9605662  20.3005179  12.8856807   0.1561260  20.0405743  13.3805987
   0.6053348  20.5960061  12.0365036   2.3518450  33.7377874  17.3835708
   2.0277701  33.0158679  16.8275763   2.2146892  33.3343733  18.2740571
   5.6067866  34.4949614  13.6303589   5.3432395  35.3757757  13.3021863
   6.5645525  34.5530279  13.4380191   9.7744422  35.7370602  16.5210895
   9.9443395  35.4827785  17.4530893  10.6110194  36.2026913  16.3011845
  12.0625944  37.1346415  15.9523149  12.7873204  36.5812572  15.6284505
  12.4589903  37.4730127  16.7871793  17.1656400  19.6037851  14.9197584
  16.3508525  19.7171914  14.3948415  17.3814577  18.6706225  14.6918985
   2.9841423  37.5213276  13.7284224   2.3192097  38.0882714  13.2890193
   2.7014650  37.5744376  14.6482607   5.5186108  37.1716953  12.8271353
   4.5880984  37.3146305  13.1209855   5.5233052  37.6398688  11.9724265
  10.2080934  37.1592892  11.8958016   9.5353422  37.4985608  11.2736745
  10.2047258  37.8309880  12.6107277  12.3920863  35.7791152  13.0010391
  11.6264577  36.2165172  12.5803486  13.0822779  36.4619068  12.9178979
  14.7546261  37.3633919  13.0293356  14.9407159  38.3015562  12.7971455
  15.1770792  36.9002358  12.2708218   2.4669887  36.2950544  10.6014699
   2.2746444  35.7570560  11.3973802   3.1477365  35.7266623  10.1783990
   4.4447915  34.8651668   9.3833663   4.3077126  33.9348821   9.6800907
   5.3727478  35.0160816   9.6513849   7.1201829  35.2702929  10.2799342
   7.3005159  34.3539065   9.9936371   7.3443513  35.1889102  11.2257208
  10.4976523  21.0621840   9.2782188   9.8427656  20.3776291   9.5061711
  11.2394241  20.5376265   8.9266813  15.5723897  19.1022160   9.2994813
  16.1847294  19.6949584   8.8103339  14.7034595  19.4949195   9.0873927
  17.2649715  20.2967132   7.5201058  18.0197846  19.7550629   7.2086527
  17.7343710  21.1467394   7.6953151   2.9655649  19.6303359   6.9530194
   2.1171438  19.5196862   6.5054185   3.3251316  18.7146789   6.8905093
   1.5104784  19.4510569   2.8251791   2.1749466  19.9932883   2.3399509
   1.1793418  20.1124402   3.4606162   7.4990227  19.3786467   6.9508448
   8.2934726  19.8485155   6.6516847   7.5507466  19.4935013   7.9110586
  12.9682258  19.7645477   8.4404523  13.0746925  19.6035149   7.4953454
  12.5772494  18.9101206   8.7437593  14.3368921  19.8048573   4.2530078
  13.5371567  20.3560891   4.1791356  13.9358766  18.9335522   4.4586748
   1.8180323  35.6591590   3.6768022   1.0399377  35.2100485   3.3201870
   1.5946376  36.5998930   3.5391556   3.5552678  20.9754801   1.6838003
   3.9768922  20.6116349   0.8966918   4.2853395  21.4733070   2.0966635
   8.5275569  21.7895547   3.7835104   8.8599438  21.1280649   4.4147245
   8.7573770  22.6054827   4.2832985  10.2936093  36.8568887   2.0490908
  11.2781855  36.9528990   2.0786939  10.2590839  36.2555020   1.2717744
  17.4017688  36.2691427   4.9018614  17.0537462  35.3969596   4.6151996
  16.9621499  36.8728433   4.2784571   2.8401109  20.3133500  16.4763407
   2.2184035  19.6311624  16.7814627   3.6540630  20.0398525  16.9558424
   4.8921889  19.5473117  18.1788695   5.7679208  19.1949995  17.9467716
   4.4937229  18.7802955  18.6432482   3.5109991  36.3739516   1.2278801
   3.0892684  36.4489015   2.0962334   4.2854924  35.8382741   1.4243192
  13.4093962  18.9639309  18.2954346  13.2829464  18.4518489  19.1241117
  14.3545512  18.7949869  18.1036832  16.2960390  34.9710763  17.0481811
  15.6609743  34.9289819  16.3031448  16.2539895  35.9286502  17.2501822
  30.8040087  28.9379076   6.9583116  30.7369279  29.9037809   6.7676359
  30.2353644  28.6138259   6.2340658  22.0099544  27.7722237  12.0472623
  22.0756155  26.9346775  12.5408548  22.8920215  28.1456433  12.1802036
  33.4871378  31.0428604   8.7265711  33.1030953  30.3572324   9.2788574
  33.4364354  31.8446888   9.2568372  23.0473329  32.2776286  10.3893814
  22.8114004  31.3640903  10.1254871  24.0176718  32.1801580  10.4607973
  19.8155461  25.6244735   5.8387403  19.4138261  26.4860970   6.0530627
  19.2307307  25.3624385   5.0992951  20.2426719  27.9430772   8.2100718
  20.5416683  27.0401363   8.4549910  21.0265729  28.3049792   7.7747401
  30.2212098  35.5154493   9.4673888  30.9060539  35.4385836   8.7744389
  30.6960301  35.9578698  10.1752520  36.8448355  22.1038763  11.7685816
  37.1283675  22.7851504  12.4098419  37.3358553  22.3801541  10.9737684
  31.2234086  24.9970828  11.0734704  31.4906238  24.0642818  11.1791603
  31.1731622  25.0598720  10.0984394  24.6018712  23.0224033   8.4161721
  24.6918923  23.8856848   7.9577297  24.1646147  22.5054306   7.7044279
  32.3532079  23.3078000   6.7107949  32.8819316  22.9107809   7.4400613
  33.0671244  23.7025268   6.1745095  21.0751879  25.4555221   9.0494533
  21.7255100  25.0213289   9.6322936  21.3406246  25.0708792   8.1866651
  26.0520672  26.9092524   8.6647127  26.8981002  26.4726681   8.9094391
  25.6899988  26.2661004   8.0192140  37.3599082  23.6404835  14.0510861
  36.6902187  24.2989139  13.7677066  37.3518111  23.7707159  15.0114097
  23.3427835  22.0475699  12.4843233  23.0342835  22.6386519  11.7703172
  22.6340906  22.1851817  13.1450116  30.4293113  31.4407448   5.9959063
  30.5884045  31.3533314   5.0302227  30.0839191  32.3488545   6.0618186
  26.0105701  29.7576783  12.6636591  25.2024402  30.2092489  12.9921195
  26.5563698  30.5402782  12.5286883  33.8861802  22.5972809   8.8462560
  33.5053392  21.9935192   9.4936856  34.4283590  23.1869183   9.4017991
  22.8847705  23.7980714  10.3975399  23.5179530  24.3431714  10.9159260
  23.4901216  23.4665027   9.6934990  24.3165138  31.6967916  13.5982145
  24.3426361  32.6405980  13.3377533  23.3775652  31.6418699  13.8834755
  20.1772101  31.3379349   4.2728712  20.1162298  31.8118765   3.4167785
  20.4871607  32.0576607   4.8649358  34.2819756  21.2282229  12.6191932
  33.5748521  21.7132307  12.1605184  35.0870050  21.5523639  12.1621430
  27.1308366  19.1704830   9.9669857  26.7929444  18.2658611   9.8345754
  26.3225424  19.6164361  10.3001676  32.1109628  34.7326856   7.5647371
  32.4726370  33.9220476   7.1382562  32.8679854  35.3406625   7.3956201
  33.3375488  32.6052201   6.3588508  33.4036039  32.0641213   5.5455562
  33.4102063  31.9072487   7.0330787  35.1264760  31.1496972  14.6748762
  35.0069679  30.5550871  13.9049112  34.8982721  32.0088060  14.2622164
  29.6331524  28.1581620   4.5421879  28.8710226  28.7664881   4.3853068
  30.2546718  28.5860716   3.9156682  29.6383164  26.5633709   1.1957324
  30.2289978  26.9377697   1.8819265  30.2397684  25.9141381   0.7684593
  36.8716817  27.5730273  12.8370509  36.1407183  28.2275946  12.7834240
  37.4440939  27.9041794  12.1087180  32.9338678  28.1360086   5.3176891
  32.2918256  28.5145656   5.9513260  33.6361083  27.8120632   5.9061616
  32.8418991  26.4419343  14.5721114  32.7954993  27.1885086  15.1958628
  32.1172752  26.6864889  13.9544281  24.4921680  28.9023826   7.4364017
  24.2712817  28.5869276   6.5340634  25.1337802  28.2276161   7.7368863
  25.8000345  32.0975232   9.9578107  25.6396693  32.2570452   9.0078025
  26.7228790  32.3481016  10.0408136  24.8714732  27.7316453  11.0499798
  25.3362624  27.5687765  10.1978311  25.3848434  28.4740535  11.4255476
  25.9195384  32.0851903  15.8248223  25.3359081  32.7886866  16.1849436
  25.4217985  31.8539181  15.0136342  31.9386608  27.3640658   2.8463003
  32.1669111  27.8559609   3.6675528  32.4653409  27.8849655   2.2077123
  22.8340934  28.1209801  15.0971178  22.8807926  28.9157997  15.6675049
  21.8839877  28.1387899  14.8600667  29.4296905  34.1545140   6.6615220
  30.1566149  34.4007082   7.2581258  29.0885508  35.0257995   6.4214223
  24.0851719  34.0457006  16.4409768  24.0476650  34.3170937  15.5018130
  23.1397677  33.8777415  16.6507600  35.5730486  19.2118280   2.8992895
  34.6613000  19.4488490   3.1693439  35.9142970  20.0727686   2.5855672
  23.6460538  28.0512514   4.8591835  23.2508789  28.7680501   4.3146273
  23.0296540  27.3338348   4.6867200  36.7792530  33.7754465   1.2423361
  37.0816105  34.6258315   1.6097052  37.5054682  33.1667571   1.4859051
  19.5781097  30.4256898  13.8400093  19.1112002  30.5244531  12.9833602
  19.7639716  29.4675541  13.8735281  19.4444985  33.2115093  10.5608268
  20.3990356  33.0588246  10.5675714  19.3606881  33.9433565  11.1911323
  37.7117827  33.9377220  16.5440517  37.5128957  33.0247248  16.2686549
  36.8157886  34.2707474  16.7544506  28.3319640  33.2391832  15.0586967
  28.5479629  34.0455822  15.5703214  27.4847284  32.9675205  15.4601500
  22.6573206  35.9446043   6.9291842  22.8694796  35.5808630   7.8156153
  21.9432193  35.3481305   6.6565974  31.8152052  36.4960109   2.0418311
  32.3836487  35.7611669   1.7317141  31.8707466  36.3967592   3.0128836
  31.6475486  36.4213676   4.8027781  30.9209836  36.8936284   5.2709130
  31.8510332  35.7159249   5.4333832  34.6787500  25.2289824  16.7464720
  34.0824256  25.6091577  16.0827499  34.7324569  24.2983218  16.4481722
  21.8176305  31.8084851  14.6245705  22.0258583  31.3943550  15.4838758
  20.9973078  31.3424658  14.3612119  24.6096100  20.1272520  10.7961188
  23.7981850  20.0710988  10.2481191  24.3697485  20.8947664  11.3490458
  29.3319233  19.8485698  14.1472032  29.7614653  19.3220093  14.8494871
  28.3775010  19.7253992  14.3287655  32.4018205  23.6662974  14.9331019
  31.6921889  23.5873396  15.6097856  32.3975266  24.6207261  14.7308202
  33.8796213  28.4532183   1.1114827  33.3848651  28.5850871   0.2785922
  34.0100546  29.3640848   1.3973404  28.9158019  22.3713123   1.5306190
  28.3461417  22.2121397   2.3073211  28.4745872  21.8546157   0.8498335
  24.6314412  25.1967691  12.0144856  23.9303029  25.3270754  12.6865143
  24.7390874  26.1129351  11.6712836  24.6923853  25.2567933   6.8907298
  23.7236922  25.1729433   6.7701663  25.0005558  25.0442937   5.9814911
  30.1708825  25.6768324   5.6349391  29.9409061  26.5633085   5.2673445
  30.8918659  25.4194617   5.0261415  29.3127376  25.9142947  16.9849792
  28.8382637  25.1210956  17.3164303  30.1789258  25.7944417  17.4144802
  31.0910806  25.2030258   8.3359945  30.7300812  25.7426696   7.6023309
  31.4138695  24.4452349   7.8005106  22.3897622  25.4185632  13.6119267
  22.4406163  25.9032772  14.4481346  21.9869200  24.5712942  13.8821536
  25.3341381  22.5028606   0.2947446  25.2064429  22.3957466   1.2565598
  25.1707335  23.4495733   0.2001429  18.9744944  22.3611705   7.5962822
  19.5753436  22.4724172   8.3611007  19.5792898  22.2566335   6.8505085
  19.9293475  23.2393082   2.9090314  20.6361490  23.6442857   2.3593840
  19.4566554  24.0514865   3.1778996  30.5221124  26.7570069  12.9983725
  30.7435922  26.1530147  12.2525326  29.8791446  26.1928511  13.4741958
  27.4006366  22.6858229   7.7791784  26.4845910  22.8154058   8.0929424
  27.8827590  22.5871116   8.6148098  22.0685607  24.4095750   6.7039869
  21.2560173  24.7397774   6.2496725  22.2299464  23.5486782   6.2789642
  25.4605804  24.4759825   4.3663180  26.4329895  24.4801004   4.4756887
  25.3343570  24.8765851   3.4801169  31.6176466  22.2027033  11.1026243
  31.0217072  22.2249925  11.8805699  31.0220028  21.8254719  10.4293970
  24.6322729  25.2357067   1.8280013  23.7828333  25.6488522   1.6092693
  25.2825798  25.8702863   1.4588529  34.9360014  37.6256859  17.4296896
  35.1254479  38.0292458  16.5518860  35.7227702  37.9400559  17.9218077
  22.6496765  30.2935147  16.9112533  23.3201443  30.3919216  17.6130678
  21.8295810  30.3337345  17.4407621  28.2297034  25.4600112   9.6285220
  29.1304949  25.3467547   9.2899479  28.2232867  24.9080199  10.4240571
  23.4268302  21.8382773   6.2286281  22.8769840  21.0438012   6.3919353
  23.9959905  21.5514763   5.5015788  27.1660536  24.0296227  12.2248457
  26.3581641  24.5715826  12.1193842  27.6806901  24.5157869  12.8957996
  27.5009548  29.7596425   4.0686723  26.6865676  29.7420509   3.5484207
  27.2244707  30.1962352   4.9033400  34.8860687  29.4327101  12.5037703
  35.4439475  30.0348438  11.9599099  34.0652691  29.3798669  11.9843080
  31.5561198  22.8097587   2.1328365  30.6071298  22.9103134   1.9059671
  31.7741093  23.6771524   2.5338570  29.0845617  30.5507109  14.6836540
  29.1917005  30.2482464  15.5922415  28.9465183  31.5127524  14.8138357
  32.2203226  24.8929445   3.8328004  33.1323093  24.8580283   4.1699370
  32.1987284  25.7930791   3.4232965  22.9129818  29.5984599   9.5977588
  23.4705945  29.4755759   8.8002608  23.1050860  28.7899528  10.0904074
  20.0448007  27.8391191  14.8755889  19.8304490  27.4928844  15.7627730
  19.3255194  27.4559949  14.3399003  26.9951954  27.4721823  17.1892922
  26.5110908  27.2282809  16.3822580  27.8797674  27.0951758  16.9958390
  37.1319394  25.3531215   3.6761592  36.5221029  25.1301339   2.9295212
  37.3042806  26.2823400   3.4111202  37.3043906  31.0599352  16.2103530
  36.4171792  31.1750793  15.7918717  37.8159339  30.8701388  15.3893986
  35.5810518  33.8048171   3.8740129  34.9632665  33.1510555   4.2413968
  35.7231576  33.4728313   2.9754907  32.5215118  28.7065221  10.7992909
  31.9034045  27.9943733  11.0172549  33.0927412  28.2048778  10.1788775
  25.3515824  33.1150632   7.2245560  25.6905918  33.9410929   6.8229642
  24.4662629  33.0931444   6.8403911  21.1516556  27.7853458   1.6460961
  21.6312824  28.4937905   2.1227934  20.2374748  27.9212103   1.9667453
  26.4220452  30.6799577   6.3788098  26.2415727  31.5944947   6.6611244
  25.7540309  30.1720475   6.8668848  27.1263300  34.8410658  12.8272241
  27.6934723  35.6168591  12.5934372  27.7137543  34.3833271  13.4530897
  25.3279859  35.8024810   6.0630030  24.3945898  35.9925094   6.2765605
  25.7539079  36.6397102   6.3555404  37.5318516  36.3902275   2.0747365
  38.1541923  37.1272843   2.2733510  36.6864458  36.8297528   2.3247771
  21.3134801  22.7465306  14.3222543  20.3724346  22.9677266  14.1760564
  21.2451051  21.9314482  14.8435777  34.2236122  30.8306004   4.4406162
  33.5159859  30.1833023   4.2629110  35.0391783  30.3167818   4.2884641
  21.1103459  34.4384563  12.7418882  21.4595757  33.5710518  12.9984970
  21.4133457  34.9962201  13.4708578  27.1473662  33.0090046   0.2977017
  27.9433852  32.4571361   0.4403110  26.6886026  32.8960560   1.1531813
  25.7878706  32.5999888   2.7577432  26.5911329  32.2831423   3.2005312
  25.8248059  33.5548772   2.9971820  22.2381879  29.7834791   3.2463375
  21.5281956  30.2770443   3.7074589  22.6771612  30.5208982   2.7713659
  30.2337484  22.3965254  13.5059206  31.0193241  22.4878269  14.0698468
  29.8886813  21.5132692  13.7565617  31.0270942  21.7797096   4.7184634
  31.2126989  22.1765211   3.8425635  31.4380755  22.4369483   5.3191336
  28.3847333  34.0945658   2.9300326  27.7502304  34.7370094   3.2789828
  29.2346170  34.4873618   3.1652134  28.0545578  23.9171553   5.3331322
  28.8116859  24.5381846   5.4380839  27.8788327  23.6697669   6.2632383
  28.9071675  24.9532971  14.3061291  29.0135443  25.2046388  15.2438922
  29.2854682  24.0534068  14.2780917  28.7788056  20.7690640   5.9907357
  28.5860114  21.4587422   6.6555889  29.6037703  21.1332939   5.5872934
  25.8219062  35.2514318   3.3951373  25.9913244  36.1083767   2.9408299
  25.6788315  35.5351587   4.3223568  24.7452494  22.1240178   2.9824098
  24.7247433  22.9904594   3.4335866  25.6421398  21.8245944   3.2451102
  34.8814081  22.7435727  15.4774498  33.9320138  22.9058092  15.2765090
  35.2009559  22.5206950  14.5911534  33.4923812  26.4713935   9.3555448
  32.6868644  26.0134905   9.0522614  33.9793460  25.7564169   9.8194098
  23.0374745  32.1153136   1.9436483  23.8215481  32.5247987   2.3579112
  23.4842985  31.6583970   1.1990851  21.1712777  25.0905590   1.2788065
  21.2513981  26.0615441   1.4051554  20.4853934  25.0541802   0.5940695
  34.6715967  35.9155664  11.1112483  34.4795847  36.5270474  10.3694681
  35.6470673  35.9131649  11.0860028  22.0631943  19.9445711   9.7148518
  21.9592664  19.8566297   8.7433466  21.7006830  19.0951393  10.0398645
  20.9238001  33.6398395   5.6792865  20.1803314  34.0505310   6.1406532
  21.0488887  34.2658095   4.9308907  20.3107560  36.6058218  17.4555202
  21.0196728  36.3446706  18.0834830  20.0046423  35.7400326  17.1387548
  24.6860073  35.1504562  18.9329682  25.6100209  34.9172239  19.0950178
  24.5686440  34.8148604  18.0196617  29.2903364  34.7835767  -0.0219207
  28.4539388  34.3289381   0.1949318  29.9155841  34.0802807   0.2079481
  31.2093513  33.8683763  17.9311666  30.9376631  32.9399256  18.0948373
  32.1355680  33.8708008  18.1794147  33.4814204  34.4924158   1.1569830
  34.1321991  33.8383208   1.4322951  33.9715722  34.9848961   0.4640283
  20.1943807  30.2435142  18.2253945  20.2281317  29.2892089  18.0128058
  19.4906132  30.5476570  17.6096209  24.6282579  30.3762618   0.5135617
  24.9925732  29.9050614   1.2933834  25.4282650  30.6578147   0.0441169
  26.7178936  30.3144770  17.7486174  26.5568173  30.7935414  16.9048856
  26.9321004  29.4100887  17.4488362  29.7239574  31.6764446   0.3536927
  29.9814483  31.5723758   1.3031573  30.4622911  31.1802030  -0.0279520
  32.4910494  30.1763527  15.3486009  33.3634324  30.5500406  15.1243660
  31.9570486  30.8323147  14.8596118  20.9702835  27.5687428  17.7586247
  21.6373523  26.9341806  17.4778561  21.0907151  27.6112901  18.7261070
  25.4616608  28.6257336   2.4790823  25.1455620  28.2024007   3.2911640
  26.0961366  27.9717811   2.1240560  24.9785533  26.3578964  15.1286167
  24.2861556  27.0503589  15.0552112  25.6820435  26.7310023  14.5466186
  26.8895275  26.6450529   1.0441297  26.9552641  26.6867210   0.0818486
  27.8454066  26.6157901   1.2821895  30.0788804  28.9225085  18.4893122
  30.8358660  28.6069652  17.9795006  29.7709499  28.1182264  18.9391940
  25.5444863  23.8368395  16.0092199  25.5953617  23.1938754  15.2696925
  25.3929126  24.6797204  15.5230749  25.7657503  22.1638939  13.7483946
  26.3276835  22.6815722  13.1310365  24.9064625  22.1658750  13.2726332
  27.0453262  27.5195148  13.8809324  27.9726157  27.4624269  13.6215696
  26.7609403  28.3543664  13.4503256  31.5809897  25.3541007  18.7182164
  31.8648830  24.4273816  18.6825798  32.4271708  25.8159649  18.6265932
  33.0003048  28.1627632  16.9858866  32.6933047  28.9260580  16.4344068
  33.9742476  28.2810571  16.8770353  23.8095858  24.7164189  17.9753386
  23.0741890  24.1095138  17.7372329  24.3965824  24.6123017  17.1961681
  26.5306848  19.5102183  14.1074127  26.2425652  20.4368840  13.9533290
  25.8192802  19.0109499  13.6562088  27.8521197  23.6994291  17.5945895
  27.4067673  23.4685073  18.4309944  27.0783002  23.7074951  16.9917445
  30.4678723  23.0842324  16.7224455  29.5689921  23.0785648  17.1042810
  30.9658546  22.5091705  17.3402789  32.1287614  21.7433107  18.5117274
  32.0875211  20.7646574  18.4748523  31.9145231  21.9341668  19.4490113
  21.9347712  22.7640138  17.7457070  21.8856003  21.9690342  17.1733977
  22.0168943  22.3362159  18.6254424  26.7465185  18.9426580  16.7732187
  27.2996499  18.1393739  16.6937010  26.5996529  19.1456518  15.8255103
  27.2052089  20.5610144  18.9215222  27.1040249  20.0146191  18.1080168
  26.6534201  21.3350805  18.7128567  26.5186829  37.4602213   1.9716470
  27.4978839  37.3300907   1.9900473  26.4339820  38.1887471   1.3516782
  20.2450176  32.2726004   1.6645868  21.2277820  32.2982529   1.6232940
  20.0129779  31.5756641   1.0259287  19.4366367  37.3333569   6.3555826
  18.6127629  37.0948698   5.8748055  19.3990025  36.6843088   7.0845331
  19.7763410  35.3513691   8.2798946  19.3270151  34.5961901   8.6843149
  20.2003377  35.7560859   9.0581888  37.3896594  36.1299477  11.4281893
  37.2981581  36.3914006  12.3632351  38.0259471  36.7835450  11.1050571
  36.8289723  35.9030410  14.2137620  36.1694563  35.2463989  13.8968379
  37.4552584  35.3336506  14.6757105  36.8007565  29.7671294   4.2941324
  37.5345625  30.4079463   4.3876063  36.9176990  29.2151273   5.0969488
  37.1507854  27.9465256   6.3069085  36.2702957  27.5860109   6.5582145
  37.5714711  28.1065902   7.1727034  36.9681352  30.8405834  11.4025309
  37.5020890  30.1973651  10.8979679  37.2788877  31.6928449  11.0226342
  35.0860512  33.8648252  13.5736727  34.1112765  33.7282613  13.6434153
  35.1478172  33.8359816  12.6058366  37.3721340  27.8849543   2.4476290
  36.7621610  28.1223593   1.7345971  37.1292151  28.5693893   3.1131344
  35.6327032  25.0077969   1.5543205  35.6110329  25.6423153   0.8257563
  35.3255115  24.1879937   1.1253082  34.7938786  26.6924684   6.9145232
  34.6719287  25.7942473   6.5616618  34.3701127  26.6416207   7.7952006
  19.6814915  28.5534074  10.8526250  19.8674543  28.4606769   9.8934269
  20.5790856  28.3862578  11.2236290  35.6729955  28.6175992  16.7691529
  36.3050410  27.8672182  16.7810537  36.1833452  29.3001476  16.3099819
  37.1465621  26.3275934  16.8526928  36.2634045  25.9015562  16.8224140
  37.7164852  25.5374662  16.9683962  34.8178882  22.6819815   0.3695233
  35.4997034  22.1166952   0.7908389  33.9972587  22.2166250   0.5866083
  34.6354932  24.1976945   5.2745909  34.8694248  23.2410544   5.2571452
  35.4016186  24.5704562   4.8071647  35.0243427  24.5543453  10.6596333
  35.9840416  24.7210823  10.5134734  34.9850129  24.7202041  11.6199328
  35.2718788  25.3916874  13.3594416  34.4443294  25.7929952  13.6868900
  35.8189993  26.1880495  13.1771143  19.5254992  23.8776169  17.1116005
  20.4439514  23.5642835  17.2251727  19.0430081  23.0275318  17.1241034
  37.4572797  19.5055836  18.6578049  38.0736538  18.8605920  18.2442677
  37.4798941  20.2435152  18.0118329  35.2320903  21.4899063   5.2124534
  35.4080017  21.0706362   6.0787202  34.5343752  20.8964719   4.8635683
  20.5602288  22.2835136   9.8687550  21.0400538  21.4327447   9.9104577
  21.2721694  22.9060112  10.1008347  18.8439424  25.1411055  10.7222840
  19.5303227  25.1588005  10.0249415  19.1074949  25.8985859  11.2575001
  36.9388030  21.4794706  16.8517683  36.1251933  22.0227006  16.8182705
  36.7798248  20.9166654  16.0692939  36.9589812  21.4175311   1.7048170
  37.5728241  20.9121012   1.1563496  37.5652121  22.0907502   2.0782668
  19.3808691  21.3260617   4.7498029  18.4196395  21.4468933   4.8326332
  19.6320567  22.0748373   4.1673394  34.1723108  36.3365796   6.9061668
  34.8618366  36.3548839   6.2164119  34.5288817  36.9259518   7.5885175
  19.3775831  20.1570675  13.1963518  18.6398343  20.0191506  13.8140745
  18.9669221  20.7764255  12.5594702  21.4811754  33.6016882  17.3549965
  20.6125126  33.6176350  16.9096133  21.2385932  33.3500703  18.2522328
  24.5073148  34.4954860  13.6298319  24.2574403  35.3901913  13.3115884
  25.4608703  34.5401932  13.4002316  28.5934127  35.6668894  16.5226520
  28.7917627  35.4836763  17.4603183  29.4206758  36.1206689  16.2446564
  30.8505379  37.0901685  15.9001529  31.5681316  36.8174541  15.3089078
  31.3422645  37.4080219  16.6852328  35.9985549  19.6187168  14.9318137
  35.2513863  19.7966496  14.3334963  36.2289452  18.6931877  14.6790722
  21.6145167  37.4927067  13.7056201  20.8924204  38.0269017  13.3083866
  21.5934526  37.8293145  14.6107213  24.2396499  37.1155067  12.8474196
  23.3124314  37.3453162  13.0679132  24.3778694  37.6369896  12.0287180
  28.6560619  36.9618523  12.0679017  28.4736380  37.4470833  11.2469968
  29.1036369  37.6393361  12.6053216  33.8602978  37.4288223  13.3071172
  33.8551846  38.3003107  12.8571601  34.0196108  36.8240328  12.5538432
  21.1752333  36.2260341  10.5674807  21.1813143  35.7509468  11.4248612
  21.9527100  35.7941377  10.1428428  23.2184435  34.8807628   9.4007668
  23.1539043  33.9444250   9.6909235  24.1377170  35.0979116   9.6778919
  25.8006329  35.3378675  10.2941870  26.4241363  34.8003429   9.7927109
  26.1598082  35.2720261  11.1987379  29.4215321  21.0655729   9.3782274
  28.7423499  20.3798828   9.4950808  30.1352016  20.5844261   8.9192864
  34.4078719  19.1501450   9.3821820  35.0403011  19.6805976   8.8474918
  33.5493176  19.4930421   9.0713300  36.1042727  20.2811526   7.5617983
  36.8441777  19.7354506   7.2195708  36.5837180  21.1306218   7.7102759
  21.7668990  19.6769849   6.9547879  20.8375906  19.5402152   6.6732495
  22.1327615  18.7798492   6.8104229  20.4482454  19.4694197   2.9029642
  21.1151378  20.0299546   2.4372512  20.1178901  20.1076750   3.5722175
  26.3794341  19.3343642   6.9586111  27.1392703  19.8178106   6.5927504
  26.4315039  19.5755685   7.8930320  31.8091001  19.7680575   8.4216456
  31.9879613  19.6027501   7.4867016  31.4235456  18.9079775   8.7099986
  33.2022637  19.8243399   4.2421037  32.4003188  20.3669596   4.1466841
  32.8074233  18.9508009   4.4520433  20.6945798  35.6246763   3.8663300
  19.9419425  35.5425129   3.2549420  20.4914223  36.4698415   4.2940990
  22.4509054  20.8818742   1.6890962  22.8476289  20.7687239   0.8151770
  23.1234517  21.4326864   2.1346325  27.3654053  21.7871879   3.7835736
  27.7472902  21.1387731   4.4000009  27.6052470  22.6122257   4.2651458
  29.1540058  36.9552785   1.7235275  30.0985136  37.0296643   1.9809984
  29.2306355  36.2010796   1.1069640  36.1213814  36.2681521   4.9446803
  35.9098933  35.3684383   4.5956865  35.7981813  36.8334021   4.2143896
  21.6761573  20.2761400  16.5542042  21.0969376  19.5344738  16.8048997
  22.5052088  20.0190872  17.0094951  23.7657314  19.5594871  18.2608159
  24.6189376  19.1800901  17.9896503  23.3420245  18.7804692  18.6844891
  22.3635831  36.2877755   1.2102487  22.0061435  36.4635587   2.0929820
  23.2486026  35.9618115   1.4158055  32.2840317  18.9641253  18.3070429
  32.1855444  18.4579764  19.1415538  33.2361409  18.8385695  18.1069189
  35.0743088  34.8868860  17.1244707  34.6064358  34.7799840  16.2813365
  35.0646749  35.8673894  17.2108122  49.7364495  28.8828546   6.9000344
  49.6331688  29.8559370   6.8325035  49.0459544  28.5997111   6.2769005
  48.6900724  28.1642627  10.5245335  48.7383374  27.6511061  11.3511765
  48.2950088  27.5245047   9.9122376  40.8680733  27.7869346  12.0727743
  40.9226605  26.9450571  12.5626686  41.7680105  28.1274092  12.1781010
  52.3105216  31.1946927   8.7938960  51.8885313  30.4389078   9.2219713
  52.5474810  31.7570307   9.5498263  41.9655146  32.3126679  10.3616526
  41.7294858  31.3933715  10.1137780  42.9255616  32.2173283  10.4974064
  38.6900717  25.6413247   5.8469299  38.2466926  26.4838905   6.0634220
  38.1124707  25.3566534   5.1090900  39.1113470  27.9532230   8.2761347
  39.3948793  27.0358910   8.4845035  39.8508699  28.2793995   7.7481081
  49.5747047  36.3008829   9.2238831  50.0226830  35.6310364   8.6647498
  49.1684730  35.7476937   9.9009842  46.9454744  30.6120680  11.0097228
  47.3475755  29.8895710  10.4974468  47.7300655  30.8584866  11.5446074
  55.6804477  22.1271002  11.7654268  55.9679553  22.7744138  12.4413328
  56.1937815  22.4202329  10.9927679  50.1077292  24.9609855  11.0889705
  50.3601002  24.0220291  11.1805354  50.0413778  25.0387615  10.1180538
  43.4595860  23.0240222   8.4108148  43.5403871  23.8817413   7.9432187
  43.0206963  22.4938973   7.7095315  51.2212601  23.3090896   6.6986905
  51.7168407  22.9007316   7.4464314  51.9634820  23.6832965   6.1888103
  39.9284342  25.4445951   9.0433892  40.5775267  25.0043306   9.6240920
  40.1877691  25.0594786   8.1795496  44.9401867  26.9151521   8.6291955
  45.7787366  26.4791868   8.8918755  44.5541439  26.2491968   8.0202551
  56.2104740  23.6509143  14.0343517  55.5153101  24.2976837  13.7895622
  56.2067156  23.7332546  15.0003902  42.2035821  22.0391218  12.4643597
  41.8851463  22.6335999  11.7583271  41.5065419  22.1752729  13.1380061
  49.2785824  31.4389175   5.9360031  49.2075776  31.5651352   4.9790608
  48.9373966  32.2959070   6.2645140  44.8399957  29.6936747  12.5828518
  44.2571310  30.4026378  12.9349249  45.5201658  30.2127302  12.1050584
  52.7276880  22.6105534   8.8475137  52.3645888  21.9921536   9.4923755
  53.2701740  23.1960685   9.4085732  41.7345305  23.7974683  10.3878672
  42.3644087  24.3385022  10.9156638  42.3475935  23.4604408   9.6933297
  43.2235771  31.7203533  13.5897434  43.2046250  32.6693547  13.3522624
  42.2897961  31.6128259  13.8730877  39.1124773  31.3522726   4.2940936
  38.9803063  31.8113091   3.4361640  39.4005174  32.0932500   4.8660908
  52.8392207  33.0988355  11.0930269  51.8632845  33.1132776  11.2237214
  53.0033904  34.0279490  10.8390007  53.1346077  21.2345119  12.6040428
  52.4363137  21.7411271  12.1584562  53.9483501  21.5622249  12.1653480
  45.9673268  19.1810743   9.9188444  45.6676143  18.2547200   9.8502359
  45.1566773  19.6047295  10.2756063  50.9242160  34.7471136   7.3940438
  51.3394537  33.8909583   7.1307848  51.7159753  35.3309372   7.3250024
  52.2124462  32.5623268   6.3875049  52.0645771  31.9085510   5.6905164
  52.2990199  31.9918402   7.1825429  53.9285329  31.1470475  14.6482533
  53.8827973  30.5394236  13.8780465  54.0438151  32.0160231  14.2103366
  48.3928726  28.0954622   4.5560643  47.7729395  28.8085850   4.2992180
  49.0533676  28.1368035   3.8411660  48.5003761  26.5621663   1.2201150
  49.1553345  26.8650607   1.8768046  49.0302117  25.8867530   0.7352477
  55.7169169  27.5841226  12.8079107  54.9841099  28.2367936  12.7718656
  56.2850915  27.9230977  12.0831769  51.8709563  28.2763123   5.3010717
  51.1851366  28.4693662   5.9820251  52.5278109  27.7875783   5.8398271
  51.6808882  26.4353613  14.5707413  51.6439838  27.1564865  15.2261779
  50.9959461  26.7347711  13.9396498  43.4254532  28.9202587   7.4080545
  43.1683870  28.5757097   6.5279773  44.0051724  28.2074685   7.7485823
  44.8210267  32.3515414  10.0809014  44.8240141  32.2208365   9.1198710
  45.5814423  31.8046951  10.3653064  43.6923905  27.7216632  11.0253125
  44.2186397  27.5951265  10.2068751  44.1909171  28.4285978  11.4894974
  50.2064977  33.2834939  11.6594784  50.0300633  33.9622044  12.3329054
  49.7944244  32.4793503  12.0349569  44.9196536  32.1687347  15.7218533
  44.2998854  32.8114066  16.1299071  44.3848799  31.8863381  14.9500014
  50.6622241  27.5904097   2.9316316  51.1053685  27.9104711   3.7501127
  51.3219985  27.8956778   2.2627230  41.6949257  28.1404176  15.1077388
  41.7236858  28.9225036  15.6932935  40.7542680  28.1518355  14.8437664
  48.3836613  34.0472522   6.5462899  49.2018612  34.3767038   6.9641111
  48.0012304  34.8479088   6.1654105  42.9682677  34.0116628  16.4262522
  42.9086245  34.2870079  15.4896198  42.0280028  33.8315624  16.6477815
  54.4224176  19.2136833   2.8958879  53.5074391  19.4319682   3.1721625
  54.7486353  20.0825423   2.5927757  42.5499036  28.0561236   4.8078960
  42.0844380  28.7584163   4.2996051  41.9213326  27.3300226   4.7344687
  55.5421221  33.7319321   1.4480350  55.9549976  34.6009909   1.5957120
  56.3041726  33.1196910   1.4905887  38.4528834  30.4447618  13.8499858
  37.9837631  30.5278273  12.9945232  38.6158767  29.4819924  13.9122816
  38.2444241  33.2203459  10.6214880  39.2071274  33.1549094  10.6831019
  38.0746555  34.0479430  11.1030238  56.5475139  33.9420634  16.4531377
  56.3689835  32.9852235  16.3914653  55.6767242  34.2553370  16.7878903
  47.3722189  33.2962200  15.1434666  47.3810171  34.1425663  15.6405237
  46.4825833  32.9515305  15.3764990  48.1082713  37.0231054   4.9556833
  47.8624849  37.1220387   4.0191373  47.8321159  37.8757645   5.3380570
  41.5279371  35.8719923   6.9097557  41.7204974  35.5424085   7.8150214
  40.8653040  35.2216025   6.6189123  50.7006604  36.6020520   2.0739264
  51.2744703  35.9273510   1.6435086  50.8727566  36.3940311   3.0122775
  50.7176161  36.2878910   4.7836475  49.7577249  36.4392923   4.9298151
  50.9065131  35.5886952   5.4293868  53.5398817  25.2334120  16.7534766
  52.9416397  25.5953084  16.0836784  53.6039317  24.2973623  16.4730298
  40.6976275  31.8192423  14.6231362  40.9031601  31.3987410  15.4808926
  39.8897527  31.3404142  14.3442658  43.4546552  20.1299364  10.7847466
  42.6448128  20.0663344  10.2365083  43.2004220  20.8809852  11.3547561
  48.1849960  19.8489470  14.1451544  48.6331667  19.2974356  14.8184353
  47.2362025  19.7089210  14.3428697  51.2258197  23.6663925  14.9019813
  50.5326458  23.5922889  15.5960899  51.2507859  24.6267661  14.7297766
  52.5525477  28.5124332   1.2021961  52.1379308  28.5957633   0.3179637
  53.0878366  29.3133198   1.2255787  47.7762845  22.4003859   1.5473370
  47.2108176  22.2127330   2.3230995  47.3523697  21.8659865   0.8680733
  43.4730021  25.1957788  12.0024595  42.7978042  25.3340825  12.6973999
  43.5773697  26.1109701  11.6565763  43.5279983  25.2752815   6.8932333
  42.5609269  25.1484024   6.7841287  43.8352049  25.0301200   5.9912874
  49.0524134  25.6487657   5.6727714  48.7835080  26.5198098   5.3080233
  49.7532837  25.3830807   5.0433897  48.1427612  25.9177720  17.0135767
  47.6645366  25.1279440  17.3493855  49.0117317  25.7925071  17.4371346
  49.9310458  25.1682226   8.3457649  49.5857024  25.6915749   7.5944827
  50.2819081  24.4086688   7.8325668  41.2277117  25.4244481  13.6181687
  41.4383101  25.8348565  14.4698287  40.8686158  24.5567138  13.8860489
  44.2623512  22.5429494   0.2652068  44.1510078  22.4023487   1.2257208
  43.7714017  23.3614346   0.1474778  37.8160550  22.3518615   7.6095677
  38.4452121  22.4526003   8.3509698  38.3868860  22.2148728   6.8399848
  38.7961433  23.2454276   2.8993361  39.5100973  23.6418858   2.3568546
  38.3170500  24.0572938   3.1600905  49.2155763  26.7013657  12.9343256
  49.5994113  26.0647235  12.2862862  48.6549840  26.0931449  13.4594211
  46.2685025  22.7966688   7.8061667  45.3488172  22.8290890   8.1343800
  46.7520034  22.4783772   8.5873779  40.9337441  24.4043721   6.6939020
  40.1152403  24.7342114   6.2490586  41.0732181  23.5316026   6.2842140
  44.2991790  24.4580673   4.3977180  45.2727196  24.4379273   4.4920386
  44.1620744  24.8621044   3.5131039  50.4756203  22.2003655  11.0810472
  49.9014376  22.2090599  11.8780792  49.8767657  21.8073638  10.4251105
  43.4877370  25.3384853   1.9229047  42.5864465  25.5866456   1.6626021
  44.0533317  25.9359032   1.4020904  53.7949817  37.7633957  17.5178298
  54.1644326  38.1103319  16.6853747  54.5333418  37.9162363  18.1442087
  41.4622676  30.3204736  16.9357975  42.1690293  30.3784543  17.6080935
  40.6734264  30.3255092  17.5041739  47.2144973  25.6212485   9.6888185
  47.9954660  25.2125955   9.2841948  47.0098653  25.0054019  10.4148059
  42.2746768  21.8199491   6.2395292  41.7021027  21.0428652   6.4156251
  42.8743049  21.4765572   5.5642771  46.0501906  24.1023841  12.1397365
  45.2105060  24.6034806  12.1372388  46.5469983  24.4965245  12.8829053
  46.5564092  30.1146644   3.8792049  45.7930748  29.6812633   3.4435839
  46.1781795  30.3054199   4.7729548  53.7211793  29.4519612  12.4865221
  54.2473986  30.0366890  11.8992871  52.9282045  29.2638682  11.9383709
  50.4104915  22.8204696   2.1557143  49.4574128  22.8798027   1.9274824
  50.5983278  23.6983141   2.5420054  48.0359172  30.4866298  14.9782857
  48.0502157  30.0990529  15.8606432  47.8086896  31.4168447  15.1494099
  51.0744465  24.9617719   3.8137344  51.9665890  24.7966683   4.1760709
  51.1716769  25.8437747   3.4056253  41.8346034  29.6360234   9.5920873
  42.3681725  29.4725642   8.7880721  41.9911519  28.8264552  10.0977268
  48.6944689  31.6448885   3.0118812  48.3034931  32.5463110   3.1157334
  47.9311288  31.0889348   3.2830239  38.8683516  27.8980819  14.9213336
  38.7500795  27.5087766  15.8078214  38.1786591  27.4450191  14.4043437
  45.9127674  27.5781485  17.0794957  45.4061469  27.2373420  16.3250895
  46.7744211  27.1285708  16.9407793  50.2209712  32.8838086  15.0325554
  49.2675568  33.0332701  14.9098316  50.3428091  33.2051782  15.9490644
  55.9642948  25.3526563   3.6707783  55.3513849  25.1464459   2.9232850
  56.1585848  26.2807374   3.4204912  56.1480950  31.0246580  16.2127093
  55.2310519  31.1762851  15.8922858  56.5999724  30.8613968  15.3542429
  54.3974496  33.8841929   3.9379898  53.8402832  33.1378229   4.1911154
  54.6508717  33.6678400   3.0175629  51.5272893  28.7391334  10.8381827
  50.5681041  28.6502347  10.6779259  51.8667696  27.9866367  10.3128710
  44.2056807  33.0792049   7.0348667  44.4477640  33.9675224   6.7064319
  43.2561741  33.0753024   6.8669360  40.0096995  27.8087386   1.6194674
  40.4424228  28.5246843   2.1252893  39.0743694  27.9069290   1.9017676
  45.3014654  30.6648762   6.2182497  45.0671427  31.5594552   6.5380312
  44.6941445  30.1114222   6.7417509  45.9682657  34.9542875  12.8807127
  46.5872625  35.6796627  12.6591795  46.5421971  34.3716450  13.4025950
  44.1618137  35.7794498   5.9958080  43.2298797  35.9491869   6.2437506
  44.5943058  36.6029804   6.3176990  49.2640696  30.7891230  12.5451867
  48.9027850  30.5824988  13.4362005  49.9758679  30.1384675  12.4700292
  51.6657038  31.7543224   1.7552525  52.1391640  31.3376334   2.5038278
  50.7932426  31.8804235   2.1523859  52.1831259  35.3557256  14.8839105
  51.3829795  34.9763404  14.4723619  52.3466989  36.1266159  14.2968863
  56.4060493  36.3989255   1.9577928  57.0417818  37.0997455   2.2256033
  55.5690626  36.8267543   2.2427313  40.2025730  22.7430203  14.3074923
  39.2521519  22.9122965  14.1713716  40.1865176  21.9714889  14.8964711
  52.7815049  30.6151573   4.0458539  52.4074233  29.8165118   4.4691481
  53.7387791  30.4091354   4.1036292  40.0444265  34.4282117  12.7125970
  40.3525855  33.5634065  13.0237287  40.2696045  35.0019238  13.4557922
  46.0290105  33.1226601   0.4769684  46.2677208  32.2379120   0.1563833
  45.4235045  32.8974554   1.2114294  44.5401760  32.6239798   2.7667205
  45.0477553  32.1217097   3.4170446  44.7071393  33.5507229   3.0525720
  41.1187526  29.7984098   3.2435966  40.3860265  30.2572480   3.7097015
  41.5039149  30.5595074   2.7613790  49.1027173  22.3709174  13.4719575
  49.8727523  22.4995324  14.0520595  48.7589900  21.4972811  13.7589922
  49.8697351  21.7914573   4.7301307  50.0869532  22.1768382   3.8575532
  50.3039183  22.4217949   5.3429790  47.5635654  34.0981450   3.2063660
  46.6726355  34.4542302   3.3932914  47.9948024  34.8836361   2.8444416
  46.8947481  23.9350113   5.3455839  47.6741990  24.5153396   5.4890246
  46.7026161  23.6455826   6.2639808  47.7276190  24.8837269  14.3412182
  47.8273636  25.1623009  15.2719860  48.1289298  23.9949158  14.3405290
  47.6320554  20.7712025   5.9886278  47.5286350  21.4020055   6.7238839
  48.4540220  21.1229861   5.5691040  45.0382202  35.1811622   3.4698835
  45.0240242  36.0314049   2.9742432  44.7036634  35.4597740   4.3517977
  43.6159461  22.1375929   2.9263604  43.5747102  22.9594070   3.4513533
  44.4943326  21.8047619   3.2076610  53.7187816  22.7631025  15.4615251
  52.7718444  22.9199920  15.2502953  54.0367607  22.4650071  14.5979049
  52.3434345  26.4724406   9.3178374  51.5136101  26.0133982   9.0981712
  52.8324817  25.7873961   9.8242582  41.8525841  32.1620290   1.9452390
  42.6346810  32.5706653   2.3601230  42.3135817  31.6694401   1.2295150
  40.0769059  25.1120295   1.2581057  40.1019821  26.0849327   1.3887017
  39.3471466  25.0368954   0.6204839  53.4977663  35.8498565  11.0092232
  53.3604627  36.5358784  10.3183786  54.4781457  35.8836789  11.0805655
  40.8928179  19.9296694   9.7139027  40.8028146  19.8364087   8.7408980
  40.5318691  19.0788178  10.0338710  39.8325928  33.6905820   5.6980593
  39.0453242  33.9975877   6.1677555  39.8615217  34.3167169   4.9382532
  39.1593014  36.5950072  17.5149073  39.9131356  36.3477585  18.0934665
  38.9227004  35.7422047  17.1156179  43.5352374  35.1528737  18.9035452
  44.4357432  34.8635443  19.1053588  43.4301782  34.8040189  17.9936104
  48.1192135  34.8335330   0.1360496  47.3171203  34.2781501   0.2662845
  48.7919572  34.1401346   0.1070398  50.2436496  33.6667908  17.7072391
  49.9280968  32.8403462  18.1388789  51.0279559  33.8904242  18.2470282
  52.3352124  34.6499853   1.2045304  52.7044630  33.7865056   1.4309923
  52.9610201  34.9876904   0.5287913  38.9368921  30.1253192  18.2318640
  39.0864503  29.1855518  17.9925135  38.3389855  30.4188783  17.5091043
  43.4773294  30.4928036   0.5882541  43.8646391  29.9254955   1.2791459
  44.1658847  30.5275616  -0.0864772  45.5515511  30.3367942  17.7198943
  45.4407938  30.7709725  16.8495167  45.7617138  29.4108554  17.4729160
  48.8004142  31.5049741   0.2558525  48.8148595  31.5456592   1.2329003
  49.6557214  31.0927912   0.0592394  51.3538924  30.2508050  15.2031512
  52.2595965  30.5900623  15.0609171  50.8347617  31.0626355  15.0466916
  39.8781385  27.5133222  17.7222067  40.6416552  26.9866841  17.4544644
  40.0083104  27.5757737  18.6924124  44.5351992  28.6600276   2.6118287
  43.9701542  28.2492511   3.2908506  44.9543860  27.8936727   2.1777814
  43.8329429  26.3674652  15.0250488  43.1775386  27.0970710  15.0119608
  44.5675005  26.7526882  14.4919631  45.7437608  26.7356039   0.8745714
  45.9079166  26.4742723  -0.0426740  46.6611839  26.6643634   1.2237090
  48.9718781  28.9988669  18.4645175  49.8127124  28.6997874  18.0927342
  48.6592714  28.2046578  18.9293043  44.3688667  23.8695500  16.0096740
  44.4416975  23.2168022  15.2835302  44.2189431  24.7054697  15.5149758
  44.6372434  22.1863678  13.7139313  45.1987802  22.6803446  13.0831723
  43.7747213  22.1771335  13.2463217  45.9519282  27.5319138  13.8452692
  46.8936574  27.5395543  13.6291396  45.6404652  28.3618997  13.4245587
  50.4368056  25.3567035  18.7236092  50.7679783  24.4476275  18.6582917
  51.2596060  25.8659904  18.6736431  51.8665059  28.2274252  16.9178527
  51.5703508  28.9785624  16.3509383  52.8409478  28.3150541  16.8074805
  42.7262007  24.7024326  18.1643785  41.9609938  24.1274610  17.9623534
  43.2736585  24.5810340  17.3624978  45.3884092  19.5179208  14.1084653
  45.0962714  20.4423616  13.9570089  44.6803313  19.0111427  13.6616267
  46.6722858  23.7007254  17.6014248  46.2467726  23.4068790  18.4282020
  45.8867933  23.7036909  17.0138787  49.2948723  23.1055521  16.7041145
  48.4011747  23.0933379  17.0983595  49.8063011  22.5491923  17.3294912
  50.9456065  21.7747364  18.4962752  50.9283786  20.7964123  18.4793864
  50.7604953  21.9793414  19.4374932  40.7398526  22.7969823  17.7861749
  40.7830639  21.9852813  17.2446127  40.8585873  22.4181590  18.6825830
  45.5760734  18.9440423  16.7825439  46.1318615  18.1406768  16.7112761
  45.4463541  19.1459844  15.8330744  46.1430080  20.5484744  18.9243451
  45.9891868  20.0285088  18.1030324  45.4792191  21.2638449  18.8312052
  45.3567949  37.4447413   1.9694512  46.3350024  37.3901192   1.9450165
  45.1585872  38.1188528   1.3101920  39.0597765  32.2686853   1.6982442
  40.0346819  32.2505652   1.5813847  38.7316457  31.5993167   1.0596913
  38.0598057  37.3958981   6.5090723  37.3902707  37.0184704   5.8942133
  38.2023883  36.6356825   7.1121438  38.6344987  35.3658754   8.2638664
  38.1259166  34.6461406   8.6632234  39.0539276  35.7600036   9.0519875
  56.1544396  36.2938419  11.4362573  56.2170960  36.3619330  12.4056061
  56.9921236  36.6832183  11.1447855  55.6986242  35.8727948  14.2129208
  55.1587999  35.1347105  13.8557596  56.1945922  35.3883650  14.8927885
  54.1056564  31.5611354  18.9392868  53.2668083  31.7172413  19.4174432
  54.6401552  32.3316950  19.2340350  55.4665148  29.8814531   4.3391983
  56.2597450  30.4558000   4.3714218  55.6377695  29.2852259   5.1015394
  55.9660236  27.9893770   6.2727088  55.1135209  27.5995826   6.5648345
  56.4482671  28.1091386   7.1155395  55.8391385  30.8395764  11.3897314
  56.3905516  30.1876509  10.9134897  56.0681101  31.6743782  10.9362681
  54.0872381  33.6897901  13.5293511  53.3086546  34.1048938  13.9417297
  53.7498374  33.4592187  12.6360871  56.2265883  27.9450814   2.5237357
  55.7250561  28.2078055   1.7397773  55.9192515  28.6203775   3.1660813
  54.4525318  25.0581156   1.5383282  54.6460655  25.5720152   0.7430444
  54.1453611  24.2111861   1.1616355  53.5834078  26.7063392   6.8589070
  53.5434019  25.7737899   6.5889008  53.2083433  26.6774132   7.7667131
  38.5355691  28.5730349  10.8868699  38.7181630  28.4647039   9.9266891
  39.4348565  28.4046699  11.2537075  54.5747649  28.5751395  16.6314579
  55.1973123  27.8174871  16.5515838  55.0994278  29.3108741  16.2760748
  56.0280560  26.3056326  16.7223067  55.1463193  25.8825398  16.8050459
  56.6057811  25.5305210  16.8935338  53.6853247  22.6990267   0.3834436
  54.3807255  22.1328805   0.7847572  52.8771084  22.2065992   0.5864252
  53.4646223  24.1832417   5.2079985  53.6947250  23.2235370   5.2213768
  54.2673797  24.5412657   4.7933068  53.8678426  24.5764357  10.6448029
  54.8317546  24.7326999  10.5144813  53.8197089  24.7265387  11.6085443
  54.1130383  25.3962471  13.3402851  53.2894216  25.7895116  13.6862285
  54.6615083  26.1946284  13.1763307  38.3516938  23.8772597  16.9834684
  39.2750260  23.6303829  17.2060668  37.9134593  23.0114720  17.1006265
  56.2230084  19.5001208  18.6344792  56.8332902  18.8238081  18.2643629
  56.3422216  20.2355292  18.0011352  54.0654317  21.4944710   5.2078993
  54.2671674  21.0786440   6.0722646  53.3784219  20.8804680   4.8724648
  39.4022796  22.2746591   9.8999128  39.8759234  21.4188232   9.9177005
  40.1270650  22.8886726  10.1142728  37.7008125  25.1513231  10.7237694
  38.3740471  25.1342493  10.0137193  38.0109426  25.8980140  11.2480498
  55.8320081  21.5117610  16.8078274  54.9947114  22.0160533  16.8159306
  55.6495706  20.9011065  16.0685472  55.8152249  21.4365348   1.6903869
  56.4304511  20.8694615   1.2070270  56.4378708  22.0901342   2.0722334
  38.2424785  21.3791242   4.7897943  37.2735151  21.4575941   4.8277507
  38.4835124  22.1026377   4.1726472  52.9539113  36.4698885   6.9501315
  53.6184340  36.3857323   6.2333950  53.4669745  36.9102463   7.6415250
  38.2214734  20.1509247  13.2099336  37.4864493  20.0567300  13.8348998
  37.8256190  20.7503255  12.5462752  40.3656348  33.6067265  17.3528460
  39.4795274  33.5976512  16.9436943  40.1662768  33.4848619  18.2855786
  43.3309605  34.5207763  13.6320433  43.0586731  35.4058267  13.3125385
  44.2855834  34.5876636  13.4210571  47.5062801  35.7165282  16.5131251
  47.6591653  35.4701067  17.4485495  48.3456189  36.1821559  16.3071978
  49.8170785  37.1322286  16.0516940  50.5237463  36.5910179  15.6663989
  50.2688884  37.5196373  16.8263199  54.8604133  19.5848447  14.9343402
  54.0896336  19.7053502  14.3534702  55.1209189  18.6602429  14.7064351
  40.4928391  37.5355776  13.6989822  39.7236609  37.9986771  13.2984845
  40.4508433  37.8973877  14.5954994  43.1069377  37.1669876  12.8388854
  42.1767437  37.3659232  13.0879241  43.2009091  37.6892541  12.0180503
  47.7504633  36.9888791  12.0091554  47.2810632  37.4184528  11.2671330
  47.8726225  37.7440442  12.6202574  50.0816602  35.8001635  13.0067078
  49.2676686  36.1773479  12.6168312  50.7283500  36.4991894  12.8191142
  52.5690495  37.4073340  13.1035063  52.6744082  38.3390612  12.8132138
  52.9326757  36.9186818  12.3322434  40.1248836  36.2390850  10.5188930
  40.0385563  35.7575267  11.3681177  40.8950458  35.7649832  10.1337460
  42.1685863  34.8703609   9.3749930  42.0643791  33.9430462   9.6911841
  43.0927867  35.0602148   9.6400127  44.8093738  35.2660750  10.2642963
  45.0107480  34.3476169  10.0085625  45.0436822  35.2330081  11.2095471
  48.1974587  21.0677718   9.2388157  47.5762288  20.3531894   9.4641532
  48.9698445  20.5765853   8.8962531  53.2673701  19.1426479   9.3251521
  53.8969551  19.6916992   8.8076766  52.4063566  19.5069761   9.0533696
  54.9758099  20.3145293   7.5366373  55.7141745  19.7464268   7.2315415
  55.4641000  21.1555645   7.6971771  40.6113859  19.6727099   6.9578628
  39.6830427  19.5373062   6.6717217  40.9662631  18.7652969   6.8360562
  39.2518248  19.5191397   2.8745020  39.9420294  20.0553844   2.4157993
  38.9668602  20.1469978   3.5705138  45.2169851  19.3730868   6.9596887
  45.9992142  19.8301354   6.6094646  45.3215185  19.5063411   7.9127332
  50.6237293  19.7665855   8.4229785  50.8514143  19.5463477   7.5099140
  50.2626866  18.9068271   8.7460353  52.0548985  19.8088630   4.2422711
  51.2370893  20.3232265   4.1389643  51.6840019  18.9283184   4.4699754
  39.5535836  35.6367724   3.8520119  38.8105191  35.5024756   3.2369368
  39.4385095  36.5739847   4.0663837  41.2835895  20.9391074   1.6859122
  41.7051753  20.6607201   0.8630009  41.9997394  21.4446275   2.1154136
  46.2271115  21.8015958   3.7800499  46.5715784  21.1301541   4.3943671
  46.4695170  22.6098865   4.2854807  48.0393291  36.8425686   2.0234939
  49.0187052  36.9664522   2.0546397  48.0096111  36.2356796   1.2509128
  54.9010588  36.3281144   5.0124559  54.7648699  35.4138766   4.6611930
  54.7060458  36.8602171   4.2162571  40.5365655  20.2631874  16.5206806
  39.9810353  19.5213606  16.8145386  41.3767062  20.0420843  16.9809744
  42.6053998  19.5288871  18.1974635  43.5015515  19.2326399  17.9612815
  42.2493097  18.7257301  18.6267425  41.2200081  36.3325434   1.2043553
  40.8076298  36.5442478   2.0541266  42.0271904  35.8829642   1.4763075
  51.1802120  18.9824639  18.2646360  51.1839578  18.1572589  18.7626577
  52.1210856  19.0200623  17.9695687  54.0385837  35.0297001  16.9846341
  53.3618006  34.9704486  16.2803239  53.9452550  35.9649721  17.2448665
  68.6042138  28.8879382   6.8949359  68.4943126  29.8599216   6.8280094
  67.9035174  28.5977891   6.2866639  67.5427790  28.1568374  10.5315941
  67.5977974  27.6553866  11.3655762  67.1320168  27.5089004   9.9373672
  59.7198692  27.7645539  12.0389329  59.7425524  26.9303169  12.5453658
  60.5750463  28.1468020  12.2792736  71.1650876  31.2048484   8.7941101
  70.7436179  30.4394845   9.2066515  71.3982461  31.7523498   9.5617685
  60.7905948  32.3217227  10.3339515  60.5672269  31.3979452  10.0867100
  61.7384178  32.2221794  10.5302767  57.5473274  25.6525505   5.8295792
  57.1167200  26.4986776   6.0464604  56.9523806  25.3533126   5.1131891
  57.9500101  27.9384611   8.2186965  58.2262377  27.0294641   8.4740307
  58.7406775  28.2673423   7.7729346  68.4172744  36.2872463   9.2262552
  68.8681827  35.6252433   8.6597935  68.0451656  35.7249748   9.9162789
  65.8077100  30.6298034  11.0013845  66.1947044  29.8910976  10.5007825
  66.5951585  30.8660418  11.5362244  74.5642299  22.1238333  11.7724550
  74.8314550  22.7852528  12.4428604  75.0458848  22.4435863  10.9900554
  68.9871373  24.9656633  11.0876770  69.2103244  24.0201529  11.1835055
  68.9009420  25.0367237  10.1179149  62.3230746  23.0286756   8.4048367
  62.3919523  23.8879241   7.9394656  61.8698917  22.4978858   7.7140846
  70.0840891  23.3014243   6.6995354  70.5800618  22.8894978   7.4445785
  70.8241730  23.6824203   6.1921528  58.7950594  25.4650136   9.0387615
  59.4294849  25.0193144   9.6328749  59.0562683  25.0612249   8.1845616
  63.8119374  26.9265262   8.6079096  64.6383982  26.4796030   8.8899229
  63.4144132  26.2517899   8.0162398  75.0794469  23.6643269  14.0322533
  74.3831253  24.3043026  13.7717171  75.0222822  23.7240758  14.9985394
  61.0734846  22.0339480  12.4543013  60.7273745  22.6332544  11.7673002
  60.3778019  22.1293974  13.1379168  68.1541909  31.4485690   5.9337559
  68.0506242  31.5546130   4.9774243  67.7909368  32.2971052   6.2601113
  63.6998446  29.6983118  12.5804539  63.1056620  30.3919158  12.9436322
  64.3733691  30.2326129  12.1127855  71.5890201  22.5942825   8.8537614
  71.1419116  22.0422720   9.5081463  72.1166471  23.1920362   9.4163923
  60.5862942  23.8081349  10.3836459  61.2115645  24.3400574  10.9259675
  61.2087806  23.4607860   9.7039970  62.0669902  31.7172282  13.5815115
  62.0316602  32.6730996  13.3765574  61.1409000  31.5865140  13.8813088
  57.8991567  31.3218980   4.2784276  57.8115207  31.7718270   3.4097478
  58.2374614  32.0439452   4.8415064  71.6933404  33.1035135  11.0979824
  70.7170803  33.1101442  11.2277349  71.8507220  34.0335834  10.8447467
  72.0005698  21.2354965  12.6069353  71.2873195  21.7373770  12.1788475
  72.8005037  21.5715989  12.1518697  64.8208046  19.1774526   9.9343371
  64.5128070  18.2523345   9.8754759  64.0124693  19.6093127  10.2889502
  69.7790203  34.7544420   7.3853402  70.1927199  33.8944599   7.1323005
  70.5733551  35.3343107   7.3185665  71.0827640  32.5723273   6.3887819
  70.8914362  31.9170123   5.7040322  71.1639054  32.0052740   7.1874519
  72.7928732  31.1513378  14.6489781  72.7374346  30.5351693  13.8857953
  72.9046918  32.0147166  14.2001474  67.2500198  28.0937695   4.5564629
  66.6245510  28.8016386   4.2981618  67.9065860  28.1335424   3.8381544
  67.3582016  26.5618895   1.2177719  68.0118513  26.8591635   1.8778513
  67.8866963  25.8858637   0.7319938  74.5756882  27.5851537  12.8052835
  73.8401225  28.2348115  12.7710932  75.1423791  27.9269532  12.0809538
  70.7345010  28.2803900   5.2990243  70.0436973  28.4696153   5.9766381
  71.3858488  27.7864229   5.8397147  70.5419056  26.4425991  14.5677318
  70.4881756  27.1526716  15.2338487  69.8490337  26.7338523  13.9413218
  62.2916257  28.9238066   7.4078765  62.0327234  28.5714404   6.5316256
  62.8667492  28.2092314   7.7551519  63.7021992  32.3950192  10.0813238
  63.6772405  32.2105257   9.1299904  64.4508309  31.8368168  10.3766659
  62.5697243  27.7215476  11.0110717  63.1025891  27.5984763  10.1981806
  63.0608727  28.4235404  11.4883084  69.0578042  33.2837236  11.6542388
  68.8945590  33.9481898  12.3449250  68.6534154  32.4726382  12.0249686
  63.7783155  32.1949406  15.7036221  63.1542243  32.8109387  16.1432658
  63.2241001  31.8958933  14.9527640  69.5197812  27.5939091   2.9326151
  69.9616262  27.9115621   3.7526539  70.1828402  27.8944243   2.2654358
  60.5652925  28.1925178  15.0446789  60.6011114  28.9394633  15.6746388
  59.6023351  28.1516377  14.8784510  67.2333253  34.0448137   6.5580856
  68.0559616  34.3718896   6.9684533  66.8678672  34.8374974   6.1458909
  61.7987887  34.0303645  16.4434693  61.7125651  34.2603060  15.4990164
  60.8637787  33.8667218  16.7024894  73.2805480  19.2126693   2.8985982
  72.3642512  19.4317205   3.1701743  73.6066119  20.0803661   2.5913949
  61.4173543  28.0543007   4.8085647  60.9387350  28.7457850   4.2980238
  60.7970380  27.3194594   4.7527435  74.4396399  33.7464868   1.3749783
  74.8275394  34.6050620   1.6184463  75.1857043  33.1259811   1.4961643
  57.3026285  30.4390607  13.8329312  56.8289361  30.4788256  12.9778919
  57.4793693  29.4808499  13.9390679  57.1798246  33.2608030  10.4818241
  58.1130879  33.0361816  10.5935916  57.0549589  33.9314617  11.1696954
  75.3837660  33.9401885  16.4545622  75.2211142  32.9814591  16.3656260
  74.4980768  34.2379483  16.7610022  66.2163970  33.3285807  15.1198152
  66.2277216  34.1591504  15.6421318  65.3349948  32.9680733  15.3632718
  66.9406885  37.0149332   4.9597720  66.6992797  37.0861074   4.0193929
  66.7178708  37.8983815   5.3062686  60.3790597  35.9554845   6.9359855
  60.5458090  35.5811245   7.8289101  59.7850919  35.2761022   6.5661333
  69.5385343  36.6067624   2.0882785  70.1227679  35.9396847   1.6596343
  69.7055610  36.3914213   3.0256985  69.5573249  36.2866242   4.7957741
  68.5950614  36.4205796   4.9395643  69.7540617  35.5815847   5.4330854
  72.4109424  25.2390413  16.7489977  71.7696687  25.5879402  16.1123800
  72.4580873  24.2990469  16.4813313  59.5436570  31.8261371  14.6206297
  59.7638208  31.4102261  15.4787763  58.7273161  31.3457665  14.3687100
  62.3142965  20.1534144  10.7669347  61.4940212  20.0780589  10.2356774
  62.0461383  20.8787385  11.3650700  67.0403439  19.8391691  14.1499885
  67.4778266  19.3198984  14.8556319  66.0885995  19.7154199  14.3496773
  70.1096979  23.6746293  14.9513431  69.4022426  23.5738471  15.6283002
  70.0864428  24.6305253  14.7603539  71.4141341  28.5102295   1.2034460
  70.9944598  28.5814572   0.3202210  71.9346374  29.3200981   1.2225069
  66.6349344  22.3977800   1.5465395  66.0712963  22.2080059   2.3233121
  66.1992334  21.8783720   0.8629690  62.3275879  25.1986496  12.0044518
  61.6563408  25.3284410  12.7054900  62.4212949  26.1160752  11.6617758
  62.3821154  25.2838882   6.8883925  61.4150939  25.1477615   6.7863851
  62.6867154  25.0293628   5.9884528  67.9094597  25.6484587   5.6746599
  67.6368675  26.5184576   5.3104672  68.6075741  25.3831025   5.0423283
  66.9984653  25.9085596  16.9758187  66.5089608  25.1325265  17.3312164
  67.8508344  25.8035465  17.4380181  68.7999856  25.1664132   8.3456674
  68.4377973  25.6875861   7.6012498  69.1419681  24.4061407   7.8283069
  60.0708498  25.4124477  13.6156072  60.2738646  25.8082746  14.4756853
  59.7134046  24.5394727  13.8723900  63.1276261  22.5462786   0.2627759
  63.0130391  22.4026942   1.2228148  62.6252790  23.3571823   0.1435375
  56.6913090  22.3885776   7.5757433  57.2915646  22.4607126   8.3465453
  57.2869672  22.1788046   6.8434080  57.6442345  23.2421960   2.8941685
  58.3720034  23.6297796   2.3644120  57.1782134  24.0574567   3.1637534
  68.0872193  26.7070554  12.9322443  68.4653614  26.0652282  12.2861426
  67.5262293  26.1017133  13.4624390  65.1203425  22.7966690   7.8046233
  64.1981521  22.8306136   8.1281879  65.5962971  22.4771521   8.5899443
  59.7955743  24.4119099   6.6854659  58.9697723  24.7281459   6.2462418
  59.9292783  23.5263243   6.3010434  63.1561170  24.4548033   4.3979347
  64.1293548  24.4361185   4.4937378  63.0189697  24.8600319   3.5139440
  69.3424851  22.1972530  11.0501043  68.8027625  22.1982757  11.8738013
  68.7103458  21.8108697  10.4213594  62.3447920  25.3489466   1.9290823
  61.4432932  25.5862424   1.6610048  62.9093846  25.9405020   1.4005826
  72.6716694  37.7010828  17.5163782  72.9465669  38.0964222  16.6695231
  73.4219305  37.9347791  18.0968589  60.3734309  30.3425786  16.9094353
  61.0382058  30.3750782  17.6251117  59.5511048  30.3087120  17.4376131
  66.0612147  25.6301909   9.7051333  66.8292351  25.1841458   9.3181458
  65.8187129  25.0307132  10.4365776  61.1123088  21.8220940   6.2413454
  60.5371808  21.0490624   6.4321877  61.7244443  21.4548514   5.5908479
  64.9315736  24.1569836  12.0954695  64.0666200  24.6129848  12.1315283
  65.4042279  24.5114716  12.8731543  65.4171705  30.1083677   3.8804323
  64.6537827  29.6789405   3.4401263  65.0343681  30.2995460   4.7720864
  72.5796691  29.4555453  12.4888946  73.1011506  30.0389391  11.8970218
  71.7849790  29.2618964  11.9449002  69.2654902  22.8189338   2.1687691
  68.3146378  22.8761944   1.9307540  69.4500187  23.7004459   2.5477544
  66.9379605  30.4997249  14.9867905  66.9015104  30.0565536  15.8431145
  66.6441891  31.4024476  15.1921081  69.9313217  24.9657714   3.8160444
  70.8229129  24.7982991   4.1782467  70.0299954  25.8468309   3.4069052
  60.6811481  29.6411011   9.5899264  61.2322159  29.4471477   8.8049788
  60.8246055  28.8503232  10.1316512  67.5495680  31.6309929   3.0071075
  67.1638251  32.5331745   3.1221510  66.7820663  31.0771569   3.2728387
  57.7583804  27.9098712  14.9143802  57.6825743  27.5507863  15.8205928
  57.0595526  27.4185948  14.4492395  64.7834692  27.5967195  17.0686054
  64.2469715  27.2080201  16.3590832  65.6359724  27.1290752  16.9359787
  69.0876686  32.9367312  14.9966715  68.1266300  33.0385382  14.8838865
  69.1922189  33.2096413  15.9320039  74.8210298  25.3480165   3.6686513
  74.2090640  25.1445949   2.9194941  75.0183317  26.2758799   3.4208506
  75.0152230  31.0540383  16.2077532  74.0951004  31.1800464  15.8840697
  75.4685385  30.8740836  15.3530471  73.2905945  33.8674431   3.9148139
  72.6985884  33.1575232   4.1967354  73.4671307  33.6469967   2.9800285
  70.3894046  28.7440758  10.8288854  69.4288797  28.6484800  10.6806179
  70.7255489  27.9859255  10.3098428  63.0556145  33.0745436   7.0304176
  63.2889465  33.9624666   6.7002002  62.1117983  33.0400341   6.8352097
  58.8523738  27.8119619   1.6120879  59.3196783  28.5109736   2.1122677
  57.9360172  27.9198719   1.9419199  64.1661011  30.6635694   6.2184323
  63.9257264  31.5517336   6.5494610  63.5646728  30.0982398   6.7371377
  64.8258534  34.9515462  12.8785962  65.4669078  35.6596918  12.6690567
  65.3730098  34.3572747  13.4185984  63.0006289  35.8280996   6.0078751
  62.0577829  35.9534053   6.2405431  63.3839915  36.6737799   6.3107906
  68.1262161  30.7916955  12.5440462  67.7580315  30.5994147  13.4365970
  68.8209597  30.1222021  12.4764504  70.5457966  31.7932972   1.7619268
  71.0007440  31.3561240   2.5114127  69.6548343  31.8769434   2.1291421
  71.0703081  35.3281869  14.8816158  70.2635688  34.9230942  14.5078366
  71.1906648  36.1013498  14.2886338  75.2690112  36.3811820   2.0617197
  75.8884741  37.1179952   2.2682482  74.4204653  36.8173882   2.3014719
  59.0784187  22.7277717  14.2997900  58.1224088  22.8825408  14.1951999
  59.0884605  21.9794510  14.9202610  71.6393532  30.6118020   4.0338064
  71.2610039  29.8195652   4.4661661  72.5955652  30.4063349   4.1048964
  58.8508112  34.4078205  12.7250174  59.1600051  33.5221063  12.9741132
  59.0245338  34.8980696  13.5377721  64.8674360  33.1455208   0.4544021
  65.0582614  32.2628888   0.0956990  64.2966009  32.9116725   1.2174233
  63.4643884  32.6423293   2.7538135  63.8955935  32.1294230   3.4476224
  63.5994058  33.5653906   3.0584439  59.9572718  29.7743804   3.2513294
  59.2224437  30.2305071   3.7124477  60.3435744  30.5368122   2.7676871
  68.0102753  22.3231353  13.4437820  68.7049527  22.4632783  14.1070864
  67.6137860  21.4717741  13.7314620  68.7385413  21.7798130   4.7327217
  68.9440473  22.1709380   3.8593843  69.1638496  22.4169108   5.3447675
  66.4440346  34.0910707   3.2236357  65.5579648  34.4638764   3.4054350
  66.8559573  34.8298596   2.7585112  65.7526207  23.9316050   5.3466812
  66.5291371  24.5136762   5.4971084  65.5533935  23.6410855   6.2636856
  66.6038117  24.8962848  14.3436073  66.6677399  25.2036048  15.2702960
  66.9622113  23.9938572  14.4003631  66.4920135  20.7690401   5.9939627
  66.3865045  21.3975698   6.7311951  67.3129812  21.1223686   5.5750071
  63.9501014  35.2317773   3.4815401  63.8436204  36.0769469   2.9962847
  63.5588838  35.4605257   4.3522033  62.4772838  22.1379728   2.9185782
  62.4250920  22.9512693   3.4558518  63.3522635  21.8041261   3.2084819
  72.5968660  22.7525901  15.4435314  71.6390739  22.9162157  15.2915055
  72.8590754  22.4732238  14.5563028  71.2045834  26.4698421   9.3149650
  70.3661414  26.0211359   9.1038835  71.6845387  25.7813146   9.8245286
  60.6399577  32.1185550   1.9527940  61.2866130  32.7699930   2.2670677
  61.1981499  31.6437482   1.2947456  58.9422238  25.1153795   1.2661819
  58.9665643  26.0893601   1.3861493  58.2224400  25.0297129   0.6209148
  72.3513739  35.8603690  11.0101539  72.2139066  36.5433270  10.3171332
  73.3317745  35.8950221  11.0821710  59.7530774  19.9286803   9.7137681
  59.6490811  19.8119330   8.7464579  59.3960715  19.0858835  10.0627084
  58.7912258  33.7077381   5.7731710  57.9867173  33.9737194   6.2376746
  58.7558905  34.3261709   5.0057554  58.0607576  36.6497002  17.4197031
  58.7160962  36.3823117  18.0984196  57.6989691  35.7838602  17.1653870
  62.5022139  35.2210182  18.8659468  63.3200632  34.7442274  19.0672192
  62.3018175  34.8587647  17.9791386  66.9884533  34.8171537   0.1910120
  66.1784084  34.2650108   0.2833848  67.6510257  34.1176766   0.1126498
  69.0994638  33.6382337  17.6714628  68.7550045  32.8305270  18.1182956
  69.8420212  33.8933434  18.2510751  71.1966320  34.6568861   1.2697178
  71.4858881  33.7467067   1.4188507  71.7703283  34.9602266   0.5333973
  57.9225688  30.2505697  18.2074714  57.9231599  29.2830266  18.0847451
  57.2066658  30.5255867  17.5935537  62.3374587  30.4885492   0.6096757
  62.7459830  29.9293654   1.2951931  63.0180110  30.5456164  -0.0723265
  64.4424589  30.3413500  17.7134682  64.2961829  30.7439363  16.8358007
  64.6354916  29.4043368  17.4914191  67.6738724  31.5247402   0.2510184
  67.6677496  31.5422349   1.2289315  68.5023578  31.0601211   0.0596345
  70.2139857  30.2404526  15.2007016  71.1086504  30.6051530  15.0580053
  69.6665730  31.0293181  15.0363462  58.7518073  27.4848312  17.6933146
  59.4781117  26.8715912  17.5278700  58.7992802  27.5767671  18.6689015
  63.3993380  28.6552205   2.6165605  62.8334994  28.2465897   3.2965037
  63.8120368  27.8868725   2.1797026  62.6845050  26.3763297  15.0161331
  62.0279425  27.1046279  15.0002390  63.4202371  26.7597926  14.4851257
  64.6016933  26.7350917   0.8715865  64.7628005  26.4751482  -0.0465860
  65.5193288  26.6610593   1.2190463  67.8184671  29.0014991  18.4522459
  68.6496480  28.6478718  18.1114980  67.4751860  28.2457580  18.9640764
  63.2383366  23.8756809  16.0115212  63.2909198  23.2118028  15.2948301
  63.0643195  24.7035647  15.5133117  63.5051900  22.1960903  13.6990736
  64.0524969  22.6761589  13.0501605  62.6331833  22.1728711  13.2491795
  64.8102407  27.5212581  13.8192793  65.7531245  27.5318384  13.6122775
  64.4968952  28.3536197  13.4064515  69.2745155  25.3478041  18.6828763
  69.5496488  24.4198835  18.7502343  70.1265584  25.8045975  18.6440780
  70.7410180  28.2200704  16.9151548  70.4289897  28.9678489  16.3527905
  71.7125625  28.3166719  16.7955943  61.5605473  24.7312261  18.1272722
  60.8005543  24.1357803  17.9640423  62.1171711  24.5525063  17.3438834
  64.2559888  19.5110406  14.0616891  63.9434758  20.4330952  13.9469529
  63.5200749  19.0023812  13.6610905  65.5410473  23.7060901  17.6074806
  65.1479821  23.3960858  18.4450371  64.7352980  23.6982677  17.0472873
  68.1473080  23.0380295  16.6863692  67.2588662  23.0632852  17.0939538
  68.6495709  22.4853946  17.3200755  69.8750074  21.7468064  18.4994860
  69.8041061  20.7687243  18.4645187  69.6141922  21.9450955  19.4242148
  59.6207540  22.7825337  17.7717849  59.6360211  21.9473793  17.2629984
  59.7489144  22.4244491  18.6787647  64.5060565  18.9742839  16.7510472
  64.9967890  18.1295428  16.7112037  64.3334511  19.1261211  15.8013235
  64.9894207  20.5902475  18.9063567  64.8555688  20.0544363  18.0921046
  64.3066262  21.2850993  18.8080697  64.2681512  37.6343690   2.0532452
  65.2292553  37.4433400   2.0253028  64.0782220  37.8962145   1.1468901
  57.8969443  32.2502103   1.6786264  58.8796571  32.2814593   1.6169964
  57.6533585  31.5924016   1.0024255  56.8835152  37.4726700   6.5957097
  56.3006621  37.0591020   5.9207643  57.0713135  36.6911506   7.1600358
  57.4485848  35.3937942   8.3121129  57.0572261  34.5854049   8.6789932
  57.8715992  35.7610368   9.1088665  75.0051208  36.3256861  11.4348547
  75.0829600  36.3706126  12.4039489  75.8653006  36.6595016  11.1386642
  74.5527945  35.8827916  14.2177923  74.0067959  35.1518280  13.8547605
  75.0674612  35.3826601  14.8714936  72.9802755  31.5982667  18.9485214
  72.1304812  31.6888506  19.4231434  73.4921328  32.3498141  19.3096336
  74.3279017  29.8856290   4.3400435  75.1253070  30.4527180   4.3799119
  74.4885978  29.2843466   5.1014524  74.8188774  27.9927210   6.2700208
  73.9702082  27.5976207   6.5668723  75.3105403  28.1034690   7.1091485
  74.7002065  30.8436717  11.3863150  75.2508735  30.1853164  10.9171416
  74.9207029  31.6710881  10.9177345  72.9540340  33.6942371  13.5231035
  72.1763026  34.1063427  13.9421122  72.6076201  33.4577379  12.6346351
  75.0888165  27.9448903   2.5301345  74.5641073  28.1814236   1.7535669
  74.7785225  28.6209653   3.1700956  73.3028343  25.0645587   1.5383089
  73.4735983  25.5724749   0.7340354  72.9876140  24.2154465   1.1725823
  72.4411266  26.7040236   6.8579412  72.3955254  25.7720234   6.5867604
  72.0630047  26.6753427   7.7649043  57.4099400  28.6129855  10.8543794
  57.5911648  28.4732317   9.9004239  58.2948941  28.4032821  11.2357091
  73.4524214  28.5816919  16.6344727  74.0638771  27.8156128  16.5489677
  73.9740123  29.3046073  16.2522742  74.8957146  26.3062745  16.7094623
  74.0078740  25.8936686  16.7894408  75.4601732  25.5228394  16.8844158
  72.5371103  22.7029082   0.3867639  73.2241720  22.1305610   0.7918690
  71.7235470  22.2106514   0.5688811  72.3231891  24.1843225   5.2072446
  72.5510789  23.2242360   5.2203710  73.1257781  24.5407675   4.7911176
  72.7247068  24.5622452  10.6401600  73.6877395  24.7251121  10.5145896
  72.6665878  24.7269615  11.6014338  72.9695141  25.3899719  13.3263881
  72.1460714  25.7671825  13.6923025  73.5080493  26.1968175  13.1749756
  57.2489393  23.8857779  16.9802207  58.1622385  23.6241461  17.2286454
  56.7967470  23.0241111  17.0851884  75.2076205  19.5433533  18.6811399
  75.7943453  18.8793197  18.2609064  75.2008690  20.2595512  18.0111227
  72.9253493  21.4946399   5.2087476  73.1164120  21.0808339   6.0761635
  72.2360295  20.8849752   4.8698545  58.2649736  22.2808536   9.8519253
  58.7219222  21.4176442   9.9110878  58.9854007  22.8852505  10.1039042
  56.5449013  25.1558126  10.6925671  57.2431170  25.1630914  10.0079635
  56.8653536  25.8354061  11.2961296  74.6714154  21.4772794  16.8500889
  73.8502073  22.0003779  16.9480159  74.4346818  20.9490137  16.0626652
  74.6726288  21.4307113   1.6909525  75.2802475  20.8953792   1.1645456
  75.2944496  22.0848896   2.0728253  57.1012461  21.3591122   4.7750892
  56.1348669  21.4450403   4.8376791  57.3362570  22.0913501   4.1670385
  71.8136364  36.4781488   6.9454555  72.4801546  36.3899092   6.2326272
  72.3254002  36.9109676   7.6426176  57.0844409  20.1724044  13.2144655
  56.3640180  20.0171696  13.8453284  56.6429224  20.7444152  12.5582697
  59.1888967  33.6784016  17.3628177  58.3179940  33.6507444  16.9232475
  58.9841515  33.3029165  18.2270068  62.1775602  34.5115001  13.6175892
  61.9244918  35.4061632  13.3132580  63.1356302  34.5625553  13.4216237
  66.3443104  35.7306254  16.5251370  66.5079362  35.4676720  17.4556739
  67.1846756  36.1903488  16.3123048  68.6393824  37.1330613  15.9823593
  69.3440246  36.5745898  15.6218122  69.0615936  37.4546282  16.8085321
  73.7253943  19.6208625  14.9168907  72.9322983  19.7753404  14.3742820
  73.9355488  18.6889049  14.6775358  59.3790890  37.5748378  13.6595532
  58.6197024  38.0984456  13.3209694  59.2750493  37.7136289  14.6083922
  61.9809067  37.1761023  12.8508522  61.0460229  37.3687620  13.0909443
  62.0723997  37.6801014  12.0193203  66.6132699  36.9965430  12.0022377
  66.1568042  37.4365843  11.2633911  66.7278890  37.7356882  12.6347981
  68.9511814  35.8068852  13.0000217  68.1337404  36.1761953  12.6121896
  69.5885360  36.5186726  12.8341317  71.4288631  37.4155694  13.1082556
  71.5350643  38.3432117  12.8099038  71.7881571  36.9172192  12.3406900
  58.9387396  36.2228460  10.5803350  58.9129268  35.7256544  11.4268569
  59.6999382  35.7655403  10.1556961  60.9990102  34.8951833   9.3937574
  60.8871992  33.9569355   9.6765947  61.9297654  35.0567698   9.6510819
  63.6832543  35.2743764  10.2712421  63.8564916  34.3497040  10.0080425
  63.9175830  35.2171566  11.2166761  67.0485980  21.0637811   9.2356428
  66.4190702  20.3633280   9.4841120  67.8142102  20.5545073   8.9089665
  72.1367224  19.1130208   9.3199668  72.7521469  19.6870574   8.8127633
  71.2690901  19.4879931   9.0792265  73.8348788  20.3080123   7.5379145
  74.5779236  19.7552252   7.2180423  74.3114759  21.1555425   7.6999418
  59.4704352  19.6699111   6.9413624  58.5379218  19.5145487   6.6794585
  59.8334930  18.7635130   6.8363993  58.0780041  19.5388655   2.8344263
  58.7853035  20.0699218   2.3972413  57.8164994  20.1444424   3.5595196
  64.0708524  19.3689592   6.9529482  64.8615467  19.8349704   6.6364930
  64.1356440  19.4964119   7.9104739  69.5117122  19.7713346   8.4309802
  69.6919030  19.5734828   7.5030780  69.1312181  18.9150227   8.7420821
  70.9112439  19.8127529   4.2427052  70.0966802  20.3361080   4.1525985
  70.5336983  18.9332646   4.4633216  58.1775199  35.6404120   4.0499864
  57.6697091  35.4051900   3.2587670  58.4077340  36.5585227   3.8448841
  60.1366482  20.9611840   1.6823029  60.5611225  20.6510842   0.8724487
  60.8631424  21.4489903   2.1149031  65.0874016  21.7965461   3.7816835
  65.4228366  21.1277950   4.4040616  65.3252072  22.6067914   4.2861384
  66.8844092  36.8686725   2.0114020  67.8654150  36.9767414   2.0538345
  66.8588403  36.2449741   1.2510671  73.7727981  36.3082889   5.0016199
  73.6153224  35.4002980   4.6419025  73.5469852  36.8555325   4.2227394
  59.4111447  20.2468807  16.5542703  58.8273648  19.5023094  16.7873062
  60.2154470  19.9924200  17.0609316  61.4431916  19.4818426  18.2709204
  62.3245959  19.1984958  17.9860199  61.0908563  18.6300794  18.6324346
  60.0979589  35.9368832   1.5045192  59.5587960  36.7364080   1.5325015
  60.3933468  35.9684364   0.5856952  69.9887247  18.9663660  18.3009551
  69.8617017  18.4625712  19.1352906  70.9386208  18.8101212  18.1211305
  72.8671010  34.9831657  17.0297496  72.2124952  34.9262771  16.3031259
  72.7920288  35.9310626  17.2559342  85.3515168  28.1690156  10.5726425
  86.2471265  28.2214037  10.9657767  85.5159714  27.6244684   9.7935880
  78.5754698  27.7768918  12.0468671  78.6004678  26.9438929  12.5554955
  79.4499591  28.1397249  12.2461455  79.6273155  32.3148181  10.3302305
  79.4191455  31.3863648  10.0888495  80.5801947  32.2327638  10.5192241
  76.4004248  25.6510676   5.8285559  75.9740536  26.4980245   6.0495083
  75.8033322  25.3555998   5.1123816  76.8045854  27.9372801   8.2112034
  77.0786823  27.0288336   8.4708698  77.6169991  28.2830697   7.8199090
  84.4560066  30.6896712  10.9682408  84.6578980  29.7567539  10.7153178
  85.3294370  30.9804455  11.2562224  81.1356392  23.0318668   8.4232737
  81.2416936  23.8872580   7.9568778  80.7002686  22.5081249   7.7160618
  77.6475630  25.4672153   9.0402344  78.2838074  25.0291019   9.6378891
  77.9144068  25.0630748   8.1877366  82.6436513  26.9120916   8.5607406
  83.4352050  26.4041344   8.8457611  82.2125620  26.2540456   7.9741937
  79.9014644  22.0361128  12.4593190  79.5833078  22.6459771  11.7665293
  79.2043858  22.1637911  13.1368798  82.4796907  29.6895266  12.6105681
  81.9084701  30.3881138  12.9984343  83.1648770  30.2269615  12.1647334
  79.4268116  23.8118840  10.3998902  80.0510002  24.3589092  10.9298895
  80.0464930  23.4739429   9.7117283  80.8946542  31.7257446  13.5892756
  80.8870524  32.6826902  13.3905064  79.9691983  31.6153978  13.8941923
  76.7646909  31.3378608   4.2683253  76.6795571  31.8020027   3.4080082
  77.0974943  32.0508147   4.8462577  83.5889582  19.1276925   9.8809325
  83.2907367  18.1959406   9.8651435  82.7903586  19.5645289  10.2534320
  86.2364600  28.3821244   4.1794659  85.4583202  28.9741625   4.2037832
  86.9428499  29.0200431   4.0165187  86.0377793  26.6378201   1.4366484
  86.4669809  26.6142999   2.3041902  86.5362147  25.9740506   0.9228068
  81.1287375  28.9186204   7.4122811  80.8941570  28.5567953   6.5340461
  81.7141446  28.2169845   7.7730937  82.4933761  32.4334240  10.0461077
  82.5088939  32.2254523   9.1001819  83.2079146  31.8509360  10.3880669
  81.4155624  27.7416719  10.9834385  81.9905638  27.6105574  10.2016451
  81.9158182  28.4090819  11.5028175  82.6139154  32.2506829  15.7278976
  81.9611221  32.8317504  16.1665227  82.0819552  31.8955471  14.9891810
  79.4106341  28.1677181  15.0662918  79.4634919  28.9302995  15.6756025
  78.4499511  28.1525416  14.8861192  86.4557815  34.4116119   6.3474131
  86.7057064  34.8989122   7.1563003  85.8993786  35.0582108   5.8830513
  80.6254563  34.0855238  16.4370001  80.5638278  34.2690161  15.4799365
  79.6906940  33.9054412  16.6806162  80.2774431  28.0447640   4.7878874
  79.7922516  28.7336994   4.2813791  79.6508673  27.3134942   4.7612426
  76.1595701  30.4408904  13.8322558  75.6867679  30.4763594  12.9766930
  76.3367799  29.4828624  13.9426915  76.0501025  33.2797113  10.4590068
  76.9736931  33.0169441  10.5708939  75.9381978  33.9154801  11.1812913
  84.9016001  33.5247524  14.9577759  84.9897216  34.2048539  15.6420452
  84.1496969  32.9872622  15.2936380  85.6348423  36.9385792   4.9921291
  85.6579319  37.0392488   4.0244441  85.4800219  37.8362197   5.3169230
  79.2197443  35.9158717   6.9352309  79.4205276  35.5699360   7.8330443
  78.6419067  35.2073556   6.5964827  78.3784858  31.8473321  14.6444782
  78.6226600  31.4011684  15.4818219  77.5775031  31.3497238  14.3781572
  81.1585220  20.1323017  10.7881551  80.3417500  20.0793717  10.2475658
  80.9184904  20.8894507  11.3572540  85.6523933  19.8006509  14.3004845
  85.7306997  19.4990370  15.2184797  84.6758414  19.7181334  14.1858400
  85.6150321  22.4063977   1.7931745  84.8706756  22.1022754   2.3448248
  85.3842542  22.0562456   0.9262176  81.1699638  25.2189655  11.9800624
  80.5232641  25.3633570  12.7000449  81.2783653  26.1349566  11.6376009
  81.2251138  25.2643072   6.8731292  80.2578323  25.1257822   6.7784800
  81.5247064  25.0091442   5.9718245  85.9951113  25.7203552   4.6331801
  85.8485973  26.6865985   4.5451879  86.9475324  25.7260391   4.8470373
  85.8519114  25.9411188  16.9651222  85.3604175  25.1762728  17.3449593
  86.7635306  25.5922101  16.9570991  78.9181596  25.4292832  13.6104861
  79.1612931  25.8347511  14.4565426  78.5628218  24.5636880  13.8889160
  81.9736041  22.5270386   0.2610849  81.8290599  22.4049723   1.2201084
  81.5475496  23.3783644   0.1234554  75.5454187  22.3843278   7.5774575
  76.1466951  22.4647210   8.3465209  76.1425688  22.1922437   6.8418622
  76.5040033  23.2397842   2.8978784  77.2268179  23.6339263   2.3654769
  76.0327832  24.0521084   3.1675557  86.6897091  26.6971399  13.2610077
  86.9104984  26.2017899  12.4457963  86.0712394  26.0642820  13.6798614
  83.8864898  22.6348203   7.8608260  82.9836051  22.7737817   8.2101378
  84.4043324  22.5774811   8.6821047  78.6400330  24.4077369   6.6884158
  77.8172035  24.7296611   6.2474530  78.7763629  23.5266699   6.2950571
  81.9667117  24.4435886   4.3739890  82.9368801  24.3617220   4.4512138
  81.8383074  24.8567948   3.4914925  81.1981085  25.3332441   1.9047223
  80.3065056  25.5977213   1.6304137  81.7857175  25.9196321   1.3907748
  79.2128278  30.3495186  16.9002885  79.9014694  30.3728341  17.5947717
  78.4090935  30.2986729  17.4534100  84.6906838  25.2891725   9.4606994
  85.5843665  24.9587583   9.3148512  84.5578788  25.0473092  10.3925002
  79.9627255  21.8274528   6.2401565  79.3888911  21.0534297   6.4291818
  80.5847659  21.4599712   5.6000213  83.6980963  24.0697761  12.2108383
  82.8785077  24.6002441  12.1505434  84.1659888  24.4773537  12.9704592
  84.1152450  30.1427192   3.9123262  83.3850509  29.6538036   3.4768989
  83.7396851  30.2980468   4.8143579  85.2489048  30.2869410  15.2337816
  85.6897772  29.9700044  16.0356550  85.5650347  31.1927883  15.1407990
  79.5183963  29.6257056   9.5772321  80.0800785  29.4462876   8.7960564
  79.7285345  28.8650334  10.1414337  86.2335242  31.5923178   3.0116789
  85.9188296  32.5171586   3.1487473  85.4525911  31.0932093   3.3353612
  76.5971156  27.9182838  14.9185542  76.5110112  27.5488415  15.8195046
  75.9100468  27.4240064  14.4388440  83.6068905  27.5424481  17.1175882
  83.1204190  27.2648130  16.3264442  84.4846649  27.1406699  16.9431282
  81.9128746  33.0895076   7.0252185  82.1583089  33.9749671   6.6961765
  80.9672572  33.0730073   6.8407416  77.7045374  27.8147804   1.5989637
  78.1744713  28.5080755   2.1035103  76.7901192  27.9158881   1.9367972
  82.9924210  30.6608293   6.2882613  82.7441667  31.5573723   6.5905308
  82.3802891  30.1041298   6.8045298  83.6332373  34.8972230  12.8738459
  84.3033273  35.5671674  12.6177463  84.1672878  34.3335728  13.4739458
  81.8480758  35.8247869   5.9943549  80.9179511  35.9751865   6.2546606
  82.2673331  36.6516667   6.3177350  77.9141572  22.7288509  14.2987835
  76.9650714  22.9308565  14.2008253  77.8955292  21.9829846  14.9204494
  77.6945901  34.4086521  12.7264644  78.0148287  33.5205278  12.9527087
  77.9190064  34.8908590  13.5316157  83.7131525  33.1307109   0.5144441
  83.9816385  32.2655612   0.1697725  83.0788316  32.8652337   1.2097671
  82.2182234  32.6127356   2.8029894  82.7837655  32.1061033   3.4023682
  82.4100999  33.5387295   3.0749039  78.8197557  29.7876618   3.2342173
  78.0865060  30.2452960   3.6964057  79.2244332  30.5471052   2.7655655
  86.6356002  22.5784697  14.0410193  87.4401326  22.1775355  13.6663546
  86.0123330  21.8391399  14.0089943  85.2550126  34.1084039   3.2341275
  84.4014681  34.5132702   3.4809953  85.5047451  34.6457342   2.4696103
  84.4682639  23.5878487   5.3280585  85.0798806  24.3544801   5.2529465
  84.3707869  23.4768319   6.2995074  85.1734994  24.8158434  14.4452981
  85.3273045  25.1264775  15.3563968  85.7564329  24.0233126  14.3995516
  85.1891767  20.6897247   6.2528609  84.8696340  21.4042406   6.8494861
  86.0848045  21.0140080   6.0510843  82.7185950  35.1947489   3.4645020
  82.7612636  36.0520442   2.9840596  82.4051215  35.4779761   4.3515000
  81.3013663  22.1335273   2.9075393  81.2740241  22.9437403   3.4534457
  82.1626742  21.7600365   3.1900214  79.5734359  32.1570702   1.9461074
  80.3783324  32.5216245   2.3649826  80.0103530  31.6765986   1.2077749
  77.7895760  25.1121883   1.2713455  77.8188353  26.0867451   1.3810918
  77.0766233  25.0235375   0.6182629  78.6186806  19.9299347   9.7083921
  78.5137310  19.8343612   8.7381857  78.2511078  19.0846876  10.0388159
  77.6028925  33.7387169   5.7303890  76.7927907  34.0140561   6.1795373
  77.6093194  34.3448587   4.9539009  76.9026407  36.6165382  17.4254264
  77.5996517  36.3413303  18.0588191  76.5784838  35.7477724  17.1312893
  81.3334559  35.2360568  18.8491561  82.1145374  34.7057219  19.0850890
  81.1453409  34.8619324  17.9632244  85.7725709  34.8858118   0.4336259
  85.0328316  34.2361332   0.4518577  86.3014537  34.5290873  -0.3050575
  76.7663335  30.2495855  18.2203499  76.7882504  29.2826819  18.0850366
  76.0623461  30.5187154  17.5913693  81.2187572  30.4887613   0.5881171
  81.5756698  29.9162917   1.2918031  81.9476155  30.5317871  -0.0473325
  83.2188859  30.2825384  17.6949832  83.2841815  30.7374728  16.8332318
  83.4730400  29.3682438  17.4559157  86.2517592  31.1099657   0.2437224
  86.4254816  31.4504334   1.1469917  86.9607727  30.4668448   0.1167463
  77.5921270  27.5153285  17.7134780  78.3213674  26.9158169  17.5154574
  77.6586833  27.5840755  18.6896057  82.1938389  28.6382461   2.6125942
  81.6390390  28.2115942   3.2909491  82.6130667  27.8801016   2.1603434
  81.5220370  26.3455780  14.9769574  80.8956656  27.0997476  14.9876895
  82.2756159  26.7225289  14.4637622  83.3888325  26.7705604   0.8768504
  83.6130388  26.7178453  -0.0643179  84.3056829  26.7652394   1.2413919
  86.3406996  29.1497196  17.9875442  87.1925519  29.0388407  18.4597090
  85.8355367  28.4450838  18.4174926  82.0671016  23.8655147  16.0048992
  82.1434129  23.2173087  15.2776096  81.9304924  24.7059011  15.5133200
  82.3225276  22.1555809  13.7101927  82.8670654  22.7118003  13.1138855
  81.4539363  22.1755796  13.2532633  83.6433433  27.4987008  13.7848646
  84.5783187  27.5366456  13.5361874  83.3246642  28.3634607  13.4515114
  80.4560035  24.6890045  18.1731681  79.6727827  24.1360554  17.9778901
  80.9838182  24.5701250  17.3582200  82.9684000  19.5000102  14.0799918
  82.6469626  20.4212590  13.9533081  82.2640532  18.9826867  13.6351160
  84.3543682  23.7975294  17.6300425  83.9565337  23.4475255  18.4456563
  83.5737973  23.7632281  17.0392570  78.4650794  22.7913897  17.7697510
  78.4925989  21.9680751  17.2463094  78.5584615  22.4329423  18.6770582
  83.3410163  18.9354459  16.7451726  83.9102676  18.1456413  16.6700840
  83.1014255  19.0921756  15.8096062  83.7978639  20.5374047  18.9253951
  83.6481983  20.0410956  18.0909310  83.1654643  21.2824713  18.8380816
  83.1723123  37.4764975   2.0123848  84.1471483  37.4340964   1.9582325
  82.9385634  38.0444154   1.2682176  76.7843577  32.2790860   1.6682562
  77.7634092  32.2739310   1.5796182  76.4921624  31.5871545   1.0418367
  75.7482486  37.4277222   6.5634189  75.1050565  37.0306155   5.9347813
  75.9126910  36.6626316   7.1577916  76.2889917  35.3768453   8.3093995
  75.9210695  34.5688445   8.7040437  76.7364129  35.7568468   9.0868922
  76.2697817  28.6212158  10.8516722  76.4540314  28.4776461   9.8992746
  77.1545083  28.4141538  11.2362115  76.0822064  23.8699036  16.9695319
  76.9972198  23.6206170  17.2199839  75.6304094  23.0112634  17.0901219
  77.1269963  22.2794493   9.8467012  77.5961671  21.4237092   9.9068639
  77.8368125  22.8950996  10.1032848  75.4040832  25.1451515  10.6995181
  76.1013944  25.1674661  10.0140804  75.7121646  25.8293893  11.3046466
  75.9565412  21.3546154   4.7734235  74.9900730  21.4416909   4.8374575
  76.1913748  22.0885482   4.1670331  75.9270892  20.1261900  13.1667178
  75.2164308  20.0289365  13.8217993  75.5161897  20.7564195  12.5421330
  78.0292546  33.7162471  17.3779249  77.1662862  33.6298678  16.9327259
  77.8761720  33.2455303  18.2062502  81.0105314  34.5156590  13.6276145
  80.7935466  35.4117274  13.3003985  81.9726649  34.5251971  13.4324637
  85.4464886  35.9214389  16.6764686  85.4126978  35.4631328  17.5440242
  86.4001239  36.0726650  16.6114233  78.2177395  37.5798322  13.6511784
  77.4619413  38.1151527  13.3232413  78.1163043  37.7012537  14.6021146
  80.7982746  37.1598351  12.8233955  79.8626347  37.3537076  13.0600447
  80.8942666  37.6592056  11.9892325  85.2971396  36.9154016  12.0192074
  84.8933702  37.4148905  11.2915383  85.4639682  37.5851760  12.6970902
  77.7886835  36.2170824  10.5726157  77.7663794  35.7207170  11.4197765
  78.5555898  35.7656659  10.1514512  79.8605913  34.8939754   9.3968007
  79.7507882  33.9552346   9.6786471  80.7900047  35.0565390   9.6623444
  82.5260981  35.2766033  10.2863074  82.6959023  34.3515640  10.0175139
  82.7894609  35.2113386  11.2254046  85.6568234  20.9446613   9.4171941
  84.9406603  20.2914127   9.5343413  86.3290214  20.4440475   8.9507603
  78.3285201  19.6760204   6.9455407  77.3975042  19.5283551   6.6727179
  78.6899122  18.7707997   6.8307463  76.9621928  19.5240084   2.8669623
  77.6527873  20.0666665   2.4166925  76.6759600  20.1421185   3.5724603
  82.8525110  19.3467064   6.9647701  83.6797351  19.7695300   6.6692797
  82.9098046  19.4826879   7.9217770  77.2523422  35.6372410   3.8566940
  76.5364355  35.4799319   3.2156329  77.1686828  36.5937727   3.9831794
  78.9872791  20.9488101   1.6826657  79.4033148  20.6778501   0.8547591
  79.7040285  21.4563489   2.1102331  83.8473124  21.5209978   3.7591766
  84.0215630  20.8369996   4.4220637  84.0564761  22.3242341   4.2953224
  85.9482530  37.0224936   2.1057129  86.8368798  37.4105074   2.0198350
  85.9606315  36.3332801   1.3991660  78.2569334  20.2592155  16.4962864
  77.6742511  19.5401150  16.7981768  79.0792922  20.0343004  16.9846046
  80.2980882  19.5344842  18.2135855  81.1846683  19.1956731  18.0097824
  79.8900263  18.7556699  18.6473057  78.9216304  36.2996496   1.2057556
  78.6131369  36.5062200   2.0975008  79.7672818  35.8696082   1.3753113
  11.9054270  47.7175822   7.0091300  11.8605333  48.6899622   6.8729178
  11.3366630  47.4334640   6.2694939  11.0261852  46.6865023  10.5320762
  11.4451303  45.8236278  10.3678560  10.6852707  46.8962691   9.6492814
   3.3203529  46.5819081  11.9653631   3.3038858  45.7677823  12.4987027
   4.0339187  47.0772317  12.3875278  14.5591862  50.0910814   8.7968772
  14.3152517  49.2911613   9.2727023  14.8873694  50.6636904   9.5122380
   4.2419809  51.1695098  10.3729524   4.0313906  50.2414824  10.1340941
   5.2049196  51.0980052  10.5058699   1.3658643  44.7139109   6.0878268
   1.0988120  45.5453069   6.5142151   0.7226313  44.0840834   6.4535199
   1.4917814  46.7650337   8.2112497   1.8722770  45.9016949   8.4819841
   2.2229752  47.1920851   7.7517901  11.8334474  55.1362210   9.2170310
  12.2903803  54.4893805   8.6377259  11.5050193  54.5643978   9.9198903
   9.1830036  49.4996984  11.0885254   9.5526495  48.8655533  10.4644089
   9.9903458  49.7031881  11.6095279  17.9640139  40.9726243  11.7650790
  18.2650918  41.6354457  12.4173124  18.5263419  41.1938443  10.9980422
  11.9850559  44.0432692  11.1578294  12.4257627  43.3087002  11.6136001
  12.2619743  43.8918964  10.2310115   5.7948238  41.8698349   8.4006570
   5.8254872  42.7312621   7.9340296   5.3339729  41.3242205   7.7249806
  13.4622126  42.1859840   6.7577844  13.9232154  41.7519113   7.5126475
  14.2227508  42.5034090   6.2369375   2.4200477  44.3313537   8.9743917
   2.9780386  43.8456132   9.6085192   2.6429497  43.8482386   8.1509891
   7.2921469  45.8182594   8.5605193   8.0798883  45.3100365   8.8498512
   6.8639841  45.1638065   7.9639495  18.5033121  42.4903817  14.0668131
  17.8524914  43.1756212  13.8095954  18.5368139  42.6157491  15.0294799
   4.4674131  40.8760937  12.4964154   4.1423810  41.4681542  11.7905604
   3.7471462  40.9655562  13.1526891  11.5038486  50.2397872   5.9539811
  11.5356478  50.3978161   4.9987255  11.2109846  51.1146282   6.2776866
   7.0286092  48.4726636  12.6149858   6.4721363  49.1866893  12.9923509
   7.7803754  48.9804763  12.2554501  14.7243348  41.4456671   9.0465102
  15.0448558  40.5270785   8.8791417  15.4778027  41.8385806   9.5197255
   4.0616054  42.6242396  10.3976336   4.6969643  43.1595621  10.9202022
   4.6591242  42.2924558   9.6886827   5.4661045  50.5661226  13.6023995
   5.4882856  51.5084171  13.3405855   4.5456782  50.5204767  13.9317033
   1.6345266  50.1112545   4.3055888   0.8270523  50.3540405   3.8008875
   1.7076019  50.8498751   4.9309933  15.0949902  51.9593442  11.0801032
  14.1198136  51.9979420  11.1931522  15.2961005  52.8850268  10.8388959
  15.4328651  39.9873422  12.4922248  14.9390288  40.8143525  12.4940759
  16.2735340  40.2585599  12.0622848   8.1803804  37.9709808  10.0349170
   7.8869296  37.0434238   9.9293899   7.3429451  38.3973631  10.3147188
  13.1991455  53.6135115   7.3769143  13.6103317  52.7578394   7.1014295
  13.9960195  54.1927709   7.3230631  14.4284195  51.4097643   6.3627362
  14.4777810  50.7590239   5.6463213  14.5247056  50.8460871   7.1608151
  16.1846359  50.0216385  14.6868381  16.2862996  49.3953309  13.9367410
  16.3845527  50.8733678  14.2464488  10.7139574  46.9773990   4.5915279
  10.0888837  47.6801522   4.3185575  11.3542470  46.9865327   3.8551223
  10.7807712  45.4173515   1.2397095  11.4557756  45.7316317   1.8706641
  11.3003750  44.7414634   0.7437211  17.9627392  46.3650950  12.7604623
  17.3094189  47.0952993  12.7838585  18.5875226  46.7277972  12.0969164
  14.1051935  47.1424503   5.3297037  13.4571344  47.3284555   6.0405857
  14.7902515  46.6483105   5.8293250  13.9123141  45.3938214  14.5050971
  13.9329160  45.7487088  15.4201333  13.9327520  46.2167991  13.9980618
   5.6946249  47.7777343   7.4086853   5.4225882  47.4470965   6.5257317
   6.3031160  47.0731797   7.7134738   7.0863057  51.2413224  10.0822864
   7.1132712  51.0855173   9.1251622   7.8218738  50.6850649  10.4087296
   6.2124352  46.4023168  11.0698441   6.6209983  46.4458547  10.1816292
   6.5363811  47.2229906  11.5050791  12.4456030  52.1454734  11.6514205
  12.3202530  52.8513340  12.3109762  12.0248663  51.3707699  12.0633023
   7.2114914  51.0459958  15.7015505   6.5955755  51.6622299  16.1501296
   6.6475172  50.7497739  14.9577132  12.9315346  46.4528429   2.9313010
  13.3787535  46.7739515   3.7464074  13.5855800  46.7636011   2.2576771
   4.0017350  46.9511539  15.0974146   4.1607719  47.7656307  15.6195065
   3.0340418  47.0337005  14.9524538  10.6574172  52.9108493   6.5707405
  11.5000870  53.2196667   6.9563647  10.3024400  53.7157776   6.1722368
   5.1972105  52.8828112  16.4278028   5.1682061  53.1202734  15.4801989
   4.2509926  52.7853777  16.6460848  16.7057046  38.0959308   2.8851999
  15.7962889  38.3139276   3.1955517  17.0078685  38.9546305   2.5429068
   4.8113911  46.9096358   4.8513662   4.3852854  47.5981281   4.2940292
   4.2016654  46.1730440   4.7309369  17.8469744  52.4900518   1.3961783
  18.1366930  53.4006797   1.6298283  18.6649575  51.9705509   1.5341300
   1.1361924  49.2724277  13.5719248   0.8064921  48.9505368  12.7194527
   0.9471427  48.5040191  14.1440567   0.7650834  52.3302203  10.4381784
   1.5005212  51.7057222  10.4346994   0.8495640  52.7212227  11.3226434
  18.8072878  52.7799638  16.4990819  18.6750599  51.8226121  16.3337970
  17.8898700  53.0540078  16.7068471   9.6543179  52.1722191  15.1133196
   9.6607973  53.0051117  15.6339474   8.7772349  51.8068850  15.3639185
  10.3459971  55.8458040   4.9648272  10.1615319  55.9553429   4.0149079
  10.1523050  56.7316952   5.3235063   3.8063062  54.7648149   6.9371800
   3.9788316  54.3903429   7.8295943   3.2130893  54.0738421   6.5701921
  12.9583582  55.4361872   2.0696878  13.5399205  54.7708179   1.6341837
  13.1651159  55.2491445   3.0051491  12.9828637  55.1478256   4.7856880
  12.0240191  55.2555968   4.9586117  13.2301917  54.4708852   5.4356372
   2.9906000  50.8189508  14.7961663   3.2997228  50.2122929  15.4966718
   2.2618661  50.3006581  14.3785678   5.7235822  39.0603469  10.7802687
   4.9403556  38.9285627  10.2049005   5.3498997  39.7232704  11.3935163
  10.4858669  38.7517854  14.1084397  10.9822066  38.2834710  14.8125673
   9.5578234  38.6132182  14.3804165  13.5342007  42.5418424  14.8097332
  12.9389699  42.3388235  15.5687217  13.6471870  43.5053426  14.8961520
  14.8152701  47.3858654   1.2124402  14.4128109  47.4650737   0.3221320
  15.3973421  48.1543524   1.2108300  10.0547459  41.2719976   1.5429208
   9.4782556  41.0653337   2.3045914   9.6573647  40.7347658   0.8494870
   5.8356302  43.9467888  12.0465619   5.0950405  44.0838574  12.6787989
   5.9194976  44.8513115  11.6543282   5.9259881  44.1426869   6.9035282
   4.9615909  43.9781120   6.8159698   6.2116534  43.9155830   5.9886490
  11.3458177  44.5135127   5.6920973  11.0844477  45.3808472   5.3130646
  12.0495276  44.2384466   5.0659571  10.4650642  44.8795090  16.8785127
  10.0412055  44.0417226  17.1623898  11.3257098  44.7819995  17.3424508
  12.1742576  44.0284751   8.3733313  11.8502163  44.5255584   7.5919193
  12.5768775  43.2785662   7.8800422   3.6289607  44.2380187  13.6489105
   3.5214281  44.7493422  14.4638720   3.2309006  43.3799635  13.8964823
   6.5797066  41.4488703   0.2566468   6.4750259  41.3102477   1.2176368
   5.8815952  42.0865235   0.0826969   0.4521253  41.8847556   7.3754089
   0.7554115  41.5962570   8.2611734   0.8588210  41.2314754   6.7957700
   1.3515896  42.4018963   3.3067672   2.0217129  42.7477906   2.6860349
   0.5493372  42.4444154   2.7608805   8.5496865  41.5855475   7.8324509
   7.5739524  41.6418504   7.8719573   8.7473544  41.5701436   8.7736435
   3.4530985  43.0881833   6.7458634   2.7400291  43.4673161   6.1885487
   3.6143441  42.2121018   6.3426634   6.6096274  43.3064277   4.4138229
   7.5851749  43.2809023   4.4408469   6.4184883  43.7422669   3.5511738
   5.7712342  44.3094175   2.0390525   4.8779317  44.3645134   1.6616095
   6.3313923  44.7812804   1.3986416  16.1466941  56.6278955  17.4192480
  16.2536445  56.8509413  16.4731831  16.7890760  57.2497938  17.7909242
   4.0829736  49.1689634  16.8162546   4.7487946  49.2106949  17.5315966
   3.2663551  49.2422271  17.3564952   9.3643451  44.2856285   9.5714953
  10.2536774  44.0450623   9.2653611   9.2899457  43.8309618  10.4265607
   4.6391728  40.5972247   6.2354384   4.0833595  39.8140342   6.4378937
   5.2100560  40.2545910   5.5338547   8.5569569  43.4453493  12.3218107
   7.5894860  43.5593984  12.1826578   8.5658610  42.7022481  12.9486880
   8.8398333  48.9734358   3.8854033   8.0817362  48.5316569   3.4487094
   8.4653762  49.1523785   4.7823573  16.0517189  48.3380435  12.5157862
  16.6149075  48.8979212  11.9282139  15.2792798  48.1582877  11.9418300
  12.6813289  41.6874248   2.1778979  11.7354722  41.7415378   1.9218710
  12.8637580  42.5727559   2.5432544  10.3001035  49.2559331  15.0080772
  10.4538156  48.9435450  15.9104503  10.0789833  50.1918306  15.1456015
  13.3615456  43.8357096   3.8547374  14.2658885  43.6468158   4.1669656
  13.4680571  44.6960781   3.4050339   4.1627045  48.4862113   9.6362476
   4.6890167  48.2926123   8.8334138   4.1942603  47.6473730  10.1177271
  10.9933177  50.4979987   3.0260916  10.6000934  51.3978884   3.1281647
  10.2316486  49.9402601   3.2958057   1.2438385  46.9274532  15.0704277
   1.0271584  46.4724358  15.9000183   0.6655180  46.4495040  14.4269096
   8.1700892  46.4130675  17.0928084   7.6146794  45.9651491  16.4305275
   9.0343147  45.9559730  16.9785744  12.4443186  51.6854387  15.0307106
[truncated: 1,845,659 more chars]
