# Supplementary material for: Assessing structure-function impacts on Vitellogenin by leveraging allelic variant found in honey bee subspecies Apis mellifera mellifera
Source: iScience. 2025 Jul 29;28(9):113241. doi: 10.1016/j.isci.2025.113241 (PMC12496180; doi:10.1016/j.isci.2025.113241)
Supplement: Data S1. Data and code for molecular dynamics [file mmc2.zip › MD_analysis/inputfiles/wtg/summary.EKTOT]

0 9450.1644
1 6216.5005
2 6720.3228
3 6805.2734
4 6709.5879
5 6564.4019
6 6586.4883
7 6553.5771
8 6526.3145
9 6462.1904
10 6457.4165
11 6415.7412
12 6480.4873
13 6470.8237
14 6432.8931
15 6421.9165
16 6450.6318
17 6434.5425
18 6415.6694
19 6435.4492
20 6434.2646
21 6417.8638
22 6436.6177
23 6440.8965
24 6462.6792
25 6452.8662
26 6445.6226
27 6458.1504
28 6402.1958
29 6422.8833
30 6439.5410
31 6424.2803
32 6436.9629
33 6395.2261
34 6399.2915
35 6408.7202
36 6438.3633
37 6486.6206
38 6439.2988
39 6427.5459
40 6441.0503
41 6429.4199
42 6440.3789
43 6441.0039
44 6437.5474
45 6424.9531
46 6422.0034
47 6411.5771
48 6402.2944
49 6417.1416
50 6424.2144
51 6475.8770
52 6423.8271
53 6394.6724
54 6457.0522
55 6414.8726
56 6435.0229
57 6428.4204
58 6442.1714
59 6407.8296
60 6396.9863
61 6423.9849
62 6424.2012
63 6419.3911
64 6454.7637
65 6456.9263
66 6469.2090
67 6454.6748
68 6388.9526
69 6399.6665
70 6393.0425
71 6427.3823
72 6434.6089
73 6453.8228
74 6433.3711
75 6454.8633
76 6367.9551
77 6398.7207
78 6377.2354
79 6400.5654
80 6468.9629
81 6419.7949
82 6449.9414
83 6382.8140
84 6431.1758
85 6407.1221
86 6404.9272
87 6402.6758
88 6370.0874
89 6409.9189
90 6409.1636
91 6456.4429
92 6407.5405
93 6410.9507
94 6429.5840
95 6412.0806
96 6434.7085
97 6384.4023
98 6430.1899
99 6444.7065
100 6417.1074
101 6438.3389
102 6476.0957
103 6458.2100
104 6438.7524
105 6425.5366
106 6460.0850
107 6408.9419
108 6388.8521
109 6381.7817
110 6424.6680
111 6438.0811
112 6432.1646
113 6418.8892
114 6420.0039
115 6405.1855
116 6416.1348
117 6404.4404
118 6385.2930
119 6392.2695
120 6435.6230
121 6419.4297
122 6450.2397
123 6428.1797
124 6394.2153
125 6453.2515
126 9192.9268
127 11443.8564
128 12294.8467
129 12665.6426
130 12772.2998
131 12786.3848
132 12922.1084
133 12965.4570
134 12942.7441
135 12948.4795
136 12759.1504
137 12845.2998
138 12735.5078
139 12891.1904
140 12828.1406
141 12902.0342
142 12839.6914
143 13036.9590
144 12946.5195
145 12876.2227
146 12818.1152
147 12950.7666
148 12887.6875
149 12888.9805
150 12931.3887
151 12886.9443
152 12840.4053
153 12839.4385
154 12865.9736
155 12809.6221
156 12779.4678
157 12840.1152
158 12894.7451
159 12816.0605
160 12932.6689
161 12859.0195
162 12901.1338
163 12871.5898
164 12914.6074
165 12797.3926
166 12838.8945
167 12848.5996
168 12895.8633
169 12816.0391
170 12829.2959
171 12811.3955
172 12788.2373
173 12937.1182
174 12826.5830
175 12831.7559
176 12826.9180
177 12825.8379
178 12845.4814
179 12836.1377
180 12818.1846
181 12939.8193
182 12916.7705
183 12827.4775
184 12903.5400
185 12873.6211
186 12872.4668
187 12858.7402
188 12897.8115
189 12846.2490
190 12928.8379
191 12849.3408
192 12890.5605
193 12820.7480
194 12844.8379
195 12795.9092
196 12890.8252
197 12872.9834
198 12846.0586
199 12819.7627
200 12874.0215
201 12844.1045
202 12825.3242
203 12874.6748
204 12959.1494
205 12819.1348
206 12873.5898
207 12830.4277
208 12822.8721
209 12890.7832
210 12902.0234
211 12922.4873
212 12867.8301
213 12926.8389
214 12836.8555
215 12803.6123
216 12815.8994
217 12757.0791
218 12784.0859
219 12846.6162
220 12717.0527
221 12899.4746
222 12866.2549
223 12968.3574
224 12853.8291
225 12832.6992
226 12931.6895
227 12817.1211
228 12795.0371
229 12848.5225
230 12780.4355
231 12803.5850
232 12807.4775
233 12796.8760
234 12870.8604
235 12839.8721
236 12821.2822
237 12875.0557
238 12753.7705
239 12819.2754
240 12864.1934
241 12865.9502
242 12921.1973
243 12901.7754
244 12852.5273
245 12869.9336
246 12764.0518
247 12790.3574
248 12767.5430
249 12861.1846
250 12923.7021
251 18318.3184
252 22594.2637
253 24170.2598
254 25154.7578
255 25312.2930
256 25561.8750
257 25756.7051
258 25676.2891
259 25483.7969
260 25638.7188
261 25842.1289
262 25751.0137
263 25962.4531
264 25949.6270
265 25946.0957
266 25856.1094
267 25845.3418
268 25700.1230
269 25836.8086
270 25592.8828
271 25701.5488
272 25742.1211
273 25737.1758
274 25671.9258
275 25676.4316
276 25685.6543
277 25821.5527
278 25652.3340
279 25684.7480
280 25482.1074
281 25516.5996
282 25711.9023
283 25647.2305
284 25811.2500
285 25623.0137
286 25752.5098
287 25700.5801
288 25739.9043
289 25849.7363
290 25792.1211
291 25672.7285
292 25817.0000
293 25601.3301
294 25641.5137
295 25706.8730
296 25695.1758
297 25682.7070
298 25776.1758
299 25777.7012
300 25410.8320
301 25647.8086
302 25675.9551
303 25579.8848
304 25641.5371
305 25691.7246
306 25613.9395
307 25750.5039
308 25818.2812
309 25733.1777
310 25699.8828
311 25636.4160
312 25887.2441
313 25603.2754
314 25670.8242
315 25591.4336
316 25749.1816
317 25646.2891
318 25752.9336
319 25916.3535
320 25740.0156
321 25533.6543
322 25739.8574
323 25505.4785
324 25749.5098
325 25608.1113
326 25532.3203
327 25689.4609
328 25545.5293
329 25720.6250
330 25728.8594
331 25773.8027
332 25633.0859
333 25674.0312
334 25625.7168
335 25603.6855
336 25835.3672
337 25985.4668
338 25750.0879
339 25837.3105
340 25651.4648
341 25723.6641
342 25613.5488
343 25759.8281
344 25570.4004
345 25382.6484
346 25696.1270
347 25759.0312
348 25694.0879
349 25585.6738
350 25635.9648
351 25639.2949
352 25755.8809
353 25640.1094
354 25604.4863
355 25851.5645
356 25682.6074
357 25746.6172
358 25507.9785
359 25555.2637
360 25734.0234
361 25720.1270
362 25768.2148
363 25799.3594
364 25687.4355
365 25688.6172
366 25733.2188
367 25625.4512
368 25663.2266
369 25714.8164
370 25641.5176
371 25676.8438
372 25746.8770
373 25742.6211
374 25673.9355
375 25852.9375
376 28262.2129
377 33454.5391
378 35595.5977
379 36426.6328
380 37143.0000
381 37789.1836
382 37964.0898
383 38200.8281
384 38412.0312
385 38337.6602
386 38293.4297
387 38669.4258
388 38616.4609
389 38814.4883
390 38454.4727
391 38601.1250
392 38595.0977
393 38456.3164
394 38519.3672
395 38601.7812
396 38691.1797
397 38482.3828
398 38479.2461
399 38327.8438
400 38757.1914
401 38568.0156
402 38676.7500
403 38727.8359
404 38324.6484
405 38551.2031
406 38525.0078
407 38499.8828
408 38464.0547
409 38557.9219
410 38662.7812
411 38564.2930
412 38399.1602
413 38487.2812
414 38569.0898
415 38636.5742
416 38524.1914
417 38809.0312
418 38415.2539
419 38483.8789
420 38565.1797
421 38491.4570
422 38664.5430
423 38553.4961
424 38576.0000
425 38820.7344
426 38578.9062
427 38793.9648
428 38371.2305
429 38393.3203
430 38631.1523
431 38675.2656
432 38370.9297
433 38537.8516
434 38863.2852
435 38733.4648
436 38692.9570
437 38766.2695
438 38667.3789
439 38581.6641
440 38685.2305
441 38709.5312
442 38600.1523
443 38614.6055
444 38649.6367
445 38705.0859
446 38662.2734
447 38711.8125
448 38593.6797
449 38807.8867
450 38692.6953
451 38557.1562
452 38827.3125
453 38573.3828
454 38503.6523
455 38510.3125
456 38744.5430
457 38491.3867
458 38603.1016
459 38648.8750
460 38549.4609
461 38397.6367
462 38613.5820
463 38537.7070
464 38705.5664
465 38770.1094
466 38638.8516
467 38546.7227
468 38633.7578
469 38460.2070
470 38333.1172
471 38256.6523
472 38601.1133
473 38407.2148
474 38374.9609
475 38600.2500
476 38699.9180
477 38601.7109
478 38440.3906
479 38247.4883
480 38365.9727
481 38415.0156
482 38613.7461
483 38490.9336
484 38481.3828
485 38621.1992
486 38628.6719
487 38631.9648
488 38796.5938
489 38595.8086
490 38475.8633
491 38478.0078
492 38603.5234
493 38408.2812
494 38377.7617
495 38412.9141
496 38547.2539
497 38540.2734
498 38236.4141
499 38390.8047
500 38337.9805
