# Supplementary material for: Assessing structure-function impacts on Vitellogenin by leveraging allelic variant found in honey bee subspecies Apis mellifera mellifera
Source: iScience. 2025 Jul 29;28(9):113241. doi: 10.1016/j.isci.2025.113241 (PMC12496180; doi:10.1016/j.isci.2025.113241)
Supplement: Data S1. Data and code for molecular dynamics [file mmc2.zip › MD_analysis/inputfiles/wtg/summary.ETOT]

0 -278877.9666
1 -240339.1577
2 -240628.1275
3 -241279.0180
4 -241915.5300
5 -242362.3646
6 -242658.5550
7 -242864.5071
8 -243080.7635
9 -243266.4234
10 -243450.7924
11 -243544.7776
12 -243576.5108
13 -243627.4225
14 -243749.9877
15 -243860.8103
16 -243837.7891
17 -243926.2373
18 -243939.5953
19 -243990.6429
20 -244097.1987
21 -244158.1978
22 -244156.2468
23 -244174.8165
24 -244199.1571
25 -244237.0813
26 -244299.9603
27 -244292.9020
28 -244406.8931
29 -244398.4365
30 -244391.7686
31 -244464.2539
32 -244526.4720
33 -244520.4353
34 -244571.2406
35 -244612.6952
36 -244550.9504
37 -244553.4290
38 -244596.9866
39 -244715.7718
40 -244671.7432
41 -244678.9774
42 -244696.4636
43 -244705.1411
44 -244750.6522
45 -244764.3974
46 -244787.1936
47 -244842.4046
48 -244825.9559
49 -244798.6873
50 -244843.6355
51 -244826.7589
52 -244849.6278
53 -244939.5853
54 -244893.1562
55 -244895.1836
56 -244919.0010
57 -244997.1838
58 -244937.6122
59 -245034.8877
60 -245010.2388
61 -244960.0604
62 -245043.8740
63 -245041.5022
64 -245028.1985
65 -245015.3469
66 -245048.2954
67 -245077.2736
68 -245165.5144
69 -245149.7453
70 -245139.8396
71 -245198.7600
72 -245187.5992
73 -245158.0923
74 -245153.2153
75 -245187.2166
76 -245267.2034
77 -245239.0465
78 -245235.5263
79 -245258.4919
80 -245210.0054
81 -245214.0925
82 -245250.9683
83 -245298.6324
84 -245252.0688
85 -245272.5124
86 -245276.7830
87 -245314.8312
88 -245347.2842
89 -245295.2171
90 -245305.7449
91 -245244.8273
92 -245338.6948
93 -245314.1090
94 -245286.8083
95 -245374.5245
96 -245365.5175
97 -245400.1981
98 -245399.9062
99 -245367.3762
100 -245372.2960
101 -245375.8774
102 -245376.5913
103 -245364.1200
104 -245399.4737
105 -245411.9708
106 -245391.7566
107 -245491.0086
108 -245511.2000
109 -245528.6416
110 -245479.1867
111 -245502.3053
112 -245500.8776
113 -245501.5658
114 -245514.9336
115 -245533.3649
116 -245536.4544
117 -245558.5074
118 -245550.0473
119 -245581.7078
120 -245524.8603
121 -245530.9582
122 -245541.9869
123 -245560.7424
124 -245658.8037
125 -245585.1403
126 -240041.9655
127 -235346.9423
128 -233530.6492
129 -232864.6555
130 -232631.1844
131 -232627.0302
132 -232539.0492
133 -232551.4623
134 -232601.3692
135 -232778.1218
136 -232880.7152
137 -232946.4457
138 -233131.6910
139 -233022.6376
140 -233051.0267
141 -233090.5866
142 -233157.4556
143 -233090.8677
144 -233183.2336
145 -233310.0178
146 -233410.9291
147 -233346.1304
148 -233414.1759
149 -233506.9930
150 -233451.2047
151 -233613.3730
152 -233694.6223
153 -233572.0278
154 -233661.3279
155 -233758.0409
156 -233791.0574
157 -233794.5174
158 -233791.1331
159 -233827.2849
160 -233788.5167
161 -233852.0136
162 -233806.5731
163 -233926.8645
164 -234016.2236
165 -234025.9540
166 -234021.0598
167 -234020.6752
168 -234051.9195
169 -234065.7904
170 -234141.4131
171 -234200.0799
172 -234059.3219
173 -233993.1765
174 -234131.4643
175 -234178.8465
176 -234242.5185
177 -234228.0566
178 -234265.2685
179 -234335.2097
180 -234342.6990
181 -234198.8493
182 -234197.2060
183 -234297.6899
184 -234228.6823
185 -234367.9218
186 -234310.4129
187 -234408.9293
188 -234272.2799
189 -234391.7159
190 -234356.8572
191 -234467.0609
192 -234480.1944
193 -234562.1421
194 -234441.2092
195 -234521.3650
196 -234492.4018
197 -234455.3251
198 -234489.1506
199 -234509.9008
200 -234583.7500
201 -234624.7312
202 -234671.6621
203 -234589.8921
204 -234543.7925
205 -234627.1238
206 -234589.9403
207 -234682.0186
208 -234590.0491
209 -234641.4075
210 -234642.1778
211 -234616.6010
212 -234653.6219
213 -234574.9054
214 -234732.0797
215 -234840.4276
216 -234838.9860
217 -234848.0539
218 -234852.2798
219 -234773.3953
220 -234857.0512
221 -234760.1269
222 -234778.9813
223 -234648.4933
224 -234717.0704
225 -234804.1482
226 -234722.8346
227 -234783.2924
228 -234794.0536
229 -234901.7018
230 -234827.6925
231 -234908.1390
232 -234856.4170
233 -234941.4525
234 -234916.6093
235 -234831.1717
236 -234842.6800
237 -234913.4821
238 -234992.9496
239 -234955.5943
240 -235033.8641
241 -234994.9841
242 -234933.1648
243 -234896.1987
244 -234866.0611
245 -234926.9112
246 -235038.1220
247 -235147.4145
248 -235046.0958
249 -234948.1244
250 -234945.9474
251 -223460.8668
252 -213520.9802
253 -209321.1124
254 -207218.3198
255 -206419.5412
256 -205651.9140
257 -205246.5867
258 -205084.7122
259 -204764.6308
260 -204776.0091
261 -204576.4377
262 -204708.5979
263 -204545.8829
264 -204271.5126
265 -204160.4933
266 -204289.0405
267 -204482.2556
268 -204637.3332
269 -204849.5751
270 -205110.1460
271 -205266.2311
272 -204817.9678
273 -204774.8553
274 -205112.7337
275 -205112.4810
276 -205187.2660
277 -205149.2453
278 -205159.2284
279 -205281.0198
280 -205470.9007
281 -205377.6888
282 -205148.0447
283 -205410.8727
284 -205263.1703
285 -205505.2059
286 -205483.2031
287 -205380.3300
288 -205424.6739
289 -205324.1751
290 -205298.5318
291 -205420.4099
292 -205467.6948
293 -205574.1741
294 -205573.2245
295 -205458.1354
296 -205496.4583
297 -205611.6267
298 -205628.7737
299 -205578.4239
300 -205637.6876
301 -205660.8122
302 -205582.7322
303 -205537.5804
304 -205736.6716
305 -205356.4855
306 -205478.2950
307 -205367.5780
308 -205427.5949
309 -205466.8710
310 -205374.5569
311 -205553.9393
312 -205375.1260
313 -205820.7527
314 -205765.5729
315 -205826.2968
316 -205514.3173
317 -205582.7231
318 -205466.8383
319 -205537.6535
320 -205552.8437
321 -205708.0719
322 -205663.3656
323 -205723.0995
324 -205577.0746
325 -205762.3881
326 -205777.2029
327 -205406.0107
328 -205754.4829
329 -205843.2460
330 -205627.8741
331 -205718.0498
332 -205978.5428
333 -205881.7216
334 -205958.7909
335 -206067.5517
336 -205699.9232
337 -205696.0243
338 -205971.1357
339 -206129.3541
340 -206044.5656
341 -206001.6702
342 -206099.5291
343 -206123.0476
344 -206196.0074
345 -206128.2370
346 -205955.2250
347 -205870.1326
348 -206207.9656
349 -206281.7030
350 -205981.7037
351 -206038.6144
352 -206232.6049
353 -206335.2972
354 -206385.5760
355 -206084.3242
356 -206111.8135
357 -206164.3277
358 -206468.1680
359 -206289.7674
360 -206078.2545
361 -205823.4998
362 -206075.5049
363 -206144.2231
364 -206271.2699
365 -206196.4501
366 -206252.4987
367 -206124.4565
368 -206112.8969
369 -206078.8447
370 -206171.0854
371 -206075.3378
372 -206168.9412
373 -206096.8508
374 -205989.0384
375 -205940.9053
376 -200252.6559
377 -185804.6166
378 -177480.2858
379 -172171.2621
380 -168490.1060
381 -166224.9909
382 -165050.4165
383 -164283.2652
384 -163860.7504
385 -163608.0497
386 -163331.9793
387 -163314.1098
388 -162743.1258
389 -162698.8591
390 -163125.9446
391 -162937.4064
392 -163128.6252
393 -163037.1572
394 -163519.1199
395 -163159.7862
396 -163287.0547
397 -163354.7895
398 -163286.8214
399 -163486.7205
400 -163211.3389
401 -163350.9435
402 -162903.7577
403 -162984.7972
404 -162926.8769
405 -163249.4913
406 -163340.3324
407 -162970.1525
408 -163371.5332
409 -163348.8397
410 -163506.5032
411 -163646.9782
412 -163679.7817
413 -163559.9218
414 -163298.9451
415 -163015.0334
416 -163012.8690
417 -162957.5451
418 -163038.3347
419 -163437.8085
420 -163533.1914
421 -163386.3406
422 -163366.1695
423 -163430.9959
424 -163208.3567
425 -163181.9973
426 -163180.2312
427 -162877.5929
428 -163208.8037
429 -163207.4980
430 -163382.2440
431 -162908.8795
432 -163427.4198
433 -163709.6866
434 -163069.4202
435 -163315.6774
436 -163271.0358
437 -162943.1135
438 -163063.7772
439 -162811.6292
440 -162305.2395
441 -162997.1392
442 -163189.6674
443 -163026.6471
444 -163032.4565
445 -162922.8088
446 -162755.6984
447 -163050.7883
448 -163110.2010
449 -163243.3606
450 -163168.6278
451 -163103.5073
452 -162829.2190
453 -162930.7377
454 -162636.7701
455 -162892.6648
456 -163172.1856
457 -163346.1015
458 -163109.5855
459 -163250.3782
460 -163386.9966
461 -163590.9090
462 -163083.2010
463 -163570.2902
464 -162936.7911
465 -162591.0285
466 -162726.6651
467 -162893.4109
468 -163102.4545
469 -163191.7393
470 -163301.2967
471 -163323.8655
472 -163469.1729
473 -163317.5325
474 -163428.0749
475 -163525.5454
476 -163352.2293
477 -163465.4191
478 -163639.5109
479 -163810.8224
480 -163756.0928
481 -163637.5753
482 -163307.6038
483 -163305.0142
484 -163375.7232
485 -163045.2305
486 -163162.6109
487 -163219.4868
488 -163125.4638
489 -163408.2964
490 -163317.1523
491 -163518.1179
492 -163166.7699
493 -163436.2611
494 -163332.9417
495 -163591.0279
496 -163473.2264
497 -163492.7537
498 -163583.0102
499 -163739.4702
500 -163574.9548
