# Supplementary material for: Assessing structure-function impacts on Vitellogenin by leveraging allelic variant found in honey bee subspecies Apis mellifera mellifera
Source: iScience. 2025 Jul 29;28(9):113241. doi: 10.1016/j.isci.2025.113241 (PMC12496180; doi:10.1016/j.isci.2025.113241)
Supplement: Data S1. Data and code for molecular dynamics [file mmc2.zip › MD_analysis/inputfiles/wtg/step4.0_minimization.rest]

&rst
    iat=4796, 4798, 4799, 4806,
    r1=47.5, r2=57.5,
    r3=62.5, r4=72.5,
    rk2=1.0,
    rk3=1.0,
/

&rst
    iat=4798, 4799, 4806, 4808,
    r1=-72.5, r2=-62.5,
    r3=-57.5, r4=-47.5,
    rk2=1.0,
    rk3=1.0,
/

&rst
    iat=4799, 4806, 4808, 4812,
    r1=47.5, r2=57.5,
    r3=62.5, r4=72.5,
    rk2=1.0,
    rk3=1.0,
/

&rst
    iat=4806, 4808, 4812, 4796,
    r1=-72.5, r2=-62.5,
    r3=-57.5, r4=-47.5,
    rk2=1.0,
    rk3=1.0,
/

&rst
    iat=4808, 4812, 4796, 4798,
    r1=47.5, r2=57.5,
    r3=62.5, r4=72.5,
    rk2=1.0,
    rk3=1.0,
/

&rst
    iat=4812, 4796, 4798, 4799,
    r1=-72.5, r2=-62.5,
    r3=-57.5, r4=-47.5,
    rk2=1.0,
    rk3=1.0,
/

&rst
    iat=4823, 4825, 4826, 4833,
    r1=47.5, r2=57.5,
    r3=62.5, r4=72.5,
    rk2=1.0,
    rk3=1.0,
/

&rst
    iat=4825, 4826, 4833, 4835,
    r1=-72.5, r2=-62.5,
    r3=-57.5, r4=-47.5,
    rk2=1.0,
    rk3=1.0,
/

&rst
    iat=4826, 4833, 4835, 4839,
    r1=47.5, r2=57.5,
    r3=62.5, r4=72.5,
    rk2=1.0,
    rk3=1.0,
/

&rst
    iat=4833, 4835, 4839, 4823,
    r1=-72.5, r2=-62.5,
    r3=-57.5, r4=-47.5,
    rk2=1.0,
    rk3=1.0,
/

&rst
    iat=4835, 4839, 4823, 4825,
    r1=47.5, r2=57.5,
    r3=62.5, r4=72.5,
    rk2=1.0,
    rk3=1.0,
/

&rst
    iat=4839, 4823, 4825, 4826,
    r1=-72.5, r2=-62.5,
    r3=-57.5, r4=-47.5,
    rk2=1.0,
    rk3=1.0,
/

&rst
    iat=4850, 4852, 4853, 4859,
    r1=47.5, r2=57.5,
    r3=62.5, r4=72.5,
    rk2=1.0,
    rk3=1.0,
/

&rst
    iat=4852, 4853, 4859, 4863,
    r1=-72.5, r2=-62.5,
    r3=-57.5, r4=-47.5,
    rk2=1.0,
    rk3=1.0,
/

&rst
    iat=4853, 4859, 4863, 4865,
    r1=47.5, r2=57.5,
    r3=62.5, r4=72.5,
    rk2=1.0,
    rk3=1.0,
/

&rst
    iat=4859, 4863, 4865, 4850,
    r1=-72.5, r2=-62.5,
    r3=-57.5, r4=-47.5,
    rk2=1.0,
    rk3=1.0,
/

&rst
    iat=4863, 4865, 4850, 4852,
    r1=47.5, r2=57.5,
    r3=62.5, r4=72.5,
    rk2=1.0,
    rk3=1.0,
/

&rst
    iat=4865, 4850, 4852, 4853,
    r1=-72.5, r2=-62.5,
    r3=-57.5, r4=-47.5,
    rk2=1.0,
    rk3=1.0,
/

&rst
    iat=4870, 4872, 4874, 4876,
    r1=-72.5, r2=-62.5,
    r3=-57.5, r4=-47.5,
    rk2=1.0,
    rk3=1.0,
/

&rst
    iat=4872, 4874, 4876, 4878,
    r1=47.5, r2=57.5,
    r3=62.5, r4=72.5,
    rk2=1.0,
    rk3=1.0,
/

&rst
    iat=4874, 4876, 4878, 4885,
    r1=-72.5, r2=-62.5,
    r3=-57.5, r4=-47.5,
    rk2=1.0,
    rk3=1.0,
/

&rst
    iat=4876, 4878, 4885, 4870,
    r1=47.5, r2=57.5,
    r3=62.5, r4=72.5,
    rk2=1.0,
    rk3=1.0,
/

&rst
    iat=4878, 4885, 4870, 4872,
    r1=-72.5, r2=-62.5,
    r3=-57.5, r4=-47.5,
    rk2=1.0,
    rk3=1.0,
/

&rst
    iat=4885, 4870, 4872, 4874,
    r1=47.5, r2=57.5,
    r3=62.5, r4=72.5,
    rk2=1.0,
    rk3=1.0,
/

&rst
    iat=4892, 4894, 4896, 4898,
    r1=-72.5, r2=-62.5,
    r3=-57.5, r4=-47.5,
    rk2=1.0,
    rk3=1.0,
/

&rst
    iat=4894, 4896, 4898, 4900,
    r1=47.5, r2=57.5,
    r3=62.5, r4=72.5,
    rk2=1.0,
    rk3=1.0,
/

&rst
    iat=4896, 4898, 4900, 4907,
    r1=-72.5, r2=-62.5,
    r3=-57.5, r4=-47.5,
    rk2=1.0,
    rk3=1.0,
/

&rst
    iat=4898, 4900, 4907, 4892,
    r1=-72.5, r2=-62.5,
    r3=-57.5, r4=-47.5,
    rk2=1.0,
    rk3=1.0,
/

&rst
    iat=4900, 4907, 4892, 4894,
    r1=47.5, r2=57.5,
    r3=62.5, r4=72.5,
    rk2=1.0,
    rk3=1.0,
/

&rst
    iat=4907, 4892, 4894, 4896,
    r1=-72.5, r2=-62.5,
    r3=-57.5, r4=-47.5,
    rk2=1.0,
    rk3=1.0,
/
