# Supplementary material for: Assessing structure-function impacts on Vitellogenin by leveraging allelic variant found in honey bee subspecies Apis mellifera mellifera
Source: iScience. 2025 Jul 29;28(9):113241. doi: 10.1016/j.isci.2025.113241 (PMC12496180; doi:10.1016/j.isci.2025.113241)
Supplement: Data S1. Data and code for molecular dynamics [file mmc2.zip › MD_analysis/inputfiles/wtg/step4.0_minimization.mdout]

          -------------------------------------------------------
          Amber 22 PMEMD                              2022
          -------------------------------------------------------

| PMEMD implementation of SANDER, Release 22

|  Compiled date/time: Thu Apr 14 19:06:37 2022
| Run on 02/02/2024 at 16:27:44

|   Executable path: pmemd.cuda_SPFP
| Working directory: /home/vleipart/Documents/MDsim/Amberbb/wtglycan2
|          Hostname: Unknown
  [-O]verwriting output

File Assignments:
|   MDIN: step4.0_minimization.mdin                                             
|  MDOUT: step4.0_minimization.mdout                                            
| INPCRD: step3_input.rst7                                                      
|   PARM: step3_input.parm7                                                     
| RESTRT: step4.0_minimization.rst7                                             
|   REFC: step3_input.rst7                                                      
|  MDVEL: mdvel                                                                 
|   MDEN: mden                                                                  
|  MDCRD: mdcrd                                                                 
| MDINFO: step4.0_minimization.mdinfo                                           
|  MDFRC: mdfrc                                                                 


 Here is the input file:

Minimization input file in explicit solvent                                    
 &cntrl                                                                        
    ! Minimization options                                                     
    imin=1,        ! Turn on minimization                                      
    maxcyc=5000,   ! Maximum number of minimization cycles                     
    ncyc=2500,     ! 100 steepest-descent steps, better for strained systems   
                                                                               
    ! Potential energy function options                                        
    cut=9.0,       ! nonbonded cutoff, in Angstroms                            
                                                                               
    ! Control how often information is printed to the output file              
    ntpr=100,      ! Print energies every 100 steps                            
    ntxo=2,        ! Write NetCDF format                                       
                                                                               
    ! Restraint options                                                        
    ntr=1,         ! Positional restraints for proteins, sugars, and ligands   
    nmropt=1,      ! Dihedral restraints for sugars                            
                                                                               
    ! Set water atom/residue names for SETTLE recognition                      
    watnam='WAT',  ! Water residues are named WAT                              
    owtnm='O',     ! Water oxygens are named O                                 
 /                                                                             
                                                                               
 &wt                                                                           
    type='END'                                                                 
 /                                                                             
DISANG=step4.0_minimization.rest                                               
LISTIN=POUT                                                                    
LISTOUT=POUT                                                                   
&end                                                                           
Protein posres                                                                 
1.0                                                                            
RES 1 308                                                                      
END                                                                            
END                                                                            
                                                                               


Note: ig = -1. Setting random seed to   554324 based on wallclock time in 
      microseconds.
| irandom = 1, using AMBER's internal random number generator (default).
 
|--------------------- INFORMATION ----------------------
| GPU (CUDA) Version of PMEMD in use: NVIDIA GPU IN USE.
|                    Version 18.0.0
| 
|                      03/25/2018
| 
| Implementation by:
|                    Ross C. Walker     (SDSC)
|                    Scott Le Grand     (nVIDIA)
| 
| Version 18 performance extensions by:
|                    David Cerutti     (Rutgers)
| 
| Precision model in use:
|      [SPFP] - Single Precision Forces, 64-bit Fixed Point
|               Accumulation. (Default)
| 
|--------------------------------------------------------
 
|----------------- CITATION INFORMATION -----------------
|
|    When publishing work that utilized the CUDA version
|    of AMBER, please cite the following in addition to
|    the regular AMBER citations:
|
|  - Romelia Salomon-Ferrer; Andreas W. Goetz; Duncan
|    Poole; Scott Le Grand; Ross C. Walker "Routine
|    microsecond molecular dynamics simulations with
|    AMBER - Part II: Particle Mesh Ewald", J. Chem.
|    Theory Comput., 2013, 9 (9), pp3878-3888,
|    DOI: 10.1021/ct400314y.
|
|  - Andreas W. Goetz; Mark J. Williamson; Dong Xu;
|    Duncan Poole; Scott Le Grand; Ross C. Walker
|    "Routine microsecond molecular dynamics simulations
|    with AMBER - Part I: Generalized Born", J. Chem.
|    Theory Comput., 2012, 8 (5), pp1542-1555.
|
|  - Scott Le Grand; Andreas W. Goetz; Ross C. Walker
|    "SPFP: Speed without compromise - a mixed precision
|    model for GPU accelerated molecular dynamics
|    simulations.", Comp. Phys. Comm., 2013, 184
|    pp374-380, DOI: 10.1016/j.cpc.2012.09.022
|
|--------------------------------------------------------
 
|------------------- GPU DEVICE INFO --------------------
|
|            CUDA_VISIBLE_DEVICES: not set
|   CUDA Capable Devices Detected:      2
|           CUDA Device ID in use:      0
|                CUDA Device Name: NVIDIA RTX A4000
|     CUDA Device Global Mem Size:  16108 MB
| CUDA Device Num Multiprocessors:     48
|           CUDA Device Core Freq:   1.56 GHz
|
|--------------------------------------------------------
 
 
| Conditional Compilation Defines Used:
| PUBFFT
| BINTRAJ
| CUDA
| EMIL

| Largest sphere to fit in unit cell has radius =    44.000

| New format PARM file being parsed.
| Version =    1.000 Date = 11/21/23 Time = 12:06:23

| Note: 1-4 EEL scale factors are being read from the topology file.

| Note: 1-4 VDW scale factors are being read from the topology file.
| Duplicated    0 dihedrals

| Duplicated    0 dihedrals

--------------------------------------------------------------------------------
   1.  RESOURCE   USE: 
--------------------------------------------------------------------------------

 getting new box info from bottom of inpcrd
 NATOM  =   63362 NTYPES =      23 NBONH =   60798 MBONA  =    2502
 NTHETH =    5601 MTHETA =    3397 NPHIH =   11271 MPHIA  =   10824
 NHPARM =       0 NPARM  =       0 NNB   =  105114 NRES   =   19865
 NBONA  =    2502 NTHETA =    3397 NPHIA =   10824 NUMBND =      86
 NUMANG =     198 NPTRA  =     447 NATYP =       0 NPHB   =       0
 IFBOX  =       1 NMXRS  =      27 IFCAP =       0 NEXTRA =       0
 NCOPY  =       0


| Coordinate Index Table dimensions:    17   17   17
| Direct force subcell size =     5.1765    5.1765    5.1765

     BOX TYPE: RECTILINEAR

--------------------------------------------------------------------------------
   2.  CONTROL  DATA  FOR  THE  RUN
--------------------------------------------------------------------------------

                                                                                

General flags:
     imin    =       1, nmropt  =       1

Nature and format of input:
     ntx     =       1, irest   =       0, ntrx    =       1

Nature and format of output:
     ntxo    =       2, ntpr    =     100, ntrx    =       1, ntwr    =       1
     iwrap   =       0, ntwx    =       0, ntwv    =       0, ntwe    =       0
     ioutfm  =       1, ntwprt  =       0, idecomp =       0, rbornstat=      0

Potential function:
     ntf     =       1, ntb     =       1, igb     =       0, nsnb    =      25
     ipol    =       0, gbsa    =       0, iesp    =       0
     dielc   =   1.00000, cut     =   9.00000, intdiel =   1.00000

Frozen or restrained atoms:
     ibelly  =       0, ntr     =       1
     restraint_wt =   0.00000

Energy minimization:
     maxcyc  =    5000, ncyc    =    2500, ntmin   =       1
     dx0     =   0.01000, drms    =   0.00010

NMR refinement options:
     iscale  =       0, noeskp  =       1, ipnlty  =       1, mxsub   =       1
     scalm   = 100.00000, pencut  =   0.10000, tausw   =   0.10000

| Intermolecular bonds treatment:
|     no_intermolecular_bonds =       1

| Energy averages sample interval:
|     ene_avg_sampling =       1

Ewald parameters:
     verbose =       0, ew_type =       0, nbflag  =       1, use_pme =       1
     vdwmeth =       1, eedmeth =       1, netfrc  =       0
     Box X =   88.000   Box Y =   88.000   Box Z =   88.000
     Alpha =   90.000   Beta  =   90.000   Gamma =   90.000
     NFFT1 =   96       NFFT2 =   96       NFFT3 =   96
     Cutoff=    9.000   Tol   =0.100E-04
     Ewald Coefficient =  0.30768
     Interpolation order =    4

    LOADING THE CONSTRAINED ATOMS AS GROUPS


   5.  REFERENCE ATOM COORDINATES

                                                                                  
    ----- READING GROUP     1; TITLE:
 Protein posres                                                              

     GROUP    1 HAS HARMONIC CONSTRAINTS     1.00000
 GRP    1 RES    1 TO   308
      Number of atoms in this group  =  4913
    ----- END OF GROUP READ -----

--------------------------------------------------------------------------------
   3.  ATOMIC COORDINATES AND VELOCITIES
--------------------------------------------------------------------------------

                                                                                
 begin time read from input coords =     0.000 ps


           Begin reading energy term weight changes/NMR restraints
 WEIGHT CHANGES:
                         ** No weight changes given **

 RESTRAINTS:
 Requested file redirections:
  DISANG    = step4.0_minimization.rest
  LISTIN    = POUT
  LISTOUT   = POUT
 Restraints will be read from file: step4.0_minimization.rest
Here are comments from the DISANG input file:

******
 C1  ( 4796)-O5  ( 4798)-C5  ( 4799)-C4  ( 4806)    NSTEP1=     0 NSTEP2=     0
R1 =  47.500 R2 =  57.500 R3 =  62.500 R4 =  72.500 RK2 =   1.000 RK3 =    1.000
 Rcurr:   59.553  Rcurr-(R2+R3)/2:    0.447  MIN(Rcurr-R2,Rcurr-R3):    0.000
******
 O5  ( 4798)-C5  ( 4799)-C4  ( 4806)-C3  ( 4808)    NSTEP1=     0 NSTEP2=     0
R1 = -72.500 R2 = -62.500 R3 = -57.500 R4 = -47.500 RK2 =   1.000 RK3 =    1.000
 Rcurr:  -54.229  Rcurr-(R2+R3)/2:    5.771  MIN(Rcurr-R2,Rcurr-R3):    3.271
******
 C5  ( 4799)-C4  ( 4806)-C3  ( 4808)-C2  ( 4812)    NSTEP1=     0 NSTEP2=     0
R1 =  47.500 R2 =  57.500 R3 =  62.500 R4 =  72.500 RK2 =   1.000 RK3 =    1.000
 Rcurr:   53.102  Rcurr-(R2+R3)/2:    6.898  MIN(Rcurr-R2,Rcurr-R3):    4.398
******
 C4  ( 4806)-C3  ( 4808)-C2  ( 4812)-C1  ( 4796)    NSTEP1=     0 NSTEP2=     0
R1 = -72.500 R2 = -62.500 R3 = -57.500 R4 = -47.500 RK2 =   1.000 RK3 =    1.000
 Rcurr:  -54.479  Rcurr-(R2+R3)/2:    5.521  MIN(Rcurr-R2,Rcurr-R3):    3.021
******
 C3  ( 4808)-C2  ( 4812)-C1  ( 4796)-O5  ( 4798)    NSTEP1=     0 NSTEP2=     0
R1 =  47.500 R2 =  57.500 R3 =  62.500 R4 =  72.500 RK2 =   1.000 RK3 =    1.000
 Rcurr:   56.768  Rcurr-(R2+R3)/2:    3.232  MIN(Rcurr-R2,Rcurr-R3):    0.732
******
 C2  ( 4812)-C1  ( 4796)-O5  ( 4798)-C5  ( 4799)    NSTEP1=     0 NSTEP2=     0
R1 = -72.500 R2 = -62.500 R3 = -57.500 R4 = -47.500 RK2 =   1.000 RK3 =    1.000
 Rcurr:  -60.604  Rcurr-(R2+R3)/2:    0.604  MIN(Rcurr-R2,Rcurr-R3):    0.000
******
 C1  ( 4823)-O5  ( 4825)-C5  ( 4826)-C4  ( 4833)    NSTEP1=     0 NSTEP2=     0
R1 =  47.500 R2 =  57.500 R3 =  62.500 R4 =  72.500 RK2 =   1.000 RK3 =    1.000
 Rcurr:   60.488  Rcurr-(R2+R3)/2:    0.488  MIN(Rcurr-R2,Rcurr-R3):    0.000
******
 O5  ( 4825)-C5  ( 4826)-C4  ( 4833)-C3  ( 4835)    NSTEP1=     0 NSTEP2=     0
R1 = -72.500 R2 = -62.500 R3 = -57.500 R4 = -47.500 RK2 =   1.000 RK3 =    1.000
 Rcurr:  -54.085  Rcurr-(R2+R3)/2:    5.915  MIN(Rcurr-R2,Rcurr-R3):    3.415
******
 C5  ( 4826)-C4  ( 4833)-C3  ( 4835)-C2  ( 4839)    NSTEP1=     0 NSTEP2=     0
R1 =  47.500 R2 =  57.500 R3 =  62.500 R4 =  72.500 RK2 =   1.000 RK3 =    1.000
 Rcurr:   51.925  Rcurr-(R2+R3)/2:    8.075  MIN(Rcurr-R2,Rcurr-R3):    5.575
******
 C4  ( 4833)-C3  ( 4835)-C2  ( 4839)-C1  ( 4823)    NSTEP1=     0 NSTEP2=     0
R1 = -72.500 R2 = -62.500 R3 = -57.500 R4 = -47.500 RK2 =   1.000 RK3 =    1.000
 Rcurr:  -53.091  Rcurr-(R2+R3)/2:    6.909  MIN(Rcurr-R2,Rcurr-R3):    4.409
******
 C3  ( 4835)-C2  ( 4839)-C1  ( 4823)-O5  ( 4825)    NSTEP1=     0 NSTEP2=     0
R1 =  47.500 R2 =  57.500 R3 =  62.500 R4 =  72.500 RK2 =   1.000 RK3 =    1.000
 Rcurr:   56.345  Rcurr-(R2+R3)/2:    3.655  MIN(Rcurr-R2,Rcurr-R3):    1.155
******
 C2  ( 4839)-C1  ( 4823)-O5  ( 4825)-C5  ( 4826)    NSTEP1=     0 NSTEP2=     0
R1 = -72.500 R2 = -62.500 R3 = -57.500 R4 = -47.500 RK2 =   1.000 RK3 =    1.000
 Rcurr:  -61.373  Rcurr-(R2+R3)/2:    1.373  MIN(Rcurr-R2,Rcurr-R3):    0.000
******
 C1  ( 4850)-O5  ( 4852)-C5  ( 4853)-C4  ( 4859)    NSTEP1=     0 NSTEP2=     0
R1 =  47.500 R2 =  57.500 R3 =  62.500 R4 =  72.500 RK2 =   1.000 RK3 =    1.000
 Rcurr:   61.767  Rcurr-(R2+R3)/2:    1.767  MIN(Rcurr-R2,Rcurr-R3):    0.000
******
 O5  ( 4852)-C5  ( 4853)-C4  ( 4859)-C3  ( 4863)    NSTEP1=     0 NSTEP2=     0
R1 = -72.500 R2 = -62.500 R3 = -57.500 R4 = -47.500 RK2 =   1.000 RK3 =    1.000
 Rcurr:  -56.890  Rcurr-(R2+R3)/2:    3.110  MIN(Rcurr-R2,Rcurr-R3):    0.610
******
 C5  ( 4853)-C4  ( 4859)-C3  ( 4863)-C2  ( 4865)    NSTEP1=     0 NSTEP2=     0
R1 =  47.500 R2 =  57.500 R3 =  62.500 R4 =  72.500 RK2 =   1.000 RK3 =    1.000
 Rcurr:   53.839  Rcurr-(R2+R3)/2:    6.161  MIN(Rcurr-R2,Rcurr-R3):    3.661
******
 C4  ( 4859)-C3  ( 4863)-C2  ( 4865)-C1  ( 4850)    NSTEP1=     0 NSTEP2=     0
R1 = -72.500 R2 = -62.500 R3 = -57.500 R4 = -47.500 RK2 =   1.000 RK3 =    1.000
 Rcurr:  -50.820  Rcurr-(R2+R3)/2:    9.180  MIN(Rcurr-R2,Rcurr-R3):    6.680
******
 C3  ( 4863)-C2  ( 4865)-C1  ( 4850)-O5  ( 4852)    NSTEP1=     0 NSTEP2=     0
R1 =  47.500 R2 =  57.500 R3 =  62.500 R4 =  72.500 RK2 =   1.000 RK3 =    1.000
 Rcurr:   52.614  Rcurr-(R2+R3)/2:    7.386  MIN(Rcurr-R2,Rcurr-R3):    4.886
******
 C2  ( 4865)-C1  ( 4850)-O5  ( 4852)-C5  ( 4853)    NSTEP1=     0 NSTEP2=     0
R1 = -72.500 R2 = -62.500 R3 = -57.500 R4 = -47.500 RK2 =   1.000 RK3 =    1.000
 Rcurr:  -60.133  Rcurr-(R2+R3)/2:    0.133  MIN(Rcurr-R2,Rcurr-R3):    0.000
******
 C1  ( 4870)-C2  ( 4872)-C3  ( 4874)-C4  ( 4876)    NSTEP1=     0 NSTEP2=     0
R1 = -72.500 R2 = -62.500 R3 = -57.500 R4 = -47.500 RK2 =   1.000 RK3 =    1.000
 Rcurr:  -50.075  Rcurr-(R2+R3)/2:    9.925  MIN(Rcurr-R2,Rcurr-R3):    7.425
******
 C2  ( 4872)-C3  ( 4874)-C4  ( 4876)-C5  ( 4878)    NSTEP1=     0 NSTEP2=     0
R1 =  47.500 R2 =  57.500 R3 =  62.500 R4 =  72.500 RK2 =   1.000 RK3 =    1.000
 Rcurr:   55.837  Rcurr-(R2+R3)/2:    4.163  MIN(Rcurr-R2,Rcurr-R3):    1.663
******
 C3  ( 4874)-C4  ( 4876)-C5  ( 4878)-O5  ( 4885)    NSTEP1=     0 NSTEP2=     0
R1 = -72.500 R2 = -62.500 R3 = -57.500 R4 = -47.500 RK2 =   1.000 RK3 =    1.000
 Rcurr:  -59.291  Rcurr-(R2+R3)/2:    0.709  MIN(Rcurr-R2,Rcurr-R3):    0.000
******
 C4  ( 4876)-C5  ( 4878)-O5  ( 4885)-C1  ( 4870)    NSTEP1=     0 NSTEP2=     0
R1 =  47.500 R2 =  57.500 R3 =  62.500 R4 =  72.500 RK2 =   1.000 RK3 =    1.000
 Rcurr:   61.856  Rcurr-(R2+R3)/2:    1.856  MIN(Rcurr-R2,Rcurr-R3):    0.000
******
 C5  ( 4878)-O5  ( 4885)-C1  ( 4870)-C2  ( 4872)    NSTEP1=     0 NSTEP2=     0
R1 = -72.500 R2 = -62.500 R3 = -57.500 R4 = -47.500 RK2 =   1.000 RK3 =    1.000
 Rcurr:  -57.071  Rcurr-(R2+R3)/2:    2.929  MIN(Rcurr-R2,Rcurr-R3):    0.429
******
 O5  ( 4885)-C1  ( 4870)-C2  ( 4872)-C3  ( 4874)    NSTEP1=     0 NSTEP2=     0
R1 =  47.500 R2 =  57.500 R3 =  62.500 R4 =  72.500 RK2 =   1.000 RK3 =    1.000
 Rcurr:   49.456  Rcurr-(R2+R3)/2:   10.544  MIN(Rcurr-R2,Rcurr-R3):    8.044
******
 C1  ( 4892)-C2  ( 4894)-C3  ( 4896)-C4  ( 4898)    NSTEP1=     0 NSTEP2=     0
R1 = -72.500 R2 = -62.500 R3 = -57.500 R4 = -47.500 RK2 =   1.000 RK3 =    1.000
 Rcurr:  -33.060  Rcurr-(R2+R3)/2:   26.940  MIN(Rcurr-R2,Rcurr-R3):   24.440
******
 C2  ( 4894)-C3  ( 4896)-C4  ( 4898)-C5  ( 4900)    NSTEP1=     0 NSTEP2=     0
R1 =  47.500 R2 =  57.500 R3 =  62.500 R4 =  72.500 RK2 =   1.000 RK3 =    1.000
 Rcurr:   65.285  Rcurr-(R2+R3)/2:    5.285  MIN(Rcurr-R2,Rcurr-R3):    2.785
******
 C3  ( 4896)-C4  ( 4898)-C5  ( 4900)-O5  ( 4907)    NSTEP1=     0 NSTEP2=     0
R1 = -72.500 R2 = -62.500 R3 = -57.500 R4 = -47.500 RK2 =   1.000 RK3 =    1.000
 Rcurr:  -32.477  Rcurr-(R2+R3)/2:   27.523  MIN(Rcurr-R2,Rcurr-R3):   25.023
******
 C4  ( 4898)-C5  ( 4900)-O5  ( 4907)-C1  ( 4892)    NSTEP1=     0 NSTEP2=     0
R1 = -72.500 R2 = -62.500 R3 = -57.500 R4 = -47.500 RK2 =   1.000 RK3 =    1.000
 Rcurr:  -30.994  Rcurr-(R2+R3)/2:   29.006  MIN(Rcurr-R2,Rcurr-R3):   26.506
******
 C5  ( 4900)-O5  ( 4907)-C1  ( 4892)-C2  ( 4894)    NSTEP1=     0 NSTEP2=     0
R1 =  47.500 R2 =  57.500 R3 =  62.500 R4 =  72.500 RK2 =   1.000 RK3 =    1.000
 Rcurr:   64.272  Rcurr-(R2+R3)/2:    4.272  MIN(Rcurr-R2,Rcurr-R3):    1.772
******
 O5  ( 4907)-C1  ( 4892)-C2  ( 4894)-C3  ( 4896)    NSTEP1=     0 NSTEP2=     0
R1 = -72.500 R2 = -62.500 R3 = -57.500 R4 = -47.500 RK2 =   1.000 RK3 =    1.000
 Rcurr:  -27.655  Rcurr-(R2+R3)/2:   32.345  MIN(Rcurr-R2,Rcurr-R3):   29.845
                       Number of restraints read =    30

                  Done reading weight changes/NMR restraints


 
 Number of triangulated 3-point waters found:    19446

     Sum of charges from parm topology file =  -0.00000015
     Forcing neutrality...

| Dynamic Memory, Types Used:
| Reals             1818228
| Integers          2324177

| Nonbonded Pairs Initial Allocation:    14446536

| GPU memory information (estimate):
| KB of GPU memory in use:    193035
| KB of CPU memory in use:    107019

--------------------------------------------------------------------------------
   4.  RESULTS
--------------------------------------------------------------------------------


   NSTEP       ENERGY          RMS            GMAX         NAME    NUMBER
      1      -2.3011E+05     5.2162E+01     9.2009E+03     HB2      1577

 BOND    =    11792.0701  ANGLE   =      792.5907  DIHED      =     1311.6533
 UB      =        0.0000  IMP     =        0.0000  CMAP       =      257.5004
 VDWAALS =    32567.0281  EEL     =  -291982.1568  HBOND      =        0.0000
 1-4 VDW =     1698.6529  1-4 EEL =    13452.6343  RESTRAINT  =        0.6200
 EAMBER  =  -230110.0270
 NMR restraints: Bond =    0.000   Angle =     0.000   Torsion =     0.620
===============================================================================


   NSTEP       ENERGY          RMS            GMAX         NAME    NUMBER
    100      -2.4460E+05     5.3282E-01     2.2386E+01     C        2633

 BOND    =    15384.9037  ANGLE   =      627.7796  DIHED      =     1387.2062
 UB      =        0.0000  IMP     =        0.0000  CMAP       =      255.7375
 VDWAALS =    30094.3263  EEL     =  -306184.4255  HBOND      =        0.0000
 1-4 VDW =     1132.9350  1-4 EEL =    12579.0906  RESTRAINT  =      122.2710
 EAMBER  =  -244722.4466
 NMR restraints: Bond =    0.000   Angle =     0.000   Torsion =     0.625
===============================================================================


   NSTEP       ENERGY          RMS            GMAX         NAME    NUMBER
    200      -2.4779E+05     4.3033E-01     1.1938E+01     ND1      3301

 BOND    =    15959.7326  ANGLE   =      642.5703  DIHED      =     1384.9552
 UB      =        0.0000  IMP     =        0.0000  CMAP       =      254.7170
 VDWAALS =    32603.4949  EEL     =  -312375.4689  HBOND      =        0.0000
 1-4 VDW =     1057.8904  1-4 EEL =    12456.9785  RESTRAINT  =      227.9272
 EAMBER  =  -248015.1300
 NMR restraints: Bond =    0.000   Angle =     0.000   Torsion =     0.674
===============================================================================


   NSTEP       ENERGY          RMS            GMAX         NAME    NUMBER
    300      -2.4993E+05     1.5624E+00     1.6598E+02     ND1      3301

 BOND    =    16405.9815  ANGLE   =      659.5153  DIHED      =     1382.3926
 UB      =        0.0000  IMP     =        0.0000  CMAP       =      252.7395
 VDWAALS =    34306.0211  EEL     =  -316668.2642  HBOND      =        0.0000
 1-4 VDW =     1032.6943  1-4 EEL =    12403.8210  RESTRAINT  =      299.1607
 EAMBER  =  -250225.0989
 NMR restraints: Bond =    0.000   Angle =     0.000   Torsion =     0.691
===============================================================================


   NSTEP       ENERGY          RMS            GMAX         NAME    NUMBER
    400      -2.5168E+05     4.3338E-01     3.3007E+01     ND1      3301

 BOND    =    16637.2180  ANGLE   =      645.1865  DIHED      =     1377.7578
 UB      =        0.0000  IMP     =        0.0000  CMAP       =      250.6989
 VDWAALS =    35595.9332  EEL     =  -319937.6298  HBOND      =        0.0000
 1-4 VDW =     1020.1925  1-4 EEL =    12377.0316  RESTRAINT  =      350.8013
 EAMBER  =  -252033.6113
 NMR restraints: Bond =    0.000   Angle =     0.000   Torsion =     0.695
===============================================================================


   NSTEP       ENERGY          RMS            GMAX         NAME    NUMBER
    500      -2.5302E+05     1.1863E+00     1.2983E+02     ND1      3301

 BOND    =    16900.2095  ANGLE   =      653.2826  DIHED      =     1375.3889
 UB      =        0.0000  IMP     =        0.0000  CMAP       =      248.8192
 VDWAALS =    36648.5818  EEL     =  -322603.8610  HBOND      =        0.0000
 1-4 VDW =     1013.1982  1-4 EEL =    12357.2526  RESTRAINT  =      390.2525
 EAMBER  =  -253407.1281
 NMR restraints: Bond =    0.000   Angle =     0.000   Torsion =     0.698
===============================================================================


   NSTEP       ENERGY          RMS            GMAX         NAME    NUMBER
    600      -2.5421E+05     2.8725E-01     1.2999E+01     ND1      3301

 BOND    =    17064.0832  ANGLE   =      644.1441  DIHED      =     1373.2477
 UB      =        0.0000  IMP     =        0.0000  CMAP       =      246.9719
 VDWAALS =    37544.4603  EEL     =  -324857.8483  HBOND      =        0.0000
 1-4 VDW =     1008.8504  1-4 EEL =    12346.3779  RESTRAINT  =      421.1309
 EAMBER  =  -254629.7127
 NMR restraints: Bond =    0.000   Angle =     0.000   Torsion =     0.700
===============================================================================


   NSTEP       ENERGY          RMS            GMAX         NAME    NUMBER
    700      -2.5517E+05     8.7625E-01     9.9786E+01     CG       1121

 BOND    =    17254.3407  ANGLE   =      648.1404  DIHED      =     1372.6237
 UB      =        0.0000  IMP     =        0.0000  CMAP       =      245.0153
 VDWAALS =    38325.9378  EEL     =  -326806.9372  HBOND      =        0.0000
 1-4 VDW =     1006.4579  1-4 EEL =    12338.1609  RESTRAINT  =      445.8672
 EAMBER  =  -255616.2606
 NMR restraints: Bond =    0.000   Angle =     0.000   Torsion =     0.700
===============================================================================


   NSTEP       ENERGY          RMS            GMAX         NAME    NUMBER
    800      -2.5602E+05     7.2424E-01     7.7715E+01     ND1      3301

 BOND    =    17397.8643  ANGLE   =      647.3724  DIHED      =     1373.3896
 UB      =        0.0000  IMP     =        0.0000  CMAP       =      243.1993
 VDWAALS =    39004.4123  EEL     =  -328487.2670  HBOND      =        0.0000
 1-4 VDW =     1004.7988  1-4 EEL =    12334.1969  RESTRAINT  =      465.8676
 EAMBER  =  -256482.0334
 NMR restraints: Bond =    0.000   Angle =     0.000   Torsion =     0.699
===============================================================================


   NSTEP       ENERGY          RMS            GMAX         NAME    NUMBER
    900      -2.5675E+05     6.2380E-01     6.3480E+01     ND1      3301

 BOND    =    17527.3192  ANGLE   =      646.9210  DIHED      =     1375.2826
 UB      =        0.0000  IMP     =        0.0000  CMAP       =      241.7027
 VDWAALS =    39597.3376  EEL     =  -329960.2169  HBOND      =        0.0000
 1-4 VDW =     1004.0328  1-4 EEL =    12330.1138  RESTRAINT  =      482.5569
 EAMBER  =  -257237.5073
 NMR restraints: Bond =    0.000   Angle =     0.000   Torsion =     0.697
===============================================================================


   NSTEP       ENERGY          RMS            GMAX         NAME    NUMBER
   1000      -2.5742E+05     5.5810E-01     8.2225E+01     CG       1121

 BOND    =    17643.9874  ANGLE   =      646.1026  DIHED      =     1374.8896
 UB      =        0.0000  IMP     =        0.0000  CMAP       =      240.4063
 VDWAALS =    40130.5921  EEL     =  -331287.5122  HBOND      =        0.0000
 1-4 VDW =     1003.1162  1-4 EEL =    12329.9960  RESTRAINT  =      496.5436
 EAMBER  =  -257918.4220
 NMR restraints: Bond =    0.000   Angle =     0.000   Torsion =     0.695
===============================================================================


   NSTEP       ENERGY          RMS            GMAX         NAME    NUMBER
   1100      -2.5802E+05     2.6461E-01     2.0304E+01     ND1      3301

 BOND    =    17743.5996  ANGLE   =      644.7310  DIHED      =     1373.2646
 UB      =        0.0000  IMP     =        0.0000  CMAP       =      239.1163
 VDWAALS =    40603.1028  EEL     =  -332459.3866  HBOND      =        0.0000
 1-4 VDW =     1002.4023  1-4 EEL =    12329.5079  RESTRAINT  =      508.3020
 EAMBER  =  -258523.6621
 NMR restraints: Bond =    0.000   Angle =     0.000   Torsion =     0.692
===============================================================================


   NSTEP       ENERGY          RMS            GMAX         NAME    NUMBER
   1200      -2.5854E+05     2.8756E-01     2.5157E+01     ND1      3301

 BOND    =    17837.3079  ANGLE   =      644.3729  DIHED      =     1371.2337
 UB      =        0.0000  IMP     =        0.0000  CMAP       =      237.4665
 VDWAALS =    41023.8048  EEL     =  -333506.6544  HBOND      =        0.0000
 1-4 VDW =     1001.8648  1-4 EEL =    12329.9441  RESTRAINT  =      518.4958
 EAMBER  =  -259060.6597
 NMR restraints: Bond =    0.000   Angle =     0.000   Torsion =     0.691
===============================================================================


   NSTEP       ENERGY          RMS            GMAX         NAME    NUMBER
   1300      -2.5903E+05     1.8855E-01     8.4140E+00     ND1      3301

 BOND    =    17920.7642  ANGLE   =      643.7110  DIHED      =     1370.0487
 UB      =        0.0000  IMP     =        0.0000  CMAP       =      235.6554
 VDWAALS =    41402.1439  EEL     =  -334458.9702  HBOND      =        0.0000
 1-4 VDW =     1001.5877  1-4 EEL =    12329.3961  RESTRAINT  =      526.9739
 EAMBER  =  -259555.6631
 NMR restraints: Bond =    0.000   Angle =     0.000   Torsion =     0.689
===============================================================================


   NSTEP       ENERGY          RMS            GMAX         NAME    NUMBER
   1400      -2.5944E+05     7.1051E-01     7.4010E+01     ND1      3301

 BOND    =    18006.6889  ANGLE   =      646.2123  DIHED      =     1369.3622
 UB      =        0.0000  IMP     =        0.0000  CMAP       =      234.4468
 VDWAALS =    41731.4806  EEL     =  -335295.7015  HBOND      =        0.0000
 1-4 VDW =     1001.4259  1-4 EEL =    12328.4276  RESTRAINT  =      533.4904
 EAMBER  =  -259977.6573
 NMR restraints: Bond =    0.000   Angle =     0.000   Torsion =     0.688
===============================================================================


   NSTEP       ENERGY          RMS            GMAX         NAME    NUMBER
   1500      -2.5985E+05     1.9163E-01     1.2123E+01     ND1      3301

 BOND    =    18062.9540  ANGLE   =      642.4356  DIHED      =     1368.5414
 UB      =        0.0000  IMP     =        0.0000  CMAP       =      233.6082
 VDWAALS =    42027.3042  EEL     =  -336053.2387  HBOND      =        0.0000
 1-4 VDW =     1001.0715  1-4 EEL =    12328.3973  RESTRAINT  =      538.5164
 EAMBER  =  -260388.9265
 NMR restraints: Bond =    0.000   Angle =     0.000   Torsion =     0.688
===============================================================================


   NSTEP       ENERGY          RMS            GMAX         NAME    NUMBER
   1600      -2.6020E+05     5.1645E-01     5.5105E+01     ND1      3301

 BOND    =    18130.9897  ANGLE   =      643.4257  DIHED      =     1367.9374
 UB      =        0.0000  IMP     =        0.0000  CMAP       =      232.9670
 VDWAALS =    42296.7996  EEL     =  -336745.1606  HBOND      =        0.0000
 1-4 VDW =     1000.8656  1-4 EEL =    12327.4994  RESTRAINT  =      542.5167
 EAMBER  =  -260744.6762
 NMR restraints: Bond =    0.000   Angle =     0.000   Torsion =     0.688
===============================================================================


   NSTEP       ENERGY          RMS            GMAX         NAME    NUMBER
   1700      -2.6054E+05     4.4871E-01     4.7399E+01     CG       3193

 BOND    =    18188.1709  ANGLE   =      642.2274  DIHED      =     1367.1130
 UB      =        0.0000  IMP     =        0.0000  CMAP       =      232.4365
 VDWAALS =    42550.4620  EEL     =  -337392.5091  HBOND      =        0.0000
 1-4 VDW =     1000.4302  1-4 EEL =    12327.6060  RESTRAINT  =      545.9011
 EAMBER  =  -261084.0631
 NMR restraints: Bond =    0.000   Angle =     0.000   Torsion =     0.688
===============================================================================


   NSTEP       ENERGY          RMS            GMAX         NAME    NUMBER
   1800      -2.6084E+05     4.2749E-01     6.5493E+01     CG       3193

 BOND    =    18242.3596  ANGLE   =      641.7891  DIHED      =     1366.5269
 UB      =        0.0000  IMP     =        0.0000  CMAP       =      231.9909
 VDWAALS =    42784.8434  EEL     =  -337987.5186  HBOND      =        0.0000
 1-4 VDW =     1000.2202  1-4 EEL =    12326.2704  RESTRAINT  =      548.8875
 EAMBER  =  -261393.5180
 NMR restraints: Bond =    0.000   Angle =     0.000   Torsion =     0.688
===============================================================================


   NSTEP       ENERGY          RMS            GMAX         NAME    NUMBER
   1900      -2.6113E+05     3.3054E-01     3.2518E+01     ND1      3301

 BOND    =    18291.9426  ANGLE   =      641.0913  DIHED      =     1365.7929
 UB      =        0.0000  IMP     =        0.0000  CMAP       =      231.5940
 VDWAALS =    43004.9875  EEL     =  -338545.4700  HBOND      =        0.0000
 1-4 VDW =      999.9654  1-4 EEL =    12326.0522  RESTRAINT  =      551.6582
 EAMBER  =  -261684.0443
 NMR restraints: Bond =    0.000   Angle =     0.000   Torsion =     0.688
===============================================================================


   NSTEP       ENERGY          RMS            GMAX         NAME    NUMBER
   2000      -2.6139E+05     2.0322E-01     1.7347E+01     ND1      3301

 BOND    =    18337.0045  ANGLE   =      640.6733  DIHED      =     1365.2927
 UB      =        0.0000  IMP     =        0.0000  CMAP       =      231.2601
 VDWAALS =    43205.7290  EEL     =  -339052.9400  HBOND      =        0.0000
 1-4 VDW =      999.7926  1-4 EEL =    12324.9695  RESTRAINT  =      554.1518
 EAMBER  =  -261948.2184
 NMR restraints: Bond =    0.000   Angle =     0.000   Torsion =     0.688
===============================================================================


   NSTEP       ENERGY          RMS            GMAX         NAME    NUMBER
   2100      -2.6164E+05     1.4210E-01     7.0521E+00     ND1      3301

 BOND    =    18380.6639  ANGLE   =      640.4070  DIHED      =     1364.7756
 UB      =        0.0000  IMP     =        0.0000  CMAP       =      230.9638
 VDWAALS =    43394.0814  EEL     =  -339530.0872  HBOND      =        0.0000
 1-4 VDW =      999.5823  1-4 EEL =    12324.4098  RESTRAINT  =      556.3880
 EAMBER  =  -262195.2035
 NMR restraints: Bond =    0.000   Angle =     0.000   Torsion =     0.688
===============================================================================


   NSTEP       ENERGY          RMS            GMAX         NAME    NUMBER
   2200      -2.6187E+05     1.5426E-01     1.0328E+01     ND1      3301

 BOND    =    18421.6503  ANGLE   =      640.3998  DIHED      =     1364.3644
 UB      =        0.0000  IMP     =        0.0000  CMAP       =      230.7091
 VDWAALS =    43568.8120  EEL     =  -339973.9796  HBOND      =        0.0000
 1-4 VDW =      999.4252  1-4 EEL =    12323.4848  RESTRAINT  =      558.3009
 EAMBER  =  -262425.1342
 NMR restraints: Bond =    0.000   Angle =     0.000   Torsion =     0.688
===============================================================================


   NSTEP       ENERGY          RMS            GMAX         NAME    NUMBER
   2300      -2.6208E+05     4.2775E-01     4.3939E+01     ND1      3301

 BOND    =    18464.6984  ANGLE   =      641.5589  DIHED      =     1363.9936
 UB      =        0.0000  IMP     =        0.0000  CMAP       =      230.4774
 VDWAALS =    43736.6411  EEL     =  -340400.4956  HBOND      =        0.0000
 1-4 VDW =      999.2736  1-4 EEL =    12322.5019  RESTRAINT  =      559.9843
 EAMBER  =  -262641.3506
 NMR restraints: Bond =    0.000   Angle =     0.000   Torsion =     0.688
===============================================================================


   NSTEP       ENERGY          RMS            GMAX         NAME    NUMBER
   2400      -2.6229E+05     3.9207E-01     8.2561E+01     CG       3193

 BOND    =    18500.3938  ANGLE   =      640.9533  DIHED      =     1363.4998
 UB      =        0.0000  IMP     =        0.0000  CMAP       =      230.2484
 VDWAALS =    43893.6293  EEL     =  -340799.2823  HBOND      =        0.0000
 1-4 VDW =      999.0195  1-4 EEL =    12322.6186  RESTRAINT  =      561.4482
 EAMBER  =  -262848.9197
 NMR restraints: Bond =    0.000   Angle =     0.000   Torsion =     0.689
===============================================================================


   NSTEP       ENERGY          RMS            GMAX         NAME    NUMBER
   2500      -2.6248E+05     3.0915E-01     3.1151E+01     ND1      3301

 BOND    =    18533.0065  ANGLE   =      640.9297  DIHED      =     1363.2712
 UB      =        0.0000  IMP     =        0.0000  CMAP       =      230.0101
 VDWAALS =    44038.4841  EEL     =  -341168.7376  HBOND      =        0.0000
 1-4 VDW =      998.9735  1-4 EEL =    12321.9581  RESTRAINT  =      562.7659
 EAMBER  =  -263042.1046
 NMR restraints: Bond =    0.000   Angle =     0.000   Torsion =     0.689
===============================================================================


   NSTEP       ENERGY          RMS            GMAX         NAME    NUMBER
   2600      -2.6378E+05     5.5139E-01     7.0033E+01     CG       3193

 BOND    =    18802.9941  ANGLE   =      642.0962  DIHED      =     1361.7717
 UB      =        0.0000  IMP     =        0.0000  CMAP       =      227.7341
 VDWAALS =    45201.9964  EEL     =  -343909.1534  HBOND      =        0.0000
 1-4 VDW =     1000.3923  1-4 EEL =    12323.0576  RESTRAINT  =      573.0659
 EAMBER  =  -264349.1110
 NMR restraints: Bond =    0.000   Angle =     0.000   Torsion =     0.693
===============================================================================


   NSTEP       ENERGY          RMS            GMAX         NAME    NUMBER
   2700      -2.6423E+05     4.5361E-01     3.3175E+01     O       14871

 BOND    =    18896.4474  ANGLE   =      653.9490  DIHED      =     1361.8865
 UB      =        0.0000  IMP     =        0.0000  CMAP       =      227.7688
 VDWAALS =    45480.4652  EEL     =  -344746.2033  HBOND      =        0.0000
 1-4 VDW =     1000.5274  1-4 EEL =    12323.6448  RESTRAINT  =      573.9177
 EAMBER  =  -264801.5142
 NMR restraints: Bond =    0.000   Angle =     0.000   Torsion =     0.691
===============================================================================


   NSTEP       ENERGY          RMS            GMAX         NAME    NUMBER
   2800      -2.6459E+05     3.0362E-01     2.3973E+01     CG       3193

 BOND    =    18940.9002  ANGLE   =      641.1300  DIHED      =     1359.0715
 UB      =        0.0000  IMP     =        0.0000  CMAP       =      228.0820
 VDWAALS =    45701.4305  EEL     =  -345357.1851  HBOND      =        0.0000
 1-4 VDW =      999.4558  1-4 EEL =    12324.9397  RESTRAINT  =      574.5238
 EAMBER  =  -265162.1754
 NMR restraints: Bond =    0.000   Angle =     0.000   Torsion =     0.695
===============================================================================


   NSTEP       ENERGY          RMS            GMAX         NAME    NUMBER
   2900      -2.6515E+05     5.5051E-01     3.7345E+01     CD       1079

 BOND    =    19054.2274  ANGLE   =      652.9982  DIHED      =     1363.5535
 UB      =        0.0000  IMP     =        0.0000  CMAP       =      229.2726
 VDWAALS =    46181.3246  EEL     =  -346538.6611  HBOND      =        0.0000
 1-4 VDW =      999.9656  1-4 EEL =    12329.1328  RESTRAINT  =      576.8115
 EAMBER  =  -265728.1865
 NMR restraints: Bond =    0.000   Angle =     0.000   Torsion =     0.688
===============================================================================


   NSTEP       ENERGY          RMS            GMAX         NAME    NUMBER
   3000      -2.6548E+05     2.7313E-01     1.7074E+01     OG       3784

 BOND    =    19097.1563  ANGLE   =      642.2700  DIHED      =     1357.9347
 UB      =        0.0000  IMP     =        0.0000  CMAP       =      228.8621
 VDWAALS =    46342.7303  EEL     =  -347057.3412  HBOND      =        0.0000
 1-4 VDW =      999.5681  1-4 EEL =    12329.0594  RESTRAINT  =      576.5500
 EAMBER  =  -266059.7602
 NMR restraints: Bond =    0.000   Angle =     0.000   Torsion =     0.694
===============================================================================


   NSTEP       ENERGY          RMS            GMAX         NAME    NUMBER
   3100      -2.6571E+05     2.3747E-01     1.2910E+01     CD       4126

 BOND    =    19127.0463  ANGLE   =      641.5587  DIHED      =     1357.7088
 UB      =        0.0000  IMP     =        0.0000  CMAP       =      228.7155
 VDWAALS =    46482.1047  EEL     =  -347452.6164  HBOND      =        0.0000
 1-4 VDW =      999.8150  1-4 EEL =    12328.5632  RESTRAINT  =      576.1577
 EAMBER  =  -266287.1042
 NMR restraints: Bond =    0.000   Angle =     0.000   Torsion =     0.693
===============================================================================


   NSTEP       ENERGY          RMS            GMAX         NAME    NUMBER
   3200      -2.6592E+05     2.3009E-01     1.2248E+01     CA       4118

 BOND    =    19160.1264  ANGLE   =      641.5541  DIHED      =     1357.2319
 UB      =        0.0000  IMP     =        0.0000  CMAP       =      228.7375
 VDWAALS =    46602.4390  EEL     =  -347810.5577  HBOND      =        0.0000
 1-4 VDW =     1000.0901  1-4 EEL =    12328.4481  RESTRAINT  =      575.8252
 EAMBER  =  -266491.9307
 NMR restraints: Bond =    0.000   Angle =     0.000   Torsion =     0.691
===============================================================================


   NSTEP       ENERGY          RMS            GMAX         NAME    NUMBER
   3300      -2.6611E+05     2.1578E-01     1.3116E+01     CA       4118

 BOND    =    19193.8928  ANGLE   =      640.9903  DIHED      =     1356.9216
 UB      =        0.0000  IMP     =        0.0000  CMAP       =      228.6658
 VDWAALS =    46701.8671  EEL     =  -348138.6866  HBOND      =        0.0000
 1-4 VDW =     1000.2483  1-4 EEL =    12328.5473  RESTRAINT  =      575.1568
 EAMBER  =  -266687.5533
 NMR restraints: Bond =    0.000   Angle =     0.000   Torsion =     0.683
===============================================================================


   NSTEP       ENERGY          RMS            GMAX         NAME    NUMBER
   3400      -2.6630E+05     1.8740E-01     1.0398E+01     C        1266

 BOND    =    19224.1363  ANGLE   =      640.0284  DIHED      =     1356.6139
 UB      =        0.0000  IMP     =        0.0000  CMAP       =      228.5586
 VDWAALS =    46800.9768  EEL     =  -348449.6114  HBOND      =        0.0000
 1-4 VDW =     1000.3800  1-4 EEL =    12328.4648  RESTRAINT  =      574.3861
 EAMBER  =  -266870.4526
 NMR restraints: Bond =    0.000   Angle =     0.000   Torsion =     0.683
===============================================================================


   NSTEP       ENERGY          RMS            GMAX         NAME    NUMBER
   3500      -2.6647E+05     1.5565E-01     9.6507E+00     C        1266

 BOND    =    19254.3268  ANGLE   =      639.1910  DIHED      =     1356.4656
 UB      =        0.0000  IMP     =        0.0000  CMAP       =      228.3971
 VDWAALS =    46909.2020  EEL     =  -348756.7016  HBOND      =        0.0000
 1-4 VDW =     1000.3651  1-4 EEL =    12327.8179  RESTRAINT  =      574.0417
 EAMBER  =  -267040.9362
 NMR restraints: Bond =    0.000   Angle =     0.000   Torsion =     0.684
===============================================================================


   NSTEP       ENERGY          RMS            GMAX         NAME    NUMBER
   3600      -2.6663E+05     2.0462E-01     1.4207E+01     OD1      2401

 BOND    =    19283.1527  ANGLE   =      641.6114  DIHED      =     1356.6616
 UB      =        0.0000  IMP     =        0.0000  CMAP       =      228.2619
 VDWAALS =    47025.5391  EEL     =  -349066.7897  HBOND      =        0.0000
 1-4 VDW =     1000.3896  1-4 EEL =    12327.9661  RESTRAINT  =      574.1552
 EAMBER  =  -267203.2074
 NMR restraints: Bond =    0.000   Angle =     0.000   Torsion =     0.685
===============================================================================


   NSTEP       ENERGY          RMS            GMAX         NAME    NUMBER
   3700      -2.6679E+05     3.1102E-01     3.6682E+01     CG       2400

 BOND    =    19318.0931  ANGLE   =      642.4789  DIHED      =     1356.3170
 UB      =        0.0000  IMP     =        0.0000  CMAP       =      227.9448
 VDWAALS =    47135.9350  EEL     =  -349369.7668  HBOND      =        0.0000
 1-4 VDW =     1000.3120  1-4 EEL =    12328.1902  RESTRAINT  =      575.0685
 EAMBER  =  -267360.4959
 NMR restraints: Bond =    0.000   Angle =     0.000   Torsion =     0.687
===============================================================================


   NSTEP       ENERGY          RMS            GMAX         NAME    NUMBER
   3800      -2.6706E+05     1.6655E-01     2.3824E+01     CG       2400

 BOND    =    19363.1168  ANGLE   =      638.3333  DIHED      =     1355.2099
 UB      =        0.0000  IMP     =        0.0000  CMAP       =      227.3689
 VDWAALS =    47305.5319  EEL     =  -349851.7914  HBOND      =        0.0000
 1-4 VDW =     1000.4465  1-4 EEL =    12323.5622  RESTRAINT  =      575.9953
 EAMBER  =  -267638.2219
 NMR restraints: Bond =    0.000   Angle =     0.000   Torsion =     0.691
===============================================================================


   NSTEP       ENERGY          RMS            GMAX         NAME    NUMBER
   3900      -2.6728E+05     1.6262E-01     1.7751E+01     CG       3193

 BOND    =    19405.8526  ANGLE   =      638.0187  DIHED      =     1354.9482
 UB      =        0.0000  IMP     =        0.0000  CMAP       =      227.5989
 VDWAALS =    47431.1346  EEL     =  -350243.2593  HBOND      =        0.0000
 1-4 VDW =     1000.9813  1-4 EEL =    12324.1329  RESTRAINT  =      576.6679
 EAMBER  =  -267860.5921
 NMR restraints: Bond =    0.000   Angle =     0.000   Torsion =     0.694
===============================================================================


   NSTEP       ENERGY          RMS            GMAX         NAME    NUMBER
   4000      -2.6739E+05     1.6072E-01     7.6498E+00     CB       4120

 BOND    =    19420.9417  ANGLE   =      637.5511  DIHED      =     1355.0573
 UB      =        0.0000  IMP     =        0.0000  CMAP       =      227.6508
 VDWAALS =    47505.6090  EEL     =  -350441.4612  HBOND      =        0.0000
 1-4 VDW =     1000.7372  1-4 EEL =    12324.4408  RESTRAINT  =      577.0701
 EAMBER  =  -267969.4735
 NMR restraints: Bond =    0.000   Angle =     0.000   Torsion =     0.695
===============================================================================


   NSTEP       ENERGY          RMS            GMAX         NAME    NUMBER
   4100      -2.6750E+05     1.7120E-01     1.4764E+01     CG       2400

 BOND    =    19440.4201  ANGLE   =      637.8663  DIHED      =     1354.7850
 UB      =        0.0000  IMP     =        0.0000  CMAP       =      227.9753
 VDWAALS =    47584.2884  EEL     =  -350641.7090  HBOND      =        0.0000
 1-4 VDW =     1000.6341  1-4 EEL =    12322.9731  RESTRAINT  =      577.6380
 EAMBER  =  -268072.7667
 NMR restraints: Bond =    0.000   Angle =     0.000   Torsion =     0.696
===============================================================================


   NSTEP       ENERGY          RMS            GMAX         NAME    NUMBER
   4200      -2.6759E+05     1.3640E-01     7.6171E+00     CG       2400

 BOND    =    19460.2091  ANGLE   =      637.7944  DIHED      =     1354.6199
 UB      =        0.0000  IMP     =        0.0000  CMAP       =      228.2387
 VDWAALS =    47662.0471  EEL     =  -350832.0708  HBOND      =        0.0000
 1-4 VDW =     1000.4336  1-4 EEL =    12322.2731  RESTRAINT  =      578.5987
 EAMBER  =  -268166.4551
 NMR restraints: Bond =    0.000   Angle =     0.000   Torsion =     0.697
===============================================================================


   NSTEP       ENERGY          RMS            GMAX         NAME    NUMBER
   4300      -2.6768E+05     1.5651E-01     1.4941E+01     CG       2400

 BOND    =    19477.2273  ANGLE   =      638.0904  DIHED      =     1354.4744
 UB      =        0.0000  IMP     =        0.0000  CMAP       =      228.4951
 VDWAALS =    47729.7322  EEL     =  -351008.8728  HBOND      =        0.0000
 1-4 VDW =     1000.2714  1-4 EEL =    12321.6368  RESTRAINT  =      579.9883
 EAMBER  =  -268258.9452
 NMR restraints: Bond =    0.000   Angle =     0.000   Torsion =     0.698
===============================================================================


   NSTEP       ENERGY          RMS            GMAX         NAME    NUMBER
   4400      -2.6776E+05     9.7486E-02     6.7732E+00     CB        662

 BOND    =    19491.5794  ANGLE   =      638.0893  DIHED      =     1354.1924
 UB      =        0.0000  IMP     =        0.0000  CMAP       =      228.7160
 VDWAALS =    47775.9543  EEL     =  -351155.4920  HBOND      =        0.0000
 1-4 VDW =     1000.0268  1-4 EEL =    12320.6880  RESTRAINT  =      581.5070
 EAMBER  =  -268346.2458
 NMR restraints: Bond =    0.000   Angle =     0.000   Torsion =     0.698
===============================================================================


   NSTEP       ENERGY          RMS            GMAX         NAME    NUMBER
   4500      -2.6786E+05     1.4334E-01     1.6732E+01     CG       3193

 BOND    =    19509.1225  ANGLE   =      638.5668  DIHED      =     1354.2005
 UB      =        0.0000  IMP     =        0.0000  CMAP       =      228.9619
 VDWAALS =    47841.2578  EEL     =  -351338.9645  HBOND      =        0.0000
 1-4 VDW =      999.8785  1-4 EEL =    12320.5881  RESTRAINT  =      582.9898
 EAMBER  =  -268446.3885
 NMR restraints: Bond =    0.000   Angle =     0.000   Torsion =     0.698
===============================================================================


   NSTEP       ENERGY          RMS            GMAX         NAME    NUMBER
   4600      -2.6794E+05     1.3308E-01     1.8719E+01     CG       3193

 BOND    =    19524.1352  ANGLE   =      638.6607  DIHED      =     1354.1935
 UB      =        0.0000  IMP     =        0.0000  CMAP       =      229.1618
 VDWAALS =    47899.2383  EEL     =  -351494.2047  HBOND      =        0.0000
 1-4 VDW =      999.8623  1-4 EEL =    12320.8311  RESTRAINT  =      583.8622
 EAMBER  =  -268528.1217
 NMR restraints: Bond =    0.000   Angle =     0.000   Torsion =     0.698
===============================================================================


   NSTEP       ENERGY          RMS            GMAX         NAME    NUMBER
   4700      -2.6803E+05     1.3568E-01     1.7524E+01     CG       2400

 BOND    =    19540.3321  ANGLE   =      638.5774  DIHED      =     1354.2033
 UB      =        0.0000  IMP     =        0.0000  CMAP       =      229.4152
 VDWAALS =    47957.6221  EEL     =  -351655.6290  HBOND      =        0.0000
 1-4 VDW =      999.8815  1-4 EEL =    12321.5484  RESTRAINT  =      584.4398
 EAMBER  =  -268614.0490
 NMR restraints: Bond =    0.000   Angle =     0.000   Torsion =     0.698
===============================================================================


   NSTEP       ENERGY          RMS            GMAX         NAME    NUMBER
   4800      -2.6814E+05     1.4907E-01     1.1570E+01     CG       3193

 BOND    =    19558.7790  ANGLE   =      638.2142  DIHED      =     1354.0994
 UB      =        0.0000  IMP     =        0.0000  CMAP       =      229.5444
 VDWAALS =    48037.5429  EEL     =  -351866.1600  HBOND      =        0.0000
 1-4 VDW =     1000.1722  1-4 EEL =    12320.5957  RESTRAINT  =      584.5618
 EAMBER  =  -268727.2121
 NMR restraints: Bond =    0.000   Angle =     0.000   Torsion =     0.697
===============================================================================


   NSTEP       ENERGY          RMS            GMAX         NAME    NUMBER
   4900      -2.6823E+05     1.5090E-01     7.0931E+00     C        1967

 BOND    =    19580.1743  ANGLE   =      639.6121  DIHED      =     1354.0666
 UB      =        0.0000  IMP     =        0.0000  CMAP       =      229.6093
 VDWAALS =    48094.8220  EEL     =  -352032.7749  HBOND      =        0.0000
 1-4 VDW =     1000.4205  1-4 EEL =    12320.9087  RESTRAINT  =      584.5964
 EAMBER  =  -268813.1613
 NMR restraints: Bond =    0.000   Angle =     0.000   Torsion =     0.698
===============================================================================


   NSTEP       ENERGY          RMS            GMAX         NAME    NUMBER
   5000      -2.6830E+05     1.7458E-01     9.0124E+00     HA       3189

 BOND    =    19589.2533  ANGLE   =      639.6182  DIHED      =     1353.9232
 UB      =        0.0000  IMP     =        0.0000  CMAP       =      229.7700
 VDWAALS =    48142.5648  EEL     =  -352162.1113  HBOND      =        0.0000
 1-4 VDW =     1000.4836  1-4 EEL =    12320.9481  RESTRAINT  =      584.8036
 EAMBER  =  -268885.5500
 NMR restraints: Bond =    0.000   Angle =     0.000   Torsion =     0.697
===============================================================================


  Maximum number of minimization cycles reached.


                    FINAL RESULTS


   NSTEP       ENERGY          RMS            GMAX         NAME    NUMBER
   5000      -2.6830E+05     1.7458E-01     9.0124E+00     HA       3189

 BOND    =    19589.2533  ANGLE   =      639.6182  DIHED      =     1353.9232
 UB      =        0.0000  IMP     =        0.0000  CMAP       =      229.7700
 VDWAALS =    48142.5648  EEL     =  -352162.1113  HBOND      =        0.0000
 1-4 VDW =     1000.4836  1-4 EEL =    12320.9481  RESTRAINT  =      584.8036
 EAMBER  =  -268885.5500
 NMR restraints: Bond =    0.000   Angle =     0.000   Torsion =     0.697
===============================================================================
 ------------------------------------------------------------------------------


 Final Restraint Analysis for coords: step4.0_minimization.rst7               


 Restraints, deviations, and energy contributions:    pencut =    0.10

 ------------------------------------------------------------------------------
     First atom        Last atom    curr. value target deviation  penalty
 ------------------------------------------------------------------------------
  C4   0MA  308 --  C5   0MA  308:  -23.443  -57.500   34.057    0.177 t
  C1   0MA  308 --  C2   0MA  308:  -18.605  -57.500   38.895    0.207 t
                                       Total torsion  penalty:      0.697
 ------------------------------------------------------------------------------
--------------------------------------------------------------------------------
   5.  TIMINGS
--------------------------------------------------------------------------------

|  NonSetup CPU Time in Major Routines:
|
|     Routine           Sec        %
|     ------------------------------
|     Nonbond           4.07   23.85
|     Bond              0.00    0.00
|     Angle             0.00    0.00
|     Dihedral          0.00    0.00
|     Shake             0.00    0.00
|     Other            13.01   76.15
|     ------------------------------
|     Total            17.08

|  PME Nonbond Pairlist CPU Time:
|
|     Routine              Sec        %
|     ---------------------------------
|     Set Up Cit           0.00    0.00
|     Build List           0.00    0.00
|     ---------------------------------
|     Total                0.00    0.00

|  PME Direct Force CPU Time:
|
|     Routine              Sec        %
|     ---------------------------------
|     NonBonded Calc       0.00    0.00
|     Exclude Masked       0.00    0.00
|     Other                0.01    0.06
|     ---------------------------------
|     Total                0.01    0.06

|  PME Reciprocal Force CPU Time:
|
|     Routine              Sec        %
|     ---------------------------------
|     1D bspline           0.00    0.00
|     Grid Charges         0.00    0.00
|     Scalar Sum           0.00    0.00
|     Gradient Sum         0.00    0.00
|     FFT                  0.00    0.00
|     ---------------------------------
|     Total                0.00    0.00

|  Setup CPU time:            0.74 seconds
|  NonSetup CPU time:        17.08 seconds
|  Total CPU time:           17.82 seconds     0.00 hours

|  Setup wall time:           0    seconds
|  NonSetup wall time:       17    seconds
|  Total wall time:          17    seconds     0.00 hours
