# Supplementary material for: Assessing structure-function impacts on Vitellogenin by leveraging allelic variant found in honey bee subspecies Apis mellifera mellifera
Source: iScience. 2025 Jul 29;28(9):113241. doi: 10.1016/j.isci.2025.113241 (PMC12496180; doi:10.1016/j.isci.2025.113241)
Supplement: Data S1. Data and code for molecular dynamics [file mmc2.zip › MD_analysis/inputfiles/wtg/summary.TEMP]

0 73.57
1 48.39
2 52.31
3 52.98
4 52.23
5 51.10
6 51.27
7 51.02
8 50.80
9 50.31
10 50.27
11 49.94
12 50.45
13 50.37
14 50.08
15 49.99
16 50.22
17 50.09
18 49.94
19 50.10
20 50.09
21 49.96
22 50.11
23 50.14
24 50.31
25 50.23
26 50.18
27 50.27
28 49.84
29 50.00
30 50.13
31 50.01
32 50.11
33 49.78
34 49.82
35 49.89
36 50.12
37 50.50
38 50.13
39 50.04
40 50.14
41 50.05
42 50.14
43 50.14
44 50.11
45 50.02
46 49.99
47 49.91
48 49.84
49 49.95
50 50.01
51 50.41
52 50.01
53 49.78
54 50.27
55 49.94
56 50.09
57 50.04
58 50.15
59 49.88
60 49.80
61 50.01
62 50.01
63 49.97
64 50.25
65 50.26
66 50.36
67 50.25
68 49.73
69 49.82
70 49.77
71 50.03
72 50.09
73 50.24
74 50.08
75 50.25
76 49.57
77 49.81
78 49.64
79 49.83
80 50.36
81 49.98
82 50.21
83 49.69
84 50.06
85 49.88
86 49.86
87 49.84
88 49.59
89 49.90
90 49.89
91 50.26
92 49.88
93 49.91
94 50.05
95 49.91
96 50.09
97 49.70
98 50.06
99 50.17
100 49.95
101 50.12
102 50.41
103 50.27
104 50.12
105 50.02
106 50.29
107 49.89
108 49.73
109 49.68
110 50.01
111 50.12
112 50.07
113 49.97
114 49.98
115 49.86
116 49.95
117 49.86
118 49.71
119 49.76
120 50.10
121 49.97
122 50.21
123 50.04
124 49.78
125 50.24
126 71.56
127 89.08
128 95.71
129 98.60
130 99.43
131 99.54
132 100.59
133 100.93
134 100.75
135 100.80
136 99.32
137 99.99
138 99.14
139 100.35
140 99.86
141 100.44
142 99.95
143 101.49
144 100.78
145 100.24
146 99.78
147 100.82
148 100.32
149 100.33
150 100.66
151 100.32
152 99.96
153 99.95
154 100.16
155 99.72
156 99.48
157 99.95
158 100.38
159 99.77
160 100.67
161 100.10
162 100.43
163 100.20
164 100.53
165 99.62
166 99.94
167 100.02
168 100.39
169 99.77
170 99.87
171 99.73
172 99.55
173 100.71
174 99.85
175 99.89
176 99.85
177 99.84
178 100.00
179 99.92
180 99.78
181 100.73
182 100.55
183 99.86
184 100.45
185 100.22
186 100.21
187 100.10
188 100.40
189 100.00
190 100.64
191 100.03
192 100.35
193 99.80
194 99.99
195 99.61
196 100.35
197 100.21
198 100.00
199 99.80
200 100.22
201 99.99
202 99.84
203 100.22
204 100.88
205 99.79
206 100.21
207 99.88
208 99.82
209 100.35
210 100.44
211 100.60
212 100.17
213 100.63
214 99.93
215 99.67
216 99.77
217 99.31
218 99.52
219 100.00
220 99.00
221 100.42
222 100.16
223 100.95
224 100.06
225 99.90
226 100.67
227 99.78
228 99.60
229 100.02
230 99.49
231 99.67
232 99.70
233 99.62
234 100.19
235 99.95
236 99.81
237 100.23
238 99.28
239 99.79
240 100.14
241 100.16
242 100.59
243 100.43
244 100.05
245 100.19
246 99.36
247 99.57
248 99.39
249 100.12
250 100.60
251 142.60
252 175.89
253 188.15
254 195.82
255 197.04
256 198.99
257 200.50
258 199.88
259 198.38
260 199.59
261 201.17
262 200.46
263 202.11
264 202.01
265 201.98
266 201.28
267 201.19
268 200.06
269 201.13
270 199.23
271 200.07
272 200.39
273 200.35
274 199.84
275 199.88
276 199.95
277 201.01
278 199.69
279 199.94
280 198.37
281 198.63
282 200.15
283 199.65
284 200.93
285 199.46
286 200.47
287 200.07
288 200.37
289 201.23
290 200.78
291 199.85
292 200.97
293 199.29
294 199.61
295 200.12
296 200.02
297 199.93
298 200.66
299 200.67
300 197.81
301 199.66
302 199.88
303 199.13
304 199.61
305 200.00
306 199.39
307 200.46
308 200.98
309 200.32
310 200.06
311 199.57
312 201.52
313 199.31
314 199.84
315 199.22
316 200.45
317 199.64
318 200.47
319 201.75
320 200.37
321 198.77
322 200.37
323 198.55
324 200.45
325 199.35
326 198.76
327 199.98
328 198.86
329 200.22
330 200.29
331 200.64
332 199.54
333 199.86
334 199.48
335 199.31
336 201.12
337 202.28
338 200.45
339 201.13
340 199.68
341 200.25
342 199.39
343 200.53
344 199.05
345 197.59
346 200.03
347 200.52
348 200.02
349 199.17
350 199.56
351 199.59
352 200.50
353 199.60
354 199.32
355 201.24
356 199.93
357 200.43
358 198.57
359 198.94
360 200.33
361 200.22
362 200.59
363 200.84
364 199.96
365 199.97
366 200.32
367 199.48
368 199.78
369 200.18
370 199.61
371 199.88
372 200.43
373 200.39
374 199.86
375 201.25
376 220.01
377 260.43
378 277.09
379 283.56
380 289.14
381 294.17
382 295.53
383 297.38
384 299.02
385 298.44
386 298.10
387 301.02
388 300.61
389 302.15
390 299.35
391 300.49
392 300.44
393 299.36
394 299.85
395 300.50
396 301.19
397 299.57
398 299.54
399 298.36
400 301.71
401 300.23
402 301.08
403 301.48
404 298.34
405 300.10
406 299.90
407 299.70
408 299.42
409 300.16
410 300.97
411 300.20
412 298.92
413 299.61
414 300.24
415 300.77
416 299.89
417 302.11
418 299.04
419 299.58
420 300.21
421 299.64
422 300.99
423 300.12
424 300.30
425 302.20
426 300.32
427 301.99
428 298.70
429 298.87
430 300.73
431 301.07
432 298.70
433 300.00
434 302.53
435 301.52
436 301.21
437 301.78
438 301.01
439 300.34
440 301.15
441 301.34
442 300.48
443 300.60
444 300.87
445 301.30
446 300.97
447 301.35
448 300.43
449 302.10
450 301.20
451 300.15
452 302.25
453 300.28
454 299.73
455 299.78
456 301.61
457 299.64
458 300.51
459 300.86
460 300.09
461 298.91
462 300.59
463 300.00
464 301.30
465 301.81
466 300.79
467 300.07
468 300.75
469 299.39
470 298.41
471 297.81
472 300.49
473 298.98
474 298.73
475 300.48
476 301.26
477 300.50
478 299.24
479 297.74
480 298.66
481 299.04
482 300.59
483 299.63
484 299.56
485 300.65
486 300.71
487 300.73
488 302.01
489 300.45
490 299.52
491 299.53
492 300.51
493 298.99
494 298.75
495 299.03
496 300.07
497 300.02
498 297.65
499 298.85
500 298.44
