# Supplementary material for: Assessing structure-function impacts on Vitellogenin by leveraging allelic variant found in honey bee subspecies Apis mellifera mellifera
Source: iScience. 2025 Jul 29;28(9):113241. doi: 10.1016/j.isci.2025.113241 (PMC12496180; doi:10.1016/j.isci.2025.113241)
Supplement: Data S1. Data and code for molecular dynamics [file mmc2.zip › MD_analysis/inputfiles/wtg/step3_input.psf]

PSF EXT CMAP XPLOR

         2 !NTITLE
* GENERATED BY CHARMM-GUI FF-Converter
* DATE:   11/21/23   12:06:28

     63362 !NATOM
         1 PROA     21       ASN      N        N3       0.180100       14.0100           0
         2 PROA     21       ASN      H1       H        0.192100       1.00800           0
         3 PROA     21       ASN      H2       H        0.192100       1.00800           0
         4 PROA     21       ASN      H3       H        0.192100       1.00800           0
         5 PROA     21       ASN      CA       CX       0.368000E-01   12.0100           0
         6 PROA     21       ASN      HA       HP       0.123100       1.00800           0
         7 PROA     21       ASN      CB       2C      -0.283000E-01   12.0100           0
         8 PROA     21       ASN      HB2      HC       0.515000E-01   1.00800           0
         9 PROA     21       ASN      HB3      HC       0.515000E-01   1.00800           0
        10 PROA     21       ASN      CG       C        0.583300       12.0100           0
        11 PROA     21       ASN      OD1      O       -0.574400       16.0000           0
        12 PROA     21       ASN      ND2      N       -0.863400       14.0100           0
        13 PROA     21       ASN      HD21     H        0.409700       1.00800           0
        14 PROA     21       ASN      HD22     H        0.409700       1.00800           0
        15 PROA     21       ASN      C        C        0.616300       12.0100           0
        16 PROA     21       ASN      O        O       -0.572200       16.0000           0
        17 PROA     22       TRP      N        N       -0.415700       14.0100           0
        18 PROA     22       TRP      H        H        0.271900       1.00800           0
        19 PROA     22       TRP      CA       XC      -0.275000E-01   12.0100           0
        20 PROA     22       TRP      HA       H1       0.112300       1.00800           0
        21 PROA     22       TRP      CB       CT      -0.500000E-02   12.0100           0
        22 PROA     22       TRP      HB2      HC       0.339000E-01   1.00800           0
        23 PROA     22       TRP      HB3      HC       0.339000E-01   1.00800           0
        24 PROA     22       TRP      CG       C*      -0.141500       12.0100           0
        25 PROA     22       TRP      CD1      CW      -0.163800       12.0100           0
        26 PROA     22       TRP      HD1      H4       0.206200       1.00800           0
        27 PROA     22       TRP      NE1      NA      -0.341800       14.0100           0
        28 PROA     22       TRP      HE1      H        0.341200       1.00800           0
        29 PROA     22       TRP      CE2      CN       0.138000       12.0100           0
        30 PROA     22       TRP      CZ2      CA      -0.260100       12.0100           0
        31 PROA     22       TRP      HZ2      HA       0.157200       1.00800           0
        32 PROA     22       TRP      CH2      CA      -0.113400       12.0100           0
        33 PROA     22       TRP      HH2      HA       0.141700       1.00800           0
        34 PROA     22       TRP      CZ3      CA      -0.197200       12.0100           0
        35 PROA     22       TRP      HZ3      HA       0.144700       1.00800           0
        36 PROA     22       TRP      CE3      CA      -0.238700       12.0100           0
        37 PROA     22       TRP      HE3      HA       0.170000       1.00800           0
        38 PROA     22       TRP      CD2      CB       0.124300       12.0100           0
        39 PROA     22       TRP      C        C        0.597300       12.0100           0
        40 PROA     22       TRP      O        O       -0.567900       16.0000           0
        41 PROA     23       GLN      N        N       -0.415700       14.0100           0
        42 PROA     23       GLN      H        H        0.271900       1.00800           0
        43 PROA     23       GLN      CA       XC      -0.310000E-02   12.0100           0
        44 PROA     23       GLN      HA       H1       0.850000E-01   1.00800           0
        45 PROA     23       GLN      CB       2C      -0.360000E-02   12.0100           0
        46 PROA     23       GLN      HB2      HC       0.171000E-01   1.00800           0
        47 PROA     23       GLN      HB3      HC       0.171000E-01   1.00800           0
        48 PROA     23       GLN      CG       2C      -0.645000E-01   12.0100           0
        49 PROA     23       GLN      HG2      HC       0.352000E-01   1.00800           0
        50 PROA     23       GLN      HG3      HC       0.352000E-01   1.00800           0
        51 PROA     23       GLN      CD       C        0.695100       12.0100           0
        52 PROA     23       GLN      OE1      O       -0.608600       16.0000           0
        53 PROA     23       GLN      NE2      N       -0.940700       14.0100           0
        54 PROA     23       GLN      HE21     H        0.425100       1.00800           0
        55 PROA     23       GLN      HE22     H        0.425100       1.00800           0
        56 PROA     23       GLN      C        C        0.597300       12.0100           0
        57 PROA     23       GLN      O        O       -0.567900       16.0000           0
        58 PROA     24       VAL      N        N       -0.415700       14.0100           0
        59 PROA     24       VAL      H        H        0.271900       1.00800           0
        60 PROA     24       VAL      CA       XC      -0.875000E-01   12.0100           0
        61 PROA     24       VAL      HA       H1       0.969000E-01   1.00800           0
        62 PROA     24       VAL      CB       3C       0.298500       12.0100           0
        63 PROA     24       VAL      HB       HC      -0.297000E-01   1.00800           0
        64 PROA     24       VAL      CG1      CT      -0.319200       12.0100           0
        65 PROA     24       VAL      HG11     HC       0.791000E-01   1.00800           0
        66 PROA     24       VAL      HG12     HC       0.791000E-01   1.00800           0
        67 PROA     24       VAL      HG13     HC       0.791000E-01   1.00800           0
        68 PROA     24       VAL      CG2      CT      -0.319200       12.0100           0
        69 PROA     24       VAL      HG21     HC       0.791000E-01   1.00800           0
        70 PROA     24       VAL      HG22     HC       0.791000E-01   1.00800           0
        71 PROA     24       VAL      HG23     HC       0.791000E-01   1.00800           0
        72 PROA     24       VAL      C        C        0.597300       12.0100           0
        73 PROA     24       VAL      O        O       -0.567900       16.0000           0
        74 PROA     25       GLY      N        N       -0.415700       14.0100           0
        75 PROA     25       GLY      H        H        0.271900       1.00800           0
        76 PROA     25       GLY      CA       XC      -0.252000E-01   12.0100           0
        77 PROA     25       GLY      HA2      H1       0.698000E-01   1.00800           0
        78 PROA     25       GLY      HA3      H1       0.698000E-01   1.00800           0
        79 PROA     25       GLY      C        C        0.597300       12.0100           0
        80 PROA     25       GLY      O        O       -0.567900       16.0000           0
        81 PROA     26       ASN      N        N       -0.415700       14.0100           0
        82 PROA     26       ASN      H        H        0.271900       1.00800           0
        83 PROA     26       ASN      CA       XC       0.143000E-01   12.0100           0
        84 PROA     26       ASN      HA       H1       0.104800       1.00800           0
        85 PROA     26       ASN      CB       2C      -0.204100       12.0100           0
        86 PROA     26       ASN      HB2      HC       0.797000E-01   1.00800           0
        87 PROA     26       ASN      HB3      HC       0.797000E-01   1.00800           0
        88 PROA     26       ASN      CG       C        0.713000       12.0100           0
        89 PROA     26       ASN      OD1      O       -0.593100       16.0000           0
        90 PROA     26       ASN      ND2      N       -0.919100       14.0100           0
        91 PROA     26       ASN      HD21     H        0.419600       1.00800           0
        92 PROA     26       ASN      HD22     H        0.419600       1.00800           0
        93 PROA     26       ASN      C        C        0.597300       12.0100           0
        94 PROA     26       ASN      O        O       -0.567900       16.0000           0
        95 PROA     27       GLU      N        N       -0.516300       14.0100           0
        96 PROA     27       GLU      H        H        0.293600       1.00800           0
        97 PROA     27       GLU      CA       XC       0.397000E-01   12.0100           0
        98 PROA     27       GLU      HA       H1       0.110500       1.00800           0
        99 PROA     27       GLU      CB       2C       0.560000E-01   12.0100           0
       100 PROA     27       GLU      HB2      HC      -0.173000E-01   1.00800           0
       101 PROA     27       GLU      HB3      HC      -0.173000E-01   1.00800           0
       102 PROA     27       GLU      CG       2C       0.136000E-01   12.0100           0
       103 PROA     27       GLU      HG2      HC      -0.425000E-01   1.00800           0
       104 PROA     27       GLU      HG3      HC      -0.425000E-01   1.00800           0
       105 PROA     27       GLU      CD       CO       0.805400       12.0100           0
       106 PROA     27       GLU      OE1      O2      -0.818800       16.0000           0
       107 PROA     27       GLU      OE2      O2      -0.818800       16.0000           0
       108 PROA     27       GLU      C        C        0.536600       12.0100           0
       109 PROA     27       GLU      O        O       -0.581900       16.0000           0
       110 PROA     28       TYR      N        N       -0.415700       14.0100           0
       111 PROA     28       TYR      H        H        0.271900       1.00800           0
       112 PROA     28       TYR      CA       XC      -0.140000E-02   12.0100           0
       113 PROA     28       TYR      HA       H1       0.876000E-01   1.00800           0
       114 PROA     28       TYR      CB       CT      -0.152000E-01   12.0100           0
       115 PROA     28       TYR      HB2      HC       0.295000E-01   1.00800           0
       116 PROA     28       TYR      HB3      HC       0.295000E-01   1.00800           0
       117 PROA     28       TYR      CG       CA      -0.110000E-02   12.0100           0
       118 PROA     28       TYR      CD1      CA      -0.190600       12.0100           0
       119 PROA     28       TYR      HD1      HA       0.169900       1.00800           0
       120 PROA     28       TYR      CE1      CA      -0.234100       12.0100           0
       121 PROA     28       TYR      HE1      HA       0.165600       1.00800           0
       122 PROA     28       TYR      CZ       C        0.322600       12.0100           0
       123 PROA     28       TYR      OH       OH      -0.557900       16.0000           0
       124 PROA     28       TYR      HH       HO       0.399200       1.00800           0
       125 PROA     28       TYR      CE2      CA      -0.234100       12.0100           0
       126 PROA     28       TYR      HE2      HA       0.165600       1.00800           0
       127 PROA     28       TYR      CD2      CA      -0.190600       12.0100           0
       128 PROA     28       TYR      HD2      HA       0.169900       1.00800           0
       129 PROA     28       TYR      C        C        0.597300       12.0100           0
       130 PROA     28       TYR      O        O       -0.567900       16.0000           0
       131 PROA     29       THR      N        N       -0.415700       14.0100           0
       132 PROA     29       THR      H        H        0.271900       1.00800           0
       133 PROA     29       THR      CA       XC      -0.389000E-01   12.0100           0
       134 PROA     29       THR      HA       H1       0.100700       1.00800           0
       135 PROA     29       THR      CB       3C       0.365400       12.0100           0
       136 PROA     29       THR      HB       H1       0.430000E-02   1.00800           0
       137 PROA     29       THR      CG2      CT      -0.243800       12.0100           0
       138 PROA     29       THR      HG21     HC       0.642000E-01   1.00800           0
       139 PROA     29       THR      HG22     HC       0.642000E-01   1.00800           0
       140 PROA     29       THR      HG23     HC       0.642000E-01   1.00800           0
       141 PROA     29       THR      OG1      OH      -0.676100       16.0000           0
       142 PROA     29       THR      HG1      HO       0.410200       1.00800           0
       143 PROA     29       THR      C        C        0.597300       12.0100           0
       144 PROA     29       THR      O        O       -0.567900       16.0000           0
       145 PROA     30       TYR      N        N       -0.415700       14.0100           0
       146 PROA     30       TYR      H        H        0.271900       1.00800           0
       147 PROA     30       TYR      CA       XC      -0.140000E-02   12.0100           0
       148 PROA     30       TYR      HA       H1       0.876000E-01   1.00800           0
       149 PROA     30       TYR      CB       CT      -0.152000E-01   12.0100           0
       150 PROA     30       TYR      HB2      HC       0.295000E-01   1.00800           0
       151 PROA     30       TYR      HB3      HC       0.295000E-01   1.00800           0
       152 PROA     30       TYR      CG       CA      -0.110000E-02   12.0100           0
       153 PROA     30       TYR      CD1      CA      -0.190600       12.0100           0
       154 PROA     30       TYR      HD1      HA       0.169900       1.00800           0
       155 PROA     30       TYR      CE1      CA      -0.234100       12.0100           0
       156 PROA     30       TYR      HE1      HA       0.165600       1.00800           0
       157 PROA     30       TYR      CZ       C        0.322600       12.0100           0
       158 PROA     30       TYR      OH       OH      -0.557900       16.0000           0
       159 PROA     30       TYR      HH       HO       0.399200       1.00800           0
       160 PROA     30       TYR      CE2      CA      -0.234100       12.0100           0
       161 PROA     30       TYR      HE2      HA       0.165600       1.00800           0
       162 PROA     30       TYR      CD2      CA      -0.190600       12.0100           0
       163 PROA     30       TYR      HD2      HA       0.169900       1.00800           0
       164 PROA     30       TYR      C        C        0.597300       12.0100           0
       165 PROA     30       TYR      O        O       -0.567900       16.0000           0
       166 PROA     31       LEU      N        N       -0.415700       14.0100           0
       167 PROA     31       LEU      H        H        0.271900       1.00800           0
       168 PROA     31       LEU      CA       XC      -0.518000E-01   12.0100           0
       169 PROA     31       LEU      HA       H1       0.922000E-01   1.00800           0
       170 PROA     31       LEU      CB       2C      -0.110200       12.0100           0
       171 PROA     31       LEU      HB2      HC       0.457000E-01   1.00800           0
       172 PROA     31       LEU      HB3      HC       0.457000E-01   1.00800           0
       173 PROA     31       LEU      CG       3C       0.353100       12.0100           0
       174 PROA     31       LEU      HG       HC      -0.361000E-01   1.00800           0
       175 PROA     31       LEU      CD1      CT      -0.412100       12.0100           0
       176 PROA     31       LEU      HD11     HC       0.100000       1.00800           0
       177 PROA     31       LEU      HD12     HC       0.100000       1.00800           0
       178 PROA     31       LEU      HD13     HC       0.100000       1.00800           0
       179 PROA     31       LEU      CD2      CT      -0.412100       12.0100           0
       180 PROA     31       LEU      HD21     HC       0.100000       1.00800           0
       181 PROA     31       LEU      HD22     HC       0.100000       1.00800           0
       182 PROA     31       LEU      HD23     HC       0.100000       1.00800           0
       183 PROA     31       LEU      C        C        0.597300       12.0100           0
       184 PROA     31       LEU      O        O       -0.567900       16.0000           0
       185 PROA     32       VAL      N        N       -0.415700       14.0100           0
       186 PROA     32       VAL      H        H        0.271900       1.00800           0
       187 PROA     32       VAL      CA       XC      -0.875000E-01   12.0100           0
       188 PROA     32       VAL      HA       H1       0.969000E-01   1.00800           0
       189 PROA     32       VAL      CB       3C       0.298500       12.0100           0
       190 PROA     32       VAL      HB       HC      -0.297000E-01   1.00800           0
       191 PROA     32       VAL      CG1      CT      -0.319200       12.0100           0
       192 PROA     32       VAL      HG11     HC       0.791000E-01   1.00800           0
       193 PROA     32       VAL      HG12     HC       0.791000E-01   1.00800           0
       194 PROA     32       VAL      HG13     HC       0.791000E-01   1.00800           0
       195 PROA     32       VAL      CG2      CT      -0.319200       12.0100           0
       196 PROA     32       VAL      HG21     HC       0.791000E-01   1.00800           0
       197 PROA     32       VAL      HG22     HC       0.791000E-01   1.00800           0
       198 PROA     32       VAL      HG23     HC       0.791000E-01   1.00800           0
       199 PROA     32       VAL      C        C        0.597300       12.0100           0
       200 PROA     32       VAL      O        O       -0.567900       16.0000           0
       201 PROA     33       ARG      N        N       -0.347900       14.0100           0
       202 PROA     33       ARG      H        H        0.274700       1.00800           0
       203 PROA     33       ARG      CA       XC      -0.263700       12.0100           0
       204 PROA     33       ARG      HA       H1       0.156000       1.00800           0
       205 PROA     33       ARG      CB       C8      -0.700000E-03   12.0100           0
       206 PROA     33       ARG      HB2      HC       0.327000E-01   1.00800           0
       207 PROA     33       ARG      HB3      HC       0.327000E-01   1.00800           0
       208 PROA     33       ARG      CG       C8       0.390000E-01   12.0100           0
       209 PROA     33       ARG      HG2      HC       0.285000E-01   1.00800           0
       210 PROA     33       ARG      HG3      HC       0.285000E-01   1.00800           0
       211 PROA     33       ARG      CD       C8       0.486000E-01   12.0100           0
       212 PROA     33       ARG      HD2      H1       0.687000E-01   1.00800           0
       213 PROA     33       ARG      HD3      H1       0.687000E-01   1.00800           0
       214 PROA     33       ARG      NE       N2      -0.529500       14.0100           0
       215 PROA     33       ARG      HE       H        0.345600       1.00800           0
       216 PROA     33       ARG      CZ       CA       0.807600       12.0100           0
       217 PROA     33       ARG      NH1      N2      -0.862700       14.0100           0
       218 PROA     33       ARG      HH11     H        0.447800       1.00800           0
       219 PROA     33       ARG      HH12     H        0.447800       1.00800           0
       220 PROA     33       ARG      NH2      N2      -0.862700       14.0100           0
       221 PROA     33       ARG      HH21     H        0.447800       1.00800           0
       222 PROA     33       ARG      HH22     H        0.447800       1.00800           0
       223 PROA     33       ARG      C        C        0.734100       12.0100           0
       224 PROA     33       ARG      O        O       -0.589400       16.0000           0
       225 PROA     34       SER      N        N       -0.415700       14.0100           0
       226 PROA     34       SER      H        H        0.271900       1.00800           0
       227 PROA     34       SER      CA       XC      -0.249000E-01   12.0100           0
       228 PROA     34       SER      HA       H1       0.843000E-01   1.00800           0
       229 PROA     34       SER      CB       2C       0.211700       12.0100           0
       230 PROA     34       SER      HB2      H1       0.352000E-01   1.00800           0
       231 PROA     34       SER      HB3      H1       0.352000E-01   1.00800           0
       232 PROA     34       SER      OG       OH      -0.654600       16.0000           0
       233 PROA     34       SER      HG       HO       0.427500       1.00800           0
       234 PROA     34       SER      C        C        0.597300       12.0100           0
       235 PROA     34       SER      O        O       -0.567900       16.0000           0
       236 PROA     35       ARG      N        N       -0.347900       14.0100           0
       237 PROA     35       ARG      H        H        0.274700       1.00800           0
       238 PROA     35       ARG      CA       XC      -0.263700       12.0100           0
       239 PROA     35       ARG      HA       H1       0.156000       1.00800           0
       240 PROA     35       ARG      CB       C8      -0.700000E-03   12.0100           0
       241 PROA     35       ARG      HB2      HC       0.327000E-01   1.00800           0
       242 PROA     35       ARG      HB3      HC       0.327000E-01   1.00800           0
       243 PROA     35       ARG      CG       C8       0.390000E-01   12.0100           0
       244 PROA     35       ARG      HG2      HC       0.285000E-01   1.00800           0
       245 PROA     35       ARG      HG3      HC       0.285000E-01   1.00800           0
       246 PROA     35       ARG      CD       C8       0.486000E-01   12.0100           0
       247 PROA     35       ARG      HD2      H1       0.687000E-01   1.00800           0
       248 PROA     35       ARG      HD3      H1       0.687000E-01   1.00800           0
       249 PROA     35       ARG      NE       N2      -0.529500       14.0100           0
       250 PROA     35       ARG      HE       H        0.345600       1.00800           0
       251 PROA     35       ARG      CZ       CA       0.807600       12.0100           0
       252 PROA     35       ARG      NH1      N2      -0.862700       14.0100           0
       253 PROA     35       ARG      HH11     H        0.447800       1.00800           0
       254 PROA     35       ARG      HH12     H        0.447800       1.00800           0
       255 PROA     35       ARG      NH2      N2      -0.862700       14.0100           0
       256 PROA     35       ARG      HH21     H        0.447800       1.00800           0
       257 PROA     35       ARG      HH22     H        0.447800       1.00800           0
       258 PROA     35       ARG      C        C        0.734100       12.0100           0
       259 PROA     35       ARG      O        O       -0.589400       16.0000           0
       260 PROA     36       THR      N        N       -0.415700       14.0100           0
       261 PROA     36       THR      H        H        0.271900       1.00800           0
       262 PROA     36       THR      CA       XC      -0.389000E-01   12.0100           0
       263 PROA     36       THR      HA       H1       0.100700       1.00800           0
       264 PROA     36       THR      CB       3C       0.365400       12.0100           0
       265 PROA     36       THR      HB       H1       0.430000E-02   1.00800           0
       266 PROA     36       THR      CG2      CT      -0.243800       12.0100           0
       267 PROA     36       THR      HG21     HC       0.642000E-01   1.00800           0
       268 PROA     36       THR      HG22     HC       0.642000E-01   1.00800           0
       269 PROA     36       THR      HG23     HC       0.642000E-01   1.00800           0
       270 PROA     36       THR      OG1      OH      -0.676100       16.0000           0
       271 PROA     36       THR      HG1      HO       0.410200       1.00800           0
       272 PROA     36       THR      C        C        0.597300       12.0100           0
       273 PROA     36       THR      O        O       -0.567900       16.0000           0
       274 PROA     37       LEU      N        N       -0.415700       14.0100           0
       275 PROA     37       LEU      H        H        0.271900       1.00800           0
       276 PROA     37       LEU      CA       XC      -0.518000E-01   12.0100           0
       277 PROA     37       LEU      HA       H1       0.922000E-01   1.00800           0
       278 PROA     37       LEU      CB       2C      -0.110200       12.0100           0
       279 PROA     37       LEU      HB2      HC       0.457000E-01   1.00800           0
       280 PROA     37       LEU      HB3      HC       0.457000E-01   1.00800           0
       281 PROA     37       LEU      CG       3C       0.353100       12.0100           0
       282 PROA     37       LEU      HG       HC      -0.361000E-01   1.00800           0
       283 PROA     37       LEU      CD1      CT      -0.412100       12.0100           0
       284 PROA     37       LEU      HD11     HC       0.100000       1.00800           0
       285 PROA     37       LEU      HD12     HC       0.100000       1.00800           0
       286 PROA     37       LEU      HD13     HC       0.100000       1.00800           0
       287 PROA     37       LEU      CD2      CT      -0.412100       12.0100           0
       288 PROA     37       LEU      HD21     HC       0.100000       1.00800           0
       289 PROA     37       LEU      HD22     HC       0.100000       1.00800           0
       290 PROA     37       LEU      HD23     HC       0.100000       1.00800           0
       291 PROA     37       LEU      C        C        0.597300       12.0100           0
       292 PROA     37       LEU      O        O       -0.567900       16.0000           0
       293 PROA     38       THR      N        N       -0.415700       14.0100           0
       294 PROA     38       THR      H        H        0.271900       1.00800           0
       295 PROA     38       THR      CA       XC      -0.389000E-01   12.0100           0
       296 PROA     38       THR      HA       H1       0.100700       1.00800           0
       297 PROA     38       THR      CB       3C       0.365400       12.0100           0
       298 PROA     38       THR      HB       H1       0.430000E-02   1.00800           0
       299 PROA     38       THR      CG2      CT      -0.243800       12.0100           0
       300 PROA     38       THR      HG21     HC       0.642000E-01   1.00800           0
       301 PROA     38       THR      HG22     HC       0.642000E-01   1.00800           0
       302 PROA     38       THR      HG23     HC       0.642000E-01   1.00800           0
       303 PROA     38       THR      OG1      OH      -0.676100       16.0000           0
       304 PROA     38       THR      HG1      HO       0.410200       1.00800           0
       305 PROA     38       THR      C        C        0.597300       12.0100           0
       306 PROA     38       THR      O        O       -0.567900       16.0000           0
       307 PROA     39       SER      N        N       -0.415700       14.0100           0
       308 PROA     39       SER      H        H        0.271900       1.00800           0
       309 PROA     39       SER      CA       XC      -0.249000E-01   12.0100           0
       310 PROA     39       SER      HA       H1       0.843000E-01   1.00800           0
       311 PROA     39       SER      CB       2C       0.211700       12.0100           0
       312 PROA     39       SER      HB2      H1       0.352000E-01   1.00800           0
       313 PROA     39       SER      HB3      H1       0.352000E-01   1.00800           0
       314 PROA     39       SER      OG       OH      -0.654600       16.0000           0
       315 PROA     39       SER      HG       HO       0.427500       1.00800           0
       316 PROA     39       SER      C        C        0.597300       12.0100           0
       317 PROA     39       SER      O        O       -0.567900       16.0000           0
       318 PROA     40       LEU      N        N       -0.415700       14.0100           0
       319 PROA     40       LEU      H        H        0.271900       1.00800           0
       320 PROA     40       LEU      CA       XC      -0.518000E-01   12.0100           0
       321 PROA     40       LEU      HA       H1       0.922000E-01   1.00800           0
       322 PROA     40       LEU      CB       2C      -0.110200       12.0100           0
       323 PROA     40       LEU      HB2      HC       0.457000E-01   1.00800           0
       324 PROA     40       LEU      HB3      HC       0.457000E-01   1.00800           0
       325 PROA     40       LEU      CG       3C       0.353100       12.0100           0
       326 PROA     40       LEU      HG       HC      -0.361000E-01   1.00800           0
       327 PROA     40       LEU      CD1      CT      -0.412100       12.0100           0
       328 PROA     40       LEU      HD11     HC       0.100000       1.00800           0
       329 PROA     40       LEU      HD12     HC       0.100000       1.00800           0
       330 PROA     40       LEU      HD13     HC       0.100000       1.00800           0
       331 PROA     40       LEU      CD2      CT      -0.412100       12.0100           0
       332 PROA     40       LEU      HD21     HC       0.100000       1.00800           0
       333 PROA     40       LEU      HD22     HC       0.100000       1.00800           0
       334 PROA     40       LEU      HD23     HC       0.100000       1.00800           0
       335 PROA     40       LEU      C        C        0.597300       12.0100           0
       336 PROA     40       LEU      O        O       -0.567900       16.0000           0
       337 PROA     41       GLY      N        N       -0.415700       14.0100           0
       338 PROA     41       GLY      H        H        0.271900       1.00800           0
       339 PROA     41       GLY      CA       XC      -0.252000E-01   12.0100           0
       340 PROA     41       GLY      HA2      H1       0.698000E-01   1.00800           0
       341 PROA     41       GLY      HA3      H1       0.698000E-01   1.00800           0
       342 PROA     41       GLY      C        C        0.597300       12.0100           0
       343 PROA     41       GLY      O        O       -0.567900       16.0000           0
       344 PROA     42       ASP      N        N       -0.516300       14.0100           0
       345 PROA     42       ASP      H        H        0.293600       1.00800           0
       346 PROA     42       ASP      CA       XC       0.381000E-01   12.0100           0
       347 PROA     42       ASP      HA       H1       0.880000E-01   1.00800           0
       348 PROA     42       ASP      CB       2C      -0.303000E-01   12.0100           0
       349 PROA     42       ASP      HB2      HC      -0.122000E-01   1.00800           0
       350 PROA     42       ASP      HB3      HC      -0.122000E-01   1.00800           0
       351 PROA     42       ASP      CG       CO       0.799400       12.0100           0
       352 PROA     42       ASP      OD1      O2      -0.801400       16.0000           0
       353 PROA     42       ASP      OD2      O2      -0.801400       16.0000           0
       354 PROA     42       ASP      C        C        0.536600       12.0100           0
       355 PROA     42       ASP      O        O       -0.581900       16.0000           0
       356 PROA     43       LEU      N        N       -0.415700       14.0100           0
       357 PROA     43       LEU      H        H        0.271900       1.00800           0
       358 PROA     43       LEU      CA       XC      -0.518000E-01   12.0100           0
       359 PROA     43       LEU      HA       H1       0.922000E-01   1.00800           0
       360 PROA     43       LEU      CB       2C      -0.110200       12.0100           0
       361 PROA     43       LEU      HB2      HC       0.457000E-01   1.00800           0
       362 PROA     43       LEU      HB3      HC       0.457000E-01   1.00800           0
       363 PROA     43       LEU      CG       3C       0.353100       12.0100           0
       364 PROA     43       LEU      HG       HC      -0.361000E-01   1.00800           0
       365 PROA     43       LEU      CD1      CT      -0.412100       12.0100           0
       366 PROA     43       LEU      HD11     HC       0.100000       1.00800           0
       367 PROA     43       LEU      HD12     HC       0.100000       1.00800           0
       368 PROA     43       LEU      HD13     HC       0.100000       1.00800           0
       369 PROA     43       LEU      CD2      CT      -0.412100       12.0100           0
       370 PROA     43       LEU      HD21     HC       0.100000       1.00800           0
       371 PROA     43       LEU      HD22     HC       0.100000       1.00800           0
       372 PROA     43       LEU      HD23     HC       0.100000       1.00800           0
       373 PROA     43       LEU      C        C        0.597300       12.0100           0
       374 PROA     43       LEU      O        O       -0.567900       16.0000           0
       375 PROA     44       SER      N        N       -0.415700       14.0100           0
       376 PROA     44       SER      H        H        0.271900       1.00800           0
       377 PROA     44       SER      CA       XC      -0.249000E-01   12.0100           0
       378 PROA     44       SER      HA       H1       0.843000E-01   1.00800           0
       379 PROA     44       SER      CB       2C       0.211700       12.0100           0
       380 PROA     44       SER      HB2      H1       0.352000E-01   1.00800           0
       381 PROA     44       SER      HB3      H1       0.352000E-01   1.00800           0
       382 PROA     44       SER      OG       OH      -0.654600       16.0000           0
       383 PROA     44       SER      HG       HO       0.427500       1.00800           0
       384 PROA     44       SER      C        C        0.597300       12.0100           0
       385 PROA     44       SER      O        O       -0.567900       16.0000           0
       386 PROA     45       ASP      N        N       -0.516300       14.0100           0
       387 PROA     45       ASP      H        H        0.293600       1.00800           0
       388 PROA     45       ASP      CA       XC       0.381000E-01   12.0100           0
       389 PROA     45       ASP      HA       H1       0.880000E-01   1.00800           0
       390 PROA     45       ASP      CB       2C      -0.303000E-01   12.0100           0
       391 PROA     45       ASP      HB2      HC      -0.122000E-01   1.00800           0
       392 PROA     45       ASP      HB3      HC      -0.122000E-01   1.00800           0
       393 PROA     45       ASP      CG       CO       0.799400       12.0100           0
       394 PROA     45       ASP      OD1      O2      -0.801400       16.0000           0
       395 PROA     45       ASP      OD2      O2      -0.801400       16.0000           0
       396 PROA     45       ASP      C        C        0.536600       12.0100           0
       397 PROA     45       ASP      O        O       -0.581900       16.0000           0
       398 PROA     46       VAL      N        N       -0.415700       14.0100           0
       399 PROA     46       VAL      H        H        0.271900       1.00800           0
       400 PROA     46       VAL      CA       XC      -0.875000E-01   12.0100           0
       401 PROA     46       VAL      HA       H1       0.969000E-01   1.00800           0
       402 PROA     46       VAL      CB       3C       0.298500       12.0100           0
       403 PROA     46       VAL      HB       HC      -0.297000E-01   1.00800           0
       404 PROA     46       VAL      CG1      CT      -0.319200       12.0100           0
       405 PROA     46       VAL      HG11     HC       0.791000E-01   1.00800           0
       406 PROA     46       VAL      HG12     HC       0.791000E-01   1.00800           0
       407 PROA     46       VAL      HG13     HC       0.791000E-01   1.00800           0
       408 PROA     46       VAL      CG2      CT      -0.319200       12.0100           0
       409 PROA     46       VAL      HG21     HC       0.791000E-01   1.00800           0
       410 PROA     46       VAL      HG22     HC       0.791000E-01   1.00800           0
       411 PROA     46       VAL      HG23     HC       0.791000E-01   1.00800           0
       412 PROA     46       VAL      C        C        0.597300       12.0100           0
       413 PROA     46       VAL      O        O       -0.567900       16.0000           0
       414 PROA     47       HID      N        N       -0.415700       14.0100           0
       415 PROA     47       HID      H        H        0.271900       1.00800           0
       416 PROA     47       HID      CA       XC       0.188000E-01   12.0100           0
       417 PROA     47       HID      HA       H1       0.881000E-01   1.00800           0
       418 PROA     47       HID      CB       CT      -0.462000E-01   12.0100           0
       419 PROA     47       HID      HB2      HC       0.402000E-01   1.00800           0
       420 PROA     47       HID      HB3      HC       0.402000E-01   1.00800           0
       421 PROA     47       HID      CG       CC      -0.266000E-01   12.0100           0
       422 PROA     47       HID      ND1      NA      -0.381100       14.0100           0
       423 PROA     47       HID      HD1      H        0.364900       1.00800           0
       424 PROA     47       HID      CE1      CR       0.205700       12.0100           0
       425 PROA     47       HID      HE1      H5       0.139200       1.00800           0
       426 PROA     47       HID      NE2      NB      -0.572700       14.0100           0
       427 PROA     47       HID      CD2      CV       0.129200       12.0100           0
       428 PROA     47       HID      HD2      H4       0.114700       1.00800           0
       429 PROA     47       HID      C        C        0.597300       12.0100           0
       430 PROA     47       HID      O        O       -0.567900       16.0000           0
       431 PROA     48       THR      N        N       -0.415700       14.0100           0
       432 PROA     48       THR      H        H        0.271900       1.00800           0
       433 PROA     48       THR      CA       XC      -0.389000E-01   12.0100           0
       434 PROA     48       THR      HA       H1       0.100700       1.00800           0
       435 PROA     48       THR      CB       3C       0.365400       12.0100           0
       436 PROA     48       THR      HB       H1       0.430000E-02   1.00800           0
       437 PROA     48       THR      CG2      CT      -0.243800       12.0100           0
       438 PROA     48       THR      HG21     HC       0.642000E-01   1.00800           0
       439 PROA     48       THR      HG22     HC       0.642000E-01   1.00800           0
       440 PROA     48       THR      HG23     HC       0.642000E-01   1.00800           0
       441 PROA     48       THR      OG1      OH      -0.676100       16.0000           0
       442 PROA     48       THR      HG1      HO       0.410200       1.00800           0
       443 PROA     48       THR      C        C        0.597300       12.0100           0
       444 PROA     48       THR      O        O       -0.567900       16.0000           0
       445 PROA     49       GLY      N        N       -0.415700       14.0100           0
       446 PROA     49       GLY      H        H        0.271900       1.00800           0
       447 PROA     49       GLY      CA       XC      -0.252000E-01   12.0100           0
       448 PROA     49       GLY      HA2      H1       0.698000E-01   1.00800           0
       449 PROA     49       GLY      HA3      H1       0.698000E-01   1.00800           0
       450 PROA     49       GLY      C        C        0.597300       12.0100           0
       451 PROA     49       GLY      O        O       -0.567900       16.0000           0
       452 PROA     50       ILE      N        N       -0.415700       14.0100           0
       453 PROA     50       ILE      H        H        0.271900       1.00800           0
       454 PROA     50       ILE      CA       XC      -0.597000E-01   12.0100           0
       455 PROA     50       ILE      HA       H1       0.869000E-01   1.00800           0
       456 PROA     50       ILE      CB       3C       0.130300       12.0100           0
       457 PROA     50       ILE      HB       HC       0.187000E-01   1.00800           0
       458 PROA     50       ILE      CG2      CT      -0.320400       12.0100           0
       459 PROA     50       ILE      HG21     HC       0.882000E-01   1.00800           0
       460 PROA     50       ILE      HG22     HC       0.882000E-01   1.00800           0
       461 PROA     50       ILE      HG23     HC       0.882000E-01   1.00800           0
       462 PROA     50       ILE      CG1      2C      -0.430000E-01   12.0100           0
       463 PROA     50       ILE      HG12     HC       0.236000E-01   1.00800           0
       464 PROA     50       ILE      HG13     HC       0.236000E-01   1.00800           0
       465 PROA     50       ILE      CD1      CT      -0.660000E-01   12.0100           0
       466 PROA     50       ILE      HD11     HC       0.186000E-01   1.00800           0
       467 PROA     50       ILE      HD12     HC       0.186000E-01   1.00800           0
       468 PROA     50       ILE      HD13     HC       0.186000E-01   1.00800           0
       469 PROA     50       ILE      C        C        0.597300       12.0100           0
       470 PROA     50       ILE      O        O       -0.567900       16.0000           0
       471 PROA     51       LEU      N        N       -0.415700       14.0100           0
       472 PROA     51       LEU      H        H        0.271900       1.00800           0
       473 PROA     51       LEU      CA       XC      -0.518000E-01   12.0100           0
       474 PROA     51       LEU      HA       H1       0.922000E-01   1.00800           0
       475 PROA     51       LEU      CB       2C      -0.110200       12.0100           0
       476 PROA     51       LEU      HB2      HC       0.457000E-01   1.00800           0
       477 PROA     51       LEU      HB3      HC       0.457000E-01   1.00800           0
       478 PROA     51       LEU      CG       3C       0.353100       12.0100           0
       479 PROA     51       LEU      HG       HC      -0.361000E-01   1.00800           0
       480 PROA     51       LEU      CD1      CT      -0.412100       12.0100           0
       481 PROA     51       LEU      HD11     HC       0.100000       1.00800           0
       482 PROA     51       LEU      HD12     HC       0.100000       1.00800           0
       483 PROA     51       LEU      HD13     HC       0.100000       1.00800           0
       484 PROA     51       LEU      CD2      CT      -0.412100       12.0100           0
       485 PROA     51       LEU      HD21     HC       0.100000       1.00800           0
       486 PROA     51       LEU      HD22     HC       0.100000       1.00800           0
       487 PROA     51       LEU      HD23     HC       0.100000       1.00800           0
       488 PROA     51       LEU      C        C        0.597300       12.0100           0
       489 PROA     51       LEU      O        O       -0.567900       16.0000           0
       490 PROA     52       ILE      N        N       -0.415700       14.0100           0
       491 PROA     52       ILE      H        H        0.271900       1.00800           0
       492 PROA     52       ILE      CA       XC      -0.597000E-01   12.0100           0
       493 PROA     52       ILE      HA       H1       0.869000E-01   1.00800           0
       494 PROA     52       ILE      CB       3C       0.130300       12.0100           0
       495 PROA     52       ILE      HB       HC       0.187000E-01   1.00800           0
       496 PROA     52       ILE      CG2      CT      -0.320400       12.0100           0
       497 PROA     52       ILE      HG21     HC       0.882000E-01   1.00800           0
       498 PROA     52       ILE      HG22     HC       0.882000E-01   1.00800           0
       499 PROA     52       ILE      HG23     HC       0.882000E-01   1.00800           0
       500 PROA     52       ILE      CG1      2C      -0.430000E-01   12.0100           0
       501 PROA     52       ILE      HG12     HC       0.236000E-01   1.00800           0
       502 PROA     52       ILE      HG13     HC       0.236000E-01   1.00800           0
       503 PROA     52       ILE      CD1      CT      -0.660000E-01   12.0100           0
       504 PROA     52       ILE      HD11     HC       0.186000E-01   1.00800           0
       505 PROA     52       ILE      HD12     HC       0.186000E-01   1.00800           0
       506 PROA     52       ILE      HD13     HC       0.186000E-01   1.00800           0
       507 PROA     52       ILE      C        C        0.597300       12.0100           0
       508 PROA     52       ILE      O        O       -0.567900       16.0000           0
       509 PROA     53       LYS      N        N       -0.347900       14.0100           0
       510 PROA     53       LYS      H        H        0.274700       1.00800           0
       511 PROA     53       LYS      CA       XC      -0.240000       12.0100           0
       512 PROA     53       LYS      HA       H1       0.142600       1.00800           0
       513 PROA     53       LYS      CB       C8      -0.940000E-02   12.0100           0
       514 PROA     53       LYS      HB2      HC       0.362000E-01   1.00800           0
       515 PROA     53       LYS      HB3      HC       0.362000E-01   1.00800           0
       516 PROA     53       LYS      CG       C8       0.187000E-01   12.0100           0
       517 PROA     53       LYS      HG2      HC       0.103000E-01   1.00800           0
       518 PROA     53       LYS      HG3      HC       0.103000E-01   1.00800           0
       519 PROA     53       LYS      CD       C8      -0.479000E-01   12.0100           0
       520 PROA     53       LYS      HD2      HC       0.621000E-01   1.00800           0
       521 PROA     53       LYS      HD3      HC       0.621000E-01   1.00800           0
       522 PROA     53       LYS      CE       C8      -0.143000E-01   12.0100           0
       523 PROA     53       LYS      HE2      HP       0.113500       1.00800           0
       524 PROA     53       LYS      HE3      HP       0.113500       1.00800           0
       525 PROA     53       LYS      NZ       N3      -0.385400       14.0100           0
       526 PROA     53       LYS      HZ1      H        0.340000       1.00800           0
       527 PROA     53       LYS      HZ2      H        0.340000       1.00800           0
       528 PROA     53       LYS      HZ3      H        0.340000       1.00800           0
       529 PROA     53       LYS      C        C        0.734100       12.0100           0
       530 PROA     53       LYS      O        O       -0.589400       16.0000           0
       531 PROA     54       ALA      N        N       -0.415700       14.0100           0
       532 PROA     54       ALA      H        H        0.271900       1.00800           0
       533 PROA     54       ALA      CA       XC       0.337000E-01   12.0100           0
       534 PROA     54       ALA      HA       H1       0.823000E-01   1.00800           0
       535 PROA     54       ALA      CB       CT      -0.182500       12.0100           0
       536 PROA     54       ALA      HB1      HC       0.603000E-01   1.00800           0
       537 PROA     54       ALA      HB2      HC       0.603000E-01   1.00800           0
       538 PROA     54       ALA      HB3      HC       0.603000E-01   1.00800           0
       539 PROA     54       ALA      C        C        0.597300       12.0100           0
       540 PROA     54       ALA      O        O       -0.567900       16.0000           0
       541 PROA     55       LEU      N        N       -0.415700       14.0100           0
       542 PROA     55       LEU      H        H        0.271900       1.00800           0
       543 PROA     55       LEU      CA       XC      -0.518000E-01   12.0100           0
       544 PROA     55       LEU      HA       H1       0.922000E-01   1.00800           0
       545 PROA     55       LEU      CB       2C      -0.110200       12.0100           0
       546 PROA     55       LEU      HB2      HC       0.457000E-01   1.00800           0
       547 PROA     55       LEU      HB3      HC       0.457000E-01   1.00800           0
       548 PROA     55       LEU      CG       3C       0.353100       12.0100           0
       549 PROA     55       LEU      HG       HC      -0.361000E-01   1.00800           0
       550 PROA     55       LEU      CD1      CT      -0.412100       12.0100           0
       551 PROA     55       LEU      HD11     HC       0.100000       1.00800           0
       552 PROA     55       LEU      HD12     HC       0.100000       1.00800           0
       553 PROA     55       LEU      HD13     HC       0.100000       1.00800           0
       554 PROA     55       LEU      CD2      CT      -0.412100       12.0100           0
       555 PROA     55       LEU      HD21     HC       0.100000       1.00800           0
       556 PROA     55       LEU      HD22     HC       0.100000       1.00800           0
       557 PROA     55       LEU      HD23     HC       0.100000       1.00800           0
       558 PROA     55       LEU      C        C        0.597300       12.0100           0
       559 PROA     55       LEU      O        O       -0.567900       16.0000           0
       560 PROA     56       LEU      N        N       -0.415700       14.0100           0
       561 PROA     56       LEU      H        H        0.271900       1.00800           0
       562 PROA     56       LEU      CA       XC      -0.518000E-01   12.0100           0
       563 PROA     56       LEU      HA       H1       0.922000E-01   1.00800           0
       564 PROA     56       LEU      CB       2C      -0.110200       12.0100           0
       565 PROA     56       LEU      HB2      HC       0.457000E-01   1.00800           0
       566 PROA     56       LEU      HB3      HC       0.457000E-01   1.00800           0
       567 PROA     56       LEU      CG       3C       0.353100       12.0100           0
       568 PROA     56       LEU      HG       HC      -0.361000E-01   1.00800           0
       569 PROA     56       LEU      CD1      CT      -0.412100       12.0100           0
       570 PROA     56       LEU      HD11     HC       0.100000       1.00800           0
       571 PROA     56       LEU      HD12     HC       0.100000       1.00800           0
       572 PROA     56       LEU      HD13     HC       0.100000       1.00800           0
       573 PROA     56       LEU      CD2      CT      -0.412100       12.0100           0
       574 PROA     56       LEU      HD21     HC       0.100000       1.00800           0
       575 PROA     56       LEU      HD22     HC       0.100000       1.00800           0
       576 PROA     56       LEU      HD23     HC       0.100000       1.00800           0
       577 PROA     56       LEU      C        C        0.597300       12.0100           0
       578 PROA     56       LEU      O        O       -0.567900       16.0000           0
       579 PROA     57       THR      N        N       -0.415700       14.0100           0
       580 PROA     57       THR      H        H        0.271900       1.00800           0
       581 PROA     57       THR      CA       XC      -0.389000E-01   12.0100           0
       582 PROA     57       THR      HA       H1       0.100700       1.00800           0
       583 PROA     57       THR      CB       3C       0.365400       12.0100           0
       584 PROA     57       THR      HB       H1       0.430000E-02   1.00800           0
       585 PROA     57       THR      CG2      CT      -0.243800       12.0100           0
       586 PROA     57       THR      HG21     HC       0.642000E-01   1.00800           0
       587 PROA     57       THR      HG22     HC       0.642000E-01   1.00800           0
       588 PROA     57       THR      HG23     HC       0.642000E-01   1.00800           0
       589 PROA     57       THR      OG1      OH      -0.676100       16.0000           0
       590 PROA     57       THR      HG1      HO       0.410200       1.00800           0
       591 PROA     57       THR      C        C        0.597300       12.0100           0
       592 PROA     57       THR      O        O       -0.567900       16.0000           0
       593 PROA     58       VAL      N        N       -0.415700       14.0100           0
       594 PROA     58       VAL      H        H        0.271900       1.00800           0
       595 PROA     58       VAL      CA       XC      -0.875000E-01   12.0100           0
       596 PROA     58       VAL      HA       H1       0.969000E-01   1.00800           0
       597 PROA     58       VAL      CB       3C       0.298500       12.0100           0
       598 PROA     58       VAL      HB       HC      -0.297000E-01   1.00800           0
       599 PROA     58       VAL      CG1      CT      -0.319200       12.0100           0
       600 PROA     58       VAL      HG11     HC       0.791000E-01   1.00800           0
       601 PROA     58       VAL      HG12     HC       0.791000E-01   1.00800           0
       602 PROA     58       VAL      HG13     HC       0.791000E-01   1.00800           0
       603 PROA     58       VAL      CG2      CT      -0.319200       12.0100           0
       604 PROA     58       VAL      HG21     HC       0.791000E-01   1.00800           0
       605 PROA     58       VAL      HG22     HC       0.791000E-01   1.00800           0
       606 PROA     58       VAL      HG23     HC       0.791000E-01   1.00800           0
       607 PROA     58       VAL      C        C        0.597300       12.0100           0
       608 PROA     58       VAL      O        O       -0.567900       16.0000           0
       609 PROA     59       GLN      N        N       -0.415700       14.0100           0
       610 PROA     59       GLN      H        H        0.271900       1.00800           0
       611 PROA     59       GLN      CA       XC      -0.310000E-02   12.0100           0
       612 PROA     59       GLN      HA       H1       0.850000E-01   1.00800           0
       613 PROA     59       GLN      CB       2C      -0.360000E-02   12.0100           0
       614 PROA     59       GLN      HB2      HC       0.171000E-01   1.00800           0
       615 PROA     59       GLN      HB3      HC       0.171000E-01   1.00800           0
       616 PROA     59       GLN      CG       2C      -0.645000E-01   12.0100           0
       617 PROA     59       GLN      HG2      HC       0.352000E-01   1.00800           0
       618 PROA     59       GLN      HG3      HC       0.352000E-01   1.00800           0
       619 PROA     59       GLN      CD       C        0.695100       12.0100           0
       620 PROA     59       GLN      OE1      O       -0.608600       16.0000           0
       621 PROA     59       GLN      NE2      N       -0.940700       14.0100           0
       622 PROA     59       GLN      HE21     H        0.425100       1.00800           0
       623 PROA     59       GLN      HE22     H        0.425100       1.00800           0
       624 PROA     59       GLN      C        C        0.597300       12.0100           0
       625 PROA     59       GLN      O        O       -0.567900       16.0000           0
       626 PROA     60       ALA      N        N       -0.415700       14.0100           0
       627 PROA     60       ALA      H        H        0.271900       1.00800           0
       628 PROA     60       ALA      CA       XC       0.337000E-01   12.0100           0
       629 PROA     60       ALA      HA       H1       0.823000E-01   1.00800           0
       630 PROA     60       ALA      CB       CT      -0.182500       12.0100           0
       631 PROA     60       ALA      HB1      HC       0.603000E-01   1.00800           0
       632 PROA     60       ALA      HB2      HC       0.603000E-01   1.00800           0
       633 PROA     60       ALA      HB3      HC       0.603000E-01   1.00800           0
       634 PROA     60       ALA      C        C        0.597300       12.0100           0
       635 PROA     60       ALA      O        O       -0.567900       16.0000           0
       636 PROA     61       LYS      N        N       -0.347900       14.0100           0
       637 PROA     61       LYS      H        H        0.274700       1.00800           0
       638 PROA     61       LYS      CA       XC      -0.240000       12.0100           0
       639 PROA     61       LYS      HA       H1       0.142600       1.00800           0
       640 PROA     61       LYS      CB       C8      -0.940000E-02   12.0100           0
       641 PROA     61       LYS      HB2      HC       0.362000E-01   1.00800           0
       642 PROA     61       LYS      HB3      HC       0.362000E-01   1.00800           0
       643 PROA     61       LYS      CG       C8       0.187000E-01   12.0100           0
       644 PROA     61       LYS      HG2      HC       0.103000E-01   1.00800           0
       645 PROA     61       LYS      HG3      HC       0.103000E-01   1.00800           0
       646 PROA     61       LYS      CD       C8      -0.479000E-01   12.0100           0
       647 PROA     61       LYS      HD2      HC       0.621000E-01   1.00800           0
       648 PROA     61       LYS      HD3      HC       0.621000E-01   1.00800           0
       649 PROA     61       LYS      CE       C8      -0.143000E-01   12.0100           0
       650 PROA     61       LYS      HE2      HP       0.113500       1.00800           0
       651 PROA     61       LYS      HE3      HP       0.113500       1.00800           0
       652 PROA     61       LYS      NZ       N3      -0.385400       14.0100           0
       653 PROA     61       LYS      HZ1      H        0.340000       1.00800           0
       654 PROA     61       LYS      HZ2      H        0.340000       1.00800           0
       655 PROA     61       LYS      HZ3      H        0.340000       1.00800           0
       656 PROA     61       LYS      C        C        0.734100       12.0100           0
       657 PROA     61       LYS      O        O       -0.589400       16.0000           0
       658 PROA     62       ASP      N        N       -0.516300       14.0100           0
       659 PROA     62       ASP      H        H        0.293600       1.00800           0
       660 PROA     62       ASP      CA       XC       0.381000E-01   12.0100           0
       661 PROA     62       ASP      HA       H1       0.880000E-01   1.00800           0
       662 PROA     62       ASP      CB       2C      -0.303000E-01   12.0100           0
       663 PROA     62       ASP      HB2      HC      -0.122000E-01   1.00800           0
       664 PROA     62       ASP      HB3      HC      -0.122000E-01   1.00800           0
       665 PROA     62       ASP      CG       CO       0.799400       12.0100           0
       666 PROA     62       ASP      OD1      O2      -0.801400       16.0000           0
       667 PROA     62       ASP      OD2      O2      -0.801400       16.0000           0
       668 PROA     62       ASP      C        C        0.536600       12.0100           0
       669 PROA     62       ASP      O        O       -0.581900       16.0000           0
       670 PROA     63       SER      N        N       -0.415700       14.0100           0
       671 PROA     63       SER      H        H        0.271900       1.00800           0
       672 PROA     63       SER      CA       XC      -0.249000E-01   12.0100           0
       673 PROA     63       SER      HA       H1       0.843000E-01   1.00800           0
       674 PROA     63       SER      CB       2C       0.211700       12.0100           0
       675 PROA     63       SER      HB2      H1       0.352000E-01   1.00800           0
       676 PROA     63       SER      HB3      H1       0.352000E-01   1.00800           0
       677 PROA     63       SER      OG       OH      -0.654600       16.0000           0
       678 PROA     63       SER      HG       HO       0.427500       1.00800           0
       679 PROA     63       SER      C        C        0.597300       12.0100           0
       680 PROA     63       SER      O        O       -0.567900       16.0000           0
       681 PROA     64       ASN      N        N       -0.415700       14.0100           0
       682 PROA     64       ASN      H        H        0.271900       1.00800           0
       683 PROA     64       ASN      CA       XC       0.143000E-01   12.0100           0
       684 PROA     64       ASN      HA       H1       0.104800       1.00800           0
       685 PROA     64       ASN      CB       2C      -0.204100       12.0100           0
       686 PROA     64       ASN      HB2      HC       0.797000E-01   1.00800           0
       687 PROA     64       ASN      HB3      HC       0.797000E-01   1.00800           0
       688 PROA     64       ASN      CG       C        0.713000       12.0100           0
       689 PROA     64       ASN      OD1      O       -0.593100       16.0000           0
       690 PROA     64       ASN      ND2      N       -0.919100       14.0100           0
       691 PROA     64       ASN      HD21     H        0.419600       1.00800           0
       692 PROA     64       ASN      HD22     H        0.419600       1.00800           0
       693 PROA     64       ASN      C        C        0.597300       12.0100           0
       694 PROA     64       ASN      O        O       -0.567900       16.0000           0
       695 PROA     65       VAL      N        N       -0.415700       14.0100           0
       696 PROA     65       VAL      H        H        0.271900       1.00800           0
       697 PROA     65       VAL      CA       XC      -0.875000E-01   12.0100           0
       698 PROA     65       VAL      HA       H1       0.969000E-01   1.00800           0
       699 PROA     65       VAL      CB       3C       0.298500       12.0100           0
       700 PROA     65       VAL      HB       HC      -0.297000E-01   1.00800           0
       701 PROA     65       VAL      CG1      CT      -0.319200       12.0100           0
       702 PROA     65       VAL      HG11     HC       0.791000E-01   1.00800           0
       703 PROA     65       VAL      HG12     HC       0.791000E-01   1.00800           0
       704 PROA     65       VAL      HG13     HC       0.791000E-01   1.00800           0
       705 PROA     65       VAL      CG2      CT      -0.319200       12.0100           0
       706 PROA     65       VAL      HG21     HC       0.791000E-01   1.00800           0
       707 PROA     65       VAL      HG22     HC       0.791000E-01   1.00800           0
       708 PROA     65       VAL      HG23     HC       0.791000E-01   1.00800           0
       709 PROA     65       VAL      C        C        0.597300       12.0100           0
       710 PROA     65       VAL      O        O       -0.567900       16.0000           0
       711 PROA     66       LEU      N        N       -0.415700       14.0100           0
       712 PROA     66       LEU      H        H        0.271900       1.00800           0
       713 PROA     66       LEU      CA       XC      -0.518000E-01   12.0100           0
       714 PROA     66       LEU      HA       H1       0.922000E-01   1.00800           0
       715 PROA     66       LEU      CB       2C      -0.110200       12.0100           0
       716 PROA     66       LEU      HB2      HC       0.457000E-01   1.00800           0
       717 PROA     66       LEU      HB3      HC       0.457000E-01   1.00800           0
       718 PROA     66       LEU      CG       3C       0.353100       12.0100           0
       719 PROA     66       LEU      HG       HC      -0.361000E-01   1.00800           0
       720 PROA     66       LEU      CD1      CT      -0.412100       12.0100           0
       721 PROA     66       LEU      HD11     HC       0.100000       1.00800           0
       722 PROA     66       LEU      HD12     HC       0.100000       1.00800           0
       723 PROA     66       LEU      HD13     HC       0.100000       1.00800           0
       724 PROA     66       LEU      CD2      CT      -0.412100       12.0100           0
       725 PROA     66       LEU      HD21     HC       0.100000       1.00800           0
       726 PROA     66       LEU      HD22     HC       0.100000       1.00800           0
       727 PROA     66       LEU      HD23     HC       0.100000       1.00800           0
       728 PROA     66       LEU      C        C        0.597300       12.0100           0
       729 PROA     66       LEU      O        O       -0.567900       16.0000           0
       730 PROA     67       ALA      N        N       -0.415700       14.0100           0
       731 PROA     67       ALA      H        H        0.271900       1.00800           0
       732 PROA     67       ALA      CA       XC       0.337000E-01   12.0100           0
       733 PROA     67       ALA      HA       H1       0.823000E-01   1.00800           0
       734 PROA     67       ALA      CB       CT      -0.182500       12.0100           0
       735 PROA     67       ALA      HB1      HC       0.603000E-01   1.00800           0
       736 PROA     67       ALA      HB2      HC       0.603000E-01   1.00800           0
       737 PROA     67       ALA      HB3      HC       0.603000E-01   1.00800           0
       738 PROA     67       ALA      C        C        0.597300       12.0100           0
       739 PROA     67       ALA      O        O       -0.567900       16.0000           0
       740 PROA     68       ALA      N        N       -0.415700       14.0100           0
       741 PROA     68       ALA      H        H        0.271900       1.00800           0
       742 PROA     68       ALA      CA       XC       0.337000E-01   12.0100           0
       743 PROA     68       ALA      HA       H1       0.823000E-01   1.00800           0
       744 PROA     68       ALA      CB       CT      -0.182500       12.0100           0
       745 PROA     68       ALA      HB1      HC       0.603000E-01   1.00800           0
       746 PROA     68       ALA      HB2      HC       0.603000E-01   1.00800           0
       747 PROA     68       ALA      HB3      HC       0.603000E-01   1.00800           0
       748 PROA     68       ALA      C        C        0.597300       12.0100           0
       749 PROA     68       ALA      O        O       -0.567900       16.0000           0
       750 PROA     69       LYS      N        N       -0.347900       14.0100           0
       751 PROA     69       LYS      H        H        0.274700       1.00800           0
       752 PROA     69       LYS      CA       XC      -0.240000       12.0100           0
       753 PROA     69       LYS      HA       H1       0.142600       1.00800           0
       754 PROA     69       LYS      CB       C8      -0.940000E-02   12.0100           0
       755 PROA     69       LYS      HB2      HC       0.362000E-01   1.00800           0
       756 PROA     69       LYS      HB3      HC       0.362000E-01   1.00800           0
       757 PROA     69       LYS      CG       C8       0.187000E-01   12.0100           0
       758 PROA     69       LYS      HG2      HC       0.103000E-01   1.00800           0
       759 PROA     69       LYS      HG3      HC       0.103000E-01   1.00800           0
       760 PROA     69       LYS      CD       C8      -0.479000E-01   12.0100           0
       761 PROA     69       LYS      HD2      HC       0.621000E-01   1.00800           0
       762 PROA     69       LYS      HD3      HC       0.621000E-01   1.00800           0
       763 PROA     69       LYS      CE       C8      -0.143000E-01   12.0100           0
       764 PROA     69       LYS      HE2      HP       0.113500       1.00800           0
       765 PROA     69       LYS      HE3      HP       0.113500       1.00800           0
       766 PROA     69       LYS      NZ       N3      -0.385400       14.0100           0
       767 PROA     69       LYS      HZ1      H        0.340000       1.00800           0
       768 PROA     69       LYS      HZ2      H        0.340000       1.00800           0
       769 PROA     69       LYS      HZ3      H        0.340000       1.00800           0
       770 PROA     69       LYS      C        C        0.734100       12.0100           0
       771 PROA     69       LYS      O        O       -0.589400       16.0000           0
       772 PROA     70       VAL      N        N       -0.415700       14.0100           0
       773 PROA     70       VAL      H        H        0.271900       1.00800           0
       774 PROA     70       VAL      CA       XC      -0.875000E-01   12.0100           0
       775 PROA     70       VAL      HA       H1       0.969000E-01   1.00800           0
       776 PROA     70       VAL      CB       3C       0.298500       12.0100           0
       777 PROA     70       VAL      HB       HC      -0.297000E-01   1.00800           0
       778 PROA     70       VAL      CG1      CT      -0.319200       12.0100           0
       779 PROA     70       VAL      HG11     HC       0.791000E-01   1.00800           0
       780 PROA     70       VAL      HG12     HC       0.791000E-01   1.00800           0
       781 PROA     70       VAL      HG13     HC       0.791000E-01   1.00800           0
       782 PROA     70       VAL      CG2      CT      -0.319200       12.0100           0
       783 PROA     70       VAL      HG21     HC       0.791000E-01   1.00800           0
       784 PROA     70       VAL      HG22     HC       0.791000E-01   1.00800           0
       785 PROA     70       VAL      HG23     HC       0.791000E-01   1.00800           0
       786 PROA     70       VAL      C        C        0.597300       12.0100           0
       787 PROA     70       VAL      O        O       -0.567900       16.0000           0
       788 PROA     71       TRP      N        N       -0.415700       14.0100           0
       789 PROA     71       TRP      H        H        0.271900       1.00800           0
       790 PROA     71       TRP      CA       XC      -0.275000E-01   12.0100           0
       791 PROA     71       TRP      HA       H1       0.112300       1.00800           0
       792 PROA     71       TRP      CB       CT      -0.500000E-02   12.0100           0
       793 PROA     71       TRP      HB2      HC       0.339000E-01   1.00800           0
       794 PROA     71       TRP      HB3      HC       0.339000E-01   1.00800           0
       795 PROA     71       TRP      CG       C*      -0.141500       12.0100           0
       796 PROA     71       TRP      CD1      CW      -0.163800       12.0100           0
       797 PROA     71       TRP      HD1      H4       0.206200       1.00800           0
       798 PROA     71       TRP      NE1      NA      -0.341800       14.0100           0
       799 PROA     71       TRP      HE1      H        0.341200       1.00800           0
       800 PROA     71       TRP      CE2      CN       0.138000       12.0100           0
       801 PROA     71       TRP      CZ2      CA      -0.260100       12.0100           0
       802 PROA     71       TRP      HZ2      HA       0.157200       1.00800           0
       803 PROA     71       TRP      CH2      CA      -0.113400       12.0100           0
       804 PROA     71       TRP      HH2      HA       0.141700       1.00800           0
       805 PROA     71       TRP      CZ3      CA      -0.197200       12.0100           0
       806 PROA     71       TRP      HZ3      HA       0.144700       1.00800           0
       807 PROA     71       TRP      CE3      CA      -0.238700       12.0100           0
       808 PROA     71       TRP      HE3      HA       0.170000       1.00800           0
       809 PROA     71       TRP      CD2      CB       0.124300       12.0100           0
       810 PROA     71       TRP      C        C        0.597300       12.0100           0
       811 PROA     71       TRP      O        O       -0.567900       16.0000           0
       812 PROA     72       ASN      N        N       -0.415700       14.0100           0
       813 PROA     72       ASN      H        H        0.271900       1.00800           0
       814 PROA     72       ASN      CA       XC       0.143000E-01   12.0100           0
       815 PROA     72       ASN      HA       H1       0.104800       1.00800           0
       816 PROA     72       ASN      CB       2C      -0.204100       12.0100           0
       817 PROA     72       ASN      HB2      HC       0.797000E-01   1.00800           0
       818 PROA     72       ASN      HB3      HC       0.797000E-01   1.00800           0
       819 PROA     72       ASN      CG       C        0.713000       12.0100           0
       820 PROA     72       ASN      OD1      O       -0.593100       16.0000           0
       821 PROA     72       ASN      ND2      N       -0.919100       14.0100           0
       822 PROA     72       ASN      HD21     H        0.419600       1.00800           0
       823 PROA     72       ASN      HD22     H        0.419600       1.00800           0
       824 PROA     72       ASN      C        C        0.597300       12.0100           0
       825 PROA     72       ASN      O        O       -0.567900       16.0000           0
       826 PROA     73       GLY      N        N       -0.415700       14.0100           0
       827 PROA     73       GLY      H        H        0.271900       1.00800           0
       828 PROA     73       GLY      CA       XC      -0.252000E-01   12.0100           0
       829 PROA     73       GLY      HA2      H1       0.698000E-01   1.00800           0
       830 PROA     73       GLY      HA3      H1       0.698000E-01   1.00800           0
       831 PROA     73       GLY      C        C        0.597300       12.0100           0
       832 PROA     73       GLY      O        O       -0.567900       16.0000           0
       833 PROA     74       GLN      N        N       -0.415700       14.0100           0
       834 PROA     74       GLN      H        H        0.271900       1.00800           0
       835 PROA     74       GLN      CA       XC      -0.310000E-02   12.0100           0
       836 PROA     74       GLN      HA       H1       0.850000E-01   1.00800           0
       837 PROA     74       GLN      CB       2C      -0.360000E-02   12.0100           0
       838 PROA     74       GLN      HB2      HC       0.171000E-01   1.00800           0
       839 PROA     74       GLN      HB3      HC       0.171000E-01   1.00800           0
       840 PROA     74       GLN      CG       2C      -0.645000E-01   12.0100           0
       841 PROA     74       GLN      HG2      HC       0.352000E-01   1.00800           0
       842 PROA     74       GLN      HG3      HC       0.352000E-01   1.00800           0
       843 PROA     74       GLN      CD       C        0.695100       12.0100           0
       844 PROA     74       GLN      OE1      O       -0.608600       16.0000           0
       845 PROA     74       GLN      NE2      N       -0.940700       14.0100           0
       846 PROA     74       GLN      HE21     H        0.425100       1.00800           0
       847 PROA     74       GLN      HE22     H        0.425100       1.00800           0
       848 PROA     74       GLN      C        C        0.597300       12.0100           0
       849 PROA     74       GLN      O        O       -0.567900       16.0000           0
       850 PROA     75       TYR      N        N       -0.415700       14.0100           0
       851 PROA     75       TYR      H        H        0.271900       1.00800           0
       852 PROA     75       TYR      CA       XC      -0.140000E-02   12.0100           0
       853 PROA     75       TYR      HA       H1       0.876000E-01   1.00800           0
       854 PROA     75       TYR      CB       CT      -0.152000E-01   12.0100           0
       855 PROA     75       TYR      HB2      HC       0.295000E-01   1.00800           0
       856 PROA     75       TYR      HB3      HC       0.295000E-01   1.00800           0
       857 PROA     75       TYR      CG       CA      -0.110000E-02   12.0100           0
       858 PROA     75       TYR      CD1      CA      -0.190600       12.0100           0
       859 PROA     75       TYR      HD1      HA       0.169900       1.00800           0
       860 PROA     75       TYR      CE1      CA      -0.234100       12.0100           0
       861 PROA     75       TYR      HE1      HA       0.165600       1.00800           0
       862 PROA     75       TYR      CZ       C        0.322600       12.0100           0
       863 PROA     75       TYR      OH       OH      -0.557900       16.0000           0
       864 PROA     75       TYR      HH       HO       0.399200       1.00800           0
       865 PROA     75       TYR      CE2      CA      -0.234100       12.0100           0
       866 PROA     75       TYR      HE2      HA       0.165600       1.00800           0
       867 PROA     75       TYR      CD2      CA      -0.190600       12.0100           0
       868 PROA     75       TYR      HD2      HA       0.169900       1.00800           0
       869 PROA     75       TYR      C        C        0.597300       12.0100           0
       870 PROA     75       TYR      O        O       -0.567900       16.0000           0
       871 PROA     76       ALA      N        N       -0.415700       14.0100           0
       872 PROA     76       ALA      H        H        0.271900       1.00800           0
       873 PROA     76       ALA      CA       XC       0.337000E-01   12.0100           0
       874 PROA     76       ALA      HA       H1       0.823000E-01   1.00800           0
       875 PROA     76       ALA      CB       CT      -0.182500       12.0100           0
       876 PROA     76       ALA      HB1      HC       0.603000E-01   1.00800           0
       877 PROA     76       ALA      HB2      HC       0.603000E-01   1.00800           0
       878 PROA     76       ALA      HB3      HC       0.603000E-01   1.00800           0
       879 PROA     76       ALA      C        C        0.597300       12.0100           0
       880 PROA     76       ALA      O        O       -0.567900       16.0000           0
       881 PROA     77       ARG      N        N       -0.347900       14.0100           0
       882 PROA     77       ARG      H        H        0.274700       1.00800           0
       883 PROA     77       ARG      CA       XC      -0.263700       12.0100           0
       884 PROA     77       ARG      HA       H1       0.156000       1.00800           0
       885 PROA     77       ARG      CB       C8      -0.700000E-03   12.0100           0
       886 PROA     77       ARG      HB2      HC       0.327000E-01   1.00800           0
       887 PROA     77       ARG      HB3      HC       0.327000E-01   1.00800           0
       888 PROA     77       ARG      CG       C8       0.390000E-01   12.0100           0
       889 PROA     77       ARG      HG2      HC       0.285000E-01   1.00800           0
       890 PROA     77       ARG      HG3      HC       0.285000E-01   1.00800           0
       891 PROA     77       ARG      CD       C8       0.486000E-01   12.0100           0
       892 PROA     77       ARG      HD2      H1       0.687000E-01   1.00800           0
       893 PROA     77       ARG      HD3      H1       0.687000E-01   1.00800           0
       894 PROA     77       ARG      NE       N2      -0.529500       14.0100           0
       895 PROA     77       ARG      HE       H        0.345600       1.00800           0
       896 PROA     77       ARG      CZ       CA       0.807600       12.0100           0
       897 PROA     77       ARG      NH1      N2      -0.862700       14.0100           0
       898 PROA     77       ARG      HH11     H        0.447800       1.00800           0
       899 PROA     77       ARG      HH12     H        0.447800       1.00800           0
       900 PROA     77       ARG      NH2      N2      -0.862700       14.0100           0
       901 PROA     77       ARG      HH21     H        0.447800       1.00800           0
       902 PROA     77       ARG      HH22     H        0.447800       1.00800           0
       903 PROA     77       ARG      C        C        0.734100       12.0100           0
       904 PROA     77       ARG      O        O       -0.589400       16.0000           0
       905 PROA     78       VAL      N        N       -0.415700       14.0100           0
       906 PROA     78       VAL      H        H        0.271900       1.00800           0
       907 PROA     78       VAL      CA       XC      -0.875000E-01   12.0100           0
       908 PROA     78       VAL      HA       H1       0.969000E-01   1.00800           0
       909 PROA     78       VAL      CB       3C       0.298500       12.0100           0
       910 PROA     78       VAL      HB       HC      -0.297000E-01   1.00800           0
       911 PROA     78       VAL      CG1      CT      -0.319200       12.0100           0
       912 PROA     78       VAL      HG11     HC       0.791000E-01   1.00800           0
       913 PROA     78       VAL      HG12     HC       0.791000E-01   1.00800           0
       914 PROA     78       VAL      HG13     HC       0.791000E-01   1.00800           0
       915 PROA     78       VAL      CG2      CT      -0.319200       12.0100           0
       916 PROA     78       VAL      HG21     HC       0.791000E-01   1.00800           0
       917 PROA     78       VAL      HG22     HC       0.791000E-01   1.00800           0
       918 PROA     78       VAL      HG23     HC       0.791000E-01   1.00800           0
       919 PROA     78       VAL      C        C        0.597300       12.0100           0
       920 PROA     78       VAL      O        O       -0.567900       16.0000           0
       921 PROA     79       GLN      N        N       -0.415700       14.0100           0
       922 PROA     79       GLN      H        H        0.271900       1.00800           0
       923 PROA     79       GLN      CA       XC      -0.310000E-02   12.0100           0
       924 PROA     79       GLN      HA       H1       0.850000E-01   1.00800           0
       925 PROA     79       GLN      CB       2C      -0.360000E-02   12.0100           0
       926 PROA     79       GLN      HB2      HC       0.171000E-01   1.00800           0
       927 PROA     79       GLN      HB3      HC       0.171000E-01   1.00800           0
       928 PROA     79       GLN      CG       2C      -0.645000E-01   12.0100           0
       929 PROA     79       GLN      HG2      HC       0.352000E-01   1.00800           0
       930 PROA     79       GLN      HG3      HC       0.352000E-01   1.00800           0
       931 PROA     79       GLN      CD       C        0.695100       12.0100           0
       932 PROA     79       GLN      OE1      O       -0.608600       16.0000           0
       933 PROA     79       GLN      NE2      N       -0.940700       14.0100           0
       934 PROA     79       GLN      HE21     H        0.425100       1.00800           0
       935 PROA     79       GLN      HE22     H        0.425100       1.00800           0
       936 PROA     79       GLN      C        C        0.597300       12.0100           0
       937 PROA     79       GLN      O        O       -0.567900       16.0000           0
       938 PROA     80       GLN      N        N       -0.415700       14.0100           0
       939 PROA     80       GLN      H        H        0.271900       1.00800           0
       940 PROA     80       GLN      CA       XC      -0.310000E-02   12.0100           0
       941 PROA     80       GLN      HA       H1       0.850000E-01   1.00800           0
       942 PROA     80       GLN      CB       2C      -0.360000E-02   12.0100           0
       943 PROA     80       GLN      HB2      HC       0.171000E-01   1.00800           0
       944 PROA     80       GLN      HB3      HC       0.171000E-01   1.00800           0
       945 PROA     80       GLN      CG       2C      -0.645000E-01   12.0100           0
       946 PROA     80       GLN      HG2      HC       0.352000E-01   1.00800           0
       947 PROA     80       GLN      HG3      HC       0.352000E-01   1.00800           0
       948 PROA     80       GLN      CD       C        0.695100       12.0100           0
       949 PROA     80       GLN      OE1      O       -0.608600       16.0000           0
       950 PROA     80       GLN      NE2      N       -0.940700       14.0100           0
       951 PROA     80       GLN      HE21     H        0.425100       1.00800           0
       952 PROA     80       GLN      HE22     H        0.425100       1.00800           0
       953 PROA     80       GLN      C        C        0.597300       12.0100           0
       954 PROA     80       GLN      O        O       -0.567900       16.0000           0
       955 PROA     81       SER      N        N       -0.415700       14.0100           0
       956 PROA     81       SER      H        H        0.271900       1.00800           0
       957 PROA     81       SER      CA       XC      -0.249000E-01   12.0100           0
       958 PROA     81       SER      HA       H1       0.843000E-01   1.00800           0
       959 PROA     81       SER      CB       2C       0.211700       12.0100           0
       960 PROA     81       SER      HB2      H1       0.352000E-01   1.00800           0
       961 PROA     81       SER      HB3      H1       0.352000E-01   1.00800           0
       962 PROA     81       SER      OG       OH      -0.654600       16.0000           0
       963 PROA     81       SER      HG       HO       0.427500       1.00800           0
       964 PROA     81       SER      C        C        0.597300       12.0100           0
       965 PROA     81       SER      O        O       -0.567900       16.0000           0
       966 PROA     82       MET      N        N       -0.415700       14.0100           0
       967 PROA     82       MET      H        H        0.271900       1.00800           0
       968 PROA     82       MET      CA       XC      -0.237000E-01   12.0100           0
       969 PROA     82       MET      HA       H1       0.880000E-01   1.00800           0
       970 PROA     82       MET      CB       2C       0.342000E-01   12.0100           0
       971 PROA     82       MET      HB2      HC       0.241000E-01   1.00800           0
       972 PROA     82       MET      HB3      HC       0.241000E-01   1.00800           0
       973 PROA     82       MET      CG       2C       0.180000E-02   12.0100           0
       974 PROA     82       MET      HG2      H1       0.440000E-01   1.00800           0
       975 PROA     82       MET      HG3      H1       0.440000E-01   1.00800           0
       976 PROA     82       MET      SD       S       -0.273700       32.0600           0
       977 PROA     82       MET      CE       CT      -0.536000E-01   12.0100           0
       978 PROA     82       MET      HE1      H1       0.684000E-01   1.00800           0
       979 PROA     82       MET      HE2      H1       0.684000E-01   1.00800           0
       980 PROA     82       MET      HE3      H1       0.684000E-01   1.00800           0
       981 PROA     82       MET      C        C        0.597300       12.0100           0
       982 PROA     82       MET      O        O       -0.567900       16.0000           0
       983 PROA     83       PRO      N        N       -0.254800       14.0100           0
       984 PROA     83       PRO      CD       CT       0.192000E-01   12.0100           0
       985 PROA     83       PRO      HD2      H1       0.391000E-01   1.00800           0
       986 PROA     83       PRO      HD3      H1       0.391000E-01   1.00800           0
       987 PROA     83       PRO      CG       CT       0.189000E-01   12.0100           0
       988 PROA     83       PRO      HG2      HC       0.213000E-01   1.00800           0
       989 PROA     83       PRO      HG3      HC       0.213000E-01   1.00800           0
       990 PROA     83       PRO      CB       CT      -0.700000E-02   12.0100           0
       991 PROA     83       PRO      HB2      HC       0.253000E-01   1.00800           0
       992 PROA     83       PRO      HB3      HC       0.253000E-01   1.00800           0
       993 PROA     83       PRO      CA       XC      -0.266000E-01   12.0100           0
       994 PROA     83       PRO      HA       H1       0.641000E-01   1.00800           0
       995 PROA     83       PRO      C        C        0.589600       12.0100           0
       996 PROA     83       PRO      O        O       -0.574800       16.0000           0
       997 PROA     84       ASP      N        N       -0.516300       14.0100           0
       998 PROA     84       ASP      H        H        0.293600       1.00800           0
       999 PROA     84       ASP      CA       XC       0.381000E-01   12.0100           0
      1000 PROA     84       ASP      HA       H1       0.880000E-01   1.00800           0
      1001 PROA     84       ASP      CB       2C      -0.303000E-01   12.0100           0
      1002 PROA     84       ASP      HB2      HC      -0.122000E-01   1.00800           0
      1003 PROA     84       ASP      HB3      HC      -0.122000E-01   1.00800           0
      1004 PROA     84       ASP      CG       CO       0.799400       12.0100           0
      1005 PROA     84       ASP      OD1      O2      -0.801400       16.0000           0
      1006 PROA     84       ASP      OD2      O2      -0.801400       16.0000           0
      1007 PROA     84       ASP      C        C        0.536600       12.0100           0
      1008 PROA     84       ASP      O        O       -0.581900       16.0000           0
      1009 PROA     85       GLY      N        N       -0.415700       14.0100           0
      1010 PROA     85       GLY      H        H        0.271900       1.00800           0
      1011 PROA     85       GLY      CA       XC      -0.252000E-01   12.0100           0
      1012 PROA     85       GLY      HA2      H1       0.698000E-01   1.00800           0
      1013 PROA     85       GLY      HA3      H1       0.698000E-01   1.00800           0
      1014 PROA     85       GLY      C        C        0.597300       12.0100           0
      1015 PROA     85       GLY      O        O       -0.567900       16.0000           0
      1016 PROA     86       TRP      N        N       -0.415700       14.0100           0
      1017 PROA     86       TRP      H        H        0.271900       1.00800           0
      1018 PROA     86       TRP      CA       XC      -0.275000E-01   12.0100           0
      1019 PROA     86       TRP      HA       H1       0.112300       1.00800           0
      1020 PROA     86       TRP      CB       CT      -0.500000E-02   12.0100           0
      1021 PROA     86       TRP      HB2      HC       0.339000E-01   1.00800           0
      1022 PROA     86       TRP      HB3      HC       0.339000E-01   1.00800           0
      1023 PROA     86       TRP      CG       C*      -0.141500       12.0100           0
      1024 PROA     86       TRP      CD1      CW      -0.163800       12.0100           0
      1025 PROA     86       TRP      HD1      H4       0.206200       1.00800           0
      1026 PROA     86       TRP      NE1      NA      -0.341800       14.0100           0
      1027 PROA     86       TRP      HE1      H        0.341200       1.00800           0
      1028 PROA     86       TRP      CE2      CN       0.138000       12.0100           0
      1029 PROA     86       TRP      CZ2      CA      -0.260100       12.0100           0
      1030 PROA     86       TRP      HZ2      HA       0.157200       1.00800           0
      1031 PROA     86       TRP      CH2      CA      -0.113400       12.0100           0
      1032 PROA     86       TRP      HH2      HA       0.141700       1.00800           0
      1033 PROA     86       TRP      CZ3      CA      -0.197200       12.0100           0
      1034 PROA     86       TRP      HZ3      HA       0.144700       1.00800           0
      1035 PROA     86       TRP      CE3      CA      -0.238700       12.0100           0
      1036 PROA     86       TRP      HE3      HA       0.170000       1.00800           0
      1037 PROA     86       TRP      CD2      CB       0.124300       12.0100           0
      1038 PROA     86       TRP      C        C        0.597300       12.0100           0
      1039 PROA     86       TRP      O        O       -0.567900       16.0000           0
      1040 PROA     87       GLU      N        N       -0.516300       14.0100           0
      1041 PROA     87       GLU      H        H        0.293600       1.00800           0
      1042 PROA     87       GLU      CA       XC       0.397000E-01   12.0100           0
      1043 PROA     87       GLU      HA       H1       0.110500       1.00800           0
      1044 PROA     87       GLU      CB       2C       0.560000E-01   12.0100           0
      1045 PROA     87       GLU      HB2      HC      -0.173000E-01   1.00800           0
      1046 PROA     87       GLU      HB3      HC      -0.173000E-01   1.00800           0
      1047 PROA     87       GLU      CG       2C       0.136000E-01   12.0100           0
      1048 PROA     87       GLU      HG2      HC      -0.425000E-01   1.00800           0
      1049 PROA     87       GLU      HG3      HC      -0.425000E-01   1.00800           0
      1050 PROA     87       GLU      CD       CO       0.805400       12.0100           0
      1051 PROA     87       GLU      OE1      O2      -0.818800       16.0000           0
      1052 PROA     87       GLU      OE2      O2      -0.818800       16.0000           0
      1053 PROA     87       GLU      C        C        0.536600       12.0100           0
      1054 PROA     87       GLU      O        O       -0.581900       16.0000           0
      1055 PROA     88       THR      N        N       -0.415700       14.0100           0
      1056 PROA     88       THR      H        H        0.271900       1.00800           0
      1057 PROA     88       THR      CA       XC      -0.389000E-01   12.0100           0
      1058 PROA     88       THR      HA       H1       0.100700       1.00800           0
      1059 PROA     88       THR      CB       3C       0.365400       12.0100           0
      1060 PROA     88       THR      HB       H1       0.430000E-02   1.00800           0
      1061 PROA     88       THR      CG2      CT      -0.243800       12.0100           0
      1062 PROA     88       THR      HG21     HC       0.642000E-01   1.00800           0
      1063 PROA     88       THR      HG22     HC       0.642000E-01   1.00800           0
      1064 PROA     88       THR      HG23     HC       0.642000E-01   1.00800           0
      1065 PROA     88       THR      OG1      OH      -0.676100       16.0000           0
      1066 PROA     88       THR      HG1      HO       0.410200       1.00800           0
      1067 PROA     88       THR      C        C        0.597300       12.0100           0
      1068 PROA     88       THR      O        O       -0.567900       16.0000           0
      1069 PROA     89       GLU      N        N       -0.516300       14.0100           0
      1070 PROA     89       GLU      H        H        0.293600       1.00800           0
      1071 PROA     89       GLU      CA       XC       0.397000E-01   12.0100           0
      1072 PROA     89       GLU      HA       H1       0.110500       1.00800           0
      1073 PROA     89       GLU      CB       2C       0.560000E-01   12.0100           0
      1074 PROA     89       GLU      HB2      HC      -0.173000E-01   1.00800           0
      1075 PROA     89       GLU      HB3      HC      -0.173000E-01   1.00800           0
      1076 PROA     89       GLU      CG       2C       0.136000E-01   12.0100           0
      1077 PROA     89       GLU      HG2      HC      -0.425000E-01   1.00800           0
      1078 PROA     89       GLU      HG3      HC      -0.425000E-01   1.00800           0
      1079 PROA     89       GLU      CD       CO       0.805400       12.0100           0
      1080 PROA     89       GLU      OE1      O2      -0.818800       16.0000           0
      1081 PROA     89       GLU      OE2      O2      -0.818800       16.0000           0
      1082 PROA     89       GLU      C        C        0.536600       12.0100           0
      1083 PROA     89       GLU      O        O       -0.581900       16.0000           0
      1084 PROA     90       ILE      N        N       -0.415700       14.0100           0
      1085 PROA     90       ILE      H        H        0.271900       1.00800           0
      1086 PROA     90       ILE      CA       XC      -0.597000E-01   12.0100           0
      1087 PROA     90       ILE      HA       H1       0.869000E-01   1.00800           0
      1088 PROA     90       ILE      CB       3C       0.130300       12.0100           0
      1089 PROA     90       ILE      HB       HC       0.187000E-01   1.00800           0
      1090 PROA     90       ILE      CG2      CT      -0.320400       12.0100           0
      1091 PROA     90       ILE      HG21     HC       0.882000E-01   1.00800           0
      1092 PROA     90       ILE      HG22     HC       0.882000E-01   1.00800           0
      1093 PROA     90       ILE      HG23     HC       0.882000E-01   1.00800           0
      1094 PROA     90       ILE      CG1      2C      -0.430000E-01   12.0100           0
      1095 PROA     90       ILE      HG12     HC       0.236000E-01   1.00800           0
      1096 PROA     90       ILE      HG13     HC       0.236000E-01   1.00800           0
      1097 PROA     90       ILE      CD1      CT      -0.660000E-01   12.0100           0
      1098 PROA     90       ILE      HD11     HC       0.186000E-01   1.00800           0
      1099 PROA     90       ILE      HD12     HC       0.186000E-01   1.00800           0
      1100 PROA     90       ILE      HD13     HC       0.186000E-01   1.00800           0
      1101 PROA     90       ILE      C        C        0.597300       12.0100           0
      1102 PROA     90       ILE      O        O       -0.567900       16.0000           0
      1103 PROA     91       SER      N        N       -0.415700       14.0100           0
      1104 PROA     91       SER      H        H        0.271900       1.00800           0
      1105 PROA     91       SER      CA       XC      -0.249000E-01   12.0100           0
      1106 PROA     91       SER      HA       H1       0.843000E-01   1.00800           0
      1107 PROA     91       SER      CB       2C       0.211700       12.0100           0
      1108 PROA     91       SER      HB2      H1       0.352000E-01   1.00800           0
      1109 PROA     91       SER      HB3      H1       0.352000E-01   1.00800           0
      1110 PROA     91       SER      OG       OH      -0.654600       16.0000           0
      1111 PROA     91       SER      HG       HO       0.427500       1.00800           0
      1112 PROA     91       SER      C        C        0.597300       12.0100           0
      1113 PROA     91       SER      O        O       -0.567900       16.0000           0
      1114 PROA     92       ASP      N        N       -0.516300       14.0100           0
      1115 PROA     92       ASP      H        H        0.293600       1.00800           0
      1116 PROA     92       ASP      CA       XC       0.381000E-01   12.0100           0
      1117 PROA     92       ASP      HA       H1       0.880000E-01   1.00800           0
      1118 PROA     92       ASP      CB       2C      -0.303000E-01   12.0100           0
      1119 PROA     92       ASP      HB2      HC      -0.122000E-01   1.00800           0
      1120 PROA     92       ASP      HB3      HC      -0.122000E-01   1.00800           0
      1121 PROA     92       ASP      CG       CO       0.799400       12.0100           0
      1122 PROA     92       ASP      OD1      O2      -0.801400       16.0000           0
      1123 PROA     92       ASP      OD2      O2      -0.801400       16.0000           0
      1124 PROA     92       ASP      C        C        0.536600       12.0100           0
      1125 PROA     92       ASP      O        O       -0.581900       16.0000           0
      1126 PROA     93       GLN      N        N       -0.415700       14.0100           0
      1127 PROA     93       GLN      H        H        0.271900       1.00800           0
      1128 PROA     93       GLN      CA       XC      -0.310000E-02   12.0100           0
      1129 PROA     93       GLN      HA       H1       0.850000E-01   1.00800           0
      1130 PROA     93       GLN      CB       2C      -0.360000E-02   12.0100           0
      1131 PROA     93       GLN      HB2      HC       0.171000E-01   1.00800           0
      1132 PROA     93       GLN      HB3      HC       0.171000E-01   1.00800           0
      1133 PROA     93       GLN      CG       2C      -0.645000E-01   12.0100           0
      1134 PROA     93       GLN      HG2      HC       0.352000E-01   1.00800           0
      1135 PROA     93       GLN      HG3      HC       0.352000E-01   1.00800           0
      1136 PROA     93       GLN      CD       C        0.695100       12.0100           0
      1137 PROA     93       GLN      OE1      O       -0.608600       16.0000           0
      1138 PROA     93       GLN      NE2      N       -0.940700       14.0100           0
      1139 PROA     93       GLN      HE21     H        0.425100       1.00800           0
      1140 PROA     93       GLN      HE22     H        0.425100       1.00800           0
      1141 PROA     93       GLN      C        C        0.597300       12.0100           0
      1142 PROA     93       GLN      O        O       -0.567900       16.0000           0
      1143 PROA     94       MET      N        N       -0.415700       14.0100           0
      1144 PROA     94       MET      H        H        0.271900       1.00800           0
      1145 PROA     94       MET      CA       XC      -0.237000E-01   12.0100           0
      1146 PROA     94       MET      HA       H1       0.880000E-01   1.00800           0
      1147 PROA     94       MET      CB       2C       0.342000E-01   12.0100           0
      1148 PROA     94       MET      HB2      HC       0.241000E-01   1.00800           0
      1149 PROA     94       MET      HB3      HC       0.241000E-01   1.00800           0
      1150 PROA     94       MET      CG       2C       0.180000E-02   12.0100           0
      1151 PROA     94       MET      HG2      H1       0.440000E-01   1.00800           0
      1152 PROA     94       MET      HG3      H1       0.440000E-01   1.00800           0
      1153 PROA     94       MET      SD       S       -0.273700       32.0600           0
      1154 PROA     94       MET      CE       CT      -0.536000E-01   12.0100           0
      1155 PROA     94       MET      HE1      H1       0.684000E-01   1.00800           0
      1156 PROA     94       MET      HE2      H1       0.684000E-01   1.00800           0
      1157 PROA     94       MET      HE3      H1       0.684000E-01   1.00800           0
      1158 PROA     94       MET      C        C        0.597300       12.0100           0
      1159 PROA     94       MET      O        O       -0.567900       16.0000           0
      1160 PROA     95       LEU      N        N       -0.415700       14.0100           0
      1161 PROA     95       LEU      H        H        0.271900       1.00800           0
      1162 PROA     95       LEU      CA       XC      -0.518000E-01   12.0100           0
      1163 PROA     95       LEU      HA       H1       0.922000E-01   1.00800           0
      1164 PROA     95       LEU      CB       2C      -0.110200       12.0100           0
      1165 PROA     95       LEU      HB2      HC       0.457000E-01   1.00800           0
      1166 PROA     95       LEU      HB3      HC       0.457000E-01   1.00800           0
      1167 PROA     95       LEU      CG       3C       0.353100       12.0100           0
      1168 PROA     95       LEU      HG       HC      -0.361000E-01   1.00800           0
      1169 PROA     95       LEU      CD1      CT      -0.412100       12.0100           0
      1170 PROA     95       LEU      HD11     HC       0.100000       1.00800           0
      1171 PROA     95       LEU      HD12     HC       0.100000       1.00800           0
      1172 PROA     95       LEU      HD13     HC       0.100000       1.00800           0
      1173 PROA     95       LEU      CD2      CT      -0.412100       12.0100           0
      1174 PROA     95       LEU      HD21     HC       0.100000       1.00800           0
      1175 PROA     95       LEU      HD22     HC       0.100000       1.00800           0
      1176 PROA     95       LEU      HD23     HC       0.100000       1.00800           0
      1177 PROA     95       LEU      C        C        0.597300       12.0100           0
      1178 PROA     95       LEU      O        O       -0.567900       16.0000           0
      1179 PROA     96       GLU      N        N       -0.516300       14.0100           0
      1180 PROA     96       GLU      H        H        0.293600       1.00800           0
      1181 PROA     96       GLU      CA       XC       0.397000E-01   12.0100           0
      1182 PROA     96       GLU      HA       H1       0.110500       1.00800           0
      1183 PROA     96       GLU      CB       2C       0.560000E-01   12.0100           0
      1184 PROA     96       GLU      HB2      HC      -0.173000E-01   1.00800           0
      1185 PROA     96       GLU      HB3      HC      -0.173000E-01   1.00800           0
      1186 PROA     96       GLU      CG       2C       0.136000E-01   12.0100           0
      1187 PROA     96       GLU      HG2      HC      -0.425000E-01   1.00800           0
      1188 PROA     96       GLU      HG3      HC      -0.425000E-01   1.00800           0
      1189 PROA     96       GLU      CD       CO       0.805400       12.0100           0
      1190 PROA     96       GLU      OE1      O2      -0.818800       16.0000           0
      1191 PROA     96       GLU      OE2      O2      -0.818800       16.0000           0
      1192 PROA     96       GLU      C        C        0.536600       12.0100           0
      1193 PROA     96       GLU      O        O       -0.581900       16.0000           0
      1194 PROA     97       LEU      N        N       -0.415700       14.0100           0
      1195 PROA     97       LEU      H        H        0.271900       1.00800           0
      1196 PROA     97       LEU      CA       XC      -0.518000E-01   12.0100           0
      1197 PROA     97       LEU      HA       H1       0.922000E-01   1.00800           0
      1198 PROA     97       LEU      CB       2C      -0.110200       12.0100           0
      1199 PROA     97       LEU      HB2      HC       0.457000E-01   1.00800           0
      1200 PROA     97       LEU      HB3      HC       0.457000E-01   1.00800           0
      1201 PROA     97       LEU      CG       3C       0.353100       12.0100           0
      1202 PROA     97       LEU      HG       HC      -0.361000E-01   1.00800           0
      1203 PROA     97       LEU      CD1      CT      -0.412100       12.0100           0
      1204 PROA     97       LEU      HD11     HC       0.100000       1.00800           0
      1205 PROA     97       LEU      HD12     HC       0.100000       1.00800           0
      1206 PROA     97       LEU      HD13     HC       0.100000       1.00800           0
      1207 PROA     97       LEU      CD2      CT      -0.412100       12.0100           0
      1208 PROA     97       LEU      HD21     HC       0.100000       1.00800           0
      1209 PROA     97       LEU      HD22     HC       0.100000       1.00800           0
      1210 PROA     97       LEU      HD23     HC       0.100000       1.00800           0
      1211 PROA     97       LEU      C        C        0.597300       12.0100           0
      1212 PROA     97       LEU      O        O       -0.567900       16.0000           0
      1213 PROA     98       ARG      N        N       -0.347900       14.0100           0
      1214 PROA     98       ARG      H        H        0.274700       1.00800           0
      1215 PROA     98       ARG      CA       XC      -0.263700       12.0100           0
      1216 PROA     98       ARG      HA       H1       0.156000       1.00800           0
      1217 PROA     98       ARG      CB       C8      -0.700000E-03   12.0100           0
      1218 PROA     98       ARG      HB2      HC       0.327000E-01   1.00800           0
      1219 PROA     98       ARG      HB3      HC       0.327000E-01   1.00800           0
      1220 PROA     98       ARG      CG       C8       0.390000E-01   12.0100           0
      1221 PROA     98       ARG      HG2      HC       0.285000E-01   1.00800           0
      1222 PROA     98       ARG      HG3      HC       0.285000E-01   1.00800           0
      1223 PROA     98       ARG      CD       C8       0.486000E-01   12.0100           0
      1224 PROA     98       ARG      HD2      H1       0.687000E-01   1.00800           0
      1225 PROA     98       ARG      HD3      H1       0.687000E-01   1.00800           0
      1226 PROA     98       ARG      NE       N2      -0.529500       14.0100           0
      1227 PROA     98       ARG      HE       H        0.345600       1.00800           0
      1228 PROA     98       ARG      CZ       CA       0.807600       12.0100           0
      1229 PROA     98       ARG      NH1      N2      -0.862700       14.0100           0
      1230 PROA     98       ARG      HH11     H        0.447800       1.00800           0
      1231 PROA     98       ARG      HH12     H        0.447800       1.00800           0
      1232 PROA     98       ARG      NH2      N2      -0.862700       14.0100           0
      1233 PROA     98       ARG      HH21     H        0.447800       1.00800           0
      1234 PROA     98       ARG      HH22     H        0.447800       1.00800           0
      1235 PROA     98       ARG      C        C        0.734100       12.0100           0
      1236 PROA     98       ARG      O        O       -0.589400       16.0000           0
      1237 PROA     99       ASP      N        N       -0.516300       14.0100           0
      1238 PROA     99       ASP      H        H        0.293600       1.00800           0
      1239 PROA     99       ASP      CA       XC       0.381000E-01   12.0100           0
      1240 PROA     99       ASP      HA       H1       0.880000E-01   1.00800           0
      1241 PROA     99       ASP      CB       2C      -0.303000E-01   12.0100           0
      1242 PROA     99       ASP      HB2      HC      -0.122000E-01   1.00800           0
      1243 PROA     99       ASP      HB3      HC      -0.122000E-01   1.00800           0
      1244 PROA     99       ASP      CG       CO       0.799400       12.0100           0
      1245 PROA     99       ASP      OD1      O2      -0.801400       16.0000           0
      1246 PROA     99       ASP      OD2      O2      -0.801400       16.0000           0
      1247 PROA     99       ASP      C        C        0.536600       12.0100           0
      1248 PROA     99       ASP      O        O       -0.581900       16.0000           0
      1249 PROA     100      LEU      N        N       -0.415700       14.0100           0
      1250 PROA     100      LEU      H        H        0.271900       1.00800           0
      1251 PROA     100      LEU      CA       XC      -0.518000E-01   12.0100           0
      1252 PROA     100      LEU      HA       H1       0.922000E-01   1.00800           0
      1253 PROA     100      LEU      CB       2C      -0.110200       12.0100           0
      1254 PROA     100      LEU      HB2      HC       0.457000E-01   1.00800           0
      1255 PROA     100      LEU      HB3      HC       0.457000E-01   1.00800           0
      1256 PROA     100      LEU      CG       3C       0.353100       12.0100           0
      1257 PROA     100      LEU      HG       HC      -0.361000E-01   1.00800           0
      1258 PROA     100      LEU      CD1      CT      -0.412100       12.0100           0
      1259 PROA     100      LEU      HD11     HC       0.100000       1.00800           0
      1260 PROA     100      LEU      HD12     HC       0.100000       1.00800           0
      1261 PROA     100      LEU      HD13     HC       0.100000       1.00800           0
      1262 PROA     100      LEU      CD2      CT      -0.412100       12.0100           0
      1263 PROA     100      LEU      HD21     HC       0.100000       1.00800           0
      1264 PROA     100      LEU      HD22     HC       0.100000       1.00800           0
      1265 PROA     100      LEU      HD23     HC       0.100000       1.00800           0
      1266 PROA     100      LEU      C        C        0.597300       12.0100           0
      1267 PROA     100      LEU      O        O       -0.567900       16.0000           0
      1268 PROA     101      PRO      N        N       -0.254800       14.0100           0
      1269 PROA     101      PRO      CD       CT       0.192000E-01   12.0100           0
      1270 PROA     101      PRO      HD2      H1       0.391000E-01   1.00800           0
      1271 PROA     101      PRO      HD3      H1       0.391000E-01   1.00800           0
      1272 PROA     101      PRO      CG       CT       0.189000E-01   12.0100           0
      1273 PROA     101      PRO      HG2      HC       0.213000E-01   1.00800           0
      1274 PROA     101      PRO      HG3      HC       0.213000E-01   1.00800           0
      1275 PROA     101      PRO      CB       CT      -0.700000E-02   12.0100           0
      1276 PROA     101      PRO      HB2      HC       0.253000E-01   1.00800           0
      1277 PROA     101      PRO      HB3      HC       0.253000E-01   1.00800           0
      1278 PROA     101      PRO      CA       XC      -0.266000E-01   12.0100           0
      1279 PROA     101      PRO      HA       H1       0.641000E-01   1.00800           0
      1280 PROA     101      PRO      C        C        0.589600       12.0100           0
      1281 PROA     101      PRO      O        O       -0.574800       16.0000           0
      1282 PROA     102      ILE      N        N       -0.415700       14.0100           0
      1283 PROA     102      ILE      H        H        0.271900       1.00800           0
      1284 PROA     102      ILE      CA       XC      -0.597000E-01   12.0100           0
      1285 PROA     102      ILE      HA       H1       0.869000E-01   1.00800           0
      1286 PROA     102      ILE      CB       3C       0.130300       12.0100           0
      1287 PROA     102      ILE      HB       HC       0.187000E-01   1.00800           0
      1288 PROA     102      ILE      CG2      CT      -0.320400       12.0100           0
      1289 PROA     102      ILE      HG21     HC       0.882000E-01   1.00800           0
      1290 PROA     102      ILE      HG22     HC       0.882000E-01   1.00800           0
      1291 PROA     102      ILE      HG23     HC       0.882000E-01   1.00800           0
      1292 PROA     102      ILE      CG1      2C      -0.430000E-01   12.0100           0
      1293 PROA     102      ILE      HG12     HC       0.236000E-01   1.00800           0
      1294 PROA     102      ILE      HG13     HC       0.236000E-01   1.00800           0
      1295 PROA     102      ILE      CD1      CT      -0.660000E-01   12.0100           0
      1296 PROA     102      ILE      HD11     HC       0.186000E-01   1.00800           0
      1297 PROA     102      ILE      HD12     HC       0.186000E-01   1.00800           0
      1298 PROA     102      ILE      HD13     HC       0.186000E-01   1.00800           0
      1299 PROA     102      ILE      C        C        0.597300       12.0100           0
      1300 PROA     102      ILE      O        O       -0.567900       16.0000           0
      1301 PROA     103      SER      N        N       -0.415700       14.0100           0
      1302 PROA     103      SER      H        H        0.271900       1.00800           0
      1303 PROA     103      SER      CA       XC      -0.249000E-01   12.0100           0
      1304 PROA     103      SER      HA       H1       0.843000E-01   1.00800           0
      1305 PROA     103      SER      CB       2C       0.211700       12.0100           0
      1306 PROA     103      SER      HB2      H1       0.352000E-01   1.00800           0
      1307 PROA     103      SER      HB3      H1       0.352000E-01   1.00800           0
      1308 PROA     103      SER      OG       OH      -0.654600       16.0000           0
      1309 PROA     103      SER      HG       HO       0.427500       1.00800           0
      1310 PROA     103      SER      C        C        0.597300       12.0100           0
      1311 PROA     103      SER      O        O       -0.567900       16.0000           0
      1312 PROA     104      GLY      N        N       -0.415700       14.0100           0
      1313 PROA     104      GLY      H        H        0.271900       1.00800           0
      1314 PROA     104      GLY      CA       XC      -0.252000E-01   12.0100           0
      1315 PROA     104      GLY      HA2      H1       0.698000E-01   1.00800           0
      1316 PROA     104      GLY      HA3      H1       0.698000E-01   1.00800           0
      1317 PROA     104      GLY      C        C        0.597300       12.0100           0
      1318 PROA     104      GLY      O        O       -0.567900       16.0000           0
      1319 PROA     105      LYS      N        N       -0.347900       14.0100           0
      1320 PROA     105      LYS      H        H        0.274700       1.00800           0
      1321 PROA     105      LYS      CA       XC      -0.240000       12.0100           0
      1322 PROA     105      LYS      HA       H1       0.142600       1.00800           0
      1323 PROA     105      LYS      CB       C8      -0.940000E-02   12.0100           0
      1324 PROA     105      LYS      HB2      HC       0.362000E-01   1.00800           0
      1325 PROA     105      LYS      HB3      HC       0.362000E-01   1.00800           0
      1326 PROA     105      LYS      CG       C8       0.187000E-01   12.0100           0
      1327 PROA     105      LYS      HG2      HC       0.103000E-01   1.00800           0
      1328 PROA     105      LYS      HG3      HC       0.103000E-01   1.00800           0
      1329 PROA     105      LYS      CD       C8      -0.479000E-01   12.0100           0
      1330 PROA     105      LYS      HD2      HC       0.621000E-01   1.00800           0
      1331 PROA     105      LYS      HD3      HC       0.621000E-01   1.00800           0
      1332 PROA     105      LYS      CE       C8      -0.143000E-01   12.0100           0
      1333 PROA     105      LYS      HE2      HP       0.113500       1.00800           0
      1334 PROA     105      LYS      HE3      HP       0.113500       1.00800           0
      1335 PROA     105      LYS      NZ       N3      -0.385400       14.0100           0
      1336 PROA     105      LYS      HZ1      H        0.340000       1.00800           0
      1337 PROA     105      LYS      HZ2      H        0.340000       1.00800           0
      1338 PROA     105      LYS      HZ3      H        0.340000       1.00800           0
      1339 PROA     105      LYS      C        C        0.734100       12.0100           0
      1340 PROA     105      LYS      O        O       -0.589400       16.0000           0
      1341 PROA     106      PRO      N        N       -0.254800       14.0100           0
      1342 PROA     106      PRO      CD       CT       0.192000E-01   12.0100           0
      1343 PROA     106      PRO      HD2      H1       0.391000E-01   1.00800           0
      1344 PROA     106      PRO      HD3      H1       0.391000E-01   1.00800           0
      1345 PROA     106      PRO      CG       CT       0.189000E-01   12.0100           0
      1346 PROA     106      PRO      HG2      HC       0.213000E-01   1.00800           0
      1347 PROA     106      PRO      HG3      HC       0.213000E-01   1.00800           0
      1348 PROA     106      PRO      CB       CT      -0.700000E-02   12.0100           0
      1349 PROA     106      PRO      HB2      HC       0.253000E-01   1.00800           0
      1350 PROA     106      PRO      HB3      HC       0.253000E-01   1.00800           0
      1351 PROA     106      PRO      CA       XC      -0.266000E-01   12.0100           0
      1352 PROA     106      PRO      HA       H1       0.641000E-01   1.00800           0
      1353 PROA     106      PRO      C        C        0.589600       12.0100           0
      1354 PROA     106      PRO      O        O       -0.574800       16.0000           0
      1355 PROA     107      PHE      N        N       -0.415700       14.0100           0
      1356 PROA     107      PHE      H        H        0.271900       1.00800           0
      1357 PROA     107      PHE      CA       XC      -0.240000E-02   12.0100           0
      1358 PROA     107      PHE      HA       H1       0.978000E-01   1.00800           0
      1359 PROA     107      PHE      CB       CT      -0.343000E-01   12.0100           0
      1360 PROA     107      PHE      HB2      HC       0.295000E-01   1.00800           0
      1361 PROA     107      PHE      HB3      HC       0.295000E-01   1.00800           0
      1362 PROA     107      PHE      CG       CA       0.118000E-01   12.0100           0
      1363 PROA     107      PHE      CD1      CA      -0.125600       12.0100           0
      1364 PROA     107      PHE      HD1      HA       0.133000       1.00800           0
      1365 PROA     107      PHE      CE1      CA      -0.170400       12.0100           0
      1366 PROA     107      PHE      HE1      HA       0.143000       1.00800           0
      1367 PROA     107      PHE      CZ       CA      -0.107200       12.0100           0
      1368 PROA     107      PHE      HZ       HA       0.129700       1.00800           0
      1369 PROA     107      PHE      CE2      CA      -0.170400       12.0100           0
      1370 PROA     107      PHE      HE2      HA       0.143000       1.00800           0
      1371 PROA     107      PHE      CD2      CA      -0.125600       12.0100           0
      1372 PROA     107      PHE      HD2      HA       0.133000       1.00800           0
      1373 PROA     107      PHE      C        C        0.597300       12.0100           0
      1374 PROA     107      PHE      O        O       -0.567900       16.0000           0
      1375 PROA     108      GLN      N        N       -0.415700       14.0100           0
      1376 PROA     108      GLN      H        H        0.271900       1.00800           0
      1377 PROA     108      GLN      CA       XC      -0.310000E-02   12.0100           0
      1378 PROA     108      GLN      HA       H1       0.850000E-01   1.00800           0
      1379 PROA     108      GLN      CB       2C      -0.360000E-02   12.0100           0
      1380 PROA     108      GLN      HB2      HC       0.171000E-01   1.00800           0
      1381 PROA     108      GLN      HB3      HC       0.171000E-01   1.00800           0
      1382 PROA     108      GLN      CG       2C      -0.645000E-01   12.0100           0
      1383 PROA     108      GLN      HG2      HC       0.352000E-01   1.00800           0
      1384 PROA     108      GLN      HG3      HC       0.352000E-01   1.00800           0
      1385 PROA     108      GLN      CD       C        0.695100       12.0100           0
      1386 PROA     108      GLN      OE1      O       -0.608600       16.0000           0
      1387 PROA     108      GLN      NE2      N       -0.940700       14.0100           0
      1388 PROA     108      GLN      HE21     H        0.425100       1.00800           0
      1389 PROA     108      GLN      HE22     H        0.425100       1.00800           0
      1390 PROA     108      GLN      C        C        0.597300       12.0100           0
      1391 PROA     108      GLN      O        O       -0.567900       16.0000           0
      1392 PROA     109      ILE      N        N       -0.415700       14.0100           0
      1393 PROA     109      ILE      H        H        0.271900       1.00800           0
      1394 PROA     109      ILE      CA       XC      -0.597000E-01   12.0100           0
      1395 PROA     109      ILE      HA       H1       0.869000E-01   1.00800           0
      1396 PROA     109      ILE      CB       3C       0.130300       12.0100           0
      1397 PROA     109      ILE      HB       HC       0.187000E-01   1.00800           0
      1398 PROA     109      ILE      CG2      CT      -0.320400       12.0100           0
      1399 PROA     109      ILE      HG21     HC       0.882000E-01   1.00800           0
      1400 PROA     109      ILE      HG22     HC       0.882000E-01   1.00800           0
      1401 PROA     109      ILE      HG23     HC       0.882000E-01   1.00800           0
      1402 PROA     109      ILE      CG1      2C      -0.430000E-01   12.0100           0
      1403 PROA     109      ILE      HG12     HC       0.236000E-01   1.00800           0
      1404 PROA     109      ILE      HG13     HC       0.236000E-01   1.00800           0
      1405 PROA     109      ILE      CD1      CT      -0.660000E-01   12.0100           0
      1406 PROA     109      ILE      HD11     HC       0.186000E-01   1.00800           0
      1407 PROA     109      ILE      HD12     HC       0.186000E-01   1.00800           0
      1408 PROA     109      ILE      HD13     HC       0.186000E-01   1.00800           0
      1409 PROA     109      ILE      C        C        0.597300       12.0100           0
      1410 PROA     109      ILE      O        O       -0.567900       16.0000           0
      1411 PROA     110      ARG      N        N       -0.347900       14.0100           0
      1412 PROA     110      ARG      H        H        0.274700       1.00800           0
      1413 PROA     110      ARG      CA       XC      -0.263700       12.0100           0
      1414 PROA     110      ARG      HA       H1       0.156000       1.00800           0
      1415 PROA     110      ARG      CB       C8      -0.700000E-03   12.0100           0
      1416 PROA     110      ARG      HB2      HC       0.327000E-01   1.00800           0
      1417 PROA     110      ARG      HB3      HC       0.327000E-01   1.00800           0
      1418 PROA     110      ARG      CG       C8       0.390000E-01   12.0100           0
      1419 PROA     110      ARG      HG2      HC       0.285000E-01   1.00800           0
      1420 PROA     110      ARG      HG3      HC       0.285000E-01   1.00800           0
      1421 PROA     110      ARG      CD       C8       0.486000E-01   12.0100           0
      1422 PROA     110      ARG      HD2      H1       0.687000E-01   1.00800           0
      1423 PROA     110      ARG      HD3      H1       0.687000E-01   1.00800           0
      1424 PROA     110      ARG      NE       N2      -0.529500       14.0100           0
      1425 PROA     110      ARG      HE       H        0.345600       1.00800           0
      1426 PROA     110      ARG      CZ       CA       0.807600       12.0100           0
      1427 PROA     110      ARG      NH1      N2      -0.862700       14.0100           0
      1428 PROA     110      ARG      HH11     H        0.447800       1.00800           0
      1429 PROA     110      ARG      HH12     H        0.447800       1.00800           0
      1430 PROA     110      ARG      NH2      N2      -0.862700       14.0100           0
      1431 PROA     110      ARG      HH21     H        0.447800       1.00800           0
      1432 PROA     110      ARG      HH22     H        0.447800       1.00800           0
      1433 PROA     110      ARG      C        C        0.734100       12.0100           0
      1434 PROA     110      ARG      O        O       -0.589400       16.0000           0
      1435 PROA     111      MET      N        N       -0.415700       14.0100           0
      1436 PROA     111      MET      H        H        0.271900       1.00800           0
      1437 PROA     111      MET      CA       XC      -0.237000E-01   12.0100           0
      1438 PROA     111      MET      HA       H1       0.880000E-01   1.00800           0
      1439 PROA     111      MET      CB       2C       0.342000E-01   12.0100           0
      1440 PROA     111      MET      HB2      HC       0.241000E-01   1.00800           0
      1441 PROA     111      MET      HB3      HC       0.241000E-01   1.00800           0
      1442 PROA     111      MET      CG       2C       0.180000E-02   12.0100           0
      1443 PROA     111      MET      HG2      H1       0.440000E-01   1.00800           0
      1444 PROA     111      MET      HG3      H1       0.440000E-01   1.00800           0
      1445 PROA     111      MET      SD       S       -0.273700       32.0600           0
      1446 PROA     111      MET      CE       CT      -0.536000E-01   12.0100           0
      1447 PROA     111      MET      HE1      H1       0.684000E-01   1.00800           0
      1448 PROA     111      MET      HE2      H1       0.684000E-01   1.00800           0
      1449 PROA     111      MET      HE3      H1       0.684000E-01   1.00800           0
      1450 PROA     111      MET      C        C        0.597300       12.0100           0
      1451 PROA     111      MET      O        O       -0.567900       16.0000           0
      1452 PROA     112      LYS      N        N       -0.347900       14.0100           0
      1453 PROA     112      LYS      H        H        0.274700       1.00800           0
      1454 PROA     112      LYS      CA       XC      -0.240000       12.0100           0
      1455 PROA     112      LYS      HA       H1       0.142600       1.00800           0
      1456 PROA     112      LYS      CB       C8      -0.940000E-02   12.0100           0
      1457 PROA     112      LYS      HB2      HC       0.362000E-01   1.00800           0
      1458 PROA     112      LYS      HB3      HC       0.362000E-01   1.00800           0
      1459 PROA     112      LYS      CG       C8       0.187000E-01   12.0100           0
      1460 PROA     112      LYS      HG2      HC       0.103000E-01   1.00800           0
      1461 PROA     112      LYS      HG3      HC       0.103000E-01   1.00800           0
      1462 PROA     112      LYS      CD       C8      -0.479000E-01   12.0100           0
      1463 PROA     112      LYS      HD2      HC       0.621000E-01   1.00800           0
      1464 PROA     112      LYS      HD3      HC       0.621000E-01   1.00800           0
      1465 PROA     112      LYS      CE       C8      -0.143000E-01   12.0100           0
      1466 PROA     112      LYS      HE2      HP       0.113500       1.00800           0
      1467 PROA     112      LYS      HE3      HP       0.113500       1.00800           0
      1468 PROA     112      LYS      NZ       N3      -0.385400       14.0100           0
      1469 PROA     112      LYS      HZ1      H        0.340000       1.00800           0
      1470 PROA     112      LYS      HZ2      H        0.340000       1.00800           0
      1471 PROA     112      LYS      HZ3      H        0.340000       1.00800           0
      1472 PROA     112      LYS      C        C        0.734100       12.0100           0
      1473 PROA     112      LYS      O        O       -0.589400       16.0000           0
      1474 PROA     113      HID      N        N       -0.415700       14.0100           0
      1475 PROA     113      HID      H        H        0.271900       1.00800           0
      1476 PROA     113      HID      CA       XC       0.188000E-01   12.0100           0
      1477 PROA     113      HID      HA       H1       0.881000E-01   1.00800           0
      1478 PROA     113      HID      CB       CT      -0.462000E-01   12.0100           0
      1479 PROA     113      HID      HB2      HC       0.402000E-01   1.00800           0
      1480 PROA     113      HID      HB3      HC       0.402000E-01   1.00800           0
      1481 PROA     113      HID      CG       CC      -0.266000E-01   12.0100           0
      1482 PROA     113      HID      ND1      NA      -0.381100       14.0100           0
      1483 PROA     113      HID      HD1      H        0.364900       1.00800           0
      1484 PROA     113      HID      CE1      CR       0.205700       12.0100           0
      1485 PROA     113      HID      HE1      H5       0.139200       1.00800           0
      1486 PROA     113      HID      NE2      NB      -0.572700       14.0100           0
      1487 PROA     113      HID      CD2      CV       0.129200       12.0100           0
      1488 PROA     113      HID      HD2      H4       0.114700       1.00800           0
      1489 PROA     113      HID      C        C        0.597300       12.0100           0
      1490 PROA     113      HID      O        O       -0.567900       16.0000           0
      1491 PROA     114      GLY      N        N       -0.415700       14.0100           0
      1492 PROA     114      GLY      H        H        0.271900       1.00800           0
      1493 PROA     114      GLY      CA       XC      -0.252000E-01   12.0100           0
      1494 PROA     114      GLY      HA2      H1       0.698000E-01   1.00800           0
      1495 PROA     114      GLY      HA3      H1       0.698000E-01   1.00800           0
      1496 PROA     114      GLY      C        C        0.597300       12.0100           0
      1497 PROA     114      GLY      O        O       -0.567900       16.0000           0
      1498 PROA     115      LEU      N        N       -0.415700       14.0100           0
      1499 PROA     115      LEU      H        H        0.271900       1.00800           0
      1500 PROA     115      LEU      CA       XC      -0.518000E-01   12.0100           0
      1501 PROA     115      LEU      HA       H1       0.922000E-01   1.00800           0
      1502 PROA     115      LEU      CB       2C      -0.110200       12.0100           0
      1503 PROA     115      LEU      HB2      HC       0.457000E-01   1.00800           0
      1504 PROA     115      LEU      HB3      HC       0.457000E-01   1.00800           0
      1505 PROA     115      LEU      CG       3C       0.353100       12.0100           0
      1506 PROA     115      LEU      HG       HC      -0.361000E-01   1.00800           0
      1507 PROA     115      LEU      CD1      CT      -0.412100       12.0100           0
      1508 PROA     115      LEU      HD11     HC       0.100000       1.00800           0
      1509 PROA     115      LEU      HD12     HC       0.100000       1.00800           0
      1510 PROA     115      LEU      HD13     HC       0.100000       1.00800           0
      1511 PROA     115      LEU      CD2      CT      -0.412100       12.0100           0
      1512 PROA     115      LEU      HD21     HC       0.100000       1.00800           0
      1513 PROA     115      LEU      HD22     HC       0.100000       1.00800           0
      1514 PROA     115      LEU      HD23     HC       0.100000       1.00800           0
      1515 PROA     115      LEU      C        C        0.597300       12.0100           0
      1516 PROA     115      LEU      O        O       -0.567900       16.0000           0
      1517 PROA     116      ILE      N        N       -0.415700       14.0100           0
      1518 PROA     116      ILE      H        H        0.271900       1.00800           0
      1519 PROA     116      ILE      CA       XC      -0.597000E-01   12.0100           0
      1520 PROA     116      ILE      HA       H1       0.869000E-01   1.00800           0
      1521 PROA     116      ILE      CB       3C       0.130300       12.0100           0
      1522 PROA     116      ILE      HB       HC       0.187000E-01   1.00800           0
      1523 PROA     116      ILE      CG2      CT      -0.320400       12.0100           0
      1524 PROA     116      ILE      HG21     HC       0.882000E-01   1.00800           0
      1525 PROA     116      ILE      HG22     HC       0.882000E-01   1.00800           0
      1526 PROA     116      ILE      HG23     HC       0.882000E-01   1.00800           0
      1527 PROA     116      ILE      CG1      2C      -0.430000E-01   12.0100           0
      1528 PROA     116      ILE      HG12     HC       0.236000E-01   1.00800           0
      1529 PROA     116      ILE      HG13     HC       0.236000E-01   1.00800           0
      1530 PROA     116      ILE      CD1      CT      -0.660000E-01   12.0100           0
      1531 PROA     116      ILE      HD11     HC       0.186000E-01   1.00800           0
      1532 PROA     116      ILE      HD12     HC       0.186000E-01   1.00800           0
      1533 PROA     116      ILE      HD13     HC       0.186000E-01   1.00800           0
      1534 PROA     116      ILE      C        C        0.597300       12.0100           0
      1535 PROA     116      ILE      O        O       -0.567900       16.0000           0
      1536 PROA     117      ARG      N        N       -0.347900       14.0100           0
      1537 PROA     117      ARG      H        H        0.274700       1.00800           0
      1538 PROA     117      ARG      CA       XC      -0.263700       12.0100           0
      1539 PROA     117      ARG      HA       H1       0.156000       1.00800           0
      1540 PROA     117      ARG      CB       C8      -0.700000E-03   12.0100           0
      1541 PROA     117      ARG      HB2      HC       0.327000E-01   1.00800           0
      1542 PROA     117      ARG      HB3      HC       0.327000E-01   1.00800           0
      1543 PROA     117      ARG      CG       C8       0.390000E-01   12.0100           0
      1544 PROA     117      ARG      HG2      HC       0.285000E-01   1.00800           0
      1545 PROA     117      ARG      HG3      HC       0.285000E-01   1.00800           0
      1546 PROA     117      ARG      CD       C8       0.486000E-01   12.0100           0
      1547 PROA     117      ARG      HD2      H1       0.687000E-01   1.00800           0
      1548 PROA     117      ARG      HD3      H1       0.687000E-01   1.00800           0
      1549 PROA     117      ARG      NE       N2      -0.529500       14.0100           0
      1550 PROA     117      ARG      HE       H        0.345600       1.00800           0
      1551 PROA     117      ARG      CZ       CA       0.807600       12.0100           0
      1552 PROA     117      ARG      NH1      N2      -0.862700       14.0100           0
      1553 PROA     117      ARG      HH11     H        0.447800       1.00800           0
      1554 PROA     117      ARG      HH12     H        0.447800       1.00800           0
      1555 PROA     117      ARG      NH2      N2      -0.862700       14.0100           0
      1556 PROA     117      ARG      HH21     H        0.447800       1.00800           0
      1557 PROA     117      ARG      HH22     H        0.447800       1.00800           0
      1558 PROA     117      ARG      C        C        0.734100       12.0100           0
      1559 PROA     117      ARG      O        O       -0.589400       16.0000           0
      1560 PROA     118      ASP      N        N       -0.516300       14.0100           0
      1561 PROA     118      ASP      H        H        0.293600       1.00800           0
      1562 PROA     118      ASP      CA       XC       0.381000E-01   12.0100           0
      1563 PROA     118      ASP      HA       H1       0.880000E-01   1.00800           0
      1564 PROA     118      ASP      CB       2C      -0.303000E-01   12.0100           0
      1565 PROA     118      ASP      HB2      HC      -0.122000E-01   1.00800           0
      1566 PROA     118      ASP      HB3      HC      -0.122000E-01   1.00800           0
      1567 PROA     118      ASP      CG       CO       0.799400       12.0100           0
      1568 PROA     118      ASP      OD1      O2      -0.801400       16.0000           0
      1569 PROA     118      ASP      OD2      O2      -0.801400       16.0000           0
      1570 PROA     118      ASP      C        C        0.536600       12.0100           0
      1571 PROA     118      ASP      O        O       -0.581900       16.0000           0
      1572 PROA     119      LEU      N        N       -0.415700       14.0100           0
      1573 PROA     119      LEU      H        H        0.271900       1.00800           0
      1574 PROA     119      LEU      CA       XC      -0.518000E-01   12.0100           0
      1575 PROA     119      LEU      HA       H1       0.922000E-01   1.00800           0
      1576 PROA     119      LEU      CB       2C      -0.110200       12.0100           0
      1577 PROA     119      LEU      HB2      HC       0.457000E-01   1.00800           0
      1578 PROA     119      LEU      HB3      HC       0.457000E-01   1.00800           0
      1579 PROA     119      LEU      CG       3C       0.353100       12.0100           0
      1580 PROA     119      LEU      HG       HC      -0.361000E-01   1.00800           0
      1581 PROA     119      LEU      CD1      CT      -0.412100       12.0100           0
      1582 PROA     119      LEU      HD11     HC       0.100000       1.00800           0
      1583 PROA     119      LEU      HD12     HC       0.100000       1.00800           0
      1584 PROA     119      LEU      HD13     HC       0.100000       1.00800           0
      1585 PROA     119      LEU      CD2      CT      -0.412100       12.0100           0
      1586 PROA     119      LEU      HD21     HC       0.100000       1.00800           0
      1587 PROA     119      LEU      HD22     HC       0.100000       1.00800           0
      1588 PROA     119      LEU      HD23     HC       0.100000       1.00800           0
      1589 PROA     119      LEU      C        C        0.597300       12.0100           0
      1590 PROA     119      LEU      O        O       -0.567900       16.0000           0
      1591 PROA     120      ILE      N        N       -0.415700       14.0100           0
      1592 PROA     120      ILE      H        H        0.271900       1.00800           0
      1593 PROA     120      ILE      CA       XC      -0.597000E-01   12.0100           0
      1594 PROA     120      ILE      HA       H1       0.869000E-01   1.00800           0
      1595 PROA     120      ILE      CB       3C       0.130300       12.0100           0
      1596 PROA     120      ILE      HB       HC       0.187000E-01   1.00800           0
      1597 PROA     120      ILE      CG2      CT      -0.320400       12.0100           0
      1598 PROA     120      ILE      HG21     HC       0.882000E-01   1.00800           0
      1599 PROA     120      ILE      HG22     HC       0.882000E-01   1.00800           0
      1600 PROA     120      ILE      HG23     HC       0.882000E-01   1.00800           0
      1601 PROA     120      ILE      CG1      2C      -0.430000E-01   12.0100           0
      1602 PROA     120      ILE      HG12     HC       0.236000E-01   1.00800           0
      1603 PROA     120      ILE      HG13     HC       0.236000E-01   1.00800           0
      1604 PROA     120      ILE      CD1      CT      -0.660000E-01   12.0100           0
      1605 PROA     120      ILE      HD11     HC       0.186000E-01   1.00800           0
      1606 PROA     120      ILE      HD12     HC       0.186000E-01   1.00800           0
      1607 PROA     120      ILE      HD13     HC       0.186000E-01   1.00800           0
      1608 PROA     120      ILE      C        C        0.597300       12.0100           0
      1609 PROA     120      ILE      O        O       -0.567900       16.0000           0
      1610 PROA     121      VAL      N        N       -0.415700       14.0100           0
      1611 PROA     121      VAL      H        H        0.271900       1.00800           0
      1612 PROA     121      VAL      CA       XC      -0.875000E-01   12.0100           0
      1613 PROA     121      VAL      HA       H1       0.969000E-01   1.00800           0
      1614 PROA     121      VAL      CB       3C       0.298500       12.0100           0
      1615 PROA     121      VAL      HB       HC      -0.297000E-01   1.00800           0
      1616 PROA     121      VAL      CG1      CT      -0.319200       12.0100           0
      1617 PROA     121      VAL      HG11     HC       0.791000E-01   1.00800           0
      1618 PROA     121      VAL      HG12     HC       0.791000E-01   1.00800           0
      1619 PROA     121      VAL      HG13     HC       0.791000E-01   1.00800           0
      1620 PROA     121      VAL      CG2      CT      -0.319200       12.0100           0
      1621 PROA     121      VAL      HG21     HC       0.791000E-01   1.00800           0
      1622 PROA     121      VAL      HG22     HC       0.791000E-01   1.00800           0
      1623 PROA     121      VAL      HG23     HC       0.791000E-01   1.00800           0
      1624 PROA     121      VAL      C        C        0.597300       12.0100           0
      1625 PROA     121      VAL      O        O       -0.567900       16.0000           0
      1626 PROA     122      ASP      N        N       -0.516300       14.0100           0
      1627 PROA     122      ASP      H        H        0.293600       1.00800           0
      1628 PROA     122      ASP      CA       XC       0.381000E-01   12.0100           0
      1629 PROA     122      ASP      HA       H1       0.880000E-01   1.00800           0
      1630 PROA     122      ASP      CB       2C      -0.303000E-01   12.0100           0
      1631 PROA     122      ASP      HB2      HC      -0.122000E-01   1.00800           0
      1632 PROA     122      ASP      HB3      HC      -0.122000E-01   1.00800           0
      1633 PROA     122      ASP      CG       CO       0.799400       12.0100           0
      1634 PROA     122      ASP      OD1      O2      -0.801400       16.0000           0
      1635 PROA     122      ASP      OD2      O2      -0.801400       16.0000           0
      1636 PROA     122      ASP      C        C        0.536600       12.0100           0
      1637 PROA     122      ASP      O        O       -0.581900       16.0000           0
      1638 PROA     123      ARG      N        N       -0.347900       14.0100           0
      1639 PROA     123      ARG      H        H        0.274700       1.00800           0
      1640 PROA     123      ARG      CA       XC      -0.263700       12.0100           0
      1641 PROA     123      ARG      HA       H1       0.156000       1.00800           0
      1642 PROA     123      ARG      CB       C8      -0.700000E-03   12.0100           0
      1643 PROA     123      ARG      HB2      HC       0.327000E-01   1.00800           0
      1644 PROA     123      ARG      HB3      HC       0.327000E-01   1.00800           0
      1645 PROA     123      ARG      CG       C8       0.390000E-01   12.0100           0
      1646 PROA     123      ARG      HG2      HC       0.285000E-01   1.00800           0
      1647 PROA     123      ARG      HG3      HC       0.285000E-01   1.00800           0
      1648 PROA     123      ARG      CD       C8       0.486000E-01   12.0100           0
      1649 PROA     123      ARG      HD2      H1       0.687000E-01   1.00800           0
      1650 PROA     123      ARG      HD3      H1       0.687000E-01   1.00800           0
      1651 PROA     123      ARG      NE       N2      -0.529500       14.0100           0
      1652 PROA     123      ARG      HE       H        0.345600       1.00800           0
      1653 PROA     123      ARG      CZ       CA       0.807600       12.0100           0
      1654 PROA     123      ARG      NH1      N2      -0.862700       14.0100           0
      1655 PROA     123      ARG      HH11     H        0.447800       1.00800           0
      1656 PROA     123      ARG      HH12     H        0.447800       1.00800           0
      1657 PROA     123      ARG      NH2      N2      -0.862700       14.0100           0
      1658 PROA     123      ARG      HH21     H        0.447800       1.00800           0
      1659 PROA     123      ARG      HH22     H        0.447800       1.00800           0
      1660 PROA     123      ARG      C        C        0.734100       12.0100           0
      1661 PROA     123      ARG      O        O       -0.589400       16.0000           0
      1662 PROA     124      ASP      N        N       -0.516300       14.0100           0
      1663 PROA     124      ASP      H        H        0.293600       1.00800           0
      1664 PROA     124      ASP      CA       XC       0.381000E-01   12.0100           0
      1665 PROA     124      ASP      HA       H1       0.880000E-01   1.00800           0
      1666 PROA     124      ASP      CB       2C      -0.303000E-01   12.0100           0
      1667 PROA     124      ASP      HB2      HC      -0.122000E-01   1.00800           0
      1668 PROA     124      ASP      HB3      HC      -0.122000E-01   1.00800           0
      1669 PROA     124      ASP      CG       CO       0.799400       12.0100           0
      1670 PROA     124      ASP      OD1      O2      -0.801400       16.0000           0
      1671 PROA     124      ASP      OD2      O2      -0.801400       16.0000           0
      1672 PROA     124      ASP      C        C        0.536600       12.0100           0
      1673 PROA     124      ASP      O        O       -0.581900       16.0000           0
      1674 PROA     125      VAL      N        N       -0.415700       14.0100           0
      1675 PROA     125      VAL      H        H        0.271900       1.00800           0
      1676 PROA     125      VAL      CA       XC      -0.875000E-01   12.0100           0
      1677 PROA     125      VAL      HA       H1       0.969000E-01   1.00800           0
      1678 PROA     125      VAL      CB       3C       0.298500       12.0100           0
      1679 PROA     125      VAL      HB       HC      -0.297000E-01   1.00800           0
      1680 PROA     125      VAL      CG1      CT      -0.319200       12.0100           0
      1681 PROA     125      VAL      HG11     HC       0.791000E-01   1.00800           0
      1682 PROA     125      VAL      HG12     HC       0.791000E-01   1.00800           0
      1683 PROA     125      VAL      HG13     HC       0.791000E-01   1.00800           0
      1684 PROA     125      VAL      CG2      CT      -0.319200       12.0100           0
      1685 PROA     125      VAL      HG21     HC       0.791000E-01   1.00800           0
      1686 PROA     125      VAL      HG22     HC       0.791000E-01   1.00800           0
      1687 PROA     125      VAL      HG23     HC       0.791000E-01   1.00800           0
      1688 PROA     125      VAL      C        C        0.597300       12.0100           0
      1689 PROA     125      VAL      O        O       -0.567900       16.0000           0
      1690 PROA     126      PRO      N        N       -0.254800       14.0100           0
      1691 PROA     126      PRO      CD       CT       0.192000E-01   12.0100           0
      1692 PROA     126      PRO      HD2      H1       0.391000E-01   1.00800           0
      1693 PROA     126      PRO      HD3      H1       0.391000E-01   1.00800           0
      1694 PROA     126      PRO      CG       CT       0.189000E-01   12.0100           0
      1695 PROA     126      PRO      HG2      HC       0.213000E-01   1.00800           0
      1696 PROA     126      PRO      HG3      HC       0.213000E-01   1.00800           0
      1697 PROA     126      PRO      CB       CT      -0.700000E-02   12.0100           0
      1698 PROA     126      PRO      HB2      HC       0.253000E-01   1.00800           0
      1699 PROA     126      PRO      HB3      HC       0.253000E-01   1.00800           0
      1700 PROA     126      PRO      CA       XC      -0.266000E-01   12.0100           0
      1701 PROA     126      PRO      HA       H1       0.641000E-01   1.00800           0
      1702 PROA     126      PRO      C        C        0.589600       12.0100           0
      1703 PROA     126      PRO      O        O       -0.574800       16.0000           0
      1704 PROA     127      THR      N        N       -0.415700       14.0100           0
      1705 PROA     127      THR      H        H        0.271900       1.00800           0
      1706 PROA     127      THR      CA       XC      -0.389000E-01   12.0100           0
      1707 PROA     127      THR      HA       H1       0.100700       1.00800           0
      1708 PROA     127      THR      CB       3C       0.365400       12.0100           0
      1709 PROA     127      THR      HB       H1       0.430000E-02   1.00800           0
      1710 PROA     127      THR      CG2      CT      -0.243800       12.0100           0
      1711 PROA     127      THR      HG21     HC       0.642000E-01   1.00800           0
      1712 PROA     127      THR      HG22     HC       0.642000E-01   1.00800           0
      1713 PROA     127      THR      HG23     HC       0.642000E-01   1.00800           0
      1714 PROA     127      THR      OG1      OH      -0.676100       16.0000           0
      1715 PROA     127      THR      HG1      HO       0.410200       1.00800           0
      1716 PROA     127      THR      C        C        0.597300       12.0100           0
      1717 PROA     127      THR      O        O       -0.567900       16.0000           0
      1718 PROA     128      TRP      N        N       -0.415700       14.0100           0
      1719 PROA     128      TRP      H        H        0.271900       1.00800           0
      1720 PROA     128      TRP      CA       XC      -0.275000E-01   12.0100           0
      1721 PROA     128      TRP      HA       H1       0.112300       1.00800           0
      1722 PROA     128      TRP      CB       CT      -0.500000E-02   12.0100           0
      1723 PROA     128      TRP      HB2      HC       0.339000E-01   1.00800           0
      1724 PROA     128      TRP      HB3      HC       0.339000E-01   1.00800           0
      1725 PROA     128      TRP      CG       C*      -0.141500       12.0100           0
      1726 PROA     128      TRP      CD1      CW      -0.163800       12.0100           0
      1727 PROA     128      TRP      HD1      H4       0.206200       1.00800           0
      1728 PROA     128      TRP      NE1      NA      -0.341800       14.0100           0
      1729 PROA     128      TRP      HE1      H        0.341200       1.00800           0
      1730 PROA     128      TRP      CE2      CN       0.138000       12.0100           0
      1731 PROA     128      TRP      CZ2      CA      -0.260100       12.0100           0
      1732 PROA     128      TRP      HZ2      HA       0.157200       1.00800           0
      1733 PROA     128      TRP      CH2      CA      -0.113400       12.0100           0
      1734 PROA     128      TRP      HH2      HA       0.141700       1.00800           0
      1735 PROA     128      TRP      CZ3      CA      -0.197200       12.0100           0
      1736 PROA     128      TRP      HZ3      HA       0.144700       1.00800           0
      1737 PROA     128      TRP      CE3      CA      -0.238700       12.0100           0
      1738 PROA     128      TRP      HE3      HA       0.170000       1.00800           0
      1739 PROA     128      TRP      CD2      CB       0.124300       12.0100           0
      1740 PROA     128      TRP      C        C        0.597300       12.0100           0
      1741 PROA     128      TRP      O        O       -0.567900       16.0000           0
      1742 PROA     129      GLU      N        N       -0.516300       14.0100           0
      1743 PROA     129      GLU      H        H        0.293600       1.00800           0
      1744 PROA     129      GLU      CA       XC       0.397000E-01   12.0100           0
      1745 PROA     129      GLU      HA       H1       0.110500       1.00800           0
      1746 PROA     129      GLU      CB       2C       0.560000E-01   12.0100           0
      1747 PROA     129      GLU      HB2      HC      -0.173000E-01   1.00800           0
      1748 PROA     129      GLU      HB3      HC      -0.173000E-01   1.00800           0
      1749 PROA     129      GLU      CG       2C       0.136000E-01   12.0100           0
      1750 PROA     129      GLU      HG2      HC      -0.425000E-01   1.00800           0
      1751 PROA     129      GLU      HG3      HC      -0.425000E-01   1.00800           0
      1752 PROA     129      GLU      CD       CO       0.805400       12.0100           0
      1753 PROA     129      GLU      OE1      O2      -0.818800       16.0000           0
      1754 PROA     129      GLU      OE2      O2      -0.818800       16.0000           0
      1755 PROA     129      GLU      C        C        0.536600       12.0100           0
      1756 PROA     129      GLU      O        O       -0.581900       16.0000           0
      1757 PROA     130      VAL      N        N       -0.415700       14.0100           0
      1758 PROA     130      VAL      H        H        0.271900       1.00800           0
      1759 PROA     130      VAL      CA       XC      -0.875000E-01   12.0100           0
      1760 PROA     130      VAL      HA       H1       0.969000E-01   1.00800           0
      1761 PROA     130      VAL      CB       3C       0.298500       12.0100           0
      1762 PROA     130      VAL      HB       HC      -0.297000E-01   1.00800           0
      1763 PROA     130      VAL      CG1      CT      -0.319200       12.0100           0
      1764 PROA     130      VAL      HG11     HC       0.791000E-01   1.00800           0
      1765 PROA     130      VAL      HG12     HC       0.791000E-01   1.00800           0
      1766 PROA     130      VAL      HG13     HC       0.791000E-01   1.00800           0
      1767 PROA     130      VAL      CG2      CT      -0.319200       12.0100           0
      1768 PROA     130      VAL      HG21     HC       0.791000E-01   1.00800           0
      1769 PROA     130      VAL      HG22     HC       0.791000E-01   1.00800           0
      1770 PROA     130      VAL      HG23     HC       0.791000E-01   1.00800           0
      1771 PROA     130      VAL      C        C        0.597300       12.0100           0
      1772 PROA     130      VAL      O        O       -0.567900       16.0000           0
      1773 PROA     131      ASN      N        N       -0.415700       14.0100           0
      1774 PROA     131      ASN      H        H        0.271900       1.00800           0
      1775 PROA     131      ASN      CA       XC       0.143000E-01   12.0100           0
      1776 PROA     131      ASN      HA       H1       0.104800       1.00800           0
      1777 PROA     131      ASN      CB       2C      -0.204100       12.0100           0
      1778 PROA     131      ASN      HB2      HC       0.797000E-01   1.00800           0
      1779 PROA     131      ASN      HB3      HC       0.797000E-01   1.00800           0
      1780 PROA     131      ASN      CG       C        0.713000       12.0100           0
      1781 PROA     131      ASN      OD1      O       -0.593100       16.0000           0
      1782 PROA     131      ASN      ND2      N       -0.919100       14.0100           0
      1783 PROA     131      ASN      HD21     H        0.419600       1.00800           0
      1784 PROA     131      ASN      HD22     H        0.419600       1.00800           0
      1785 PROA     131      ASN      C        C        0.597300       12.0100           0
      1786 PROA     131      ASN      O        O       -0.567900       16.0000           0
      1787 PROA     132      ILE      N        N       -0.415700       14.0100           0
      1788 PROA     132      ILE      H        H        0.271900       1.00800           0
      1789 PROA     132      ILE      CA       XC      -0.597000E-01   12.0100           0
      1790 PROA     132      ILE      HA       H1       0.869000E-01   1.00800           0
      1791 PROA     132      ILE      CB       3C       0.130300       12.0100           0
      1792 PROA     132      ILE      HB       HC       0.187000E-01   1.00800           0
      1793 PROA     132      ILE      CG2      CT      -0.320400       12.0100           0
      1794 PROA     132      ILE      HG21     HC       0.882000E-01   1.00800           0
      1795 PROA     132      ILE      HG22     HC       0.882000E-01   1.00800           0
      1796 PROA     132      ILE      HG23     HC       0.882000E-01   1.00800           0
      1797 PROA     132      ILE      CG1      2C      -0.430000E-01   12.0100           0
      1798 PROA     132      ILE      HG12     HC       0.236000E-01   1.00800           0
      1799 PROA     132      ILE      HG13     HC       0.236000E-01   1.00800           0
      1800 PROA     132      ILE      CD1      CT      -0.660000E-01   12.0100           0
      1801 PROA     132      ILE      HD11     HC       0.186000E-01   1.00800           0
      1802 PROA     132      ILE      HD12     HC       0.186000E-01   1.00800           0
      1803 PROA     132      ILE      HD13     HC       0.186000E-01   1.00800           0
      1804 PROA     132      ILE      C        C        0.597300       12.0100           0
      1805 PROA     132      ILE      O        O       -0.567900       16.0000           0
      1806 PROA     133      LEU      N        N       -0.415700       14.0100           0
      1807 PROA     133      LEU      H        H        0.271900       1.00800           0
      1808 PROA     133      LEU      CA       XC      -0.518000E-01   12.0100           0
      1809 PROA     133      LEU      HA       H1       0.922000E-01   1.00800           0
      1810 PROA     133      LEU      CB       2C      -0.110200       12.0100           0
      1811 PROA     133      LEU      HB2      HC       0.457000E-01   1.00800           0
      1812 PROA     133      LEU      HB3      HC       0.457000E-01   1.00800           0
      1813 PROA     133      LEU      CG       3C       0.353100       12.0100           0
      1814 PROA     133      LEU      HG       HC      -0.361000E-01   1.00800           0
      1815 PROA     133      LEU      CD1      CT      -0.412100       12.0100           0
      1816 PROA     133      LEU      HD11     HC       0.100000       1.00800           0
      1817 PROA     133      LEU      HD12     HC       0.100000       1.00800           0
      1818 PROA     133      LEU      HD13     HC       0.100000       1.00800           0
      1819 PROA     133      LEU      CD2      CT      -0.412100       12.0100           0
      1820 PROA     133      LEU      HD21     HC       0.100000       1.00800           0
      1821 PROA     133      LEU      HD22     HC       0.100000       1.00800           0
      1822 PROA     133      LEU      HD23     HC       0.100000       1.00800           0
      1823 PROA     133      LEU      C        C        0.597300       12.0100           0
      1824 PROA     133      LEU      O        O       -0.567900       16.0000           0
      1825 PROA     134      LYS      N        N       -0.347900       14.0100           0
      1826 PROA     134      LYS      H        H        0.274700       1.00800           0
      1827 PROA     134      LYS      CA       XC      -0.240000       12.0100           0
      1828 PROA     134      LYS      HA       H1       0.142600       1.00800           0
      1829 PROA     134      LYS      CB       C8      -0.940000E-02   12.0100           0
      1830 PROA     134      LYS      HB2      HC       0.362000E-01   1.00800           0
      1831 PROA     134      LYS      HB3      HC       0.362000E-01   1.00800           0
      1832 PROA     134      LYS      CG       C8       0.187000E-01   12.0100           0
      1833 PROA     134      LYS      HG2      HC       0.103000E-01   1.00800           0
      1834 PROA     134      LYS      HG3      HC       0.103000E-01   1.00800           0
      1835 PROA     134      LYS      CD       C8      -0.479000E-01   12.0100           0
      1836 PROA     134      LYS      HD2      HC       0.621000E-01   1.00800           0
      1837 PROA     134      LYS      HD3      HC       0.621000E-01   1.00800           0
      1838 PROA     134      LYS      CE       C8      -0.143000E-01   12.0100           0
      1839 PROA     134      LYS      HE2      HP       0.113500       1.00800           0
      1840 PROA     134      LYS      HE3      HP       0.113500       1.00800           0
      1841 PROA     134      LYS      NZ       N3      -0.385400       14.0100           0
      1842 PROA     134      LYS      HZ1      H        0.340000       1.00800           0
      1843 PROA     134      LYS      HZ2      H        0.340000       1.00800           0
      1844 PROA     134      LYS      HZ3      H        0.340000       1.00800           0
      1845 PROA     134      LYS      C        C        0.734100       12.0100           0
      1846 PROA     134      LYS      O        O       -0.589400       16.0000           0
      1847 PROA     135      SER      N        N       -0.415700       14.0100           0
      1848 PROA     135      SER      H        H        0.271900       1.00800           0
      1849 PROA     135      SER      CA       XC      -0.249000E-01   12.0100           0
      1850 PROA     135      SER      HA       H1       0.843000E-01   1.00800           0
      1851 PROA     135      SER      CB       2C       0.211700       12.0100           0
      1852 PROA     135      SER      HB2      H1       0.352000E-01   1.00800           0
      1853 PROA     135      SER      HB3      H1       0.352000E-01   1.00800           0
      1854 PROA     135      SER      OG       OH      -0.654600       16.0000           0
      1855 PROA     135      SER      HG       HO       0.427500       1.00800           0
      1856 PROA     135      SER      C        C        0.597300       12.0100           0
      1857 PROA     135      SER      O        O       -0.567900       16.0000           0
      1858 PROA     136      ILE      N        N       -0.415700       14.0100           0
      1859 PROA     136      ILE      H        H        0.271900       1.00800           0
      1860 PROA     136      ILE      CA       XC      -0.597000E-01   12.0100           0
      1861 PROA     136      ILE      HA       H1       0.869000E-01   1.00800           0
      1862 PROA     136      ILE      CB       3C       0.130300       12.0100           0
      1863 PROA     136      ILE      HB       HC       0.187000E-01   1.00800           0
      1864 PROA     136      ILE      CG2      CT      -0.320400       12.0100           0
      1865 PROA     136      ILE      HG21     HC       0.882000E-01   1.00800           0
      1866 PROA     136      ILE      HG22     HC       0.882000E-01   1.00800           0
      1867 PROA     136      ILE      HG23     HC       0.882000E-01   1.00800           0
      1868 PROA     136      ILE      CG1      2C      -0.430000E-01   12.0100           0
      1869 PROA     136      ILE      HG12     HC       0.236000E-01   1.00800           0
      1870 PROA     136      ILE      HG13     HC       0.236000E-01   1.00800           0
      1871 PROA     136      ILE      CD1      CT      -0.660000E-01   12.0100           0
      1872 PROA     136      ILE      HD11     HC       0.186000E-01   1.00800           0
      1873 PROA     136      ILE      HD12     HC       0.186000E-01   1.00800           0
      1874 PROA     136      ILE      HD13     HC       0.186000E-01   1.00800           0
      1875 PROA     136      ILE      C        C        0.597300       12.0100           0
      1876 PROA     136      ILE      O        O       -0.567900       16.0000           0
      1877 PROA     137      VAL      N        N       -0.415700       14.0100           0
      1878 PROA     137      VAL      H        H        0.271900       1.00800           0
      1879 PROA     137      VAL      CA       XC      -0.875000E-01   12.0100           0
      1880 PROA     137      VAL      HA       H1       0.969000E-01   1.00800           0
      1881 PROA     137      VAL      CB       3C       0.298500       12.0100           0
      1882 PROA     137      VAL      HB       HC      -0.297000E-01   1.00800           0
      1883 PROA     137      VAL      CG1      CT      -0.319200       12.0100           0
      1884 PROA     137      VAL      HG11     HC       0.791000E-01   1.00800           0
      1885 PROA     137      VAL      HG12     HC       0.791000E-01   1.00800           0
      1886 PROA     137      VAL      HG13     HC       0.791000E-01   1.00800           0
      1887 PROA     137      VAL      CG2      CT      -0.319200       12.0100           0
      1888 PROA     137      VAL      HG21     HC       0.791000E-01   1.00800           0
      1889 PROA     137      VAL      HG22     HC       0.791000E-01   1.00800           0
      1890 PROA     137      VAL      HG23     HC       0.791000E-01   1.00800           0
      1891 PROA     137      VAL      C        C        0.597300       12.0100           0
      1892 PROA     137      VAL      O        O       -0.567900       16.0000           0
      1893 PROA     138      GLY      N        N       -0.415700       14.0100           0
      1894 PROA     138      GLY      H        H        0.271900       1.00800           0
      1895 PROA     138      GLY      CA       XC      -0.252000E-01   12.0100           0
      1896 PROA     138      GLY      HA2      H1       0.698000E-01   1.00800           0
      1897 PROA     138      GLY      HA3      H1       0.698000E-01   1.00800           0
      1898 PROA     138      GLY      C        C        0.597300       12.0100           0
      1899 PROA     138      GLY      O        O       -0.567900       16.0000           0
      1900 PROA     139      GLN      N        N       -0.415700       14.0100           0
      1901 PROA     139      GLN      H        H        0.271900       1.00800           0
      1902 PROA     139      GLN      CA       XC      -0.310000E-02   12.0100           0
      1903 PROA     139      GLN      HA       H1       0.850000E-01   1.00800           0
      1904 PROA     139      GLN      CB       2C      -0.360000E-02   12.0100           0
      1905 PROA     139      GLN      HB2      HC       0.171000E-01   1.00800           0
      1906 PROA     139      GLN      HB3      HC       0.171000E-01   1.00800           0
      1907 PROA     139      GLN      CG       2C      -0.645000E-01   12.0100           0
      1908 PROA     139      GLN      HG2      HC       0.352000E-01   1.00800           0
      1909 PROA     139      GLN      HG3      HC       0.352000E-01   1.00800           0
      1910 PROA     139      GLN      CD       C        0.695100       12.0100           0
      1911 PROA     139      GLN      OE1      O       -0.608600       16.0000           0
      1912 PROA     139      GLN      NE2      N       -0.940700       14.0100           0
      1913 PROA     139      GLN      HE21     H        0.425100       1.00800           0
      1914 PROA     139      GLN      HE22     H        0.425100       1.00800           0
      1915 PROA     139      GLN      C        C        0.597300       12.0100           0
      1916 PROA     139      GLN      O        O       -0.567900       16.0000           0
      1917 PROA     140      LEU      N        N       -0.415700       14.0100           0
      1918 PROA     140      LEU      H        H        0.271900       1.00800           0
      1919 PROA     140      LEU      CA       XC      -0.518000E-01   12.0100           0
      1920 PROA     140      LEU      HA       H1       0.922000E-01   1.00800           0
      1921 PROA     140      LEU      CB       2C      -0.110200       12.0100           0
      1922 PROA     140      LEU      HB2      HC       0.457000E-01   1.00800           0
      1923 PROA     140      LEU      HB3      HC       0.457000E-01   1.00800           0
      1924 PROA     140      LEU      CG       3C       0.353100       12.0100           0
      1925 PROA     140      LEU      HG       HC      -0.361000E-01   1.00800           0
      1926 PROA     140      LEU      CD1      CT      -0.412100       12.0100           0
      1927 PROA     140      LEU      HD11     HC       0.100000       1.00800           0
      1928 PROA     140      LEU      HD12     HC       0.100000       1.00800           0
      1929 PROA     140      LEU      HD13     HC       0.100000       1.00800           0
      1930 PROA     140      LEU      CD2      CT      -0.412100       12.0100           0
      1931 PROA     140      LEU      HD21     HC       0.100000       1.00800           0
      1932 PROA     140      LEU      HD22     HC       0.100000       1.00800           0
      1933 PROA     140      LEU      HD23     HC       0.100000       1.00800           0
      1934 PROA     140      LEU      C        C        0.597300       12.0100           0
      1935 PROA     140      LEU      O        O       -0.567900       16.0000           0
      1936 PROA     141      GLN      N        N       -0.415700       14.0100           0
      1937 PROA     141      GLN      H        H        0.271900       1.00800           0
      1938 PROA     141      GLN      CA       XC      -0.310000E-02   12.0100           0
      1939 PROA     141      GLN      HA       H1       0.850000E-01   1.00800           0
      1940 PROA     141      GLN      CB       2C      -0.360000E-02   12.0100           0
      1941 PROA     141      GLN      HB2      HC       0.171000E-01   1.00800           0
      1942 PROA     141      GLN      HB3      HC       0.171000E-01   1.00800           0
      1943 PROA     141      GLN      CG       2C      -0.645000E-01   12.0100           0
      1944 PROA     141      GLN      HG2      HC       0.352000E-01   1.00800           0
      1945 PROA     141      GLN      HG3      HC       0.352000E-01   1.00800           0
      1946 PROA     141      GLN      CD       C        0.695100       12.0100           0
      1947 PROA     141      GLN      OE1      O       -0.608600       16.0000           0
      1948 PROA     141      GLN      NE2      N       -0.940700       14.0100           0
      1949 PROA     141      GLN      HE21     H        0.425100       1.00800           0
      1950 PROA     141      GLN      HE22     H        0.425100       1.00800           0
      1951 PROA     141      GLN      C        C        0.597300       12.0100           0
      1952 PROA     141      GLN      O        O       -0.567900       16.0000           0
      1953 PROA     142      VAL      N        N       -0.415700       14.0100           0
      1954 PROA     142      VAL      H        H        0.271900       1.00800           0
      1955 PROA     142      VAL      CA       XC      -0.875000E-01   12.0100           0
      1956 PROA     142      VAL      HA       H1       0.969000E-01   1.00800           0
      1957 PROA     142      VAL      CB       3C       0.298500       12.0100           0
      1958 PROA     142      VAL      HB       HC      -0.297000E-01   1.00800           0
      1959 PROA     142      VAL      CG1      CT      -0.319200       12.0100           0
      1960 PROA     142      VAL      HG11     HC       0.791000E-01   1.00800           0
      1961 PROA     142      VAL      HG12     HC       0.791000E-01   1.00800           0
      1962 PROA     142      VAL      HG13     HC       0.791000E-01   1.00800           0
      1963 PROA     142      VAL      CG2      CT      -0.319200       12.0100           0
      1964 PROA     142      VAL      HG21     HC       0.791000E-01   1.00800           0
      1965 PROA     142      VAL      HG22     HC       0.791000E-01   1.00800           0
      1966 PROA     142      VAL      HG23     HC       0.791000E-01   1.00800           0
      1967 PROA     142      VAL      C        C        0.597300       12.0100           0
      1968 PROA     142      VAL      O        O       -0.567900       16.0000           0
      1969 PROA     143      ASP      N        N       -0.516300       14.0100           0
      1970 PROA     143      ASP      H        H        0.293600       1.00800           0
      1971 PROA     143      ASP      CA       XC       0.381000E-01   12.0100           0
      1972 PROA     143      ASP      HA       H1       0.880000E-01   1.00800           0
      1973 PROA     143      ASP      CB       2C      -0.303000E-01   12.0100           0
      1974 PROA     143      ASP      HB2      HC      -0.122000E-01   1.00800           0
      1975 PROA     143      ASP      HB3      HC      -0.122000E-01   1.00800           0
      1976 PROA     143      ASP      CG       CO       0.799400       12.0100           0
      1977 PROA     143      ASP      OD1      O2      -0.801400       16.0000           0
      1978 PROA     143      ASP      OD2      O2      -0.801400       16.0000           0
      1979 PROA     143      ASP      C        C        0.536600       12.0100           0
      1980 PROA     143      ASP      O        O       -0.581900       16.0000           0
      1981 PROA     144      THR      N        N       -0.415700       14.0100           0
      1982 PROA     144      THR      H        H        0.271900       1.00800           0
      1983 PROA     144      THR      CA       XC      -0.389000E-01   12.0100           0
      1984 PROA     144      THR      HA       H1       0.100700       1.00800           0
      1985 PROA     144      THR      CB       3C       0.365400       12.0100           0
      1986 PROA     144      THR      HB       H1       0.430000E-02   1.00800           0
      1987 PROA     144      THR      CG2      CT      -0.243800       12.0100           0
      1988 PROA     144      THR      HG21     HC       0.642000E-01   1.00800           0
      1989 PROA     144      THR      HG22     HC       0.642000E-01   1.00800           0
      1990 PROA     144      THR      HG23     HC       0.642000E-01   1.00800           0
      1991 PROA     144      THR      OG1      OH      -0.676100       16.0000           0
      1992 PROA     144      THR      HG1      HO       0.410200       1.00800           0
      1993 PROA     144      THR      C        C        0.597300       12.0100           0
      1994 PROA     144      THR      O        O       -0.567900       16.0000           0
      1995 PROA     145      GLN      N        N       -0.415700       14.0100           0
      1996 PROA     145      GLN      H        H        0.271900       1.00800           0
      1997 PROA     145      GLN      CA       XC      -0.310000E-02   12.0100           0
      1998 PROA     145      GLN      HA       H1       0.850000E-01   1.00800           0
      1999 PROA     145      GLN      CB       2C      -0.360000E-02   12.0100           0
      2000 PROA     145      GLN      HB2      HC       0.171000E-01   1.00800           0
      2001 PROA     145      GLN      HB3      HC       0.171000E-01   1.00800           0
      2002 PROA     145      GLN      CG       2C      -0.645000E-01   12.0100           0
      2003 PROA     145      GLN      HG2      HC       0.352000E-01   1.00800           0
      2004 PROA     145      GLN      HG3      HC       0.352000E-01   1.00800           0
      2005 PROA     145      GLN      CD       C        0.695100       12.0100           0
      2006 PROA     145      GLN      OE1      O       -0.608600       16.0000           0
      2007 PROA     145      GLN      NE2      N       -0.940700       14.0100           0
      2008 PROA     145      GLN      HE21     H        0.425100       1.00800           0
      2009 PROA     145      GLN      HE22     H        0.425100       1.00800           0
      2010 PROA     145      GLN      C        C        0.597300       12.0100           0
      2011 PROA     145      GLN      O        O       -0.567900       16.0000           0
      2012 PROA     146      GLY      N        N       -0.415700       14.0100           0
      2013 PROA     146      GLY      H        H        0.271900       1.00800           0
      2014 PROA     146      GLY      CA       XC      -0.252000E-01   12.0100           0
      2015 PROA     146      GLY      HA2      H1       0.698000E-01   1.00800           0
      2016 PROA     146      GLY      HA3      H1       0.698000E-01   1.00800           0
      2017 PROA     146      GLY      C        C        0.597300       12.0100           0
      2018 PROA     146      GLY      O        O       -0.567900       16.0000           0
      2019 PROA     147      GLU      N        N       -0.516300       14.0100           0
      2020 PROA     147      GLU      H        H        0.293600       1.00800           0
      2021 PROA     147      GLU      CA       XC       0.397000E-01   12.0100           0
      2022 PROA     147      GLU      HA       H1       0.110500       1.00800           0
      2023 PROA     147      GLU      CB       2C       0.560000E-01   12.0100           0
      2024 PROA     147      GLU      HB2      HC      -0.173000E-01   1.00800           0
      2025 PROA     147      GLU      HB3      HC      -0.173000E-01   1.00800           0
      2026 PROA     147      GLU      CG       2C       0.136000E-01   12.0100           0
      2027 PROA     147      GLU      HG2      HC      -0.425000E-01   1.00800           0
      2028 PROA     147      GLU      HG3      HC      -0.425000E-01   1.00800           0
      2029 PROA     147      GLU      CD       CO       0.805400       12.0100           0
      2030 PROA     147      GLU      OE1      O2      -0.818800       16.0000           0
      2031 PROA     147      GLU      OE2      O2      -0.818800       16.0000           0
      2032 PROA     147      GLU      C        C        0.536600       12.0100           0
      2033 PROA     147      GLU      O        O       -0.581900       16.0000           0
      2034 PROA     148      ASN      N        N       -0.415700       14.0100           0
      2035 PROA     148      ASN      H        H        0.271900       1.00800           0
      2036 PROA     148      ASN      CA       XC       0.143000E-01   12.0100           0
      2037 PROA     148      ASN      HA       H1       0.104800       1.00800           0
      2038 PROA     148      ASN      CB       2C      -0.204100       12.0100           0
      2039 PROA     148      ASN      HB2      HC       0.797000E-01   1.00800           0
      2040 PROA     148      ASN      HB3      HC       0.797000E-01   1.00800           0
      2041 PROA     148      ASN      CG       C        0.713000       12.0100           0
      2042 PROA     148      ASN      OD1      O       -0.593100       16.0000           0
      2043 PROA     148      ASN      ND2      N       -0.919100       14.0100           0
      2044 PROA     148      ASN      HD21     H        0.419600       1.00800           0
      2045 PROA     148      ASN      HD22     H        0.419600       1.00800           0
      2046 PROA     148      ASN      C        C        0.597300       12.0100           0
      2047 PROA     148      ASN      O        O       -0.567900       16.0000           0
      2048 PROA     149      ALA      N        N       -0.415700       14.0100           0
      2049 PROA     149      ALA      H        H        0.271900       1.00800           0
      2050 PROA     149      ALA      CA       XC       0.337000E-01   12.0100           0
      2051 PROA     149      ALA      HA       H1       0.823000E-01   1.00800           0
      2052 PROA     149      ALA      CB       CT      -0.182500       12.0100           0
      2053 PROA     149      ALA      HB1      HC       0.603000E-01   1.00800           0
      2054 PROA     149      ALA      HB2      HC       0.603000E-01   1.00800           0
      2055 PROA     149      ALA      HB3      HC       0.603000E-01   1.00800           0
      2056 PROA     149      ALA      C        C        0.597300       12.0100           0
      2057 PROA     149      ALA      O        O       -0.567900       16.0000           0
      2058 PROA     150      VAL      N        N       -0.415700       14.0100           0
      2059 PROA     150      VAL      H        H        0.271900       1.00800           0
      2060 PROA     150      VAL      CA       XC      -0.875000E-01   12.0100           0
      2061 PROA     150      VAL      HA       H1       0.969000E-01   1.00800           0
      2062 PROA     150      VAL      CB       3C       0.298500       12.0100           0
      2063 PROA     150      VAL      HB       HC      -0.297000E-01   1.00800           0
      2064 PROA     150      VAL      CG1      CT      -0.319200       12.0100           0
      2065 PROA     150      VAL      HG11     HC       0.791000E-01   1.00800           0
      2066 PROA     150      VAL      HG12     HC       0.791000E-01   1.00800           0
      2067 PROA     150      VAL      HG13     HC       0.791000E-01   1.00800           0
      2068 PROA     150      VAL      CG2      CT      -0.319200       12.0100           0
      2069 PROA     150      VAL      HG21     HC       0.791000E-01   1.00800           0
      2070 PROA     150      VAL      HG22     HC       0.791000E-01   1.00800           0
      2071 PROA     150      VAL      HG23     HC       0.791000E-01   1.00800           0
      2072 PROA     150      VAL      C        C        0.597300       12.0100           0
      2073 PROA     150      VAL      O        O       -0.567900       16.0000           0
      2074 PROA     151      LYS      N        N       -0.347900       14.0100           0
      2075 PROA     151      LYS      H        H        0.274700       1.00800           0
      2076 PROA     151      LYS      CA       XC      -0.240000       12.0100           0
      2077 PROA     151      LYS      HA       H1       0.142600       1.00800           0
      2078 PROA     151      LYS      CB       C8      -0.940000E-02   12.0100           0
      2079 PROA     151      LYS      HB2      HC       0.362000E-01   1.00800           0
      2080 PROA     151      LYS      HB3      HC       0.362000E-01   1.00800           0
      2081 PROA     151      LYS      CG       C8       0.187000E-01   12.0100           0
      2082 PROA     151      LYS      HG2      HC       0.103000E-01   1.00800           0
      2083 PROA     151      LYS      HG3      HC       0.103000E-01   1.00800           0
      2084 PROA     151      LYS      CD       C8      -0.479000E-01   12.0100           0
      2085 PROA     151      LYS      HD2      HC       0.621000E-01   1.00800           0
      2086 PROA     151      LYS      HD3      HC       0.621000E-01   1.00800           0
      2087 PROA     151      LYS      CE       C8      -0.143000E-01   12.0100           0
      2088 PROA     151      LYS      HE2      HP       0.113500       1.00800           0
      2089 PROA     151      LYS      HE3      HP       0.113500       1.00800           0
      2090 PROA     151      LYS      NZ       N3      -0.385400       14.0100           0
      2091 PROA     151      LYS      HZ1      H        0.340000       1.00800           0
      2092 PROA     151      LYS      HZ2      H        0.340000       1.00800           0
      2093 PROA     151      LYS      HZ3      H        0.340000       1.00800           0
      2094 PROA     151      LYS      C        C        0.734100       12.0100           0
      2095 PROA     151      LYS      O        O       -0.589400       16.0000           0
      2096 PROA     152      VAL      N        N       -0.415700       14.0100           0
      2097 PROA     152      VAL      H        H        0.271900       1.00800           0
      2098 PROA     152      VAL      CA       XC      -0.875000E-01   12.0100           0
      2099 PROA     152      VAL      HA       H1       0.969000E-01   1.00800           0
      2100 PROA     152      VAL      CB       3C       0.298500       12.0100           0
      2101 PROA     152      VAL      HB       HC      -0.297000E-01   1.00800           0
      2102 PROA     152      VAL      CG1      CT      -0.319200       12.0100           0
      2103 PROA     152      VAL      HG11     HC       0.791000E-01   1.00800           0
      2104 PROA     152      VAL      HG12     HC       0.791000E-01   1.00800           0
      2105 PROA     152      VAL      HG13     HC       0.791000E-01   1.00800           0
      2106 PROA     152      VAL      CG2      CT      -0.319200       12.0100           0
      2107 PROA     152      VAL      HG21     HC       0.791000E-01   1.00800           0
      2108 PROA     152      VAL      HG22     HC       0.791000E-01   1.00800           0
      2109 PROA     152      VAL      HG23     HC       0.791000E-01   1.00800           0
      2110 PROA     152      VAL      C        C        0.597300       12.0100           0
      2111 PROA     152      VAL      O        O       -0.567900       16.0000           0
      2112 PROA     153      ASN      N        N       -0.415700       14.0100           0
      2113 PROA     153      ASN      H        H        0.271900       1.00800           0
      2114 PROA     153      ASN      CA       XC       0.143000E-01   12.0100           0
      2115 PROA     153      ASN      HA       H1       0.104800       1.00800           0
      2116 PROA     153      ASN      CB       2C      -0.204100       12.0100           0
      2117 PROA     153      ASN      HB2      HC       0.797000E-01   1.00800           0
      2118 PROA     153      ASN      HB3      HC       0.797000E-01   1.00800           0
      2119 PROA     153      ASN      CG       C        0.713000       12.0100           0
      2120 PROA     153      ASN      OD1      O       -0.593100       16.0000           0
      2121 PROA     153      ASN      ND2      N       -0.919100       14.0100           0
      2122 PROA     153      ASN      HD21     H        0.419600       1.00800           0
      2123 PROA     153      ASN      HD22     H        0.419600       1.00800           0
      2124 PROA     153      ASN      C        C        0.597300       12.0100           0
      2125 PROA     153      ASN      O        O       -0.567900       16.0000           0
      2126 PROA     154      SER      N        N       -0.415700       14.0100           0
      2127 PROA     154      SER      H        H        0.271900       1.00800           0
      2128 PROA     154      SER      CA       XC      -0.249000E-01   12.0100           0
      2129 PROA     154      SER      HA       H1       0.843000E-01   1.00800           0
      2130 PROA     154      SER      CB       2C       0.211700       12.0100           0
      2131 PROA     154      SER      HB2      H1       0.352000E-01   1.00800           0
      2132 PROA     154      SER      HB3      H1       0.352000E-01   1.00800           0
      2133 PROA     154      SER      OG       OH      -0.654600       16.0000           0
      2134 PROA     154      SER      HG       HO       0.427500       1.00800           0
      2135 PROA     154      SER      C        C        0.597300       12.0100           0
      2136 PROA     154      SER      O        O       -0.567900       16.0000           0
      2137 PROA     155      VAL      N        N       -0.415700       14.0100           0
      2138 PROA     155      VAL      H        H        0.271900       1.00800           0
      2139 PROA     155      VAL      CA       XC      -0.875000E-01   12.0100           0
      2140 PROA     155      VAL      HA       H1       0.969000E-01   1.00800           0
      2141 PROA     155      VAL      CB       3C       0.298500       12.0100           0
      2142 PROA     155      VAL      HB       HC      -0.297000E-01   1.00800           0
      2143 PROA     155      VAL      CG1      CT      -0.319200       12.0100           0
      2144 PROA     155      VAL      HG11     HC       0.791000E-01   1.00800           0
      2145 PROA     155      VAL      HG12     HC       0.791000E-01   1.00800           0
      2146 PROA     155      VAL      HG13     HC       0.791000E-01   1.00800           0
      2147 PROA     155      VAL      CG2      CT      -0.319200       12.0100           0
      2148 PROA     155      VAL      HG21     HC       0.791000E-01   1.00800           0
      2149 PROA     155      VAL      HG22     HC       0.791000E-01   1.00800           0
      2150 PROA     155      VAL      HG23     HC       0.791000E-01   1.00800           0
      2151 PROA     155      VAL      C        C        0.597300       12.0100           0
      2152 PROA     155      VAL      O        O       -0.567900       16.0000           0
      2153 PROA     156      GLN      N        N       -0.415700       14.0100           0
      2154 PROA     156      GLN      H        H        0.271900       1.00800           0
      2155 PROA     156      GLN      CA       XC      -0.310000E-02   12.0100           0
      2156 PROA     156      GLN      HA       H1       0.850000E-01   1.00800           0
      2157 PROA     156      GLN      CB       2C      -0.360000E-02   12.0100           0
      2158 PROA     156      GLN      HB2      HC       0.171000E-01   1.00800           0
      2159 PROA     156      GLN      HB3      HC       0.171000E-01   1.00800           0
      2160 PROA     156      GLN      CG       2C      -0.645000E-01   12.0100           0
      2161 PROA     156      GLN      HG2      HC       0.352000E-01   1.00800           0
      2162 PROA     156      GLN      HG3      HC       0.352000E-01   1.00800           0
      2163 PROA     156      GLN      CD       C        0.695100       12.0100           0
      2164 PROA     156      GLN      OE1      O       -0.608600       16.0000           0
      2165 PROA     156      GLN      NE2      N       -0.940700       14.0100           0
      2166 PROA     156      GLN      HE21     H        0.425100       1.00800           0
      2167 PROA     156      GLN      HE22     H        0.425100       1.00800           0
      2168 PROA     156      GLN      C        C        0.597300       12.0100           0
      2169 PROA     156      GLN      O        O       -0.567900       16.0000           0
      2170 PROA     157      VAL      N        N       -0.415700       14.0100           0
      2171 PROA     157      VAL      H        H        0.271900       1.00800           0
      2172 PROA     157      VAL      CA       XC      -0.875000E-01   12.0100           0
      2173 PROA     157      VAL      HA       H1       0.969000E-01   1.00800           0
      2174 PROA     157      VAL      CB       3C       0.298500       12.0100           0
      2175 PROA     157      VAL      HB       HC      -0.297000E-01   1.00800           0
      2176 PROA     157      VAL      CG1      CT      -0.319200       12.0100           0
      2177 PROA     157      VAL      HG11     HC       0.791000E-01   1.00800           0
      2178 PROA     157      VAL      HG12     HC       0.791000E-01   1.00800           0
      2179 PROA     157      VAL      HG13     HC       0.791000E-01   1.00800           0
      2180 PROA     157      VAL      CG2      CT      -0.319200       12.0100           0
      2181 PROA     157      VAL      HG21     HC       0.791000E-01   1.00800           0
      2182 PROA     157      VAL      HG22     HC       0.791000E-01   1.00800           0
      2183 PROA     157      VAL      HG23     HC       0.791000E-01   1.00800           0
      2184 PROA     157      VAL      C        C        0.597300       12.0100           0
      2185 PROA     157      VAL      O        O       -0.567900       16.0000           0
      2186 PROA     158      PRO      N        N       -0.254800       14.0100           0
      2187 PROA     158      PRO      CD       CT       0.192000E-01   12.0100           0
      2188 PROA     158      PRO      HD2      H1       0.391000E-01   1.00800           0
      2189 PROA     158      PRO      HD3      H1       0.391000E-01   1.00800           0
      2190 PROA     158      PRO      CG       CT       0.189000E-01   12.0100           0
      2191 PROA     158      PRO      HG2      HC       0.213000E-01   1.00800           0
      2192 PROA     158      PRO      HG3      HC       0.213000E-01   1.00800           0
      2193 PROA     158      PRO      CB       CT      -0.700000E-02   12.0100           0
      2194 PROA     158      PRO      HB2      HC       0.253000E-01   1.00800           0
      2195 PROA     158      PRO      HB3      HC       0.253000E-01   1.00800           0
      2196 PROA     158      PRO      CA       XC      -0.266000E-01   12.0100           0
      2197 PROA     158      PRO      HA       H1       0.641000E-01   1.00800           0
      2198 PROA     158      PRO      C        C        0.589600       12.0100           0
      2199 PROA     158      PRO      O        O       -0.574800       16.0000           0
      2200 PROA     159      THR      N        N       -0.415700       14.0100           0
      2201 PROA     159      THR      H        H        0.271900       1.00800           0
      2202 PROA     159      THR      CA       XC      -0.389000E-01   12.0100           0
      2203 PROA     159      THR      HA       H1       0.100700       1.00800           0
      2204 PROA     159      THR      CB       3C       0.365400       12.0100           0
      2205 PROA     159      THR      HB       H1       0.430000E-02   1.00800           0
      2206 PROA     159      THR      CG2      CT      -0.243800       12.0100           0
      2207 PROA     159      THR      HG21     HC       0.642000E-01   1.00800           0
      2208 PROA     159      THR      HG22     HC       0.642000E-01   1.00800           0
      2209 PROA     159      THR      HG23     HC       0.642000E-01   1.00800           0
      2210 PROA     159      THR      OG1      OH      -0.676100       16.0000           0
      2211 PROA     159      THR      HG1      HO       0.410200       1.00800           0
      2212 PROA     159      THR      C        C        0.597300       12.0100           0
      2213 PROA     159      THR      O        O       -0.567900       16.0000           0
      2214 PROA     160      ASP      N        N       -0.516300       14.0100           0
      2215 PROA     160      ASP      H        H        0.293600       1.00800           0
      2216 PROA     160      ASP      CA       XC       0.381000E-01   12.0100           0
      2217 PROA     160      ASP      HA       H1       0.880000E-01   1.00800           0
      2218 PROA     160      ASP      CB       2C      -0.303000E-01   12.0100           0
      2219 PROA     160      ASP      HB2      HC      -0.122000E-01   1.00800           0
      2220 PROA     160      ASP      HB3      HC      -0.122000E-01   1.00800           0
      2221 PROA     160      ASP      CG       CO       0.799400       12.0100           0
      2222 PROA     160      ASP      OD1      O2      -0.801400       16.0000           0
      2223 PROA     160      ASP      OD2      O2      -0.801400       16.0000           0
      2224 PROA     160      ASP      C        C        0.536600       12.0100           0
      2225 PROA     160      ASP      O        O       -0.581900       16.0000           0
      2226 PROA     161      ASP      N        N       -0.516300       14.0100           0
      2227 PROA     161      ASP      H        H        0.293600       1.00800           0
      2228 PROA     161      ASP      CA       XC       0.381000E-01   12.0100           0
      2229 PROA     161      ASP      HA       H1       0.880000E-01   1.00800           0
      2230 PROA     161      ASP      CB       2C      -0.303000E-01   12.0100           0
      2231 PROA     161      ASP      HB2      HC      -0.122000E-01   1.00800           0
      2232 PROA     161      ASP      HB3      HC      -0.122000E-01   1.00800           0
      2233 PROA     161      ASP      CG       CO       0.799400       12.0100           0
      2234 PROA     161      ASP      OD1      O2      -0.801400       16.0000           0
      2235 PROA     161      ASP      OD2      O2      -0.801400       16.0000           0
      2236 PROA     161      ASP      C        C        0.536600       12.0100           0
      2237 PROA     161      ASP      O        O       -0.581900       16.0000           0
      2238 PROA     162      GLU      N        N       -0.516300       14.0100           0
      2239 PROA     162      GLU      H        H        0.293600       1.00800           0
      2240 PROA     162      GLU      CA       XC       0.397000E-01   12.0100           0
      2241 PROA     162      GLU      HA       H1       0.110500       1.00800           0
      2242 PROA     162      GLU      CB       2C       0.560000E-01   12.0100           0
      2243 PROA     162      GLU      HB2      HC      -0.173000E-01   1.00800           0
      2244 PROA     162      GLU      HB3      HC      -0.173000E-01   1.00800           0
      2245 PROA     162      GLU      CG       2C       0.136000E-01   12.0100           0
      2246 PROA     162      GLU      HG2      HC      -0.425000E-01   1.00800           0
      2247 PROA     162      GLU      HG3      HC      -0.425000E-01   1.00800           0
      2248 PROA     162      GLU      CD       CO       0.805400       12.0100           0
      2249 PROA     162      GLU      OE1      O2      -0.818800       16.0000           0
      2250 PROA     162      GLU      OE2      O2      -0.818800       16.0000           0
      2251 PROA     162      GLU      C        C        0.536600       12.0100           0
      2252 PROA     162      GLU      O        O       -0.581900       16.0000           0
      2253 PROA     163      PRO      N        N       -0.254800       14.0100           0
      2254 PROA     163      PRO      CD       CT       0.192000E-01   12.0100           0
      2255 PROA     163      PRO      HD2      H1       0.391000E-01   1.00800           0
      2256 PROA     163      PRO      HD3      H1       0.391000E-01   1.00800           0
      2257 PROA     163      PRO      CG       CT       0.189000E-01   12.0100           0
      2258 PROA     163      PRO      HG2      HC       0.213000E-01   1.00800           0
      2259 PROA     163      PRO      HG3      HC       0.213000E-01   1.00800           0
      2260 PROA     163      PRO      CB       CT      -0.700000E-02   12.0100           0
      2261 PROA     163      PRO      HB2      HC       0.253000E-01   1.00800           0
      2262 PROA     163      PRO      HB3      HC       0.253000E-01   1.00800           0
      2263 PROA     163      PRO      CA       XC      -0.266000E-01   12.0100           0
      2264 PROA     163      PRO      HA       H1       0.641000E-01   1.00800           0
      2265 PROA     163      PRO      C        C        0.589600       12.0100           0
      2266 PROA     163      PRO      O        O       -0.574800       16.0000           0
      2267 PROA     164      TYR      N        N       -0.415700       14.0100           0
      2268 PROA     164      TYR      H        H        0.271900       1.00800           0
      2269 PROA     164      TYR      CA       XC      -0.140000E-02   12.0100           0
      2270 PROA     164      TYR      HA       H1       0.876000E-01   1.00800           0
      2271 PROA     164      TYR      CB       CT      -0.152000E-01   12.0100           0
      2272 PROA     164      TYR      HB2      HC       0.295000E-01   1.00800           0
      2273 PROA     164      TYR      HB3      HC       0.295000E-01   1.00800           0
      2274 PROA     164      TYR      CG       CA      -0.110000E-02   12.0100           0
      2275 PROA     164      TYR      CD1      CA      -0.190600       12.0100           0
      2276 PROA     164      TYR      HD1      HA       0.169900       1.00800           0
      2277 PROA     164      TYR      CE1      CA      -0.234100       12.0100           0
      2278 PROA     164      TYR      HE1      HA       0.165600       1.00800           0
      2279 PROA     164      TYR      CZ       C        0.322600       12.0100           0
      2280 PROA     164      TYR      OH       OH      -0.557900       16.0000           0
      2281 PROA     164      TYR      HH       HO       0.399200       1.00800           0
      2282 PROA     164      TYR      CE2      CA      -0.234100       12.0100           0
      2283 PROA     164      TYR      HE2      HA       0.165600       1.00800           0
      2284 PROA     164      TYR      CD2      CA      -0.190600       12.0100           0
      2285 PROA     164      TYR      HD2      HA       0.169900       1.00800           0
      2286 PROA     164      TYR      C        C        0.597300       12.0100           0
      2287 PROA     164      TYR      O        O       -0.567900       16.0000           0
      2288 PROA     165      ALA      N        N       -0.415700       14.0100           0
      2289 PROA     165      ALA      H        H        0.271900       1.00800           0
      2290 PROA     165      ALA      CA       XC       0.337000E-01   12.0100           0
      2291 PROA     165      ALA      HA       H1       0.823000E-01   1.00800           0
      2292 PROA     165      ALA      CB       CT      -0.182500       12.0100           0
      2293 PROA     165      ALA      HB1      HC       0.603000E-01   1.00800           0
      2294 PROA     165      ALA      HB2      HC       0.603000E-01   1.00800           0
      2295 PROA     165      ALA      HB3      HC       0.603000E-01   1.00800           0
      2296 PROA     165      ALA      C        C        0.597300       12.0100           0
      2297 PROA     165      ALA      O        O       -0.567900       16.0000           0
      2298 PROA     166      SER      N        N       -0.415700       14.0100           0
      2299 PROA     166      SER      H        H        0.271900       1.00800           0
      2300 PROA     166      SER      CA       XC      -0.249000E-01   12.0100           0
      2301 PROA     166      SER      HA       H1       0.843000E-01   1.00800           0
      2302 PROA     166      SER      CB       2C       0.211700       12.0100           0
      2303 PROA     166      SER      HB2      H1       0.352000E-01   1.00800           0
      2304 PROA     166      SER      HB3      H1       0.352000E-01   1.00800           0
      2305 PROA     166      SER      OG       OH      -0.654600       16.0000           0
      2306 PROA     166      SER      HG       HO       0.427500       1.00800           0
      2307 PROA     166      SER      C        C        0.597300       12.0100           0
      2308 PROA     166      SER      O        O       -0.567900       16.0000           0
      2309 PROA     167      PHE      N        N       -0.415700       14.0100           0
      2310 PROA     167      PHE      H        H        0.271900       1.00800           0
      2311 PROA     167      PHE      CA       XC      -0.240000E-02   12.0100           0
      2312 PROA     167      PHE      HA       H1       0.978000E-01   1.00800           0
      2313 PROA     167      PHE      CB       CT      -0.343000E-01   12.0100           0
      2314 PROA     167      PHE      HB2      HC       0.295000E-01   1.00800           0
      2315 PROA     167      PHE      HB3      HC       0.295000E-01   1.00800           0
      2316 PROA     167      PHE      CG       CA       0.118000E-01   12.0100           0
      2317 PROA     167      PHE      CD1      CA      -0.125600       12.0100           0
      2318 PROA     167      PHE      HD1      HA       0.133000       1.00800           0
      2319 PROA     167      PHE      CE1      CA      -0.170400       12.0100           0
      2320 PROA     167      PHE      HE1      HA       0.143000       1.00800           0
      2321 PROA     167      PHE      CZ       CA      -0.107200       12.0100           0
      2322 PROA     167      PHE      HZ       HA       0.129700       1.00800           0
      2323 PROA     167      PHE      CE2      CA      -0.170400       12.0100           0
      2324 PROA     167      PHE      HE2      HA       0.143000       1.00800           0
      2325 PROA     167      PHE      CD2      CA      -0.125600       12.0100           0
      2326 PROA     167      PHE      HD2      HA       0.133000       1.00800           0
      2327 PROA     167      PHE      C        C        0.597300       12.0100           0
      2328 PROA     167      PHE      O        O       -0.567900       16.0000           0
      2329 PROA     168      LYS      N        N       -0.347900       14.0100           0
      2330 PROA     168      LYS      H        H        0.274700       1.00800           0
      2331 PROA     168      LYS      CA       XC      -0.240000       12.0100           0
      2332 PROA     168      LYS      HA       H1       0.142600       1.00800           0
      2333 PROA     168      LYS      CB       C8      -0.940000E-02   12.0100           0
      2334 PROA     168      LYS      HB2      HC       0.362000E-01   1.00800           0
      2335 PROA     168      LYS      HB3      HC       0.362000E-01   1.00800           0
      2336 PROA     168      LYS      CG       C8       0.187000E-01   12.0100           0
      2337 PROA     168      LYS      HG2      HC       0.103000E-01   1.00800           0
      2338 PROA     168      LYS      HG3      HC       0.103000E-01   1.00800           0
      2339 PROA     168      LYS      CD       C8      -0.479000E-01   12.0100           0
      2340 PROA     168      LYS      HD2      HC       0.621000E-01   1.00800           0
      2341 PROA     168      LYS      HD3      HC       0.621000E-01   1.00800           0
      2342 PROA     168      LYS      CE       C8      -0.143000E-01   12.0100           0
      2343 PROA     168      LYS      HE2      HP       0.113500       1.00800           0
      2344 PROA     168      LYS      HE3      HP       0.113500       1.00800           0
      2345 PROA     168      LYS      NZ       N3      -0.385400       14.0100           0
      2346 PROA     168      LYS      HZ1      H        0.340000       1.00800           0
      2347 PROA     168      LYS      HZ2      H        0.340000       1.00800           0
      2348 PROA     168      LYS      HZ3      H        0.340000       1.00800           0
      2349 PROA     168      LYS      C        C        0.734100       12.0100           0
      2350 PROA     168      LYS      O        O       -0.589400       16.0000           0
      2351 PROA     169      ALA      N        N       -0.415700       14.0100           0
      2352 PROA     169      ALA      H        H        0.271900       1.00800           0
      2353 PROA     169      ALA      CA       XC       0.337000E-01   12.0100           0
      2354 PROA     169      ALA      HA       H1       0.823000E-01   1.00800           0
      2355 PROA     169      ALA      CB       CT      -0.182500       12.0100           0
      2356 PROA     169      ALA      HB1      HC       0.603000E-01   1.00800           0
      2357 PROA     169      ALA      HB2      HC       0.603000E-01   1.00800           0
      2358 PROA     169      ALA      HB3      HC       0.603000E-01   1.00800           0
      2359 PROA     169      ALA      C        C        0.597300       12.0100           0
      2360 PROA     169      ALA      O        O       -0.567900       16.0000           0
      2361 PROA     170      MET      N        N       -0.415700       14.0100           0
      2362 PROA     170      MET      H        H        0.271900       1.00800           0
      2363 PROA     170      MET      CA       XC      -0.237000E-01   12.0100           0
      2364 PROA     170      MET      HA       H1       0.880000E-01   1.00800           0
      2365 PROA     170      MET      CB       2C       0.342000E-01   12.0100           0
      2366 PROA     170      MET      HB2      HC       0.241000E-01   1.00800           0
      2367 PROA     170      MET      HB3      HC       0.241000E-01   1.00800           0
      2368 PROA     170      MET      CG       2C       0.180000E-02   12.0100           0
      2369 PROA     170      MET      HG2      H1       0.440000E-01   1.00800           0
      2370 PROA     170      MET      HG3      H1       0.440000E-01   1.00800           0
      2371 PROA     170      MET      SD       S       -0.273700       32.0600           0
      2372 PROA     170      MET      CE       CT      -0.536000E-01   12.0100           0
      2373 PROA     170      MET      HE1      H1       0.684000E-01   1.00800           0
      2374 PROA     170      MET      HE2      H1       0.684000E-01   1.00800           0
      2375 PROA     170      MET      HE3      H1       0.684000E-01   1.00800           0
      2376 PROA     170      MET      C        C        0.597300       12.0100           0
      2377 PROA     170      MET      O        O       -0.567900       16.0000           0
      2378 PROA     171      GLU      N        N       -0.516300       14.0100           0
      2379 PROA     171      GLU      H        H        0.293600       1.00800           0
      2380 PROA     171      GLU      CA       XC       0.397000E-01   12.0100           0
      2381 PROA     171      GLU      HA       H1       0.110500       1.00800           0
      2382 PROA     171      GLU      CB       2C       0.560000E-01   12.0100           0
      2383 PROA     171      GLU      HB2      HC      -0.173000E-01   1.00800           0
      2384 PROA     171      GLU      HB3      HC      -0.173000E-01   1.00800           0
      2385 PROA     171      GLU      CG       2C       0.136000E-01   12.0100           0
      2386 PROA     171      GLU      HG2      HC      -0.425000E-01   1.00800           0
      2387 PROA     171      GLU      HG3      HC      -0.425000E-01   1.00800           0
      2388 PROA     171      GLU      CD       CO       0.805400       12.0100           0
      2389 PROA     171      GLU      OE1      O2      -0.818800       16.0000           0
      2390 PROA     171      GLU      OE2      O2      -0.818800       16.0000           0
      2391 PROA     171      GLU      C        C        0.536600       12.0100           0
      2392 PROA     171      GLU      O        O       -0.581900       16.0000           0
      2393 PROA     172      ASP      N        N       -0.516300       14.0100           0
      2394 PROA     172      ASP      H        H        0.293600       1.00800           0
      2395 PROA     172      ASP      CA       XC       0.381000E-01   12.0100           0
      2396 PROA     172      ASP      HA       H1       0.880000E-01   1.00800           0
      2397 PROA     172      ASP      CB       2C      -0.303000E-01   12.0100           0
      2398 PROA     172      ASP      HB2      HC      -0.122000E-01   1.00800           0
      2399 PROA     172      ASP      HB3      HC      -0.122000E-01   1.00800           0
      2400 PROA     172      ASP      CG       CO       0.799400       12.0100           0
      2401 PROA     172      ASP      OD1      O2      -0.801400       16.0000           0
      2402 PROA     172      ASP      OD2      O2      -0.801400       16.0000           0
      2403 PROA     172      ASP      C        C        0.536600       12.0100           0
      2404 PROA     172      ASP      O        O       -0.581900       16.0000           0
      2405 PROA     173      SER      N        N       -0.415700       14.0100           0
      2406 PROA     173      SER      H        H        0.271900       1.00800           0
      2407 PROA     173      SER      CA       XC      -0.249000E-01   12.0100           0
      2408 PROA     173      SER      HA       H1       0.843000E-01   1.00800           0
      2409 PROA     173      SER      CB       2C       0.211700       12.0100           0
      2410 PROA     173      SER      HB2      H1       0.352000E-01   1.00800           0
      2411 PROA     173      SER      HB3      H1       0.352000E-01   1.00800           0
      2412 PROA     173      SER      OG       OH      -0.654600       16.0000           0
      2413 PROA     173      SER      HG       HO       0.427500       1.00800           0
      2414 PROA     173      SER      C        C        0.597300       12.0100           0
      2415 PROA     173      SER      O        O       -0.567900       16.0000           0
      2416 PROA     174      VAL      N        N       -0.415700       14.0100           0
      2417 PROA     174      VAL      H        H        0.271900       1.00800           0
      2418 PROA     174      VAL      CA       XC      -0.875000E-01   12.0100           0
      2419 PROA     174      VAL      HA       H1       0.969000E-01   1.00800           0
      2420 PROA     174      VAL      CB       3C       0.298500       12.0100           0
      2421 PROA     174      VAL      HB       HC      -0.297000E-01   1.00800           0
      2422 PROA     174      VAL      CG1      CT      -0.319200       12.0100           0
      2423 PROA     174      VAL      HG11     HC       0.791000E-01   1.00800           0
      2424 PROA     174      VAL      HG12     HC       0.791000E-01   1.00800           0
      2425 PROA     174      VAL      HG13     HC       0.791000E-01   1.00800           0
      2426 PROA     174      VAL      CG2      CT      -0.319200       12.0100           0
      2427 PROA     174      VAL      HG21     HC       0.791000E-01   1.00800           0
      2428 PROA     174      VAL      HG22     HC       0.791000E-01   1.00800           0
      2429 PROA     174      VAL      HG23     HC       0.791000E-01   1.00800           0
      2430 PROA     174      VAL      C        C        0.597300       12.0100           0
      2431 PROA     174      VAL      O        O       -0.567900       16.0000           0
      2432 PROA     175      GLY      N        N       -0.415700       14.0100           0
      2433 PROA     175      GLY      H        H        0.271900       1.00800           0
      2434 PROA     175      GLY      CA       XC      -0.252000E-01   12.0100           0
      2435 PROA     175      GLY      HA2      H1       0.698000E-01   1.00800           0
      2436 PROA     175      GLY      HA3      H1       0.698000E-01   1.00800           0
      2437 PROA     175      GLY      C        C        0.597300       12.0100           0
      2438 PROA     175      GLY      O        O       -0.567900       16.0000           0
      2439 PROA     176      GLY      N        N       -0.415700       14.0100           0
      2440 PROA     176      GLY      H        H        0.271900       1.00800           0
      2441 PROA     176      GLY      CA       XC      -0.252000E-01   12.0100           0
      2442 PROA     176      GLY      HA2      H1       0.698000E-01   1.00800           0
      2443 PROA     176      GLY      HA3      H1       0.698000E-01   1.00800           0
      2444 PROA     176      GLY      C        C        0.597300       12.0100           0
      2445 PROA     176      GLY      O        O       -0.567900       16.0000           0
      2446 PROA     177      LYS      N        N       -0.347900       14.0100           0
      2447 PROA     177      LYS      H        H        0.274700       1.00800           0
      2448 PROA     177      LYS      CA       XC      -0.240000       12.0100           0
      2449 PROA     177      LYS      HA       H1       0.142600       1.00800           0
      2450 PROA     177      LYS      CB       C8      -0.940000E-02   12.0100           0
      2451 PROA     177      LYS      HB2      HC       0.362000E-01   1.00800           0
      2452 PROA     177      LYS      HB3      HC       0.362000E-01   1.00800           0
      2453 PROA     177      LYS      CG       C8       0.187000E-01   12.0100           0
      2454 PROA     177      LYS      HG2      HC       0.103000E-01   1.00800           0
      2455 PROA     177      LYS      HG3      HC       0.103000E-01   1.00800           0
      2456 PROA     177      LYS      CD       C8      -0.479000E-01   12.0100           0
      2457 PROA     177      LYS      HD2      HC       0.621000E-01   1.00800           0
      2458 PROA     177      LYS      HD3      HC       0.621000E-01   1.00800           0
      2459 PROA     177      LYS      CE       C8      -0.143000E-01   12.0100           0
      2460 PROA     177      LYS      HE2      HP       0.113500       1.00800           0
      2461 PROA     177      LYS      HE3      HP       0.113500       1.00800           0
      2462 PROA     177      LYS      NZ       N3      -0.385400       14.0100           0
      2463 PROA     177      LYS      HZ1      H        0.340000       1.00800           0
      2464 PROA     177      LYS      HZ2      H        0.340000       1.00800           0
      2465 PROA     177      LYS      HZ3      H        0.340000       1.00800           0
      2466 PROA     177      LYS      C        C        0.734100       12.0100           0
      2467 PROA     177      LYS      O        O       -0.589400       16.0000           0
      2468 PROA     178      CYS      N        N       -0.415700       14.0100           0
      2469 PROA     178      CYS      H        H        0.271900       1.00800           0
      2470 PROA     178      CYS      CA       XC       0.213000E-01   12.0100           0
      2471 PROA     178      CYS      HA       H1       0.112400       1.00800           0
      2472 PROA     178      CYS      CB       2C      -0.123100       12.0100           0
      2473 PROA     178      CYS      HB2      H1       0.111200       1.00800           0
      2474 PROA     178      CYS      HB3      H1       0.111200       1.00800           0
      2475 PROA     178      CYS      SG       SH      -0.311900       32.0600           0
      2476 PROA     178      CYS      HG       HS       0.193300       1.00800           0
      2477 PROA     178      CYS      C        C        0.597300       12.0100           0
      2478 PROA     178      CYS      O        O       -0.567900       16.0000           0
      2479 PROA     179      GLU      N        N       -0.516300       14.0100           0
      2480 PROA     179      GLU      H        H        0.293600       1.00800           0
      2481 PROA     179      GLU      CA       XC       0.397000E-01   12.0100           0
      2482 PROA     179      GLU      HA       H1       0.110500       1.00800           0
      2483 PROA     179      GLU      CB       2C       0.560000E-01   12.0100           0
      2484 PROA     179      GLU      HB2      HC      -0.173000E-01   1.00800           0
      2485 PROA     179      GLU      HB3      HC      -0.173000E-01   1.00800           0
      2486 PROA     179      GLU      CG       2C       0.136000E-01   12.0100           0
      2487 PROA     179      GLU      HG2      HC      -0.425000E-01   1.00800           0
      2488 PROA     179      GLU      HG3      HC      -0.425000E-01   1.00800           0
      2489 PROA     179      GLU      CD       CO       0.805400       12.0100           0
      2490 PROA     179      GLU      OE1      O2      -0.818800       16.0000           0
      2491 PROA     179      GLU      OE2      O2      -0.818800       16.0000           0
      2492 PROA     179      GLU      C        C        0.536600       12.0100           0
      2493 PROA     179      GLU      O        O       -0.581900       16.0000           0
      2494 PROA     180      VAL      N        N       -0.415700       14.0100           0
      2495 PROA     180      VAL      H        H        0.271900       1.00800           0
      2496 PROA     180      VAL      CA       XC      -0.875000E-01   12.0100           0
      2497 PROA     180      VAL      HA       H1       0.969000E-01   1.00800           0
      2498 PROA     180      VAL      CB       3C       0.298500       12.0100           0
      2499 PROA     180      VAL      HB       HC      -0.297000E-01   1.00800           0
      2500 PROA     180      VAL      CG1      CT      -0.319200       12.0100           0
      2501 PROA     180      VAL      HG11     HC       0.791000E-01   1.00800           0
      2502 PROA     180      VAL      HG12     HC       0.791000E-01   1.00800           0
      2503 PROA     180      VAL      HG13     HC       0.791000E-01   1.00800           0
      2504 PROA     180      VAL      CG2      CT      -0.319200       12.0100           0
      2505 PROA     180      VAL      HG21     HC       0.791000E-01   1.00800           0
      2506 PROA     180      VAL      HG22     HC       0.791000E-01   1.00800           0
      2507 PROA     180      VAL      HG23     HC       0.791000E-01   1.00800           0
      2508 PROA     180      VAL      C        C        0.597300       12.0100           0
      2509 PROA     180      VAL      O        O       -0.567900       16.0000           0
      2510 PROA     181      LEU      N        N       -0.415700       14.0100           0
      2511 PROA     181      LEU      H        H        0.271900       1.00800           0
      2512 PROA     181      LEU      CA       XC      -0.518000E-01   12.0100           0
      2513 PROA     181      LEU      HA       H1       0.922000E-01   1.00800           0
      2514 PROA     181      LEU      CB       2C      -0.110200       12.0100           0
      2515 PROA     181      LEU      HB2      HC       0.457000E-01   1.00800           0
      2516 PROA     181      LEU      HB3      HC       0.457000E-01   1.00800           0
      2517 PROA     181      LEU      CG       3C       0.353100       12.0100           0
      2518 PROA     181      LEU      HG       HC      -0.361000E-01   1.00800           0
      2519 PROA     181      LEU      CD1      CT      -0.412100       12.0100           0
      2520 PROA     181      LEU      HD11     HC       0.100000       1.00800           0
      2521 PROA     181      LEU      HD12     HC       0.100000       1.00800           0
      2522 PROA     181      LEU      HD13     HC       0.100000       1.00800           0
      2523 PROA     181      LEU      CD2      CT      -0.412100       12.0100           0
      2524 PROA     181      LEU      HD21     HC       0.100000       1.00800           0
      2525 PROA     181      LEU      HD22     HC       0.100000       1.00800           0
      2526 PROA     181      LEU      HD23     HC       0.100000       1.00800           0
      2527 PROA     181      LEU      C        C        0.597300       12.0100           0
      2528 PROA     181      LEU      O        O       -0.567900       16.0000           0
      2529 PROA     182      TYR      N        N       -0.415700       14.0100           0
      2530 PROA     182      TYR      H        H        0.271900       1.00800           0
      2531 PROA     182      TYR      CA       XC      -0.140000E-02   12.0100           0
      2532 PROA     182      TYR      HA       H1       0.876000E-01   1.00800           0
      2533 PROA     182      TYR      CB       CT      -0.152000E-01   12.0100           0
      2534 PROA     182      TYR      HB2      HC       0.295000E-01   1.00800           0
      2535 PROA     182      TYR      HB3      HC       0.295000E-01   1.00800           0
      2536 PROA     182      TYR      CG       CA      -0.110000E-02   12.0100           0
      2537 PROA     182      TYR      CD1      CA      -0.190600       12.0100           0
      2538 PROA     182      TYR      HD1      HA       0.169900       1.00800           0
      2539 PROA     182      TYR      CE1      CA      -0.234100       12.0100           0
      2540 PROA     182      TYR      HE1      HA       0.165600       1.00800           0
      2541 PROA     182      TYR      CZ       C        0.322600       12.0100           0
      2542 PROA     182      TYR      OH       OH      -0.557900       16.0000           0
      2543 PROA     182      TYR      HH       HO       0.399200       1.00800           0
      2544 PROA     182      TYR      CE2      CA      -0.234100       12.0100           0
      2545 PROA     182      TYR      HE2      HA       0.165600       1.00800           0
      2546 PROA     182      TYR      CD2      CA      -0.190600       12.0100           0
      2547 PROA     182      TYR      HD2      HA       0.169900       1.00800           0
      2548 PROA     182      TYR      C        C        0.597300       12.0100           0
      2549 PROA     182      TYR      O        O       -0.567900       16.0000           0
      2550 PROA     183      ASP      N        N       -0.516300       14.0100           0
      2551 PROA     183      ASP      H        H        0.293600       1.00800           0
      2552 PROA     183      ASP      CA       XC       0.381000E-01   12.0100           0
      2553 PROA     183      ASP      HA       H1       0.880000E-01   1.00800           0
      2554 PROA     183      ASP      CB       2C      -0.303000E-01   12.0100           0
      2555 PROA     183      ASP      HB2      HC      -0.122000E-01   1.00800           0
      2556 PROA     183      ASP      HB3      HC      -0.122000E-01   1.00800           0
      2557 PROA     183      ASP      CG       CO       0.799400       12.0100           0
      2558 PROA     183      ASP      OD1      O2      -0.801400       16.0000           0
      2559 PROA     183      ASP      OD2      O2      -0.801400       16.0000           0
      2560 PROA     183      ASP      C        C        0.536600       12.0100           0
      2561 PROA     183      ASP      O        O       -0.581900       16.0000           0
      2562 PROA     184      ILE      N        N       -0.415700       14.0100           0
      2563 PROA     184      ILE      H        H        0.271900       1.00800           0
      2564 PROA     184      ILE      CA       XC      -0.597000E-01   12.0100           0
      2565 PROA     184      ILE      HA       H1       0.869000E-01   1.00800           0
      2566 PROA     184      ILE      CB       3C       0.130300       12.0100           0
      2567 PROA     184      ILE      HB       HC       0.187000E-01   1.00800           0
      2568 PROA     184      ILE      CG2      CT      -0.320400       12.0100           0
      2569 PROA     184      ILE      HG21     HC       0.882000E-01   1.00800           0
      2570 PROA     184      ILE      HG22     HC       0.882000E-01   1.00800           0
      2571 PROA     184      ILE      HG23     HC       0.882000E-01   1.00800           0
      2572 PROA     184      ILE      CG1      2C      -0.430000E-01   12.0100           0
      2573 PROA     184      ILE      HG12     HC       0.236000E-01   1.00800           0
      2574 PROA     184      ILE      HG13     HC       0.236000E-01   1.00800           0
      2575 PROA     184      ILE      CD1      CT      -0.660000E-01   12.0100           0
      2576 PROA     184      ILE      HD11     HC       0.186000E-01   1.00800           0
      2577 PROA     184      ILE      HD12     HC       0.186000E-01   1.00800           0
      2578 PROA     184      ILE      HD13     HC       0.186000E-01   1.00800           0
      2579 PROA     184      ILE      C        C        0.597300       12.0100           0
      2580 PROA     184      ILE      O        O       -0.567900       16.0000           0
      2581 PROA     185      ALA      N        N       -0.415700       14.0100           0
      2582 PROA     185      ALA      H        H        0.271900       1.00800           0
      2583 PROA     185      ALA      CA       XC       0.337000E-01   12.0100           0
      2584 PROA     185      ALA      HA       H1       0.823000E-01   1.00800           0
      2585 PROA     185      ALA      CB       CT      -0.182500       12.0100           0
      2586 PROA     185      ALA      HB1      HC       0.603000E-01   1.00800           0
      2587 PROA     185      ALA      HB2      HC       0.603000E-01   1.00800           0
      2588 PROA     185      ALA      HB3      HC       0.603000E-01   1.00800           0
      2589 PROA     185      ALA      C        C        0.597300       12.0100           0
      2590 PROA     185      ALA      O        O       -0.567900       16.0000           0
      2591 PROA     186      PRO      N        N       -0.254800       14.0100           0
      2592 PROA     186      PRO      CD       CT       0.192000E-01   12.0100           0
      2593 PROA     186      PRO      HD2      H1       0.391000E-01   1.00800           0
      2594 PROA     186      PRO      HD3      H1       0.391000E-01   1.00800           0
      2595 PROA     186      PRO      CG       CT       0.189000E-01   12.0100           0
      2596 PROA     186      PRO      HG2      HC       0.213000E-01   1.00800           0
      2597 PROA     186      PRO      HG3      HC       0.213000E-01   1.00800           0
      2598 PROA     186      PRO      CB       CT      -0.700000E-02   12.0100           0
      2599 PROA     186      PRO      HB2      HC       0.253000E-01   1.00800           0
      2600 PROA     186      PRO      HB3      HC       0.253000E-01   1.00800           0
      2601 PROA     186      PRO      CA       XC      -0.266000E-01   12.0100           0
      2602 PROA     186      PRO      HA       H1       0.641000E-01   1.00800           0
      2603 PROA     186      PRO      C        C        0.589600       12.0100           0
      2604 PROA     186      PRO      O        O       -0.574800       16.0000           0
      2605 PROA     187      LEU      N        N       -0.415700       14.0100           0
      2606 PROA     187      LEU      H        H        0.271900       1.00800           0
      2607 PROA     187      LEU      CA       XC      -0.518000E-01   12.0100           0
      2608 PROA     187      LEU      HA       H1       0.922000E-01   1.00800           0
      2609 PROA     187      LEU      CB       2C      -0.110200       12.0100           0
      2610 PROA     187      LEU      HB2      HC       0.457000E-01   1.00800           0
      2611 PROA     187      LEU      HB3      HC       0.457000E-01   1.00800           0
      2612 PROA     187      LEU      CG       3C       0.353100       12.0100           0
      2613 PROA     187      LEU      HG       HC      -0.361000E-01   1.00800           0
      2614 PROA     187      LEU      CD1      CT      -0.412100       12.0100           0
      2615 PROA     187      LEU      HD11     HC       0.100000       1.00800           0
      2616 PROA     187      LEU      HD12     HC       0.100000       1.00800           0
      2617 PROA     187      LEU      HD13     HC       0.100000       1.00800           0
      2618 PROA     187      LEU      CD2      CT      -0.412100       12.0100           0
      2619 PROA     187      LEU      HD21     HC       0.100000       1.00800           0
      2620 PROA     187      LEU      HD22     HC       0.100000       1.00800           0
      2621 PROA     187      LEU      HD23     HC       0.100000       1.00800           0
      2622 PROA     187      LEU      C        C        0.597300       12.0100           0
      2623 PROA     187      LEU      O        O       -0.567900       16.0000           0
      2624 PROA     188      SER      N        N       -0.415700       14.0100           0
      2625 PROA     188      SER      H        H        0.271900       1.00800           0
      2626 PROA     188      SER      CA       XC      -0.249000E-01   12.0100           0
      2627 PROA     188      SER      HA       H1       0.843000E-01   1.00800           0
      2628 PROA     188      SER      CB       2C       0.211700       12.0100           0
      2629 PROA     188      SER      HB2      H1       0.352000E-01   1.00800           0
      2630 PROA     188      SER      HB3      H1       0.352000E-01   1.00800           0
      2631 PROA     188      SER      OG       OH      -0.654600       16.0000           0
      2632 PROA     188      SER      HG       HO       0.427500       1.00800           0
      2633 PROA     188      SER      C        C        0.597300       12.0100           0
      2634 PROA     188      SER      O        O       -0.567900       16.0000           0
      2635 PROA     189      ASP      N        N       -0.516300       14.0100           0
      2636 PROA     189      ASP      H        H        0.293600       1.00800           0
      2637 PROA     189      ASP      CA       XC       0.381000E-01   12.0100           0
      2638 PROA     189      ASP      HA       H1       0.880000E-01   1.00800           0
      2639 PROA     189      ASP      CB       2C      -0.303000E-01   12.0100           0
      2640 PROA     189      ASP      HB2      HC      -0.122000E-01   1.00800           0
      2641 PROA     189      ASP      HB3      HC      -0.122000E-01   1.00800           0
      2642 PROA     189      ASP      CG       CO       0.799400       12.0100           0
      2643 PROA     189      ASP      OD1      O2      -0.801400       16.0000           0
      2644 PROA     189      ASP      OD2      O2      -0.801400       16.0000           0
      2645 PROA     189      ASP      C        C        0.536600       12.0100           0
      2646 PROA     189      ASP      O        O       -0.581900       16.0000           0
      2647 PROA     190      PHE      N        N       -0.415700       14.0100           0
      2648 PROA     190      PHE      H        H        0.271900       1.00800           0
      2649 PROA     190      PHE      CA       XC      -0.240000E-02   12.0100           0
      2650 PROA     190      PHE      HA       H1       0.978000E-01   1.00800           0
      2651 PROA     190      PHE      CB       CT      -0.343000E-01   12.0100           0
      2652 PROA     190      PHE      HB2      HC       0.295000E-01   1.00800           0
      2653 PROA     190      PHE      HB3      HC       0.295000E-01   1.00800           0
      2654 PROA     190      PHE      CG       CA       0.118000E-01   12.0100           0
      2655 PROA     190      PHE      CD1      CA      -0.125600       12.0100           0
      2656 PROA     190      PHE      HD1      HA       0.133000       1.00800           0
      2657 PROA     190      PHE      CE1      CA      -0.170400       12.0100           0
      2658 PROA     190      PHE      HE1      HA       0.143000       1.00800           0
      2659 PROA     190      PHE      CZ       CA      -0.107200       12.0100           0
      2660 PROA     190      PHE      HZ       HA       0.129700       1.00800           0
      2661 PROA     190      PHE      CE2      CA      -0.170400       12.0100           0
      2662 PROA     190      PHE      HE2      HA       0.143000       1.00800           0
      2663 PROA     190      PHE      CD2      CA      -0.125600       12.0100           0
      2664 PROA     190      PHE      HD2      HA       0.133000       1.00800           0
      2665 PROA     190      PHE      C        C        0.597300       12.0100           0
      2666 PROA     190      PHE      O        O       -0.567900       16.0000           0
      2667 PROA     191      VAL      N        N       -0.415700       14.0100           0
      2668 PROA     191      VAL      H        H        0.271900       1.00800           0
      2669 PROA     191      VAL      CA       XC      -0.875000E-01   12.0100           0
      2670 PROA     191      VAL      HA       H1       0.969000E-01   1.00800           0
      2671 PROA     191      VAL      CB       3C       0.298500       12.0100           0
      2672 PROA     191      VAL      HB       HC      -0.297000E-01   1.00800           0
      2673 PROA     191      VAL      CG1      CT      -0.319200       12.0100           0
      2674 PROA     191      VAL      HG11     HC       0.791000E-01   1.00800           0
      2675 PROA     191      VAL      HG12     HC       0.791000E-01   1.00800           0
      2676 PROA     191      VAL      HG13     HC       0.791000E-01   1.00800           0
      2677 PROA     191      VAL      CG2      CT      -0.319200       12.0100           0
      2678 PROA     191      VAL      HG21     HC       0.791000E-01   1.00800           0
      2679 PROA     191      VAL      HG22     HC       0.791000E-01   1.00800           0
      2680 PROA     191      VAL      HG23     HC       0.791000E-01   1.00800           0
      2681 PROA     191      VAL      C        C        0.597300       12.0100           0
      2682 PROA     191      VAL      O        O       -0.567900       16.0000           0
      2683 PROA     192      ILE      N        N       -0.415700       14.0100           0
      2684 PROA     192      ILE      H        H        0.271900       1.00800           0
      2685 PROA     192      ILE      CA       XC      -0.597000E-01   12.0100           0
      2686 PROA     192      ILE      HA       H1       0.869000E-01   1.00800           0
      2687 PROA     192      ILE      CB       3C       0.130300       12.0100           0
      2688 PROA     192      ILE      HB       HC       0.187000E-01   1.00800           0
      2689 PROA     192      ILE      CG2      CT      -0.320400       12.0100           0
      2690 PROA     192      ILE      HG21     HC       0.882000E-01   1.00800           0
      2691 PROA     192      ILE      HG22     HC       0.882000E-01   1.00800           0
      2692 PROA     192      ILE      HG23     HC       0.882000E-01   1.00800           0
      2693 PROA     192      ILE      CG1      2C      -0.430000E-01   12.0100           0
      2694 PROA     192      ILE      HG12     HC       0.236000E-01   1.00800           0
      2695 PROA     192      ILE      HG13     HC       0.236000E-01   1.00800           0
      2696 PROA     192      ILE      CD1      CT      -0.660000E-01   12.0100           0
      2697 PROA     192      ILE      HD11     HC       0.186000E-01   1.00800           0
      2698 PROA     192      ILE      HD12     HC       0.186000E-01   1.00800           0
      2699 PROA     192      ILE      HD13     HC       0.186000E-01   1.00800           0
      2700 PROA     192      ILE      C        C        0.597300       12.0100           0
      2701 PROA     192      ILE      O        O       -0.567900       16.0000           0
      2702 PROA     193      HID      N        N       -0.415700       14.0100           0
      2703 PROA     193      HID      H        H        0.271900       1.00800           0
      2704 PROA     193      HID      CA       XC       0.188000E-01   12.0100           0
      2705 PROA     193      HID      HA       H1       0.881000E-01   1.00800           0
      2706 PROA     193      HID      CB       CT      -0.462000E-01   12.0100           0
      2707 PROA     193      HID      HB2      HC       0.402000E-01   1.00800           0
      2708 PROA     193      HID      HB3      HC       0.402000E-01   1.00800           0
      2709 PROA     193      HID      CG       CC      -0.266000E-01   12.0100           0
      2710 PROA     193      HID      ND1      NA      -0.381100       14.0100           0
      2711 PROA     193      HID      HD1      H        0.364900       1.00800           0
      2712 PROA     193      HID      CE1      CR       0.205700       12.0100           0
      2713 PROA     193      HID      HE1      H5       0.139200       1.00800           0
      2714 PROA     193      HID      NE2      NB      -0.572700       14.0100           0
      2715 PROA     193      HID      CD2      CV       0.129200       12.0100           0
      2716 PROA     193      HID      HD2      H4       0.114700       1.00800           0
      2717 PROA     193      HID      C        C        0.597300       12.0100           0
      2718 PROA     193      HID      O        O       -0.567900       16.0000           0
      2719 PROA     194      ARG      N        N       -0.347900       14.0100           0
      2720 PROA     194      ARG      H        H        0.274700       1.00800           0
      2721 PROA     194      ARG      CA       XC      -0.263700       12.0100           0
      2722 PROA     194      ARG      HA       H1       0.156000       1.00800           0
      2723 PROA     194      ARG      CB       C8      -0.700000E-03   12.0100           0
      2724 PROA     194      ARG      HB2      HC       0.327000E-01   1.00800           0
      2725 PROA     194      ARG      HB3      HC       0.327000E-01   1.00800           0
      2726 PROA     194      ARG      CG       C8       0.390000E-01   12.0100           0
      2727 PROA     194      ARG      HG2      HC       0.285000E-01   1.00800           0
      2728 PROA     194      ARG      HG3      HC       0.285000E-01   1.00800           0
      2729 PROA     194      ARG      CD       C8       0.486000E-01   12.0100           0
      2730 PROA     194      ARG      HD2      H1       0.687000E-01   1.00800           0
      2731 PROA     194      ARG      HD3      H1       0.687000E-01   1.00800           0
      2732 PROA     194      ARG      NE       N2      -0.529500       14.0100           0
      2733 PROA     194      ARG      HE       H        0.345600       1.00800           0
      2734 PROA     194      ARG      CZ       CA       0.807600       12.0100           0
      2735 PROA     194      ARG      NH1      N2      -0.862700       14.0100           0
      2736 PROA     194      ARG      HH11     H        0.447800       1.00800           0
      2737 PROA     194      ARG      HH12     H        0.447800       1.00800           0
      2738 PROA     194      ARG      NH2      N2      -0.862700       14.0100           0
      2739 PROA     194      ARG      HH21     H        0.447800       1.00800           0
      2740 PROA     194      ARG      HH22     H        0.447800       1.00800           0
      2741 PROA     194      ARG      C        C        0.734100       12.0100           0
      2742 PROA     194      ARG      O        O       -0.589400       16.0000           0
      2743 PROA     195      SER      N        N       -0.415700       14.0100           0
      2744 PROA     195      SER      H        H        0.271900       1.00800           0
      2745 PROA     195      SER      CA       XC      -0.249000E-01   12.0100           0
      2746 PROA     195      SER      HA       H1       0.843000E-01   1.00800           0
      2747 PROA     195      SER      CB       2C       0.211700       12.0100           0
      2748 PROA     195      SER      HB2      H1       0.352000E-01   1.00800           0
      2749 PROA     195      SER      HB3      H1       0.352000E-01   1.00800           0
      2750 PROA     195      SER      OG       OH      -0.654600       16.0000           0
      2751 PROA     195      SER      HG       HO       0.427500       1.00800           0
      2752 PROA     195      SER      C        C        0.597300       12.0100           0
      2753 PROA     195      SER      O        O       -0.567900       16.0000           0
      2754 PROA     196      PRO      N        N       -0.254800       14.0100           0
      2755 PROA     196      PRO      CD       CT       0.192000E-01   12.0100           0
      2756 PROA     196      PRO      HD2      H1       0.391000E-01   1.00800           0
      2757 PROA     196      PRO      HD3      H1       0.391000E-01   1.00800           0
      2758 PROA     196      PRO      CG       CT       0.189000E-01   12.0100           0
      2759 PROA     196      PRO      HG2      HC       0.213000E-01   1.00800           0
      2760 PROA     196      PRO      HG3      HC       0.213000E-01   1.00800           0
      2761 PROA     196      PRO      CB       CT      -0.700000E-02   12.0100           0
      2762 PROA     196      PRO      HB2      HC       0.253000E-01   1.00800           0
      2763 PROA     196      PRO      HB3      HC       0.253000E-01   1.00800           0
      2764 PROA     196      PRO      CA       XC      -0.266000E-01   12.0100           0
      2765 PROA     196      PRO      HA       H1       0.641000E-01   1.00800           0
      2766 PROA     196      PRO      C        C        0.589600       12.0100           0
      2767 PROA     196      PRO      O        O       -0.574800       16.0000           0
      2768 PROA     197      GLU      N        N       -0.516300       14.0100           0
      2769 PROA     197      GLU      H        H        0.293600       1.00800           0
      2770 PROA     197      GLU      CA       XC       0.397000E-01   12.0100           0
      2771 PROA     197      GLU      HA       H1       0.110500       1.00800           0
      2772 PROA     197      GLU      CB       2C       0.560000E-01   12.0100           0
      2773 PROA     197      GLU      HB2      HC      -0.173000E-01   1.00800           0
      2774 PROA     197      GLU      HB3      HC      -0.173000E-01   1.00800           0
      2775 PROA     197      GLU      CG       2C       0.136000E-01   12.0100           0
      2776 PROA     197      GLU      HG2      HC      -0.425000E-01   1.00800           0
      2777 PROA     197      GLU      HG3      HC      -0.425000E-01   1.00800           0
      2778 PROA     197      GLU      CD       CO       0.805400       12.0100           0
      2779 PROA     197      GLU      OE1      O2      -0.818800       16.0000           0
      2780 PROA     197      GLU      OE2      O2      -0.818800       16.0000           0
      2781 PROA     197      GLU      C        C        0.536600       12.0100           0
      2782 PROA     197      GLU      O        O       -0.581900       16.0000           0
      2783 PROA     198      LEU      N        N       -0.415700       14.0100           0
      2784 PROA     198      LEU      H        H        0.271900       1.00800           0
      2785 PROA     198      LEU      CA       XC      -0.518000E-01   12.0100           0
      2786 PROA     198      LEU      HA       H1       0.922000E-01   1.00800           0
      2787 PROA     198      LEU      CB       2C      -0.110200       12.0100           0
      2788 PROA     198      LEU      HB2      HC       0.457000E-01   1.00800           0
      2789 PROA     198      LEU      HB3      HC       0.457000E-01   1.00800           0
      2790 PROA     198      LEU      CG       3C       0.353100       12.0100           0
      2791 PROA     198      LEU      HG       HC      -0.361000E-01   1.00800           0
      2792 PROA     198      LEU      CD1      CT      -0.412100       12.0100           0
      2793 PROA     198      LEU      HD11     HC       0.100000       1.00800           0
      2794 PROA     198      LEU      HD12     HC       0.100000       1.00800           0
      2795 PROA     198      LEU      HD13     HC       0.100000       1.00800           0
      2796 PROA     198      LEU      CD2      CT      -0.412100       12.0100           0
      2797 PROA     198      LEU      HD21     HC       0.100000       1.00800           0
      2798 PROA     198      LEU      HD22     HC       0.100000       1.00800           0
      2799 PROA     198      LEU      HD23     HC       0.100000       1.00800           0
      2800 PROA     198      LEU      C        C        0.597300       12.0100           0
      2801 PROA     198      LEU      O        O       -0.567900       16.0000           0
      2802 PROA     199      VAL      N        N       -0.415700       14.0100           0
      2803 PROA     199      VAL      H        H        0.271900       1.00800           0
      2804 PROA     199      VAL      CA       XC      -0.875000E-01   12.0100           0
      2805 PROA     199      VAL      HA       H1       0.969000E-01   1.00800           0
      2806 PROA     199      VAL      CB       3C       0.298500       12.0100           0
      2807 PROA     199      VAL      HB       HC      -0.297000E-01   1.00800           0
      2808 PROA     199      VAL      CG1      CT      -0.319200       12.0100           0
      2809 PROA     199      VAL      HG11     HC       0.791000E-01   1.00800           0
      2810 PROA     199      VAL      HG12     HC       0.791000E-01   1.00800           0
      2811 PROA     199      VAL      HG13     HC       0.791000E-01   1.00800           0
      2812 PROA     199      VAL      CG2      CT      -0.319200       12.0100           0
      2813 PROA     199      VAL      HG21     HC       0.791000E-01   1.00800           0
      2814 PROA     199      VAL      HG22     HC       0.791000E-01   1.00800           0
      2815 PROA     199      VAL      HG23     HC       0.791000E-01   1.00800           0
      2816 PROA     199      VAL      C        C        0.597300       12.0100           0
      2817 PROA     199      VAL      O        O       -0.567900       16.0000           0
      2818 PROA     200      PRO      N        N       -0.254800       14.0100           0
      2819 PROA     200      PRO      CD       CT       0.192000E-01   12.0100           0
      2820 PROA     200      PRO      HD2      H1       0.391000E-01   1.00800           0
      2821 PROA     200      PRO      HD3      H1       0.391000E-01   1.00800           0
      2822 PROA     200      PRO      CG       CT       0.189000E-01   12.0100           0
      2823 PROA     200      PRO      HG2      HC       0.213000E-01   1.00800           0
      2824 PROA     200      PRO      HG3      HC       0.213000E-01   1.00800           0
      2825 PROA     200      PRO      CB       CT      -0.700000E-02   12.0100           0
      2826 PROA     200      PRO      HB2      HC       0.253000E-01   1.00800           0
      2827 PROA     200      PRO      HB3      HC       0.253000E-01   1.00800           0
      2828 PROA     200      PRO      CA       XC      -0.266000E-01   12.0100           0
      2829 PROA     200      PRO      HA       H1       0.641000E-01   1.00800           0
      2830 PROA     200      PRO      C        C        0.589600       12.0100           0
      2831 PROA     200      PRO      O        O       -0.574800       16.0000           0
      2832 PROA     201      MET      N        N       -0.415700       14.0100           0
      2833 PROA     201      MET      H        H        0.271900       1.00800           0
      2834 PROA     201      MET      CA       XC      -0.237000E-01   12.0100           0
      2835 PROA     201      MET      HA       H1       0.880000E-01   1.00800           0
      2836 PROA     201      MET      CB       2C       0.342000E-01   12.0100           0
      2837 PROA     201      MET      HB2      HC       0.241000E-01   1.00800           0
      2838 PROA     201      MET      HB3      HC       0.241000E-01   1.00800           0
      2839 PROA     201      MET      CG       2C       0.180000E-02   12.0100           0
      2840 PROA     201      MET      HG2      H1       0.440000E-01   1.00800           0
      2841 PROA     201      MET      HG3      H1       0.440000E-01   1.00800           0
      2842 PROA     201      MET      SD       S       -0.273700       32.0600           0
      2843 PROA     201      MET      CE       CT      -0.536000E-01   12.0100           0
      2844 PROA     201      MET      HE1      H1       0.684000E-01   1.00800           0
      2845 PROA     201      MET      HE2      H1       0.684000E-01   1.00800           0
      2846 PROA     201      MET      HE3      H1       0.684000E-01   1.00800           0
      2847 PROA     201      MET      C        C        0.597300       12.0100           0
      2848 PROA     201      MET      O        O       -0.567900       16.0000           0
      2849 PROA     202      PRO      N        N       -0.254800       14.0100           0
      2850 PROA     202      PRO      CD       CT       0.192000E-01   12.0100           0
      2851 PROA     202      PRO      HD2      H1       0.391000E-01   1.00800           0
      2852 PROA     202      PRO      HD3      H1       0.391000E-01   1.00800           0
      2853 PROA     202      PRO      CG       CT       0.189000E-01   12.0100           0
      2854 PROA     202      PRO      HG2      HC       0.213000E-01   1.00800           0
      2855 PROA     202      PRO      HG3      HC       0.213000E-01   1.00800           0
      2856 PROA     202      PRO      CB       CT      -0.700000E-02   12.0100           0
      2857 PROA     202      PRO      HB2      HC       0.253000E-01   1.00800           0
      2858 PROA     202      PRO      HB3      HC       0.253000E-01   1.00800           0
      2859 PROA     202      PRO      CA       XC      -0.266000E-01   12.0100           0
      2860 PROA     202      PRO      HA       H1       0.641000E-01   1.00800           0
      2861 PROA     202      PRO      C        C        0.589600       12.0100           0
      2862 PROA     202      PRO      O        O       -0.574800       16.0000           0
      2863 PROA     203      THR      N        N       -0.415700       14.0100           0
      2864 PROA     203      THR      H        H        0.271900       1.00800           0
      2865 PROA     203      THR      CA       XC      -0.389000E-01   12.0100           0
      2866 PROA     203      THR      HA       H1       0.100700       1.00800           0
      2867 PROA     203      THR      CB       3C       0.365400       12.0100           0
      2868 PROA     203      THR      HB       H1       0.430000E-02   1.00800           0
      2869 PROA     203      THR      CG2      CT      -0.243800       12.0100           0
      2870 PROA     203      THR      HG21     HC       0.642000E-01   1.00800           0
      2871 PROA     203      THR      HG22     HC       0.642000E-01   1.00800           0
      2872 PROA     203      THR      HG23     HC       0.642000E-01   1.00800           0
      2873 PROA     203      THR      OG1      OH      -0.676100       16.0000           0
      2874 PROA     203      THR      HG1      HO       0.410200       1.00800           0
      2875 PROA     203      THR      C        C        0.597300       12.0100           0
      2876 PROA     203      THR      O        O       -0.567900       16.0000           0
      2877 PROA     204      LEU      N        N       -0.415700       14.0100           0
      2878 PROA     204      LEU      H        H        0.271900       1.00800           0
      2879 PROA     204      LEU      CA       XC      -0.518000E-01   12.0100           0
      2880 PROA     204      LEU      HA       H1       0.922000E-01   1.00800           0
      2881 PROA     204      LEU      CB       2C      -0.110200       12.0100           0
      2882 PROA     204      LEU      HB2      HC       0.457000E-01   1.00800           0
      2883 PROA     204      LEU      HB3      HC       0.457000E-01   1.00800           0
      2884 PROA     204      LEU      CG       3C       0.353100       12.0100           0
      2885 PROA     204      LEU      HG       HC      -0.361000E-01   1.00800           0
      2886 PROA     204      LEU      CD1      CT      -0.412100       12.0100           0
      2887 PROA     204      LEU      HD11     HC       0.100000       1.00800           0
      2888 PROA     204      LEU      HD12     HC       0.100000       1.00800           0
      2889 PROA     204      LEU      HD13     HC       0.100000       1.00800           0
      2890 PROA     204      LEU      CD2      CT      -0.412100       12.0100           0
      2891 PROA     204      LEU      HD21     HC       0.100000       1.00800           0
      2892 PROA     204      LEU      HD22     HC       0.100000       1.00800           0
      2893 PROA     204      LEU      HD23     HC       0.100000       1.00800           0
      2894 PROA     204      LEU      C        C        0.597300       12.0100           0
      2895 PROA     204      LEU      O        O       -0.567900       16.0000           0
      2896 PROA     205      LYS      N        N       -0.347900       14.0100           0
      2897 PROA     205      LYS      H        H        0.274700       1.00800           0
      2898 PROA     205      LYS      CA       XC      -0.240000       12.0100           0
      2899 PROA     205      LYS      HA       H1       0.142600       1.00800           0
      2900 PROA     205      LYS      CB       C8      -0.940000E-02   12.0100           0
      2901 PROA     205      LYS      HB2      HC       0.362000E-01   1.00800           0
      2902 PROA     205      LYS      HB3      HC       0.362000E-01   1.00800           0
      2903 PROA     205      LYS      CG       C8       0.187000E-01   12.0100           0
      2904 PROA     205      LYS      HG2      HC       0.103000E-01   1.00800           0
      2905 PROA     205      LYS      HG3      HC       0.103000E-01   1.00800           0
      2906 PROA     205      LYS      CD       C8      -0.479000E-01   12.0100           0
      2907 PROA     205      LYS      HD2      HC       0.621000E-01   1.00800           0
      2908 PROA     205      LYS      HD3      HC       0.621000E-01   1.00800           0
      2909 PROA     205      LYS      CE       C8      -0.143000E-01   12.0100           0
      2910 PROA     205      LYS      HE2      HP       0.113500       1.00800           0
      2911 PROA     205      LYS      HE3      HP       0.113500       1.00800           0
      2912 PROA     205      LYS      NZ       N3      -0.385400       14.0100           0
      2913 PROA     205      LYS      HZ1      H        0.340000       1.00800           0
      2914 PROA     205      LYS      HZ2      H        0.340000       1.00800           0
      2915 PROA     205      LYS      HZ3      H        0.340000       1.00800           0
      2916 PROA     205      LYS      C        C        0.734100       12.0100           0
      2917 PROA     205      LYS      O        O       -0.589400       16.0000           0
      2918 PROA     206      GLY      N        N       -0.415700       14.0100           0
      2919 PROA     206      GLY      H        H        0.271900       1.00800           0
      2920 PROA     206      GLY      CA       XC      -0.252000E-01   12.0100           0
      2921 PROA     206      GLY      HA2      H1       0.698000E-01   1.00800           0
      2922 PROA     206      GLY      HA3      H1       0.698000E-01   1.00800           0
      2923 PROA     206      GLY      C        C        0.597300       12.0100           0
      2924 PROA     206      GLY      O        O       -0.567900       16.0000           0
      2925 PROA     207      ASP      N        N       -0.516300       14.0100           0
      2926 PROA     207      ASP      H        H        0.293600       1.00800           0
      2927 PROA     207      ASP      CA       XC       0.381000E-01   12.0100           0
      2928 PROA     207      ASP      HA       H1       0.880000E-01   1.00800           0
      2929 PROA     207      ASP      CB       2C      -0.303000E-01   12.0100           0
      2930 PROA     207      ASP      HB2      HC      -0.122000E-01   1.00800           0
      2931 PROA     207      ASP      HB3      HC      -0.122000E-01   1.00800           0
      2932 PROA     207      ASP      CG       CO       0.799400       12.0100           0
      2933 PROA     207      ASP      OD1      O2      -0.801400       16.0000           0
      2934 PROA     207      ASP      OD2      O2      -0.801400       16.0000           0
      2935 PROA     207      ASP      C        C        0.536600       12.0100           0
      2936 PROA     207      ASP      O        O       -0.581900       16.0000           0
      2937 PROA     208      GLY      N        N       -0.415700       14.0100           0
      2938 PROA     208      GLY      H        H        0.271900       1.00800           0
      2939 PROA     208      GLY      CA       XC      -0.252000E-01   12.0100           0
      2940 PROA     208      GLY      HA2      H1       0.698000E-01   1.00800           0
      2941 PROA     208      GLY      HA3      H1       0.698000E-01   1.00800           0
      2942 PROA     208      GLY      C        C        0.597300       12.0100           0
      2943 PROA     208      GLY      O        O       -0.567900       16.0000           0
      2944 PROA     209      ARG      N        N       -0.347900       14.0100           0
      2945 PROA     209      ARG      H        H        0.274700       1.00800           0
      2946 PROA     209      ARG      CA       XC      -0.263700       12.0100           0
      2947 PROA     209      ARG      HA       H1       0.156000       1.00800           0
      2948 PROA     209      ARG      CB       C8      -0.700000E-03   12.0100           0
      2949 PROA     209      ARG      HB2      HC       0.327000E-01   1.00800           0
      2950 PROA     209      ARG      HB3      HC       0.327000E-01   1.00800           0
      2951 PROA     209      ARG      CG       C8       0.390000E-01   12.0100           0
      2952 PROA     209      ARG      HG2      HC       0.285000E-01   1.00800           0
      2953 PROA     209      ARG      HG3      HC       0.285000E-01   1.00800           0
      2954 PROA     209      ARG      CD       C8       0.486000E-01   12.0100           0
      2955 PROA     209      ARG      HD2      H1       0.687000E-01   1.00800           0
      2956 PROA     209      ARG      HD3      H1       0.687000E-01   1.00800           0
      2957 PROA     209      ARG      NE       N2      -0.529500       14.0100           0
      2958 PROA     209      ARG      HE       H        0.345600       1.00800           0
      2959 PROA     209      ARG      CZ       CA       0.807600       12.0100           0
      2960 PROA     209      ARG      NH1      N2      -0.862700       14.0100           0
      2961 PROA     209      ARG      HH11     H        0.447800       1.00800           0
      2962 PROA     209      ARG      HH12     H        0.447800       1.00800           0
      2963 PROA     209      ARG      NH2      N2      -0.862700       14.0100           0
      2964 PROA     209      ARG      HH21     H        0.447800       1.00800           0
      2965 PROA     209      ARG      HH22     H        0.447800       1.00800           0
      2966 PROA     209      ARG      C        C        0.734100       12.0100           0
      2967 PROA     209      ARG      O        O       -0.589400       16.0000           0
      2968 PROA     210      HID      N        N       -0.415700       14.0100           0
      2969 PROA     210      HID      H        H        0.271900       1.00800           0
      2970 PROA     210      HID      CA       XC       0.188000E-01   12.0100           0
      2971 PROA     210      HID      HA       H1       0.881000E-01   1.00800           0
      2972 PROA     210      HID      CB       CT      -0.462000E-01   12.0100           0
      2973 PROA     210      HID      HB2      HC       0.402000E-01   1.00800           0
      2974 PROA     210      HID      HB3      HC       0.402000E-01   1.00800           0
      2975 PROA     210      HID      CG       CC      -0.266000E-01   12.0100           0
      2976 PROA     210      HID      ND1      NA      -0.381100       14.0100           0
      2977 PROA     210      HID      HD1      H        0.364900       1.00800           0
      2978 PROA     210      HID      CE1      CR       0.205700       12.0100           0
      2979 PROA     210      HID      HE1      H5       0.139200       1.00800           0
      2980 PROA     210      HID      NE2      NB      -0.572700       14.0100           0
      2981 PROA     210      HID      CD2      CV       0.129200       12.0100           0
      2982 PROA     210      HID      HD2      H4       0.114700       1.00800           0
      2983 PROA     210      HID      C        C        0.597300       12.0100           0
      2984 PROA     210      HID      O        O       -0.567900       16.0000           0
      2985 PROA     211      MET      N        N       -0.415700       14.0100           0
      2986 PROA     211      MET      H        H        0.271900       1.00800           0
      2987 PROA     211      MET      CA       XC      -0.237000E-01   12.0100           0
      2988 PROA     211      MET      HA       H1       0.880000E-01   1.00800           0
      2989 PROA     211      MET      CB       2C       0.342000E-01   12.0100           0
      2990 PROA     211      MET      HB2      HC       0.241000E-01   1.00800           0
      2991 PROA     211      MET      HB3      HC       0.241000E-01   1.00800           0
      2992 PROA     211      MET      CG       2C       0.180000E-02   12.0100           0
      2993 PROA     211      MET      HG2      H1       0.440000E-01   1.00800           0
      2994 PROA     211      MET      HG3      H1       0.440000E-01   1.00800           0
      2995 PROA     211      MET      SD       S       -0.273700       32.0600           0
      2996 PROA     211      MET      CE       CT      -0.536000E-01   12.0100           0
      2997 PROA     211      MET      HE1      H1       0.684000E-01   1.00800           0
      2998 PROA     211      MET      HE2      H1       0.684000E-01   1.00800           0
      2999 PROA     211      MET      HE3      H1       0.684000E-01   1.00800           0
      3000 PROA     211      MET      C        C        0.597300       12.0100           0
      3001 PROA     211      MET      O        O       -0.567900       16.0000           0
      3002 PROA     212      GLU      N        N       -0.516300       14.0100           0
      3003 PROA     212      GLU      H        H        0.293600       1.00800           0
      3004 PROA     212      GLU      CA       XC       0.397000E-01   12.0100           0
      3005 PROA     212      GLU      HA       H1       0.110500       1.00800           0
      3006 PROA     212      GLU      CB       2C       0.560000E-01   12.0100           0
      3007 PROA     212      GLU      HB2      HC      -0.173000E-01   1.00800           0
      3008 PROA     212      GLU      HB3      HC      -0.173000E-01   1.00800           0
      3009 PROA     212      GLU      CG       2C       0.136000E-01   12.0100           0
      3010 PROA     212      GLU      HG2      HC      -0.425000E-01   1.00800           0
      3011 PROA     212      GLU      HG3      HC      -0.425000E-01   1.00800           0
      3012 PROA     212      GLU      CD       CO       0.805400       12.0100           0
      3013 PROA     212      GLU      OE1      O2      -0.818800       16.0000           0
      3014 PROA     212      GLU      OE2      O2      -0.818800       16.0000           0
      3015 PROA     212      GLU      C        C        0.536600       12.0100           0
      3016 PROA     212      GLU      O        O       -0.581900       16.0000           0
      3017 PROA     213      VAL      N        N       -0.415700       14.0100           0
      3018 PROA     213      VAL      H        H        0.271900       1.00800           0
      3019 PROA     213      VAL      CA       XC      -0.875000E-01   12.0100           0
      3020 PROA     213      VAL      HA       H1       0.969000E-01   1.00800           0
      3021 PROA     213      VAL      CB       3C       0.298500       12.0100           0
      3022 PROA     213      VAL      HB       HC      -0.297000E-01   1.00800           0
      3023 PROA     213      VAL      CG1      CT      -0.319200       12.0100           0
      3024 PROA     213      VAL      HG11     HC       0.791000E-01   1.00800           0
      3025 PROA     213      VAL      HG12     HC       0.791000E-01   1.00800           0
      3026 PROA     213      VAL      HG13     HC       0.791000E-01   1.00800           0
      3027 PROA     213      VAL      CG2      CT      -0.319200       12.0100           0
      3028 PROA     213      VAL      HG21     HC       0.791000E-01   1.00800           0
      3029 PROA     213      VAL      HG22     HC       0.791000E-01   1.00800           0
      3030 PROA     213      VAL      HG23     HC       0.791000E-01   1.00800           0
      3031 PROA     213      VAL      C        C        0.597300       12.0100           0
      3032 PROA     213      VAL      O        O       -0.567900       16.0000           0
      3033 PROA     214      ILE      N        N       -0.415700       14.0100           0
      3034 PROA     214      ILE      H        H        0.271900       1.00800           0
      3035 PROA     214      ILE      CA       XC      -0.597000E-01   12.0100           0
      3036 PROA     214      ILE      HA       H1       0.869000E-01   1.00800           0
      3037 PROA     214      ILE      CB       3C       0.130300       12.0100           0
      3038 PROA     214      ILE      HB       HC       0.187000E-01   1.00800           0
      3039 PROA     214      ILE      CG2      CT      -0.320400       12.0100           0
      3040 PROA     214      ILE      HG21     HC       0.882000E-01   1.00800           0
      3041 PROA     214      ILE      HG22     HC       0.882000E-01   1.00800           0
      3042 PROA     214      ILE      HG23     HC       0.882000E-01   1.00800           0
      3043 PROA     214      ILE      CG1      2C      -0.430000E-01   12.0100           0
      3044 PROA     214      ILE      HG12     HC       0.236000E-01   1.00800           0
      3045 PROA     214      ILE      HG13     HC       0.236000E-01   1.00800           0
      3046 PROA     214      ILE      CD1      CT      -0.660000E-01   12.0100           0
      3047 PROA     214      ILE      HD11     HC       0.186000E-01   1.00800           0
      3048 PROA     214      ILE      HD12     HC       0.186000E-01   1.00800           0
      3049 PROA     214      ILE      HD13     HC       0.186000E-01   1.00800           0
      3050 PROA     214      ILE      C        C        0.597300       12.0100           0
      3051 PROA     214      ILE      O        O       -0.567900       16.0000           0
      3052 PROA     215      LYS      N        N       -0.347900       14.0100           0
      3053 PROA     215      LYS      H        H        0.274700       1.00800           0
      3054 PROA     215      LYS      CA       XC      -0.240000       12.0100           0
      3055 PROA     215      LYS      HA       H1       0.142600       1.00800           0
      3056 PROA     215      LYS      CB       C8      -0.940000E-02   12.0100           0
      3057 PROA     215      LYS      HB2      HC       0.362000E-01   1.00800           0
      3058 PROA     215      LYS      HB3      HC       0.362000E-01   1.00800           0
      3059 PROA     215      LYS      CG       C8       0.187000E-01   12.0100           0
      3060 PROA     215      LYS      HG2      HC       0.103000E-01   1.00800           0
      3061 PROA     215      LYS      HG3      HC       0.103000E-01   1.00800           0
      3062 PROA     215      LYS      CD       C8      -0.479000E-01   12.0100           0
      3063 PROA     215      LYS      HD2      HC       0.621000E-01   1.00800           0
      3064 PROA     215      LYS      HD3      HC       0.621000E-01   1.00800           0
      3065 PROA     215      LYS      CE       C8      -0.143000E-01   12.0100           0
      3066 PROA     215      LYS      HE2      HP       0.113500       1.00800           0
      3067 PROA     215      LYS      HE3      HP       0.113500       1.00800           0
      3068 PROA     215      LYS      NZ       N3      -0.385400       14.0100           0
      3069 PROA     215      LYS      HZ1      H        0.340000       1.00800           0
      3070 PROA     215      LYS      HZ2      H        0.340000       1.00800           0
      3071 PROA     215      LYS      HZ3      H        0.340000       1.00800           0
      3072 PROA     215      LYS      C        C        0.734100       12.0100           0
      3073 PROA     215      LYS      O        O       -0.589400       16.0000           0
      3074 PROA     216      ILE      N        N       -0.415700       14.0100           0
      3075 PROA     216      ILE      H        H        0.271900       1.00800           0
      3076 PROA     216      ILE      CA       XC      -0.597000E-01   12.0100           0
      3077 PROA     216      ILE      HA       H1       0.869000E-01   1.00800           0
      3078 PROA     216      ILE      CB       3C       0.130300       12.0100           0
      3079 PROA     216      ILE      HB       HC       0.187000E-01   1.00800           0
      3080 PROA     216      ILE      CG2      CT      -0.320400       12.0100           0
      3081 PROA     216      ILE      HG21     HC       0.882000E-01   1.00800           0
      3082 PROA     216      ILE      HG22     HC       0.882000E-01   1.00800           0
      3083 PROA     216      ILE      HG23     HC       0.882000E-01   1.00800           0
      3084 PROA     216      ILE      CG1      2C      -0.430000E-01   12.0100           0
      3085 PROA     216      ILE      HG12     HC       0.236000E-01   1.00800           0
      3086 PROA     216      ILE      HG13     HC       0.236000E-01   1.00800           0
      3087 PROA     216      ILE      CD1      CT      -0.660000E-01   12.0100           0
      3088 PROA     216      ILE      HD11     HC       0.186000E-01   1.00800           0
      3089 PROA     216      ILE      HD12     HC       0.186000E-01   1.00800           0
      3090 PROA     216      ILE      HD13     HC       0.186000E-01   1.00800           0
      3091 PROA     216      ILE      C        C        0.597300       12.0100           0
      3092 PROA     216      ILE      O        O       -0.567900       16.0000           0
      3093 PROA     217      LYS      N        N       -0.347900       14.0100           0
      3094 PROA     217      LYS      H        H        0.274700       1.00800           0
      3095 PROA     217      LYS      CA       XC      -0.240000       12.0100           0
      3096 PROA     217      LYS      HA       H1       0.142600       1.00800           0
      3097 PROA     217      LYS      CB       C8      -0.940000E-02   12.0100           0
      3098 PROA     217      LYS      HB2      HC       0.362000E-01   1.00800           0
      3099 PROA     217      LYS      HB3      HC       0.362000E-01   1.00800           0
      3100 PROA     217      LYS      CG       C8       0.187000E-01   12.0100           0
      3101 PROA     217      LYS      HG2      HC       0.103000E-01   1.00800           0
      3102 PROA     217      LYS      HG3      HC       0.103000E-01   1.00800           0
      3103 PROA     217      LYS      CD       C8      -0.479000E-01   12.0100           0
      3104 PROA     217      LYS      HD2      HC       0.621000E-01   1.00800           0
      3105 PROA     217      LYS      HD3      HC       0.621000E-01   1.00800           0
      3106 PROA     217      LYS      CE       C8      -0.143000E-01   12.0100           0
      3107 PROA     217      LYS      HE2      HP       0.113500       1.00800           0
      3108 PROA     217      LYS      HE3      HP       0.113500       1.00800           0
      3109 PROA     217      LYS      NZ       N3      -0.385400       14.0100           0
      3110 PROA     217      LYS      HZ1      H        0.340000       1.00800           0
      3111 PROA     217      LYS      HZ2      H        0.340000       1.00800           0
      3112 PROA     217      LYS      HZ3      H        0.340000       1.00800           0
      3113 PROA     217      LYS      C        C        0.734100       12.0100           0
      3114 PROA     217      LYS      O        O       -0.589400       16.0000           0
      3115 PROA     218      ASN      N        N       -0.415700       14.0100           0
      3116 PROA     218      ASN      H        H        0.271900       1.00800           0
      3117 PROA     218      ASN      CA       XC       0.143000E-01   12.0100           0
      3118 PROA     218      ASN      HA       H1       0.104800       1.00800           0
      3119 PROA     218      ASN      CB       2C      -0.204100       12.0100           0
      3120 PROA     218      ASN      HB2      HC       0.797000E-01   1.00800           0
      3121 PROA     218      ASN      HB3      HC       0.797000E-01   1.00800           0
      3122 PROA     218      ASN      CG       C        0.713000       12.0100           0
      3123 PROA     218      ASN      OD1      O       -0.593100       16.0000           0
      3124 PROA     218      ASN      ND2      N       -0.919100       14.0100           0
      3125 PROA     218      ASN      HD21     H        0.419600       1.00800           0
      3126 PROA     218      ASN      HD22     H        0.419600       1.00800           0
      3127 PROA     218      ASN      C        C        0.597300       12.0100           0
      3128 PROA     218      ASN      O        O       -0.567900       16.0000           0
      3129 PROA     219      PHE      N        N       -0.415700       14.0100           0
      3130 PROA     219      PHE      H        H        0.271900       1.00800           0
      3131 PROA     219      PHE      CA       XC      -0.240000E-02   12.0100           0
      3132 PROA     219      PHE      HA       H1       0.978000E-01   1.00800           0
      3133 PROA     219      PHE      CB       CT      -0.343000E-01   12.0100           0
      3134 PROA     219      PHE      HB2      HC       0.295000E-01   1.00800           0
      3135 PROA     219      PHE      HB3      HC       0.295000E-01   1.00800           0
      3136 PROA     219      PHE      CG       CA       0.118000E-01   12.0100           0
      3137 PROA     219      PHE      CD1      CA      -0.125600       12.0100           0
      3138 PROA     219      PHE      HD1      HA       0.133000       1.00800           0
      3139 PROA     219      PHE      CE1      CA      -0.170400       12.0100           0
      3140 PROA     219      PHE      HE1      HA       0.143000       1.00800           0
      3141 PROA     219      PHE      CZ       CA      -0.107200       12.0100           0
      3142 PROA     219      PHE      HZ       HA       0.129700       1.00800           0
      3143 PROA     219      PHE      CE2      CA      -0.170400       12.0100           0
      3144 PROA     219      PHE      HE2      HA       0.143000       1.00800           0
      3145 PROA     219      PHE      CD2      CA      -0.125600       12.0100           0
      3146 PROA     219      PHE      HD2      HA       0.133000       1.00800           0
      3147 PROA     219      PHE      C        C        0.597300       12.0100           0
      3148 PROA     219      PHE      O        O       -0.567900       16.0000           0
      3149 PROA     220      ASP      N        N       -0.516300       14.0100           0
      3150 PROA     220      ASP      H        H        0.293600       1.00800           0
      3151 PROA     220      ASP      CA       XC       0.381000E-01   12.0100           0
      3152 PROA     220      ASP      HA       H1       0.880000E-01   1.00800           0
      3153 PROA     220      ASP      CB       2C      -0.303000E-01   12.0100           0
      3154 PROA     220      ASP      HB2      HC      -0.122000E-01   1.00800           0
      3155 PROA     220      ASP      HB3      HC      -0.122000E-01   1.00800           0
      3156 PROA     220      ASP      CG       CO       0.799400       12.0100           0
      3157 PROA     220      ASP      OD1      O2      -0.801400       16.0000           0
      3158 PROA     220      ASP      OD2      O2      -0.801400       16.0000           0
      3159 PROA     220      ASP      C        C        0.536600       12.0100           0
      3160 PROA     220      ASP      O        O       -0.581900       16.0000           0
      3161 PROA     221      ASN      N        N       -0.415700       14.0100           0
      3162 PROA     221      ASN      H        H        0.271900       1.00800           0
      3163 PROA     221      ASN      CA       XC       0.143000E-01   12.0100           0
      3164 PROA     221      ASN      HA       H1       0.104800       1.00800           0
      3165 PROA     221      ASN      CB       2C      -0.204100       12.0100           0
      3166 PROA     221      ASN      HB2      HC       0.797000E-01   1.00800           0
      3167 PROA     221      ASN      HB3      HC       0.797000E-01   1.00800           0
      3168 PROA     221      ASN      CG       C        0.713000       12.0100           0
      3169 PROA     221      ASN      OD1      O       -0.593100       16.0000           0
      3170 PROA     221      ASN      ND2      N       -0.919100       14.0100           0
      3171 PROA     221      ASN      HD21     H        0.419600       1.00800           0
      3172 PROA     221      ASN      HD22     H        0.419600       1.00800           0
      3173 PROA     221      ASN      C        C        0.597300       12.0100           0
      3174 PROA     221      ASN      O        O       -0.567900       16.0000           0
      3175 PROA     222      CYS      N        N       -0.415700       14.0100           0
      3176 PROA     222      CYS      H        H        0.271900       1.00800           0
      3177 PROA     222      CYS      CA       XC       0.213000E-01   12.0100           0
      3178 PROA     222      CYS      HA       H1       0.112400       1.00800           0
      3179 PROA     222      CYS      CB       2C      -0.123100       12.0100           0
      3180 PROA     222      CYS      HB2      H1       0.111200       1.00800           0
      3181 PROA     222      CYS      HB3      H1       0.111200       1.00800           0
      3182 PROA     222      CYS      SG       SH      -0.311900       32.0600           0
      3183 PROA     222      CYS      HG       HS       0.193300       1.00800           0
      3184 PROA     222      CYS      C        C        0.597300       12.0100           0
      3185 PROA     222      CYS      O        O       -0.567900       16.0000           0
      3186 PROA     223      ASP      N        N       -0.516300       14.0100           0
      3187 PROA     223      ASP      H        H        0.293600       1.00800           0
      3188 PROA     223      ASP      CA       XC       0.381000E-01   12.0100           0
      3189 PROA     223      ASP      HA       H1       0.880000E-01   1.00800           0
      3190 PROA     223      ASP      CB       2C      -0.303000E-01   12.0100           0
      3191 PROA     223      ASP      HB2      HC      -0.122000E-01   1.00800           0
      3192 PROA     223      ASP      HB3      HC      -0.122000E-01   1.00800           0
      3193 PROA     223      ASP      CG       CO       0.799400       12.0100           0
      3194 PROA     223      ASP      OD1      O2      -0.801400       16.0000           0
      3195 PROA     223      ASP      OD2      O2      -0.801400       16.0000           0
      3196 PROA     223      ASP      C        C        0.536600       12.0100           0
      3197 PROA     223      ASP      O        O       -0.581900       16.0000           0
      3198 PROA     224      GLN      N        N       -0.415700       14.0100           0
      3199 PROA     224      GLN      H        H        0.271900       1.00800           0
      3200 PROA     224      GLN      CA       XC      -0.310000E-02   12.0100           0
      3201 PROA     224      GLN      HA       H1       0.850000E-01   1.00800           0
      3202 PROA     224      GLN      CB       2C      -0.360000E-02   12.0100           0
      3203 PROA     224      GLN      HB2      HC       0.171000E-01   1.00800           0
      3204 PROA     224      GLN      HB3      HC       0.171000E-01   1.00800           0
      3205 PROA     224      GLN      CG       2C      -0.645000E-01   12.0100           0
      3206 PROA     224      GLN      HG2      HC       0.352000E-01   1.00800           0
      3207 PROA     224      GLN      HG3      HC       0.352000E-01   1.00800           0
      3208 PROA     224      GLN      CD       C        0.695100       12.0100           0
      3209 PROA     224      GLN      OE1      O       -0.608600       16.0000           0
      3210 PROA     224      GLN      NE2      N       -0.940700       14.0100           0
      3211 PROA     224      GLN      HE21     H        0.425100       1.00800           0
      3212 PROA     224      GLN      HE22     H        0.425100       1.00800           0
      3213 PROA     224      GLN      C        C        0.597300       12.0100           0
      3214 PROA     224      GLN      O        O       -0.567900       16.0000           0
      3215 PROA     225      ARG      N        N       -0.347900       14.0100           0
      3216 PROA     225      ARG      H        H        0.274700       1.00800           0
      3217 PROA     225      ARG      CA       XC      -0.263700       12.0100           0
      3218 PROA     225      ARG      HA       H1       0.156000       1.00800           0
      3219 PROA     225      ARG      CB       C8      -0.700000E-03   12.0100           0
      3220 PROA     225      ARG      HB2      HC       0.327000E-01   1.00800           0
      3221 PROA     225      ARG      HB3      HC       0.327000E-01   1.00800           0
      3222 PROA     225      ARG      CG       C8       0.390000E-01   12.0100           0
      3223 PROA     225      ARG      HG2      HC       0.285000E-01   1.00800           0
      3224 PROA     225      ARG      HG3      HC       0.285000E-01   1.00800           0
      3225 PROA     225      ARG      CD       C8       0.486000E-01   12.0100           0
      3226 PROA     225      ARG      HD2      H1       0.687000E-01   1.00800           0
      3227 PROA     225      ARG      HD3      H1       0.687000E-01   1.00800           0
      3228 PROA     225      ARG      NE       N2      -0.529500       14.0100           0
      3229 PROA     225      ARG      HE       H        0.345600       1.00800           0
      3230 PROA     225      ARG      CZ       CA       0.807600       12.0100           0
      3231 PROA     225      ARG      NH1      N2      -0.862700       14.0100           0
      3232 PROA     225      ARG      HH11     H        0.447800       1.00800           0
      3233 PROA     225      ARG      HH12     H        0.447800       1.00800           0
      3234 PROA     225      ARG      NH2      N2      -0.862700       14.0100           0
      3235 PROA     225      ARG      HH21     H        0.447800       1.00800           0
      3236 PROA     225      ARG      HH22     H        0.447800       1.00800           0
      3237 PROA     225      ARG      C        C        0.734100       12.0100           0
      3238 PROA     225      ARG      O        O       -0.589400       16.0000           0
      3239 PROA     226      ILE      N        N       -0.415700       14.0100           0
      3240 PROA     226      ILE      H        H        0.271900       1.00800           0
      3241 PROA     226      ILE      CA       XC      -0.597000E-01   12.0100           0
      3242 PROA     226      ILE      HA       H1       0.869000E-01   1.00800           0
      3243 PROA     226      ILE      CB       3C       0.130300       12.0100           0
      3244 PROA     226      ILE      HB       HC       0.187000E-01   1.00800           0
      3245 PROA     226      ILE      CG2      CT      -0.320400       12.0100           0
      3246 PROA     226      ILE      HG21     HC       0.882000E-01   1.00800           0
      3247 PROA     226      ILE      HG22     HC       0.882000E-01   1.00800           0
      3248 PROA     226      ILE      HG23     HC       0.882000E-01   1.00800           0
      3249 PROA     226      ILE      CG1      2C      -0.430000E-01   12.0100           0
      3250 PROA     226      ILE      HG12     HC       0.236000E-01   1.00800           0
      3251 PROA     226      ILE      HG13     HC       0.236000E-01   1.00800           0
      3252 PROA     226      ILE      CD1      CT      -0.660000E-01   12.0100           0
      3253 PROA     226      ILE      HD11     HC       0.186000E-01   1.00800           0
      3254 PROA     226      ILE      HD12     HC       0.186000E-01   1.00800           0
      3255 PROA     226      ILE      HD13     HC       0.186000E-01   1.00800           0
      3256 PROA     226      ILE      C        C        0.597300       12.0100           0
      3257 PROA     226      ILE      O        O       -0.567900       16.0000           0
      3258 PROA     227      ASN      N        N       -0.415700       14.0100           0
      3259 PROA     227      ASN      H        H        0.271900       1.00800           0
      3260 PROA     227      ASN      CA       XC       0.143000E-01   12.0100           0
      3261 PROA     227      ASN      HA       H1       0.104800       1.00800           0
      3262 PROA     227      ASN      CB       2C      -0.204100       12.0100           0
      3263 PROA     227      ASN      HB2      HC       0.797000E-01   1.00800           0
      3264 PROA     227      ASN      HB3      HC       0.797000E-01   1.00800           0
      3265 PROA     227      ASN      CG       C        0.713000       12.0100           0
      3266 PROA     227      ASN      OD1      O       -0.593100       16.0000           0
      3267 PROA     227      ASN      ND2      N       -0.919100       14.0100           0
      3268 PROA     227      ASN      HD21     H        0.419600       1.00800           0
      3269 PROA     227      ASN      HD22     H        0.419600       1.00800           0
      3270 PROA     227      ASN      C        C        0.597300       12.0100           0
      3271 PROA     227      ASN      O        O       -0.567900       16.0000           0
      3272 PROA     228      TYR      N        N       -0.415700       14.0100           0
      3273 PROA     228      TYR      H        H        0.271900       1.00800           0
      3274 PROA     228      TYR      CA       XC      -0.140000E-02   12.0100           0
      3275 PROA     228      TYR      HA       H1       0.876000E-01   1.00800           0
      3276 PROA     228      TYR      CB       CT      -0.152000E-01   12.0100           0
      3277 PROA     228      TYR      HB2      HC       0.295000E-01   1.00800           0
      3278 PROA     228      TYR      HB3      HC       0.295000E-01   1.00800           0
      3279 PROA     228      TYR      CG       CA      -0.110000E-02   12.0100           0
      3280 PROA     228      TYR      CD1      CA      -0.190600       12.0100           0
      3281 PROA     228      TYR      HD1      HA       0.169900       1.00800           0
      3282 PROA     228      TYR      CE1      CA      -0.234100       12.0100           0
      3283 PROA     228      TYR      HE1      HA       0.165600       1.00800           0
      3284 PROA     228      TYR      CZ       C        0.322600       12.0100           0
      3285 PROA     228      TYR      OH       OH      -0.557900       16.0000           0
      3286 PROA     228      TYR      HH       HO       0.399200       1.00800           0
      3287 PROA     228      TYR      CE2      CA      -0.234100       12.0100           0
      3288 PROA     228      TYR      HE2      HA       0.165600       1.00800           0
      3289 PROA     228      TYR      CD2      CA      -0.190600       12.0100           0
      3290 PROA     228      TYR      HD2      HA       0.169900       1.00800           0
      3291 PROA     228      TYR      C        C        0.597300       12.0100           0
      3292 PROA     228      TYR      O        O       -0.567900       16.0000           0
      3293 PROA     229      HID      N        N       -0.415700       14.0100           0
      3294 PROA     229      HID      H        H        0.271900       1.00800           0
      3295 PROA     229      HID      CA       XC       0.188000E-01   12.0100           0
      3296 PROA     229      HID      HA       H1       0.881000E-01   1.00800           0
      3297 PROA     229      HID      CB       CT      -0.462000E-01   12.0100           0
      3298 PROA     229      HID      HB2      HC       0.402000E-01   1.00800           0
      3299 PROA     229      HID      HB3      HC       0.402000E-01   1.00800           0
      3300 PROA     229      HID      CG       CC      -0.266000E-01   12.0100           0
      3301 PROA     229      HID      ND1      NA      -0.381100       14.0100           0
      3302 PROA     229      HID      HD1      H        0.364900       1.00800           0
      3303 PROA     229      HID      CE1      CR       0.205700       12.0100           0
      3304 PROA     229      HID      HE1      H5       0.139200       1.00800           0
      3305 PROA     229      HID      NE2      NB      -0.572700       14.0100           0
      3306 PROA     229      HID      CD2      CV       0.129200       12.0100           0
      3307 PROA     229      HID      HD2      H4       0.114700       1.00800           0
      3308 PROA     229      HID      C        C        0.597300       12.0100           0
      3309 PROA     229      HID      O        O       -0.567900       16.0000           0
      3310 PROA     230      PHE      N        N       -0.415700       14.0100           0
      3311 PROA     230      PHE      H        H        0.271900       1.00800           0
      3312 PROA     230      PHE      CA       XC      -0.240000E-02   12.0100           0
      3313 PROA     230      PHE      HA       H1       0.978000E-01   1.00800           0
      3314 PROA     230      PHE      CB       CT      -0.343000E-01   12.0100           0
      3315 PROA     230      PHE      HB2      HC       0.295000E-01   1.00800           0
      3316 PROA     230      PHE      HB3      HC       0.295000E-01   1.00800           0
      3317 PROA     230      PHE      CG       CA       0.118000E-01   12.0100           0
      3318 PROA     230      PHE      CD1      CA      -0.125600       12.0100           0
      3319 PROA     230      PHE      HD1      HA       0.133000       1.00800           0
      3320 PROA     230      PHE      CE1      CA      -0.170400       12.0100           0
      3321 PROA     230      PHE      HE1      HA       0.143000       1.00800           0
      3322 PROA     230      PHE      CZ       CA      -0.107200       12.0100           0
      3323 PROA     230      PHE      HZ       HA       0.129700       1.00800           0
      3324 PROA     230      PHE      CE2      CA      -0.170400       12.0100           0
      3325 PROA     230      PHE      HE2      HA       0.143000       1.00800           0
      3326 PROA     230      PHE      CD2      CA      -0.125600       12.0100           0
      3327 PROA     230      PHE      HD2      HA       0.133000       1.00800           0
      3328 PROA     230      PHE      C        C        0.597300       12.0100           0
      3329 PROA     230      PHE      O        O       -0.567900       16.0000           0
      3330 PROA     231      GLY      N        N       -0.415700       14.0100           0
      3331 PROA     231      GLY      H        H        0.271900       1.00800           0
      3332 PROA     231      GLY      CA       XC      -0.252000E-01   12.0100           0
      3333 PROA     231      GLY      HA2      H1       0.698000E-01   1.00800           0
      3334 PROA     231      GLY      HA3      H1       0.698000E-01   1.00800           0
      3335 PROA     231      GLY      C        C        0.597300       12.0100           0
      3336 PROA     231      GLY      O        O       -0.567900       16.0000           0
      3337 PROA     232      MET      N        N       -0.415700       14.0100           0
      3338 PROA     232      MET      H        H        0.271900       1.00800           0
      3339 PROA     232      MET      CA       XC      -0.237000E-01   12.0100           0
      3340 PROA     232      MET      HA       H1       0.880000E-01   1.00800           0
      3341 PROA     232      MET      CB       2C       0.342000E-01   12.0100           0
      3342 PROA     232      MET      HB2      HC       0.241000E-01   1.00800           0
      3343 PROA     232      MET      HB3      HC       0.241000E-01   1.00800           0
      3344 PROA     232      MET      CG       2C       0.180000E-02   12.0100           0
      3345 PROA     232      MET      HG2      H1       0.440000E-01   1.00800           0
      3346 PROA     232      MET      HG3      H1       0.440000E-01   1.00800           0
      3347 PROA     232      MET      SD       S       -0.273700       32.0600           0
      3348 PROA     232      MET      CE       CT      -0.536000E-01   12.0100           0
      3349 PROA     232      MET      HE1      H1       0.684000E-01   1.00800           0
      3350 PROA     232      MET      HE2      H1       0.684000E-01   1.00800           0
      3351 PROA     232      MET      HE3      H1       0.684000E-01   1.00800           0
      3352 PROA     232      MET      C        C        0.597300       12.0100           0
      3353 PROA     232      MET      O        O       -0.567900       16.0000           0
      3354 PROA     233      THR      N        N       -0.415700       14.0100           0
      3355 PROA     233      THR      H        H        0.271900       1.00800           0
      3356 PROA     233      THR      CA       XC      -0.389000E-01   12.0100           0
      3357 PROA     233      THR      HA       H1       0.100700       1.00800           0
      3358 PROA     233      THR      CB       3C       0.365400       12.0100           0
      3359 PROA     233      THR      HB       H1       0.430000E-02   1.00800           0
      3360 PROA     233      THR      CG2      CT      -0.243800       12.0100           0
      3361 PROA     233      THR      HG21     HC       0.642000E-01   1.00800           0
      3362 PROA     233      THR      HG22     HC       0.642000E-01   1.00800           0
      3363 PROA     233      THR      HG23     HC       0.642000E-01   1.00800           0
      3364 PROA     233      THR      OG1      OH      -0.676100       16.0000           0
      3365 PROA     233      THR      HG1      HO       0.410200       1.00800           0
      3366 PROA     233      THR      C        C        0.597300       12.0100           0
      3367 PROA     233      THR      O        O       -0.567900       16.0000           0
      3368 PROA     234      ASP      N        N       -0.516300       14.0100           0
      3369 PROA     234      ASP      H        H        0.293600       1.00800           0
      3370 PROA     234      ASP      CA       XC       0.381000E-01   12.0100           0
      3371 PROA     234      ASP      HA       H1       0.880000E-01   1.00800           0
      3372 PROA     234      ASP      CB       2C      -0.303000E-01   12.0100           0
      3373 PROA     234      ASP      HB2      HC      -0.122000E-01   1.00800           0
      3374 PROA     234      ASP      HB3      HC      -0.122000E-01   1.00800           0
      3375 PROA     234      ASP      CG       CO       0.799400       12.0100           0
      3376 PROA     234      ASP      OD1      O2      -0.801400       16.0000           0
      3377 PROA     234      ASP      OD2      O2      -0.801400       16.0000           0
      3378 PROA     234      ASP      C        C        0.536600       12.0100           0
      3379 PROA     234      ASP      O        O       -0.581900       16.0000           0
      3380 PROA     235      ASN      N        N       -0.415700       14.0100           0
      3381 PROA     235      ASN      H        H        0.271900       1.00800           0
      3382 PROA     235      ASN      CA       XC       0.143000E-01   12.0100           0
      3383 PROA     235      ASN      HA       H1       0.104800       1.00800           0
      3384 PROA     235      ASN      CB       2C      -0.204100       12.0100           0
      3385 PROA     235      ASN      HB2      HC       0.797000E-01   1.00800           0
      3386 PROA     235      ASN      HB3      HC       0.797000E-01   1.00800           0
      3387 PROA     235      ASN      CG       C        0.713000       12.0100           0
      3388 PROA     235      ASN      OD1      O       -0.593100       16.0000           0
      3389 PROA     235      ASN      ND2      N       -0.919100       14.0100           0
      3390 PROA     235      ASN      HD21     H        0.419600       1.00800           0
      3391 PROA     235      ASN      HD22     H        0.419600       1.00800           0
      3392 PROA     235      ASN      C        C        0.597300       12.0100           0
      3393 PROA     235      ASN      O        O       -0.567900       16.0000           0
      3394 PROA     236      SER      N        N       -0.415700       14.0100           0
      3395 PROA     236      SER      H        H        0.271900       1.00800           0
      3396 PROA     236      SER      CA       XC      -0.249000E-01   12.0100           0
      3397 PROA     236      SER      HA       H1       0.843000E-01   1.00800           0
      3398 PROA     236      SER      CB       2C       0.211700       12.0100           0
      3399 PROA     236      SER      HB2      H1       0.352000E-01   1.00800           0
      3400 PROA     236      SER      HB3      H1       0.352000E-01   1.00800           0
      3401 PROA     236      SER      OG       OH      -0.654600       16.0000           0
      3402 PROA     236      SER      HG       HO       0.427500       1.00800           0
      3403 PROA     236      SER      C        C        0.597300       12.0100           0
      3404 PROA     236      SER      O        O       -0.567900       16.0000           0
      3405 PROA     237      ARG      N        N       -0.347900       14.0100           0
      3406 PROA     237      ARG      H        H        0.274700       1.00800           0
      3407 PROA     237      ARG      CA       XC      -0.263700       12.0100           0
      3408 PROA     237      ARG      HA       H1       0.156000       1.00800           0
      3409 PROA     237      ARG      CB       C8      -0.700000E-03   12.0100           0
      3410 PROA     237      ARG      HB2      HC       0.327000E-01   1.00800           0
      3411 PROA     237      ARG      HB3      HC       0.327000E-01   1.00800           0
      3412 PROA     237      ARG      CG       C8       0.390000E-01   12.0100           0
      3413 PROA     237      ARG      HG2      HC       0.285000E-01   1.00800           0
      3414 PROA     237      ARG      HG3      HC       0.285000E-01   1.00800           0
      3415 PROA     237      ARG      CD       C8       0.486000E-01   12.0100           0
      3416 PROA     237      ARG      HD2      H1       0.687000E-01   1.00800           0
      3417 PROA     237      ARG      HD3      H1       0.687000E-01   1.00800           0
      3418 PROA     237      ARG      NE       N2      -0.529500       14.0100           0
      3419 PROA     237      ARG      HE       H        0.345600       1.00800           0
      3420 PROA     237      ARG      CZ       CA       0.807600       12.0100           0
      3421 PROA     237      ARG      NH1      N2      -0.862700       14.0100           0
      3422 PROA     237      ARG      HH11     H        0.447800       1.00800           0
      3423 PROA     237      ARG      HH12     H        0.447800       1.00800           0
      3424 PROA     237      ARG      NH2      N2      -0.862700       14.0100           0
      3425 PROA     237      ARG      HH21     H        0.447800       1.00800           0
      3426 PROA     237      ARG      HH22     H        0.447800       1.00800           0
      3427 PROA     237      ARG      C        C        0.734100       12.0100           0
      3428 PROA     237      ARG      O        O       -0.589400       16.0000           0
      3429 PROA     238      LEU      N        N       -0.415700       14.0100           0
      3430 PROA     238      LEU      H        H        0.271900       1.00800           0
      3431 PROA     238      LEU      CA       XC      -0.518000E-01   12.0100           0
      3432 PROA     238      LEU      HA       H1       0.922000E-01   1.00800           0
      3433 PROA     238      LEU      CB       2C      -0.110200       12.0100           0
      3434 PROA     238      LEU      HB2      HC       0.457000E-01   1.00800           0
      3435 PROA     238      LEU      HB3      HC       0.457000E-01   1.00800           0
      3436 PROA     238      LEU      CG       3C       0.353100       12.0100           0
      3437 PROA     238      LEU      HG       HC      -0.361000E-01   1.00800           0
      3438 PROA     238      LEU      CD1      CT      -0.412100       12.0100           0
      3439 PROA     238      LEU      HD11     HC       0.100000       1.00800           0
      3440 PROA     238      LEU      HD12     HC       0.100000       1.00800           0
      3441 PROA     238      LEU      HD13     HC       0.100000       1.00800           0
      3442 PROA     238      LEU      CD2      CT      -0.412100       12.0100           0
      3443 PROA     238      LEU      HD21     HC       0.100000       1.00800           0
      3444 PROA     238      LEU      HD22     HC       0.100000       1.00800           0
      3445 PROA     238      LEU      HD23     HC       0.100000       1.00800           0
      3446 PROA     238      LEU      C        C        0.597300       12.0100           0
      3447 PROA     238      LEU      O        O       -0.567900       16.0000           0
      3448 PROA     239      GLU      N        N       -0.516300       14.0100           0
      3449 PROA     239      GLU      H        H        0.293600       1.00800           0
      3450 PROA     239      GLU      CA       XC       0.397000E-01   12.0100           0
      3451 PROA     239      GLU      HA       H1       0.110500       1.00800           0
      3452 PROA     239      GLU      CB       2C       0.560000E-01   12.0100           0
      3453 PROA     239      GLU      HB2      HC      -0.173000E-01   1.00800           0
      3454 PROA     239      GLU      HB3      HC      -0.173000E-01   1.00800           0
      3455 PROA     239      GLU      CG       2C       0.136000E-01   12.0100           0
      3456 PROA     239      GLU      HG2      HC      -0.425000E-01   1.00800           0
      3457 PROA     239      GLU      HG3      HC      -0.425000E-01   1.00800           0
      3458 PROA     239      GLU      CD       CO       0.805400       12.0100           0
      3459 PROA     239      GLU      OE1      O2      -0.818800       16.0000           0
      3460 PROA     239      GLU      OE2      O2      -0.818800       16.0000           0
      3461 PROA     239      GLU      C        C        0.536600       12.0100           0
      3462 PROA     239      GLU      O        O       -0.581900       16.0000           0
      3463 PROA     240      PRO      N        N       -0.254800       14.0100           0
      3464 PROA     240      PRO      CD       CT       0.192000E-01   12.0100           0
      3465 PROA     240      PRO      HD2      H1       0.391000E-01   1.00800           0
      3466 PROA     240      PRO      HD3      H1       0.391000E-01   1.00800           0
      3467 PROA     240      PRO      CG       CT       0.189000E-01   12.0100           0
      3468 PROA     240      PRO      HG2      HC       0.213000E-01   1.00800           0
      3469 PROA     240      PRO      HG3      HC       0.213000E-01   1.00800           0
      3470 PROA     240      PRO      CB       CT      -0.700000E-02   12.0100           0
      3471 PROA     240      PRO      HB2      HC       0.253000E-01   1.00800           0
      3472 PROA     240      PRO      HB3      HC       0.253000E-01   1.00800           0
      3473 PROA     240      PRO      CA       XC      -0.266000E-01   12.0100           0
      3474 PROA     240      PRO      HA       H1       0.641000E-01   1.00800           0
      3475 PROA     240      PRO      C        C        0.589600       12.0100           0
      3476 PROA     240      PRO      O        O       -0.574800       16.0000           0
      3477 PROA     241      GLY      N        N       -0.415700       14.0100           0
      3478 PROA     241      GLY      H        H        0.271900       1.00800           0
      3479 PROA     241      GLY      CA       XC      -0.252000E-01   12.0100           0
      3480 PROA     241      GLY      HA2      H1       0.698000E-01   1.00800           0
      3481 PROA     241      GLY      HA3      H1       0.698000E-01   1.00800           0
      3482 PROA     241      GLY      C        C        0.597300       12.0100           0
      3483 PROA     241      GLY      O        O       -0.567900       16.0000           0
      3484 PROA     242      THR      N        N       -0.415700       14.0100           0
      3485 PROA     242      THR      H        H        0.271900       1.00800           0
      3486 PROA     242      THR      CA       XC      -0.389000E-01   12.0100           0
      3487 PROA     242      THR      HA       H1       0.100700       1.00800           0
      3488 PROA     242      THR      CB       3C       0.365400       12.0100           0
      3489 PROA     242      THR      HB       H1       0.430000E-02   1.00800           0
      3490 PROA     242      THR      CG2      CT      -0.243800       12.0100           0
      3491 PROA     242      THR      HG21     HC       0.642000E-01   1.00800           0
      3492 PROA     242      THR      HG22     HC       0.642000E-01   1.00800           0
      3493 PROA     242      THR      HG23     HC       0.642000E-01   1.00800           0
      3494 PROA     242      THR      OG1      OH      -0.676100       16.0000           0
      3495 PROA     242      THR      HG1      HO       0.410200       1.00800           0
      3496 PROA     242      THR      C        C        0.597300       12.0100           0
      3497 PROA     242      THR      O        O       -0.567900       16.0000           0
      3498 PROA     243      ASN      N        N       -0.415700       14.0100           0
      3499 PROA     243      ASN      H        H        0.271900       1.00800           0
      3500 PROA     243      ASN      CA       XC       0.143000E-01   12.0100           0
      3501 PROA     243      ASN      HA       H1       0.104800       1.00800           0
      3502 PROA     243      ASN      CB       2C      -0.204100       12.0100           0
      3503 PROA     243      ASN      HB2      HC       0.797000E-01   1.00800           0
      3504 PROA     243      ASN      HB3      HC       0.797000E-01   1.00800           0
      3505 PROA     243      ASN      CG       C        0.713000       12.0100           0
      3506 PROA     243      ASN      OD1      O       -0.593100       16.0000           0
      3507 PROA     243      ASN      ND2      N       -0.919100       14.0100           0
      3508 PROA     243      ASN      HD21     H        0.419600       1.00800           0
      3509 PROA     243      ASN      HD22     H        0.419600       1.00800           0
      3510 PROA     243      ASN      C        C        0.597300       12.0100           0
      3511 PROA     243      ASN      O        O       -0.567900       16.0000           0
      3512 PROA     244      LYS      N        N       -0.347900       14.0100           0
      3513 PROA     244      LYS      H        H        0.274700       1.00800           0
      3514 PROA     244      LYS      CA       XC      -0.240000       12.0100           0
      3515 PROA     244      LYS      HA       H1       0.142600       1.00800           0
      3516 PROA     244      LYS      CB       C8      -0.940000E-02   12.0100           0
      3517 PROA     244      LYS      HB2      HC       0.362000E-01   1.00800           0
      3518 PROA     244      LYS      HB3      HC       0.362000E-01   1.00800           0
      3519 PROA     244      LYS      CG       C8       0.187000E-01   12.0100           0
      3520 PROA     244      LYS      HG2      HC       0.103000E-01   1.00800           0
      3521 PROA     244      LYS      HG3      HC       0.103000E-01   1.00800           0
      3522 PROA     244      LYS      CD       C8      -0.479000E-01   12.0100           0
      3523 PROA     244      LYS      HD2      HC       0.621000E-01   1.00800           0
      3524 PROA     244      LYS      HD3      HC       0.621000E-01   1.00800           0
      3525 PROA     244      LYS      CE       C8      -0.143000E-01   12.0100           0
      3526 PROA     244      LYS      HE2      HP       0.113500       1.00800           0
      3527 PROA     244      LYS      HE3      HP       0.113500       1.00800           0
      3528 PROA     244      LYS      NZ       N3      -0.385400       14.0100           0
      3529 PROA     244      LYS      HZ1      H        0.340000       1.00800           0
      3530 PROA     244      LYS      HZ2      H        0.340000       1.00800           0
      3531 PROA     244      LYS      HZ3      H        0.340000       1.00800           0
      3532 PROA     244      LYS      C        C        0.734100       12.0100           0
      3533 PROA     244      LYS      O        O       -0.589400       16.0000           0
      3534 PROA     245      ASN      N        N       -0.415700       14.0100           0
      3535 PROA     245      ASN      H        H        0.271900       1.00800           0
      3536 PROA     245      ASN      CA       XC       0.143000E-01   12.0100           0
      3537 PROA     245      ASN      HA       H1       0.104800       1.00800           0
      3538 PROA     245      ASN      CB       2C      -0.204100       12.0100           0
      3539 PROA     245      ASN      HB2      HC       0.797000E-01   1.00800           0
      3540 PROA     245      ASN      HB3      HC       0.797000E-01   1.00800           0
      3541 PROA     245      ASN      CG       C        0.713000       12.0100           0
      3542 PROA     245      ASN      OD1      O       -0.593100       16.0000           0
      3543 PROA     245      ASN      ND2      N       -0.919100       14.0100           0
      3544 PROA     245      ASN      HD21     H        0.419600       1.00800           0
      3545 PROA     245      ASN      HD22     H        0.419600       1.00800           0
      3546 PROA     245      ASN      C        C        0.597300       12.0100           0
      3547 PROA     245      ASN      O        O       -0.567900       16.0000           0
      3548 PROA     246      GLY      N        N       -0.415700       14.0100           0
      3549 PROA     246      GLY      H        H        0.271900       1.00800           0
      3550 PROA     246      GLY      CA       XC      -0.252000E-01   12.0100           0
      3551 PROA     246      GLY      HA2      H1       0.698000E-01   1.00800           0
      3552 PROA     246      GLY      HA3      H1       0.698000E-01   1.00800           0
      3553 PROA     246      GLY      C        C        0.597300       12.0100           0
      3554 PROA     246      GLY      O        O       -0.567900       16.0000           0
      3555 PROA     247      LYS      N        N       -0.347900       14.0100           0
      3556 PROA     247      LYS      H        H        0.274700       1.00800           0
      3557 PROA     247      LYS      CA       XC      -0.240000       12.0100           0
      3558 PROA     247      LYS      HA       H1       0.142600       1.00800           0
      3559 PROA     247      LYS      CB       C8      -0.940000E-02   12.0100           0
      3560 PROA     247      LYS      HB2      HC       0.362000E-01   1.00800           0
      3561 PROA     247      LYS      HB3      HC       0.362000E-01   1.00800           0
      3562 PROA     247      LYS      CG       C8       0.187000E-01   12.0100           0
      3563 PROA     247      LYS      HG2      HC       0.103000E-01   1.00800           0
      3564 PROA     247      LYS      HG3      HC       0.103000E-01   1.00800           0
      3565 PROA     247      LYS      CD       C8      -0.479000E-01   12.0100           0
      3566 PROA     247      LYS      HD2      HC       0.621000E-01   1.00800           0
      3567 PROA     247      LYS      HD3      HC       0.621000E-01   1.00800           0
      3568 PROA     247      LYS      CE       C8      -0.143000E-01   12.0100           0
      3569 PROA     247      LYS      HE2      HP       0.113500       1.00800           0
      3570 PROA     247      LYS      HE3      HP       0.113500       1.00800           0
      3571 PROA     247      LYS      NZ       N3      -0.385400       14.0100           0
      3572 PROA     247      LYS      HZ1      H        0.340000       1.00800           0
      3573 PROA     247      LYS      HZ2      H        0.340000       1.00800           0
      3574 PROA     247      LYS      HZ3      H        0.340000       1.00800           0
      3575 PROA     247      LYS      C        C        0.734100       12.0100           0
      3576 PROA     247      LYS      O        O       -0.589400       16.0000           0
      3577 PROA     248      PHE      N        N       -0.415700       14.0100           0
      3578 PROA     248      PHE      H        H        0.271900       1.00800           0
      3579 PROA     248      PHE      CA       XC      -0.240000E-02   12.0100           0
      3580 PROA     248      PHE      HA       H1       0.978000E-01   1.00800           0
      3581 PROA     248      PHE      CB       CT      -0.343000E-01   12.0100           0
      3582 PROA     248      PHE      HB2      HC       0.295000E-01   1.00800           0
      3583 PROA     248      PHE      HB3      HC       0.295000E-01   1.00800           0
      3584 PROA     248      PHE      CG       CA       0.118000E-01   12.0100           0
      3585 PROA     248      PHE      CD1      CA      -0.125600       12.0100           0
      3586 PROA     248      PHE      HD1      HA       0.133000       1.00800           0
      3587 PROA     248      PHE      CE1      CA      -0.170400       12.0100           0
      3588 PROA     248      PHE      HE1      HA       0.143000       1.00800           0
      3589 PROA     248      PHE      CZ       CA      -0.107200       12.0100           0
      3590 PROA     248      PHE      HZ       HA       0.129700       1.00800           0
      3591 PROA     248      PHE      CE2      CA      -0.170400       12.0100           0
      3592 PROA     248      PHE      HE2      HA       0.143000       1.00800           0
      3593 PROA     248      PHE      CD2      CA      -0.125600       12.0100           0
      3594 PROA     248      PHE      HD2      HA       0.133000       1.00800           0
      3595 PROA     248      PHE      C        C        0.597300       12.0100           0
      3596 PROA     248      PHE      O        O       -0.567900       16.0000           0
      3597 PROA     249      PHE      N        N       -0.415700       14.0100           0
      3598 PROA     249      PHE      H        H        0.271900       1.00800           0
      3599 PROA     249      PHE      CA       XC      -0.240000E-02   12.0100           0
      3600 PROA     249      PHE      HA       H1       0.978000E-01   1.00800           0
      3601 PROA     249      PHE      CB       CT      -0.343000E-01   12.0100           0
      3602 PROA     249      PHE      HB2      HC       0.295000E-01   1.00800           0
      3603 PROA     249      PHE      HB3      HC       0.295000E-01   1.00800           0
      3604 PROA     249      PHE      CG       CA       0.118000E-01   12.0100           0
      3605 PROA     249      PHE      CD1      CA      -0.125600       12.0100           0
      3606 PROA     249      PHE      HD1      HA       0.133000       1.00800           0
      3607 PROA     249      PHE      CE1      CA      -0.170400       12.0100           0
      3608 PROA     249      PHE      HE1      HA       0.143000       1.00800           0
      3609 PROA     249      PHE      CZ       CA      -0.107200       12.0100           0
      3610 PROA     249      PHE      HZ       HA       0.129700       1.00800           0
      3611 PROA     249      PHE      CE2      CA      -0.170400       12.0100           0
      3612 PROA     249      PHE      HE2      HA       0.143000       1.00800           0
      3613 PROA     249      PHE      CD2      CA      -0.125600       12.0100           0
      3614 PROA     249      PHE      HD2      HA       0.133000       1.00800           0
      3615 PROA     249      PHE      C        C        0.597300       12.0100           0
      3616 PROA     249      PHE      O        O       -0.567900       16.0000           0
      3617 PROA     250      SER      N        N       -0.415700       14.0100           0
      3618 PROA     250      SER      H        H        0.271900       1.00800           0
      3619 PROA     250      SER      CA       XC      -0.249000E-01   12.0100           0
      3620 PROA     250      SER      HA       H1       0.843000E-01   1.00800           0
      3621 PROA     250      SER      CB       2C       0.211700       12.0100           0
      3622 PROA     250      SER      HB2      H1       0.352000E-01   1.00800           0
      3623 PROA     250      SER      HB3      H1       0.352000E-01   1.00800           0
      3624 PROA     250      SER      OG       OH      -0.654600       16.0000           0
      3625 PROA     250      SER      HG       HO       0.427500       1.00800           0
      3626 PROA     250      SER      C        C        0.597300       12.0100           0
      3627 PROA     250      SER      O        O       -0.567900       16.0000           0
      3628 PROA     251      ARG      N        N       -0.347900       14.0100           0
      3629 PROA     251      ARG      H        H        0.274700       1.00800           0
      3630 PROA     251      ARG      CA       XC      -0.263700       12.0100           0
      3631 PROA     251      ARG      HA       H1       0.156000       1.00800           0
      3632 PROA     251      ARG      CB       C8      -0.700000E-03   12.0100           0
      3633 PROA     251      ARG      HB2      HC       0.327000E-01   1.00800           0
      3634 PROA     251      ARG      HB3      HC       0.327000E-01   1.00800           0
      3635 PROA     251      ARG      CG       C8       0.390000E-01   12.0100           0
      3636 PROA     251      ARG      HG2      HC       0.285000E-01   1.00800           0
      3637 PROA     251      ARG      HG3      HC       0.285000E-01   1.00800           0
      3638 PROA     251      ARG      CD       C8       0.486000E-01   12.0100           0
      3639 PROA     251      ARG      HD2      H1       0.687000E-01   1.00800           0
      3640 PROA     251      ARG      HD3      H1       0.687000E-01   1.00800           0
      3641 PROA     251      ARG      NE       N2      -0.529500       14.0100           0
      3642 PROA     251      ARG      HE       H        0.345600       1.00800           0
      3643 PROA     251      ARG      CZ       CA       0.807600       12.0100           0
      3644 PROA     251      ARG      NH1      N2      -0.862700       14.0100           0
      3645 PROA     251      ARG      HH11     H        0.447800       1.00800           0
      3646 PROA     251      ARG      HH12     H        0.447800       1.00800           0
      3647 PROA     251      ARG      NH2      N2      -0.862700       14.0100           0
      3648 PROA     251      ARG      HH21     H        0.447800       1.00800           0
      3649 PROA     251      ARG      HH22     H        0.447800       1.00800           0
      3650 PROA     251      ARG      C        C        0.734100       12.0100           0
      3651 PROA     251      ARG      O        O       -0.589400       16.0000           0
      3652 PROA     252      SER      N        N       -0.415700       14.0100           0
      3653 PROA     252      SER      H        H        0.271900       1.00800           0
      3654 PROA     252      SER      CA       XC      -0.249000E-01   12.0100           0
      3655 PROA     252      SER      HA       H1       0.843000E-01   1.00800           0
      3656 PROA     252      SER      CB       2C       0.211700       12.0100           0
      3657 PROA     252      SER      HB2      H1       0.352000E-01   1.00800           0
      3658 PROA     252      SER      HB3      H1       0.352000E-01   1.00800           0
      3659 PROA     252      SER      OG       OH      -0.654600       16.0000           0
      3660 PROA     252      SER      HG       HO       0.427500       1.00800           0
      3661 PROA     252      SER      C        C        0.597300       12.0100           0
      3662 PROA     252      SER      O        O       -0.567900       16.0000           0
      3663 PROA     253      SER      N        N       -0.415700       14.0100           0
      3664 PROA     253      SER      H        H        0.271900       1.00800           0
      3665 PROA     253      SER      CA       XC      -0.249000E-01   12.0100           0
      3666 PROA     253      SER      HA       H1       0.843000E-01   1.00800           0
      3667 PROA     253      SER      CB       2C       0.211700       12.0100           0
      3668 PROA     253      SER      HB2      H1       0.352000E-01   1.00800           0
      3669 PROA     253      SER      HB3      H1       0.352000E-01   1.00800           0
      3670 PROA     253      SER      OG       OH      -0.654600       16.0000           0
      3671 PROA     253      SER      HG       HO       0.427500       1.00800           0
      3672 PROA     253      SER      C        C        0.597300       12.0100           0
      3673 PROA     253      SER      O        O       -0.567900       16.0000           0
      3674 PROA     254      THR      N        N       -0.415700       14.0100           0
      3675 PROA     254      THR      H        H        0.271900       1.00800           0
      3676 PROA     254      THR      CA       XC      -0.389000E-01   12.0100           0
      3677 PROA     254      THR      HA       H1       0.100700       1.00800           0
      3678 PROA     254      THR      CB       3C       0.365400       12.0100           0
      3679 PROA     254      THR      HB       H1       0.430000E-02   1.00800           0
      3680 PROA     254      THR      CG2      CT      -0.243800       12.0100           0
      3681 PROA     254      THR      HG21     HC       0.642000E-01   1.00800           0
      3682 PROA     254      THR      HG22     HC       0.642000E-01   1.00800           0
      3683 PROA     254      THR      HG23     HC       0.642000E-01   1.00800           0
      3684 PROA     254      THR      OG1      OH      -0.676100       16.0000           0
      3685 PROA     254      THR      HG1      HO       0.410200       1.00800           0
      3686 PROA     254      THR      C        C        0.597300       12.0100           0
      3687 PROA     254      THR      O        O       -0.567900       16.0000           0
      3688 PROA     255      SER      N        N       -0.415700       14.0100           0
      3689 PROA     255      SER      H        H        0.271900       1.00800           0
      3690 PROA     255      SER      CA       XC      -0.249000E-01   12.0100           0
      3691 PROA     255      SER      HA       H1       0.843000E-01   1.00800           0
      3692 PROA     255      SER      CB       2C       0.211700       12.0100           0
      3693 PROA     255      SER      HB2      H1       0.352000E-01   1.00800           0
      3694 PROA     255      SER      HB3      H1       0.352000E-01   1.00800           0
      3695 PROA     255      SER      OG       OH      -0.654600       16.0000           0
      3696 PROA     255      SER      HG       HO       0.427500       1.00800           0
      3697 PROA     255      SER      C        C        0.597300       12.0100           0
      3698 PROA     255      SER      O        O       -0.567900       16.0000           0
      3699 PROA     256      ARG      N        N       -0.347900       14.0100           0
      3700 PROA     256      ARG      H        H        0.274700       1.00800           0
      3701 PROA     256      ARG      CA       XC      -0.263700       12.0100           0
      3702 PROA     256      ARG      HA       H1       0.156000       1.00800           0
      3703 PROA     256      ARG      CB       C8      -0.700000E-03   12.0100           0
      3704 PROA     256      ARG      HB2      HC       0.327000E-01   1.00800           0
      3705 PROA     256      ARG      HB3      HC       0.327000E-01   1.00800           0
      3706 PROA     256      ARG      CG       C8       0.390000E-01   12.0100           0
      3707 PROA     256      ARG      HG2      HC       0.285000E-01   1.00800           0
      3708 PROA     256      ARG      HG3      HC       0.285000E-01   1.00800           0
      3709 PROA     256      ARG      CD       C8       0.486000E-01   12.0100           0
      3710 PROA     256      ARG      HD2      H1       0.687000E-01   1.00800           0
      3711 PROA     256      ARG      HD3      H1       0.687000E-01   1.00800           0
      3712 PROA     256      ARG      NE       N2      -0.529500       14.0100           0
      3713 PROA     256      ARG      HE       H        0.345600       1.00800           0
      3714 PROA     256      ARG      CZ       CA       0.807600       12.0100           0
      3715 PROA     256      ARG      NH1      N2      -0.862700       14.0100           0
      3716 PROA     256      ARG      HH11     H        0.447800       1.00800           0
      3717 PROA     256      ARG      HH12     H        0.447800       1.00800           0
      3718 PROA     256      ARG      NH2      N2      -0.862700       14.0100           0
      3719 PROA     256      ARG      HH21     H        0.447800       1.00800           0
      3720 PROA     256      ARG      HH22     H        0.447800       1.00800           0
      3721 PROA     256      ARG      C        C        0.734100       12.0100           0
      3722 PROA     256      ARG      O        O       -0.589400       16.0000           0
      3723 PROA     257      ILE      N        N       -0.415700       14.0100           0
      3724 PROA     257      ILE      H        H        0.271900       1.00800           0
      3725 PROA     257      ILE      CA       XC      -0.597000E-01   12.0100           0
      3726 PROA     257      ILE      HA       H1       0.869000E-01   1.00800           0
      3727 PROA     257      ILE      CB       3C       0.130300       12.0100           0
      3728 PROA     257      ILE      HB       HC       0.187000E-01   1.00800           0
      3729 PROA     257      ILE      CG2      CT      -0.320400       12.0100           0
      3730 PROA     257      ILE      HG21     HC       0.882000E-01   1.00800           0
      3731 PROA     257      ILE      HG22     HC       0.882000E-01   1.00800           0
      3732 PROA     257      ILE      HG23     HC       0.882000E-01   1.00800           0
      3733 PROA     257      ILE      CG1      2C      -0.430000E-01   12.0100           0
      3734 PROA     257      ILE      HG12     HC       0.236000E-01   1.00800           0
      3735 PROA     257      ILE      HG13     HC       0.236000E-01   1.00800           0
      3736 PROA     257      ILE      CD1      CT      -0.660000E-01   12.0100           0
      3737 PROA     257      ILE      HD11     HC       0.186000E-01   1.00800           0
      3738 PROA     257      ILE      HD12     HC       0.186000E-01   1.00800           0
      3739 PROA     257      ILE      HD13     HC       0.186000E-01   1.00800           0
      3740 PROA     257      ILE      C        C        0.597300       12.0100           0
      3741 PROA     257      ILE      O        O       -0.567900       16.0000           0
      3742 PROA     258      VAL      N        N       -0.415700       14.0100           0
      3743 PROA     258      VAL      H        H        0.271900       1.00800           0
      3744 PROA     258      VAL      CA       XC      -0.875000E-01   12.0100           0
      3745 PROA     258      VAL      HA       H1       0.969000E-01   1.00800           0
      3746 PROA     258      VAL      CB       3C       0.298500       12.0100           0
      3747 PROA     258      VAL      HB       HC      -0.297000E-01   1.00800           0
      3748 PROA     258      VAL      CG1      CT      -0.319200       12.0100           0
      3749 PROA     258      VAL      HG11     HC       0.791000E-01   1.00800           0
      3750 PROA     258      VAL      HG12     HC       0.791000E-01   1.00800           0
      3751 PROA     258      VAL      HG13     HC       0.791000E-01   1.00800           0
      3752 PROA     258      VAL      CG2      CT      -0.319200       12.0100           0
      3753 PROA     258      VAL      HG21     HC       0.791000E-01   1.00800           0
      3754 PROA     258      VAL      HG22     HC       0.791000E-01   1.00800           0
      3755 PROA     258      VAL      HG23     HC       0.791000E-01   1.00800           0
      3756 PROA     258      VAL      C        C        0.597300       12.0100           0
      3757 PROA     258      VAL      O        O       -0.567900       16.0000           0
      3758 PROA     259      ILE      N        N       -0.415700       14.0100           0
      3759 PROA     259      ILE      H        H        0.271900       1.00800           0
      3760 PROA     259      ILE      CA       XC      -0.597000E-01   12.0100           0
      3761 PROA     259      ILE      HA       H1       0.869000E-01   1.00800           0
      3762 PROA     259      ILE      CB       3C       0.130300       12.0100           0
      3763 PROA     259      ILE      HB       HC       0.187000E-01   1.00800           0
      3764 PROA     259      ILE      CG2      CT      -0.320400       12.0100           0
      3765 PROA     259      ILE      HG21     HC       0.882000E-01   1.00800           0
      3766 PROA     259      ILE      HG22     HC       0.882000E-01   1.00800           0
      3767 PROA     259      ILE      HG23     HC       0.882000E-01   1.00800           0
      3768 PROA     259      ILE      CG1      2C      -0.430000E-01   12.0100           0
      3769 PROA     259      ILE      HG12     HC       0.236000E-01   1.00800           0
      3770 PROA     259      ILE      HG13     HC       0.236000E-01   1.00800           0
      3771 PROA     259      ILE      CD1      CT      -0.660000E-01   12.0100           0
      3772 PROA     259      ILE      HD11     HC       0.186000E-01   1.00800           0
      3773 PROA     259      ILE      HD12     HC       0.186000E-01   1.00800           0
      3774 PROA     259      ILE      HD13     HC       0.186000E-01   1.00800           0
      3775 PROA     259      ILE      C        C        0.597300       12.0100           0
      3776 PROA     259      ILE      O        O       -0.567900       16.0000           0
      3777 PROA     260      SER      N        N       -0.415700       14.0100           0
      3778 PROA     260      SER      H        H        0.271900       1.00800           0
      3779 PROA     260      SER      CA       XC      -0.249000E-01   12.0100           0
      3780 PROA     260      SER      HA       H1       0.843000E-01   1.00800           0
      3781 PROA     260      SER      CB       2C       0.211700       12.0100           0
      3782 PROA     260      SER      HB2      H1       0.352000E-01   1.00800           0
      3783 PROA     260      SER      HB3      H1       0.352000E-01   1.00800           0
      3784 PROA     260      SER      OG       OH      -0.654600       16.0000           0
      3785 PROA     260      SER      HG       HO       0.427500       1.00800           0
      3786 PROA     260      SER      C        C        0.597300       12.0100           0
      3787 PROA     260      SER      O        O       -0.567900       16.0000           0
      3788 PROA     261      GLU      N        N       -0.516300       14.0100           0
      3789 PROA     261      GLU      H        H        0.293600       1.00800           0
      3790 PROA     261      GLU      CA       XC       0.397000E-01   12.0100           0
      3791 PROA     261      GLU      HA       H1       0.110500       1.00800           0
      3792 PROA     261      GLU      CB       2C       0.560000E-01   12.0100           0
      3793 PROA     261      GLU      HB2      HC      -0.173000E-01   1.00800           0
      3794 PROA     261      GLU      HB3      HC      -0.173000E-01   1.00800           0
      3795 PROA     261      GLU      CG       2C       0.136000E-01   12.0100           0
      3796 PROA     261      GLU      HG2      HC      -0.425000E-01   1.00800           0
      3797 PROA     261      GLU      HG3      HC      -0.425000E-01   1.00800           0
      3798 PROA     261      GLU      CD       CO       0.805400       12.0100           0
      3799 PROA     261      GLU      OE1      O2      -0.818800       16.0000           0
      3800 PROA     261      GLU      OE2      O2      -0.818800       16.0000           0
      3801 PROA     261      GLU      C        C        0.536600       12.0100           0
      3802 PROA     261      GLU      O        O       -0.581900       16.0000           0
      3803 PROA     262      SER      N        N       -0.415700       14.0100           0
      3804 PROA     262      SER      H        H        0.271900       1.00800           0
      3805 PROA     262      SER      CA       XC      -0.249000E-01   12.0100           0
      3806 PROA     262      SER      HA       H1       0.843000E-01   1.00800           0
      3807 PROA     262      SER      CB       2C       0.211700       12.0100           0
      3808 PROA     262      SER      HB2      H1       0.352000E-01   1.00800           0
      3809 PROA     262      SER      HB3      H1       0.352000E-01   1.00800           0
      3810 PROA     262      SER      OG       OH      -0.654600       16.0000           0
      3811 PROA     262      SER      HG       HO       0.427500       1.00800           0
      3812 PROA     262      SER      C        C        0.597300       12.0100           0
      3813 PROA     262      SER      O        O       -0.567900       16.0000           0
      3814 PROA     263      LEU      N        N       -0.415700       14.0100           0
      3815 PROA     263      LEU      H        H        0.271900       1.00800           0
      3816 PROA     263      LEU      CA       XC      -0.518000E-01   12.0100           0
      3817 PROA     263      LEU      HA       H1       0.922000E-01   1.00800           0
      3818 PROA     263      LEU      CB       2C      -0.110200       12.0100           0
      3819 PROA     263      LEU      HB2      HC       0.457000E-01   1.00800           0
      3820 PROA     263      LEU      HB3      HC       0.457000E-01   1.00800           0
      3821 PROA     263      LEU      CG       3C       0.353100       12.0100           0
      3822 PROA     263      LEU      HG       HC      -0.361000E-01   1.00800           0
      3823 PROA     263      LEU      CD1      CT      -0.412100       12.0100           0
      3824 PROA     263      LEU      HD11     HC       0.100000       1.00800           0
      3825 PROA     263      LEU      HD12     HC       0.100000       1.00800           0
      3826 PROA     263      LEU      HD13     HC       0.100000       1.00800           0
      3827 PROA     263      LEU      CD2      CT      -0.412100       12.0100           0
      3828 PROA     263      LEU      HD21     HC       0.100000       1.00800           0
      3829 PROA     263      LEU      HD22     HC       0.100000       1.00800           0
      3830 PROA     263      LEU      HD23     HC       0.100000       1.00800           0
      3831 PROA     263      LEU      C        C        0.597300       12.0100           0
      3832 PROA     263      LEU      O        O       -0.567900       16.0000           0
      3833 PROA     264      LYS      N        N       -0.347900       14.0100           0
      3834 PROA     264      LYS      H        H        0.274700       1.00800           0
      3835 PROA     264      LYS      CA       XC      -0.240000       12.0100           0
      3836 PROA     264      LYS      HA       H1       0.142600       1.00800           0
      3837 PROA     264      LYS      CB       C8      -0.940000E-02   12.0100           0
      3838 PROA     264      LYS      HB2      HC       0.362000E-01   1.00800           0
      3839 PROA     264      LYS      HB3      HC       0.362000E-01   1.00800           0
      3840 PROA     264      LYS      CG       C8       0.187000E-01   12.0100           0
      3841 PROA     264      LYS      HG2      HC       0.103000E-01   1.00800           0
      3842 PROA     264      LYS      HG3      HC       0.103000E-01   1.00800           0
      3843 PROA     264      LYS      CD       C8      -0.479000E-01   12.0100           0
      3844 PROA     264      LYS      HD2      HC       0.621000E-01   1.00800           0
      3845 PROA     264      LYS      HD3      HC       0.621000E-01   1.00800           0
      3846 PROA     264      LYS      CE       C8      -0.143000E-01   12.0100           0
      3847 PROA     264      LYS      HE2      HP       0.113500       1.00800           0
      3848 PROA     264      LYS      HE3      HP       0.113500       1.00800           0
      3849 PROA     264      LYS      NZ       N3      -0.385400       14.0100           0
      3850 PROA     264      LYS      HZ1      H        0.340000       1.00800           0
      3851 PROA     264      LYS      HZ2      H        0.340000       1.00800           0
      3852 PROA     264      LYS      HZ3      H        0.340000       1.00800           0
      3853 PROA     264      LYS      C        C        0.734100       12.0100           0
      3854 PROA     264      LYS      O        O       -0.589400       16.0000           0
      3855 PROA     265      HID      N        N       -0.415700       14.0100           0
      3856 PROA     265      HID      H        H        0.271900       1.00800           0
      3857 PROA     265      HID      CA       XC       0.188000E-01   12.0100           0
      3858 PROA     265      HID      HA       H1       0.881000E-01   1.00800           0
      3859 PROA     265      HID      CB       CT      -0.462000E-01   12.0100           0
      3860 PROA     265      HID      HB2      HC       0.402000E-01   1.00800           0
      3861 PROA     265      HID      HB3      HC       0.402000E-01   1.00800           0
      3862 PROA     265      HID      CG       CC      -0.266000E-01   12.0100           0
      3863 PROA     265      HID      ND1      NA      -0.381100       14.0100           0
      3864 PROA     265      HID      HD1      H        0.364900       1.00800           0
      3865 PROA     265      HID      CE1      CR       0.205700       12.0100           0
      3866 PROA     265      HID      HE1      H5       0.139200       1.00800           0
      3867 PROA     265      HID      NE2      NB      -0.572700       14.0100           0
      3868 PROA     265      HID      CD2      CV       0.129200       12.0100           0
      3869 PROA     265      HID      HD2      H4       0.114700       1.00800           0
      3870 PROA     265      HID      C        C        0.597300       12.0100           0
      3871 PROA     265      HID      O        O       -0.567900       16.0000           0
      3872 PROA     266      PHE      N        N       -0.415700       14.0100           0
      3873 PROA     266      PHE      H        H        0.271900       1.00800           0
      3874 PROA     266      PHE      CA       XC      -0.240000E-02   12.0100           0
      3875 PROA     266      PHE      HA       H1       0.978000E-01   1.00800           0
      3876 PROA     266      PHE      CB       CT      -0.343000E-01   12.0100           0
      3877 PROA     266      PHE      HB2      HC       0.295000E-01   1.00800           0
      3878 PROA     266      PHE      HB3      HC       0.295000E-01   1.00800           0
      3879 PROA     266      PHE      CG       CA       0.118000E-01   12.0100           0
      3880 PROA     266      PHE      CD1      CA      -0.125600       12.0100           0
      3881 PROA     266      PHE      HD1      HA       0.133000       1.00800           0
      3882 PROA     266      PHE      CE1      CA      -0.170400       12.0100           0
      3883 PROA     266      PHE      HE1      HA       0.143000       1.00800           0
      3884 PROA     266      PHE      CZ       CA      -0.107200       12.0100           0
      3885 PROA     266      PHE      HZ       HA       0.129700       1.00800           0
      3886 PROA     266      PHE      CE2      CA      -0.170400       12.0100           0
      3887 PROA     266      PHE      HE2      HA       0.143000       1.00800           0
      3888 PROA     266      PHE      CD2      CA      -0.125600       12.0100           0
      3889 PROA     266      PHE      HD2      HA       0.133000       1.00800           0
      3890 PROA     266      PHE      C        C        0.597300       12.0100           0
      3891 PROA     266      PHE      O        O       -0.567900       16.0000           0
      3892 PROA     267      THR      N        N       -0.415700       14.0100           0
      3893 PROA     267      THR      H        H        0.271900       1.00800           0
      3894 PROA     267      THR      CA       XC      -0.389000E-01   12.0100           0
      3895 PROA     267      THR      HA       H1       0.100700       1.00800           0
      3896 PROA     267      THR      CB       3C       0.365400       12.0100           0
      3897 PROA     267      THR      HB       H1       0.430000E-02   1.00800           0
      3898 PROA     267      THR      CG2      CT      -0.243800       12.0100           0
      3899 PROA     267      THR      HG21     HC       0.642000E-01   1.00800           0
      3900 PROA     267      THR      HG22     HC       0.642000E-01   1.00800           0
      3901 PROA     267      THR      HG23     HC       0.642000E-01   1.00800           0
      3902 PROA     267      THR      OG1      OH      -0.676100       16.0000           0
      3903 PROA     267      THR      HG1      HO       0.410200       1.00800           0
      3904 PROA     267      THR      C        C        0.597300       12.0100           0
      3905 PROA     267      THR      O        O       -0.567900       16.0000           0
      3906 PROA     268      ILE      N        N       -0.415700       14.0100           0
      3907 PROA     268      ILE      H        H        0.271900       1.00800           0
      3908 PROA     268      ILE      CA       XC      -0.597000E-01   12.0100           0
      3909 PROA     268      ILE      HA       H1       0.869000E-01   1.00800           0
      3910 PROA     268      ILE      CB       3C       0.130300       12.0100           0
      3911 PROA     268      ILE      HB       HC       0.187000E-01   1.00800           0
      3912 PROA     268      ILE      CG2      CT      -0.320400       12.0100           0
      3913 PROA     268      ILE      HG21     HC       0.882000E-01   1.00800           0
      3914 PROA     268      ILE      HG22     HC       0.882000E-01   1.00800           0
      3915 PROA     268      ILE      HG23     HC       0.882000E-01   1.00800           0
      3916 PROA     268      ILE      CG1      2C      -0.430000E-01   12.0100           0
      3917 PROA     268      ILE      HG12     HC       0.236000E-01   1.00800           0
      3918 PROA     268      ILE      HG13     HC       0.236000E-01   1.00800           0
      3919 PROA     268      ILE      CD1      CT      -0.660000E-01   12.0100           0
      3920 PROA     268      ILE      HD11     HC       0.186000E-01   1.00800           0
      3921 PROA     268      ILE      HD12     HC       0.186000E-01   1.00800           0
      3922 PROA     268      ILE      HD13     HC       0.186000E-01   1.00800           0
      3923 PROA     268      ILE      C        C        0.597300       12.0100           0
      3924 PROA     268      ILE      O        O       -0.567900       16.0000           0
      3925 PROA     269      GLN      N        N       -0.415700       14.0100           0
      3926 PROA     269      GLN      H        H        0.271900       1.00800           0
      3927 PROA     269      GLN      CA       XC      -0.310000E-02   12.0100           0
      3928 PROA     269      GLN      HA       H1       0.850000E-01   1.00800           0
      3929 PROA     269      GLN      CB       2C      -0.360000E-02   12.0100           0
      3930 PROA     269      GLN      HB2      HC       0.171000E-01   1.00800           0
      3931 PROA     269      GLN      HB3      HC       0.171000E-01   1.00800           0
      3932 PROA     269      GLN      CG       2C      -0.645000E-01   12.0100           0
      3933 PROA     269      GLN      HG2      HC       0.352000E-01   1.00800           0
      3934 PROA     269      GLN      HG3      HC       0.352000E-01   1.00800           0
      3935 PROA     269      GLN      CD       C        0.695100       12.0100           0
      3936 PROA     269      GLN      OE1      O       -0.608600       16.0000           0
      3937 PROA     269      GLN      NE2      N       -0.940700       14.0100           0
      3938 PROA     269      GLN      HE21     H        0.425100       1.00800           0
      3939 PROA     269      GLN      HE22     H        0.425100       1.00800           0
      3940 PROA     269      GLN      C        C        0.597300       12.0100           0
      3941 PROA     269      GLN      O        O       -0.567900       16.0000           0
      3942 PROA     270      SER      N        N       -0.415700       14.0100           0
      3943 PROA     270      SER      H        H        0.271900       1.00800           0
      3944 PROA     270      SER      CA       XC      -0.249000E-01   12.0100           0
      3945 PROA     270      SER      HA       H1       0.843000E-01   1.00800           0
      3946 PROA     270      SER      CB       2C       0.211700       12.0100           0
      3947 PROA     270      SER      HB2      H1       0.352000E-01   1.00800           0
      3948 PROA     270      SER      HB3      H1       0.352000E-01   1.00800           0
      3949 PROA     270      SER      OG       OH      -0.654600       16.0000           0
      3950 PROA     270      SER      HG       HO       0.427500       1.00800           0
      3951 PROA     270      SER      C        C        0.597300       12.0100           0
      3952 PROA     270      SER      O        O       -0.567900       16.0000           0
      3953 PROA     271      SER      N        N       -0.415700       14.0100           0
      3954 PROA     271      SER      H        H        0.271900       1.00800           0
      3955 PROA     271      SER      CA       XC      -0.249000E-01   12.0100           0
      3956 PROA     271      SER      HA       H1       0.843000E-01   1.00800           0
      3957 PROA     271      SER      CB       2C       0.211700       12.0100           0
      3958 PROA     271      SER      HB2      H1       0.352000E-01   1.00800           0
      3959 PROA     271      SER      HB3      H1       0.352000E-01   1.00800           0
      3960 PROA     271      SER      OG       OH      -0.654600       16.0000           0
      3961 PROA     271      SER      HG       HO       0.427500       1.00800           0
      3962 PROA     271      SER      C        C        0.597300       12.0100           0
      3963 PROA     271      SER      O        O       -0.567900       16.0000           0
      3964 PROA     272      VAL      N        N       -0.415700       14.0100           0
      3965 PROA     272      VAL      H        H        0.271900       1.00800           0
      3966 PROA     272      VAL      CA       XC      -0.875000E-01   12.0100           0
      3967 PROA     272      VAL      HA       H1       0.969000E-01   1.00800           0
      3968 PROA     272      VAL      CB       3C       0.298500       12.0100           0
      3969 PROA     272      VAL      HB       HC      -0.297000E-01   1.00800           0
      3970 PROA     272      VAL      CG1      CT      -0.319200       12.0100           0
      3971 PROA     272      VAL      HG11     HC       0.791000E-01   1.00800           0
      3972 PROA     272      VAL      HG12     HC       0.791000E-01   1.00800           0
      3973 PROA     272      VAL      HG13     HC       0.791000E-01   1.00800           0
      3974 PROA     272      VAL      CG2      CT      -0.319200       12.0100           0
      3975 PROA     272      VAL      HG21     HC       0.791000E-01   1.00800           0
      3976 PROA     272      VAL      HG22     HC       0.791000E-01   1.00800           0
      3977 PROA     272      VAL      HG23     HC       0.791000E-01   1.00800           0
      3978 PROA     272      VAL      C        C        0.597300       12.0100           0
      3979 PROA     272      VAL      O        O       -0.567900       16.0000           0
      3980 PROA     273      THR      N        N       -0.415700       14.0100           0
      3981 PROA     273      THR      H        H        0.271900       1.00800           0
      3982 PROA     273      THR      CA       XC      -0.389000E-01   12.0100           0
      3983 PROA     273      THR      HA       H1       0.100700       1.00800           0
      3984 PROA     273      THR      CB       3C       0.365400       12.0100           0
      3985 PROA     273      THR      HB       H1       0.430000E-02   1.00800           0
      3986 PROA     273      THR      CG2      CT      -0.243800       12.0100           0
      3987 PROA     273      THR      HG21     HC       0.642000E-01   1.00800           0
      3988 PROA     273      THR      HG22     HC       0.642000E-01   1.00800           0
      3989 PROA     273      THR      HG23     HC       0.642000E-01   1.00800           0
      3990 PROA     273      THR      OG1      OH      -0.676100       16.0000           0
      3991 PROA     273      THR      HG1      HO       0.410200       1.00800           0
      3992 PROA     273      THR      C        C        0.597300       12.0100           0
      3993 PROA     273      THR      O        O       -0.567900       16.0000           0
      3994 PROA     274      THR      N        N       -0.415700       14.0100           0
      3995 PROA     274      THR      H        H        0.271900       1.00800           0
      3996 PROA     274      THR      CA       XC      -0.389000E-01   12.0100           0
      3997 PROA     274      THR      HA       H1       0.100700       1.00800           0
      3998 PROA     274      THR      CB       3C       0.365400       12.0100           0
      3999 PROA     274      THR      HB       H1       0.430000E-02   1.00800           0
      4000 PROA     274      THR      CG2      CT      -0.243800       12.0100           0
      4001 PROA     274      THR      HG21     HC       0.642000E-01   1.00800           0
      4002 PROA     274      THR      HG22     HC       0.642000E-01   1.00800           0
      4003 PROA     274      THR      HG23     HC       0.642000E-01   1.00800           0
      4004 PROA     274      THR      OG1      OH      -0.676100       16.0000           0
      4005 PROA     274      THR      HG1      HO       0.410200       1.00800           0
      4006 PROA     274      THR      C        C        0.597300       12.0100           0
      4007 PROA     274      THR      O        O       -0.567900       16.0000           0
      4008 PROA     275      SER      N        N       -0.415700       14.0100           0
      4009 PROA     275      SER      H        H        0.271900       1.00800           0
      4010 PROA     275      SER      CA       XC      -0.249000E-01   12.0100           0
      4011 PROA     275      SER      HA       H1       0.843000E-01   1.00800           0
      4012 PROA     275      SER      CB       2C       0.211700       12.0100           0
      4013 PROA     275      SER      HB2      H1       0.352000E-01   1.00800           0
      4014 PROA     275      SER      HB3      H1       0.352000E-01   1.00800           0
      4015 PROA     275      SER      OG       OH      -0.654600       16.0000           0
      4016 PROA     275      SER      HG       HO       0.427500       1.00800           0
      4017 PROA     275      SER      C        C        0.597300       12.0100           0
      4018 PROA     275      SER      O        O       -0.567900       16.0000           0
      4019 PROA     276      LYS      N        N       -0.347900       14.0100           0
      4020 PROA     276      LYS      H        H        0.274700       1.00800           0
      4021 PROA     276      LYS      CA       XC      -0.240000       12.0100           0
      4022 PROA     276      LYS      HA       H1       0.142600       1.00800           0
      4023 PROA     276      LYS      CB       C8      -0.940000E-02   12.0100           0
      4024 PROA     276      LYS      HB2      HC       0.362000E-01   1.00800           0
      4025 PROA     276      LYS      HB3      HC       0.362000E-01   1.00800           0
      4026 PROA     276      LYS      CG       C8       0.187000E-01   12.0100           0
      4027 PROA     276      LYS      HG2      HC       0.103000E-01   1.00800           0
      4028 PROA     276      LYS      HG3      HC       0.103000E-01   1.00800           0
      4029 PROA     276      LYS      CD       C8      -0.479000E-01   12.0100           0
      4030 PROA     276      LYS      HD2      HC       0.621000E-01   1.00800           0
      4031 PROA     276      LYS      HD3      HC       0.621000E-01   1.00800           0
      4032 PROA     276      LYS      CE       C8      -0.143000E-01   12.0100           0
      4033 PROA     276      LYS      HE2      HP       0.113500       1.00800           0
      4034 PROA     276      LYS      HE3      HP       0.113500       1.00800           0
      4035 PROA     276      LYS      NZ       N3      -0.385400       14.0100           0
      4036 PROA     276      LYS      HZ1      H        0.340000       1.00800           0
      4037 PROA     276      LYS      HZ2      H        0.340000       1.00800           0
      4038 PROA     276      LYS      HZ3      H        0.340000       1.00800           0
      4039 PROA     276      LYS      C        C        0.734100       12.0100           0
      4040 PROA     276      LYS      O        O       -0.589400       16.0000           0
      4041 PROA     277      MET      N        N       -0.415700       14.0100           0
      4042 PROA     277      MET      H        H        0.271900       1.00800           0
      4043 PROA     277      MET      CA       XC      -0.237000E-01   12.0100           0
      4044 PROA     277      MET      HA       H1       0.880000E-01   1.00800           0
      4045 PROA     277      MET      CB       2C       0.342000E-01   12.0100           0
      4046 PROA     277      MET      HB2      HC       0.241000E-01   1.00800           0
      4047 PROA     277      MET      HB3      HC       0.241000E-01   1.00800           0
      4048 PROA     277      MET      CG       2C       0.180000E-02   12.0100           0
      4049 PROA     277      MET      HG2      H1       0.440000E-01   1.00800           0
      4050 PROA     277      MET      HG3      H1       0.440000E-01   1.00800           0
      4051 PROA     277      MET      SD       S       -0.273700       32.0600           0
      4052 PROA     277      MET      CE       CT      -0.536000E-01   12.0100           0
      4053 PROA     277      MET      HE1      H1       0.684000E-01   1.00800           0
      4054 PROA     277      MET      HE2      H1       0.684000E-01   1.00800           0
      4055 PROA     277      MET      HE3      H1       0.684000E-01   1.00800           0
      4056 PROA     277      MET      C        C        0.597300       12.0100           0
      4057 PROA     277      MET      O        O       -0.567900       16.0000           0
      4058 PROA     278      MET      N        N       -0.415700       14.0100           0
      4059 PROA     278      MET      H        H        0.271900       1.00800           0
      4060 PROA     278      MET      CA       XC      -0.237000E-01   12.0100           0
      4061 PROA     278      MET      HA       H1       0.880000E-01   1.00800           0
      4062 PROA     278      MET      CB       2C       0.342000E-01   12.0100           0
      4063 PROA     278      MET      HB2      HC       0.241000E-01   1.00800           0
      4064 PROA     278      MET      HB3      HC       0.241000E-01   1.00800           0
      4065 PROA     278      MET      CG       2C       0.180000E-02   12.0100           0
      4066 PROA     278      MET      HG2      H1       0.440000E-01   1.00800           0
      4067 PROA     278      MET      HG3      H1       0.440000E-01   1.00800           0
      4068 PROA     278      MET      SD       S       -0.273700       32.0600           0
      4069 PROA     278      MET      CE       CT      -0.536000E-01   12.0100           0
      4070 PROA     278      MET      HE1      H1       0.684000E-01   1.00800           0
      4071 PROA     278      MET      HE2      H1       0.684000E-01   1.00800           0
      4072 PROA     278      MET      HE3      H1       0.684000E-01   1.00800           0
      4073 PROA     278      MET      C        C        0.597300       12.0100           0
      4074 PROA     278      MET      O        O       -0.567900       16.0000           0
      4075 PROA     279      VAL      N        N       -0.415700       14.0100           0
      4076 PROA     279      VAL      H        H        0.271900       1.00800           0
      4077 PROA     279      VAL      CA       XC      -0.875000E-01   12.0100           0
      4078 PROA     279      VAL      HA       H1       0.969000E-01   1.00800           0
      4079 PROA     279      VAL      CB       3C       0.298500       12.0100           0
      4080 PROA     279      VAL      HB       HC      -0.297000E-01   1.00800           0
      4081 PROA     279      VAL      CG1      CT      -0.319200       12.0100           0
      4082 PROA     279      VAL      HG11     HC       0.791000E-01   1.00800           0
      4083 PROA     279      VAL      HG12     HC       0.791000E-01   1.00800           0
      4084 PROA     279      VAL      HG13     HC       0.791000E-01   1.00800           0
      4085 PROA     279      VAL      CG2      CT      -0.319200       12.0100           0
      4086 PROA     279      VAL      HG21     HC       0.791000E-01   1.00800           0
      4087 PROA     279      VAL      HG22     HC       0.791000E-01   1.00800           0
      4088 PROA     279      VAL      HG23     HC       0.791000E-01   1.00800           0
      4089 PROA     279      VAL      C        C        0.597300       12.0100           0
      4090 PROA     279      VAL      O        O       -0.567900       16.0000           0
      4091 PROA     280      SER      N        N       -0.415700       14.0100           0
      4092 PROA     280      SER      H        H        0.271900       1.00800           0
      4093 PROA     280      SER      CA       XC      -0.249000E-01   12.0100           0
      4094 PROA     280      SER      HA       H1       0.843000E-01   1.00800           0
      4095 PROA     280      SER      CB       2C       0.211700       12.0100           0
      4096 PROA     280      SER      HB2      H1       0.352000E-01   1.00800           0
      4097 PROA     280      SER      HB3      H1       0.352000E-01   1.00800           0
      4098 PROA     280      SER      OG       OH      -0.654600       16.0000           0
      4099 PROA     280      SER      HG       HO       0.427500       1.00800           0
      4100 PROA     280      SER      C        C        0.597300       12.0100           0
      4101 PROA     280      SER      O        O       -0.567900       16.0000           0
      4102 PROA     281      PRO      N        N       -0.254800       14.0100           0
      4103 PROA     281      PRO      CD       CT       0.192000E-01   12.0100           0
      4104 PROA     281      PRO      HD2      H1       0.391000E-01   1.00800           0
      4105 PROA     281      PRO      HD3      H1       0.391000E-01   1.00800           0
      4106 PROA     281      PRO      CG       CT       0.189000E-01   12.0100           0
      4107 PROA     281      PRO      HG2      HC       0.213000E-01   1.00800           0
      4108 PROA     281      PRO      HG3      HC       0.213000E-01   1.00800           0
      4109 PROA     281      PRO      CB       CT      -0.700000E-02   12.0100           0
      4110 PROA     281      PRO      HB2      HC       0.253000E-01   1.00800           0
      4111 PROA     281      PRO      HB3      HC       0.253000E-01   1.00800           0
      4112 PROA     281      PRO      CA       XC      -0.266000E-01   12.0100           0
      4113 PROA     281      PRO      HA       H1       0.641000E-01   1.00800           0
      4114 PROA     281      PRO      C        C        0.589600       12.0100           0
      4115 PROA     281      PRO      O        O       -0.574800       16.0000           0
      4116 PROA     282      ARG      N        N       -0.347900       14.0100           0
      4117 PROA     282      ARG      H        H        0.274700       1.00800           0
      4118 PROA     282      ARG      CA       XC      -0.263700       12.0100           0
      4119 PROA     282      ARG      HA       H1       0.156000       1.00800           0
      4120 PROA     282      ARG      CB       C8      -0.700000E-03   12.0100           0
      4121 PROA     282      ARG      HB2      HC       0.327000E-01   1.00800           0
      4122 PROA     282      ARG      HB3      HC       0.327000E-01   1.00800           0
      4123 PROA     282      ARG      CG       C8       0.390000E-01   12.0100           0
      4124 PROA     282      ARG      HG2      HC       0.285000E-01   1.00800           0
      4125 PROA     282      ARG      HG3      HC       0.285000E-01   1.00800           0
      4126 PROA     282      ARG      CD       C8       0.486000E-01   12.0100           0
      4127 PROA     282      ARG      HD2      H1       0.687000E-01   1.00800           0
      4128 PROA     282      ARG      HD3      H1       0.687000E-01   1.00800           0
      4129 PROA     282      ARG      NE       N2      -0.529500       14.0100           0
      4130 PROA     282      ARG      HE       H        0.345600       1.00800           0
      4131 PROA     282      ARG      CZ       CA       0.807600       12.0100           0
      4132 PROA     282      ARG      NH1      N2      -0.862700       14.0100           0
      4133 PROA     282      ARG      HH11     H        0.447800       1.00800           0
      4134 PROA     282      ARG      HH12     H        0.447800       1.00800           0
      4135 PROA     282      ARG      NH2      N2      -0.862700       14.0100           0
      4136 PROA     282      ARG      HH21     H        0.447800       1.00800           0
      4137 PROA     282      ARG      HH22     H        0.447800       1.00800           0
      4138 PROA     282      ARG      C        C        0.734100       12.0100           0
      4139 PROA     282      ARG      O        O       -0.589400       16.0000           0
      4140 PROA     283      LEU      N        N       -0.415700       14.0100           0
      4141 PROA     283      LEU      H        H        0.271900       1.00800           0
      4142 PROA     283      LEU      CA       XC      -0.518000E-01   12.0100           0
      4143 PROA     283      LEU      HA       H1       0.922000E-01   1.00800           0
      4144 PROA     283      LEU      CB       2C      -0.110200       12.0100           0
      4145 PROA     283      LEU      HB2      HC       0.457000E-01   1.00800           0
      4146 PROA     283      LEU      HB3      HC       0.457000E-01   1.00800           0
      4147 PROA     283      LEU      CG       3C       0.353100       12.0100           0
      4148 PROA     283      LEU      HG       HC      -0.361000E-01   1.00800           0
      4149 PROA     283      LEU      CD1      CT      -0.412100       12.0100           0
      4150 PROA     283      LEU      HD11     HC       0.100000       1.00800           0
      4151 PROA     283      LEU      HD12     HC       0.100000       1.00800           0
      4152 PROA     283      LEU      HD13     HC       0.100000       1.00800           0
      4153 PROA     283      LEU      CD2      CT      -0.412100       12.0100           0
      4154 PROA     283      LEU      HD21     HC       0.100000       1.00800           0
      4155 PROA     283      LEU      HD22     HC       0.100000       1.00800           0
      4156 PROA     283      LEU      HD23     HC       0.100000       1.00800           0
      4157 PROA     283      LEU      C        C        0.597300       12.0100           0
      4158 PROA     283      LEU      O        O       -0.567900       16.0000           0
      4159 PROA     284      TYR      N        N       -0.415700       14.0100           0
      4160 PROA     284      TYR      H        H        0.271900       1.00800           0
      4161 PROA     284      TYR      CA       XC      -0.140000E-02   12.0100           0
      4162 PROA     284      TYR      HA       H1       0.876000E-01   1.00800           0
      4163 PROA     284      TYR      CB       CT      -0.152000E-01   12.0100           0
      4164 PROA     284      TYR      HB2      HC       0.295000E-01   1.00800           0
      4165 PROA     284      TYR      HB3      HC       0.295000E-01   1.00800           0
      4166 PROA     284      TYR      CG       CA      -0.110000E-02   12.0100           0
      4167 PROA     284      TYR      CD1      CA      -0.190600       12.0100           0
      4168 PROA     284      TYR      HD1      HA       0.169900       1.00800           0
      4169 PROA     284      TYR      CE1      CA      -0.234100       12.0100           0
      4170 PROA     284      TYR      HE1      HA       0.165600       1.00800           0
      4171 PROA     284      TYR      CZ       C        0.322600       12.0100           0
      4172 PROA     284      TYR      OH       OH      -0.557900       16.0000           0
      4173 PROA     284      TYR      HH       HO       0.399200       1.00800           0
      4174 PROA     284      TYR      CE2      CA      -0.234100       12.0100           0
      4175 PROA     284      TYR      HE2      HA       0.165600       1.00800           0
      4176 PROA     284      TYR      CD2      CA      -0.190600       12.0100           0
      4177 PROA     284      TYR      HD2      HA       0.169900       1.00800           0
      4178 PROA     284      TYR      C        C        0.597300       12.0100           0
      4179 PROA     284      TYR      O        O       -0.567900       16.0000           0
      4180 PROA     285      ASP      N        N       -0.516300       14.0100           0
      4181 PROA     285      ASP      H        H        0.293600       1.00800           0
      4182 PROA     285      ASP      CA       XC       0.381000E-01   12.0100           0
      4183 PROA     285      ASP      HA       H1       0.880000E-01   1.00800           0
      4184 PROA     285      ASP      CB       2C      -0.303000E-01   12.0100           0
      4185 PROA     285      ASP      HB2      HC      -0.122000E-01   1.00800           0
      4186 PROA     285      ASP      HB3      HC      -0.122000E-01   1.00800           0
      4187 PROA     285      ASP      CG       CO       0.799400       12.0100           0
      4188 PROA     285      ASP      OD1      O2      -0.801400       16.0000           0
      4189 PROA     285      ASP      OD2      O2      -0.801400       16.0000           0
      4190 PROA     285      ASP      C        C        0.536600       12.0100           0
      4191 PROA     285      ASP      O        O       -0.581900       16.0000           0
      4192 PROA     286      ARG      N        N       -0.347900       14.0100           0
      4193 PROA     286      ARG      H        H        0.274700       1.00800           0
      4194 PROA     286      ARG      CA       XC      -0.263700       12.0100           0
      4195 PROA     286      ARG      HA       H1       0.156000       1.00800           0
      4196 PROA     286      ARG      CB       C8      -0.700000E-03   12.0100           0
      4197 PROA     286      ARG      HB2      HC       0.327000E-01   1.00800           0
      4198 PROA     286      ARG      HB3      HC       0.327000E-01   1.00800           0
      4199 PROA     286      ARG      CG       C8       0.390000E-01   12.0100           0
      4200 PROA     286      ARG      HG2      HC       0.285000E-01   1.00800           0
      4201 PROA     286      ARG      HG3      HC       0.285000E-01   1.00800           0
      4202 PROA     286      ARG      CD       C8       0.486000E-01   12.0100           0
      4203 PROA     286      ARG      HD2      H1       0.687000E-01   1.00800           0
      4204 PROA     286      ARG      HD3      H1       0.687000E-01   1.00800           0
      4205 PROA     286      ARG      NE       N2      -0.529500       14.0100           0
      4206 PROA     286      ARG      HE       H        0.345600       1.00800           0
      4207 PROA     286      ARG      CZ       CA       0.807600       12.0100           0
      4208 PROA     286      ARG      NH1      N2      -0.862700       14.0100           0
      4209 PROA     286      ARG      HH11     H        0.447800       1.00800           0
      4210 PROA     286      ARG      HH12     H        0.447800       1.00800           0
      4211 PROA     286      ARG      NH2      N2      -0.862700       14.0100           0
      4212 PROA     286      ARG      HH21     H        0.447800       1.00800           0
      4213 PROA     286      ARG      HH22     H        0.447800       1.00800           0
      4214 PROA     286      ARG      C        C        0.734100       12.0100           0
      4215 PROA     286      ARG      O        O       -0.589400       16.0000           0
      4216 PROA     287      GLN      N        N       -0.415700       14.0100           0
      4217 PROA     287      GLN      H        H        0.271900       1.00800           0
      4218 PROA     287      GLN      CA       XC      -0.310000E-02   12.0100           0
      4219 PROA     287      GLN      HA       H1       0.850000E-01   1.00800           0
      4220 PROA     287      GLN      CB       2C      -0.360000E-02   12.0100           0
      4221 PROA     287      GLN      HB2      HC       0.171000E-01   1.00800           0
      4222 PROA     287      GLN      HB3      HC       0.171000E-01   1.00800           0
      4223 PROA     287      GLN      CG       2C      -0.645000E-01   12.0100           0
      4224 PROA     287      GLN      HG2      HC       0.352000E-01   1.00800           0
      4225 PROA     287      GLN      HG3      HC       0.352000E-01   1.00800           0
      4226 PROA     287      GLN      CD       C        0.695100       12.0100           0
      4227 PROA     287      GLN      OE1      O       -0.608600       16.0000           0
      4228 PROA     287      GLN      NE2      N       -0.940700       14.0100           0
      4229 PROA     287      GLN      HE21     H        0.425100       1.00800           0
      4230 PROA     287      GLN      HE22     H        0.425100       1.00800           0
      4231 PROA     287      GLN      C        C        0.597300       12.0100           0
      4232 PROA     287      GLN      O        O       -0.567900       16.0000           0
      4233 PROA     288      ASN      N        N       -0.415700       14.0100           0
      4234 PROA     288      ASN      H        H        0.271900       1.00800           0
      4235 PROA     288      ASN      CA       XC       0.143000E-01   12.0100           0
      4236 PROA     288      ASN      HA       H1       0.104800       1.00800           0
      4237 PROA     288      ASN      CB       2C      -0.204100       12.0100           0
      4238 PROA     288      ASN      HB2      HC       0.797000E-01   1.00800           0
      4239 PROA     288      ASN      HB3      HC       0.797000E-01   1.00800           0
      4240 PROA     288      ASN      CG       C        0.713000       12.0100           0
      4241 PROA     288      ASN      OD1      O       -0.593100       16.0000           0
      4242 PROA     288      ASN      ND2      N       -0.919100       14.0100           0
      4243 PROA     288      ASN      HD21     H        0.419600       1.00800           0
      4244 PROA     288      ASN      HD22     H        0.419600       1.00800           0
      4245 PROA     288      ASN      C        C        0.597300       12.0100           0
      4246 PROA     288      ASN      O        O       -0.567900       16.0000           0
      4247 PROA     289      GLY      N        N       -0.415700       14.0100           0
      4248 PROA     289      GLY      H        H        0.271900       1.00800           0
      4249 PROA     289      GLY      CA       XC      -0.252000E-01   12.0100           0
      4250 PROA     289      GLY      HA2      H1       0.698000E-01   1.00800           0
      4251 PROA     289      GLY      HA3      H1       0.698000E-01   1.00800           0
      4252 PROA     289      GLY      C        C        0.597300       12.0100           0
      4253 PROA     289      GLY      O        O       -0.567900       16.0000           0
      4254 PROA     290      LEU      N        N       -0.415700       14.0100           0
      4255 PROA     290      LEU      H        H        0.271900       1.00800           0
      4256 PROA     290      LEU      CA       XC      -0.518000E-01   12.0100           0
      4257 PROA     290      LEU      HA       H1       0.922000E-01   1.00800           0
      4258 PROA     290      LEU      CB       2C      -0.110200       12.0100           0
      4259 PROA     290      LEU      HB2      HC       0.457000E-01   1.00800           0
      4260 PROA     290      LEU      HB3      HC       0.457000E-01   1.00800           0
      4261 PROA     290      LEU      CG       3C       0.353100       12.0100           0
      4262 PROA     290      LEU      HG       HC      -0.361000E-01   1.00800           0
      4263 PROA     290      LEU      CD1      CT      -0.412100       12.0100           0
      4264 PROA     290      LEU      HD11     HC       0.100000       1.00800           0
      4265 PROA     290      LEU      HD12     HC       0.100000       1.00800           0
      4266 PROA     290      LEU      HD13     HC       0.100000       1.00800           0
      4267 PROA     290      LEU      CD2      CT      -0.412100       12.0100           0
      4268 PROA     290      LEU      HD21     HC       0.100000       1.00800           0
      4269 PROA     290      LEU      HD22     HC       0.100000       1.00800           0
      4270 PROA     290      LEU      HD23     HC       0.100000       1.00800           0
      4271 PROA     290      LEU      C        C        0.597300       12.0100           0
      4272 PROA     290      LEU      O        O       -0.567900       16.0000           0
      4273 PROA     291      VAL      N        N       -0.415700       14.0100           0
      4274 PROA     291      VAL      H        H        0.271900       1.00800           0
      4275 PROA     291      VAL      CA       XC      -0.875000E-01   12.0100           0
      4276 PROA     291      VAL      HA       H1       0.969000E-01   1.00800           0
      4277 PROA     291      VAL      CB       3C       0.298500       12.0100           0
      4278 PROA     291      VAL      HB       HC      -0.297000E-01   1.00800           0
      4279 PROA     291      VAL      CG1      CT      -0.319200       12.0100           0
      4280 PROA     291      VAL      HG11     HC       0.791000E-01   1.00800           0
      4281 PROA     291      VAL      HG12     HC       0.791000E-01   1.00800           0
      4282 PROA     291      VAL      HG13     HC       0.791000E-01   1.00800           0
      4283 PROA     291      VAL      CG2      CT      -0.319200       12.0100           0
      4284 PROA     291      VAL      HG21     HC       0.791000E-01   1.00800           0
      4285 PROA     291      VAL      HG22     HC       0.791000E-01   1.00800           0
      4286 PROA     291      VAL      HG23     HC       0.791000E-01   1.00800           0
      4287 PROA     291      VAL      C        C        0.597300       12.0100           0
      4288 PROA     291      VAL      O        O       -0.567900       16.0000           0
      4289 PROA     292      LEU      N        N       -0.415700       14.0100           0
      4290 PROA     292      LEU      H        H        0.271900       1.00800           0
      4291 PROA     292      LEU      CA       XC      -0.518000E-01   12.0100           0
      4292 PROA     292      LEU      HA       H1       0.922000E-01   1.00800           0
      4293 PROA     292      LEU      CB       2C      -0.110200       12.0100           0
      4294 PROA     292      LEU      HB2      HC       0.457000E-01   1.00800           0
      4295 PROA     292      LEU      HB3      HC       0.457000E-01   1.00800           0
      4296 PROA     292      LEU      CG       3C       0.353100       12.0100           0
      4297 PROA     292      LEU      HG       HC      -0.361000E-01   1.00800           0
      4298 PROA     292      LEU      CD1      CT      -0.412100       12.0100           0
      4299 PROA     292      LEU      HD11     HC       0.100000       1.00800           0
      4300 PROA     292      LEU      HD12     HC       0.100000       1.00800           0
      4301 PROA     292      LEU      HD13     HC       0.100000       1.00800           0
      4302 PROA     292      LEU      CD2      CT      -0.412100       12.0100           0
      4303 PROA     292      LEU      HD21     HC       0.100000       1.00800           0
      4304 PROA     292      LEU      HD22     HC       0.100000       1.00800           0
      4305 PROA     292      LEU      HD23     HC       0.100000       1.00800           0
      4306 PROA     292      LEU      C        C        0.597300       12.0100           0
      4307 PROA     292      LEU      O        O       -0.567900       16.0000           0
      4308 PROA     293      SER      N        N       -0.415700       14.0100           0
      4309 PROA     293      SER      H        H        0.271900       1.00800           0
      4310 PROA     293      SER      CA       XC      -0.249000E-01   12.0100           0
      4311 PROA     293      SER      HA       H1       0.843000E-01   1.00800           0
      4312 PROA     293      SER      CB       2C       0.211700       12.0100           0
      4313 PROA     293      SER      HB2      H1       0.352000E-01   1.00800           0
      4314 PROA     293      SER      HB3      H1       0.352000E-01   1.00800           0
      4315 PROA     293      SER      OG       OH      -0.654600       16.0000           0
      4316 PROA     293      SER      HG       HO       0.427500       1.00800           0
      4317 PROA     293      SER      C        C        0.597300       12.0100           0
      4318 PROA     293      SER      O        O       -0.567900       16.0000           0
      4319 PROA     294      ARG      N        N       -0.347900       14.0100           0
      4320 PROA     294      ARG      H        H        0.274700       1.00800           0
      4321 PROA     294      ARG      CA       XC      -0.263700       12.0100           0
      4322 PROA     294      ARG      HA       H1       0.156000       1.00800           0
      4323 PROA     294      ARG      CB       C8      -0.700000E-03   12.0100           0
      4324 PROA     294      ARG      HB2      HC       0.327000E-01   1.00800           0
      4325 PROA     294      ARG      HB3      HC       0.327000E-01   1.00800           0
      4326 PROA     294      ARG      CG       C8       0.390000E-01   12.0100           0
      4327 PROA     294      ARG      HG2      HC       0.285000E-01   1.00800           0
      4328 PROA     294      ARG      HG3      HC       0.285000E-01   1.00800           0
      4329 PROA     294      ARG      CD       C8       0.486000E-01   12.0100           0
      4330 PROA     294      ARG      HD2      H1       0.687000E-01   1.00800           0
      4331 PROA     294      ARG      HD3      H1       0.687000E-01   1.00800           0
      4332 PROA     294      ARG      NE       N2      -0.529500       14.0100           0
      4333 PROA     294      ARG      HE       H        0.345600       1.00800           0
      4334 PROA     294      ARG      CZ       CA       0.807600       12.0100           0
      4335 PROA     294      ARG      NH1      N2      -0.862700       14.0100           0
      4336 PROA     294      ARG      HH11     H        0.447800       1.00800           0
      4337 PROA     294      ARG      HH12     H        0.447800       1.00800           0
      4338 PROA     294      ARG      NH2      N2      -0.862700       14.0100           0
      4339 PROA     294      ARG      HH21     H        0.447800       1.00800           0
      4340 PROA     294      ARG      HH22     H        0.447800       1.00800           0
      4341 PROA     294      ARG      C        C        0.734100       12.0100           0
      4342 PROA     294      ARG      O        O       -0.589400       16.0000           0
      4343 PROA     295      MET      N        N       -0.415700       14.0100           0
      4344 PROA     295      MET      H        H        0.271900       1.00800           0
      4345 PROA     295      MET      CA       XC      -0.237000E-01   12.0100           0
      4346 PROA     295      MET      HA       H1       0.880000E-01   1.00800           0
      4347 PROA     295      MET      CB       2C       0.342000E-01   12.0100           0
      4348 PROA     295      MET      HB2      HC       0.241000E-01   1.00800           0
      4349 PROA     295      MET      HB3      HC       0.241000E-01   1.00800           0
      4350 PROA     295      MET      CG       2C       0.180000E-02   12.0100           0
      4351 PROA     295      MET      HG2      H1       0.440000E-01   1.00800           0
      4352 PROA     295      MET      HG3      H1       0.440000E-01   1.00800           0
      4353 PROA     295      MET      SD       S       -0.273700       32.0600           0
      4354 PROA     295      MET      CE       CT      -0.536000E-01   12.0100           0
      4355 PROA     295      MET      HE1      H1       0.684000E-01   1.00800           0
      4356 PROA     295      MET      HE2      H1       0.684000E-01   1.00800           0
      4357 PROA     295      MET      HE3      H1       0.684000E-01   1.00800           0
      4358 PROA     295      MET      C        C        0.597300       12.0100           0
      4359 PROA     295      MET      O        O       -0.567900       16.0000           0
      4360 PROA     296      NLN      N        N       -0.415700       14.0100           0
      4361 PROA     296      NLN      H        H        0.271900       1.00800           0
      4362 PROA     296      NLN      CA       CX       0.143000E-01   12.0100           0
      4363 PROA     296      NLN      HA       H1       0.104800       1.00800           0
      4364 PROA     296      NLN      CB       2C      -0.204100       12.0100           0
      4365 PROA     296      NLN      HB2      HC       0.797000E-01   1.00800           0
      4366 PROA     296      NLN      HB3      HC       0.797000E-01   1.00800           0
      4367 PROA     296      NLN      CG       C        0.713000       12.0100           0
      4368 PROA     296      NLN      OD1      O       -0.593100       16.0000           0
      4369 PROA     296      NLN      ND2      N       -0.693500       14.0100           0
      4370 PROA     296      NLN      HD21     H        0.419600       1.00800           0
      4371 PROA     296      NLN      C        C        0.597300       12.0100           0
      4372 PROA     296      NLN      O        O       -0.567900       16.0000           0
      4373 PROA     297      LEU      N        N       -0.415700       14.0100           0
      4374 PROA     297      LEU      H        H        0.271900       1.00800           0
      4375 PROA     297      LEU      CA       XC      -0.518000E-01   12.0100           0
      4376 PROA     297      LEU      HA       H1       0.922000E-01   1.00800           0
      4377 PROA     297      LEU      CB       2C      -0.110200       12.0100           0
      4378 PROA     297      LEU      HB2      HC       0.457000E-01   1.00800           0
      4379 PROA     297      LEU      HB3      HC       0.457000E-01   1.00800           0
      4380 PROA     297      LEU      CG       3C       0.353100       12.0100           0
      4381 PROA     297      LEU      HG       HC      -0.361000E-01   1.00800           0
      4382 PROA     297      LEU      CD1      CT      -0.412100       12.0100           0
      4383 PROA     297      LEU      HD11     HC       0.100000       1.00800           0
      4384 PROA     297      LEU      HD12     HC       0.100000       1.00800           0
      4385 PROA     297      LEU      HD13     HC       0.100000       1.00800           0
      4386 PROA     297      LEU      CD2      CT      -0.412100       12.0100           0
      4387 PROA     297      LEU      HD21     HC       0.100000       1.00800           0
      4388 PROA     297      LEU      HD22     HC       0.100000       1.00800           0
      4389 PROA     297      LEU      HD23     HC       0.100000       1.00800           0
      4390 PROA     297      LEU      C        C        0.597300       12.0100           0
      4391 PROA     297      LEU      O        O       -0.567900       16.0000           0
      4392 PROA     298      THR      N        N       -0.415700       14.0100           0
      4393 PROA     298      THR      H        H        0.271900       1.00800           0
      4394 PROA     298      THR      CA       XC      -0.389000E-01   12.0100           0
[truncated: 8,158,566 more chars]
