# Supplementary material for: Assessing structure-function impacts on Vitellogenin by leveraging allelic variant found in honey bee subspecies Apis mellifera mellifera
Source: iScience. 2025 Jul 29;28(9):113241. doi: 10.1016/j.isci.2025.113241 (PMC12496180; doi:10.1016/j.isci.2025.113241)
Supplement: Data S1. Data and code for molecular dynamics [file mmc2.zip › MD_analysis/inputfiles/wtg/step4.0_minimization.mdinfo]

   NSTEP       ENERGY          RMS            GMAX         NAME    NUMBER
      1      -2.3011E+05     5.2162E+01     9.2009E+03     HB2      1577

 BOND    =    11792.0701  ANGLE   =      792.5907  DIHED      =     1311.6533
 UB      =        0.0000  IMP     =        0.0000  CMAP       =      257.5004
 VDWAALS =    32567.0281  EEL     =  -291982.1568  HBOND      =        0.0000
 1-4 VDW =     1698.6529  1-4 EEL =    13452.6343  RESTRAINT  =        0.6200
 EAMBER  =  -230110.0270
 NMR restraints: Bond =    0.000   Angle =     0.000   Torsion =     0.620
===============================================================================
