# Supplementary material for: Assessing structure-function impacts on Vitellogenin by leveraging allelic variant found in honey bee subspecies Apis mellifera mellifera
Source: iScience. 2025 Jul 29;28(9):113241. doi: 10.1016/j.isci.2025.113241 (PMC12496180; doi:10.1016/j.isci.2025.113241)
Supplement: Data S1. Data and code for molecular dynamics [file mmc2.zip › MD_analysis/inputfiles/wtg/step3_input.pdb]

ATOM      1  N   ASN    21     -16.413   6.732   0.431  1.00  0.00      PROA N
ATOM      2  H1  ASN    21     -17.285   6.266   0.640  1.00  0.00      PROA H
ATOM      3  H2  ASN    21     -16.579   7.422  -0.287  1.00  0.00      PROA H
ATOM      4  H3  ASN    21     -15.973   7.001   1.299  1.00  0.00      PROA H
ATOM      5  CA  ASN    21     -15.500   5.744  -0.180  1.00  0.00      PROA C
ATOM      6  HA  ASN    21     -15.221   6.076  -1.180  1.00  0.00      PROA H
ATOM      7  CB  ASN    21     -14.244   5.618   0.693  1.00  0.00      PROA C
ATOM      8  HB2 ASN    21     -14.530   5.317   1.701  1.00  0.00      PROA H
ATOM      9  HB3 ASN    21     -13.577   4.870   0.266  1.00  0.00      PROA H
ATOM     10  CG  ASN    21     -13.577   6.983   0.712  1.00  0.00      PROA C
ATOM     11  OD1 ASN    21     -13.514   7.642   1.748  1.00  0.00      PROA O
ATOM     12  ND2 ASN    21     -13.071   7.424  -0.472  1.00  0.00      PROA N
ATOM     13 HD21 ASN    21     -12.616   8.324  -0.519  1.00  0.00      PROA H
ATOM     14 HD22 ASN    21     -13.153   6.848  -1.298  1.00  0.00      PROA H
ATOM     15  C   ASN    21     -16.168   4.411  -0.231  1.00  0.00      PROA C
ATOM     16  O   ASN    21     -15.937   3.629  -1.153  1.00  0.00      PROA O
ATOM     17  N   TRP    22     -17.055   4.138   0.749  1.00  0.00      PROA N
ATOM     18  H   TRP    22     -17.304   4.853   1.418  1.00  0.00      PROA H
ATOM     19  CA  TRP    22     -17.636   2.833   0.830  1.00  0.00      PROA C
ATOM     20  HA  TRP    22     -17.386   2.267  -0.068  1.00  0.00      PROA H
ATOM     21  CB  TRP    22     -17.109   2.066   2.057  1.00  0.00      PROA C
ATOM     22  HB2 TRP    22     -17.505   2.518   2.967  1.00  0.00      PROA H
ATOM     23  HB3 TRP    22     -17.428   1.025   2.001  1.00  0.00      PROA H
ATOM     24  CG  TRP    22     -15.595   2.072   2.168  1.00  0.00      PROA C
ATOM     25  CD1 TRP    22     -14.815   2.923   2.896  1.00  0.00      PROA C
ATOM     26  HD1 TRP    22     -15.276   3.705   3.499  1.00  0.00      PROA H
ATOM     27  NE1 TRP    22     -13.485   2.615   2.723  1.00  0.00      PROA N
ATOM     28  HE1 TRP    22     -12.710   3.098   3.154  1.00  0.00      PROA H
ATOM     29  CE2 TRP    22     -13.396   1.539   1.863  1.00  0.00      PROA C
ATOM     30  CZ2 TRP    22     -12.307   0.862   1.383  1.00  0.00      PROA C
ATOM     31  HZ2 TRP    22     -11.303   1.164   1.682  1.00  0.00      PROA H
ATOM     32  CH2 TRP    22     -12.538  -0.192   0.526  1.00  0.00      PROA C
ATOM     33  HH2 TRP    22     -11.699  -0.757   0.119  1.00  0.00      PROA H
ATOM     34  CZ3 TRP    22     -13.821  -0.551   0.165  1.00  0.00      PROA C
ATOM     35  HZ3 TRP    22     -13.983  -1.389  -0.513  1.00  0.00      PROA H
ATOM     36  CE3 TRP    22     -14.920   0.130   0.647  1.00  0.00      PROA C
ATOM     37  HE3 TRP    22     -15.923  -0.171   0.346  1.00  0.00      PROA H
ATOM     38  CD2 TRP    22     -14.692   1.173   1.498  1.00  0.00      PROA C
ATOM     39  C   TRP    22     -19.121   2.980   0.995  1.00  0.00      PROA C
ATOM     40  O   TRP    22     -19.626   4.066   1.273  1.00  0.00      PROA O
ATOM     41  N   GLN    23     -19.851   1.858   0.806  1.00  0.00      PROA N
ATOM     42  H   GLN    23     -19.392   0.989   0.571  1.00  0.00      PROA H
ATOM     43  CA  GLN    23     -21.285   1.798   0.917  1.00  0.00      PROA C
ATOM     44  HA  GLN    23     -21.687   2.810   0.984  1.00  0.00      PROA H
ATOM     45  CB  GLN    23     -21.922   1.107  -0.296  1.00  0.00      PROA C
ATOM     46  HB2 GLN    23     -21.535   0.091  -0.380  1.00  0.00      PROA H
ATOM     47  HB3 GLN    23     -23.004   1.073  -0.169  1.00  0.00      PROA H
ATOM     48  CG  GLN    23     -21.627   1.832  -1.610  1.00  0.00      PROA C
ATOM     49  HG2 GLN    23     -22.217   2.748  -1.661  1.00  0.00      PROA H
ATOM     50  HG3 GLN    23     -20.567   2.081  -1.658  1.00  0.00      PROA H
ATOM     51  CD  GLN    23     -21.999   0.906  -2.758  1.00  0.00      PROA C
ATOM     52  OE1 GLN    23     -23.129   0.429  -2.857  1.00  0.00      PROA O
ATOM     53  NE2 GLN    23     -21.016   0.639  -3.659  1.00  0.00      PROA N
ATOM     54 HE21 GLN    23     -21.205   0.031  -4.442  1.00  0.00      PROA H
ATOM     55 HE22 GLN    23     -20.101   1.051  -3.540  1.00  0.00      PROA H
ATOM     56  C   GLN    23     -21.605   0.972   2.133  1.00  0.00      PROA C
ATOM     57  O   GLN    23     -20.894   0.021   2.452  1.00  0.00      PROA O
ATOM     58  N   VAL    24     -22.713   1.316   2.823  1.00  0.00      PROA N
ATOM     59  H   VAL    24     -23.338   2.021   2.457  1.00  0.00      PROA H
ATOM     60  CA  VAL    24     -23.131   0.762   4.093  1.00  0.00      PROA C
ATOM     61  HA  VAL    24     -22.303   0.807   4.800  1.00  0.00      PROA H
ATOM     62  CB  VAL    24     -24.288   1.499   4.698  1.00  0.00      PROA C
ATOM     63  HB  VAL    24     -24.057   2.563   4.747  1.00  0.00      PROA H
ATOM     64  CG1 VAL    24     -25.531   1.275   3.818  1.00  0.00      PROA C
ATOM     65 HG11 VAL    24     -25.755   0.210   3.770  1.00  0.00      PROA H
ATOM     66 HG12 VAL    24     -26.381   1.806   4.247  1.00  0.00      PROA H
ATOM     67 HG13 VAL    24     -25.338   1.651   2.814  1.00  0.00      PROA H
ATOM     68  CG2 VAL    24     -24.455   1.016   6.148  1.00  0.00      PROA C
ATOM     69 HG21 VAL    24     -23.543   1.224   6.708  1.00  0.00      PROA H
ATOM     70 HG22 VAL    24     -25.292   1.538   6.611  1.00  0.00      PROA H
ATOM     71 HG23 VAL    24     -24.648  -0.056   6.155  1.00  0.00      PROA H
ATOM     72  C   VAL    24     -23.534  -0.687   4.068  1.00  0.00      PROA C
ATOM     73  O   VAL    24     -23.562  -1.379   5.073  1.00  0.00      PROA O
ATOM     74  N   GLY    25     -24.067  -1.181   2.973  1.00  0.00      PROA N
ATOM     75  H   GLY    25     -24.169  -0.599   2.154  1.00  0.00      PROA H
ATOM     76  CA  GLY    25     -24.502  -2.548   2.953  1.00  0.00      PROA C
ATOM     77  HA2 GLY    25     -24.895  -2.820   3.932  1.00  0.00      PROA H
ATOM     78  HA3 GLY    25     -25.282  -2.670   2.202  1.00  0.00      PROA H
ATOM     79  C   GLY    25     -23.468  -3.572   2.633  1.00  0.00      PROA C
ATOM     80  O   GLY    25     -23.710  -4.758   2.845  1.00  0.00      PROA O
ATOM     81  N   ASN    26     -22.337  -3.179   2.026  1.00  0.00      PROA N
ATOM     82  H   ASN    26     -22.042  -2.215   2.082  1.00  0.00      PROA H
ATOM     83  CA  ASN    26     -21.639  -4.221   1.331  1.00  0.00      PROA C
ATOM     84  HA  ASN    26     -22.235  -5.133   1.350  1.00  0.00      PROA H
ATOM     85  CB  ASN    26     -21.388  -3.820  -0.131  1.00  0.00      PROA C
ATOM     86  HB2 ASN    26     -20.778  -2.917  -0.161  1.00  0.00      PROA H
ATOM     87  HB3 ASN    26     -20.868  -4.628  -0.645  1.00  0.00      PROA H
ATOM     88  CG  ASN    26     -22.756  -3.567  -0.773  1.00  0.00      PROA C
ATOM     89  OD1 ASN    26     -23.597  -4.461  -0.853  1.00  0.00      PROA O
ATOM     90  ND2 ASN    26     -22.991  -2.308  -1.231  1.00  0.00      PROA N
ATOM     91 HD21 ASN    26     -23.877  -2.088  -1.663  1.00  0.00      PROA H
ATOM     92 HD22 ASN    26     -22.278  -1.599  -1.137  1.00  0.00      PROA H
ATOM     93  C   ASN    26     -20.355  -4.692   1.936  1.00  0.00      PROA C
ATOM     94  O   ASN    26     -19.817  -4.131   2.891  1.00  0.00      PROA O
ATOM     95  N   GLU    27     -19.868  -5.822   1.374  1.00  0.00      PROA N
ATOM     96  H   GLU    27     -20.374  -6.271   0.623  1.00  0.00      PROA H
ATOM     97  CA  GLU    27     -18.645  -6.425   1.804  1.00  0.00      PROA C
ATOM     98  HA  GLU    27     -18.223  -5.847   2.626  1.00  0.00      PROA H
ATOM     99  CB  GLU    27     -18.783  -7.872   2.303  1.00  0.00      PROA C
ATOM    100  HB2 GLU    27     -17.816  -8.231   2.654  1.00  0.00      PROA H
ATOM    101  HB3 GLU    27     -19.501  -7.907   3.123  1.00  0.00      PROA H
ATOM    102  CG  GLU    27     -19.267  -8.861   1.249  1.00  0.00      PROA C
ATOM    103  HG2 GLU    27     -20.303  -8.641   0.991  1.00  0.00      PROA H
ATOM    104  HG3 GLU    27     -18.645  -8.776   0.358  1.00  0.00      PROA H
ATOM    105  CD  GLU    27     -19.152 -10.259   1.846  1.00  0.00      PROA C
ATOM    106  OE1 GLU    27     -18.516 -10.397   2.925  1.00  0.00      PROA O
ATOM    107  OE2 GLU    27     -19.702 -11.207   1.227  1.00  0.00      PROA O
ATOM    108  C   GLU    27     -17.692  -6.436   0.650  1.00  0.00      PROA C
ATOM    109  O   GLU    27     -18.049  -6.772  -0.478  1.00  0.00      PROA O
ATOM    110  N   TYR    28     -16.425  -6.075   0.927  1.00  0.00      PROA N
ATOM    111  H   TYR    28     -16.159  -5.854   1.876  1.00  0.00      PROA H
ATOM    112  CA  TYR    28     -15.440  -5.999  -0.107  1.00  0.00      PROA C
ATOM    113  HA  TYR    28     -15.922  -6.116  -1.078  1.00  0.00      PROA H
ATOM    114  CB  TYR    28     -14.685  -4.658  -0.120  1.00  0.00      PROA C
ATOM    115  HB2 TYR    28     -14.204  -4.502   0.845  1.00  0.00      PROA H
ATOM    116  HB3 TYR    28     -13.928  -4.674  -0.904  1.00  0.00      PROA H
ATOM    117  CG  TYR    28     -15.670  -3.571  -0.382  1.00  0.00      PROA C
ATOM    118  CD1 TYR    28     -16.462  -3.085   0.634  1.00  0.00      PROA C
ATOM    119  HD1 TYR    28     -16.371  -3.496   1.639  1.00  0.00      PROA H
ATOM    120  CE1 TYR    28     -17.371  -2.082   0.392  1.00  0.00      PROA C
ATOM    121  HE1 TYR    28     -17.998  -1.709   1.202  1.00  0.00      PROA H
ATOM    122  CZ  TYR    28     -17.488  -1.552  -0.871  1.00  0.00      PROA C
ATOM    123  OH  TYR    28     -18.422  -0.523  -1.123  1.00  0.00      PROA O
ATOM    124  HH  TYR    28     -18.922  -0.270  -0.344  1.00  0.00      PROA H
ATOM    125  CE2 TYR    28     -16.694  -2.025  -1.887  1.00  0.00      PROA C
ATOM    126  HE2 TYR    28     -16.783  -1.605  -2.889  1.00  0.00      PROA H
ATOM    127  CD2 TYR    28     -15.787  -3.029  -1.640  1.00  0.00      PROA C
ATOM    128  HD2 TYR    28     -15.158  -3.394  -2.451  1.00  0.00      PROA H
ATOM    129  C   TYR    28     -14.414  -7.039   0.196  1.00  0.00      PROA C
ATOM    130  O   TYR    28     -14.031  -7.231   1.350  1.00  0.00      PROA O
ATOM    131  N   THR    29     -13.963  -7.765  -0.846  1.00  0.00      PROA N
ATOM    132  H   THR    29     -14.337  -7.607  -1.771  1.00  0.00      PROA H
ATOM    133  CA  THR    29     -12.954  -8.760  -0.647  1.00  0.00      PROA C
ATOM    134  HA  THR    29     -12.683  -8.798   0.408  1.00  0.00      PROA H
ATOM    135  CB  THR    29     -13.390 -10.137  -1.050  1.00  0.00      PROA C
ATOM    136  HB  THR    29     -13.594 -10.156  -2.120  1.00  0.00      PROA H
ATOM    137  CG2 THR    29     -12.263 -11.130  -0.717  1.00  0.00      PROA C
ATOM    138 HG21 THR    29     -12.060 -11.105   0.354  1.00  0.00      PROA H
ATOM    139 HG22 THR    29     -12.567 -12.136  -1.005  1.00  0.00      PROA H
ATOM    140 HG23 THR    29     -11.361 -10.854  -1.264  1.00  0.00      PROA H
ATOM    141  OG1 THR    29     -14.566 -10.498  -0.339  1.00  0.00      PROA O
ATOM    142  HG1 THR    29     -14.840 -11.380  -0.601  1.00  0.00      PROA H
ATOM    143  C   THR    29     -11.788  -8.379  -1.504  1.00  0.00      PROA C
ATOM    144  O   THR    29     -11.936  -8.117  -2.697  1.00  0.00      PROA O
ATOM    145  N   TYR    30     -10.584  -8.348  -0.900  1.00  0.00      PROA N
ATOM    146  H   TYR    30     -10.499  -8.611   0.071  1.00  0.00      PROA H
ATOM    147  CA  TYR    30      -9.415  -7.943  -1.623  1.00  0.00      PROA C
ATOM    148  HA  TYR    30      -9.684  -7.727  -2.657  1.00  0.00      PROA H
ATOM    149  CB  TYR    30      -8.739  -6.681  -1.052  1.00  0.00      PROA C
ATOM    150  HB2 TYR    30      -8.603  -6.796   0.023  1.00  0.00      PROA H
ATOM    151  HB3 TYR    30      -7.768  -6.541  -1.528  1.00  0.00      PROA H
ATOM    152  CG  TYR    30      -9.595  -5.488  -1.317  1.00  0.00      PROA C
ATOM    153  CD1 TYR    30     -10.651  -5.170  -0.495  1.00  0.00      PROA C
ATOM    154  HD1 TYR    30     -10.880  -5.798   0.366  1.00  0.00      PROA H
ATOM    155  CE1 TYR    30     -11.425  -4.061  -0.752  1.00  0.00      PROA C
ATOM    156  HE1 TYR    30     -12.260  -3.814  -0.095  1.00  0.00      PROA H
ATOM    157  CZ  TYR    30     -11.152  -3.259  -1.835  1.00  0.00      PROA C
ATOM    158  OH  TYR    30     -11.943  -2.122  -2.100  1.00  0.00      PROA O
ATOM    159  HH  TYR    30     -12.648  -1.999  -1.460  1.00  0.00      PROA H
ATOM    160  CE2 TYR    30     -10.096  -3.566  -2.656  1.00  0.00      PROA C
ATOM    161  HE2 TYR    30      -9.870  -2.932  -3.513  1.00  0.00      PROA H
ATOM    162  CD2 TYR    30      -9.327  -4.676  -2.395  1.00  0.00      PROA C
ATOM    163  HD2 TYR    30      -8.493  -4.907  -3.058  1.00  0.00      PROA H
ATOM    164  C   TYR    30      -8.399  -9.038  -1.546  1.00  0.00      PROA C
ATOM    165  O   TYR    30      -8.334  -9.781  -0.569  1.00  0.00      PROA O
ATOM    166  N   LEU    31      -7.588  -9.167  -2.617  1.00  0.00      PROA N
ATOM    167  H   LEU    31      -7.717  -8.573  -3.423  1.00  0.00      PROA H
ATOM    168  CA  LEU    31      -6.538 -10.140  -2.633  1.00  0.00      PROA C
ATOM    169  HA  LEU    31      -6.778 -10.945  -1.938  1.00  0.00      PROA H
ATOM    170  CB  LEU    31      -6.289 -10.796  -4.003  1.00  0.00      PROA C
ATOM    171  HB2 LEU    31      -6.255 -10.027  -4.774  1.00  0.00      PROA H
ATOM    172  HB3 LEU    31      -5.340 -11.332  -3.983  1.00  0.00      PROA H
ATOM    173  CG  LEU    31      -7.372 -11.810  -4.425  1.00  0.00      PROA C
ATOM    174  HG  LEU    31      -7.457 -12.588  -3.666  1.00  0.00      PROA H
ATOM    175  CD1 LEU    31      -8.751 -11.153  -4.590  1.00  0.00      PROA C
ATOM    176 HD11 LEU    31      -8.696 -10.380  -5.356  1.00  0.00      PROA H
ATOM    177 HD12 LEU    31      -9.480 -11.907  -4.887  1.00  0.00      PROA H
ATOM    178 HD13 LEU    31      -9.057 -10.706  -3.644  1.00  0.00      PROA H
ATOM    179  CD2 LEU    31      -6.929 -12.593  -5.671  1.00  0.00      PROA C
ATOM    180 HD21 LEU    31      -6.008 -13.133  -5.454  1.00  0.00      PROA H
ATOM    181 HD22 LEU    31      -7.708 -13.303  -5.950  1.00  0.00      PROA H
ATOM    182 HD23 LEU    31      -6.758 -11.900  -6.494  1.00  0.00      PROA H
ATOM    183  C   LEU    31      -5.281  -9.440  -2.231  1.00  0.00      PROA C
ATOM    184  O   LEU    31      -4.981  -8.351  -2.718  1.00  0.00      PROA O
ATOM    185  N   VAL    32      -4.512 -10.057  -1.312  1.00  0.00      PROA N
ATOM    186  H   VAL    32      -4.777 -10.965  -0.959  1.00  0.00      PROA H
ATOM    187  CA  VAL    32      -3.314  -9.435  -0.827  1.00  0.00      PROA C
ATOM    188  HA  VAL    32      -3.280  -8.398  -1.164  1.00  0.00      PROA H
ATOM    189  CB  VAL    32      -3.205  -9.422   0.668  1.00  0.00      PROA C
ATOM    190  HB  VAL    32      -3.257 -10.443   1.046  1.00  0.00      PROA H
ATOM    191  CG1 VAL    32      -1.860  -8.790   1.069  1.00  0.00      PROA C
ATOM    192 HG11 VAL    32      -1.810  -7.770   0.689  1.00  0.00      PROA H
ATOM    193 HG12 VAL    32      -1.773  -8.777   2.155  1.00  0.00      PROA H
ATOM    194 HG13 VAL    32      -1.043  -9.375   0.647  1.00  0.00      PROA H
ATOM    195  CG2 VAL    32      -4.422  -8.676   1.237  1.00  0.00      PROA C
ATOM    196 HG21 VAL    32      -5.336  -9.187   0.934  1.00  0.00      PROA H
ATOM    197 HG22 VAL    32      -4.361  -8.656   2.325  1.00  0.00      PROA H
ATOM    198 HG23 VAL    32      -4.434  -7.655   0.855  1.00  0.00      PROA H
ATOM    199  C   VAL    32      -2.138 -10.190  -1.348  1.00  0.00      PROA C
ATOM    200  O   VAL    32      -2.089 -11.418  -1.286  1.00  0.00      PROA O
ATOM    201  N   ARG    33      -1.159  -9.442  -1.893  1.00  0.00      PROA N
ATOM    202  H   ARG    33      -1.256  -8.438  -1.939  1.00  0.00      PROA H
ATOM    203  CA  ARG    33       0.037 -10.025  -2.420  1.00  0.00      PROA C
ATOM    204  HA  ARG    33       0.126 -11.054  -2.070  1.00  0.00      PROA H
ATOM    205  CB  ARG    33       0.062 -10.050  -3.957  1.00  0.00      PROA C
ATOM    206  HB2 ARG    33      -0.101  -9.043  -4.340  1.00  0.00      PROA H
ATOM    207  HB3 ARG    33       1.031 -10.416  -4.300  1.00  0.00      PROA H
ATOM    208  CG  ARG    33      -1.002 -10.947  -4.593  1.00  0.00      PROA C
ATOM    209  HG2 ARG    33      -1.913 -10.910  -3.995  1.00  0.00      PROA H
ATOM    210  HG3 ARG    33      -1.217 -10.598  -5.603  1.00  0.00      PROA H
ATOM    211  CD  ARG    33      -0.565 -12.410  -4.687  1.00  0.00      PROA C
ATOM    212  HD2 ARG    33       0.344 -12.480  -5.285  1.00  0.00      PROA H
ATOM    213  HD3 ARG    33      -0.372 -12.797  -3.687  1.00  0.00      PROA H
ATOM    214  NE  ARG    33      -1.667 -13.180  -5.333  1.00  0.00      PROA N
ATOM    215  HE  ARG    33      -1.644 -13.306  -6.335  1.00  0.00      PROA H
ATOM    216  CZ  ARG    33      -2.687 -13.705  -4.593  1.00  0.00      PROA C
ATOM    217  NH1 ARG    33      -2.751 -13.483  -3.250  1.00  0.00      PROA N
ATOM    218 HH11 ARG    33      -2.039 -12.926  -2.799  1.00  0.00      PROA H
ATOM    219 HH12 ARG    33      -3.510 -13.876  -2.711  1.00  0.00      PROA H
ATOM    220  NH2 ARG    33      -3.646 -14.461  -5.205  1.00  0.00      PROA N
ATOM    221 HH21 ARG    33      -3.595 -14.627  -6.200  1.00  0.00      PROA H
ATOM    222 HH22 ARG    33      -4.402 -14.851  -4.660  1.00  0.00      PROA H
ATOM    223  C   ARG    33       1.156  -9.122  -2.009  1.00  0.00      PROA C
ATOM    224  O   ARG    33       1.016  -7.901  -2.055  1.00  0.00      PROA O
ATOM    225  N   SER    34       2.297  -9.698  -1.581  1.00  0.00      PROA N
ATOM    226  H   SER    34       2.366 -10.704  -1.528  1.00  0.00      PROA H
ATOM    227  CA  SER    34       3.411  -8.878  -1.202  1.00  0.00      PROA C
ATOM    228  HA  SER    34       3.427  -7.978  -1.818  1.00  0.00      PROA H
ATOM    229  CB  SER    34       3.374  -8.427   0.265  1.00  0.00      PROA C
ATOM    230  HB2 SER    34       4.210  -7.754   0.460  1.00  0.00      PROA H
ATOM    231  HB3 SER    34       2.437  -7.907   0.463  1.00  0.00      PROA H
ATOM    232  OG  SER    34       3.473  -9.557   1.118  1.00  0.00      PROA O
ATOM    233  HG  SER    34       3.450  -9.270   2.034  1.00  0.00      PROA H
ATOM    234  C   SER    34       4.653  -9.690  -1.368  1.00  0.00      PROA C
ATOM    235  O   SER    34       4.597 -10.915  -1.463  1.00  0.00      PROA O
ATOM    236  N   ARG    35       5.814  -9.007  -1.430  1.00  0.00      PROA N
ATOM    237  H   ARG    35       5.810  -7.999  -1.380  1.00  0.00      PROA H
ATOM    238  CA  ARG    35       7.066  -9.695  -1.566  1.00  0.00      PROA C
ATOM    239  HA  ARG    35       7.026 -10.635  -1.015  1.00  0.00      PROA H
ATOM    240  CB  ARG    35       7.415 -10.025  -3.025  1.00  0.00      PROA C
ATOM    241  HB2 ARG    35       8.384 -10.524  -3.063  1.00  0.00      PROA H
ATOM    242  HB3 ARG    35       6.652 -10.681  -3.442  1.00  0.00      PROA H
ATOM    243  CG  ARG    35       7.491  -8.765  -3.891  1.00  0.00      PROA C
ATOM    244  HG2 ARG    35       6.483  -8.400  -4.091  1.00  0.00      PROA H
ATOM    245  HG3 ARG    35       8.058  -7.996  -3.367  1.00  0.00      PROA H
ATOM    246  CD  ARG    35       8.165  -8.958  -5.249  1.00  0.00      PROA C
ATOM    247  HD2 ARG    35       8.146  -8.019  -5.802  1.00  0.00      PROA H
ATOM    248  HD3 ARG    35       9.199  -9.271  -5.100  1.00  0.00      PROA H
ATOM    249  NE  ARG    35       7.416 -10.006  -5.995  1.00  0.00      PROA N
ATOM    250  HE  ARG    35       6.454  -9.825  -6.245  1.00  0.00      PROA H
ATOM    251  CZ  ARG    35       8.037 -11.176  -6.321  1.00  0.00      PROA C
ATOM    252  NH1 ARG    35       9.322 -11.401  -5.920  1.00  0.00      PROA N
ATOM    253 HH11 ARG    35       9.811 -10.700  -5.383  1.00  0.00      PROA H
ATOM    254 HH12 ARG    35       9.779 -12.269  -6.164  1.00  0.00      PROA H
ATOM    255  NH2 ARG    35       7.380 -12.115  -7.063  1.00  0.00      PROA N
ATOM    256 HH21 ARG    35       6.433 -11.940  -7.369  1.00  0.00      PROA H
ATOM    257 HH22 ARG    35       7.843 -12.980  -7.302  1.00  0.00      PROA H
ATOM    258  C   ARG    35       8.150  -8.773  -1.101  1.00  0.00      PROA C
ATOM    259  O   ARG    35       8.041  -7.555  -1.240  1.00  0.00      PROA O
ATOM    260  N   THR    36       9.219  -9.344  -0.507  1.00  0.00      PROA N
ATOM    261  H   THR    36       9.222 -10.336  -0.319  1.00  0.00      PROA H
ATOM    262  CA  THR    36      10.373  -8.577  -0.126  1.00  0.00      PROA C
ATOM    263  HA  THR    36      10.323  -7.591  -0.586  1.00  0.00      PROA H
ATOM    264  CB  THR    36      10.502  -8.372   1.357  1.00  0.00      PROA C
ATOM    265  HB  THR    36      10.576  -9.339   1.853  1.00  0.00      PROA H
ATOM    266  CG2 THR    36      11.771  -7.546   1.632  1.00  0.00      PROA C
ATOM    267 HG21 THR    36      11.693  -6.582   1.130  1.00  0.00      PROA H
ATOM    268 HG22 THR    36      11.877  -7.389   2.705  1.00  0.00      PROA H
ATOM    269 HG23 THR    36      12.642  -8.082   1.255  1.00  0.00      PROA H
ATOM    270  OG1 THR    36       9.360  -7.696   1.862  1.00  0.00      PROA O
ATOM    271  HG1 THR    36       9.455  -7.571   2.809  1.00  0.00      PROA H
ATOM    272  C   THR    36      11.565  -9.375  -0.574  1.00  0.00      PROA C
ATOM    273  O   THR    36      11.682 -10.550  -0.228  1.00  0.00      PROA O
ATOM    274  N   LEU    37      12.482  -8.772  -1.364  1.00  0.00      PROA N
ATOM    275  H   LEU    37      12.366  -7.802  -1.624  1.00  0.00      PROA H
ATOM    276  CA  LEU    37      13.611  -9.541  -1.816  1.00  0.00      PROA C
ATOM    277  HA  LEU    37      13.676 -10.464  -1.240  1.00  0.00      PROA H
ATOM    278  CB  LEU    37      13.575  -9.957  -3.302  1.00  0.00      PROA C
ATOM    279  HB2 LEU    37      13.613  -9.066  -3.930  1.00  0.00      PROA H
ATOM    280  HB3 LEU    37      14.433 -10.592  -3.523  1.00  0.00      PROA H
ATOM    281  CG  LEU    37      12.326 -10.743  -3.734  1.00  0.00      PROA C
ATOM    282  HG  LEU    37      12.083 -11.486  -2.974  1.00  0.00      PROA H
ATOM    283  CD1 LEU    37      11.118  -9.814  -3.911  1.00  0.00      PROA C
ATOM    284 HD11 LEU    37      11.341  -9.069  -4.676  1.00  0.00      PROA H
ATOM    285 HD12 LEU    37      10.251 -10.399  -4.216  1.00  0.00      PROA H
ATOM    286 HD13 LEU    37      10.904  -9.312  -2.968  1.00  0.00      PROA H
ATOM    287  CD2 LEU    37      12.594 -11.607  -4.972  1.00  0.00      PROA C
ATOM    288 HD21 LEU    37      13.388 -12.321  -4.752  1.00  0.00      PROA H
ATOM    289 HD22 LEU    37      11.687 -12.146  -5.244  1.00  0.00      PROA H
ATOM    290 HD23 LEU    37      12.900 -10.969  -5.801  1.00  0.00      PROA H
ATOM    291  C   LEU    37      14.858  -8.735  -1.667  1.00  0.00      PROA C
ATOM    292  O   LEU    37      14.817  -7.512  -1.550  1.00  0.00      PROA O
ATOM    293  N   THR    38      16.013  -9.432  -1.651  1.00  0.00      PROA N
ATOM    294  H   THR    38      15.994 -10.441  -1.693  1.00  0.00      PROA H
ATOM    295  CA  THR    38      17.277  -8.764  -1.576  1.00  0.00      PROA C
ATOM    296  HA  THR    38      17.127  -7.689  -1.678  1.00  0.00      PROA H
ATOM    297  CB  THR    38      17.986  -9.003  -0.282  1.00  0.00      PROA C
ATOM    298  HB  THR    38      18.248 -10.058  -0.200  1.00  0.00      PROA H
ATOM    299  CG2 THR    38      19.255  -8.136  -0.279  1.00  0.00      PROA C
ATOM    300 HG21 THR    38      18.978  -7.086  -0.371  1.00  0.00      PROA H
ATOM    301 HG22 THR    38      19.797  -8.288   0.655  1.00  0.00      PROA H
ATOM    302 HG23 THR    38      19.891  -8.418  -1.117  1.00  0.00      PROA H
ATOM    303  OG1 THR    38      17.160  -8.629   0.810  1.00  0.00      PROA O
ATOM    304  HG1 THR    38      17.627  -8.787   1.633  1.00  0.00      PROA H
ATOM    305  C   THR    38      18.144  -9.327  -2.666  1.00  0.00      PROA C
ATOM    306  O   THR    38      17.986 -10.486  -3.046  1.00  0.00      PROA O
ATOM    307  N   SER    39      19.071  -8.511  -3.218  1.00  0.00      PROA N
ATOM    308  H   SER    39      19.150  -7.553  -2.907  1.00  0.00      PROA H
ATOM    309  CA  SER    39      19.943  -9.008  -4.249  1.00  0.00      PROA C
ATOM    310  HA  SER    39      20.170 -10.057  -4.059  1.00  0.00      PROA H
ATOM    311  CB  SER    39      19.359  -8.926  -5.672  1.00  0.00      PROA C
ATOM    312  HB2 SER    39      19.994  -9.485  -6.359  1.00  0.00      PROA H
ATOM    313  HB3 SER    39      18.355  -9.352  -5.678  1.00  0.00      PROA H
ATOM    314  OG  SER    39      19.293  -7.573  -6.095  1.00  0.00      PROA O
ATOM    315  HG  SER    39      18.928  -7.532  -6.981  1.00  0.00      PROA H
ATOM    316  C   SER    39      21.203  -8.188  -4.259  1.00  0.00      PROA C
ATOM    317  O   SER    39      21.310  -7.173  -3.576  1.00  0.00      PROA O
ATOM    318  N   LEU    40      22.211  -8.678  -5.011  1.00  0.00      PROA N
ATOM    319  H   LEU    40      22.097  -9.556  -5.498  1.00  0.00      PROA H
ATOM    320  CA  LEU    40      23.515  -8.107  -5.246  1.00  0.00      PROA C
ATOM    321  HA  LEU    40      23.930  -7.749  -4.304  1.00  0.00      PROA H
ATOM    322  CB  LEU    40      24.532  -9.091  -5.842  1.00  0.00      PROA C
ATOM    323  HB2 LEU    40      24.099  -9.578  -6.715  1.00  0.00      PROA H
ATOM    324  HB3 LEU    40      25.431  -8.550  -6.137  1.00  0.00      PROA H
ATOM    325  CG  LEU    40      24.971 -10.202  -4.875  1.00  0.00      PROA C
ATOM    326  HG  LEU    40      25.317  -9.757  -3.942  1.00  0.00      PROA H
ATOM    327  CD1 LEU    40      23.816 -11.160  -4.556  1.00  0.00      PROA C
ATOM    328 HD11 LEU    40      23.463 -11.624  -5.477  1.00  0.00      PROA H
ATOM    329 HD12 LEU    40      24.163 -11.932  -3.870  1.00  0.00      PROA H
ATOM    330 HD13 LEU    40      23.000 -10.605  -4.094  1.00  0.00      PROA H
ATOM    331  CD2 LEU    40      26.220 -10.923  -5.399  1.00  0.00      PROA C
ATOM    332 HD21 LEU    40      27.036 -10.208  -5.502  1.00  0.00      PROA H
ATOM    333 HD22 LEU    40      26.510 -11.705  -4.696  1.00  0.00      PROA H
ATOM    334 HD23 LEU    40      26.003 -11.369  -6.369  1.00  0.00      PROA H
ATOM    335  C   LEU    40      23.472  -6.934  -6.180  1.00  0.00      PROA C
ATOM    336  O   LEU    40      24.407  -6.140  -6.207  1.00  0.00      PROA O
ATOM    337  N   GLY    41      22.437  -6.825  -7.033  1.00  0.00      PROA N
ATOM    338  H   GLY    41      21.684  -7.498  -7.002  1.00  0.00      PROA H
ATOM    339  CA  GLY    41      22.416  -5.751  -7.983  1.00  0.00      PROA C
ATOM    340  HA2 GLY    41      21.391  -5.408  -8.121  1.00  0.00      PROA H
ATOM    341  HA3 GLY    41      23.028  -4.927  -7.614  1.00  0.00      PROA H
ATOM    342  C   GLY    41      22.966  -6.251  -9.284  1.00  0.00      PROA C
ATOM    343  O   GLY    41      22.603  -7.329  -9.754  1.00  0.00      PROA O
ATOM    344  N   ASP    42      23.845  -5.443  -9.909  1.00  0.00      PROA N
ATOM    345  H   ASP    42      24.137  -4.581  -9.471  1.00  0.00      PROA H
ATOM    346  CA  ASP    42      24.411  -5.733 -11.195  1.00  0.00      PROA C
ATOM    347  HA  ASP    42      23.611  -5.883 -11.920  1.00  0.00      PROA H
ATOM    348  CB  ASP    42      25.312  -4.597 -11.715  1.00  0.00      PROA C
ATOM    349  HB2 ASP    42      26.025  -4.315 -10.941  1.00  0.00      PROA H
ATOM    350  HB3 ASP    42      25.851  -4.936 -12.599  1.00  0.00      PROA H
ATOM    351  CG  ASP    42      24.442  -3.395 -12.075  1.00  0.00      PROA C
ATOM    352  OD1 ASP    42      23.195  -3.550 -12.140  1.00  0.00      PROA O
ATOM    353  OD2 ASP    42      25.025  -2.299 -12.293  1.00  0.00      PROA O
ATOM    354  C   ASP    42      25.249  -6.970 -11.116  1.00  0.00      PROA C
ATOM    355  O   ASP    42      25.379  -7.703 -12.097  1.00  0.00      PROA O
ATOM    356  N   LEU    43      25.849  -7.235  -9.944  1.00  0.00      PROA N
ATOM    357  H   LEU    43      25.665  -6.652  -9.140  1.00  0.00      PROA H
ATOM    358  CA  LEU    43      26.754  -8.340  -9.804  1.00  0.00      PROA C
ATOM    359  HA  LEU    43      27.626  -8.178 -10.438  1.00  0.00      PROA H
ATOM    360  CB  LEU    43      27.219  -8.481  -8.349  1.00  0.00      PROA C
ATOM    361  HB2 LEU    43      26.351  -8.595  -7.700  1.00  0.00      PROA H
ATOM    362  HB3 LEU    43      27.860  -9.358  -8.256  1.00  0.00      PROA H
ATOM    363  CG  LEU    43      28.013  -7.257  -7.874  1.00  0.00      PROA C
ATOM    364  HG  LEU    43      27.395  -6.364  -7.967  1.00  0.00      PROA H
ATOM    365  CD1 LEU    43      28.444  -7.392  -6.410  1.00  0.00      PROA C
ATOM    366 HD11 LEU    43      29.075  -8.273  -6.296  1.00  0.00      PROA H
ATOM    367 HD12 LEU    43      29.003  -6.505  -6.113  1.00  0.00      PROA H
ATOM    368 HD13 LEU    43      27.562  -7.493  -5.779  1.00  0.00      PROA H
ATOM    369  CD2 LEU    43      29.197  -6.997  -8.808  1.00  0.00      PROA C
ATOM    370 HD21 LEU    43      28.830  -6.813  -9.818  1.00  0.00      PROA H
ATOM    371 HD22 LEU    43      29.751  -6.126  -8.459  1.00  0.00      PROA H
ATOM    372 HD23 LEU    43      29.853  -7.867  -8.814  1.00  0.00      PROA H
ATOM    373  C   LEU    43      26.066  -9.621 -10.166  1.00  0.00      PROA C
ATOM    374  O   LEU    43      26.590 -10.392 -10.970  1.00  0.00      PROA O
ATOM    375  N   SER    44      24.864  -9.887  -9.611  1.00  0.00      PROA N
ATOM    376  H   SER    44      24.429  -9.210  -9.001  1.00  0.00      PROA H
ATOM    377  CA  SER    44      24.238 -11.147  -9.913  1.00  0.00      PROA C
ATOM    378  HA  SER    44      24.573 -11.495 -10.890  1.00  0.00      PROA H
ATOM    379  CB  SER    44      24.558 -12.259  -8.898  1.00  0.00      PROA C
ATOM    380  HB2 SER    44      25.634 -12.432  -8.875  1.00  0.00      PROA H
ATOM    381  HB3 SER    44      24.218 -11.957  -7.908  1.00  0.00      PROA H
ATOM    382  OG  SER    44      23.900 -13.461  -9.271  1.00  0.00      PROA O
ATOM    383  HG  SER    44      24.104 -14.149  -8.633  1.00  0.00      PROA H
ATOM    384  C   SER    44      22.741 -10.999  -9.922  1.00  0.00      PROA C
ATOM    385  O   SER    44      22.174 -10.038  -9.413  1.00  0.00      PROA O
ATOM    386  N   ASP    45      22.104 -11.977 -10.595  1.00  0.00      PROA N
ATOM    387  H   ASP    45      22.634 -12.710 -11.044  1.00  0.00      PROA H
ATOM    388  CA  ASP    45      20.708 -12.221 -10.832  1.00  0.00      PROA C
ATOM    389  HA  ASP    45      20.191 -11.271 -10.966  1.00  0.00      PROA H
ATOM    390  CB  ASP    45      20.480 -13.077 -12.091  1.00  0.00      PROA C
ATOM    391  HB2 ASP    45      19.410 -13.215 -12.248  1.00  0.00      PROA H
ATOM    392  HB3 ASP    45      20.911 -12.574 -12.956  1.00  0.00      PROA H
ATOM    393  CG  ASP    45      21.145 -14.438 -11.913  1.00  0.00      PROA C
ATOM    394  OD1 ASP    45      22.075 -14.551 -11.071  1.00  0.00      PROA O
ATOM    395  OD2 ASP    45      20.730 -15.388 -12.630  1.00  0.00      PROA O
ATOM    396  C   ASP    45      19.997 -12.893  -9.686  1.00  0.00      PROA C
ATOM    397  O   ASP    45      18.783 -13.071  -9.758  1.00  0.00      PROA O
ATOM    398  N   VAL    46      20.724 -13.383  -8.659  1.00  0.00      PROA N
ATOM    399  H   VAL    46      21.714 -13.191  -8.603  1.00  0.00      PROA H
ATOM    400  CA  VAL    46      20.104 -14.185  -7.631  1.00  0.00      PROA C
ATOM    401  HA  VAL    46      19.378 -14.860  -8.085  1.00  0.00      PROA H
ATOM    402  CB  VAL    46      21.095 -15.017  -6.872  1.00  0.00      PROA C
ATOM    403  HB  VAL    46      21.760 -15.522  -7.574  1.00  0.00      PROA H
ATOM    404  CG1 VAL    46      21.921 -14.108  -5.946  1.00  0.00      PROA C
ATOM    405 HG11 VAL    46      21.257 -13.604  -5.245  1.00  0.00      PROA H
ATOM    406 HG12 VAL    46      22.643 -14.710  -5.394  1.00  0.00      PROA H
ATOM    407 HG13 VAL    46      22.450 -13.365  -6.543  1.00  0.00      PROA H
ATOM    408  CG2 VAL    46      20.332 -16.125  -6.137  1.00  0.00      PROA C
ATOM    409 HG21 VAL    46      19.802 -16.744  -6.861  1.00  0.00      PROA H
ATOM    410 HG22 VAL    46      21.036 -16.743  -5.579  1.00  0.00      PROA H
ATOM    411 HG23 VAL    46      19.616 -15.678  -5.448  1.00  0.00      PROA H
ATOM    412  C   VAL    46      19.380 -13.341  -6.627  1.00  0.00      PROA C
ATOM    413  O   VAL    46      19.874 -12.301  -6.199  1.00  0.00      PROA O
ATOM    414  N   HID    47      18.173 -13.790  -6.211  1.00  0.00      PROA N
ATOM    415  H   HID    47      17.805 -14.659  -6.571  1.00  0.00      PROA H
ATOM    416  CA  HID    47      17.387 -13.052  -5.258  1.00  0.00      PROA C
ATOM    417  HA  HID    47      17.969 -12.212  -4.879  1.00  0.00      PROA H
ATOM    418  CB  HID    47      16.084 -12.480  -5.843  1.00  0.00      PROA C
ATOM    419  HB2 HID    47      15.503 -13.285  -6.294  1.00  0.00      PROA H
ATOM    420  HB3 HID    47      15.502 -12.013  -5.049  1.00  0.00      PROA H
ATOM    421  CG  HID    47      16.299 -11.440  -6.905  1.00  0.00      PROA C
ATOM    422  ND1 HID    47      16.558 -10.112  -6.645  1.00  0.00      PROA N
ATOM    423  HD1 HID    47      16.637  -9.691  -5.730  1.00  0.00      PROA H
ATOM    424  CE1 HID    47      16.683  -9.493  -7.847  1.00  0.00      PROA C
ATOM    425  HE1 HID    47      16.892  -8.425  -7.892  1.00  0.00      PROA H
ATOM    426  NE2 HID    47      16.524 -10.328  -8.858  1.00  0.00      PROA N
ATOM    427  CD2 HID    47      16.282 -11.554  -8.262  1.00  0.00      PROA C
ATOM    428  HD2 HID    47      16.123 -12.388  -8.945  1.00  0.00      PROA H
ATOM    429  C   HID    47      16.979 -13.970  -4.146  1.00  0.00      PROA C
ATOM    430  O   HID    47      16.740 -15.158  -4.352  1.00  0.00      PROA O
ATOM    431  N   THR    48      16.909 -13.417  -2.917  1.00  0.00      PROA N
ATOM    432  H   THR    48      17.162 -12.448  -2.784  1.00  0.00      PROA H
ATOM    433  CA  THR    48      16.481 -14.167  -1.774  1.00  0.00      PROA C
ATOM    434  HA  THR    48      16.055 -15.116  -2.101  1.00  0.00      PROA H
ATOM    435  CB  THR    48      17.614 -14.460  -0.840  1.00  0.00      PROA C
ATOM    436  HB  THR    48      18.316 -15.141  -1.321  1.00  0.00      PROA H
ATOM    437  CG2 THR    48      18.329 -13.149  -0.488  1.00  0.00      PROA C
ATOM    438 HG21 THR    48      17.626 -12.469  -0.007  1.00  0.00      PROA H
ATOM    439 HG22 THR    48      19.156 -13.357   0.193  1.00  0.00      PROA H
ATOM    440 HG23 THR    48      18.715 -12.689  -1.397  1.00  0.00      PROA H
ATOM    441  OG1 THR    48      17.149 -15.131   0.319  1.00  0.00      PROA O
ATOM    442  HG1 THR    48      17.888 -15.310   0.904  1.00  0.00      PROA H
ATOM    443  C   THR    48      15.425 -13.367  -1.069  1.00  0.00      PROA C
ATOM    444  O   THR    48      15.538 -12.147  -0.949  1.00  0.00      PROA O
ATOM    445  N   GLY    49      14.352 -14.033  -0.589  1.00  0.00      PROA N
ATOM    446  H   GLY    49      14.292 -15.036  -0.695  1.00  0.00      PROA H
ATOM    447  CA  GLY    49      13.311 -13.291   0.066  1.00  0.00      PROA C
ATOM    448  HA2 GLY    49      13.671 -12.934   1.031  1.00  0.00      PROA H
ATOM    449  HA3 GLY    49      13.026 -12.440  -0.552  1.00  0.00      PROA H
ATOM    450  C   GLY    49      12.123 -14.180   0.273  1.00  0.00      PROA C
ATOM    451  O   GLY    49      12.212 -15.399   0.129  1.00  0.00      PROA O
ATOM    452  N   ILE    50      10.971 -13.567   0.629  1.00  0.00      PROA N
ATOM    453  H   ILE    50      10.937 -12.560   0.705  1.00  0.00      PROA H
ATOM    454  CA  ILE    50       9.771 -14.309   0.909  1.00  0.00      PROA C
ATOM    455  HA  ILE    50       9.894 -15.340   0.576  1.00  0.00      PROA H
ATOM    456  CB  ILE    50       9.429 -14.341   2.371  1.00  0.00      PROA C
ATOM    457  HB  ILE    50       8.501 -14.894   2.515  1.00  0.00      PROA H
ATOM    458  CG2 ILE    50      10.577 -15.033   3.122  1.00  0.00      PROA C
ATOM    459 HG21 ILE    50      11.501 -14.476   2.968  1.00  0.00      PROA H
ATOM    460 HG22 ILE    50      10.347 -15.065   4.187  1.00  0.00      PROA H
ATOM    461 HG23 ILE    50      10.698 -16.049   2.746  1.00  0.00      PROA H
ATOM    462  CG1 ILE    50       9.136 -12.920   2.880  1.00  0.00      PROA C
ATOM    463 HG12 ILE    50      10.062 -12.345   2.909  1.00  0.00      PROA H
ATOM    464 HG13 ILE    50       8.427 -12.432   2.211  1.00  0.00      PROA H
ATOM    465  CD1 ILE    50       8.536 -12.894   4.285  1.00  0.00      PROA C
ATOM    466 HD11 ILE    50       9.230 -13.357   4.986  1.00  0.00      PROA H
ATOM    467 HD12 ILE    50       8.354 -11.861   4.583  1.00  0.00      PROA H
ATOM    468 HD13 ILE    50       7.595 -13.444   4.288  1.00  0.00      PROA H
ATOM    469  C   ILE    50       8.608 -13.665   0.209  1.00  0.00      PROA C
ATOM    470  O   ILE    50       8.654 -12.488  -0.148  1.00  0.00      PROA O
ATOM    471  N   LEU    51       7.536 -14.457  -0.028  1.00  0.00      PROA N
ATOM    472  H   LEU    51       7.557 -15.430   0.242  1.00  0.00      PROA H
ATOM    473  CA  LEU    51       6.332 -13.987  -0.661  1.00  0.00      PROA C
ATOM    474  HA  LEU    51       6.471 -12.957  -0.989  1.00  0.00      PROA H
ATOM    475  CB  LEU    51       5.930 -14.814  -1.893  1.00  0.00      PROA C
ATOM    476  HB2 LEU    51       5.727 -15.842  -1.591  1.00  0.00      PROA H
ATOM    477  HB3 LEU    51       5.036 -14.385  -2.344  1.00  0.00      PROA H
ATOM    478  CG  LEU    51       7.011 -14.870  -2.991  1.00  0.00      PROA C
ATOM    479  HG  LEU    51       7.909 -15.345  -2.594  1.00  0.00      PROA H
ATOM    480  CD1 LEU    51       6.529 -15.673  -4.206  1.00  0.00      PROA C
ATOM    481 HD11 LEU    51       5.637 -15.205  -4.621  1.00  0.00      PROA H
ATOM    482 HD12 LEU    51       7.314 -15.694  -4.963  1.00  0.00      PROA H
ATOM    483 HD13 LEU    51       6.295 -16.692  -3.899  1.00  0.00      PROA H
ATOM    484  CD2 LEU    51       7.512 -13.466  -3.365  1.00  0.00      PROA C
ATOM    485 HD21 LEU    51       7.940 -12.985  -2.486  1.00  0.00      PROA H
ATOM    486 HD22 LEU    51       8.272 -13.546  -4.142  1.00  0.00      PROA H
ATOM    487 HD23 LEU    51       6.678 -12.869  -3.735  1.00  0.00      PROA H
ATOM    488  C   LEU    51       5.216 -14.161   0.328  1.00  0.00      PROA C
ATOM    489  O   LEU    51       5.295 -15.008   1.215  1.00  0.00      PROA O
ATOM    490  N   ILE    52       4.151 -13.335   0.217  1.00  0.00      PROA N
ATOM    491  H   ILE    52       4.132 -12.629  -0.505  1.00  0.00      PROA H
ATOM    492  CA  ILE    52       3.037 -13.449   1.120  1.00  0.00      PROA C
ATOM    493  HA  ILE    52       3.106 -14.390   1.667  1.00  0.00      PROA H
ATOM    494  CB  ILE    52       2.979 -12.341   2.131  1.00  0.00      PROA C
ATOM    495  HB  ILE    52       3.074 -11.381   1.624  1.00  0.00      PROA H
ATOM    496  CG2 ILE    52       1.627 -12.423   2.857  1.00  0.00      PROA C
ATOM    497 HG21 ILE    52       1.539 -13.388   3.355  1.00  0.00      PROA H
ATOM    498 HG22 ILE    52       1.562 -11.625   3.598  1.00  0.00      PROA H
ATOM    499 HG23 ILE    52       0.818 -12.312   2.134  1.00  0.00      PROA H
ATOM    500  CG1 ILE    52       4.182 -12.415   3.083  1.00  0.00      PROA C
ATOM    501 HG12 ILE    52       5.105 -12.379   2.505  1.00  0.00      PROA H
ATOM    502 HG13 ILE    52       4.152 -11.571   3.773  1.00  0.00      PROA H
ATOM    503  CD1 ILE    52       4.217 -13.691   3.923  1.00  0.00      PROA C
ATOM    504 HD11 ILE    52       4.269 -14.558   3.266  1.00  0.00      PROA H
ATOM    505 HD12 ILE    52       5.093 -13.675   4.572  1.00  0.00      PROA H
ATOM    506 HD13 ILE    52       3.315 -13.750   4.533  1.00  0.00      PROA H
ATOM    507  C   ILE    52       1.756 -13.397   0.338  1.00  0.00      PROA C
ATOM    508  O   ILE    52       1.614 -12.610  -0.598  1.00  0.00      PROA O
ATOM    509  N   LYS    53       0.788 -14.264   0.704  1.00  0.00      PROA N
ATOM    510  H   LYS    53       0.966 -14.940   1.433  1.00  0.00      PROA H
ATOM    511  CA  LYS    53      -0.499 -14.244   0.074  1.00  0.00      PROA C
ATOM    512  HA  LYS    53      -0.581 -13.359  -0.558  1.00  0.00      PROA H
ATOM    513  CB  LYS    53      -0.788 -15.459  -0.820  1.00  0.00      PROA C
ATOM    514  HB2 LYS    53      -0.612 -16.375  -0.256  1.00  0.00      PROA H
ATOM    515  HB3 LYS    53      -1.827 -15.429  -1.149  1.00  0.00      PROA H
ATOM    516  CG  LYS    53       0.089 -15.515  -2.072  1.00  0.00      PROA C
ATOM    517  HG2 LYS    53      -0.143 -14.667  -2.718  1.00  0.00      PROA H
ATOM    518  HG3 LYS    53       1.139 -15.474  -1.783  1.00  0.00      PROA H
ATOM    519  CD  LYS    53      -0.116 -16.790  -2.891  1.00  0.00      PROA C
ATOM    520  HD2 LYS    53       0.152 -17.657  -2.287  1.00  0.00      PROA H
ATOM    521  HD3 LYS    53      -1.161 -16.865  -3.191  1.00  0.00      PROA H
ATOM    522  CE  LYS    53       0.724 -16.856  -4.169  1.00  0.00      PROA C
ATOM    523  HE2 LYS    53       0.125 -17.279  -4.976  1.00  0.00      PROA H
ATOM    524  HE3 LYS    53       1.047 -15.853  -4.444  1.00  0.00      PROA H
ATOM    525  NZ  LYS    53       1.913 -17.706  -3.952  1.00  0.00      PROA N
ATOM    526  HZ1 LYS    53       1.619 -18.639  -3.699  1.00  0.00      PROA H
ATOM    527  HZ2 LYS    53       2.460 -17.743  -4.800  1.00  0.00      PROA H
ATOM    528  HZ3 LYS    53       2.474 -17.317  -3.207  1.00  0.00      PROA H
ATOM    529  C   LYS    53      -1.522 -14.232   1.166  1.00  0.00      PROA C
ATOM    530  O   LYS    53      -1.367 -14.903   2.186  1.00  0.00      PROA O
ATOM    531  N   ALA    54      -2.605 -13.450   0.983  1.00  0.00      PROA N
ATOM    532  H   ALA    54      -2.707 -12.921   0.129  1.00  0.00      PROA H
ATOM    533  CA  ALA    54      -3.608 -13.374   2.006  1.00  0.00      PROA C
ATOM    534  HA  ALA    54      -3.808 -14.372   2.396  1.00  0.00      PROA H
ATOM    535  CB  ALA    54      -3.208 -12.488   3.199  1.00  0.00      PROA C
ATOM    536  HB1 ALA    54      -3.021 -11.472   2.851  1.00  0.00      PROA H
ATOM    537  HB2 ALA    54      -4.015 -12.478   3.932  1.00  0.00      PROA H
ATOM    538  HB3 ALA    54      -2.304 -12.886   3.660  1.00  0.00      PROA H
ATOM    539  C   ALA    54      -4.844 -12.775   1.410  1.00  0.00      PROA C
ATOM    540  O   ALA    54      -4.861 -12.400   0.238  1.00  0.00      PROA O
ATOM    541  N   LEU    55      -5.933 -12.720   2.202  1.00  0.00      PROA N
ATOM    542  H   LEU    55      -5.894 -13.092   3.140  1.00  0.00      PROA H
ATOM    543  CA  LEU    55      -7.174 -12.142   1.766  1.00  0.00      PROA C
ATOM    544  HA  LEU    55      -7.040 -11.691   0.783  1.00  0.00      PROA H
ATOM    545  CB  LEU    55      -8.323 -13.163   1.650  1.00  0.00      PROA C
ATOM    546  HB2 LEU    55      -8.359 -13.773   2.553  1.00  0.00      PROA H
ATOM    547  HB3 LEU    55      -9.268 -12.634   1.532  1.00  0.00      PROA H
ATOM    548  CG  LEU    55      -8.192 -14.126   0.459  1.00  0.00      PROA C
ATOM    549  HG  LEU    55      -7.266 -14.693   0.550  1.00  0.00      PROA H
ATOM    550  CD1 LEU    55      -9.367 -15.116   0.404  1.00  0.00      PROA C
ATOM    551 HD11 LEU    55     -10.302 -14.566   0.302  1.00  0.00      PROA H
ATOM    552 HD12 LEU    55      -9.242 -15.782  -0.450  1.00  0.00      PROA H
ATOM    553 HD13 LEU    55      -9.390 -15.704   1.322  1.00  0.00      PROA H
ATOM    554  CD2 LEU    55      -8.029 -13.345  -0.854  1.00  0.00      PROA C
ATOM    555 HD21 LEU    55      -7.133 -12.727  -0.801  1.00  0.00      PROA H
ATOM    556 HD22 LEU    55      -7.938 -14.045  -1.684  1.00  0.00      PROA H
ATOM    557 HD23 LEU    55      -8.900 -12.709  -1.009  1.00  0.00      PROA H
ATOM    558  C   LEU    55      -7.605 -11.112   2.767  1.00  0.00      PROA C
ATOM    559  O   LEU    55      -7.390 -11.261   3.969  1.00  0.00      PROA O
ATOM    560  N   LEU    56      -8.218 -10.011   2.274  1.00  0.00      PROA N
ATOM    561  H   LEU    56      -8.350  -9.911   1.277  1.00  0.00      PROA H
ATOM    562  CA  LEU    56      -8.696  -8.963   3.132  1.00  0.00      PROA C
ATOM    563  HA  LEU    56      -8.504  -9.228   4.172  1.00  0.00      PROA H
ATOM    564  CB  LEU    56      -8.019  -7.609   2.864  1.00  0.00      PROA C
ATOM    565  HB2 LEU    56      -6.944  -7.702   3.024  1.00  0.00      PROA H
ATOM    566  HB3 LEU    56      -8.208  -7.305   1.835  1.00  0.00      PROA H
ATOM    567  CG  LEU    56      -8.524  -6.479   3.779  1.00  0.00      PROA C
ATOM    568  HG  LEU    56      -9.599  -6.358   3.647  1.00  0.00      PROA H
ATOM    569  CD1 LEU    56      -8.249  -6.784   5.257  1.00  0.00      PROA C
ATOM    570 HD11 LEU    56      -7.176  -6.897   5.411  1.00  0.00      PROA H
ATOM    571 HD12 LEU    56      -8.620  -5.965   5.873  1.00  0.00      PROA H
ATOM    572 HD13 LEU    56      -8.755  -7.707   5.539  1.00  0.00      PROA H
ATOM    573  CD2 LEU    56      -7.963  -5.117   3.340  1.00  0.00      PROA C
ATOM    574 HD21 LEU    56      -8.279  -4.904   2.319  1.00  0.00      PROA H
ATOM    575 HD22 LEU    56      -8.338  -4.338   4.005  1.00  0.00      PROA H
ATOM    576 HD23 LEU    56      -6.874  -5.139   3.386  1.00  0.00      PROA H
ATOM    577  C   LEU    56     -10.166  -8.788   2.892  1.00  0.00      PROA C
ATOM    578  O   LEU    56     -10.613  -8.734   1.747  1.00  0.00      PROA O
ATOM    579  N   THR    57     -10.960  -8.704   3.982  1.00  0.00      PROA N
ATOM    580  H   THR    57     -10.558  -8.771   4.906  1.00  0.00      PROA H
ATOM    581  CA  THR    57     -12.377  -8.519   3.851  1.00  0.00      PROA C
ATOM    582  HA  THR    57     -12.633  -8.397   2.799  1.00  0.00      PROA H
ATOM    583  CB  THR    57     -13.180  -9.677   4.380  1.00  0.00      PROA C
ATOM    584  HB  THR    57     -12.987  -9.796   5.446  1.00  0.00      PROA H
ATOM    585  CG2 THR    57     -14.675  -9.390   4.149  1.00  0.00      PROA C
ATOM    586 HG21 THR    57     -14.861  -9.269   3.082  1.00  0.00      PROA H
ATOM    587 HG22 THR    57     -15.268 -10.223   4.528  1.00  0.00      PROA H
ATOM    588 HG23 THR    57     -14.956  -8.477   4.673  1.00  0.00      PROA H
ATOM    589  OG1 THR    57     -12.805 -10.875   3.715  1.00  0.00      PROA O
ATOM    590  HG1 THR    57     -13.323 -11.607   4.060  1.00  0.00      PROA H
ATOM    591  C   THR    57     -12.749  -7.320   4.665  1.00  0.00      PROA C
ATOM    592  O   THR    57     -12.385  -7.215   5.837  1.00  0.00      PROA O
ATOM    593  N   VAL    58     -13.489  -6.373   4.052  1.00  0.00      PROA N
ATOM    594  H   VAL    58     -13.770  -6.495   3.090  1.00  0.00      PROA H
ATOM    595  CA  VAL    58     -13.879  -5.188   4.762  1.00  0.00      PROA C
ATOM    596  HA  VAL    58     -13.587  -5.279   5.808  1.00  0.00      PROA H
ATOM    597  CB  VAL    58     -13.246  -3.936   4.221  1.00  0.00      PROA C
ATOM    598  HB  VAL    58     -13.486  -3.835   3.162  1.00  0.00      PROA H
ATOM    599  CG1 VAL    58     -13.799  -2.732   5.000  1.00  0.00      PROA C
ATOM    600 HG11 VAL    58     -13.559  -2.842   6.058  1.00  0.00      PROA H
ATOM    601 HG12 VAL    58     -13.349  -1.815   4.619  1.00  0.00      PROA H
ATOM    602 HG13 VAL    58     -14.880  -2.685   4.876  1.00  0.00      PROA H
ATOM    603  CG2 VAL    58     -11.715  -4.077   4.308  1.00  0.00      PROA C
ATOM    604 HG21 VAL    58     -11.395  -4.937   3.720  1.00  0.00      PROA H
ATOM    605 HG22 VAL    58     -11.244  -3.175   3.919  1.00  0.00      PROA H
ATOM    606 HG23 VAL    58     -11.422  -4.219   5.349  1.00  0.00      PROA H
ATOM    607  C   VAL    58     -15.358  -5.029   4.629  1.00  0.00      PROA C
ATOM    608  O   VAL    58     -15.924  -5.213   3.550  1.00  0.00      PROA O
ATOM    609  N   GLN    59     -16.031  -4.687   5.744  1.00  0.00      PROA N
ATOM    610  H   GLN    59     -15.538  -4.585   6.620  1.00  0.00      PROA H
ATOM    611  CA  GLN    59     -17.449  -4.470   5.668  1.00  0.00      PROA C
ATOM    612  HA  GLN    59     -17.754  -4.419   4.623  1.00  0.00      PROA H
ATOM    613  CB  GLN    59     -18.274  -5.588   6.337  1.00  0.00      PROA C
ATOM    614  HB2 GLN    59     -17.951  -5.709   7.371  1.00  0.00      PROA H
ATOM    615  HB3 GLN    59     -19.331  -5.322   6.317  1.00  0.00      PROA H
ATOM    616  CG  GLN    59     -18.101  -6.932   5.616  1.00  0.00      PROA C
ATOM    617  HG2 GLN    59     -18.431  -6.835   4.582  1.00  0.00      PROA H
ATOM    618  HG3 GLN    59     -17.050  -7.223   5.635  1.00  0.00      PROA H
ATOM    619  CD  GLN    59     -18.929  -8.012   6.304  1.00  0.00      PROA C
ATOM    620  OE1 GLN    59     -19.550  -7.781   7.340  1.00  0.00      PROA O
ATOM    621  NE2 GLN    59     -18.926  -9.236   5.711  1.00  0.00      PROA N
ATOM    622 HE21 GLN    59     -19.456  -9.993   6.119  1.00  0.00      PROA H
ATOM    623 HE22 GLN    59     -18.395  -9.382   4.864  1.00  0.00      PROA H
ATOM    624  C   GLN    59     -17.757  -3.144   6.300  1.00  0.00      PROA C
ATOM    625  O   GLN    59     -17.244  -2.808   7.365  1.00  0.00      PROA O
ATOM    626  N   ALA    60     -18.599  -2.330   5.631  1.00  0.00      PROA N
ATOM    627  H   ALA    60     -18.985  -2.622   4.744  1.00  0.00      PROA H
ATOM    628  CA  ALA    60     -18.939  -1.050   6.188  1.00  0.00      PROA C
ATOM    629  HA  ALA    60     -18.182  -0.757   6.916  1.00  0.00      PROA H
ATOM    630  CB  ALA    60     -19.027   0.067   5.134  1.00  0.00      PROA C
ATOM    631  HB1 ALA    60     -19.791  -0.185   4.399  1.00  0.00      PROA H
ATOM    632  HB2 ALA    60     -19.287   1.007   5.620  1.00  0.00      PROA H
ATOM    633  HB3 ALA    60     -18.064   0.172   4.634  1.00  0.00      PROA H
ATOM    634  C   ALA    60     -20.274  -1.154   6.854  1.00  0.00      PROA C
ATOM    635  O   ALA    60     -21.302  -1.165   6.176  1.00  0.00      PROA O
ATOM    636  N   LYS    61     -20.284  -1.300   8.204  1.00  0.00      PROA N
ATOM    637  H   LYS    61     -19.413  -1.375   8.710  1.00  0.00      PROA H
ATOM    638  CA  LYS    61     -21.528  -1.348   8.927  1.00  0.00      PROA C
ATOM    639  HA  LYS    61     -22.291  -1.816   8.306  1.00  0.00      PROA H
ATOM    640  CB  LYS    61     -21.476  -2.146  10.246  1.00  0.00      PROA C
ATOM    641  HB2 LYS    61     -22.389  -1.969  10.814  1.00  0.00      PROA H
ATOM    642  HB3 LYS    61     -21.387  -3.209  10.025  1.00  0.00      PROA H
ATOM    643  CG  LYS    61     -20.322  -1.818  11.195  1.00  0.00      PROA C
ATOM    644  HG2 LYS    61     -20.283  -0.741  11.362  1.00  0.00      PROA H
ATOM    645  HG3 LYS    61     -20.478  -2.327  12.146  1.00  0.00      PROA H
ATOM    646  CD  LYS    61     -18.951  -2.245  10.671  1.00  0.00      PROA C
ATOM    647  HD2 LYS    61     -19.048  -3.178  10.115  1.00  0.00      PROA H
ATOM    648  HD3 LYS    61     -18.555  -1.471  10.014  1.00  0.00      PROA H
ATOM    649  CE  LYS    61     -17.934  -2.473  11.792  1.00  0.00      PROA C
ATOM    650  HE2 LYS    61     -16.930  -2.517  11.369  1.00  0.00      PROA H
ATOM    651  HE3 LYS    61     -17.991  -1.653  12.508  1.00  0.00      PROA H
ATOM    652  NZ  LYS    61     -18.234  -3.750  12.480  1.00  0.00      PROA N
ATOM    653  HZ1 LYS    61     -18.180  -4.510  11.818  1.00  0.00      PROA H
ATOM    654  HZ2 LYS    61     -17.562  -3.900  13.220  1.00  0.00      PROA H
ATOM    655  HZ3 LYS    61     -19.163  -3.711  12.873  1.00  0.00      PROA H
ATOM    656  C   LYS    61     -22.117   0.005   9.212  1.00  0.00      PROA C
ATOM    657  O   LYS    61     -23.325   0.196   9.077  1.00  0.00      PROA O
ATOM    658  N   ASP    62     -21.286   0.985   9.632  1.00  0.00      PROA N
ATOM    659  H   ASP    62     -20.292   0.816   9.682  1.00  0.00      PROA H
ATOM    660  CA  ASP    62     -21.842   2.255  10.000  1.00  0.00      PROA C
ATOM    661  HA  ASP    62     -22.913   2.256   9.798  1.00  0.00      PROA H
ATOM    662  CB  ASP    62     -21.645   2.582  11.488  1.00  0.00      PROA C
ATOM    663  HB2 ASP    62     -20.606   2.406  11.765  1.00  0.00      PROA H
ATOM    664  HB3 ASP    62     -21.896   3.628  11.666  1.00  0.00      PROA H
ATOM    665  CG  ASP    62     -22.576   1.662  12.268  1.00  0.00      PROA C
ATOM    666  OD1 ASP    62     -23.740   1.497  11.815  1.00  0.00      PROA O
ATOM    667  OD2 ASP    62     -22.141   1.104  13.310  1.00  0.00      PROA O
ATOM    668  C   ASP    62     -21.210   3.333   9.184  1.00  0.00      PROA C
ATOM    669  O   ASP    62     -20.558   3.068   8.177  1.00  0.00      PROA O
ATOM    670  N   SER    63     -21.452   4.597   9.589  1.00  0.00      PROA N
ATOM    671  H   SER    63     -22.017   4.765  10.409  1.00  0.00      PROA H
ATOM    672  CA  SER    63     -20.928   5.725   8.885  1.00  0.00      PROA C
ATOM    673  HA  SER    63     -21.212   5.663   7.835  1.00  0.00      PROA H
ATOM    674  CB  SER    63     -21.448   7.062   9.432  1.00  0.00      PROA C
ATOM    675  HB2 SER    63     -22.534   7.092   9.346  1.00  0.00      PROA H
ATOM    676  HB3 SER    63     -21.163   7.162  10.479  1.00  0.00      PROA H
ATOM    677  OG  SER    63     -20.887   8.129   8.686  1.00  0.00      PROA O
ATOM    678  HG  SER    63     -21.212   8.965   9.028  1.00  0.00      PROA H
ATOM    679  C   SER    63     -19.438   5.765   8.997  1.00  0.00      PROA C
ATOM    680  O   SER    63     -18.745   5.902   7.989  1.00  0.00      PROA O
ATOM    681  N   ASN    64     -18.892   5.657  10.228  1.00  0.00      PROA N
ATOM    682  H   ASN    64     -19.484   5.499  11.030  1.00  0.00      PROA H
ATOM    683  CA  ASN    64     -17.466   5.774  10.345  1.00  0.00      PROA C
ATOM    684  HA  ASN    64     -17.029   5.908   9.355  1.00  0.00      PROA H
ATOM    685  CB  ASN    64     -17.055   6.971  11.215  1.00  0.00      PROA C
ATOM    686  HB2 ASN    64     -17.488   6.863  12.210  1.00  0.00      PROA H
ATOM    687  HB3 ASN    64     -15.969   7.008  11.294  1.00  0.00      PROA H
ATOM    688  CG  ASN    64     -17.579   8.235  10.547  1.00  0.00      PROA C
ATOM    689  OD1 ASN    64     -17.485   8.394   9.331  1.00  0.00      PROA O
ATOM    690  ND2 ASN    64     -18.162   9.151  11.367  1.00  0.00      PROA N
ATOM    691 HD21 ASN    64     -18.528  10.010  10.980  1.00  0.00      PROA H
ATOM    692 HD22 ASN    64     -18.226   8.969  12.358  1.00  0.00      PROA H
ATOM    693  C   ASN    64     -16.907   4.558  11.021  1.00  0.00      PROA C
ATOM    694  O   ASN    64     -15.828   4.629  11.609  1.00  0.00      PROA O
ATOM    695  N   VAL    65     -17.596   3.402  10.935  1.00  0.00      PROA N
ATOM    696  H   VAL    65     -18.465   3.368  10.422  1.00  0.00      PROA H
ATOM    697  CA  VAL    65     -17.083   2.221  11.577  1.00  0.00      PROA C
ATOM    698  HA  VAL    65     -16.133   2.453  12.059  1.00  0.00      PROA H
ATOM    699  CB  VAL    65     -18.010   1.679  12.629  1.00  0.00      PROA C
ATOM    700  HB  VAL    65     -18.971   1.437  12.177  1.00  0.00      PROA H
ATOM    701  CG1 VAL    65     -17.393   0.409  13.242  1.00  0.00      PROA C
ATOM    702 HG11 VAL    65     -16.431   0.652  13.693  1.00  0.00      PROA H
ATOM    703 HG12 VAL    65     -18.061   0.012  14.005  1.00  0.00      PROA H
ATOM    704 HG13 VAL    65     -17.249  -0.338  12.461  1.00  0.00      PROA H
ATOM    705  CG2 VAL    65     -18.288   2.797  13.647  1.00  0.00      PROA C
ATOM    706 HG21 VAL    65     -18.752   3.643  13.140  1.00  0.00      PROA H
ATOM    707 HG22 VAL    65     -18.959   2.425  14.421  1.00  0.00      PROA H
ATOM    708 HG23 VAL    65     -17.350   3.116  14.102  1.00  0.00      PROA H
ATOM    709  C   VAL    65     -16.914   1.158  10.530  1.00  0.00      PROA C
ATOM    710  O   VAL    65     -17.830   0.894   9.748  1.00  0.00      PROA O
ATOM    711  N   LEU    66     -15.720   0.526  10.483  1.00  0.00      PROA N
ATOM    712  H   LEU    66     -14.991   0.776  11.136  1.00  0.00      PROA H
ATOM    713  CA  LEU    66     -15.463  -0.503   9.513  1.00  0.00      PROA C
ATOM    714  HA  LEU    66     -16.352  -0.657   8.901  1.00  0.00      PROA H
ATOM    715  CB  LEU    66     -14.303  -0.198   8.546  1.00  0.00      PROA C
ATOM    716  HB2 LEU    66     -13.410   0.055   9.118  1.00  0.00      PROA H
ATOM    717  HB3 LEU    66     -14.103  -1.075   7.930  1.00  0.00      PROA H
ATOM    718  CG  LEU    66     -14.548   0.970   7.579  1.00  0.00      PROA C
ATOM    719  HG  LEU    66     -14.678   1.891   8.147  1.00  0.00      PROA H
ATOM    720  CD1 LEU    66     -13.356   1.139   6.622  1.00  0.00      PROA C
ATOM    721 HD11 LEU    66     -13.221   0.225   6.044  1.00  0.00      PROA H
ATOM    722 HD12 LEU    66     -13.549   1.971   5.945  1.00  0.00      PROA H
ATOM    723 HD13 LEU    66     -12.453   1.341   7.198  1.00  0.00      PROA H
ATOM    724  CD2 LEU    66     -15.883   0.811   6.835  1.00  0.00      PROA C
ATOM    725 HD21 LEU    66     -16.700   0.782   7.556  1.00  0.00      PROA H
ATOM    726 HD22 LEU    66     -16.025   1.654   6.159  1.00  0.00      PROA H
ATOM    727 HD23 LEU    66     -15.872  -0.116   6.262  1.00  0.00      PROA H
ATOM    728  C   LEU    66     -15.050  -1.747  10.235  1.00  0.00      PROA C
ATOM    729  O   LEU    66     -14.431  -1.689  11.297  1.00  0.00      PROA O
ATOM    730  N   ALA    67     -15.403  -2.917   9.662  1.00  0.00      PROA N
ATOM    731  H   ALA    67     -15.963  -2.919   8.821  1.00  0.00      PROA H
ATOM    732  CA  ALA    67     -15.008  -4.185  10.211  1.00  0.00      PROA C
ATOM    733  HA  ALA    67     -14.519  -4.028  11.173  1.00  0.00      PROA H
ATOM    734  CB  ALA    67     -16.188  -5.145  10.444  1.00  0.00      PROA C
ATOM    735  HB1 ALA    67     -16.689  -5.342   9.496  1.00  0.00      PROA H
ATOM    736  HB2 ALA    67     -15.817  -6.083  10.860  1.00  0.00      PROA H
ATOM    737  HB3 ALA    67     -16.893  -4.693  11.141  1.00  0.00      PROA H
ATOM    738  C   ALA    67     -14.107  -4.819   9.194  1.00  0.00      PROA C
ATOM    739  O   ALA    67     -14.439  -4.871   8.009  1.00  0.00      PROA O
ATOM    740  N   ALA    68     -12.936  -5.323   9.642  1.00  0.00      PROA N
ATOM    741  H   ALA    68     -12.722  -5.304  10.629  1.00  0.00      PROA H
ATOM    742  CA  ALA    68     -11.991  -5.886   8.721  1.00  0.00      PROA C
ATOM    743  HA  ALA    68     -12.493  -6.118   7.781  1.00  0.00      PROA H
ATOM    744  CB  ALA    68     -10.818  -4.943   8.398  1.00  0.00      PROA C
ATOM    745  HB1 ALA    68     -10.280  -4.706   9.316  1.00  0.00      PROA H
ATOM    746  HB2 ALA    68     -10.142  -5.431   7.696  1.00  0.00      PROA H
ATOM    747  HB3 ALA    68     -11.201  -4.024   7.954  1.00  0.00      PROA H
ATOM    748  C   ALA    68     -11.391  -7.132   9.298  1.00  0.00      PROA C
ATOM    749  O   ALA    68     -11.365  -7.324  10.513  1.00  0.00      PROA O
ATOM    750  N   LYS    69     -10.908  -8.032   8.409  1.00  0.00      PROA N
ATOM    751  H   LYS    69     -10.977  -7.850   7.417  1.00  0.00      PROA H
ATOM    752  CA  LYS    69     -10.292  -9.251   8.867  1.00  0.00      PROA C
ATOM    753  HA  LYS    69      -9.743  -9.057   9.789  1.00  0.00      PROA H
ATOM    754  CB  LYS    69     -11.312 -10.365   9.155  1.00  0.00      PROA C
ATOM    755  HB2 LYS    69     -12.007 -10.032   9.925  1.00  0.00      PROA H
ATOM    756  HB3 LYS    69     -11.864 -10.597   8.244  1.00  0.00      PROA H
ATOM    757  CG  LYS    69     -10.686 -11.670   9.646  1.00  0.00      PROA C
ATOM    758  HG2 LYS    69     -10.140 -12.142   8.829  1.00  0.00      PROA H
ATOM    759  HG3 LYS    69     -10.000 -11.459  10.466  1.00  0.00      PROA H
ATOM    760  CD  LYS    69     -11.728 -12.670  10.153  1.00  0.00      PROA C
ATOM    761  HD2 LYS    69     -11.253 -13.636  10.323  1.00  0.00      PROA H
ATOM    762  HD3 LYS    69     -12.156 -12.307  11.087  1.00  0.00      PROA H
ATOM    763  CE  LYS    69     -12.875 -12.880   9.162  1.00  0.00      PROA C
ATOM    764  HE2 LYS    69     -13.484 -13.725   9.484  1.00  0.00      PROA H
ATOM    765  HE3 LYS    69     -13.491 -11.982   9.123  1.00  0.00      PROA H
ATOM    766  NZ  LYS    69     -12.333 -13.158   7.815  1.00  0.00      PROA N
ATOM    767  HZ1 LYS    69     -11.764 -13.991   7.846  1.00  0.00      PROA H
ATOM    768  HZ2 LYS    69     -13.096 -13.295   7.167  1.00  0.00      PROA H
ATOM    769  HZ3 LYS    69     -11.770 -12.376   7.511  1.00  0.00      PROA H
ATOM    770  C   LYS    69      -9.374  -9.781   7.797  1.00  0.00      PROA C
ATOM    771  O   LYS    69      -9.699  -9.731   6.614  1.00  0.00      PROA O
ATOM    772  N   VAL    70      -8.183 -10.287   8.202  1.00  0.00      PROA N
ATOM    773  H   VAL    70      -7.908 -10.218   9.171  1.00  0.00      PROA H
ATOM    774  CA  VAL    70      -7.275 -10.933   7.287  1.00  0.00      PROA C
ATOM    775  HA  VAL    70      -7.679 -10.882   6.276  1.00  0.00      PROA H
ATOM    776  CB  VAL    70      -5.916 -10.294   7.273  1.00  0.00      PROA C
ATOM    777  HB  VAL    70      -5.498 -10.306   8.279  1.00  0.00      PROA H
ATOM    778  CG1 VAL    70      -5.009 -11.086   6.322  1.00  0.00      PROA C
ATOM    779 HG11 VAL    70      -5.434 -11.073   5.319  1.00  0.00      PROA H
ATOM    780 HG12 VAL    70      -4.018 -10.632   6.302  1.00  0.00      PROA H
ATOM    781 HG13 VAL    70      -4.929 -12.116   6.669  1.00  0.00      PROA H
ATOM    782  CG2 VAL    70      -6.076  -8.813   6.891  1.00  0.00      PROA C
ATOM    783 HG21 VAL    70      -6.713  -8.316   7.622  1.00  0.00      PROA H
ATOM    784 HG22 VAL    70      -5.097  -8.334   6.876  1.00  0.00      PROA H
ATOM    785 HG23 VAL    70      -6.531  -8.740   5.903  1.00  0.00      PROA H
ATOM    786  C   VAL    70      -7.111 -12.346   7.783  1.00  0.00      PROA C
ATOM    787  O   VAL    70      -6.387 -12.581   8.751  1.00  0.00      PROA O
ATOM    788  N   TRP    71      -7.880 -13.301   7.207  1.00  0.00      PROA N
ATOM    789  H   TRP    71      -8.510 -13.057   6.456  1.00  0.00      PROA H
ATOM    790  CA  TRP    71      -7.835 -14.676   7.631  1.00  0.00      PROA C
ATOM    791  HA  TRP    71      -7.472 -14.729   8.657  1.00  0.00      PROA H
ATOM    792  CB  TRP    71      -9.227 -15.325   7.571  1.00  0.00      PROA C
ATOM    793  HB2 TRP    71      -9.156 -16.367   7.882  1.00  0.00      PROA H
ATOM    794  HB3 TRP    71      -9.905 -14.793   8.237  1.00  0.00      PROA H
ATOM    795  CG  TRP    71      -9.892 -15.336   6.216  1.00  0.00      PROA C
ATOM    796  CD1 TRP    71     -10.546 -14.336   5.558  1.00  0.00      PROA C
ATOM    797  HD1 TRP    71     -10.613 -13.344   6.004  1.00  0.00      PROA H
ATOM    798  NE1 TRP    71     -11.034 -14.808   4.361  1.00  0.00      PROA N
ATOM    799  HE1 TRP    71     -11.543 -14.264   3.680  1.00  0.00      PROA H
ATOM    800  CE2 TRP    71     -10.708 -16.148   4.255  1.00  0.00      PROA C
ATOM    801  CZ2 TRP    71     -10.974 -17.065   3.275  1.00  0.00      PROA C
ATOM    802  HZ2 TRP    71     -11.534 -16.768   2.387  1.00  0.00      PROA H
ATOM    803  CH2 TRP    71     -10.510 -18.350   3.463  1.00  0.00      PROA C
ATOM    804  HH2 TRP    71     -10.697 -19.114   2.709  1.00  0.00      PROA H
ATOM    805  CZ3 TRP    71      -9.805 -18.702   4.597  1.00  0.00      PROA C
ATOM    806  HZ3 TRP    71      -9.449 -19.725   4.723  1.00  0.00      PROA H
ATOM    807  CE3 TRP    71      -9.536 -17.781   5.584  1.00  0.00      PROA C
ATOM    808  HE3 TRP    71      -8.977 -18.079   6.471  1.00  0.00      PROA H
ATOM    809  CD2 TRP    71      -9.994 -16.507   5.398  1.00  0.00      PROA C
ATOM    810  C   TRP    71      -6.805 -15.566   6.988  1.00  0.00      PROA C
ATOM    811  O   TRP    71      -6.009 -16.206   7.675  1.00  0.00      PROA O
ATOM    812  N   ASN    72      -6.773 -15.608   5.642  1.00  0.00      PROA N
ATOM    813  H   ASN    72      -7.330 -14.960   5.103  1.00  0.00      PROA H
ATOM    814  CA  ASN    72      -5.958 -16.561   4.938  1.00  0.00      PROA C
ATOM    815  HA  ASN    72      -6.074 -17.545   5.392  1.00  0.00      PROA H
ATOM    816  CB  ASN    72      -6.369 -16.650   3.456  1.00  0.00      PROA C
ATOM    817  HB2 ASN    72      -7.453 -16.568   3.374  1.00  0.00      PROA H
ATOM    818  HB3 ASN    72      -5.900 -15.838   2.899  1.00  0.00      PROA H
ATOM    819  CG  ASN    72      -5.925 -17.979   2.865  1.00  0.00      PROA C
ATOM    820  OD1 ASN    72      -5.966 -18.169   1.651  1.00  0.00      PROA O
ATOM    821  ND2 ASN    72      -5.513 -18.937   3.737  1.00  0.00      PROA N
ATOM    822 HD21 ASN    72      -5.210 -19.835   3.389  1.00  0.00      PROA H
ATOM    823 HD22 ASN    72      -5.513 -18.747   4.729  1.00  0.00      PROA H
ATOM    824  C   ASN    72      -4.537 -16.103   5.008  1.00  0.00      PROA C
ATOM    825  O   ASN    72      -4.255 -14.923   4.801  1.00  0.00      PROA O
ATOM    826  N   GLY    73      -3.595 -17.026   5.292  1.00  0.00      PROA N
ATOM    827  H   GLY    73      -3.860 -17.990   5.437  1.00  0.00      PROA H
ATOM    828  CA  GLY    73      -2.229 -16.595   5.379  1.00  0.00      PROA C
ATOM    829  HA2 GLY    73      -2.089 -15.703   4.768  1.00  0.00      PROA H
ATOM    830  HA3 GLY    73      -1.984 -16.366   6.416  1.00  0.00      PROA H
ATOM    831  C   GLY    73      -1.338 -17.694   4.880  1.00  0.00      PROA C
ATOM    832  O   GLY    73      -1.432 -18.835   5.325  1.00  0.00      PROA O
ATOM    833  N   GLN    74      -0.438 -17.351   3.933  1.00  0.00      PROA N
ATOM    834  H   GLN    74      -0.406 -16.403   3.585  1.00  0.00      PROA H
ATOM    835  CA  GLN    74       0.494 -18.303   3.393  1.00  0.00      PROA C
ATOM    836  HA  GLN    74       0.663 -19.098   4.120  1.00  0.00      PROA H
ATOM    837  CB  GLN    74       0.010 -18.966   2.091  1.00  0.00      PROA C
ATOM    838  HB2 GLN    74      -0.221 -18.197   1.355  1.00  0.00      PROA H
ATOM    839  HB3 GLN    74       0.793 -19.618   1.702  1.00  0.00      PROA H
ATOM    840  CG  GLN    74      -1.245 -19.824   2.247  1.00  0.00      PROA C
ATOM    841  HG2 GLN    74      -1.029 -20.670   2.899  1.00  0.00      PROA H
ATOM    842  HG3 GLN    74      -2.044 -19.224   2.683  1.00  0.00      PROA H
ATOM    843  CD  GLN    74      -1.636 -20.305   0.858  1.00  0.00      PROA C
ATOM    844  OE1 GLN    74      -1.250 -19.711  -0.148  1.00  0.00      PROA O
ATOM    845  NE2 GLN    74      -2.426 -21.412   0.799  1.00  0.00      PROA N
ATOM    846 HE21 GLN    74      -2.716 -21.775  -0.098  1.00  0.00      PROA H
ATOM    847 HE22 GLN    74      -2.720 -21.865   1.652  1.00  0.00      PROA H
ATOM    848  C   GLN    74       1.734 -17.546   3.023  1.00  0.00      PROA C
ATOM    849  O   GLN    74       1.647 -16.394   2.596  1.00  0.00      PROA O
ATOM    850  N   TYR    75       2.926 -18.156   3.209  1.00  0.00      PROA N
ATOM    851  H   TYR    75       2.965 -19.068   3.641  1.00  0.00      PROA H
ATOM    852  CA  TYR    75       4.135 -17.498   2.789  1.00  0.00      PROA C
ATOM    853  HA  TYR    75       3.924 -16.863   1.929  1.00  0.00      PROA H
ATOM    854  CB  TYR    75       4.788 -16.596   3.856  1.00  0.00      PROA C
ATOM    855  HB2 TYR    75       5.537 -15.959   3.385  1.00  0.00      PROA H
ATOM    856  HB3 TYR    75       4.025 -15.974   4.323  1.00  0.00      PROA H
ATOM    857  CG  TYR    75       5.453 -17.411   4.912  1.00  0.00      PROA C
ATOM    858  CD1 TYR    75       4.733 -18.036   5.902  1.00  0.00      PROA C
ATOM    859  HD1 TYR    75       3.646 -17.948   5.923  1.00  0.00      PROA H
ATOM    860  CE1 TYR    75       5.372 -18.774   6.871  1.00  0.00      PROA C
ATOM    861  HE1 TYR    75       4.791 -19.273   7.648  1.00  0.00      PROA H
ATOM    862  CZ  TYR    75       6.741 -18.886   6.864  1.00  0.00      PROA C
ATOM    863  OH  TYR    75       7.400 -19.640   7.857  1.00  0.00      PROA O
ATOM    864  HH  TYR    75       6.797 -20.034   8.491  1.00  0.00      PROA H
ATOM    865  CE2 TYR    75       7.468 -18.256   5.883  1.00  0.00      PROA C
ATOM    866  HE2 TYR    75       8.554 -18.339   5.872  1.00  0.00      PROA H
ATOM    867  CD2 TYR    75       6.823 -17.521   4.918  1.00  0.00      PROA C
ATOM    868  HD2 TYR    75       7.413 -17.022   4.149  1.00  0.00      PROA H
ATOM    869  C   TYR    75       5.129 -18.546   2.374  1.00  0.00      PROA C
ATOM    870  O   TYR    75       5.001 -19.714   2.743  1.00  0.00      PROA O
ATOM    871  N   ALA    76       6.143 -18.153   1.569  1.00  0.00      PROA N
ATOM    872  H   ALA    76       6.203 -17.191   1.266  1.00  0.00      PROA H
ATOM    873  CA  ALA    76       7.143 -19.095   1.139  1.00  0.00      PROA C
ATOM    874  HA  ALA    76       7.245 -19.883   1.884  1.00  0.00      PROA H
ATOM    875  CB  ALA    76       6.816 -19.774  -0.202  1.00  0.00      PROA C
ATOM    876  HB1 ALA    76       6.726 -19.016  -0.980  1.00  0.00      PROA H
ATOM    877  HB2 ALA    76       7.613 -20.470  -0.461  1.00  0.00      PROA H
ATOM    878  HB3 ALA    76       5.874 -20.317  -0.114  1.00  0.00      PROA H
ATOM    879  C   ALA    76       8.438 -18.359   0.964  1.00  0.00      PROA C
ATOM    880  O   ALA    76       8.453 -17.142   0.784  1.00  0.00      PROA O
ATOM    881  N   ARG    77       9.573 -19.096   1.020  1.00  0.00      PROA N
ATOM    882  H   ARG    77       9.520 -20.097   1.148  1.00  0.00      PROA H
ATOM    883  CA  ARG    77      10.865 -18.474   0.900  1.00  0.00      PROA C
ATOM    884  HA  ARG    77      10.753 -17.391   0.953  1.00  0.00      PROA H
ATOM    885  CB  ARG    77      11.852 -18.891   2.005  1.00  0.00      PROA C
ATOM    886  HB2 ARG    77      11.892 -19.978   2.065  1.00  0.00      PROA H
ATOM    887  HB3 ARG    77      12.843 -18.502   1.772  1.00  0.00      PROA H
ATOM    888  CG  ARG    77      11.460 -18.364   3.389  1.00  0.00      PROA C
ATOM    889  HG2 ARG    77      11.430 -17.274   3.368  1.00  0.00      PROA H
ATOM    890  HG3 ARG    77      10.477 -18.749   3.660  1.00  0.00      PROA H
ATOM    891  CD  ARG    77      12.422 -18.764   4.510  1.00  0.00      PROA C
ATOM    892  HD2 ARG    77      13.444 -18.531   4.212  1.00  0.00      PROA H
ATOM    893  HD3 ARG    77      12.173 -18.212   5.417  1.00  0.00      PROA H
ATOM    894  NE  ARG    77      12.264 -20.227   4.730  1.00  0.00      PROA N
ATOM    895  HE  ARG    77      11.992 -20.806   3.949  1.00  0.00      PROA H
ATOM    896  CZ  ARG    77      12.487 -20.756   5.968  1.00  0.00      PROA C
ATOM    897  NH1 ARG    77      12.900 -19.958   6.996  1.00  0.00      PROA N
ATOM    898 HH11 ARG    77      13.041 -18.970   6.839  1.00  0.00      PROA H
ATOM    899 HH12 ARG    77      13.063 -20.359   7.909  1.00  0.00      PROA H
ATOM    900  NH2 ARG    77      12.302 -22.093   6.172  1.00  0.00      PROA N
ATOM    901 HH21 ARG    77      12.002 -22.681   5.408  1.00  0.00      PROA H
ATOM    902 HH22 ARG    77      12.467 -22.488   7.087  1.00  0.00      PROA H
ATOM    903  C   ARG    77      11.455 -18.871  -0.417  1.00  0.00      PROA C
ATOM    904  O   ARG    77      11.330 -20.020  -0.839  1.00  0.00      PROA O
ATOM    905  N   VAL    78      12.104 -17.912  -1.116  1.00  0.00      PROA N
ATOM    906  H   VAL    78      12.198 -16.983  -0.731  1.00  0.00      PROA H
ATOM    907  CA  VAL    78      12.654 -18.227  -2.402  1.00  0.00      PROA C
ATOM    908  HA  VAL    78      12.631 -19.306  -2.553  1.00  0.00      PROA H
ATOM    909  CB  VAL    78      11.902 -17.594  -3.537  1.00  0.00      PROA C
ATOM    910  HB  VAL    78      12.399 -17.829  -4.478  1.00  0.00      PROA H
ATOM    911  CG1 VAL    78      10.468 -18.146  -3.555  1.00  0.00      PROA C
ATOM    912 HG11 VAL    78       9.975 -17.911  -2.612  1.00  0.00      PROA H
ATOM    913 HG12 VAL    78       9.914 -17.692  -4.377  1.00  0.00      PROA H
ATOM    914 HG13 VAL    78      10.496 -19.227  -3.691  1.00  0.00      PROA H
ATOM    915  CG2 VAL    78      11.975 -16.065  -3.369  1.00  0.00      PROA C
ATOM    916 HG21 VAL    78      13.017 -15.746  -3.386  1.00  0.00      PROA H
ATOM    917 HG22 VAL    78      11.434 -15.583  -4.184  1.00  0.00      PROA H
ATOM    918 HG23 VAL    78      11.524 -15.782  -2.417  1.00  0.00      PROA H
ATOM    919  C   VAL    78      14.054 -17.732  -2.502  1.00  0.00      PROA C
ATOM    920  O   VAL    78      14.377 -16.634  -2.050  1.00  0.00      PROA O
ATOM    921  N   GLN    79      14.935 -18.573  -3.073  1.00  0.00      PROA N
ATOM    922  H   GLN    79      14.665 -19.525  -3.278  1.00  0.00      PROA H
ATOM    923  CA  GLN    79      16.260 -18.137  -3.395  1.00  0.00      PROA C
ATOM    924  HA  GLN    79      16.289 -17.047  -3.413  1.00  0.00      PROA H
ATOM    925  CB  GLN    79      17.352 -18.588  -2.414  1.00  0.00      PROA C
ATOM    926  HB2 GLN    79      17.046 -18.353  -1.395  1.00  0.00      PROA H
ATOM    927  HB3 GLN    79      17.505 -19.663  -2.509  1.00  0.00      PROA H
ATOM    928  CG  GLN    79      18.690 -17.893  -2.681  1.00  0.00      PROA C
ATOM    929  HG2 GLN    79      19.089 -18.226  -3.639  1.00  0.00      PROA H
ATOM    930  HG3 GLN    79      18.541 -16.813  -2.706  1.00  0.00      PROA H
ATOM    931  CD  GLN    79      19.645 -18.263  -1.559  1.00  0.00      PROA C
ATOM    932  OE1 GLN    79      19.281 -18.979  -0.627  1.00  0.00      PROA O
ATOM    933  NE2 GLN    79      20.906 -17.762  -1.649  1.00  0.00      PROA N
ATOM    934 HE21 GLN    79      21.583 -17.975  -0.931  1.00  0.00      PROA H
ATOM    935 HE22 GLN    79      21.159 -17.178  -2.433  1.00  0.00      PROA H
ATOM    936  C   GLN    79      16.533 -18.729  -4.740  1.00  0.00      PROA C
ATOM    937  O   GLN    79      16.849 -19.913  -4.859  1.00  0.00      PROA O
ATOM    938  N   GLN    80      16.419 -17.904  -5.795  1.00  0.00      PROA N
ATOM    939  H   GLN    80      16.237 -16.921  -5.650  1.00  0.00      PROA H
ATOM    940  CA  GLN    80      16.553 -18.409  -7.128  1.00  0.00      PROA C
ATOM    941  HA  GLN    80      17.131 -19.333  -7.110  1.00  0.00      PROA H
ATOM    942  CB  GLN    80      15.187 -18.709  -7.772  1.00  0.00      PROA C
ATOM    943  HB2 GLN    80      14.616 -17.785  -7.860  1.00  0.00      PROA H
ATOM    944  HB3 GLN    80      15.339 -19.138  -8.763  1.00  0.00      PROA H
ATOM    945  CG  GLN    80      14.329 -19.698  -6.977  1.00  0.00      PROA C
ATOM    946  HG2 GLN    80      14.796 -20.682  -6.995  1.00  0.00      PROA H
ATOM    947  HG3 GLN    80      14.242 -19.357  -5.945  1.00  0.00      PROA H
ATOM    948  CD  GLN    80      12.951 -19.758  -7.629  1.00  0.00      PROA C
ATOM    949  OE1 GLN    80      12.782 -19.391  -8.790  1.00  0.00      PROA O
ATOM    950  NE2 GLN    80      11.935 -20.233  -6.864  1.00  0.00      PROA N
ATOM    951 HE21 GLN    80      11.003 -20.294  -7.248  1.00  0.00      PROA H
ATOM    952 HE22 GLN    80      12.115 -20.525  -5.914  1.00  0.00      PROA H
ATOM    953  C   GLN    80      17.180 -17.331  -7.953  1.00  0.00      PROA C
ATOM    954  O   GLN    80      17.637 -16.314  -7.433  1.00  0.00      PROA O
ATOM    955  N   SER    81      17.247 -17.558  -9.281  1.00  0.00      PROA N
ATOM    956  H   SER    81      16.928 -18.438  -9.659  1.00  0.00      PROA H
ATOM    957  CA  SER    81      17.766 -16.570 -10.180  1.00  0.00      PROA C
ATOM    958  HA  SER    81      18.276 -15.793  -9.612  1.00  0.00      PROA H
ATOM    959  CB  SER    81      18.776 -17.137 -11.196  1.00  0.00      PROA C
ATOM    960  HB2 SER    81      19.178 -16.324 -11.801  1.00  0.00      PROA H
ATOM    961  HB3 SER    81      19.590 -17.629 -10.664  1.00  0.00      PROA H
ATOM    962  OG  SER    81      18.137 -18.079 -12.045  1.00  0.00      PROA O
ATOM    963  HG  SER    81      18.773 -18.427 -12.674  1.00  0.00      PROA H
ATOM    964  C   SER    81      16.584 -16.067 -10.946  1.00  0.00      PROA C
ATOM    965  O   SER    81      15.725 -16.849 -11.351  1.00  0.00      PROA O
ATOM    966  N   MET    82      16.489 -14.733 -11.134  1.00  0.00      PROA N
ATOM    967  H   MET    82      17.212 -14.121 -10.783  1.00  0.00      PROA H
ATOM    968  CA  MET    82      15.354 -14.202 -11.836  1.00  0.00      PROA C
ATOM    969  HA  MET    82      14.730 -15.021 -12.191  1.00  0.00      PROA H
ATOM    970  CB  MET    82      14.484 -13.294 -10.949  1.00  0.00      PROA C
ATOM    971  HB2 MET    82      15.081 -12.458 -10.587  1.00  0.00      PROA H
ATOM    972  HB3 MET    82      13.643 -12.915 -11.530  1.00  0.00      PROA H
ATOM    973  CG  MET    82      13.910 -14.015  -9.726  1.00  0.00      PROA C
ATOM    974  HG2 MET    82      13.266 -14.831 -10.053  1.00  0.00      PROA H
ATOM    975  HG3 MET    82      14.726 -14.417  -9.125  1.00  0.00      PROA H
ATOM    976  SD  MET    82      12.914 -12.965  -8.626  1.00  0.00      PROA S
ATOM    977  CE  MET    82      12.729 -14.212  -7.319  1.00  0.00      PROA C
ATOM    978  HE1 MET    82      13.712 -14.496  -6.945  1.00  0.00      PROA H
ATOM    979  HE2 MET    82      12.136 -13.799  -6.503  1.00  0.00      PROA H
ATOM    980  HE3 MET    82      12.226 -15.091  -7.723  1.00  0.00      PROA H
ATOM    981  C   MET    82      15.869 -13.347 -12.952  1.00  0.00      PROA C
ATOM    982  O   MET    82      16.080 -12.149 -12.777  1.00  0.00      PROA O
ATOM    983  N   PRO    83      16.074 -13.920 -14.104  1.00  0.00      PROA N
ATOM    984  CD  PRO    83      16.441 -15.322 -14.207  1.00  0.00      PROA C
ATOM    985  HD2 PRO    83      15.542 -15.926 -14.329  1.00  0.00      PROA H
ATOM    986  HD3 PRO    83      16.964 -15.629 -13.301  1.00  0.00      PROA H
ATOM    987  CG  PRO    83      17.355 -15.413 -15.439  1.00  0.00      PROA C
ATOM    988  HG2 PRO    83      17.135 -16.328 -15.989  1.00  0.00      PROA H
ATOM    989  HG3 PRO    83      18.397 -15.423 -15.120  1.00  0.00      PROA H
ATOM    990  CB  PRO    83      17.023 -14.151 -16.255  1.00  0.00      PROA C
ATOM    991  HB2 PRO    83      16.229 -14.377 -16.967  1.00  0.00      PROA H
ATOM    992  HB3 PRO    83      17.911 -13.821 -16.793  1.00  0.00      PROA H
ATOM    993  CA  PRO    83      16.579 -13.143 -15.198  1.00  0.00      PROA C
ATOM    994  HA  PRO    83      17.521 -12.677 -14.909  1.00  0.00      PROA H
ATOM    995  C   PRO    83      15.594 -12.144 -15.692  1.00  0.00      PROA C
ATOM    996  O   PRO    83      16.000 -11.065 -16.122  1.00  0.00      PROA O
ATOM    997  N   ASP    84      14.298 -12.495 -15.665  1.00  0.00      PROA N
ATOM    998  H   ASP    84      14.023 -13.381 -15.266  1.00  0.00      PROA H
ATOM    999  CA  ASP    84      13.292 -11.629 -16.195  1.00  0.00      PROA C
ATOM   1000  HA  ASP    84      13.579 -11.307 -17.195  1.00  0.00      PROA H
ATOM   1001  CB  ASP    84      11.931 -12.328 -16.287  1.00  0.00      PROA C
ATOM   1002  HB2 ASP    84      12.076 -13.370 -16.573  1.00  0.00      PROA H
ATOM   1003  HB3 ASP    84      11.433 -12.284 -15.319  1.00  0.00      PROA H
ATOM   1004  CG  ASP    84      11.126 -11.591 -17.339  1.00  0.00      PROA C
ATOM   1005  OD1 ASP    84      11.650 -10.591 -17.898  1.00  0.00      PROA O
ATOM   1006  OD2 ASP    84       9.974 -12.023 -17.603  1.00  0.00      PROA O
ATOM   1007  C   ASP    84      13.149 -10.415 -15.331  1.00  0.00      PROA C
ATOM   1008  O   ASP    84      13.128  -9.291 -15.833  1.00  0.00      PROA O
ATOM   1009  N   GLY    85      13.072 -10.611 -13.998  1.00  0.00      PROA N
ATOM   1010  H   GLY    85      13.125 -11.547 -13.621  1.00  0.00      PROA H
ATOM   1011  CA  GLY    85      12.915  -9.498 -13.105  1.00  0.00      PROA C
ATOM   1012  HA2 GLY    85      13.893  -9.083 -12.864  1.00  0.00      PROA H
ATOM   1013  HA3 GLY    85      12.304  -8.732 -13.583  1.00  0.00      PROA H
ATOM   1014  C   GLY    85      12.242 -10.000 -11.864  1.00  0.00      PROA C
ATOM   1015  O   GLY    85      11.673 -11.090 -11.839  1.00  0.00      PROA O
ATOM   1016  N   TRP    86      12.291  -9.182 -10.797  1.00  0.00      PROA N
ATOM   1017  H   TRP    86      12.736  -8.278 -10.873  1.00  0.00      PROA H
ATOM   1018  CA  TRP    86      11.747  -9.492  -9.505  1.00  0.00      PROA C
ATOM   1019  HA  TRP    86      11.998 -10.519  -9.241  1.00  0.00      PROA H
ATOM   1020  CB  TRP    86      12.295  -8.569  -8.396  1.00  0.00      PROA C
ATOM   1021  HB2 TRP    86      11.786  -8.787  -7.457  1.00  0.00      PROA H
ATOM   1022  HB3 TRP    86      13.365  -8.740  -8.276  1.00  0.00      PROA H
ATOM   1023  CG  TRP    86      12.131  -7.086  -8.627  1.00  0.00      PROA C
ATOM   1024  CD1 TRP    86      12.903  -6.240  -9.370  1.00  0.00      PROA C
ATOM   1025  HD1 TRP    86      13.747  -6.630  -9.938  1.00  0.00      PROA H
ATOM   1026  NE1 TRP    86      12.434  -4.951  -9.254  1.00  0.00      PROA N
ATOM   1027  HE1 TRP    86      12.828  -4.140  -9.709  1.00  0.00      PROA H
ATOM   1028  CE2 TRP    86      11.338  -4.959  -8.413  1.00  0.00      PROA C
ATOM   1029  CZ2 TRP    86      10.541  -3.941  -7.968  1.00  0.00      PROA C
ATOM   1030  HZ2 TRP    86      10.735  -2.917  -8.287  1.00  0.00      PROA H
ATOM   1031  CH2 TRP    86       9.507  -4.271  -7.120  1.00  0.00      PROA C
ATOM   1032  HH2 TRP    86       8.837  -3.495  -6.750  1.00  0.00      PROA H
ATOM   1033  CZ3 TRP    86       9.298  -5.575  -6.721  1.00  0.00      PROA C
ATOM   1034  HZ3 TRP    86       8.474  -5.814  -6.049  1.00  0.00      PROA H
ATOM   1035  CE3 TRP    86      10.109  -6.599  -7.154  1.00  0.00      PROA C
ATOM   1036  HE3 TRP    86       9.928  -7.619  -6.814  1.00  0.00      PROA H
ATOM   1037  CD2 TRP    86      11.122  -6.274  -8.005  1.00  0.00      PROA C
ATOM   1038  C   TRP    86      10.241  -9.487  -9.525  1.00  0.00      PROA C
ATOM   1039  O   TRP    86       9.597 -10.067  -8.650  1.00  0.00      PROA O
ATOM   1040  N   GLU    87       9.651  -8.762 -10.491  1.00  0.00      PROA N
ATOM   1041  H   GLU    87      10.214  -8.282 -11.178  1.00  0.00      PROA H
ATOM   1042  CA  GLU    87       8.229  -8.601 -10.641  1.00  0.00      PROA C
ATOM   1043  HA  GLU    87       7.789  -8.341  -9.678  1.00  0.00      PROA H
ATOM   1044  CB  GLU    87       7.853  -7.492 -11.643  1.00  0.00      PROA C
ATOM   1045  HB2 GLU    87       8.330  -7.692 -12.602  1.00  0.00      PROA H
ATOM   1046  HB3 GLU    87       6.771  -7.471 -11.772  1.00  0.00      PROA H
ATOM   1047  CG  GLU    87       8.292  -6.098 -11.192  1.00  0.00      PROA C
ATOM   1048  HG2 GLU    87       7.985  -5.936 -10.159  1.00  0.00      PROA H
ATOM   1049  HG3 GLU    87       9.376  -6.016 -11.266  1.00  0.00      PROA H
ATOM   1050  CD  GLU    87       7.628  -5.075 -12.100  1.00  0.00      PROA C
ATOM   1051  OE1 GLU    87       6.886  -5.495 -13.027  1.00  0.00      PROA O
ATOM   1052  OE2 GLU    87       7.858  -3.857 -11.878  1.00  0.00      PROA O
ATOM   1053  C   GLU    87       7.524  -9.858 -11.087  1.00  0.00      PROA C
ATOM   1054  O   GLU    87       6.350 -10.041 -10.780  1.00  0.00      PROA O
ATOM   1055  N   THR    88       8.197 -10.758 -11.831  1.00  0.00      PROA N
ATOM   1056  H   THR    88       9.194 -10.660 -11.962  1.00  0.00      PROA H
ATOM   1057  CA  THR    88       7.526 -11.874 -12.455  1.00  0.00      PROA C
ATOM   1058  HA  THR    88       6.748 -11.504 -13.122  1.00  0.00      PROA H
ATOM   1059  CB  THR    88       8.447 -12.732 -13.263  1.00  0.00      PROA C
ATOM   1060  HB  THR    88       7.878 -13.533 -13.735  1.00  0.00      PROA H
ATOM   1061  CG2 THR    88       9.101 -11.841 -14.330  1.00  0.00      PROA C
ATOM   1062 HG21 THR    88       9.659 -11.041 -13.844  1.00  0.00      PROA H
ATOM   1063 HG22 THR    88       9.780 -12.440 -14.937  1.00  0.00      PROA H
ATOM   1064 HG23 THR    88       8.329 -11.410 -14.967  1.00  0.00      PROA H
ATOM   1065  OG1 THR    88       9.444 -13.309 -12.431  1.00  0.00      PROA O
ATOM   1066  HG1 THR    88      10.026 -13.857 -12.963  1.00  0.00      PROA H
ATOM   1067  C   THR    88       6.782 -12.745 -11.487  1.00  0.00      PROA C
ATOM   1068  O   THR    88       7.127 -12.855 -10.311  1.00  0.00      PROA O
ATOM   1069  N   GLU    89       5.698 -13.384 -11.991  1.00  0.00      PROA N
ATOM   1070  H   GLU    89       5.458 -13.278 -12.967  1.00  0.00      PROA H
ATOM   1071  CA  GLU    89       4.851 -14.224 -11.191  1.00  0.00      PROA C
ATOM   1072  HA  GLU    89       4.707 -13.769 -10.211  1.00  0.00      PROA H
ATOM   1073  CB  GLU    89       3.452 -14.463 -11.785  1.00  0.00      PROA C
ATOM   1074  HB2 GLU    89       3.013 -13.509 -12.078  1.00  0.00      PROA H
ATOM   1075  HB3 GLU    89       3.533 -15.109 -12.659  1.00  0.00      PROA H
ATOM   1076  CG  GLU    89       2.496 -15.132 -10.795  1.00  0.00      PROA C
ATOM   1077  HG2 GLU    89       2.838 -16.146 -10.589  1.00  0.00      PROA H
ATOM   1078  HG3 GLU    89       2.474 -14.560  -9.868  1.00  0.00      PROA H
ATOM   1079  CD  GLU    89       1.104 -15.171 -11.410  1.00  0.00      PROA C
ATOM   1080  OE1 GLU    89       0.881 -14.456 -12.421  1.00  0.00      PROA O
ATOM   1081  OE2 GLU    89       0.239 -15.912 -10.866  1.00  0.00      PROA O
ATOM   1082  C   GLU    89       5.501 -15.554 -10.975  1.00  0.00      PROA C
ATOM   1083  O   GLU    89       6.253 -16.042 -11.816  1.00  0.00      PROA O
ATOM   1084  N   ILE    90       5.216 -16.162  -9.804  1.00  0.00      PROA N
ATOM   1085  H   ILE    90       4.576 -15.730  -9.153  1.00  0.00      PROA H
ATOM   1086  CA  ILE    90       5.770 -17.419  -9.400  1.00  0.00      PROA C
ATOM   1087  HA  ILE    90       6.521 -17.735 -10.125  1.00  0.00      PROA H
ATOM   1088  CB  ILE    90       6.420 -17.308  -8.044  1.00  0.00      PROA C
ATOM   1089  HB  ILE    90       5.685 -16.965  -7.316  1.00  0.00      PROA H
ATOM   1090  CG2 ILE    90       6.948 -18.694  -7.649  1.00  0.00      PROA C
ATOM   1091 HG21 ILE    90       7.676 -19.030  -8.387  1.00  0.00      PROA H
ATOM   1092 HG22 ILE    90       7.423 -18.637  -6.669  1.00  0.00      PROA H
ATOM   1093 HG23 ILE    90       6.119 -19.401  -7.609  1.00  0.00      PROA H
ATOM   1094  CG1 ILE    90       7.497 -16.206  -8.000  1.00  0.00      PROA C
ATOM   1095 HG12 ILE    90       7.079 -15.273  -8.378  1.00  0.00      PROA H
ATOM   1096 HG13 ILE    90       7.830 -16.064  -6.972  1.00  0.00      PROA H
ATOM   1097  CD1 ILE    90       8.742 -16.498  -8.830  1.00  0.00      PROA C
ATOM   1098 HD11 ILE    90       8.462 -16.622  -9.876  1.00  0.00      PROA H
ATOM   1099 HD12 ILE    90       9.444 -15.669  -8.739  1.00  0.00      PROA H
ATOM   1100 HD13 ILE    90       9.213 -17.413  -8.470  1.00  0.00      PROA H
ATOM   1101  C   ILE    90       4.608 -18.343  -9.182  1.00  0.00      PROA C
ATOM   1102  O   ILE    90       3.716 -18.032  -8.393  1.00  0.00      PROA O
ATOM   1103  N   SER    91       4.600 -19.513  -9.855  1.00  0.00      PROA N
ATOM   1104  H   SER    91       5.359 -19.742 -10.480  1.00  0.00      PROA H
ATOM   1105  CA  SER    91       3.514 -20.443  -9.692  1.00  0.00      PROA C
ATOM   1106  HA  SER    91       2.565 -19.912  -9.770  1.00  0.00      PROA H
ATOM   1107  CB  SER    91       3.489 -21.574 -10.744  1.00  0.00      PROA C
ATOM   1108  HB2 SER    91       3.380 -21.143 -11.739  1.00  0.00      PROA H
ATOM   1109  HB3 SER    91       4.420 -22.139 -10.693  1.00  0.00      PROA H
ATOM   1110  OG  SER    91       2.399 -22.453 -10.498  1.00  0.00      PROA O
ATOM   1111  HG  SER    91       2.396 -23.150 -11.159  1.00  0.00      PROA H
ATOM   1112  C   SER    91       3.649 -21.093  -8.354  1.00  0.00      PROA C
ATOM   1113  O   SER    91       4.746 -21.217  -7.811  1.00  0.00      PROA O
ATOM   1114  N   ASP    92       2.503 -21.518  -7.790  1.00  0.00      PROA N
ATOM   1115  H   ASP    92       1.627 -21.405  -8.280  1.00  0.00      PROA H
ATOM   1116  CA  ASP    92       2.433 -22.141  -6.500  1.00  0.00      PROA C
ATOM   1117  HA  ASP    92       2.913 -21.501  -5.760  1.00  0.00      PROA H
ATOM   1118  CB  ASP    92       0.987 -22.389  -6.041  1.00  0.00      PROA C
ATOM   1119  HB2 ASP    92       0.426 -22.866  -6.845  1.00  0.00      PROA H
ATOM   1120  HB3 ASP    92       0.989 -23.040  -5.166  1.00  0.00      PROA H
ATOM   1121  CG  ASP    92       0.375 -21.037  -5.696  1.00  0.00      PROA C
ATOM   1122  OD1 ASP    92       1.078 -20.224  -5.037  1.00  0.00      PROA O
ATOM   1123  OD2 ASP    92      -0.797 -20.797  -6.094  1.00  0.00      PROA O
ATOM   1124  C   ASP    92       3.138 -23.460  -6.572  1.00  0.00      PROA C
ATOM   1125  O   ASP    92       3.700 -23.932  -5.586  1.00  0.00      PROA O
ATOM   1126  N   GLN    93       3.126 -24.092  -7.759  1.00  0.00      PROA N
ATOM   1127  H   GLN    93       2.682 -23.661  -8.556  1.00  0.00      PROA H
ATOM   1128  CA  GLN    93       3.735 -25.378  -7.926  1.00  0.00      PROA C
ATOM   1129  HA  GLN    93       3.245 -26.101  -7.273  1.00  0.00      PROA H
ATOM   1130  CB  GLN    93       3.626 -25.893  -9.371  1.00  0.00      PROA C
ATOM   1131  HB2 GLN    93       4.213 -25.253 -10.030  1.00  0.00      PROA H
ATOM   1132  HB3 GLN    93       4.005 -26.913  -9.424  1.00  0.00      PROA H
ATOM   1133  CG  GLN    93       2.184 -25.896  -9.876  1.00  0.00      PROA C
ATOM   1134  HG2 GLN    93       1.926 -24.904 -10.247  1.00  0.00      PROA H
ATOM   1135  HG3 GLN    93       2.083 -26.623 -10.682  1.00  0.00      PROA H
ATOM   1136  CD  GLN    93       1.305 -26.274  -8.698  1.00  0.00      PROA C
ATOM   1137  OE1 GLN    93       0.574 -25.441  -8.165  1.00  0.00      PROA O
ATOM   1138  NE2 GLN    93       1.390 -27.558  -8.264  1.00  0.00      PROA N
ATOM   1139 HE21 GLN    93       0.826 -27.862  -7.483  1.00  0.00      PROA H
ATOM   1140 HE22 GLN    93       2.016 -28.203  -8.724  1.00  0.00      PROA H
ATOM   1141  C   GLN    93       5.190 -25.239  -7.609  1.00  0.00      PROA C
ATOM   1142  O   GLN    93       5.816 -26.151  -7.071  1.00  0.00      PROA O
ATOM   1143  N   MET    94       5.761 -24.082  -7.976  1.00  0.00      PROA N
ATOM   1144  H   MET    94       5.206 -23.363  -8.419  1.00  0.00      PROA H
ATOM   1145  CA  MET    94       7.144 -23.764  -7.785  1.00  0.00      PROA C
ATOM   1146  HA  MET    94       7.759 -24.593  -8.136  1.00  0.00      PROA H
ATOM   1147  CB  MET    94       7.580 -22.503  -8.546  1.00  0.00      PROA C
ATOM   1148  HB2 MET    94       6.896 -21.686  -8.317  1.00  0.00      PROA H
ATOM   1149  HB3 MET    94       8.590 -22.227  -8.245  1.00  0.00      PROA H
ATOM   1150  CG  MET    94       7.582 -22.698 -10.065  1.00  0.00      PROA C
ATOM   1151  HG2 MET    94       6.595 -23.024 -10.392  1.00  0.00      PROA H
ATOM   1152  HG3 MET    94       7.833 -21.756 -10.552  1.00  0.00      PROA H
ATOM   1153  SD  MET    94       8.772 -23.937 -10.675  1.00  0.00      PROA S
ATOM   1154  CE  MET    94       7.874 -25.415 -10.116  1.00  0.00      PROA C
ATOM   1155  HE1 MET    94       6.892 -25.445 -10.587  1.00  0.00      PROA H
ATOM   1156  HE2 MET    94       8.435 -26.308 -10.391  1.00  0.00      PROA H
ATOM   1157  HE3 MET    94       7.755 -25.381  -9.033  1.00  0.00      PROA H
ATOM   1158  C   MET    94       7.500 -23.572  -6.334  1.00  0.00      PROA C
ATOM   1159  O   MET    94       8.652 -23.772  -5.958  1.00  0.00      PROA O
ATOM   1160  N   LEU    95       6.559 -23.126  -5.477  1.00  0.00      PROA N
ATOM   1161  H   LEU    95       5.601 -23.032  -5.783  1.00  0.00      PROA H
ATOM   1162  CA  LEU    95       6.954 -22.791  -4.132  1.00  0.00      PROA C
ATOM   1163  HA  LEU    95       8.041 -22.824  -4.053  1.00  0.00      PROA H
ATOM   1164  CB  LEU    95       6.499 -21.389  -3.703  1.00  0.00      PROA C
ATOM   1165  HB2 LEU    95       5.411 -21.334  -3.734  1.00  0.00      PROA H
ATOM   1166  HB3 LEU    95       6.844 -21.188  -2.689  1.00  0.00      PROA H
ATOM   1167  CG  LEU    95       7.042 -20.267  -4.604  1.00  0.00      PROA C
ATOM   1168  HG  LEU    95       6.680 -20.409  -5.622  1.00  0.00      PROA H
ATOM   1169  CD1 LEU    95       6.581 -18.889  -4.107  1.00  0.00      PROA C
ATOM   1170 HD11 LEU    95       6.944 -18.728  -3.092  1.00  0.00      PROA H
ATOM   1171 HD12 LEU    95       6.980 -18.114  -4.762  1.00  0.00      PROA H
ATOM   1172 HD13 LEU    95       5.492 -18.845  -4.114  1.00  0.00      PROA H
ATOM   1173  CD2 LEU    95       8.567 -20.362  -4.778  1.00  0.00      PROA C
ATOM   1174 HD21 LEU    95       8.823 -21.319  -5.233  1.00  0.00      PROA H
ATOM   1175 HD22 LEU    95       8.912 -19.552  -5.421  1.00  0.00      PROA H
ATOM   1176 HD23 LEU    95       9.051 -20.283  -3.804  1.00  0.00      PROA H
ATOM   1177  C   LEU    95       6.399 -23.731  -3.100  1.00  0.00      PROA C
ATOM   1178  O   LEU    95       5.422 -24.444  -3.322  1.00  0.00      PROA O
ATOM   1179  N   GLU    96       7.060 -23.753  -1.920  1.00  0.00      PROA N
ATOM   1180  H   GLU    96       7.902 -23.207  -1.803  1.00  0.00      PROA H
ATOM   1181  CA  GLU    96       6.601 -24.534  -0.811  1.00  0.00      PROA C
ATOM   1182  HA  GLU    96       5.888 -25.280  -1.162  1.00  0.00      PROA H
ATOM   1183  CB  GLU    96       7.738 -25.279  -0.087  1.00  0.00      PROA C
ATOM   1184  HB2 GLU    96       8.350 -25.808  -0.818  1.00  0.00      PROA H
ATOM   1185  HB3 GLU    96       8.356 -24.562   0.453  1.00  0.00      PROA H
ATOM   1186  CG  GLU    96       7.254 -26.314   0.930  1.00  0.00      PROA C
ATOM   1187  HG2 GLU    96       6.274 -26.687   0.631  1.00  0.00      PROA H
ATOM   1188  HG3 GLU    96       7.961 -27.142   0.971  1.00  0.00      PROA H
ATOM   1189  CD  GLU    96       7.160 -25.641   2.293  1.00  0.00      PROA C
ATOM   1190  OE1 GLU    96       7.779 -24.556   2.468  1.00  0.00      PROA O
ATOM   1191  OE2 GLU    96       6.470 -26.210   3.179  1.00  0.00      PROA O
ATOM   1192  C   GLU    96       5.981 -23.547   0.131  1.00  0.00      PROA C
ATOM   1193  O   GLU    96       6.662 -22.681   0.677  1.00  0.00      PROA O
ATOM   1194  N   LEU    97       4.660 -23.673   0.355  1.00  0.00      PROA N
ATOM   1195  H   LEU    97       4.156 -24.463  -0.023  1.00  0.00      PROA H
ATOM   1196  CA  LEU    97       3.941 -22.701   1.127  1.00  0.00      PROA C
ATOM   1197  HA  LEU    97       4.466 -21.747   1.090  1.00  0.00      PROA H
ATOM   1198  CB  LEU    97       2.511 -22.469   0.615  1.00  0.00      PROA C
ATOM   1199  HB2 LEU    97       1.970 -23.415   0.603  1.00  0.00      PROA H
ATOM   1200  HB3 LEU    97       1.998 -21.766   1.272  1.00  0.00      PROA H
ATOM   1201  CG  LEU    97       2.443 -21.889  -0.812  1.00  0.00      PROA C
ATOM   1202  HG  LEU    97       2.925 -22.576  -1.507  1.00  0.00      PROA H
ATOM   1203  CD1 LEU    97       0.987 -21.682  -1.255  1.00  0.00      PROA C
ATOM   1204 HD11 LEU    97       0.494 -20.989  -0.573  1.00  0.00      PROA H
ATOM   1205 HD12 LEU    97       0.968 -21.272  -2.265  1.00  0.00      PROA H
ATOM   1206 HD13 LEU    97       0.463 -22.637  -1.242  1.00  0.00      PROA H
ATOM   1207  CD2 LEU    97       3.295 -20.616  -0.943  1.00  0.00      PROA C
ATOM   1208 HD21 LEU    97       4.335 -20.848  -0.715  1.00  0.00      PROA H
ATOM   1209 HD22 LEU    97       3.223 -20.234  -1.962  1.00  0.00      PROA H
ATOM   1210 HD23 LEU    97       2.930 -19.861  -0.247  1.00  0.00      PROA H
ATOM   1211  C   LEU    97       3.832 -23.146   2.551  1.00  0.00      PROA C
ATOM   1212  O   LEU    97       3.768 -24.334   2.855  1.00  0.00      PROA O
ATOM   1213  N   ARG    98       3.830 -22.155   3.468  1.00  0.00      PROA N
ATOM   1214  H   ARG    98       3.907 -21.192   3.172  1.00  0.00      PROA H
ATOM   1215  CA  ARG    98       3.722 -22.398   4.877  1.00  0.00      PROA C
ATOM   1216  HA  ARG    98       3.386 -23.421   5.045  1.00  0.00      PROA H
ATOM   1217  CB  ARG    98       5.059 -22.213   5.610  1.00  0.00      PROA C
ATOM   1218  HB2 ARG    98       5.544 -21.303   5.258  1.00  0.00      PROA H
ATOM   1219  HB3 ARG    98       4.878 -22.137   6.682  1.00  0.00      PROA H
ATOM   1220  CG  ARG    98       6.039 -23.366   5.392  1.00  0.00      PROA C
ATOM   1221  HG2 ARG    98       5.813 -24.172   6.090  1.00  0.00      PROA H
ATOM   1222  HG3 ARG    98       5.947 -23.734   4.370  1.00  0.00      PROA H
ATOM   1223  CD  ARG    98       7.502 -22.978   5.605  1.00  0.00      PROA C
ATOM   1224  HD2 ARG    98       7.573 -22.263   6.424  1.00  0.00      PROA H
ATOM   1225  HD3 ARG    98       8.082 -23.868   5.849  1.00  0.00      PROA H
ATOM   1226  NE  ARG    98       7.976 -22.371   4.329  1.00  0.00      PROA N
ATOM   1227  HE  ARG    98       7.525 -22.646   3.468  1.00  0.00      PROA H
ATOM   1228  CZ  ARG    98       8.996 -21.465   4.329  1.00  0.00      PROA C
ATOM   1229  NH1 ARG    98       9.553 -21.068   5.511  1.00  0.00      PROA N
ATOM   1230 HH11 ARG    98       9.207 -21.447   6.381  1.00  0.00      PROA H
ATOM   1231 HH12 ARG    98      10.308 -20.397   5.510  1.00  0.00      PROA H
ATOM   1232  NH2 ARG    98       9.458 -20.960   3.148  1.00  0.00      PROA N
ATOM   1233 HH21 ARG    98       9.043 -21.260   2.278  1.00  0.00      PROA H
ATOM   1234 HH22 ARG    98      10.214 -20.290   3.150  1.00  0.00      PROA H
ATOM   1235  C   ARG    98       2.761 -21.392   5.427  1.00  0.00      PROA C
ATOM   1236  O   ARG    98       2.559 -20.328   4.843  1.00  0.00      PROA O
ATOM   1237  N   ASP    99       2.126 -21.718   6.568  1.00  0.00      PROA N
ATOM   1238  H   ASP    99       2.326 -22.596   7.024  1.00  0.00      PROA H
ATOM   1239  CA  ASP    99       1.159 -20.831   7.152  1.00  0.00      PROA C
ATOM   1240  HA  ASP    99       0.506 -20.439   6.372  1.00  0.00      PROA H
ATOM   1241  CB  ASP    99       0.271 -21.517   8.202  1.00  0.00      PROA C
ATOM   1242  HB2 ASP    99      -0.085 -22.470   7.810  1.00  0.00      PROA H
ATOM   1243  HB3 ASP    99       0.849 -21.692   9.110  1.00  0.00      PROA H
ATOM   1244  CG  ASP    99      -0.906 -20.604   8.500  1.00  0.00      PROA C
ATOM   1245  OD1 ASP    99      -1.118 -19.648   7.708  1.00  0.00      PROA O
ATOM   1246  OD2 ASP    99      -1.607 -20.849   9.519  1.00  0.00      PROA O
ATOM   1247  C   ASP    99       1.882 -19.711   7.840  1.00  0.00      PROA C
ATOM   1248  O   ASP    99       3.009 -19.879   8.300  1.00  0.00      PROA O
ATOM   1249  N   LEU   100       1.241 -18.523   7.927  1.00  0.00      PROA N
ATOM   1250  H   LEU   100       0.329 -18.410   7.510  1.00  0.00      PROA H
ATOM   1251  CA  LEU   100       1.862 -17.426   8.614  1.00  0.00      PROA C
ATOM   1252  HA  LEU   100       2.920 -17.642   8.763  1.00  0.00      PROA H
ATOM   1253  CB  LEU   100       1.779 -16.083   7.868  1.00  0.00      PROA C
ATOM   1254  HB2 LEU   100       2.221 -16.188   6.878  1.00  0.00      PROA H
ATOM   1255  HB3 LEU   100       0.735 -15.786   7.769  1.00  0.00      PROA H
ATOM   1256  CG  LEU   100       2.520 -14.939   8.587  1.00  0.00      PROA C
ATOM   1257  HG  LEU   100       2.101 -14.804   9.584  1.00  0.00      PROA H
ATOM   1258  CD1 LEU   100       4.023 -15.245   8.727  1.00  0.00      PROA C
ATOM   1259 HD11 LEU   100       4.462 -15.374   7.738  1.00  0.00      PROA H
ATOM   1260 HD12 LEU   100       4.516 -14.419   9.239  1.00  0.00      PROA H
ATOM   1261 HD13 LEU   100       4.155 -16.160   9.305  1.00  0.00      PROA H
ATOM   1262  CD2 LEU   100       2.250 -13.587   7.909  1.00  0.00      PROA C
ATOM   1263 HD21 LEU   100       1.181 -13.375   7.931  1.00  0.00      PROA H
ATOM   1264 HD22 LEU   100       2.787 -12.800   8.439  1.00  0.00      PROA H
ATOM   1265 HD23 LEU   100       2.591 -13.624   6.874  1.00  0.00      PROA H
ATOM   1266  C   LEU   100       1.174 -17.283   9.931  1.00  0.00      PROA C
ATOM   1267  O   LEU   100      -0.033 -17.046   9.987  1.00  0.00      PROA O
ATOM   1268  N   PRO   101       1.896 -17.446  11.007  1.00  0.00      PROA N
ATOM   1269  CD  PRO   101       2.975 -18.418  11.058  1.00  0.00      PROA C
ATOM   1270  HD2 PRO   101       3.915 -17.934  10.792  1.00  0.00      PROA H
ATOM   1271  HD3 PRO   101       2.772 -19.226  10.355  1.00  0.00      PROA H
ATOM   1272  CG  PRO   101       2.999 -18.933  12.512  1.00  0.00      PROA C
ATOM   1273  HG2 PRO   101       4.031 -19.013  12.853  1.00  0.00      PROA H
ATOM   1274  HG3 PRO   101       2.524 -19.914  12.558  1.00  0.00      PROA H
ATOM   1275  CB  PRO   101       2.205 -17.880  13.309  1.00  0.00      PROA C
ATOM   1276  HB2 PRO   101       2.888 -17.120  13.687  1.00  0.00      PROA H
ATOM   1277  HB3 PRO   101       1.699 -18.363  14.145  1.00  0.00      PROA H
ATOM   1278  CA  PRO   101       1.232 -17.331  12.269  1.00  0.00      PROA C
ATOM   1279  HA  PRO   101       0.412 -18.048  12.316  1.00  0.00      PROA H
ATOM   1280  C   PRO   101       0.716 -15.961  12.535  1.00  0.00      PROA C
ATOM   1281  O   PRO   101       1.439 -15.130  13.086  1.00  0.00      PROA O
ATOM   1282  N   ILE   102      -0.562 -15.733  12.193  1.00  0.00      PROA N
ATOM   1283  H   ILE   102      -1.094 -16.449  11.719  1.00  0.00      PROA H
ATOM   1284  CA  ILE   102      -1.212 -14.494  12.477  1.00  0.00      PROA C
ATOM   1285  HA  ILE   102      -0.681 -13.980  13.278  1.00  0.00      PROA H
ATOM   1286  CB  ILE   102      -1.285 -13.531  11.325  1.00  0.00      PROA C
ATOM   1287  HB  ILE   102      -1.887 -12.668  11.609  1.00  0.00      PROA H
ATOM   1288  CG2 ILE   102       0.151 -13.091  10.987  1.00  0.00      PROA C
ATOM   1289 HG21 ILE   102       0.744 -13.964  10.714  1.00  0.00      PROA H
ATOM   1290 HG22 ILE   102       0.130 -12.390  10.153  1.00  0.00      PROA H
ATOM   1291 HG23 ILE   102       0.597 -12.607  11.856  1.00  0.00      PROA H
ATOM   1292  CG1 ILE   102      -2.067 -14.135  10.148  1.00  0.00      PROA C
ATOM   1293 HG12 ILE   102      -1.473 -14.921   9.681  1.00  0.00      PROA H
ATOM   1294 HG13 ILE   102      -3.004 -14.556  10.513  1.00  0.00      PROA H
ATOM   1295  CD1 ILE   102      -2.421 -13.127   9.055  1.00  0.00      PROA C
ATOM   1296 HD11 ILE   102      -1.506 -12.698   8.647  1.00  0.00      PROA H
ATOM   1297 HD12 ILE   102      -2.972 -13.630   8.261  1.00  0.00      PROA H
ATOM   1298 HD13 ILE   102      -3.037 -12.333   9.478  1.00  0.00      PROA H
ATOM   1299  C   ILE   102      -2.591 -14.861  12.892  1.00  0.00      PROA C
ATOM   1300  O   ILE   102      -3.170 -15.822  12.384  1.00  0.00      PROA O
ATOM   1301  N   SER   103      -3.148 -14.095  13.849  1.00  0.00      PROA N
ATOM   1302  H   SER   103      -2.643 -13.304  14.221  1.00  0.00      PROA H
ATOM   1303  CA  SER   103      -4.455 -14.401  14.338  1.00  0.00      PROA C
ATOM   1304  HA  SER   103      -4.620 -15.477  14.288  1.00  0.00      PROA H
ATOM   1305  CB  SER   103      -4.675 -13.966  15.797  1.00  0.00      PROA C
ATOM   1306  HB2 SER   103      -5.675 -14.261  16.118  1.00  0.00      PROA H
ATOM   1307  HB3 SER   103      -3.934 -14.447  16.436  1.00  0.00      PROA H
ATOM   1308  OG  SER   103      -4.546 -12.558  15.914  1.00  0.00      PROA O
ATOM   1309  HG  SER   103      -4.685 -12.298  16.827  1.00  0.00      PROA H
ATOM   1310  C   SER   103      -5.458 -13.677  13.497  1.00  0.00      PROA C
ATOM   1311  O   SER   103      -5.351 -12.484  13.218  1.00  0.00      PROA O
ATOM   1312  N   GLY   104      -6.493 -14.439  13.124  1.00  0.00      PROA N
ATOM   1313  H   GLY   104      -6.561 -15.393  13.447  1.00  0.00      PROA H
ATOM   1314  CA  GLY   104      -7.619 -14.144  12.287  1.00  0.00      PROA C
ATOM   1315  HA2 GLY   104      -7.270 -13.752  11.332  1.00  0.00      PROA H
ATOM   1316  HA3 GLY   104      -8.195 -15.054  12.118  1.00  0.00      PROA H
ATOM   1317  C   GLY   104      -8.528 -13.123  12.911  1.00  0.00      PROA C
ATOM   1318  O   GLY   104      -9.522 -12.761  12.297  1.00  0.00      PROA O
ATOM   1319  N   LYS   105      -8.314 -12.738  14.181  1.00  0.00      PROA N
ATOM   1320  H   LYS   105      -7.484 -13.045  14.669  1.00  0.00      PROA H
ATOM   1321  CA  LYS   105      -9.237 -11.885  14.899  1.00  0.00      PROA C
ATOM   1322  HA  LYS   105     -10.193 -12.395  15.010  1.00  0.00      PROA H
ATOM   1323  CB  LYS   105      -8.720 -11.526  16.303  1.00  0.00      PROA C
ATOM   1324  HB2 LYS   105      -7.787 -10.970  16.216  1.00  0.00      PROA H
ATOM   1325  HB3 LYS   105      -9.461 -10.914  16.817  1.00  0.00      PROA H
ATOM   1326  CG  LYS   105      -8.455 -12.767  17.157  1.00  0.00      PROA C
ATOM   1327  HG2 LYS   105      -9.404 -13.219  17.446  1.00  0.00      PROA H
ATOM   1328  HG3 LYS   105      -7.870 -13.485  16.583  1.00  0.00      PROA H
ATOM   1329  CD  LYS   105      -7.681 -12.478  18.445  1.00  0.00      PROA C
ATOM   1330  HD2 LYS   105      -6.694 -12.088  18.197  1.00  0.00      PROA H
ATOM   1331  HD3 LYS   105      -8.223 -11.742  19.038  1.00  0.00      PROA H
ATOM   1332  CE  LYS   105      -7.476 -13.712  19.326  1.00  0.00      PROA C
ATOM   1333  HE2 LYS   105      -7.300 -13.399  20.355  1.00  0.00      PROA H
ATOM   1334  HE3 LYS   105      -8.366 -14.340  19.285  1.00  0.00      PROA H
ATOM   1335  NZ  LYS   105      -6.313 -14.493  18.854  1.00  0.00      PROA N
ATOM   1336  HZ1 LYS   105      -5.483 -13.919  18.894  1.00  0.00      PROA H
ATOM   1337  HZ2 LYS   105      -6.190 -15.304  19.444  1.00  0.00      PROA H
ATOM   1338  HZ3 LYS   105      -6.472 -14.791  17.902  1.00  0.00      PROA H
ATOM   1339  C   LYS   105      -9.588 -10.602  14.180  1.00  0.00      PROA C
ATOM   1340  O   LYS   105      -8.744  -9.881  13.653  1.00  0.00      PROA O
ATOM   1341  N   PRO   106     -10.871 -10.302  14.192  1.00  0.00      PROA N
ATOM   1342  CD  PRO   106     -11.869 -11.359  14.248  1.00  0.00      PROA C
ATOM   1343  HD2 PRO   106     -12.131 -11.557  15.288  1.00  0.00      PROA H
ATOM   1344  HD3 PRO   106     -11.464 -12.266  13.798  1.00  0.00      PROA H
ATOM   1345  CG  PRO   106     -13.078 -10.833  13.454  1.00  0.00      PROA C
ATOM   1346  HG2 PRO   106     -13.999 -11.139  13.949  1.00  0.00      PROA H
ATOM   1347  HG3 PRO   106     -13.056 -11.243  12.444  1.00  0.00      PROA H
ATOM   1348  CB  PRO   106     -12.898  -9.304  13.451  1.00  0.00      PROA C
ATOM   1349  HB2 PRO   106     -13.415  -8.876  14.310  1.00  0.00      PROA H
ATOM   1350  HB3 PRO   106     -13.315  -8.891  12.533  1.00  0.00      PROA H
ATOM   1351  CA  PRO   106     -11.384  -9.120  13.535  1.00  0.00      PROA C
ATOM   1352  HA  PRO   106     -11.090  -9.130  12.486  1.00  0.00      PROA H
ATOM   1353  C   PRO   106     -10.979  -7.856  14.233  1.00  0.00      PROA C
ATOM   1354  O   PRO   106     -10.833  -7.863  15.455  1.00  0.00      PROA O
ATOM   1355  N   PHE   107     -10.799  -6.759  13.469  1.00  0.00      PROA N
ATOM   1356  H   PHE   107     -10.940  -6.811  12.470  1.00  0.00      PROA H
ATOM   1357  CA  PHE   107     -10.410  -5.493  14.018  1.00  0.00      PROA C
ATOM   1358  HA  PHE   107     -10.601  -5.487  15.091  1.00  0.00      PROA H
ATOM   1359  CB  PHE   107      -8.913  -5.166  13.815  1.00  0.00      PROA C
ATOM   1360  HB2 PHE   107      -8.697  -4.179  14.222  1.00  0.00      PROA H
ATOM   1361  HB3 PHE   107      -8.304  -5.911  14.328  1.00  0.00      PROA H
ATOM   1362  CG  PHE   107      -8.546  -5.173  12.366  1.00  0.00      PROA C
ATOM   1363  CD1 PHE   107      -8.347  -6.362  11.705  1.00  0.00      PROA C
ATOM   1364  HD1 PHE   107      -8.463  -7.307  12.235  1.00  0.00      PROA H
ATOM   1365  CE1 PHE   107      -8.000  -6.378  10.374  1.00  0.00      PROA C
ATOM   1366  HE1 PHE   107      -7.856  -7.328   9.860  1.00  0.00      PROA H
ATOM   1367  CZ  PHE   107      -7.834  -5.197   9.691  1.00  0.00      PROA C
ATOM   1368  HZ  PHE   107      -7.560  -5.212   8.636  1.00  0.00      PROA H
ATOM   1369  CE2 PHE   107      -8.015  -4.003  10.347  1.00  0.00      PROA C
ATOM   1370  HE2 PHE   107      -7.884  -3.062   9.813  1.00  0.00      PROA H
ATOM   1371  CD2 PHE   107      -8.363  -3.993  11.677  1.00  0.00      PROA C
ATOM   1372  HD2 PHE   107      -8.493  -3.038  12.187  1.00  0.00      PROA H
ATOM   1373  C   PHE   107     -11.255  -4.439  13.372  1.00  0.00      PROA C
ATOM   1374  O   PHE   107     -11.993  -4.727  12.433  1.00  0.00      PROA O
ATOM   1375  N   GLN   108     -11.192  -3.190  13.884  1.00  0.00      PROA N
ATOM   1376  H   GLN   108     -10.543  -2.981  14.628  1.00  0.00      PROA H
ATOM   1377  CA  GLN   108     -12.049  -2.157  13.369  1.00  0.00      PROA C
ATOM   1378  HA  GLN   108     -12.679  -2.566  12.579  1.00  0.00      PROA H
ATOM   1379  CB  GLN   108     -12.976  -1.555  14.437  1.00  0.00      PROA C
ATOM   1380  HB2 GLN   108     -12.376  -1.136  15.245  1.00  0.00      PROA H
ATOM   1381  HB3 GLN   108     -13.582  -0.767  13.989  1.00  0.00      PROA H
ATOM   1382  CG  GLN   108     -13.940  -2.559  15.066  1.00  0.00      PROA C
ATOM   1383  HG2 GLN   108     -14.579  -2.985  14.293  1.00  0.00      PROA H
ATOM   1384  HG3 GLN   108     -13.373  -3.356  15.547  1.00  0.00      PROA H
ATOM   1385  CD  GLN   108     -14.776  -1.807  16.091  1.00  0.00      PROA C
ATOM   1386  OE1 GLN   108     -14.817  -0.578  16.097  1.00  0.00      PROA O
ATOM   1387  NE2 GLN   108     -15.465  -2.563  16.987  1.00  0.00      PROA N
ATOM   1388 HE21 GLN   108     -16.035  -2.114  17.689  1.00  0.00      PROA H
ATOM   1389 HE22 GLN   108     -15.403  -3.570  16.947  1.00  0.00      PROA H
ATOM   1390  C   GLN   108     -11.221  -1.016  12.865  1.00  0.00      PROA C
ATOM   1391  O   GLN   108     -10.141  -0.734  13.385  1.00  0.00      PROA O
ATOM   1392  N   ILE   109     -11.727  -0.333  11.818  1.00  0.00      PROA N
ATOM   1393  H   ILE   109     -12.594  -0.630  11.392  1.00  0.00      PROA H
ATOM   1394  CA  ILE   109     -11.072   0.822  11.273  1.00  0.00      PROA C
ATOM   1395  HA  ILE   109     -10.119   0.973  11.780  1.00  0.00      PROA H
ATOM   1396  CB  ILE   109     -10.787   0.709   9.805  1.00  0.00      PROA C
ATOM   1397  HB  ILE   109     -11.716   0.520   9.267  1.00  0.00      PROA H
ATOM   1398  CG2 ILE   109     -10.166   2.033   9.340  1.00  0.00      PROA C
ATOM   1399 HG21 ILE   109      -9.242   2.215   9.890  1.00  0.00      PROA H
ATOM   1400 HG22 ILE   109      -9.948   1.979   8.273  1.00  0.00      PROA H
ATOM   1401 HG23 ILE   109     -10.865   2.848   9.526  1.00  0.00      PROA H
ATOM   1402  CG1 ILE   109      -9.884  -0.503   9.524  1.00  0.00      PROA C
ATOM   1403 HG12 ILE   109      -8.870  -0.288   9.863  1.00  0.00      PROA H
ATOM   1404 HG13 ILE   109     -10.267  -1.373  10.057  1.00  0.00      PROA H
ATOM   1405  CD1 ILE   109      -9.803  -0.871   8.044  1.00  0.00      PROA C
ATOM   1406 HD11 ILE   109      -9.403  -0.028   7.481  1.00  0.00      PROA H
ATOM   1407 HD12 ILE   109      -9.150  -1.734   7.918  1.00  0.00      PROA H
ATOM   1408 HD13 ILE   109     -10.800  -1.113   7.674  1.00  0.00      PROA H
ATOM   1409  C   ILE   109     -12.016   1.971  11.463  1.00  0.00      PROA C
ATOM   1410  O   ILE   109     -13.203   1.867  11.156  1.00  0.00      PROA O
ATOM   1411  N   ARG   110     -11.505   3.096  12.002  1.00  0.00      PROA N
ATOM   1412  H   ARG   110     -10.523   3.145  12.233  1.00  0.00      PROA H
ATOM   1413  CA  ARG   110     -12.320   4.251  12.263  1.00  0.00      PROA C
ATOM   1414  HA  ARG   110     -13.372   3.968  12.228  1.00  0.00      PROA H
ATOM   1415  CB  ARG   110     -12.031   4.857  13.646  1.00  0.00      PROA C
ATOM   1416  HB2 ARG   110     -12.271   4.128  14.420  1.00  0.00      PROA H
ATOM   1417  HB3 ARG   110     -10.976   5.123  13.713  1.00  0.00      PROA H
ATOM   1418  CG  ARG   110     -12.816   6.122  13.987  1.00  0.00      PROA C
ATOM   1419  HG2 ARG   110     -12.366   6.977  13.482  1.00  0.00      PROA H
ATOM   1420  HG3 ARG   110     -13.849   6.009  13.659  1.00  0.00      PROA H
ATOM   1421  CD  ARG   110     -12.818   6.399  15.489  1.00  0.00      PROA C
ATOM   1422  HD2 ARG   110     -13.518   5.725  15.982  1.00  0.00      PROA H
ATOM   1423  HD3 ARG   110     -11.817   6.239  15.889  1.00  0.00      PROA H
ATOM   1424  NE  ARG   110     -13.233   7.810  15.705  1.00  0.00      PROA N
ATOM   1425  HE  ARG   110     -14.175   8.079  15.459  1.00  0.00      PROA H
ATOM   1426  CZ  ARG   110     -12.328   8.687  16.226  1.00  0.00      PROA C
ATOM   1427  NH1 ARG   110     -11.068   8.254  16.525  1.00  0.00      PROA N
ATOM   1428 HH11 ARG   110     -10.815   7.290  16.360  1.00  0.00      PROA H
ATOM   1429 HH12 ARG   110     -10.394   8.900  16.912  1.00  0.00      PROA H
ATOM   1430  NH2 ARG   110     -12.680   9.983  16.467  1.00  0.00      PROA N
ATOM   1431 HH21 ARG   110     -13.617  10.296  16.259  1.00  0.00      PROA H
ATOM   1432 HH22 ARG   110     -12.001  10.623  16.854  1.00  0.00      PROA H
ATOM   1433  C   ARG   110     -12.030   5.262  11.199  1.00  0.00      PROA C
ATOM   1434  O   ARG   110     -10.870   5.516  10.876  1.00  0.00      PROA O
ATOM   1435  N   MET   111     -13.092   5.866  10.620  1.00  0.00      PROA N
ATOM   1436  H   MET   111     -14.025   5.677  10.957  1.00  0.00      PROA H
ATOM   1437  CA  MET   111     -12.928   6.781   9.525  1.00  0.00      PROA C
ATOM   1438  HA  MET   111     -11.881   6.807   9.226  1.00  0.00      PROA H
ATOM   1439  CB  MET   111     -13.765   6.378   8.295  1.00  0.00      PROA C
ATOM   1440  HB2 MET   111     -14.803   6.230   8.594  1.00  0.00      PROA H
ATOM   1441  HB3 MET   111     -13.713   7.167   7.545  1.00  0.00      PROA H
ATOM   1442  CG  MET   111     -13.298   5.085   7.625  1.00  0.00      PROA C
ATOM   1443  HG2 MET   111     -12.989   4.370   8.388  1.00  0.00      PROA H
ATOM   1444  HG3 MET   111     -14.115   4.662   7.040  1.00  0.00      PROA H
ATOM   1445  SD  MET   111     -11.891   5.285   6.492  1.00  0.00      PROA S
ATOM   1446  CE  MET   111     -12.934   5.826   5.106  1.00  0.00      PROA C
ATOM   1447  HE1 MET   111     -13.469   6.733   5.386  1.00  0.00      PROA H
ATOM   1448  HE2 MET   111     -12.308   6.028   4.237  1.00  0.00      PROA H
ATOM   1449  HE3 MET   111     -13.651   5.042   4.862  1.00  0.00      PROA H
ATOM   1450  C   MET   111     -13.374   8.150   9.935  1.00  0.00      PROA C
ATOM   1451  O   MET   111     -14.269   8.311  10.764  1.00  0.00      PROA O
ATOM   1452  N   LYS   112     -12.710   9.179   9.366  1.00  0.00      PROA N
ATOM   1453  H   LYS   112     -11.950   8.997   8.726  1.00  0.00      PROA H
ATOM   1454  CA  LYS   112     -13.043  10.547   9.637  1.00  0.00      PROA C
ATOM   1455  HA  LYS   112     -14.060  10.603  10.027  1.00  0.00      PROA H
ATOM   1456  CB  LYS   112     -12.095  11.176  10.673  1.00  0.00      PROA C
ATOM   1457  HB2 LYS   112     -12.142  10.608  11.602  1.00  0.00      PROA H
ATOM   1458  HB3 LYS   112     -11.075  11.161  10.290  1.00  0.00      PROA H
ATOM   1459  CG  LYS   112     -12.398  12.630  11.039  1.00  0.00      PROA C
ATOM   1460  HG2 LYS   112     -11.557  13.049  11.590  1.00  0.00      PROA H
ATOM   1461  HG3 LYS   112     -12.561  13.208  10.130  1.00  0.00      PROA H
ATOM   1462  CD  LYS   112     -13.638  12.814  11.911  1.00  0.00      PROA C
ATOM   1463  HD2 LYS   112     -14.513  12.435  11.384  1.00  0.00      PROA H
ATOM   1464  HD3 LYS   112     -13.511  12.264  12.844  1.00  0.00      PROA H
ATOM   1465  CE  LYS   112     -13.918  14.271  12.274  1.00  0.00      PROA C
ATOM   1466  HE2 LYS   112     -13.099  14.659  12.880  1.00  0.00      PROA H
ATOM   1467  HE3 LYS   112     -14.006  14.863  11.363  1.00  0.00      PROA H
ATOM   1468  NZ  LYS   112     -15.180  14.367  13.042  1.00  0.00      PROA N
ATOM   1469  HZ1 LYS   112     -15.101  13.823  13.889  1.00  0.00      PROA H
ATOM   1470  HZ2 LYS   112     -15.357  15.333  13.278  1.00  0.00      PROA H
ATOM   1471  HZ3 LYS   112     -15.942  14.012  12.483  1.00  0.00      PROA H
ATOM   1472  C   LYS   112     -12.845  11.301   8.357  1.00  0.00      PROA C
ATOM   1473  O   LYS   112     -11.737  11.361   7.828  1.00  0.00      PROA O
ATOM   1474  N   HID   113     -13.924  11.903   7.825  1.00  0.00      PROA N
ATOM   1475  H   HID   113     -14.826  11.806   8.268  1.00  0.00      PROA H
ATOM   1476  CA  HID   113     -13.843  12.694   6.628  1.00  0.00      PROA C
ATOM   1477  HA  HID   113     -14.843  13.015   6.336  1.00  0.00      PROA H
ATOM   1478  CB  HID   113     -12.981  13.959   6.781  1.00  0.00      PROA C
ATOM   1479  HB2 HID   113     -12.036  13.700   7.257  1.00  0.00      PROA H
ATOM   1480  HB3 HID   113     -12.787  14.388   5.798  1.00  0.00      PROA H
ATOM   1481  CG  HID   113     -13.640  15.015   7.617  1.00  0.00      PROA C
ATOM   1482  ND1 HID   113     -14.618  15.858   7.140  1.00  0.00      PROA N
ATOM   1483  HD1 HID   113     -14.989  15.866   6.200  1.00  0.00      PROA H
ATOM   1484  CE1 HID   113     -14.977  16.664   8.170  1.00  0.00      PROA C
ATOM   1485  HE1 HID   113     -15.747  17.423   8.026  1.00  0.00      PROA H
ATOM   1486  NE2 HID   113     -14.300  16.399   9.273  1.00  0.00      PROA N
ATOM   1487  CD2 HID   113     -13.458  15.358   8.920  1.00  0.00      PROA C
ATOM   1488  HD2 HID   113     -12.805  14.989   9.711  1.00  0.00      PROA H
ATOM   1489  C   HID   113     -13.286  11.903   5.482  1.00  0.00      PROA C
ATOM   1490  O   HID   113     -12.599  12.459   4.627  1.00  0.00      PROA O
ATOM   1491  N   GLY   114     -13.579  10.590   5.412  1.00  0.00      PROA N
ATOM   1492  H   GLY   114     -14.087  10.145   6.163  1.00  0.00      PROA H
ATOM   1493  CA  GLY   114     -13.166   9.825   4.265  1.00  0.00      PROA C
ATOM   1494  HA2 GLY   114     -13.806   8.949   4.162  1.00  0.00      PROA H
ATOM   1495  HA3 GLY   114     -13.247  10.441   3.369  1.00  0.00      PROA H
ATOM   1496  C   GLY   114     -11.743   9.357   4.387  1.00  0.00      PROA C
ATOM   1497  O   GLY   114     -11.210   8.797   3.429  1.00  0.00      PROA O
ATOM   1498  N   LEU   115     -11.088   9.568   5.547  1.00  0.00      PROA N
ATOM   1499  H   LEU   115     -11.553  10.037   6.311  1.00  0.00      PROA H
ATOM   1500  CA  LEU   115      -9.723   9.133   5.721  1.00  0.00      PROA C
ATOM   1501  HA  LEU   115      -9.369   8.670   4.800  1.00  0.00      PROA H
ATOM   1502  CB  LEU   115      -8.741  10.272   6.066  1.00  0.00      PROA C
ATOM   1503  HB2 LEU   115      -9.146  10.867   6.884  1.00  0.00      PROA H
ATOM   1504  HB3 LEU   115      -7.783   9.848   6.365  1.00  0.00      PROA H
ATOM   1505  CG  LEU   115      -8.453  11.249   4.905  1.00  0.00      PROA C
ATOM   1506  HG  LEU   115      -8.108  10.689   4.036  1.00  0.00      PROA H
ATOM   1507  CD1 LEU   115      -9.699  12.046   4.495  1.00  0.00      PROA C
ATOM   1508 HD11 LEU   115     -10.056  12.627   5.346  1.00  0.00      PROA H
ATOM   1509 HD12 LEU   115      -9.447  12.719   3.676  1.00  0.00      PROA H
ATOM   1510 HD13 LEU   115     -10.481  11.358   4.172  1.00  0.00      PROA H
ATOM   1511  CD2 LEU   115      -7.258  12.156   5.230  1.00  0.00      PROA C
ATOM   1512 HD21 LEU   115      -6.372  11.544   5.398  1.00  0.00      PROA H
ATOM   1513 HD22 LEU   115      -7.079  12.833   4.395  1.00  0.00      PROA H
ATOM   1514 HD23 LEU   115      -7.475  12.736   6.127  1.00  0.00      PROA H
ATOM   1515  C   LEU   115      -9.674   8.143   6.848  1.00  0.00      PROA C
ATOM   1516  O   LEU   115     -10.672   7.920   7.531  1.00  0.00      PROA O
ATOM   1517  N   ILE   116      -8.498   7.508   7.068  1.00  0.00      PROA N
ATOM   1518  H   ILE   116      -7.693   7.726   6.499  1.00  0.00      PROA H
ATOM   1519  CA  ILE   116      -8.422   6.529   8.117  1.00  0.00      PROA C
ATOM   1520  HA  ILE   116      -9.428   6.205   8.386  1.00  0.00      PROA H
ATOM   1521  CB  ILE   116      -7.640   5.299   7.737  1.00  0.00      PROA C
ATOM   1522  HB  ILE   116      -7.921   4.986   6.731  1.00  0.00      PROA H
ATOM   1523  CG2 ILE   116      -6.130   5.583   7.764  1.00  0.00      PROA C
ATOM   1524 HG21 ILE   116      -5.836   5.890   8.767  1.00  0.00      PROA H
ATOM   1525 HG22 ILE   116      -5.586   4.680   7.486  1.00  0.00      PROA H
ATOM   1526 HG23 ILE   116      -5.897   6.379   7.057  1.00  0.00      PROA H
ATOM   1527  CG1 ILE   116      -8.039   4.143   8.656  1.00  0.00      PROA C
ATOM   1528 HG12 ILE   116      -7.584   4.285   9.637  1.00  0.00      PROA H
ATOM   1529 HG13 ILE   116      -9.123   4.118   8.760  1.00  0.00      PROA H
ATOM   1530  CD1 ILE   116      -7.589   2.788   8.125  1.00  0.00      PROA C
ATOM   1531 HD11 ILE   116      -6.503   2.778   8.027  1.00  0.00      PROA H
ATOM   1532 HD12 ILE   116      -7.898   2.005   8.817  1.00  0.00      PROA H
ATOM   1533 HD13 ILE   116      -8.043   2.611   7.150  1.00  0.00      PROA H
ATOM   1534  C   ILE   116      -7.816   7.176   9.335  1.00  0.00      PROA C
ATOM   1535  O   ILE   116      -6.729   7.754   9.286  1.00  0.00      PROA O
ATOM   1536  N   ARG   117      -8.606   7.232  10.431  1.00  0.00      PROA N
ATOM   1537  H   ARG   117      -9.542   6.852  10.398  1.00  0.00      PROA H
ATOM   1538  CA  ARG   117      -8.189   7.816  11.680  1.00  0.00      PROA C
ATOM   1539  HA  ARG   117      -7.633   8.733  11.486  1.00  0.00      PROA H
ATOM   1540  CB  ARG   117      -9.391   8.164  12.586  1.00  0.00      PROA C
ATOM   1541  HB2 ARG   117     -10.170   8.638  11.989  1.00  0.00      PROA H
ATOM   1542  HB3 ARG   117      -9.783   7.252  13.036  1.00  0.00      PROA H
ATOM   1543  CG  ARG   117      -9.079   9.122  13.738  1.00  0.00      PROA C
ATOM   1544  HG2 ARG   117      -9.767   8.935  14.563  1.00  0.00      PROA H
ATOM   1545  HG3 ARG   117      -8.055   8.962  14.077  1.00  0.00      PROA H
ATOM   1546  CD  ARG   117      -9.202  10.609  13.385  1.00  0.00      PROA C
ATOM   1547  HD2 ARG   117     -10.227  10.828  13.083  1.00  0.00      PROA H
ATOM   1548  HD3 ARG   117      -8.944  11.213  14.255  1.00  0.00      PROA H
ATOM   1549  NE  ARG   117      -8.270  10.915  12.264  1.00  0.00      PROA N
ATOM   1550  HE  ARG   117      -7.624  10.199  11.965  1.00  0.00      PROA H
ATOM   1551  CZ  ARG   117      -8.297  12.141  11.661  1.00  0.00      PROA C
ATOM   1552  NH1 ARG   117      -9.153  13.107  12.105  1.00  0.00      PROA N
ATOM   1553 HH11 ARG   117      -9.768  12.915  12.882  1.00  0.00      PROA H
ATOM   1554 HH12 ARG   117      -9.167  14.011  11.654  1.00  0.00      PROA H
ATOM   1555  NH2 ARG   117      -7.461  12.405  10.616  1.00  0.00      PROA N
ATOM   1556 HH21 ARG   117      -6.824  11.692  10.291  1.00  0.00      PROA H
ATOM   1557 HH22 ARG   117      -7.483  13.312  10.172  1.00  0.00      PROA H
ATOM   1558  C   ARG   117      -7.293   6.925  12.502  1.00  0.00      PROA C
ATOM   1559  O   ARG   117      -6.167   7.293  12.836  1.00  0.00      PROA O
ATOM   1560  N   ASP   118      -7.782   5.702  12.827  1.00  0.00      PROA N
ATOM   1561  H   ASP   118      -8.659   5.389  12.436  1.00  0.00      PROA H
ATOM   1562  CA  ASP   118      -7.072   4.829  13.727  1.00  0.00      PROA C
ATOM   1563  HA  ASP   118      -6.021   4.790  13.442  1.00  0.00      PROA H
ATOM   1564  CB  ASP   118      -7.138   5.287  15.204  1.00  0.00      PROA C
ATOM   1565  HB2 ASP   118      -6.564   4.599  15.824  1.00  0.00      PROA H
ATOM   1566  HB3 ASP   118      -6.721   6.290  15.293  1.00  0.00      PROA H
ATOM   1567  CG  ASP   118      -8.575   5.323  15.743  1.00  0.00      PROA C
ATOM   1568  OD1 ASP   118      -9.503   4.761  15.103  1.00  0.00      PROA O
ATOM   1569  OD2 ASP   118      -8.757   5.926  16.836  1.00  0.00      PROA O
ATOM   1570  C   ASP   118      -7.629   3.437  13.622  1.00  0.00      PROA C
ATOM   1571  O   ASP   118      -8.645   3.212  12.963  1.00  0.00      PROA O
ATOM   1572  N   LEU   119      -6.962   2.459  14.276  1.00  0.00      PROA N
ATOM   1573  H   LEU   119      -6.137   2.683  14.814  1.00  0.00      PROA H
ATOM   1574  CA  LEU   119      -7.397   1.087  14.229  1.00  0.00      PROA C
ATOM   1575  HA  LEU   119      -8.280   1.006  13.596  1.00  0.00      PROA H
ATOM   1576  CB  LEU   119      -6.324   0.137  13.661  1.00  0.00      PROA C
ATOM   1577  HB2 LEU   119      -5.462   0.119  14.329  1.00  0.00      PROA H
ATOM   1578  HB3 LEU   119      -6.737  -0.868  13.575  1.00  0.00      PROA H
ATOM   1579  CG  LEU   119      -5.780   0.501  12.264  1.00  0.00      PROA C
ATOM   1580  HG  LEU   119      -5.346   1.501  12.292  1.00  0.00      PROA H
ATOM   1581  CD1 LEU   119      -4.697  -0.496  11.823  1.00  0.00      PROA C
ATOM   1582 HD11 LEU   119      -5.121  -1.500  11.783  1.00  0.00      PROA H
ATOM   1583 HD12 LEU   119      -4.328  -0.219  10.835  1.00  0.00      PROA H
ATOM   1584 HD13 LEU   119      -3.873  -0.478  12.536  1.00  0.00      PROA H
ATOM   1585  CD2 LEU   119      -6.903   0.643  11.223  1.00  0.00      PROA C
ATOM   1586 HD21 LEU   119      -7.591   1.429  11.535  1.00  0.00      PROA H
ATOM   1587 HD22 LEU   119      -6.472   0.900  10.256  1.00  0.00      PROA H
ATOM   1588 HD23 LEU   119      -7.444  -0.300  11.141  1.00  0.00      PROA H
ATOM   1589  C   LEU   119      -7.627   0.619  15.639  1.00  0.00      PROA C
ATOM   1590  O   LEU   119      -7.002   1.109  16.579  1.00  0.00      PROA O
ATOM   1591  N   ILE   120      -8.558  -0.343  15.818  1.00  0.00      PROA N
ATOM   1592  H   ILE   120      -9.097  -0.677  15.032  1.00  0.00      PROA H
ATOM   1593  CA  ILE   120      -8.804  -0.909  17.116  1.00  0.00      PROA C
ATOM   1594  HA  ILE   120      -8.170  -0.418  17.854  1.00  0.00      PROA H
ATOM   1595  CB  ILE   120     -10.222  -0.764  17.582  1.00  0.00      PROA C
ATOM   1596  HB  ILE   120     -10.899  -1.093  16.794  1.00  0.00      PROA H
ATOM   1597  CG2 ILE   120     -10.401  -1.639  18.836  1.00  0.00      PROA C
ATOM   1598 HG21 ILE   120      -9.714  -1.306  19.613  1.00  0.00      PROA H
ATOM   1599 HG22 ILE   120     -11.426  -1.552  19.196  1.00  0.00      PROA H
ATOM   1600 HG23 ILE   120     -10.191  -2.679  18.587  1.00  0.00      PROA H
ATOM   1601  CG1 ILE   120     -10.550   0.723  17.808  1.00  0.00      PROA C
ATOM   1602 HG12 ILE   120     -11.541   0.814  18.252  1.00  0.00      PROA H
ATOM   1603 HG13 ILE   120      -9.810   1.161  18.478  1.00  0.00      PROA H
ATOM   1604  CD1 ILE   120     -10.550   1.557  16.528  1.00  0.00      PROA C
ATOM   1605 HD11 ILE   120     -11.296   1.164  15.837  1.00  0.00      PROA H
ATOM   1606 HD12 ILE   120     -10.790   2.593  16.769  1.00  0.00      PROA H
ATOM   1607 HD13 ILE   120      -9.566   1.511  16.063  1.00  0.00      PROA H
ATOM   1608  C   ILE   120      -8.495  -2.371  17.018  1.00  0.00      PROA C
ATOM   1609  O   ILE   120      -9.063  -3.079  16.183  1.00  0.00      PROA O
ATOM   1610  N   VAL   121      -7.576  -2.859  17.877  1.00  0.00      PROA N
ATOM   1611  H   VAL   121      -7.165  -2.255  18.575  1.00  0.00      PROA H
ATOM   1612  CA  VAL   121      -7.164  -4.230  17.824  1.00  0.00      PROA C
ATOM   1613  HA  VAL   121      -7.829  -4.784  17.162  1.00  0.00      PROA H
ATOM   1614  CB  VAL   121      -5.757  -4.383  17.308  1.00  0.00      PROA C
ATOM   1615  HB  VAL   121      -5.071  -3.835  17.954  1.00  0.00      PROA H
ATOM   1616  CG1 VAL   121      -5.383  -5.874  17.303  1.00  0.00      PROA C
ATOM   1617 HG11 VAL   121      -6.071  -6.420  16.658  1.00  0.00      PROA H
ATOM   1618 HG12 VAL   121      -4.365  -5.992  16.931  1.00  0.00      PROA H
ATOM   1619 HG13 VAL   121      -5.446  -6.269  18.318  1.00  0.00      PROA H
ATOM   1620  CG2 VAL   121      -5.652  -3.698  15.930  1.00  0.00      PROA C
ATOM   1621 HG21 VAL   121      -5.893  -2.640  16.030  1.00  0.00      PROA H
ATOM   1622 HG22 VAL   121      -4.636  -3.804  15.548  1.00  0.00      PROA H
ATOM   1623 HG23 VAL   121      -6.351  -4.166  15.237  1.00  0.00      PROA H
ATOM   1624  C   VAL   121      -7.196  -4.789  19.216  1.00  0.00      PROA C
ATOM   1625  O   VAL   121      -7.081  -4.062  20.204  1.00  0.00      PROA O
ATOM   1626  N   ASP   122      -7.366  -6.121  19.316  1.00  0.00      PROA N
ATOM   1627  H   ASP   122      -7.480  -6.679  18.482  1.00  0.00      PROA H
ATOM   1628  CA  ASP   122      -7.395  -6.805  20.577  1.00  0.00      PROA C
ATOM   1629  HA  ASP   122      -8.179  -6.379  21.204  1.00  0.00      PROA H
ATOM   1630  CB  ASP   122      -7.675  -8.302  20.414  1.00  0.00      PROA C
ATOM   1631  HB2 ASP   122      -8.647  -8.440  19.941  1.00  0.00      PROA H
ATOM   1632  HB3 ASP   122      -6.901  -8.750  19.790  1.00  0.00      PROA H
ATOM   1633  CG  ASP   122      -7.672  -8.954  21.782  1.00  0.00      PROA C
ATOM   1634  OD1 ASP   122      -8.224  -8.347  22.739  1.00  0.00      PROA O
ATOM   1635  OD2 ASP   122      -7.095 -10.070  21.885  1.00  0.00      PROA O
ATOM   1636  C   ASP   122      -6.031  -6.675  21.190  1.00  0.00      PROA C
ATOM   1637  O   ASP   122      -5.029  -6.575  20.487  1.00  0.00      PROA O
ATOM   1638  N   ARG   123      -5.975  -6.664  22.535  1.00  0.00      PROA N
ATOM   1639  H   ARG   123      -6.820  -6.771  23.077  1.00  0.00      PROA H
ATOM   1640  CA  ARG   123      -4.755  -6.506  23.287  1.00  0.00      PROA C
ATOM   1641  HA  ARG   123      -4.248  -5.595  22.970  1.00  0.00      PROA H
ATOM   1642  CB  ARG   123      -4.990  -6.404  24.804  1.00  0.00      PROA C
ATOM   1643  HB2 ARG   123      -5.538  -7.282  25.146  1.00  0.00      PROA H
ATOM   1644  HB3 ARG   123      -4.031  -6.352  25.318  1.00  0.00      PROA H
ATOM   1645  CG  ARG   123      -5.795  -5.180  25.236  1.00  0.00      PROA C
ATOM   1646  HG2 ARG   123      -5.281  -4.275  24.914  1.00  0.00      PROA H
ATOM   1647  HG3 ARG   123      -6.785  -5.217  24.781  1.00  0.00      PROA H
ATOM   1648  CD  ARG   123      -5.980  -5.100  26.752  1.00  0.00      PROA C
ATOM   1649  HD2 ARG   123      -5.007  -4.995  27.232  1.00  0.00      PROA H
ATOM   1650  HD3 ARG   123      -6.601  -4.239  26.998  1.00  0.00      PROA H
ATOM   1651  NE  ARG   123      -6.642  -6.362  27.188  1.00  0.00      PROA N
ATOM   1652  HE  ARG   123      -7.065  -6.952  26.486  1.00  0.00      PROA H
ATOM   1653  CZ  ARG   123      -6.670  -6.702  28.511  1.00  0.00      PROA C
ATOM   1654  NH1 ARG   123      -6.133  -5.865  29.442  1.00  0.00      PROA N
ATOM   1655 HH11 ARG   123      -5.714  -4.993  29.151  1.00  0.00      PROA H
ATOM   1656 HH12 ARG   123      -6.155  -6.120  30.419  1.00  0.00      PROA H
ATOM   1657  NH2 ARG   123      -7.243  -7.880  28.899  1.00  0.00      PROA N
ATOM   1658 HH21 ARG   123      -7.644  -8.496  28.206  1.00  0.00      PROA H
ATOM   1659 HH22 ARG   123      -7.262  -8.131  29.878  1.00  0.00      PROA H
ATOM   1660  C   ARG   123      -3.856  -7.690  23.081  1.00  0.00      PROA C
ATOM   1661  O   ARG   123      -2.633  -7.564  23.051  1.00  0.00      PROA O
ATOM   1662  N   ASP   124      -4.464  -8.874  22.914  1.00  0.00      PROA N
ATOM   1663  H   ASP   124      -5.470  -8.918  22.834  1.00  0.00      PROA H
ATOM   1664  CA  ASP   124      -3.836 -10.165  22.828  1.00  0.00      PROA C
ATOM   1665  HA  ASP   124      -3.180 -10.308  23.687  1.00  0.00      PROA H
ATOM   1666  CB  ASP   124      -4.841 -11.327  22.814  1.00  0.00      PROA C
ATOM   1667  HB2 ASP   124      -5.571 -11.168  22.020  1.00  0.00      PROA H
ATOM   1668  HB3 ASP   124      -4.312 -12.264  22.637  1.00  0.00      PROA H
ATOM   1669  CG  ASP   124      -5.545 -11.375  24.163  1.00  0.00      PROA C
ATOM   1670  OD1 ASP   124      -4.970 -10.855  25.156  1.00  0.00      PROA O
ATOM   1671  OD2 ASP   124      -6.674 -11.930  24.211  1.00  0.00      PROA O
ATOM   1672  C   ASP   124      -3.012 -10.296  21.580  1.00  0.00      PROA C
ATOM   1673  O   ASP   124      -2.568 -11.398  21.274  1.00  0.00      PROA O
ATOM   1674  N   VAL   125      -2.884  -9.244  20.749  1.00  0.00      PROA N
ATOM   1675  H   VAL   125      -3.293  -8.354  20.994  1.00  0.00      PROA H
ATOM   1676  CA  VAL   125      -2.161  -9.382  19.504  1.00  0.00      PROA C
ATOM   1677  HA  VAL   125      -2.093 -10.437  19.238  1.00  0.00      PROA H
ATOM   1678  CB  VAL   125      -2.837  -8.660  18.378  1.00  0.00      PROA C
ATOM   1679  HB  VAL   125      -2.950  -7.607  18.636  1.00  0.00      PROA H
ATOM   1680  CG1 VAL   125      -1.977  -8.794  17.115  1.00  0.00      PROA C
ATOM   1681 HG11 VAL   125      -1.864  -9.849  16.862  1.00  0.00      PROA H
ATOM   1682 HG12 VAL   125      -2.459  -8.273  16.289  1.00  0.00      PROA H
ATOM   1683 HG13 VAL   125      -0.994  -8.358  17.296  1.00  0.00      PROA H
ATOM   1684  CG2 VAL   125      -4.264  -9.210  18.229  1.00  0.00      PROA C
ATOM   1685 HG21 VAL   125      -4.815  -9.049  19.156  1.00  0.00      PROA H
ATOM   1686 HG22 VAL   125      -4.770  -8.694  17.413  1.00  0.00      PROA H
ATOM   1687 HG23 VAL   125      -4.222 -10.277  18.013  1.00  0.00      PROA H
ATOM   1688  C   VAL   125      -0.753  -8.839  19.581  1.00  0.00      PROA C
ATOM   1689  O   VAL   125      -0.458  -7.884  20.299  1.00  0.00      PROA O
ATOM   1690  N   PRO   126       0.131  -9.457  18.821  1.00  0.00      PROA N
ATOM   1691  CD  PRO   126      -0.012 -10.880  18.542  1.00  0.00      PROA C
ATOM   1692  HD2 PRO   126      -0.564 -11.014  17.612  1.00  0.00      PROA H
ATOM   1693  HD3 PRO   126      -0.554 -11.358  19.358  1.00  0.00      PROA H
ATOM   1694  CG  PRO   126       1.420 -11.430  18.428  1.00  0.00      PROA C
ATOM   1695  HG2 PRO   126       1.461 -12.174  17.632  1.00  0.00      PROA H
ATOM   1696  HG3 PRO   126       1.708 -11.893  19.372  1.00  0.00      PROA H
ATOM   1697  CB  PRO   126       2.277 -10.192  18.115  1.00  0.00      PROA C
ATOM   1698  HB2 PRO   126       2.354 -10.067  17.035  1.00  0.00      PROA H
ATOM   1699  HB3 PRO   126       3.273 -10.323  18.537  1.00  0.00      PROA H
ATOM   1700  CA  PRO   126       1.516  -9.044  18.774  1.00  0.00      PROA C
ATOM   1701  HA  PRO   126       1.929  -9.040  19.782  1.00  0.00      PROA H
ATOM   1702  C   PRO   126       1.675  -7.751  18.031  1.00  0.00      PROA C
ATOM   1703  O   PRO   126       0.836  -7.441  17.187  1.00  0.00      PROA O
ATOM   1704  N   THR   127       2.746  -6.988  18.330  1.00  0.00      PROA N
ATOM   1705  H   THR   127       3.421  -7.309  19.010  1.00  0.00      PROA H
ATOM   1706  CA  THR   127       2.989  -5.710  17.718  1.00  0.00      PROA C
ATOM   1707  HA  THR   127       2.122  -5.066  17.864  1.00  0.00      PROA H
ATOM   1708  CB  THR   127       4.183  -4.998  18.286  1.00  0.00      PROA C
ATOM   1709  HB  THR   127       4.263  -4.008  17.837  1.00  0.00      PROA H
ATOM   1710  CG2 THR   127       4.003  -4.870  19.804  1.00  0.00      PROA C
ATOM   1711 HG21 THR   127       3.920  -5.863  20.246  1.00  0.00      PROA H
ATOM   1712 HG22 THR   127       4.863  -4.354  20.230  1.00  0.00      PROA H
ATOM   1713 HG23 THR   127       3.097  -4.301  20.016  1.00  0.00      PROA H
ATOM   1714  OG1 THR   127       5.374  -5.715  17.996  1.00  0.00      PROA O
ATOM   1715  HG1 THR   127       6.127  -5.247  18.366  1.00  0.00      PROA H
ATOM   1716  C   THR   127       3.273  -5.878  16.258  1.00  0.00      PROA C
ATOM   1717  O   THR   127       2.821  -5.084  15.434  1.00  0.00      PROA O
ATOM   1718  N   TRP   128       4.045  -6.918  15.899  1.00  0.00      PROA N
ATOM   1719  H   TRP   128       4.348  -7.585  16.594  1.00  0.00      PROA H
ATOM   1720  CA  TRP   128       4.452  -7.099  14.535  1.00  0.00      PROA C
ATOM   1721  HA  TRP   128       4.911  -6.181  14.167  1.00  0.00      PROA H
ATOM   1722  CB  TRP   128       5.478  -8.236  14.349  1.00  0.00      PROA C
ATOM   1723  HB2 TRP   128       5.731  -8.328  13.293  1.00  0.00      PROA H
ATOM   1724  HB3 TRP   128       6.379  -8.010  14.920  1.00  0.00      PROA H
ATOM   1725  CG  TRP   128       5.038  -9.607  14.792  1.00  0.00      PROA C
ATOM   1726  CD1 TRP   128       5.111 -10.183  16.026  1.00  0.00      PROA C
ATOM   1727  HD1 TRP   128       5.508  -9.618  16.869  1.00  0.00      PROA H
ATOM   1728  NE1 TRP   128       4.632 -11.472  15.973  1.00  0.00      PROA N
ATOM   1729  HE1 TRP   128       4.574 -12.109  16.754  1.00  0.00      PROA H
ATOM   1730  CE2 TRP   128       4.248 -11.741  14.677  1.00  0.00      PROA C
ATOM   1731  CZ2 TRP   128       3.720 -12.868  14.114  1.00  0.00      PROA C
ATOM   1732  HZ2 TRP   128       3.538 -13.751  14.727  1.00  0.00      PROA H
ATOM   1733  CH2 TRP   128       3.436 -12.830  12.767  1.00  0.00      PROA C
ATOM   1734  HH2 TRP   128       3.016 -13.707  12.274  1.00  0.00      PROA H
ATOM   1735  CZ3 TRP   128       3.673 -11.699  12.015  1.00  0.00      PROA C
ATOM   1736  HZ3 TRP   128       3.438 -11.692  10.951  1.00  0.00      PROA H
ATOM   1737  CE3 TRP   128       4.207 -10.559  12.578  1.00  0.00      PROA C
ATOM   1738  HE3 TRP   128       4.387  -9.679  11.961  1.00  0.00      PROA H
ATOM   1739  CD2 TRP   128       4.486 -10.599  13.910  1.00  0.00      PROA C
ATOM   1740  C   TRP   128       3.257  -7.332  13.665  1.00  0.00      PROA C
ATOM   1741  O   TRP   128       3.204  -6.836  12.542  1.00  0.00      PROA O
ATOM   1742  N   GLU   129       2.259  -8.095  14.148  1.00  0.00      PROA N
ATOM   1743  H   GLU   129       2.335  -8.501  15.070  1.00  0.00      PROA H
ATOM   1744  CA  GLU   129       1.101  -8.315  13.329  1.00  0.00      PROA C
ATOM   1745  HA  GLU   129       1.402  -8.785  12.393  1.00  0.00      PROA H
ATOM   1746  CB  GLU   129       0.033  -9.221  13.956  1.00  0.00      PROA C
ATOM   1747  HB2 GLU   129       0.463 -10.201  14.161  1.00  0.00      PROA H
ATOM   1748  HB3 GLU   129      -0.320  -8.777  14.887  1.00  0.00      PROA H
ATOM   1749  CG  GLU   129      -1.166  -9.403  13.020  1.00  0.00      PROA C
ATOM   1750  HG2 GLU   129      -1.602  -8.430  12.794  1.00  0.00      PROA H
ATOM   1751  HG3 GLU   129      -0.838  -9.878  12.096  1.00  0.00      PROA H
ATOM   1752  CD  GLU   129      -2.196 -10.280  13.710  1.00  0.00      PROA C
ATOM   1753  OE1 GLU   129      -1.883 -10.805  14.811  1.00  0.00      PROA O
ATOM   1754  OE2 GLU   129      -3.313 -10.434  13.145  1.00  0.00      PROA O
ATOM   1755  C   GLU   129       0.433  -7.001  13.101  1.00  0.00      PROA C
ATOM   1756  O   GLU   129      -0.066  -6.733  12.009  1.00  0.00      PROA O
ATOM   1757  N   VAL   130       0.402  -6.143  14.139  1.00  0.00      PROA N
ATOM   1758  H   VAL   130       0.838  -6.394  15.015  1.00  0.00      PROA H
ATOM   1759  CA  VAL   130      -0.247  -4.871  14.012  1.00  0.00      PROA C
ATOM   1760  HA  VAL   130      -1.291  -5.021  13.737  1.00  0.00      PROA H
ATOM   1761  CB  VAL   130      -0.230  -4.056  15.273  1.00  0.00      PROA C
ATOM   1762  HB  VAL   130       0.795  -3.959  15.631  1.00  0.00      PROA H
ATOM   1763  CG1 VAL   130      -0.812  -2.671  14.945  1.00  0.00      PROA C
ATOM   1764 HG11 VAL   130      -1.834  -2.782  14.581  1.00  0.00      PROA H
ATOM   1765 HG12 VAL   130      -0.813  -2.054  15.844  1.00  0.00      PROA H
ATOM   1766 HG13 VAL   130      -0.204  -2.192  14.178  1.00  0.00      PROA H
ATOM   1767  CG2 VAL   130      -1.021  -4.803  16.362  1.00  0.00      PROA C
ATOM   1768 HG21 VAL   130      -0.559  -5.773  16.546  1.00  0.00      PROA H
ATOM   1769 HG22 VAL   130      -1.015  -4.218  17.282  1.00  0.00      PROA H
ATOM   1770 HG23 VAL   130      -2.049  -4.947  16.031  1.00  0.00      PROA H
ATOM   1771  C   VAL   130       0.450  -4.077  12.950  1.00  0.00      PROA C
ATOM   1772  O   VAL   130      -0.190  -3.360  12.182  1.00  0.00      PROA O
ATOM   1773  N   ASN   131       1.790  -4.173  12.885  1.00  0.00      PROA N
ATOM   1774  H   ASN   131       2.284  -4.778  13.526  1.00  0.00      PROA H
ATOM   1775  CA  ASN   131       2.533  -3.424  11.913  1.00  0.00      PROA C
ATOM   1776  HA  ASN   131       2.312  -2.363  12.025  1.00  0.00      PROA H
ATOM   1777  CB  ASN   131       4.054  -3.609  12.063  1.00  0.00      PROA C
ATOM   1778  HB2 ASN   131       4.299  -4.670  12.009  1.00  0.00      PROA H
ATOM   1779  HB3 ASN   131       4.566  -3.077  11.261  1.00  0.00      PROA H
ATOM   1780  CG  ASN   131       4.454  -3.040  13.419  1.00  0.00      PROA C
ATOM   1781  OD1 ASN   131       4.128  -1.900  13.748  1.00  0.00      PROA O
ATOM   1782  ND2 ASN   131       5.169  -3.861  14.235  1.00  0.00      PROA N
ATOM   1783 HD21 ASN   131       5.460  -3.535  15.145  1.00  0.00      PROA H
ATOM   1784 HD22 ASN   131       5.405  -4.793  13.926  1.00  0.00      PROA H
ATOM   1785  C   ASN   131       2.144  -3.882  10.536  1.00  0.00      PROA C
ATOM   1786  O   ASN   131       1.965  -3.067   9.633  1.00  0.00      PROA O
ATOM   1787  N   ILE   132       1.991  -5.205  10.339  1.00  0.00      PROA N
ATOM   1788  H   ILE   132       2.100  -5.846  11.112  1.00  0.00      PROA H
ATOM   1789  CA  ILE   132       1.671  -5.728   9.039  1.00  0.00      PROA C
ATOM   1790  HA  ILE   132       2.403  -5.374   8.314  1.00  0.00      PROA H
ATOM   1791  CB  ILE   132       1.673  -7.228   8.996  1.00  0.00      PROA C
ATOM   1792  HB  ILE   132       1.026  -7.616   9.782  1.00  0.00      PROA H
ATOM   1793  CG2 ILE   132       1.153  -7.661   7.616  1.00  0.00      PROA C
ATOM   1794 HG21 ILE   132       1.804  -7.260   6.839  1.00  0.00      PROA H
ATOM   1795 HG22 ILE   132       1.144  -8.750   7.555  1.00  0.00      PROA H
ATOM   1796 HG23 ILE   132       0.141  -7.282   7.473  1.00  0.00      PROA H
ATOM   1797  CG1 ILE   132       3.079  -7.767   9.314  1.00  0.00      PROA C
ATOM   1798 HG12 ILE   132       3.749  -7.549   8.482  1.00  0.00      PROA H
ATOM   1799 HG13 ILE   132       3.456  -7.290  10.219  1.00  0.00      PROA H
ATOM   1800  CD1 ILE   132       3.123  -9.276   9.546  1.00  0.00      PROA C
ATOM   1801 HD11 ILE   132       2.773  -9.792   8.651  1.00  0.00      PROA H
ATOM   1802 HD12 ILE   132       4.146  -9.581   9.764  1.00  0.00      PROA H
ATOM   1803 HD13 ILE   132       2.480  -9.533  10.387  1.00  0.00      PROA H
ATOM   1804  C   ILE   132       0.316  -5.227   8.628  1.00  0.00      PROA C
ATOM   1805  O   ILE   132       0.111  -4.843   7.476  1.00  0.00      PROA O
ATOM   1806  N   LEU   133      -0.651  -5.223   9.563  1.00  0.00      PROA N
ATOM   1807  H   LEU   133      -0.448  -5.541  10.500  1.00  0.00      PROA H
ATOM   1808  CA  LEU   133      -1.977  -4.771   9.255  1.00  0.00      PROA C
ATOM   1809  HA  LEU   133      -2.377  -5.355   8.426  1.00  0.00      PROA H
ATOM   1810  CB  LEU   133      -2.942  -4.912  10.439  1.00  0.00      PROA C
ATOM   1811  HB2 LEU   133      -2.465  -4.537  11.344  1.00  0.00      PROA H
ATOM   1812  HB3 LEU   133      -3.847  -4.338  10.241  1.00  0.00      PROA H
ATOM   1813  CG  LEU   133      -3.362  -6.368  10.703  1.00  0.00      PROA C
ATOM   1814  HG  LEU   133      -2.474  -6.992  10.796  1.00  0.00      PROA H
ATOM   1815  CD1 LEU   133      -4.177  -6.485  11.995  1.00  0.00      PROA C
ATOM   1816 HD11 LEU   133      -5.076  -5.874  11.915  1.00  0.00      PROA H
ATOM   1817 HD12 LEU   133      -4.459  -7.526  12.154  1.00  0.00      PROA H
ATOM   1818 HD13 LEU   133      -3.576  -6.140  12.836  1.00  0.00      PROA H
ATOM   1819  CD2 LEU   133      -4.128  -6.941   9.501  1.00  0.00      PROA C
ATOM   1820 HD21 LEU   133      -3.491  -6.914   8.617  1.00  0.00      PROA H
ATOM   1821 HD22 LEU   133      -4.416  -7.971   9.710  1.00  0.00      PROA H
ATOM   1822 HD23 LEU   133      -5.023  -6.344   9.321  1.00  0.00      PROA H
ATOM   1823  C   LEU   133      -1.929  -3.327   8.870  1.00  0.00      PROA C
ATOM   1824  O   LEU   133      -2.633  -2.902   7.956  1.00  0.00      PROA O
ATOM   1825  N   LYS   134      -1.103  -2.519   9.559  1.00  0.00      PROA N
ATOM   1826  H   LYS   134      -0.530  -2.896  10.300  1.00  0.00      PROA H
ATOM   1827  CA  LYS   134      -1.071  -1.131   9.206  1.00  0.00      PROA C
ATOM   1828  HA  LYS   134      -2.090  -0.754   9.117  1.00  0.00      PROA H
ATOM   1829  CB  LYS   134      -0.341  -0.249  10.243  1.00  0.00      PROA C
ATOM   1830  HB2 LYS   134      -0.192   0.749   9.830  1.00  0.00      PROA H
ATOM   1831  HB3 LYS   134      -0.942  -0.180  11.150  1.00  0.00      PROA H
ATOM   1832  CG  LYS   134       1.038  -0.715  10.699  1.00  0.00      PROA C
ATOM   1833  HG2 LYS   134       0.974  -1.740  11.064  1.00  0.00      PROA H
ATOM   1834  HG3 LYS   134       1.733  -0.672   9.860  1.00  0.00      PROA H
ATOM   1835  CD  LYS   134       1.598   0.160  11.827  1.00  0.00      PROA C
ATOM   1836  HD2 LYS   134       2.621  -0.143  12.050  1.00  0.00      PROA H
ATOM   1837  HD3 LYS   134       1.589   1.205  11.516  1.00  0.00      PROA H
ATOM   1838  CE  LYS   134       0.773   0.037  13.113  1.00  0.00      PROA C
ATOM   1839  HE2 LYS   134      -0.179   0.553  12.986  1.00  0.00      PROA H
ATOM   1840  HE3 LYS   134       0.589  -1.016  13.328  1.00  0.00      PROA H
ATOM   1841  NZ  LYS   134       1.489   0.637  14.259  1.00  0.00      PROA N
ATOM   1842  HZ1 LYS   134       1.659   1.615  14.075  1.00  0.00      PROA H
ATOM   1843  HZ2 LYS   134       0.927   0.544  15.094  1.00  0.00      PROA H
ATOM   1844  HZ3 LYS   134       2.370   0.162  14.392  1.00  0.00      PROA H
ATOM   1845  C   LYS   134      -0.558  -0.980   7.807  1.00  0.00      PROA C
ATOM   1846  O   LYS   134      -1.047  -0.143   7.051  1.00  0.00      PROA O
ATOM   1847  N   SER   135       0.419  -1.815   7.406  1.00  0.00      PROA N
ATOM   1848  H   SER   135       0.783  -2.509   8.042  1.00  0.00      PROA H
ATOM   1849  CA  SER   135       0.955  -1.733   6.074  1.00  0.00      PROA C
ATOM   1850  HA  SER   135       1.324  -0.724   5.892  1.00  0.00      PROA H
ATOM   1851  CB  SER   135       2.121  -2.707   5.841  1.00  0.00      PROA C
ATOM   1852  HB2 SER   135       2.926  -2.487   6.543  1.00  0.00      PROA H
ATOM   1853  HB3 SER   135       1.777  -3.730   5.994  1.00  0.00      PROA H
ATOM   1854  OG  SER   135       2.611  -2.574   4.514  1.00  0.00      PROA O
ATOM   1855  HG  SER   135       3.338  -3.185   4.379  1.00  0.00      PROA H
ATOM   1856  C   SER   135      -0.113  -2.080   5.077  1.00  0.00      PROA C
ATOM   1857  O   SER   135      -0.231  -1.435   4.035  1.00  0.00      PROA O
ATOM   1858  N   ILE   136      -0.922  -3.119   5.369  1.00  0.00      PROA N
ATOM   1859  H   ILE   136      -0.831  -3.597   6.254  1.00  0.00      PROA H
ATOM   1860  CA  ILE   136      -1.922  -3.568   4.439  1.00  0.00      PROA C
ATOM   1861  HA  ILE   136      -1.457  -3.765   3.472  1.00  0.00      PROA H
ATOM   1862  CB  ILE   136      -2.606  -4.829   4.885  1.00  0.00      PROA C
ATOM   1863  HB  ILE   136      -2.942  -4.716   5.916  1.00  0.00      PROA H
ATOM   1864  CG2 ILE   136      -3.812  -5.076   3.962  1.00  0.00      PROA C
ATOM   1865 HG21 ILE   136      -3.466  -5.181   2.934  1.00  0.00      PROA H
ATOM   1866 HG22 ILE   136      -4.324  -5.987   4.269  1.00  0.00      PROA H
ATOM   1867 HG23 ILE   136      -4.499  -4.233   4.029  1.00  0.00      PROA H
ATOM   1868  CG1 ILE   136      -1.605  -5.993   4.926  1.00  0.00      PROA C
ATOM   1869 HG12 ILE   136      -1.342  -6.283   3.909  1.00  0.00      PROA H
ATOM   1870 HG13 ILE   136      -0.706  -5.681   5.458  1.00  0.00      PROA H
ATOM   1871  CD1 ILE   136      -2.123  -7.245   5.625  1.00  0.00      PROA C
ATOM   1872 HD11 ILE   136      -3.011  -7.608   5.109  1.00  0.00      PROA H
ATOM   1873 HD12 ILE   136      -1.352  -8.016   5.609  1.00  0.00      PROA H
ATOM   1874 HD13 ILE   136      -2.375  -7.006   6.658  1.00  0.00      PROA H
ATOM   1875  C   ILE   136      -2.981  -2.522   4.249  1.00  0.00      PROA C
ATOM   1876  O   ILE   136      -3.367  -2.222   3.121  1.00  0.00      PROA O
ATOM   1877  N   VAL   137      -3.475  -1.940   5.356  1.00  0.00      PROA N
ATOM   1878  H   VAL   137      -3.084  -2.162   6.260  1.00  0.00      PROA H
ATOM   1879  CA  VAL   137      -4.558  -0.995   5.325  1.00  0.00      PROA C
ATOM   1880  HA  VAL   137      -5.361  -1.381   4.697  1.00  0.00      PROA H
ATOM   1881  CB  VAL   137      -5.146  -0.711   6.681  1.00  0.00      PROA C
ATOM   1882  HB  VAL   137      -5.284  -1.648   7.221  1.00  0.00      PROA H
ATOM   1883  CG1 VAL   137      -4.199   0.199   7.475  1.00  0.00      PROA C
ATOM   1884 HG11 VAL   137      -4.060   1.137   6.937  1.00  0.00      PROA H
ATOM   1885 HG12 VAL   137      -4.627   0.402   8.456  1.00  0.00      PROA H
ATOM   1886 HG13 VAL   137      -3.235  -0.296   7.595  1.00  0.00      PROA H
ATOM   1887  CG2 VAL   137      -6.555  -0.132   6.482  1.00  0.00      PROA C
ATOM   1888 HG21 VAL   137      -7.173  -0.855   5.950  1.00  0.00      PROA H
ATOM   1889 HG22 VAL   137      -7.001   0.081   7.453  1.00  0.00      PROA H
ATOM   1890 HG23 VAL   137      -6.491   0.788   5.901  1.00  0.00      PROA H
ATOM   1891  C   VAL   137      -4.144   0.313   4.714  1.00  0.00      PROA C
ATOM   1892  O   VAL   137      -4.970   1.038   4.162  1.00  0.00      PROA O
ATOM   1893  N   GLY   138      -2.849   0.659   4.802  1.00  0.00      PROA N
ATOM   1894  H   GLY   138      -2.180   0.013   5.196  1.00  0.00      PROA H
ATOM   1895  CA  GLY   138      -2.361   1.932   4.354  1.00  0.00      PROA C
ATOM   1896  HA2 GLY   138      -2.829   2.727   4.935  1.00  0.00      PROA H
ATOM   1897  HA3 GLY   138      -1.280   1.975   4.487  1.00  0.00      PROA H
ATOM   1898  C   GLY   138      -2.681   2.136   2.902  1.00  0.00      PROA C
ATOM   1899  O   GLY   138      -2.791   3.270   2.444  1.00  0.00      PROA O
ATOM   1900  N   GLN   139      -2.783   1.044   2.128  1.00  0.00      PROA N
ATOM   1901  H   GLN   139      -2.691   0.124   2.536  1.00  0.00      PROA H
ATOM   1902  CA  GLN   139      -3.021   1.090   0.708  1.00  0.00      PROA C
ATOM   1903  HA  GLN   139      -2.273   1.725   0.233  1.00  0.00      PROA H
ATOM   1904  CB  GLN   139      -2.946  -0.302   0.051  1.00  0.00      PROA C
ATOM   1905  HB2 GLN   139      -3.726  -0.942   0.464  1.00  0.00      PROA H
ATOM   1906  HB3 GLN   139      -3.089  -0.204  -1.026  1.00  0.00      PROA H
ATOM   1907  CG  GLN   139      -1.605  -1.004   0.276  1.00  0.00      PROA C
ATOM   1908  HG2 GLN   139      -1.484  -1.224   1.337  1.00  0.00      PROA H
ATOM   1909  HG3 GLN   139      -1.581  -1.933  -0.292  1.00  0.00      PROA H
ATOM   1910  CD  GLN   139      -0.493  -0.079  -0.193  1.00  0.00      PROA C
ATOM   1911  OE1 GLN   139      -0.545   0.473  -1.291  1.00  0.00      PROA O
ATOM   1912  NE2 GLN   139       0.543   0.102   0.671  1.00  0.00      PROA N
ATOM   1913 HE21 GLN   139       1.311   0.705   0.415  1.00  0.00      PROA H
ATOM   1914 HE22 GLN   139       0.538  -0.368   1.565  1.00  0.00      PROA H
ATOM   1915  C   GLN   139      -4.378   1.660   0.386  1.00  0.00      PROA C
ATOM   1916  O   GLN   139      -4.583   2.197  -0.702  1.00  0.00      PROA O
ATOM   1917  N   LEU   140      -5.363   1.474   1.282  1.00  0.00      PROA N
ATOM   1918  H   LEU   140      -5.172   0.990   2.148  1.00  0.00      PROA H
ATOM   1919  CA  LEU   140      -6.710   1.938   1.076  1.00  0.00      PROA C
ATOM   1920  HA  LEU   140      -7.011   1.733   0.049  1.00  0.00      PROA H
ATOM   1921  CB  LEU   140      -7.764   1.283   1.987  1.00  0.00      PROA C
ATOM   1922  HB2 LEU   140      -7.451   1.371   3.027  1.00  0.00      PROA H
ATOM   1923  HB3 LEU   140      -8.723   1.784   1.852  1.00  0.00      PROA H
ATOM   1924  CG  LEU   140      -7.958  -0.214   1.671  1.00  0.00      PROA C
ATOM   1925  HG  LEU   140      -7.975  -0.359   0.590  1.00  0.00      PROA H
ATOM   1926  CD1 LEU   140      -6.825  -1.068   2.256  1.00  0.00      PROA C
ATOM   1927 HD11 LEU   140      -6.799  -0.946   3.339  1.00  0.00      PROA H
ATOM   1928 HD12 LEU   140      -6.996  -2.117   2.013  1.00  0.00      PROA H
ATOM   1929 HD13 LEU   140      -5.873  -0.748   1.833  1.00  0.00      PROA H
ATOM   1930  CD2 LEU   140      -9.367  -0.707   2.027  1.00  0.00      PROA C
ATOM   1931 HD21 LEU   140     -10.105  -0.144   1.456  1.00  0.00      PROA H
ATOM   1932 HD22 LEU   140      -9.453  -1.767   1.785  1.00  0.00      PROA H
ATOM   1933 HD23 LEU   140      -9.544  -0.562   3.092  1.00  0.00      PROA H
ATOM   1934  C   LEU   140      -6.842   3.436   1.182  1.00  0.00      PROA C
ATOM   1935  O   LEU   140      -7.859   3.992   0.769  1.00  0.00      PROA O
ATOM   1936  N   GLN   141      -5.879   4.134   1.812  1.00  0.00      PROA N
ATOM   1937  H   GLN   141      -5.043   3.666   2.133  1.00  0.00      PROA H
ATOM   1938  CA  GLN   141      -6.070   5.546   2.013  1.00  0.00      PROA C
ATOM   1939  HA  GLN   141      -7.098   5.734   2.322  1.00  0.00      PROA H
ATOM   1940  CB  GLN   141      -5.143   6.135   3.093  1.00  0.00      PROA C
ATOM   1941  HB2 GLN   141      -5.203   5.526   3.995  1.00  0.00      PROA H
ATOM   1942  HB3 GLN   141      -4.116   6.143   2.727  1.00  0.00      PROA H
ATOM   1943  CG  GLN   141      -5.490   7.571   3.495  1.00  0.00      PROA C
ATOM   1944  HG2 GLN   141      -5.440   8.217   2.618  1.00  0.00      PROA H
ATOM   1945  HG3 GLN   141      -6.497   7.600   3.910  1.00  0.00      PROA H
ATOM   1946  CD  GLN   141      -4.478   8.025   4.539  1.00  0.00      PROA C
ATOM   1947  OE1 GLN   141      -3.293   7.704   4.449  1.00  0.00      PROA O
ATOM   1948  NE2 GLN   141      -4.947   8.792   5.558  1.00  0.00      PROA N
ATOM   1949 HE21 GLN   141      -4.314   9.117   6.275  1.00  0.00      PROA H
ATOM   1950 HE22 GLN   141      -5.927   9.033   5.595  1.00  0.00      PROA H
ATOM   1951  C   GLN   141      -5.861   6.317   0.737  1.00  0.00      PROA C
ATOM   1952  O   GLN   141      -4.760   6.368   0.194  1.00  0.00      PROA O
ATOM   1953  N   VAL   142      -6.948   6.946   0.233  1.00  0.00      PROA N
ATOM   1954  H   VAL   142      -7.844   6.850   0.688  1.00  0.00      PROA H
ATOM   1955  CA  VAL   142      -6.897   7.767  -0.947  1.00  0.00      PROA C
ATOM   1956  HA  VAL   142      -5.870   7.823  -1.307  1.00  0.00      PROA H
ATOM   1957  CB  VAL   142      -7.741   7.247  -2.077  1.00  0.00      PROA C
ATOM   1958  HB  VAL   142      -8.771   7.136  -1.740  1.00  0.00      PROA H
ATOM   1959  CG1 VAL   142      -7.680   8.249  -3.243  1.00  0.00      PROA C
ATOM   1960 HG11 VAL   142      -6.647   8.359  -3.574  1.00  0.00      PROA H
ATOM   1961 HG12 VAL   142      -8.289   7.883  -4.069  1.00  0.00      PROA H
ATOM   1962 HG13 VAL   142      -8.060   9.215  -2.912  1.00  0.00      PROA H
ATOM   1963  CG2 VAL   142      -7.257   5.838  -2.455  1.00  0.00      PROA C
ATOM   1964 HG21 VAL   142      -7.351   5.178  -1.593  1.00  0.00      PROA H
ATOM   1965 HG22 VAL   142      -7.864   5.453  -3.275  1.00  0.00      PROA H
ATOM   1966 HG23 VAL   142      -6.214   5.883  -2.767  1.00  0.00      PROA H
ATOM   1967  C   VAL   142      -7.475   9.096  -0.564  1.00  0.00      PROA C
ATOM   1968  O   VAL   142      -8.548   9.160   0.040  1.00  0.00      PROA O
ATOM   1969  N   ASP   143      -6.767  10.194  -0.907  1.00  0.00      PROA N
ATOM   1970  H   ASP   143      -5.905  10.097  -1.424  1.00  0.00      PROA H
ATOM   1971  CA  ASP   143      -7.213  11.515  -0.552  1.00  0.00      PROA C
ATOM   1972  HA  ASP   143      -8.116  11.443   0.053  1.00  0.00      PROA H
ATOM   1973  CB  ASP   143      -6.147  12.278   0.257  1.00  0.00      PROA C
ATOM   1974  HB2 ASP   143      -5.599  11.579   0.888  1.00  0.00      PROA H
ATOM   1975  HB3 ASP   143      -5.455  12.770  -0.426  1.00  0.00      PROA H
ATOM   1976  CG  ASP   143      -6.820  13.325   1.132  1.00  0.00      PROA C
ATOM   1977  OD1 ASP   143      -8.077  13.304   1.228  1.00  0.00      PROA O
ATOM   1978  OD2 ASP   143      -6.082  14.148   1.737  1.00  0.00      PROA O
ATOM   1979  C   ASP   143      -7.457  12.275  -1.831  1.00  0.00      PROA C
ATOM   1980  O   ASP   143      -6.523  12.779  -2.455  1.00  0.00      PROA O
ATOM   1981  N   THR   144      -8.720  12.283  -2.309  1.00  0.00      PROA N
ATOM   1982  H   THR   144      -9.447  11.779  -1.823  1.00  0.00      PROA H
ATOM   1983  CA  THR   144      -9.127  12.980  -3.505  1.00  0.00      PROA C
ATOM   1984  HA  THR   144      -8.321  12.948  -4.237  1.00  0.00      PROA H
ATOM   1985  CB  THR   144     -10.348  12.359  -4.117  1.00  0.00      PROA C
ATOM   1986  HB  THR   144     -10.622  12.908  -5.018  1.00  0.00      PROA H
ATOM   1987  CG2 THR   144     -10.027  10.897  -4.471  1.00  0.00      PROA C
ATOM   1988 HG21 THR   144      -9.750  10.356  -3.566  1.00  0.00      PROA H
ATOM   1989 HG22 THR   144     -10.905  10.430  -4.918  1.00  0.00      PROA H
ATOM   1990 HG23 THR   144      -9.200  10.867  -5.179  1.00  0.00      PROA H
ATOM   1991  OG1 THR   144     -11.439  12.416  -3.209  1.00  0.00      PROA O
ATOM   1992  HG1 THR   144     -12.212  12.016  -3.613  1.00  0.00      PROA H
ATOM   1993  C   THR   144      -9.417  14.445  -3.305  1.00  0.00      PROA C
ATOM   1994  O   THR   144      -9.161  15.268  -4.181  1.00  0.00      PROA O
ATOM   1995  N   GLN   145     -10.048  14.776  -2.167  1.00  0.00      PROA N
ATOM   1996  H   GLN   145     -10.240  14.069  -1.472  1.00  0.00      PROA H
ATOM   1997  CA  GLN   145     -10.526  16.068  -1.754  1.00  0.00      PROA C
ATOM   1998  HA  GLN   145     -10.973  16.580  -2.605  1.00  0.00      PROA H
ATOM   1999  CB  GLN   145     -11.577  15.908  -0.652  1.00  0.00      PROA C
ATOM   2000  HB2 GLN   145     -11.149  15.348   0.180  1.00  0.00      PROA H
ATOM   2001  HB3 GLN   145     -11.892  16.891  -0.304  1.00  0.00      PROA H
ATOM   2002  CG  GLN   145     -12.794  15.153  -1.191  1.00  0.00      PROA C
ATOM   2003  HG2 GLN   145     -13.402  15.827  -1.794  1.00  0.00      PROA H
ATOM   2004  HG3 GLN   145     -12.461  14.317  -1.806  1.00  0.00      PROA H
ATOM   2005  CD  GLN   145     -13.596  14.644  -0.013  1.00  0.00      PROA C
ATOM   2006  OE1 GLN   145     -13.069  14.498   1.089  1.00  0.00      PROA O
ATOM   2007  NE2 GLN   145     -14.905  14.359  -0.248  1.00  0.00      PROA N
ATOM   2008 HE21 GLN   145     -15.487  14.016   0.503  1.00  0.00      PROA H
ATOM   2009 HE22 GLN   145     -15.289  14.492  -1.173  1.00  0.00      PROA H
ATOM   2010  C   GLN   145      -9.433  16.989  -1.295  1.00  0.00      PROA C
ATOM   2011  O   GLN   145      -9.635  18.200  -1.245  1.00  0.00      PROA O
ATOM   2012  N   GLY   146      -8.274  16.456  -0.868  1.00  0.00      PROA N
ATOM   2013  H   GLY   146      -8.140  15.456  -0.891  1.00  0.00      PROA H
ATOM   2014  CA  GLY   146      -7.234  17.320  -0.381  1.00  0.00      PROA C
ATOM   2015  HA2 GLY   146      -6.275  16.806  -0.444  1.00  0.00      PROA H
ATOM   2016  HA3 GLY   146      -7.201  18.226  -0.985  1.00  0.00      PROA H
ATOM   2017  C   GLY   146      -7.529  17.672   1.048  1.00  0.00      PROA C
ATOM   2018  O   GLY   146      -7.358  18.816   1.465  1.00  0.00      PROA O
ATOM   2019  N   GLU   147      -7.990  16.683   1.838  1.00  0.00      PROA N
ATOM   2020  H   GLU   147      -8.100  15.750   1.466  1.00  0.00      PROA H
ATOM   2021  CA  GLU   147      -8.334  16.910   3.212  1.00  0.00      PROA C
ATOM   2022  HA  GLU   147      -9.104  17.680   3.272  1.00  0.00      PROA H
ATOM   2023  CB  GLU   147      -8.876  15.643   3.900  1.00  0.00      PROA C
ATOM   2024  HB2 GLU   147      -9.437  15.049   3.178  1.00  0.00      PROA H
ATOM   2025  HB3 GLU   147      -8.044  15.054   4.285  1.00  0.00      PROA H
ATOM   2026  CG  GLU   147      -9.815  15.915   5.080  1.00  0.00      PROA C
ATOM   2027  HG2 GLU   147     -10.370  16.836   4.899  1.00  0.00      PROA H
ATOM   2028  HG3 GLU   147     -10.515  15.086   5.188  1.00  0.00      PROA H
ATOM   2029  CD  GLU   147      -9.029  16.064   6.374  1.00  0.00      PROA C
ATOM   2030  OE1 GLU   147      -7.832  15.670   6.394  1.00  0.00      PROA O
ATOM   2031  OE2 GLU   147      -9.625  16.567   7.364  1.00  0.00      PROA O
ATOM   2032  C   GLU   147      -7.106  17.361   3.948  1.00  0.00      PROA C
ATOM   2033  O   GLU   147      -7.178  18.279   4.764  1.00  0.00      PROA O
ATOM   2034  N   ASN   148      -5.939  16.737   3.679  1.00  0.00      PROA N
ATOM   2035  H   ASN   148      -5.914  15.978   3.014  1.00  0.00      PROA H
ATOM   2036  CA  ASN   148      -4.730  17.154   4.342  1.00  0.00      PROA C
ATOM   2037  HA  ASN   148      -4.955  17.423   5.374  1.00  0.00      PROA H
ATOM   2038  CB  ASN   148      -3.651  16.057   4.368  1.00  0.00      PROA C
ATOM   2039  HB2 ASN   148      -3.451  15.719   3.352  1.00  0.00      PROA H
ATOM   2040  HB3 ASN   148      -2.735  16.458   4.804  1.00  0.00      PROA H
ATOM   2041  CG  ASN   148      -4.162  14.899   5.210  1.00  0.00      PROA C
ATOM   2042  OD1 ASN   148      -5.123  15.039   5.964  1.00  0.00      PROA O
ATOM   2043  ND2 ASN   148      -3.498  13.719   5.081  1.00  0.00      PROA N
ATOM   2044 HD21 ASN   148      -3.794  12.915   5.615  1.00  0.00      PROA H
ATOM   2045 HD22 ASN   148      -2.711  13.652   4.451  1.00  0.00      PROA H
ATOM   2046  C   ASN   148      -4.183  18.274   3.517  1.00  0.00      PROA C
ATOM   2047  O   ASN   148      -3.279  18.075   2.703  1.00  0.00      PROA O
ATOM   2048  N   ALA   149      -4.708  19.495   3.733  1.00  0.00      PROA N
ATOM   2049  H   ALA   149      -5.370  19.634   4.484  1.00  0.00      PROA H
ATOM   2050  CA  ALA   149      -4.344  20.613   2.911  1.00  0.00      PROA C
ATOM   2051  HA  ALA   149      -4.324  20.304   1.865  1.00  0.00      PROA H
ATOM   2052  CB  ALA   149      -5.320  21.794   3.026  1.00  0.00      PROA C
ATOM   2053  HB1 ALA   149      -5.349  22.142   4.059  1.00  0.00      PROA H
ATOM   2054  HB2 ALA   149      -4.986  22.606   2.379  1.00  0.00      PROA H
ATOM   2055  HB3 ALA   149      -6.316  21.474   2.722  1.00  0.00      PROA H
ATOM   2056  C   ALA   149      -2.977  21.126   3.240  1.00  0.00      PROA C
ATOM   2057  O   ALA   149      -2.615  21.317   4.401  1.00  0.00      PROA O
ATOM   2058  N   VAL   150      -2.162  21.290   2.180  1.00  0.00      PROA N
ATOM   2059  H   VAL   150      -2.449  20.966   1.267  1.00  0.00      PROA H
ATOM   2060  CA  VAL   150      -0.868  21.907   2.222  1.00  0.00      PROA C
ATOM   2061  HA  VAL   150      -0.356  21.617   3.140  1.00  0.00      PROA H
ATOM   2062  CB  VAL   150       0.017  21.520   1.072  1.00  0.00      PROA C
ATOM   2063  HB  VAL   150      -0.523  21.655   0.135  1.00  0.00      PROA H
ATOM   2064  CG1 VAL   150       1.272  22.410   1.077  1.00  0.00      PROA C
ATOM   2065 HG11 VAL   150       1.811  22.274   2.014  1.00  0.00      PROA H
ATOM   2066 HG12 VAL   150       1.918  22.132   0.243  1.00  0.00      PROA H
ATOM   2067 HG13 VAL   150       0.978  23.454   0.975  1.00  0.00      PROA H
ATOM   2068  CG2 VAL   150       0.353  20.030   1.226  1.00  0.00      PROA C
ATOM   2069 HG21 VAL   150      -0.567  19.446   1.210  1.00  0.00      PROA H
ATOM   2070 HG22 VAL   150       0.997  19.715   0.405  1.00  0.00      PROA H
ATOM   2071 HG23 VAL   150       0.869  19.869   2.173  1.00  0.00      PROA H
ATOM   2072  C   VAL   150      -1.019  23.391   2.220  1.00  0.00      PROA C
ATOM   2073  O   VAL   150      -0.152  24.079   2.733  1.00  0.00      PROA O
ATOM   2074  N   LYS   151      -2.082  23.908   1.573  1.00  0.00      PROA N
ATOM   2075  H   LYS   151      -2.751  23.294   1.129  1.00  0.00      PROA H
ATOM   2076  CA  LYS   151      -2.428  25.301   1.410  1.00  0.00      PROA C
ATOM   2077  HA  LYS   151      -3.245  25.554   2.085  1.00  0.00      PROA H
ATOM   2078  CB  LYS   151      -1.313  26.324   1.697  1.00  0.00      PROA C
ATOM   2079  HB2 LYS   151      -0.368  25.952   1.303  1.00  0.00      PROA H
ATOM   2080  HB3 LYS   151      -1.558  27.272   1.219  1.00  0.00      PROA H
ATOM   2081  CG  LYS   151      -1.115  26.597   3.189  1.00  0.00      PROA C
ATOM   2082  HG2 LYS   151      -1.929  27.223   3.556  1.00  0.00      PROA H
ATOM   2083  HG3 LYS   151      -1.110  25.654   3.734  1.00  0.00      PROA H
ATOM   2084  CD  LYS   151       0.191  27.316   3.516  1.00  0.00      PROA C
ATOM   2085  HD2 LYS   151       1.033  26.713   3.177  1.00  0.00      PROA H
ATOM   2086  HD3 LYS   151       0.210  28.283   3.012  1.00  0.00      PROA H
ATOM   2087  CE  LYS   151       0.368  27.566   5.012  1.00  0.00      PROA C
ATOM   2088  HE2 LYS   151       0.355  26.614   5.544  1.00  0.00      PROA H
ATOM   2089  HE3 LYS   151       1.320  28.066   5.188  1.00  0.00      PROA H
ATOM   2090  NZ  LYS   151      -0.737  28.421   5.501  1.00  0.00      PROA N
ATOM   2091  HZ1 LYS   151      -1.619  27.957   5.339  1.00  0.00      PROA H
ATOM   2092  HZ2 LYS   151      -0.621  28.587   6.491  1.00  0.00      PROA H
ATOM   2093  HZ3 LYS   151      -0.724  29.302   5.008  1.00  0.00      PROA H
ATOM   2094  C   LYS   151      -2.759  25.421  -0.037  1.00  0.00      PROA C
ATOM   2095  O   LYS   151      -3.161  26.480  -0.515  1.00  0.00      PROA O
ATOM   2096  N   VAL   152      -2.514  24.308  -0.761  1.00  0.00      PROA N
ATOM   2097  H   VAL   152      -2.107  23.497  -0.318  1.00  0.00      PROA H
ATOM   2098  CA  VAL   152      -2.762  24.087  -2.160  1.00  0.00      PROA C
ATOM   2099  HA  VAL   152      -2.467  24.970  -2.726  1.00  0.00      PROA H
ATOM   2100  CB  VAL   152      -1.994  22.916  -2.691  1.00  0.00      PROA C
ATOM   2101  HB  VAL   152      -2.247  22.024  -2.118  1.00  0.00      PROA H
ATOM   2102  CG1 VAL   152      -2.370  22.712  -4.166  1.00  0.00      PROA C
ATOM   2103 HG11 VAL   152      -2.119  23.609  -4.733  1.00  0.00      PROA H
ATOM   2104 HG12 VAL   152      -1.819  21.862  -4.568  1.00  0.00      PROA H
ATOM   2105 HG13 VAL   152      -3.440  22.521  -4.246  1.00  0.00      PROA H
ATOM   2106  CG2 VAL   152      -0.496  23.171  -2.462  1.00  0.00      PROA C
ATOM   2107 HG21 VAL   152      -0.306  23.286  -1.394  1.00  0.00      PROA H
ATOM   2108 HG22 VAL   152       0.079  22.327  -2.843  1.00  0.00      PROA H
ATOM   2109 HG23 VAL   152      -0.197  24.079  -2.984  1.00  0.00      PROA H
ATOM   2110  C   VAL   152      -4.220  23.831  -2.423  1.00  0.00      PROA C
ATOM   2111  O   VAL   152      -4.702  24.029  -3.536  1.00  0.00      PROA O
ATOM   2112  N   ASN   153      -4.948  23.331  -1.408  1.00  0.00      PROA N
ATOM   2113  H   ASN   153      -4.538  23.239  -0.490  1.00  0.00      PROA H
ATOM   2114  CA  ASN   153      -6.317  22.901  -1.531  1.00  0.00      PROA C
ATOM   2115  HA  ASN   153      -6.384  22.109  -2.277  1.00  0.00      PROA H
ATOM   2116  CB  ASN   153      -6.860  22.359  -0.201  1.00  0.00      PROA C
ATOM   2117  HB2 ASN   153      -6.167  21.621   0.202  1.00  0.00      PROA H
ATOM   2118  HB3 ASN   153      -6.970  23.180   0.509  1.00  0.00      PROA H
ATOM   2119  CG  ASN   153      -8.212  21.713  -0.454  1.00  0.00      PROA C
ATOM   2120  OD1 ASN   153      -8.299  20.662  -1.086  1.00  0.00      PROA O
ATOM   2121  ND2 ASN   153      -9.295  22.351   0.065  1.00  0.00      PROA N
ATOM   2122 HD21 ASN   153     -10.218  21.965  -0.073  1.00  0.00      PROA H
ATOM   2123 HD22 ASN   153      -9.171  23.207   0.586  1.00  0.00      PROA H
ATOM   2124  C   ASN   153      -7.211  24.029  -1.955  1.00  0.00      PROA C
ATOM   2125  O   ASN   153      -8.194  23.806  -2.661  1.00  0.00      PROA O
ATOM   2126  N   SER   154      -6.914  25.269  -1.526  1.00  0.00      PROA N
ATOM   2127  H   SER   154      -6.081  25.427  -0.978  1.00  0.00      PROA H
ATOM   2128  CA  SER   154      -7.770  26.378  -1.838  1.00  0.00      PROA C
ATOM   2129  HA  SER   154      -8.757  26.209  -1.408  1.00  0.00      PROA H
ATOM   2130  CB  SER   154      -7.236  27.710  -1.283  1.00  0.00      PROA C
ATOM   2131  HB2 SER   154      -7.965  28.499  -1.467  1.00  0.00      PROA H
ATOM   2132  HB3 SER   154      -7.066  27.615  -0.211  1.00  0.00      PROA H
ATOM   2133  OG  SER   154      -6.012  28.046  -1.922  1.00  0.00      PROA O
ATOM   2134  HG  SER   154      -5.686  28.878  -1.570  1.00  0.00      PROA H
ATOM   2135  C   SER   154      -7.886  26.530  -3.325  1.00  0.00      PROA C
ATOM   2136  O   SER   154      -8.966  26.815  -3.840  1.00  0.00      PROA O
ATOM   2137  N   VAL   155      -6.775  26.340  -4.061  1.00  0.00      PROA N
ATOM   2138  H   VAL   155      -5.907  26.087  -3.609  1.00  0.00      PROA H
ATOM   2139  CA  VAL   155      -6.799  26.490  -5.491  1.00  0.00      PROA C
ATOM   2140  HA  VAL   155      -7.136  27.495  -5.745  1.00  0.00      PROA H
ATOM   2141  CB  VAL   155      -5.452  26.285  -6.115  1.00  0.00      PROA C
ATOM   2142  HB  VAL   155      -5.060  25.311  -5.822  1.00  0.00      PROA H
ATOM   2143  CG1 VAL   155      -5.605  26.348  -7.645  1.00  0.00      PROA C
ATOM   2144 HG11 VAL   155      -6.002  27.323  -7.930  1.00  0.00      PROA H
ATOM   2145 HG12 VAL   155      -4.633  26.201  -8.115  1.00  0.00      PROA H
ATOM   2146 HG13 VAL   155      -6.290  25.567  -7.975  1.00  0.00      PROA H
ATOM   2147  CG2 VAL   155      -4.487  27.335  -5.540  1.00  0.00      PROA C
ATOM   2148 HG21 VAL   155      -4.419  27.214  -4.459  1.00  0.00      PROA H
ATOM   2149 HG22 VAL   155      -3.499  27.202  -5.982  1.00  0.00      PROA H
ATOM   2150 HG23 VAL   155      -4.856  28.334  -5.771  1.00  0.00      PROA H
ATOM   2151  C   VAL   155      -7.728  25.472  -6.081  1.00  0.00      PROA C
ATOM   2152  O   VAL   155      -8.470  25.751  -7.019  1.00  0.00      PROA O
ATOM   2153  N   GLN   156      -7.694  24.248  -5.532  1.00  0.00      PROA N
ATOM   2154  H   GLN   156      -7.091  24.065  -4.743  1.00  0.00      PROA H
ATOM   2155  CA  GLN   156      -8.472  23.126  -5.985  1.00  0.00      PROA C
ATOM   2156  HA  GLN   156      -8.356  23.015  -7.063  1.00  0.00      PROA H
ATOM   2157  CB  GLN   156      -8.029  21.810  -5.313  1.00  0.00      PROA C
ATOM   2158  HB2 GLN   156      -6.947  21.705  -5.399  1.00  0.00      PROA H
ATOM   2159  HB3 GLN   156      -8.309  21.827  -4.260  1.00  0.00      PROA H
ATOM   2160  CG  GLN   156      -8.648  20.545  -5.919  1.00  0.00      PROA C
ATOM   2161  HG2 GLN   156      -8.850  20.710  -6.977  1.00  0.00      PROA H
ATOM   2162  HG3 GLN   156      -7.956  19.711  -5.807  1.00  0.00      PROA H
ATOM   2163  CD  GLN   156      -9.948  20.235  -5.190  1.00  0.00      PROA C
ATOM   2164  OE1 GLN   156     -10.275  20.858  -4.179  1.00  0.00      PROA O
ATOM   2165  NE2 GLN   156     -10.707  19.233  -5.709  1.00  0.00      PROA N
ATOM   2166 HE21 GLN   156     -11.580  18.984  -5.267  1.00  0.00      PROA H
ATOM   2167 HE22 GLN   156     -10.394  18.743  -6.535  1.00  0.00      PROA H
ATOM   2168  C   GLN   156      -9.928  23.357  -5.718  1.00  0.00      PROA C
ATOM   2169  O   GLN   156     -10.777  22.773  -6.389  1.00  0.00      PROA O
ATOM   2170  N   VAL   157     -10.268  24.193  -4.717  1.00  0.00      PROA N
ATOM   2171  H   VAL   157      -9.552  24.714  -4.230  1.00  0.00      PROA H
ATOM   2172  CA  VAL   157     -11.638  24.357  -4.327  1.00  0.00      PROA C
ATOM   2173  HA  VAL   157     -12.027  23.409  -3.957  1.00  0.00      PROA H
ATOM   2174  CB  VAL   157     -11.814  25.380  -3.243  1.00  0.00      PROA C
ATOM   2175  HB  VAL   157     -11.382  26.328  -3.562  1.00  0.00      PROA H
ATOM   2176  CG1 VAL   157     -13.317  25.557  -2.971  1.00  0.00      PROA C
ATOM   2177 HG11 VAL   157     -13.745  24.606  -2.656  1.00  0.00      PROA H
ATOM   2178 HG12 VAL   157     -13.460  26.298  -2.185  1.00  0.00      PROA H
ATOM   2179 HG13 VAL   157     -13.814  25.894  -3.881  1.00  0.00      PROA H
ATOM   2180  CG2 VAL   157     -11.000  24.939  -2.017  1.00  0.00      PROA C
ATOM   2181 HG21 VAL   157      -9.947  24.864  -2.287  1.00  0.00      PROA H
ATOM   2182 HG22 VAL   157     -11.118  25.672  -1.219  1.00  0.00      PROA H
ATOM   2183 HG23 VAL   157     -11.356  23.968  -1.673  1.00  0.00      PROA H
ATOM   2184  C   VAL   157     -12.478  24.773  -5.493  1.00  0.00      PROA C
ATOM   2185  O   VAL   157     -13.501  24.128  -5.725  1.00  0.00      PROA O
ATOM   2186  N   PRO   158     -12.172  25.790  -6.251  1.00  0.00      PROA N
ATOM   2187  CD  PRO   158     -11.459  26.967  -5.794  1.00  0.00      PROA C
ATOM   2188  HD2 PRO   158     -10.467  26.679  -5.445  1.00  0.00      PROA H
ATOM   2189  HD3 PRO   158     -12.010  27.432  -4.977  1.00  0.00      PROA H
ATOM   2190  CG  PRO   158     -11.410  27.854  -7.049  1.00  0.00      PROA C
ATOM   2191  HG2 PRO   158     -10.516  27.617  -7.627  1.00  0.00      PROA H
ATOM   2192  HG3 PRO   158     -11.384  28.902  -6.752  1.00  0.00      PROA H
ATOM   2193  CB  PRO   158     -12.710  27.498  -7.800  1.00  0.00      PROA C
ATOM   2194  HB2 PRO   158     -12.538  27.558  -8.875  1.00  0.00      PROA H
ATOM   2195  HB3 PRO   158     -13.496  28.198  -7.519  1.00  0.00      PROA H
ATOM   2196  CA  PRO   158     -13.038  26.068  -7.359  1.00  0.00      PROA C
ATOM   2197  HA  PRO   158     -14.064  26.163  -7.003  1.00  0.00      PROA H
ATOM   2198  C   PRO   158     -12.843  25.019  -8.400  1.00  0.00      PROA C
ATOM   2199  O   PRO   158     -11.973  25.178  -9.253  1.00  0.00      PROA O
ATOM   2200  N   THR   159     -13.672  23.964  -8.393  1.00  0.00      PROA N
ATOM   2201  H   THR   159     -14.393  23.893  -7.690  1.00  0.00      PROA H
ATOM   2202  CA  THR   159     -13.513  22.956  -9.394  1.00  0.00      PROA C
ATOM   2203  HA  THR   159     -13.136  23.410 -10.311  1.00  0.00      PROA H
ATOM   2204  CB  THR   159     -12.557  21.862  -9.021  1.00  0.00      PROA C
ATOM   2205  HB  THR   159     -11.596  22.297  -8.745  1.00  0.00      PROA H
ATOM   2206  CG2 THR   159     -13.135  21.081  -7.827  1.00  0.00      PROA C
ATOM   2207 HG21 THR   159     -14.097  20.651  -8.106  1.00  0.00      PROA H
ATOM   2208 HG22 THR   159     -12.448  20.283  -7.547  1.00  0.00      PROA H
ATOM   2209 HG23 THR   159     -13.271  21.756  -6.982  1.00  0.00      PROA H
ATOM   2210  OG1 THR   159     -12.360  20.999 -10.131  1.00  0.00      PROA O
ATOM   2211  HG1 THR   159     -11.748  20.300  -9.889  1.00  0.00      PROA H
ATOM   2212  C   THR   159     -14.853  22.342  -9.596  1.00  0.00      PROA C
ATOM   2213  O   THR   159     -15.680  22.339  -8.687  1.00  0.00      PROA O
ATOM   2214  N   ASP   160     -15.114  21.825 -10.810  1.00  0.00      PROA N
ATOM   2215  H   ASP   160     -14.419  21.878 -11.542  1.00  0.00      PROA H
ATOM   2216  CA  ASP   160     -16.383  21.207 -11.034  1.00  0.00      PROA C
ATOM   2217  HA  ASP   160     -16.793  20.864 -10.084  1.00  0.00      PROA H
ATOM   2218  CB  ASP   160     -17.419  22.155 -11.670  1.00  0.00      PROA C
ATOM   2219  HB2 ASP   160     -17.432  23.099 -11.125  1.00  0.00      PROA H
ATOM   2220  HB3 ASP   160     -17.152  22.341 -12.711  1.00  0.00      PROA H
ATOM   2221  CG  ASP   160     -18.795  21.503 -11.601  1.00  0.00      PROA C
ATOM   2222  OD1 ASP   160     -18.909  20.308 -11.983  1.00  0.00      PROA O
ATOM   2223  OD2 ASP   160     -19.749  22.193 -11.153  1.00  0.00      PROA O
ATOM   2224  C   ASP   160     -16.173  20.059 -11.969  1.00  0.00      PROA C
ATOM   2225  O   ASP   160     -15.892  20.251 -13.151  1.00  0.00      PROA O
ATOM   2226  N   ASP   161     -16.319  18.825 -11.447  1.00  0.00      PROA N
ATOM   2227  H   ASP   161     -16.538  18.714 -10.467  1.00  0.00      PROA H
ATOM   2228  CA  ASP   161     -16.172  17.649 -12.251  1.00  0.00      PROA C
ATOM   2229  HA  ASP   161     -16.156  16.769 -11.609  1.00  0.00      PROA H
ATOM   2230  CB  ASP   161     -17.310  17.457 -13.270  1.00  0.00      PROA C
ATOM   2231  HB2 ASP   161     -17.465  18.384 -13.822  1.00  0.00      PROA H
ATOM   2232  HB3 ASP   161     -17.044  16.660 -13.966  1.00  0.00      PROA H
ATOM   2233  CG  ASP   161     -18.583  17.083 -12.518  1.00  0.00      PROA C
ATOM   2234  OD1 ASP   161     -18.488  16.778 -11.300  1.00  0.00      PROA O
ATOM   2235  OD2 ASP   161     -19.673  17.101 -13.150  1.00  0.00      PROA O
ATOM   2236  C   ASP   161     -14.872  17.707 -12.988  1.00  0.00      PROA C
ATOM   2237  O   ASP   161     -14.828  17.470 -14.194  1.00  0.00      PROA O
ATOM   2238  N   GLU   162     -13.767  18.033 -12.285  1.00  0.00      PROA N
ATOM   2239  H   GLU   162     -13.842  18.260 -11.303  1.00  0.00      PROA H
ATOM   2240  CA  GLU   162     -12.510  18.043 -12.978  1.00  0.00      PROA C
ATOM   2241  HA  GLU   162     -12.682  17.917 -14.047  1.00  0.00      PROA H
ATOM   2242  CB  GLU   162     -11.689  19.333 -12.812  1.00  0.00      PROA C
ATOM   2243  HB2 GLU   162     -12.281  20.186 -13.145  1.00  0.00      PROA H
ATOM   2244  HB3 GLU   162     -11.424  19.463 -11.763  1.00  0.00      PROA H
ATOM   2245  CG  GLU   162     -10.396  19.307 -13.627  1.00  0.00      PROA C
ATOM   2246  HG2 GLU   162      -9.706  18.584 -13.193  1.00  0.00      PROA H
ATOM   2247  HG3 GLU   162     -10.619  19.023 -14.656  1.00  0.00      PROA H
ATOM   2248  CD  GLU   162      -9.785  20.698 -13.592  1.00  0.00      PROA C
ATOM   2249  OE1 GLU   162      -9.007  20.989 -12.643  1.00  0.00      PROA O
ATOM   2250  OE2 GLU   162     -10.096  21.489 -14.520  1.00  0.00      PROA O
ATOM   2251  C   GLU   162     -11.690  16.909 -12.447  1.00  0.00      PROA C
ATOM   2252  O   GLU   162     -11.358  16.850 -11.266  1.00  0.00      PROA O
ATOM   2253  N   PRO   163     -11.377  15.990 -13.319  1.00  0.00      PROA N
ATOM   2254  CD  PRO   163     -12.284  15.679 -14.413  1.00  0.00      PROA C
ATOM   2255  HD2 PRO   163     -12.015  16.270 -15.289  1.00  0.00      PROA H
ATOM   2256  HD3 PRO   163     -13.306  15.916 -14.117  1.00  0.00      PROA H
ATOM   2257  CG  PRO   163     -12.117  14.173 -14.680  1.00  0.00      PROA C
ATOM   2258  HG2 PRO   163     -12.153  13.988 -15.754  1.00  0.00      PROA H
ATOM   2259  HG3 PRO   163     -12.922  13.625 -14.191  1.00  0.00      PROA H
ATOM   2260  CB  PRO   163     -10.743  13.838 -14.073  1.00  0.00      PROA C
ATOM   2261  HB2 PRO   163      -9.971  13.954 -14.834  1.00  0.00      PROA H
ATOM   2262  HB3 PRO   163     -10.746  12.809 -13.712  1.00  0.00      PROA H
ATOM   2263  CA  PRO   163     -10.591  14.849 -12.937  1.00  0.00      PROA C
ATOM   2264  HA  PRO   163     -11.072  14.339 -12.103  1.00  0.00      PROA H
ATOM   2265  C   PRO   163      -9.168  15.200 -12.630  1.00  0.00      PROA C
ATOM   2266  O   PRO   163      -8.483  14.381 -12.020  1.00  0.00      PROA O
ATOM   2267  N   TYR   164      -8.684  16.388 -13.049  1.00  0.00      PROA N
ATOM   2268  H   TYR   164      -9.294  17.049 -13.507  1.00  0.00      PROA H
ATOM   2269  CA  TYR   164      -7.296  16.694 -12.833  1.00  0.00      PROA C
ATOM   2270  HA  TYR   164      -6.720  15.769 -12.798  1.00  0.00      PROA H
ATOM   2271  CB  TYR   164      -6.646  17.576 -13.914  1.00  0.00      PROA C
ATOM   2272  HB2 TYR   164      -7.261  18.460 -14.081  1.00  0.00      PROA H
ATOM   2273  HB3 TYR   164      -5.653  17.881 -13.586  1.00  0.00      PROA H
ATOM   2274  CG  TYR   164      -6.547  16.780 -15.168  1.00  0.00      PROA C
ATOM   2275  CD1 TYR   164      -5.608  15.781 -15.291  1.00  0.00      PROA C
ATOM   2276  HD1 TYR   164      -4.932  15.564 -14.464  1.00  0.00      PROA H
ATOM   2277  CE1 TYR   164      -5.510  15.051 -16.452  1.00  0.00      PROA C
ATOM   2278  HE1 TYR   164      -4.763  14.261 -16.537  1.00  0.00      PROA H
ATOM   2279  CZ  TYR   164      -6.352  15.314 -17.505  1.00  0.00      PROA C
ATOM   2280  OH  TYR   164      -6.251  14.567 -18.698  1.00  0.00      PROA O
ATOM   2281  HH  TYR   164      -5.561  13.900 -18.666  1.00  0.00      PROA H
ATOM   2282  CE2 TYR   164      -7.290  16.312 -17.390  1.00  0.00      PROA C
ATOM   2283  HE2 TYR   164      -7.960  16.528 -18.223  1.00  0.00      PROA H
ATOM   2284  CD2 TYR   164      -7.384  17.038 -16.227  1.00  0.00      PROA C
ATOM   2285  HD2 TYR   164      -8.134  17.826 -16.150  1.00  0.00      PROA H
ATOM   2286  C   TYR   164      -7.099  17.401 -11.534  1.00  0.00      PROA C
ATOM   2287  O   TYR   164      -7.817  18.342 -11.198  1.00  0.00      PROA O
ATOM   2288  N   ALA   165      -6.121  16.915 -10.744  1.00  0.00      PROA N
ATOM   2289  H   ALA   165      -5.633  16.070 -11.006  1.00  0.00      PROA H
ATOM   2290  CA  ALA   165      -5.763  17.585  -9.531  1.00  0.00      PROA C
ATOM   2291  HA  ALA   165      -5.895  18.660  -9.657  1.00  0.00      PROA H
ATOM   2292  CB  ALA   165      -6.610  17.155  -8.320  1.00  0.00      PROA C
ATOM   2293  HB1 ALA   165      -6.486  16.085  -8.151  1.00  0.00      PROA H
ATOM   2294  HB2 ALA   165      -6.285  17.702  -7.436  1.00  0.00      PROA H
ATOM   2295  HB3 ALA   165      -7.660  17.371  -8.516  1.00  0.00      PROA H
ATOM   2296  C   ALA   165      -4.340  17.226  -9.242  1.00  0.00      PROA C
ATOM   2297  O   ALA   165      -3.974  16.052  -9.286  1.00  0.00      PROA O
ATOM   2298  N   SER   166      -3.485  18.232  -8.946  1.00  0.00      PROA N
ATOM   2299  H   SER   166      -3.806  19.190  -8.962  1.00  0.00      PROA H
ATOM   2300  CA  SER   166      -2.126  17.905  -8.614  1.00  0.00      PROA C
ATOM   2301  HA  SER   166      -2.045  16.834  -8.429  1.00  0.00      PROA H
ATOM   2302  CB  SER   166      -1.127  18.261  -9.730  1.00  0.00      PROA C
ATOM   2303  HB2 SER   166      -1.382  17.711 -10.636  1.00  0.00      PROA H
ATOM   2304  HB3 SER   166      -1.173  19.332  -9.930  1.00  0.00      PROA H
ATOM   2305  OG  SER   166       0.193  17.920  -9.336  1.00  0.00      PROA O
ATOM   2306  HG  SER   166       0.806  18.146 -10.039  1.00  0.00      PROA H
ATOM   2307  C   SER   166      -1.750  18.705  -7.404  1.00  0.00      PROA C
ATOM   2308  O   SER   166      -0.983  19.660  -7.496  1.00  0.00      PROA O
ATOM   2309  N   PHE   167      -2.235  18.289  -6.220  1.00  0.00      PROA N
ATOM   2310  H   PHE   167      -2.808  17.459  -6.172  1.00  0.00      PROA H
ATOM   2311  CA  PHE   167      -1.968  18.987  -4.998  1.00  0.00      PROA C
ATOM   2312  HA  PHE   167      -1.589  19.984  -5.223  1.00  0.00      PROA H
ATOM   2313  CB  PHE   167      -3.209  19.162  -4.096  1.00  0.00      PROA C
ATOM   2314  HB2 PHE   167      -2.936  19.735  -3.210  1.00  0.00      PROA H
ATOM   2315  HB3 PHE   167      -3.987  19.692  -4.646  1.00  0.00      PROA H
ATOM   2316  CG  PHE   167      -3.690  17.807  -3.703  1.00  0.00      PROA C
ATOM   2317  CD1 PHE   167      -3.160  17.166  -2.607  1.00  0.00      PROA C
ATOM   2318  HD1 PHE   167      -2.383  17.650  -2.015  1.00  0.00      PROA H
ATOM   2319  CE1 PHE   167      -3.602  15.915  -2.249  1.00  0.00      PROA C
ATOM   2320  HE1 PHE   167      -3.173  15.412  -1.383  1.00  0.00      PROA H
ATOM   2321  CZ  PHE   167      -4.586  15.296  -2.983  1.00  0.00      PROA C
ATOM   2322  HZ  PHE   167      -4.939  14.306  -2.695  1.00  0.00      PROA H
ATOM   2323  CE2 PHE   167      -5.119  15.929  -4.078  1.00  0.00      PROA C
ATOM   2324  HE2 PHE   167      -5.896  15.440  -4.666  1.00  0.00      PROA H
ATOM   2325  CD2 PHE   167      -4.674  17.180  -4.433  1.00  0.00      PROA C
ATOM   2326  HD2 PHE   167      -5.108  17.675  -5.301  1.00  0.00      PROA H
ATOM   2327  C   PHE   167      -0.926  18.220  -4.241  1.00  0.00      PROA C
ATOM   2328  O   PHE   167      -0.406  17.217  -4.729  1.00  0.00      PROA O
ATOM   2329  N   LYS   168      -0.542  18.742  -3.055  1.00  0.00      PROA N
ATOM   2330  H   LYS   168      -0.940  19.613  -2.734  1.00  0.00      PROA H
ATOM   2331  CA  LYS   168       0.429  18.094  -2.219  1.00  0.00      PROA C
ATOM   2332  HA  LYS   168       0.717  17.142  -2.666  1.00  0.00      PROA H
ATOM   2333  CB  LYS   168       1.701  18.939  -2.038  1.00  0.00      PROA C
ATOM   2334  HB2 LYS   168       1.984  19.378  -2.995  1.00  0.00      PROA H
ATOM   2335  HB3 LYS   168       1.511  19.733  -1.316  1.00  0.00      PROA H
ATOM   2336  CG  LYS   168       2.911  18.154  -1.532  1.00  0.00      PROA C
ATOM   2337  HG2 LYS   168       2.816  17.992  -0.458  1.00  0.00      PROA H
ATOM   2338  HG3 LYS   168       2.961  17.192  -2.041  1.00  0.00      PROA H
ATOM   2339  CD  LYS   168       4.236  18.885  -1.780  1.00  0.00      PROA C
ATOM   2340  HD2 LYS   168       4.306  19.163  -2.832  1.00  0.00      PROA H
ATOM   2341  HD3 LYS   168       4.277  19.783  -1.164  1.00  0.00      PROA H
ATOM   2342  CE  LYS   168       5.477  18.055  -1.450  1.00  0.00      PROA C
ATOM   2343  HE2 LYS   168       5.508  17.858  -0.378  1.00  0.00      PROA H
ATOM   2344  HE3 LYS   168       5.437  17.110  -1.992  1.00  0.00      PROA H
ATOM   2345  NZ  LYS   168       6.695  18.795  -1.846  1.00  0.00      PROA N
ATOM   2346  HZ1 LYS   168       6.735  19.670  -1.344  1.00  0.00      PROA H
ATOM   2347  HZ2 LYS   168       7.511  18.242  -1.626  1.00  0.00      PROA H
ATOM   2348  HZ3 LYS   168       6.669  18.977  -2.839  1.00  0.00      PROA H
ATOM   2349  C   LYS   168      -0.223  17.907  -0.879  1.00  0.00      PROA C
ATOM   2350  O   LYS   168      -1.176  18.609  -0.548  1.00  0.00      PROA O
ATOM   2351  N   ALA   169       0.270  16.944  -0.070  1.00  0.00      PROA N
ATOM   2352  H   ALA   169       1.093  16.426  -0.345  1.00  0.00      PROA H
ATOM   2353  CA  ALA   169      -0.368  16.647   1.185  1.00  0.00      PROA C
ATOM   2354  HA  ALA   169      -0.766  17.566   1.617  1.00  0.00      PROA H
ATOM   2355  CB  ALA   169      -1.536  15.654   1.050  1.00  0.00      PROA C
ATOM   2356  HB1 ALA   169      -1.168  14.714   0.637  1.00  0.00      PROA H
ATOM   2357  HB2 ALA   169      -1.974  15.472   2.031  1.00  0.00      PROA H
ATOM   2358  HB3 ALA   169      -2.293  16.070   0.385  1.00  0.00      PROA H
ATOM   2359  C   ALA   169       0.640  16.015   2.095  1.00  0.00      PROA C
ATOM   2360  O   ALA   169       1.827  15.971   1.782  1.00  0.00      PROA O
ATOM   2361  N   MET   170       0.199  15.596   3.303  1.00  0.00      PROA N
ATOM   2362  H   MET   170      -0.750  15.788   3.589  1.00  0.00      PROA H
ATOM   2363  CA  MET   170       1.088  14.880   4.175  1.00  0.00      PROA C
ATOM   2364  HA  MET   170       1.939  14.511   3.603  1.00  0.00      PROA H
ATOM   2365  CB  MET   170       1.639  15.742   5.321  1.00  0.00      PROA C
ATOM   2366  HB2 MET   170       1.954  16.709   4.931  1.00  0.00      PROA H
ATOM   2367  HB3 MET   170       0.862  15.889   6.072  1.00  0.00      PROA H
ATOM   2368  CG  MET   170       2.841  15.097   6.008  1.00  0.00      PROA C
ATOM   2369  HG2 MET   170       2.494  14.410   6.780  1.00  0.00      PROA H
ATOM   2370  HG3 MET   170       3.429  14.548   5.272  1.00  0.00      PROA H
ATOM   2371  SD  MET   170       3.956  16.281   6.808  1.00  0.00      PROA S
ATOM   2372  CE  MET   170       2.729  16.883   7.997  1.00  0.00      PROA C
ATOM   2373  HE1 MET   170       2.386  16.055   8.617  1.00  0.00      PROA H
ATOM   2374  HE2 MET   170       3.181  17.647   8.630  1.00  0.00      PROA H
ATOM   2375  HE3 MET   170       1.882  17.310   7.461  1.00  0.00      PROA H
ATOM   2376  C   MET   170       0.317  13.707   4.715  1.00  0.00      PROA C
ATOM   2377  O   MET   170      -0.522  13.848   5.604  1.00  0.00      PROA O
ATOM   2378  N   GLU   171       0.622  12.504   4.183  1.00  0.00      PROA N
ATOM   2379  H   GLU   171       1.408  12.413   3.556  1.00  0.00      PROA H
ATOM   2380  CA  GLU   171      -0.114  11.297   4.451  1.00  0.00      PROA C
ATOM   2381  HA  GLU   171      -1.124  11.551   4.775  1.00  0.00      PROA H
ATOM   2382  CB  GLU   171      -0.233  10.384   3.221  1.00  0.00      PROA C
ATOM   2383  HB2 GLU   171       0.763  10.108   2.875  1.00  0.00      PROA H
ATOM   2384  HB3 GLU   171      -0.786   9.484   3.488  1.00  0.00      PROA H
ATOM   2385  CG  GLU   171      -0.963  11.042   2.046  1.00  0.00      PROA C
ATOM   2386  HG2 GLU   171      -0.493  11.999   1.816  1.00  0.00      PROA H
ATOM   2387  HG3 GLU   171      -0.909  10.392   1.173  1.00  0.00      PROA H
ATOM   2388  CD  GLU   171      -2.419  11.262   2.438  1.00  0.00      PROA C
ATOM   2389  OE1 GLU   171      -3.019  10.338   3.047  1.00  0.00      PROA O
ATOM   2390  OE2 GLU   171      -2.952  12.360   2.126  1.00  0.00      PROA O
ATOM   2391  C   GLU   171       0.541  10.482   5.522  1.00  0.00      PROA C
ATOM   2392  O   GLU   171       1.615  10.819   6.019  1.00  0.00      PROA O
ATOM   2393  N   ASP   172      -0.145   9.387   5.919  1.00  0.00      PROA N
ATOM   2394  H   ASP   172      -1.041   9.174   5.504  1.00  0.00      PROA H
ATOM   2395  CA  ASP   172       0.343   8.487   6.924  1.00  0.00      PROA C
ATOM   2396  HA  ASP   172       1.219   8.920   7.406  1.00  0.00      PROA H
ATOM   2397  CB  ASP   172      -0.689   8.187   8.024  1.00  0.00      PROA C
ATOM   2398  HB2 ASP   172      -1.649   7.947   7.566  1.00  0.00      PROA H
ATOM   2399  HB3 ASP   172      -0.350   7.340   8.620  1.00  0.00      PROA H
ATOM   2400  CG  ASP   172      -0.815   9.426   8.894  1.00  0.00      PROA C
ATOM   2401  OD1 ASP   172       0.200  10.164   9.011  1.00  0.00      PROA O
ATOM   2402  OD2 ASP   172      -1.920   9.649   9.458  1.00  0.00      PROA O
ATOM   2403  C   ASP   172       0.717   7.179   6.287  1.00  0.00      PROA C
ATOM   2404  O   ASP   172       0.033   6.688   5.389  1.00  0.00      PROA O
ATOM   2405  N   SER   173       1.849   6.598   6.743  1.00  0.00      PROA N
ATOM   2406  H   SER   173       2.402   7.058   7.453  1.00  0.00      PROA H
ATOM   2407  CA  SER   173       2.326   5.333   6.266  1.00  0.00      PROA C
ATOM   2408  HA  SER   173       1.478   4.699   6.008  1.00  0.00      PROA H
ATOM   2409  CB  SER   173       3.216   5.440   5.015  1.00  0.00      PROA C
ATOM   2410  HB2 SER   173       2.643   5.879   4.198  1.00  0.00      PROA H
ATOM   2411  HB3 SER   173       4.077   6.071   5.234  1.00  0.00      PROA H
ATOM   2412  OG  SER   173       3.665   4.149   4.633  1.00  0.00      PROA O
ATOM   2413  HG  SER   173       4.219   4.221   3.852  1.00  0.00      PROA H
ATOM   2414  C   SER   173       3.161   4.746   7.366  1.00  0.00      PROA C
ATOM   2415  O   SER   173       3.483   5.420   8.343  1.00  0.00      PROA O
ATOM   2416  N   VAL   174       3.530   3.457   7.220  1.00  0.00      PROA N
ATOM   2417  H   VAL   174       3.248   2.941   6.399  1.00  0.00      PROA H
ATOM   2418  CA  VAL   174       4.322   2.744   8.184  1.00  0.00      PROA C
ATOM   2419  HA  VAL   174       3.827   2.773   9.154  1.00  0.00      PROA H
ATOM   2420  CB  VAL   174       4.526   1.301   7.812  1.00  0.00      PROA C
ATOM   2421  HB  VAL   174       5.217   0.838   8.516  1.00  0.00      PROA H
ATOM   2422  CG1 VAL   174       3.159   0.598   7.868  1.00  0.00      PROA C
ATOM   2423 HG11 VAL   174       2.475   1.074   7.166  1.00  0.00      PROA H
ATOM   2424 HG12 VAL   174       3.279  -0.452   7.602  1.00  0.00      PROA H
ATOM   2425 HG13 VAL   174       2.753   0.672   8.877  1.00  0.00      PROA H
ATOM   2426  CG2 VAL   174       5.188   1.227   6.424  1.00  0.00      PROA C
ATOM   2427 HG21 VAL   174       6.151   1.737   6.452  1.00  0.00      PROA H
ATOM   2428 HG22 VAL   174       5.338   0.183   6.148  1.00  0.00      PROA H
ATOM   2429 HG23 VAL   174       4.544   1.707   5.688  1.00  0.00      PROA H
ATOM   2430  C   VAL   174       5.664   3.399   8.293  1.00  0.00      PROA C
ATOM   2431  O   VAL   174       6.274   3.422   9.362  1.00  0.00      PROA O
ATOM   2432  N   GLY   175       6.162   3.930   7.165  1.00  0.00      PROA N
ATOM   2433  H   GLY   175       5.633   3.878   6.306  1.00  0.00      PROA H
ATOM   2434  CA  GLY   175       7.434   4.586   7.088  1.00  0.00      PROA C
ATOM   2435  HA2 GLY   175       8.213   3.915   7.450  1.00  0.00      PROA H
ATOM   2436  HA3 GLY   175       7.641   4.856   6.052  1.00  0.00      PROA H
ATOM   2437  C   GLY   175       7.425   5.828   7.927  1.00  0.00      PROA C
ATOM   2438  O   GLY   175       8.476   6.283   8.374  1.00  0.00      PROA O
ATOM   2439  N   GLY   176       6.253   6.471   8.093  1.00  0.00      PROA N
ATOM   2440  H   GLY   176       5.413   6.108   7.665  1.00  0.00      PROA H
ATOM   2441  CA  GLY   176       6.202   7.672   8.880  1.00  0.00      PROA C
ATOM   2442  HA2 GLY   176       5.957   7.421   9.912  1.00  0.00      PROA H
ATOM   2443  HA3 GLY   176       7.171   8.169   8.847  1.00  0.00      PROA H
ATOM   2444  C   GLY   176       5.142   8.545   8.285  1.00  0.00      PROA C
ATOM   2445  O   GLY   176       4.333   8.090   7.480  1.00  0.00      PROA O
ATOM   2446  N   LYS   177       5.107   9.830   8.700  1.00  0.00      PROA N
ATOM   2447  H   LYS   177       5.752  10.150   9.408  1.00  0.00      PROA H
ATOM   2448  CA  LYS   177       4.163  10.763   8.153  1.00  0.00      PROA C
ATOM   2449  HA  LYS   177       3.401  10.222   7.592  1.00  0.00      PROA H
ATOM   2450  CB  LYS   177       3.447  11.595   9.233  1.00  0.00      PROA C
ATOM   2451  HB2 LYS   177       2.994  10.927   9.966  1.00  0.00      PROA H
ATOM   2452  HB3 LYS   177       4.169  12.243   9.731  1.00  0.00      PROA H
ATOM   2453  CG  LYS   177       2.333  12.492   8.688  1.00  0.00      PROA C
ATOM   2454  HG2 LYS   177       2.771  13.302   8.104  1.00  0.00      PROA H
ATOM   2455  HG3 LYS   177       1.671  11.904   8.052  1.00  0.00      PROA H
ATOM   2456  CD  LYS   177       1.465  13.135   9.772  1.00  0.00      PROA C
ATOM   2457  HD2 LYS   177       1.124  12.369  10.467  1.00  0.00      PROA H
ATOM   2458  HD3 LYS   177       2.049  13.881  10.311  1.00  0.00      PROA H
ATOM   2459  CE  LYS   177       0.222  13.839   9.220  1.00  0.00      PROA C
ATOM   2460  HE2 LYS   177      -0.393  13.120   8.679  1.00  0.00      PROA H
ATOM   2461  HE3 LYS   177      -0.354  14.261  10.044  1.00  0.00      PROA H
ATOM   2462  NZ  LYS   177       0.616  14.924   8.301  1.00  0.00      PROA N
ATOM   2463  HZ1 LYS   177       1.146  14.539   7.533  1.00  0.00      PROA H
ATOM   2464  HZ2 LYS   177      -0.212  15.380   7.944  1.00  0.00      PROA H
ATOM   2465  HZ3 LYS   177       1.183  15.596   8.798  1.00  0.00      PROA H
ATOM   2466  C   LYS   177       4.968  11.719   7.329  1.00  0.00      PROA C
ATOM   2467  O   LYS   177       5.449  12.731   7.836  1.00  0.00      PROA O
ATOM   2468  N   CYS   178       5.111  11.440   6.017  1.00  0.00      PROA N
ATOM   2469  H   CYS   178       4.628  10.650   5.614  1.00  0.00      PROA H
ATOM   2470  CA  CYS   178       5.952  12.266   5.194  1.00  0.00      PROA C
ATOM   2471  HA  CYS   178       6.392  13.057   5.801  1.00  0.00      PROA H
ATOM   2472  CB  CYS   178       7.100  11.477   4.543  1.00  0.00      PROA C
ATOM   2473  HB2 CYS   178       6.688  10.697   3.902  1.00  0.00      PROA H
ATOM   2474  HB3 CYS   178       7.712  12.152   3.945  1.00  0.00      PROA H
ATOM   2475  SG  CYS   178       8.189  10.673   5.755  1.00  0.00      PROA S
ATOM   2476  HG  CYS   178       9.008  10.123   4.863  1.00  0.00      PROA H
ATOM   2477  C   CYS   178       5.118  12.827   4.079  1.00  0.00      PROA C
ATOM   2478  O   CYS   178       4.001  12.378   3.829  1.00  0.00      PROA O
ATOM   2479  N   GLU   179       5.661  13.837   3.370  1.00  0.00      PROA N
ATOM   2480  H   GLU   179       6.600  14.149   3.574  1.00  0.00      PROA H
ATOM   2481  CA  GLU   179       4.912  14.473   2.324  1.00  0.00      PROA C
ATOM   2482  HA  GLU   179       3.901  14.680   2.675  1.00  0.00      PROA H
ATOM   2483  CB  GLU   179       5.505  15.808   1.847  1.00  0.00      PROA C
ATOM   2484  HB2 GLU   179       6.566  15.679   1.632  1.00  0.00      PROA H
ATOM   2485  HB3 GLU   179       4.989  16.134   0.944  1.00  0.00      PROA H
ATOM   2486  CG  GLU   179       5.371  16.917   2.889  1.00  0.00      PROA C
ATOM   2487  HG2 GLU   179       4.319  17.056   3.139  1.00  0.00      PROA H
ATOM   2488  HG3 GLU   179       5.923  16.641   3.787  1.00  0.00      PROA H
ATOM   2489  CD  GLU   179       5.945  18.184   2.281  1.00  0.00      PROA C
ATOM   2490  OE1 GLU   179       7.109  18.138   1.799  1.00  0.00      PROA O
ATOM   2491  OE2 GLU   179       5.220  19.215   2.281  1.00  0.00      PROA O
ATOM   2492  C   GLU   179       4.780  13.571   1.139  1.00  0.00      PROA C
ATOM   2493  O   GLU   179       5.683  12.803   0.814  1.00  0.00      PROA O
ATOM   2494  N   VAL   180       3.610  13.644   0.465  1.00  0.00      PROA N
ATOM   2495  H   VAL   180       2.886  14.276   0.777  1.00  0.00      PROA H
ATOM   2496  CA  VAL   180       3.363  12.838  -0.696  1.00  0.00      PROA C
ATOM   2497  HA  VAL   180       4.288  12.351  -1.004  1.00  0.00      PROA H
ATOM   2498  CB  VAL   180       2.339  11.764  -0.455  1.00  0.00      PROA C
ATOM   2499  HB  VAL   180       1.414  12.217  -0.097  1.00  0.00      PROA H
ATOM   2500  CG1 VAL   180       2.075  11.019  -1.770  1.00  0.00      PROA C
ATOM   2501 HG11 VAL   180       3.002  10.568  -2.126  1.00  0.00      PROA H
ATOM   2502 HG12 VAL   180       1.333  10.238  -1.603  1.00  0.00      PROA H
ATOM   2503 HG13 VAL   180       1.702  11.719  -2.517  1.00  0.00      PROA H
ATOM   2504  CG2 VAL   180       2.848  10.854   0.676  1.00  0.00      PROA C
ATOM   2505 HG21 VAL   180       2.990  11.444   1.582  1.00  0.00      PROA H
ATOM   2506 HG22 VAL   180       2.118  10.068   0.867  1.00  0.00      PROA H
ATOM   2507 HG23 VAL   180       3.797  10.405   0.383  1.00  0.00      PROA H
ATOM   2508  C   VAL   180       2.839  13.733  -1.777  1.00  0.00      PROA C
ATOM   2509  O   VAL   180       2.065  14.656  -1.520  1.00  0.00      PROA O
ATOM   2510  N   LEU   181       3.262  13.471  -3.031  1.00  0.00      PROA N
ATOM   2511  H   LEU   181       3.906  12.711  -3.199  1.00  0.00      PROA H
ATOM   2512  CA  LEU   181       2.821  14.249  -4.150  1.00  0.00      PROA C
ATOM   2513  HA  LEU   181       2.501  15.233  -3.806  1.00  0.00      PROA H
ATOM   2514  CB  LEU   181       3.915  14.462  -5.213  1.00  0.00      PROA C
ATOM   2515  HB2 LEU   181       4.786  14.928  -4.751  1.00  0.00      PROA H
ATOM   2516  HB3 LEU   181       4.202  13.500  -5.638  1.00  0.00      PROA H
ATOM   2517  CG  LEU   181       3.486  15.365  -6.384  1.00  0.00      PROA C
ATOM   2518  HG  LEU   181       2.598  14.949  -6.858  1.00  0.00      PROA H
ATOM   2519  CD1 LEU   181       3.163  16.787  -5.894  1.00  0.00      PROA C
ATOM   2520 HD11 LEU   181       4.046  17.220  -5.425  1.00  0.00      PROA H
ATOM   2521 HD12 LEU   181       2.862  17.404  -6.741  1.00  0.00      PROA H
ATOM   2522 HD13 LEU   181       2.350  16.746  -5.169  1.00  0.00      PROA H
ATOM   2523  CD2 LEU   181       4.533  15.359  -7.512  1.00  0.00      PROA C
ATOM   2524 HD21 LEU   181       4.657  14.343  -7.887  1.00  0.00      PROA H
ATOM   2525 HD22 LEU   181       4.198  16.006  -8.322  1.00  0.00      PROA H
ATOM   2526 HD23 LEU   181       5.485  15.722  -7.127  1.00  0.00      PROA H
ATOM   2527  C   LEU   181       1.697  13.491  -4.790  1.00  0.00      PROA C
ATOM   2528  O   LEU   181       1.772  12.274  -4.957  1.00  0.00      PROA O
ATOM   2529  N   TYR   182       0.621  14.213  -5.168  1.00  0.00      PROA N
ATOM   2530  H   TYR   182       0.617  15.216  -5.046  1.00  0.00      PROA H
ATOM   2531  CA  TYR   182      -0.544  13.603  -5.749  1.00  0.00      PROA C
ATOM   2532  HA  TYR   182      -0.441  12.519  -5.717  1.00  0.00      PROA H
ATOM   2533  CB  TYR   182      -1.874  13.940  -5.049  1.00  0.00      PROA C
ATOM   2534  HB2 TYR   182      -1.869  14.986  -4.743  1.00  0.00      PROA H
ATOM   2535  HB3 TYR   182      -2.701  13.768  -5.738  1.00  0.00      PROA H
ATOM   2536  CG  TYR   182      -2.079  13.094  -3.842  1.00  0.00      PROA C
ATOM   2537  CD1 TYR   182      -1.471  13.385  -2.643  1.00  0.00      PROA C
ATOM   2538  HD1 TYR   182      -0.813  14.250  -2.562  1.00  0.00      PROA H
ATOM   2539  CE1 TYR   182      -1.689  12.589  -1.544  1.00  0.00      PROA C
ATOM   2540  HE1 TYR   182      -1.199  12.820  -0.598  1.00  0.00      PROA H
ATOM   2541  CZ  TYR   182      -2.524  11.502  -1.639  1.00  0.00      PROA C
ATOM   2542  OH  TYR   182      -2.747  10.688  -0.510  1.00  0.00      PROA O
ATOM   2543  HH  TYR   182      -2.267  10.984   0.267  1.00  0.00      PROA H
ATOM   2544  CE2 TYR   182      -3.142  11.211  -2.829  1.00  0.00      PROA C
ATOM   2545  HE2 TYR   182      -3.805  10.350  -2.903  1.00  0.00      PROA H
ATOM   2546  CD2 TYR   182      -2.921  12.010  -3.922  1.00  0.00      PROA C
ATOM   2547  HD2 TYR   182      -3.421  11.776  -4.862  1.00  0.00      PROA H
ATOM   2548  C   TYR   182      -0.729  14.110  -7.143  1.00  0.00      PROA C
ATOM   2549  O   TYR   182      -0.335  15.227  -7.470  1.00  0.00      PROA O
ATOM   2550  N   ASP   183      -1.300  13.246  -8.010  1.00  0.00      PROA N
ATOM   2551  H   ASP   183      -1.500  12.299  -7.722  1.00  0.00      PROA H
ATOM   2552  CA  ASP   183      -1.650  13.605  -9.354  1.00  0.00      PROA C
ATOM   2553  HA  ASP   183      -1.932  14.657  -9.389  1.00  0.00      PROA H
ATOM   2554  CB  ASP   183      -0.520  13.410 -10.380  1.00  0.00      PROA C
ATOM   2555  HB2 ASP   183      -0.867  13.718 -11.367  1.00  0.00      PROA H
ATOM   2556  HB3 ASP   183       0.340  14.016 -10.093  1.00  0.00      PROA H
ATOM   2557  CG  ASP   183      -0.132  11.938 -10.403  1.00  0.00      PROA C
ATOM   2558  OD1 ASP   183       0.648  11.521  -9.508  1.00  0.00      PROA O
ATOM   2559  OD2 ASP   183      -0.591  11.214 -11.326  1.00  0.00      PROA O
ATOM   2560  C   ASP   183      -2.786  12.715  -9.769  1.00  0.00      PROA C
ATOM   2561  O   ASP   183      -2.734  11.500  -9.579  1.00  0.00      PROA O
ATOM   2562  N   ILE   184      -3.861  13.308 -10.329  1.00  0.00      PROA N
ATOM   2563  H   ILE   184      -3.871  14.309 -10.468  1.00  0.00      PROA H
ATOM   2564  CA  ILE   184      -4.994  12.523 -10.730  1.00  0.00      PROA C
ATOM   2565  HA  ILE   184      -4.780  11.466 -10.565  1.00  0.00      PROA H
ATOM   2566  CB  ILE   184      -6.238  12.865  -9.962  1.00  0.00      PROA C
ATOM   2567  HB  ILE   184      -6.444  13.931 -10.060  1.00  0.00      PROA H
ATOM   2568  CG2 ILE   184      -7.404  12.047 -10.543  1.00  0.00      PROA C
ATOM   2569 HG21 ILE   184      -7.185  10.983 -10.447  1.00  0.00      PROA H
ATOM   2570 HG22 ILE   184      -8.319  12.280 -10.000  1.00  0.00      PROA H
ATOM   2571 HG23 ILE   184      -7.533  12.296 -11.596  1.00  0.00      PROA H
ATOM   2572  CG1 ILE   184      -6.021  12.631  -8.457  1.00  0.00      PROA C
ATOM   2573 HG12 ILE   184      -6.008  11.560  -8.254  1.00  0.00      PROA H
ATOM   2574 HG13 ILE   184      -5.070  13.069  -8.155  1.00  0.00      PROA H
ATOM   2575  CD1 ILE   184      -7.112  13.253  -7.583  1.00  0.00      PROA C
ATOM   2576 HD11 ILE   184      -8.078  12.821  -7.845  1.00  0.00      PROA H
ATOM   2577 HD12 ILE   184      -6.897  13.050  -6.534  1.00  0.00      PROA H
ATOM   2578 HD13 ILE   184      -7.140  14.330  -7.746  1.00  0.00      PROA H
ATOM   2579  C   ILE   184      -5.271  12.816 -12.174  1.00  0.00      PROA C
ATOM   2580  O   ILE   184      -5.240  13.969 -12.599  1.00  0.00      PROA O
ATOM   2581  N   ALA   185      -5.531  11.755 -12.971  1.00  0.00      PROA N
ATOM   2582  H   ALA   185      -5.508  10.820 -12.591  1.00  0.00      PROA H
ATOM   2583  CA  ALA   185      -5.846  11.907 -14.366  1.00  0.00      PROA C
ATOM   2584  HA  ALA   185      -6.342  12.864 -14.525  1.00  0.00      PROA H
ATOM   2585  CB  ALA   185      -4.606  11.871 -15.277  1.00  0.00      PROA C
ATOM   2586  HB1 ALA   185      -4.095  10.916 -15.158  1.00  0.00      PROA H
ATOM   2587  HB2 ALA   185      -4.915  11.991 -16.315  1.00  0.00      PROA H
ATOM   2588  HB3 ALA   185      -3.930  12.681 -15.003  1.00  0.00      PROA H
ATOM   2589  C   ALA   185      -6.714  10.745 -14.751  1.00  0.00      PROA C
ATOM   2590  O   ALA   185      -6.687   9.698 -14.110  1.00  0.00      PROA O
ATOM   2591  N   PRO   186      -7.494  10.918 -15.784  1.00  0.00      PROA N
ATOM   2592  CD  PRO   186      -8.054  12.235 -16.038  1.00  0.00      PROA C
ATOM   2593  HD2 PRO   186      -7.419  12.771 -16.743  1.00  0.00      PROA H
ATOM   2594  HD3 PRO   186      -8.110  12.793 -15.103  1.00  0.00      PROA H
ATOM   2595  CG  PRO   186      -9.454  11.986 -16.622  1.00  0.00      PROA C
ATOM   2596  HG2 PRO   186      -9.651  12.708 -17.414  1.00  0.00      PROA H
ATOM   2597  HG3 PRO   186     -10.201  12.096 -15.836  1.00  0.00      PROA H
ATOM   2598  CB  PRO   186      -9.395  10.543 -17.152  1.00  0.00      PROA C
ATOM   2599  HB2 PRO   186      -9.070  10.550 -18.192  1.00  0.00      PROA H
ATOM   2600  HB3 PRO   186     -10.383  10.089 -17.083  1.00  0.00      PROA H
ATOM   2601  CA  PRO   186      -8.378   9.868 -16.231  1.00  0.00      PROA C
ATOM   2602  HA  PRO   186      -8.999   9.536 -15.399  1.00  0.00      PROA H
ATOM   2603  C   PRO   186      -7.628   8.740 -16.872  1.00  0.00      PROA C
ATOM   2604  O   PRO   186      -6.506   8.947 -17.330  1.00  0.00      PROA O
ATOM   2605  N   LEU   187      -8.243   7.538 -16.915  1.00  0.00      PROA N
ATOM   2606  H   LEU   187      -9.190   7.443 -16.578  1.00  0.00      PROA H
ATOM   2607  CA  LEU   187      -7.592   6.367 -17.430  1.00  0.00      PROA C
ATOM   2608  HA  LEU   187      -6.511   6.504 -17.392  1.00  0.00      PROA H
ATOM   2609  CB  LEU   187      -7.946   5.109 -16.617  1.00  0.00      PROA C
ATOM   2610  HB2 LEU   187      -7.822   5.316 -15.554  1.00  0.00      PROA H
ATOM   2611  HB3 LEU   187      -8.980   4.828 -16.814  1.00  0.00      PROA H
ATOM   2612  CG  LEU   187      -7.082   3.881 -16.936  1.00  0.00      PROA C
ATOM   2613  HG  LEU   187      -7.094   3.697 -18.010  1.00  0.00      PROA H
ATOM   2614  CD1 LEU   187      -5.630   4.117 -16.484  1.00  0.00      PROA C
ATOM   2615 HD11 LEU   187      -5.608   4.297 -15.410  1.00  0.00      PROA H
ATOM   2616 HD12 LEU   187      -5.030   3.237 -16.717  1.00  0.00      PROA H
ATOM   2617 HD13 LEU   187      -5.223   4.983 -17.006  1.00  0.00      PROA H
ATOM   2618  CD2 LEU   187      -7.691   2.597 -16.348  1.00  0.00      PROA C
ATOM   2619 HD21 LEU   187      -8.683   2.439 -16.769  1.00  0.00      PROA H
ATOM   2620 HD22 LEU   187      -7.053   1.747 -16.592  1.00  0.00      PROA H
ATOM   2621 HD23 LEU   187      -7.767   2.694 -15.265  1.00  0.00      PROA H
ATOM   2622  C   LEU   187      -8.058   6.147 -18.833  1.00  0.00      PROA C
ATOM   2623  O   LEU   187      -9.250   6.252 -19.127  1.00  0.00      PROA O
ATOM   2624  N   SER   188      -7.103   5.850 -19.736  1.00  0.00      PROA N
ATOM   2625  H   SER   188      -6.139   5.775 -19.445  1.00  0.00      PROA H
ATOM   2626  CA  SER   188      -7.368   5.625 -21.131  1.00  0.00      PROA C
ATOM   2627  HA  SER   188      -8.109   6.343 -21.481  1.00  0.00      PROA H
ATOM   2628  CB  SER   188      -6.100   5.784 -21.992  1.00  0.00      PROA C
ATOM   2629  HB2 SER   188      -5.712   6.797 -21.886  1.00  0.00      PROA H
ATOM   2630  HB3 SER   188      -5.345   5.069 -21.664  1.00  0.00      PROA H
ATOM   2631  OG  SER   188      -6.390   5.546 -23.360  1.00  0.00      PROA O
ATOM   2632  HG  SER   188      -5.590   5.650 -23.880  1.00  0.00      PROA H
ATOM   2633  C   SER   188      -7.887   4.229 -21.333  1.00  0.00      PROA C
ATOM   2634  O   SER   188      -7.607   3.318 -20.554  1.00  0.00      PROA O
ATOM   2635  N   ASP   189      -8.688   4.036 -22.401  1.00  0.00      PROA N
ATOM   2636  H   ASP   189      -8.911   4.810 -23.011  1.00  0.00      PROA H
ATOM   2637  CA  ASP   189      -9.265   2.765 -22.744  1.00  0.00      PROA C
ATOM   2638  HA  ASP   189      -9.758   2.342 -21.869  1.00  0.00      PROA H
ATOM   2639  CB  ASP   189     -10.307   2.903 -23.872  1.00  0.00      PROA C
ATOM   2640  HB2 ASP   189     -10.945   3.764 -23.674  1.00  0.00      PROA H
ATOM   2641  HB3 ASP   189      -9.796   3.040 -24.825  1.00  0.00      PROA H
ATOM   2642  CG  ASP   189     -11.163   1.646 -23.935  1.00  0.00      PROA C
ATOM   2643  OD1 ASP   189     -10.702   0.578 -23.452  1.00  0.00      PROA O
ATOM   2644  OD2 ASP   189     -12.300   1.740 -24.471  1.00  0.00      PROA O
ATOM   2645  C   ASP   189      -8.174   1.849 -23.209  1.00  0.00      PROA C
ATOM   2646  O   ASP   189      -8.211   0.642 -22.973  1.00  0.00      PROA O
ATOM   2647  N   PHE   190      -7.155   2.410 -23.882  1.00  0.00      PROA N
ATOM   2648  H   PHE   190      -7.114   3.414 -23.991  1.00  0.00      PROA H
ATOM   2649  CA  PHE   190      -6.111   1.611 -24.457  1.00  0.00      PROA C
ATOM   2650  HA  PHE   190      -6.543   0.903 -25.164  1.00  0.00      PROA H
ATOM   2651  CB  PHE   190      -5.070   2.458 -25.209  1.00  0.00      PROA C
ATOM   2652  HB2 PHE   190      -5.579   3.215 -25.806  1.00  0.00      PROA H
ATOM   2653  HB3 PHE   190      -4.410   2.945 -24.491  1.00  0.00      PROA H
ATOM   2654  CG  PHE   190      -4.294   1.539 -26.087  1.00  0.00      PROA C
ATOM   2655  CD1 PHE   190      -4.782   1.232 -27.335  1.00  0.00      PROA C
ATOM   2656  HD1 PHE   190      -5.727   1.659 -27.671  1.00  0.00      PROA H
ATOM   2657  CE1 PHE   190      -4.093   0.391 -28.172  1.00  0.00      PROA C
ATOM   2658  HE1 PHE   190      -4.493   0.156 -29.159  1.00  0.00      PROA H
ATOM   2659  CZ  PHE   190      -2.902  -0.151 -27.764  1.00  0.00      PROA C
ATOM   2660  HZ  PHE   190      -2.350  -0.817 -28.428  1.00  0.00      PROA H
ATOM   2661  CE2 PHE   190      -2.407   0.146 -26.517  1.00  0.00      PROA C
ATOM   2662  HE2 PHE   190      -1.462  -0.288 -26.188  1.00  0.00      PROA H
ATOM   2663  CD2 PHE   190      -3.099   0.991 -25.681  1.00  0.00      PROA C
ATOM   2664  HD2 PHE   190      -2.700   1.225 -24.694  1.00  0.00      PROA H
ATOM   2665  C   PHE   190      -5.400   0.886 -23.357  1.00  0.00      PROA C
ATOM   2666  O   PHE   190      -5.113  -0.304 -23.471  1.00  0.00      PROA O
ATOM   2667  N   VAL   191      -5.106   1.592 -22.248  1.00  0.00      PROA N
ATOM   2668  H   VAL   191      -5.403   2.554 -22.169  1.00  0.00      PROA H
ATOM   2669  CA  VAL   191      -4.372   1.006 -21.165  1.00  0.00      PROA C
ATOM   2670  HA  VAL   191      -3.433   0.599 -21.540  1.00  0.00      PROA H
ATOM   2671  CB  VAL   191      -4.048   1.994 -20.087  1.00  0.00      PROA C
ATOM   2672  HB  VAL   191      -3.603   2.884 -20.531  1.00  0.00      PROA H
ATOM   2673  CG1 VAL   191      -5.331   2.382 -19.343  1.00  0.00      PROA C
ATOM   2674 HG11 VAL   191      -5.777   1.493 -18.897  1.00  0.00      PROA H
ATOM   2675 HG12 VAL   191      -5.094   3.101 -18.558  1.00  0.00      PROA H
ATOM   2676 HG13 VAL   191      -6.037   2.829 -20.043  1.00  0.00      PROA H
ATOM   2677  CG2 VAL   191      -2.970   1.379 -19.189  1.00  0.00      PROA C
ATOM   2678 HG21 VAL   191      -2.081   1.164 -19.782  1.00  0.00      PROA H
ATOM   2679 HG22 VAL   191      -2.715   2.080 -18.394  1.00  0.00      PROA H
ATOM   2680 HG23 VAL   191      -3.346   0.454 -18.751  1.00  0.00      PROA H
ATOM   2681  C   VAL   191      -5.152  -0.125 -20.565  1.00  0.00      PROA C
ATOM   2682  O   VAL   191      -4.580  -1.161 -20.226  1.00  0.00      PROA O
ATOM   2683  N   ILE   192      -6.480   0.032 -20.417  1.00  0.00      PROA N
ATOM   2684  H   ILE   192      -6.924   0.888 -20.717  1.00  0.00      PROA H
ATOM   2685  CA  ILE   192      -7.266  -1.018 -19.832  1.00  0.00      PROA C
ATOM   2686  HA  ILE   192      -6.893  -1.238 -18.832  1.00  0.00      PROA H
ATOM   2687  CB  ILE   192      -8.724  -0.675 -19.703  1.00  0.00      PROA C
ATOM   2688  HB  ILE   192      -9.092  -0.285 -20.652  1.00  0.00      PROA H
ATOM   2689  CG2 ILE   192      -9.491  -1.956 -19.327  1.00  0.00      PROA C
ATOM   2690 HG21 ILE   192      -9.112  -2.341 -18.380  1.00  0.00      PROA H
ATOM   2691 HG22 ILE   192     -10.552  -1.729 -19.228  1.00  0.00      PROA H
ATOM   2692 HG23 ILE   192      -9.351  -2.706 -20.105  1.00  0.00      PROA H
ATOM   2693  CG1 ILE   192      -8.903   0.480 -18.699  1.00  0.00      PROA C
ATOM   2694 HG12 ILE   192      -8.647   0.134 -17.698  1.00  0.00      PROA H
ATOM   2695 HG13 ILE   192      -8.248   1.307 -18.975  1.00  0.00      PROA H
ATOM   2696  CD1 ILE   192     -10.321   1.043 -18.625  1.00  0.00      PROA C
ATOM   2697 HD11 ILE   192     -11.011   0.254 -18.325  1.00  0.00      PROA H
ATOM   2698 HD12 ILE   192     -10.354   1.851 -17.894  1.00  0.00      PROA H
ATOM   2699 HD13 ILE   192     -10.612   1.427 -19.603  1.00  0.00      PROA H
ATOM   2700  C   ILE   192      -7.134  -2.218 -20.709  1.00  0.00      PROA C
ATOM   2701  O   ILE   192      -7.021  -3.342 -20.227  1.00  0.00      PROA O
ATOM   2702  N   HID   193      -7.141  -2.004 -22.036  1.00  0.00      PROA N
ATOM   2703  H   HID   193      -7.232  -1.065 -22.396  1.00  0.00      PROA H
ATOM   2704  CA  HID   193      -7.018  -3.106 -22.942  1.00  0.00      PROA C
ATOM   2705  HA  HID   193      -7.840  -3.804 -22.780  1.00  0.00      PROA H
ATOM   2706  CB  HID   193      -7.055  -2.676 -24.418  1.00  0.00      PROA C
ATOM   2707  HB2 HID   193      -7.981  -2.137 -24.617  1.00  0.00      PROA H
ATOM   2708  HB3 HID   193      -6.205  -2.027 -24.629  1.00  0.00      PROA H
ATOM   2709  CG  HID   193      -6.989  -3.838 -25.365  1.00  0.00      PROA C
ATOM   2710  ND1 HID   193      -8.059  -4.655 -25.659  1.00  0.00      PROA N
ATOM   2711  HD1 HID   193      -8.992  -4.573 -25.280  1.00  0.00      PROA H
ATOM   2712  CE1 HID   193      -7.609  -5.578 -26.549  1.00  0.00      PROA C
ATOM   2713  HE1 HID   193      -8.287  -6.340 -26.933  1.00  0.00      PROA H
ATOM   2714  NE2 HID   193      -6.332  -5.412 -26.844  1.00  0.00      PROA N
ATOM   2715  CD2 HID   193      -5.944  -4.313 -26.096  1.00  0.00      PROA C
ATOM   2716  HD2 HID   193      -4.903  -4.010 -26.204  1.00  0.00      PROA H
ATOM   2717  C   HID   193      -5.699  -3.768 -22.697  1.00  0.00      PROA C
ATOM   2718  O   HID   193      -5.606  -4.995 -22.683  1.00  0.00      PROA O
ATOM   2719  N   ARG   194      -4.633  -2.970 -22.499  1.00  0.00      PROA N
ATOM   2720  H   ARG   194      -4.746  -1.966 -22.498  1.00  0.00      PROA H
ATOM   2721  CA  ARG   194      -3.346  -3.562 -22.293  1.00  0.00      PROA C
ATOM   2722  HA  ARG   194      -3.113  -4.226 -23.126  1.00  0.00      PROA H
ATOM   2723  CB  ARG   194      -2.207  -2.519 -22.191  1.00  0.00      PROA C
ATOM   2724  HB2 ARG   194      -2.479  -1.753 -21.465  1.00  0.00      PROA H
ATOM   2725  HB3 ARG   194      -1.289  -3.012 -21.871  1.00  0.00      PROA H
ATOM   2726  CG  ARG   194      -1.928  -1.824 -23.533  1.00  0.00      PROA C
ATOM   2727  HG2 ARG   194      -1.912  -2.567 -24.330  1.00  0.00      PROA H
ATOM   2728  HG3 ARG   194      -2.711  -1.093 -23.733  1.00  0.00      PROA H
ATOM   2729  CD  ARG   194      -0.597  -1.064 -23.627  1.00  0.00      PROA C
ATOM   2730  HD2 ARG   194       0.210  -1.697 -23.257  1.00  0.00      PROA H
ATOM   2731  HD3 ARG   194      -0.402  -0.799 -24.666  1.00  0.00      PROA H
ATOM   2732  NE  ARG   194      -0.681   0.174 -22.801  1.00  0.00      PROA N
ATOM   2733  HE  ARG   194      -1.486   0.303 -22.205  1.00  0.00      PROA H
ATOM   2734  CZ  ARG   194       0.320   1.101 -22.864  1.00  0.00      PROA C
ATOM   2735  NH1 ARG   194       1.408   0.885 -23.663  1.00  0.00      PROA N
ATOM   2736 HH11 ARG   194       1.470   0.037 -24.208  1.00  0.00      PROA H
ATOM   2737 HH12 ARG   194       2.144   1.574 -23.705  1.00  0.00      PROA H
ATOM   2738  NH2 ARG   194       0.224   2.253 -22.138  1.00  0.00      PROA N
ATOM   2739 HH21 ARG   194      -0.587   2.414 -21.558  1.00  0.00      PROA H
ATOM   2740 HH22 ARG   194       0.964   2.938 -22.184  1.00  0.00      PROA H
ATOM   2741  C   ARG   194      -3.390  -4.390 -21.045  1.00  0.00      PROA C
ATOM   2742  O   ARG   194      -2.937  -5.534 -21.054  1.00  0.00      PROA O
ATOM   2743  N   SER   195      -3.946  -3.864 -19.930  1.00  0.00      PROA N
ATOM   2744  H   SER   195      -4.309  -2.922 -19.943  1.00  0.00      PROA H
ATOM   2745  CA  SER   195      -3.986  -4.703 -18.763  1.00  0.00      PROA C
ATOM   2746  HA  SER   195      -3.804  -5.738 -19.052  1.00  0.00      PROA H
ATOM   2747  CB  SER   195      -2.935  -4.327 -17.705  1.00  0.00      PROA C
ATOM   2748  HB2 SER   195      -3.020  -5.000 -16.852  1.00  0.00      PROA H
ATOM   2749  HB3 SER   195      -1.938  -4.412 -18.137  1.00  0.00      PROA H
ATOM   2750  OG  SER   195      -3.140  -2.994 -17.268  1.00  0.00      PROA O
ATOM   2751  HG  SER   195      -2.480  -2.768 -16.608  1.00  0.00      PROA H
ATOM   2752  C   SER   195      -5.345  -4.627 -18.128  1.00  0.00      PROA C
ATOM   2753  O   SER   195      -5.731  -3.619 -17.539  1.00  0.00      PROA O
ATOM   2754  N   PRO   196      -6.080  -5.701 -18.244  1.00  0.00      PROA N
ATOM   2755  CD  PRO   196      -5.886  -6.633 -19.341  1.00  0.00      PROA C
ATOM   2756  HD2 PRO   196      -4.876  -7.041 -19.299  1.00  0.00      PROA H
ATOM   2757  HD3 PRO   196      -6.029  -6.115 -20.289  1.00  0.00      PROA H
ATOM   2758  CG  PRO   196      -6.955  -7.712 -19.110  1.00  0.00      PROA C
ATOM   2759  HG2 PRO   196      -6.539  -8.512 -18.497  1.00  0.00      PROA H
ATOM   2760  HG3 PRO   196      -7.275  -8.119 -20.069  1.00  0.00      PROA H
ATOM   2761  CB  PRO   196      -8.091  -6.958 -18.398  1.00  0.00      PROA C
ATOM   2762  HB2 PRO   196      -8.597  -7.631 -17.706  1.00  0.00      PROA H
ATOM   2763  HB3 PRO   196      -8.805  -6.594 -19.137  1.00  0.00      PROA H
ATOM   2764  CA  PRO   196      -7.393  -5.809 -17.666  1.00  0.00      PROA C
ATOM   2765  HA  PRO   196      -7.992  -4.948 -17.961  1.00  0.00      PROA H
ATOM   2766  C   PRO   196      -7.345  -5.975 -16.179  1.00  0.00      PROA C
ATOM   2767  O   PRO   196      -8.378  -5.833 -15.528  1.00  0.00      PROA O
ATOM   2768  N   GLU   197      -6.158  -6.278 -15.628  1.00  0.00      PROA N
ATOM   2769  H   GLU   197      -5.333  -6.341 -16.207  1.00  0.00      PROA H
ATOM   2770  CA  GLU   197      -5.992  -6.525 -14.226  1.00  0.00      PROA C
ATOM   2771  HA  GLU   197      -6.723  -7.264 -13.898  1.00  0.00      PROA H
ATOM   2772  CB  GLU   197      -4.592  -7.061 -13.887  1.00  0.00      PROA C
ATOM   2773  HB2 GLU   197      -4.480  -7.129 -12.805  1.00  0.00      PROA H
ATOM   2774  HB3 GLU   197      -4.464  -8.050 -14.328  1.00  0.00      PROA H
ATOM   2775  CG  GLU   197      -3.444  -6.196 -14.399  1.00  0.00      PROA C
ATOM   2776  HG2 GLU   197      -3.597  -5.975 -15.455  1.00  0.00      PROA H
ATOM   2777  HG3 GLU   197      -3.412  -5.263 -13.834  1.00  0.00      PROA H
ATOM   2778  CD  GLU   197      -2.170  -6.999 -14.191  1.00  0.00      PROA C
ATOM   2779  OE1 GLU   197      -2.150  -8.187 -14.608  1.00  0.00      PROA O
ATOM   2780  OE2 GLU   197      -1.207  -6.442 -13.601  1.00  0.00      PROA O
ATOM   2781  C   GLU   197      -6.283  -5.284 -13.433  1.00  0.00      PROA C
ATOM   2782  O   GLU   197      -6.699  -5.362 -12.278  1.00  0.00      PROA O
ATOM   2783  N   LEU   198      -6.059  -4.100 -14.030  1.00  0.00      PROA N
ATOM   2784  H   LEU   198      -5.739  -4.071 -14.988  1.00  0.00      PROA H
ATOM   2785  CA  LEU   198      -6.256  -2.846 -13.357  1.00  0.00      PROA C
ATOM   2786  HA  LEU   198      -5.585  -2.783 -12.501  1.00  0.00      PROA H
ATOM   2787  CB  LEU   198      -5.970  -1.656 -14.289  1.00  0.00      PROA C
ATOM   2788  HB2 LEU   198      -6.578  -1.745 -15.189  1.00  0.00      PROA H
ATOM   2789  HB3 LEU   198      -6.214  -0.726 -13.777  1.00  0.00      PROA H
ATOM   2790  CG  LEU   198      -4.501  -1.568 -14.731  1.00  0.00      PROA C
ATOM   2791  HG  LEU   198      -4.225  -2.480 -15.261  1.00  0.00      PROA H
ATOM   2792  CD1 LEU   198      -4.264  -0.374 -15.667  1.00  0.00      PROA C
ATOM   2793 HD11 LEU   198      -4.524   0.550 -15.150  1.00  0.00      PROA H
ATOM   2794 HD12 LEU   198      -3.215  -0.344 -15.959  1.00  0.00      PROA H
ATOM   2795 HD13 LEU   198      -4.886  -0.480 -16.556  1.00  0.00      PROA H
ATOM   2796  CD2 LEU   198      -3.567  -1.542 -13.513  1.00  0.00      PROA C
ATOM   2797 HD21 LEU   198      -3.704  -2.452 -12.929  1.00  0.00      PROA H
ATOM   2798 HD22 LEU   198      -2.532  -1.479 -13.849  1.00  0.00      PROA H
ATOM   2799 HD23 LEU   198      -3.800  -0.675 -12.894  1.00  0.00      PROA H
ATOM   2800  C   LEU   198      -7.686  -2.716 -12.923  1.00  0.00      PROA C
ATOM   2801  O   LEU   198      -7.953  -2.282 -11.800  1.00  0.00      PROA O
ATOM   2802  N   VAL   199      -8.656  -3.061 -13.794  1.00  0.00      PROA N
ATOM   2803  H   VAL   199      -8.412  -3.410 -14.710  1.00  0.00      PROA H
ATOM   2804  CA  VAL   199     -10.033  -2.927 -13.401  1.00  0.00      PROA C
ATOM   2805  HA  VAL   199     -10.086  -2.482 -12.407  1.00  0.00      PROA H
ATOM   2806  CB  VAL   199     -10.813  -2.054 -14.342  1.00  0.00      PROA C
ATOM   2807  HB  VAL   199     -10.777  -2.477 -15.346  1.00  0.00      PROA H
ATOM   2808  CG1 VAL   199     -12.273  -1.981 -13.862  1.00  0.00      PROA C
ATOM   2809 HG11 VAL   199     -12.305  -1.559 -12.857  1.00  0.00      PROA H
ATOM   2810 HG12 VAL   199     -12.848  -1.349 -14.539  1.00  0.00      PROA H
ATOM   2811 HG13 VAL   199     -12.702  -2.983 -13.849  1.00  0.00      PROA H
ATOM   2812  CG2 VAL   199     -10.120  -0.684 -14.440  1.00  0.00      PROA C
ATOM   2813 HG21 VAL   199      -9.105  -0.815 -14.815  1.00  0.00      PROA H
ATOM   2814 HG22 VAL   199     -10.678  -0.041 -15.121  1.00  0.00      PROA H
ATOM   2815 HG23 VAL   199     -10.085  -0.222 -13.453  1.00  0.00      PROA H
ATOM   2816  C   VAL   199     -10.663  -4.289 -13.429  1.00  0.00      PROA C
ATOM   2817  O   VAL   199     -11.018  -4.793 -14.495  1.00  0.00      PROA O
ATOM   2818  N   PRO   200     -10.814  -4.915 -12.290  1.00  0.00      PROA N
ATOM   2819  CD  PRO   200      -9.849  -4.756 -11.214  1.00  0.00      PROA C
ATOM   2820  HD2 PRO   200     -10.168  -3.947 -10.556  1.00  0.00      PROA H
ATOM   2821  HD3 PRO   200      -8.872  -4.518 -11.634  1.00  0.00      PROA H
ATOM   2822  CG  PRO   200      -9.827  -6.108 -10.476  1.00  0.00      PROA C
ATOM   2823  HG2 PRO   200      -9.769  -5.935  -9.402  1.00  0.00      PROA H
ATOM   2824  HG3 PRO   200      -8.959  -6.684 -10.798  1.00  0.00      PROA H
ATOM   2825  CB  PRO   200     -11.146  -6.793 -10.885  1.00  0.00      PROA C
ATOM   2826  HB2 PRO   200     -11.926  -6.536 -10.169  1.00  0.00      PROA H
ATOM   2827  HB3 PRO   200     -11.006  -7.874 -10.897  1.00  0.00      PROA H
ATOM   2828  CA  PRO   200     -11.418  -6.223 -12.274  1.00  0.00      PROA C
ATOM   2829  HA  PRO   200     -10.850  -6.894 -12.919  1.00  0.00      PROA H
ATOM   2830  C   PRO   200     -12.863  -6.238 -12.675  1.00  0.00      PROA C
ATOM   2831  O   PRO   200     -13.243  -7.095 -13.472  1.00  0.00      PROA O
ATOM   2832  N   MET   201     -13.677  -5.298 -12.148  1.00  0.00      PROA N
ATOM   2833  H   MET   201     -13.308  -4.615 -11.502  1.00  0.00      PROA H
ATOM   2834  CA  MET   201     -15.072  -5.248 -12.494  1.00  0.00      PROA C
ATOM   2835  HA  MET   201     -15.326  -6.113 -13.107  1.00  0.00      PROA H
ATOM   2836  CB  MET   201     -16.002  -5.260 -11.271  1.00  0.00      PROA C
ATOM   2837  HB2 MET   201     -15.843  -4.355 -10.685  1.00  0.00      PROA H
ATOM   2838  HB3 MET   201     -17.039  -5.300 -11.603  1.00  0.00      PROA H
ATOM   2839  CG  MET   201     -15.801  -6.437 -10.323  1.00  0.00      PROA C
ATOM   2840  HG2 MET   201     -16.094  -7.361 -10.822  1.00  0.00      PROA H
ATOM   2841  HG3 MET   201     -14.751  -6.498 -10.036  1.00  0.00      PROA H
ATOM   2842  SD  MET   201     -16.769  -6.329  -8.789  1.00  0.00      PROA S
ATOM   2843  CE  MET   201     -16.078  -7.836  -8.051  1.00  0.00      PROA C
ATOM   2844  HE1 MET   201     -14.999  -7.727  -7.944  1.00  0.00      PROA H
ATOM   2845  HE2 MET   201     -16.525  -7.999  -7.070  1.00  0.00      PROA H
ATOM   2846  HE3 MET   201     -16.295  -8.689  -8.694  1.00  0.00      PROA H
ATOM   2847  C   MET   201     -15.287  -3.892 -13.098  1.00  0.00      PROA C
ATOM   2848  O   MET   201     -15.322  -2.903 -12.368  1.00  0.00      PROA O
ATOM   2849  N   PRO   202     -15.400  -3.805 -14.393  1.00  0.00      PROA N
ATOM   2850  CD  PRO   202     -14.644  -4.716 -15.239  1.00  0.00      PROA C
ATOM   2851  HD2 PRO   202     -15.288  -5.537 -15.556  1.00  0.00      PROA H
ATOM   2852  HD3 PRO   202     -13.798  -5.114 -14.679  1.00  0.00      PROA H
ATOM   2853  CG  PRO   202     -14.174  -3.877 -16.437  1.00  0.00      PROA C
ATOM   2854  HG2 PRO   202     -14.206  -4.484 -17.342  1.00  0.00      PROA H
ATOM   2855  HG3 PRO   202     -13.153  -3.537 -16.265  1.00  0.00      PROA H
ATOM   2856  CB  PRO   202     -15.163  -2.706 -16.487  1.00  0.00      PROA C
ATOM   2857  HB2 PRO   202     -16.002  -2.965 -17.134  1.00  0.00      PROA H
ATOM   2858  HB3 PRO   202     -14.661  -1.822 -16.881  1.00  0.00      PROA H
ATOM   2859  CA  PRO   202     -15.595  -2.524 -15.034  1.00  0.00      PROA C
ATOM   2860  HA  PRO   202     -14.857  -1.814 -14.660  1.00  0.00      PROA H
ATOM   2861  C   PRO   202     -16.983  -1.973 -14.953  1.00  0.00      PROA C
ATOM   2862  O   PRO   202     -17.167  -0.803 -15.273  1.00  0.00      PROA O
ATOM   2863  N   THR   203     -17.972  -2.789 -14.563  1.00  0.00      PROA N
ATOM   2864  H   THR   203     -17.758  -3.717 -14.226  1.00  0.00      PROA H
ATOM   2865  CA  THR   203     -19.358  -2.421 -14.593  1.00  0.00      PROA C
ATOM   2866  HA  THR   203     -19.612  -2.041 -15.582  1.00  0.00      PROA H
ATOM   2867  CB  THR   203     -20.262  -3.578 -14.296  1.00  0.00      PROA C
ATOM   2868  HB  THR   203     -20.031  -4.403 -14.970  1.00  0.00      PROA H
ATOM   2869  CG2 THR   203     -20.047  -4.026 -12.841  1.00  0.00      PROA C
ATOM   2870 HG21 THR   203     -20.278  -3.200 -12.169  1.00  0.00      PROA H
ATOM   2871 HG22 THR   203     -20.703  -4.868 -12.619  1.00  0.00      PROA H
ATOM   2872 HG23 THR   203     -19.009  -4.328 -12.703  1.00  0.00      PROA H
ATOM   2873  OG1 THR   203     -21.609  -3.189 -14.498  1.00  0.00      PROA O
ATOM   2874  HG1 THR   203     -22.188  -3.931 -14.307  1.00  0.00      PROA H
ATOM   2875  C   THR   203     -19.671  -1.326 -13.619  1.00  0.00      PROA C
ATOM   2876  O   THR   203     -20.622  -0.577 -13.828  1.00  0.00      PROA O
ATOM   2877  N   LEU   204     -18.888  -1.207 -12.530  1.00  0.00      PROA N
ATOM   2878  H   LEU   204     -18.051  -1.765 -12.446  1.00  0.00      PROA H
ATOM   2879  CA  LEU   204     -19.178  -0.305 -11.446  1.00  0.00      PROA C
ATOM   2880  HA  LEU   204     -20.172  -0.519 -11.050  1.00  0.00      PROA H
ATOM   2881  CB  LEU   204     -18.201  -0.388 -10.257  1.00  0.00      PROA C
ATOM   2882  HB2 LEU   204     -17.196  -0.135 -10.595  1.00  0.00      PROA H
ATOM   2883  HB3 LEU   204     -18.510   0.313  -9.482  1.00  0.00      PROA H
ATOM   2884  CG  LEU   204     -18.108  -1.770  -9.591  1.00  0.00      PROA C
ATOM   2885  HG  LEU   204     -17.522  -1.693  -8.675  1.00  0.00      PROA H
ATOM   2886  CD1 LEU   204     -19.494  -2.322  -9.233  1.00  0.00      PROA C
ATOM   2887 HD11 LEU   204     -20.093  -2.419 -10.139  1.00  0.00      PROA H
ATOM   2888 HD12 LEU   204     -19.386  -3.300  -8.763  1.00  0.00      PROA H
ATOM   2889 HD13 LEU   204     -19.990  -1.641  -8.541  1.00  0.00      PROA H
ATOM   2890  CD2 LEU   204     -17.235  -2.730 -10.404  1.00  0.00      PROA C
ATOM   2891 HD21 LEU   204     -16.228  -2.322 -10.492  1.00  0.00      PROA H
ATOM   2892 HD22 LEU   204     -17.192  -3.697  -9.902  1.00  0.00      PROA H
ATOM   2893 HD23 LEU   204     -17.662  -2.857 -11.399  1.00  0.00      PROA H
ATOM   2894  C   LEU   204     -19.196   1.147 -11.848  1.00  0.00      PROA C
ATOM   2895  O   LEU   204     -19.828   1.949 -11.162  1.00  0.00      PROA O
ATOM   2896  N   LYS   205     -18.468   1.570 -12.899  1.00  0.00      PROA N
ATOM   2897  H   LYS   205     -17.988   0.901 -13.483  1.00  0.00      PROA H
ATOM   2898  CA  LYS   205     -18.419   2.993 -13.134  1.00  0.00      PROA C
ATOM   2899  HA  LYS   205     -18.156   3.506 -12.209  1.00  0.00      PROA H
ATOM   2900  CB  LYS   205     -17.397   3.463 -14.193  1.00  0.00      PROA C
ATOM   2901  HB2 LYS   205     -17.251   4.540 -14.106  1.00  0.00      PROA H
ATOM   2902  HB3 LYS   205     -16.446   2.955 -14.033  1.00  0.00      PROA H
ATOM   2903  CG  LYS   205     -17.764   3.209 -15.657  1.00  0.00      PROA C
ATOM   2904  HG2 LYS   205     -18.784   3.548 -15.840  1.00  0.00      PROA H
ATOM   2905  HG3 LYS   205     -17.078   3.755 -16.305  1.00  0.00      PROA H
ATOM   2906  CD  LYS   205     -17.703   1.749 -16.084  1.00  0.00      PROA C
ATOM   2907  HD2 LYS   205     -16.692   1.368 -15.936  1.00  0.00      PROA H
ATOM   2908  HD3 LYS   205     -18.402   1.165 -15.485  1.00  0.00      PROA H
ATOM   2909  CE  LYS   205     -18.063   1.518 -17.554  1.00  0.00      PROA C
ATOM   2910  HE2 LYS   205     -17.909   0.469 -17.806  1.00  0.00      PROA H
ATOM   2911  HE3 LYS   205     -19.107   1.781 -17.719  1.00  0.00      PROA H
ATOM   2912  NZ  LYS   205     -17.209   2.355 -18.426  1.00  0.00      PROA N
ATOM   2913  HZ1 LYS   205     -16.239   2.113 -18.280  1.00  0.00      PROA H
ATOM   2914  HZ2 LYS   205     -17.455   2.195 -19.392  1.00  0.00      PROA H
ATOM   2915  HZ3 LYS   205     -17.350   3.329 -18.200  1.00  0.00      PROA H
ATOM   2916  C   LYS   205     -19.753   3.580 -13.476  1.00  0.00      PROA C
ATOM   2917  O   LYS   205     -20.077   4.669 -13.007  1.00  0.00      PROA O
ATOM   2918  N   GLY   206     -20.564   2.897 -14.303  1.00  0.00      PROA N
ATOM   2919  H   GLY   206     -20.264   2.011 -14.686  1.00  0.00      PROA H
ATOM   2920  CA  GLY   206     -21.848   3.442 -14.630  1.00  0.00      PROA C
ATOM   2921  HA2 GLY   206     -22.409   2.721 -15.224  1.00  0.00      PROA H
ATOM   2922  HA3 GLY   206     -22.395   3.660 -13.712  1.00  0.00      PROA H
ATOM   2923  C   GLY   206     -21.654   4.703 -15.415  1.00  0.00      PROA C
ATOM   2924  O   GLY   206     -21.065   4.705 -16.494  1.00  0.00      PROA O
ATOM   2925  N   ASP   207     -22.212   5.807 -14.885  1.00  0.00      PROA N
ATOM   2926  H   ASP   207     -22.683   5.757 -13.993  1.00  0.00      PROA H
ATOM   2927  CA  ASP   207     -22.195   7.099 -15.505  1.00  0.00      PROA C
ATOM   2928  HA  ASP   207     -22.487   7.004 -16.551  1.00  0.00      PROA H
ATOM   2929  CB  ASP   207     -23.164   8.081 -14.825  1.00  0.00      PROA C
ATOM   2930  HB2 ASP   207     -24.072   7.553 -14.534  1.00  0.00      PROA H
ATOM   2931  HB3 ASP   207     -22.691   8.503 -13.938  1.00  0.00      PROA H
ATOM   2932  CG  ASP   207     -23.494   9.185 -15.817  1.00  0.00      PROA C
ATOM   2933  OD1 ASP   207     -22.792   9.288 -16.857  1.00  0.00      PROA O
ATOM   2934  OD2 ASP   207     -24.468   9.939 -15.550  1.00  0.00      PROA O
ATOM   2935  C   ASP   207     -20.817   7.690 -15.463  1.00  0.00      PROA C
ATOM   2936  O   ASP   207     -20.450   8.476 -16.336  1.00  0.00      PROA O
ATOM   2937  N   GLY   208     -20.013   7.320 -14.450  1.00  0.00      PROA N
ATOM   2938  H   GLY   208     -20.291   6.571 -13.831  1.00  0.00      PROA H
ATOM   2939  CA  GLY   208     -18.749   7.966 -14.215  1.00  0.00      PROA C
ATOM   2940  HA2 GLY   208     -18.857   9.041 -14.361  1.00  0.00      PROA H
ATOM   2941  HA3 GLY   208     -18.425   7.770 -13.193  1.00  0.00      PROA H
ATOM   2942  C   GLY   208     -17.681   7.476 -15.143  1.00  0.00      PROA C
ATOM   2943  O   GLY   208     -17.950   6.945 -16.220  1.00  0.00      PROA O
ATOM   2944  N   ARG   209     -16.415   7.703 -14.727  1.00  0.00      PROA N
ATOM   2945  H   ARG   209     -16.247   8.108 -13.817  1.00  0.00      PROA H
ATOM   2946  CA  ARG   209     -15.264   7.395 -15.525  1.00  0.00      PROA C
ATOM   2947  HA  ARG   209     -15.544   6.695 -16.312  1.00  0.00      PROA H
ATOM   2948  CB  ARG   209     -14.692   8.667 -16.173  1.00  0.00      PROA C
ATOM   2949  HB2 ARG   209     -15.459   9.138 -16.788  1.00  0.00      PROA H
ATOM   2950  HB3 ARG   209     -14.374   9.360 -15.395  1.00  0.00      PROA H
ATOM   2951  CG  ARG   209     -13.485   8.458 -17.079  1.00  0.00      PROA C
ATOM   2952  HG2 ARG   209     -12.698   7.946 -16.525  1.00  0.00      PROA H
ATOM   2953  HG3 ARG   209     -13.775   7.854 -17.939  1.00  0.00      PROA H
ATOM   2954  CD  ARG   209     -12.910   9.776 -17.603  1.00  0.00      PROA C
ATOM   2955  HD2 ARG   209     -12.597  10.395 -16.762  1.00  0.00      PROA H
ATOM   2956  HD3 ARG   209     -12.052   9.570 -18.242  1.00  0.00      PROA H
ATOM   2957  NE  ARG   209     -13.987  10.454 -18.377  1.00  0.00      PROA N
ATOM   2958  HE  ARG   209     -14.630   9.884 -18.908  1.00  0.00      PROA H
ATOM   2959  CZ  ARG   209     -14.082  11.816 -18.354  1.00  0.00      PROA C
ATOM   2960  NH1 ARG   209     -13.200  12.548 -17.615  1.00  0.00      PROA N
ATOM   2961 HH11 ARG   209     -12.478  12.079 -17.086  1.00  0.00      PROA H
ATOM   2962 HH12 ARG   209     -13.273  13.555 -17.599  1.00  0.00      PROA H
ATOM   2963  NH2 ARG   209     -15.062  12.446 -19.061  1.00  0.00      PROA N
ATOM   2964 HH21 ARG   209     -15.719  11.902 -19.603  1.00  0.00      PROA H
ATOM   2965 HH22 ARG   209     -15.128  13.453 -19.040  1.00  0.00      PROA H
ATOM   2966  C   ARG   209     -14.203   6.838 -14.618  1.00  0.00      PROA C
ATOM   2967  O   ARG   209     -14.267   6.994 -13.398  1.00  0.00      PROA O
ATOM   2968  N   HID   210     -13.208   6.132 -15.204  1.00  0.00      PROA N
ATOM   2969  H   HID   210     -13.215   5.983 -16.203  1.00  0.00      PROA H
ATOM   2970  CA  HID   210     -12.123   5.579 -14.442  1.00  0.00      PROA C
ATOM   2971  HA  HID   210     -12.484   5.283 -13.457  1.00  0.00      PROA H
ATOM   2972  CB  HID   210     -11.479   4.338 -15.081  1.00  0.00      PROA C
ATOM   2973  HB2 HID   210     -11.092   4.595 -16.067  1.00  0.00      PROA H
ATOM   2974  HB3 HID   210     -10.663   3.985 -14.451  1.00  0.00      PROA H
ATOM   2975  CG  HID   210     -12.455   3.212 -15.247  1.00  0.00      PROA C
ATOM   2976  ND1 HID   210     -12.978   2.477 -14.206  1.00  0.00      PROA N
ATOM   2977  HD1 HID   210     -12.773   2.607 -13.226  1.00  0.00      PROA H
ATOM   2978  CE1 HID   210     -13.810   1.557 -14.756  1.00  0.00      PROA C
ATOM   2979  HE1 HID   210     -14.344   0.854 -14.116  1.00  0.00      PROA H
ATOM   2980  NE2 HID   210     -13.857   1.648 -16.072  1.00  0.00      PROA N
ATOM   2981  CD2 HID   210     -13.005   2.692 -16.380  1.00  0.00      PROA C
ATOM   2982  HD2 HID   210     -12.909   2.929 -17.439  1.00  0.00      PROA H
ATOM   2983  C   HID   210     -11.058   6.624 -14.294  1.00  0.00      PROA C
ATOM   2984  O   HID   210     -10.881   7.481 -15.159  1.00  0.00      PROA O
ATOM   2985  N   MET   211     -10.316   6.578 -13.167  1.00  0.00      PROA N
ATOM   2986  H   MET   211     -10.489   5.860 -12.478  1.00  0.00      PROA H
ATOM   2987  CA  MET   211      -9.274   7.540 -12.927  1.00  0.00      PROA C
ATOM   2988  HA  MET   211      -9.039   8.061 -13.855  1.00  0.00      PROA H
ATOM   2989  CB  MET   211      -9.639   8.613 -11.883  1.00  0.00      PROA C
ATOM   2990  HB2 MET   211     -10.060   8.134 -11.000  1.00  0.00      PROA H
ATOM   2991  HB3 MET   211      -8.743   9.168 -11.603  1.00  0.00      PROA H
ATOM   2992  CG  MET   211     -10.668   9.639 -12.372  1.00  0.00      PROA C
ATOM   2993  HG2 MET   211     -10.729  10.461 -11.659  1.00  0.00      PROA H
ATOM   2994  HG3 MET   211     -10.363  10.024 -13.345  1.00  0.00      PROA H
ATOM   2995  SD  MET   211     -12.362   9.005 -12.575  1.00  0.00      PROA S
ATOM   2996  CE  MET   211     -12.672   8.834 -10.795  1.00  0.00      PROA C
ATOM   2997  HE1 MET   211     -12.576   9.807 -10.313  1.00  0.00      PROA H
ATOM   2998  HE2 MET   211     -13.680   8.449 -10.636  1.00  0.00      PROA H
ATOM   2999  HE3 MET   211     -11.948   8.143 -10.364  1.00  0.00      PROA H
ATOM   3000  C   MET   211      -8.073   6.822 -12.397  1.00  0.00      PROA C
ATOM   3001  O   MET   211      -8.157   5.682 -11.940  1.00  0.00      PROA O
ATOM   3002  N   GLU   212      -6.901   7.486 -12.479  1.00  0.00      PROA N
ATOM   3003  H   GLU   212      -6.869   8.406 -12.895  1.00  0.00      PROA H
ATOM   3004  CA  GLU   212      -5.674   6.926 -11.989  1.00  0.00      PROA C
ATOM   3005  HA  GLU   212      -5.877   5.969 -11.507  1.00  0.00      PROA H
ATOM   3006  CB  GLU   212      -4.635   6.675 -13.096  1.00  0.00      PROA C
ATOM   3007  HB2 GLU   212      -5.077   6.055 -13.876  1.00  0.00      PROA H
ATOM   3008  HB3 GLU   212      -4.322   7.628 -13.523  1.00  0.00      PROA H
ATOM   3009  CG  GLU   212      -3.374   5.961 -12.609  1.00  0.00      PROA C
ATOM   3010  HG2 GLU   212      -2.889   6.563 -11.840  1.00  0.00      PROA H
ATOM   3011  HG3 GLU   212      -3.643   4.990 -12.193  1.00  0.00      PROA H
ATOM   3012  CD  GLU   212      -2.446   5.785 -13.803  1.00  0.00      PROA C
ATOM   3013  OE1 GLU   212      -2.967   5.679 -14.945  1.00  0.00      PROA O
ATOM   3014  OE2 GLU   212      -1.205   5.770 -13.590  1.00  0.00      PROA O
ATOM   3015  C   GLU   212      -5.076   7.918 -11.036  1.00  0.00      PROA C
ATOM   3016  O   GLU   212      -5.077   9.121 -11.298  1.00  0.00      PROA O
ATOM   3017  N   VAL   213      -4.564   7.430  -9.886  1.00  0.00      PROA N
ATOM   3018  H   VAL   213      -4.613   6.440  -9.692  1.00  0.00      PROA H
ATOM   3019  CA  VAL   213      -3.945   8.301  -8.926  1.00  0.00      PROA C
ATOM   3020  HA  VAL   213      -3.978   9.327  -9.291  1.00  0.00      PROA H
ATOM   3021  CB  VAL   213      -4.620   8.274  -7.586  1.00  0.00      PROA C
ATOM   3022  HB  VAL   213      -4.620   7.255  -7.199  1.00  0.00      PROA H
ATOM   3023  CG1 VAL   213      -3.843   9.198  -6.634  1.00  0.00      PROA C
ATOM   3024 HG11 VAL   213      -3.844  10.213  -7.032  1.00  0.00      PROA H
ATOM   3025 HG12 VAL   213      -4.318   9.193  -5.653  1.00  0.00      PROA H
ATOM   3026 HG13 VAL   213      -2.816   8.845  -6.542  1.00  0.00      PROA H
ATOM   3027  CG2 VAL   213      -6.099   8.659  -7.766  1.00  0.00      PROA C
ATOM   3028 HG21 VAL   213      -6.582   7.947  -8.436  1.00  0.00      PROA H
ATOM   3029 HG22 VAL   213      -6.600   8.643  -6.797  1.00  0.00      PROA H
ATOM   3030 HG23 VAL   213      -6.165   9.660  -8.191  1.00  0.00      PROA H
ATOM   3031  C   VAL   213      -2.543   7.814  -8.730  1.00  0.00      PROA C
ATOM   3032  O   VAL   213      -2.311   6.619  -8.557  1.00  0.00      PROA O
ATOM   3033  N   ILE   214      -1.560   8.737  -8.762  1.00  0.00      PROA N
ATOM   3034  H   ILE   214      -1.784   9.710  -8.912  1.00  0.00      PROA H
ATOM   3035  CA  ILE   214      -0.196   8.324  -8.581  1.00  0.00      PROA C
ATOM   3036  HA  ILE   214      -0.165   7.256  -8.362  1.00  0.00      PROA H
ATOM   3037  CB  ILE   214       0.669   8.561  -9.789  1.00  0.00      PROA C
ATOM   3038  HB  ILE   214       0.563   9.596 -10.116  1.00  0.00      PROA H
ATOM   3039  CG2 ILE   214       2.127   8.276  -9.391  1.00  0.00      PROA C
ATOM   3040 HG21 ILE   214       2.219   7.242  -9.059  1.00  0.00      PROA H
ATOM   3041 HG22 ILE   214       2.778   8.441 -10.250  1.00  0.00      PROA H
ATOM   3042 HG23 ILE   214       2.420   8.944  -8.581  1.00  0.00      PROA H
ATOM   3043  CG1 ILE   214       0.182   7.711 -10.982  1.00  0.00      PROA C
ATOM   3044 HG12 ILE   214       0.415   6.662 -10.800  1.00  0.00      PROA H
ATOM   3045 HG13 ILE   214      -0.895   7.829 -11.097  1.00  0.00      PROA H
ATOM   3046  CD1 ILE   214       0.821   8.089 -12.316  1.00  0.00      PROA C
ATOM   3047 HD11 ILE   214       1.901   7.961 -12.252  1.00  0.00      PROA H
ATOM   3048 HD12 ILE   214       0.426   7.446 -13.103  1.00  0.00      PROA H
ATOM   3049 HD13 ILE   214       0.591   9.129 -12.549  1.00  0.00      PROA H
ATOM   3050  C   ILE   214       0.375   9.099  -7.436  1.00  0.00      PROA C
ATOM   3051  O   ILE   214       0.191  10.311  -7.335  1.00  0.00      PROA O
ATOM   3052  N   LYS   215       1.076   8.402  -6.520  1.00  0.00      PROA N
ATOM   3053  H   LYS   215       1.189   7.403  -6.624  1.00  0.00      PROA H
ATOM   3054  CA  LYS   215       1.660   9.076  -5.401  1.00  0.00      PROA C
ATOM   3055  HA  LYS   215       1.395  10.133  -5.434  1.00  0.00      PROA H
ATOM   3056  CB  LYS   215       1.216   8.552  -4.025  1.00  0.00      PROA C
ATOM   3057  HB2 LYS   215       1.441   7.488  -3.951  1.00  0.00      PROA H
ATOM   3058  HB3 LYS   215       1.749   9.091  -3.242  1.00  0.00      PROA H
ATOM   3059  CG  LYS   215      -0.270   8.689  -3.690  1.00  0.00      PROA C
ATOM   3060  HG2 LYS   215      -0.534   9.745  -3.634  1.00  0.00      PROA H
ATOM   3061  HG3 LYS   215      -0.864   8.207  -4.467  1.00  0.00      PROA H
ATOM   3062  CD  LYS   215      -0.595   8.031  -2.347  1.00  0.00      PROA C
ATOM   3063  HD2 LYS   215      -0.284   6.986  -2.369  1.00  0.00      PROA H
ATOM   3064  HD3 LYS   215      -0.063   8.550  -1.549  1.00  0.00      PROA H
ATOM   3065  CE  LYS   215      -2.072   8.037  -1.961  1.00  0.00      PROA C
ATOM   3066  HE2 LYS   215      -2.427   9.066  -1.901  1.00  0.00      PROA H
ATOM   3067  HE3 LYS   215      -2.647   7.498  -2.714  1.00  0.00      PROA H
ATOM   3068  NZ  LYS   215      -2.241   7.380  -0.647  1.00  0.00      PROA N
ATOM   3069  HZ1 LYS   215      -1.708   7.879   0.051  1.00  0.00      PROA H
ATOM   3070  HZ2 LYS   215      -3.218   7.384  -0.392  1.00  0.00      PROA H
ATOM   3071  HZ3 LYS   215      -1.911   6.426  -0.703  1.00  0.00      PROA H
ATOM   3072  C   LYS   215       3.137   8.843  -5.422  1.00  0.00      PROA C
ATOM   3073  O   LYS   215       3.612   7.741  -5.697  1.00  0.00      PROA O
ATOM   3074  N   ILE   216       3.902   9.912  -5.134  1.00  0.00      PROA N
ATOM   3075  H   ILE   216       3.476  10.819  -5.008  1.00  0.00      PROA H
ATOM   3076  CA  ILE   216       5.322   9.780  -5.003  1.00  0.00      PROA C
ATOM   3077  HA  ILE   216       5.606   8.739  -5.162  1.00  0.00      PROA H
ATOM   3078  CB  ILE   216       6.105  10.611  -5.988  1.00  0.00      PROA C
ATOM   3079  HB  ILE   216       5.700  10.467  -6.990  1.00  0.00      PROA H
ATOM   3080  CG2 ILE   216       6.000  12.094  -5.604  1.00  0.00      PROA C
ATOM   3081 HG21 ILE   216       6.405  12.240  -4.602  1.00  0.00      PROA H
ATOM   3082 HG22 ILE   216       6.566  12.695  -6.315  1.00  0.00      PROA H
ATOM   3083 HG23 ILE   216       4.954  12.401  -5.620  1.00  0.00      PROA H
ATOM   3084  CG1 ILE   216       7.546  10.089  -6.086  1.00  0.00      PROA C
ATOM   3085 HG12 ILE   216       7.534   9.045  -6.398  1.00  0.00      PROA H
ATOM   3086 HG13 ILE   216       8.098  10.680  -6.817  1.00  0.00      PROA H
ATOM   3087  CD1 ILE   216       8.318  10.160  -4.769  1.00  0.00      PROA C
ATOM   3088 HD11 ILE   216       7.807   9.561  -4.015  1.00  0.00      PROA H
ATOM   3089 HD12 ILE   216       9.327   9.775  -4.917  1.00  0.00      PROA H
ATOM   3090 HD13 ILE   216       8.371  11.196  -4.434  1.00  0.00      PROA H
ATOM   3091  C   ILE   216       5.597  10.229  -3.599  1.00  0.00      PROA C
ATOM   3092  O   ILE   216       5.096  11.262  -3.159  1.00  0.00      PROA O
ATOM   3093  N   LYS   217       6.378   9.439  -2.841  1.00  0.00      PROA N
ATOM   3094  H   LYS   217       6.847   8.646  -3.254  1.00  0.00      PROA H
ATOM   3095  CA  LYS   217       6.553   9.715  -1.441  1.00  0.00      PROA C
ATOM   3096  HA  LYS   217       5.840  10.477  -1.128  1.00  0.00      PROA H
ATOM   3097  CB  LYS   217       6.313   8.418  -0.636  1.00  0.00      PROA C
ATOM   3098  HB2 LYS   217       5.435   7.903  -1.027  1.00  0.00      PROA H
ATOM   3099  HB3 LYS   217       7.184   7.768  -0.724  1.00  0.00      PROA H
ATOM   3100  CG  LYS   217       6.061   8.526   0.868  1.00  0.00      PROA C
ATOM   3101  HG2 LYS   217       5.378   9.353   1.064  1.00  0.00      PROA H
ATOM   3102  HG3 LYS   217       5.620   7.598   1.231  1.00  0.00      PROA H
ATOM   3103  CD  LYS   217       7.286   8.778   1.741  1.00  0.00      PROA C
ATOM   3104  HD2 LYS   217       8.067   8.060   1.489  1.00  0.00      PROA H
ATOM   3105  HD3 LYS   217       7.654   9.789   1.568  1.00  0.00      PROA H
ATOM   3106  CE  LYS   217       6.978   8.636   3.235  1.00  0.00      PROA C
ATOM   3107  HE2 LYS   217       7.902   8.720   3.807  1.00  0.00      PROA H
ATOM   3108  HE3 LYS   217       6.289   9.423   3.541  1.00  0.00      PROA H
ATOM   3109  NZ  LYS   217       6.358   7.317   3.503  1.00  0.00      PROA N
ATOM   3110  HZ1 LYS   217       6.994   6.584   3.224  1.00  0.00      PROA H
ATOM   3111  HZ2 LYS   217       6.159   7.233   4.489  1.00  0.00      PROA H
ATOM   3112  HZ3 LYS   217       5.500   7.236   2.978  1.00  0.00      PROA H
ATOM   3113  C   LYS   217       7.947  10.220  -1.223  1.00  0.00      PROA C
ATOM   3114  O   LYS   217       8.911   9.642  -1.722  1.00  0.00      PROA O
ATOM   3115  N   ASN   218       8.080  11.340  -0.475  1.00  0.00      PROA N
ATOM   3116  H   ASN   218       7.263  11.780  -0.074  1.00  0.00      PROA H
ATOM   3117  CA  ASN   218       9.380  11.905  -0.249  1.00  0.00      PROA C
ATOM   3118  HA  ASN   218      10.118  11.367  -0.843  1.00  0.00      PROA H
ATOM   3119  CB  ASN   218       9.478  13.392  -0.631  1.00  0.00      PROA C
ATOM   3120  HB2 ASN   218       8.875  13.580  -1.520  1.00  0.00      PROA H
ATOM   3121  HB3 ASN   218       9.111  14.004   0.192  1.00  0.00      PROA H
ATOM   3122  CG  ASN   218      10.939  13.704  -0.911  1.00  0.00      PROA C
ATOM   3123  OD1 ASN   218      11.257  14.639  -1.641  1.00  0.00      PROA O
ATOM   3124  ND2 ASN   218      11.862  12.905  -0.316  1.00  0.00      PROA N
ATOM   3125 HD21 ASN   218      12.846  13.073  -0.472  1.00  0.00      PROA H
ATOM   3126 HD22 ASN   218      11.561  12.146   0.279  1.00  0.00      PROA H
ATOM   3127  C   ASN   218       9.713  11.771   1.209  1.00  0.00      PROA C
ATOM   3128  O   ASN   218       8.968  12.210   2.084  1.00  0.00      PROA O
ATOM   3129  N   PHE   219      10.843  11.088   1.471  1.00  0.00      PROA N
ATOM   3130  H   PHE   219      11.399  10.721   0.711  1.00  0.00      PROA H
ATOM   3131  CA  PHE   219      11.428  10.773   2.744  1.00  0.00      PROA C
ATOM   3132  HA  PHE   219      10.641  10.516   3.452  1.00  0.00      PROA H
ATOM   3133  CB  PHE   219      12.401   9.586   2.661  1.00  0.00      PROA C
ATOM   3134  HB2 PHE   219      13.150   9.782   1.894  1.00  0.00      PROA H
ATOM   3135  HB3 PHE   219      12.894   9.452   3.624  1.00  0.00      PROA H
ATOM   3136  CG  PHE   219      11.576   8.398   2.313  1.00  0.00      PROA C
ATOM   3137  CD1 PHE   219      10.865   7.737   3.286  1.00  0.00      PROA C
ATOM   3138  HD1 PHE   219      10.905   8.081   4.320  1.00  0.00      PROA H
ATOM   3139  CE1 PHE   219      10.099   6.639   2.976  1.00  0.00      PROA C
ATOM   3140  HE1 PHE   219       9.543   6.123   3.759  1.00  0.00      PROA H
ATOM   3141  CZ  PHE   219      10.036   6.196   1.677  1.00  0.00      PROA C
ATOM   3142  HZ  PHE   219       9.429   5.326   1.427  1.00  0.00      PROA H
ATOM   3143  CE2 PHE   219      10.741   6.851   0.697  1.00  0.00      PROA C
ATOM   3144  HE2 PHE   219      10.692   6.502  -0.335  1.00  0.00      PROA H
ATOM   3145  CD2 PHE   219      11.508   7.947   1.015  1.00  0.00      PROA C
ATOM   3146  HD2 PHE   219      12.064   8.460   0.230  1.00  0.00      PROA H
ATOM   3147  C   PHE   219      12.178  11.920   3.357  1.00  0.00      PROA C
ATOM   3148  O   PHE   219      12.409  11.919   4.563  1.00  0.00      PROA O
ATOM   3149  N   ASP   220      12.668  12.877   2.549  1.00  0.00      PROA N
ATOM   3150  H   ASP   220      12.425  12.884   1.569  1.00  0.00      PROA H
ATOM   3151  CA  ASP   220      13.540  13.902   3.064  1.00  0.00      PROA C
ATOM   3152  HA  ASP   220      14.406  13.438   3.538  1.00  0.00      PROA H
ATOM   3153  CB  ASP   220      14.048  14.843   1.952  1.00  0.00      PROA C
ATOM   3154  HB2 ASP   220      14.653  15.635   2.393  1.00  0.00      PROA H
ATOM   3155  HB3 ASP   220      14.652  14.276   1.243  1.00  0.00      PROA H
ATOM   3156  CG  ASP   220      12.874  15.475   1.206  1.00  0.00      PROA C
ATOM   3157  OD1 ASP   220      11.715  15.009   1.367  1.00  0.00      PROA O
ATOM   3158  OD2 ASP   220      13.133  16.442   0.443  1.00  0.00      PROA O
ATOM   3159  C   ASP   220      12.927  14.722   4.166  1.00  0.00      PROA C
ATOM   3160  O   ASP   220      13.485  14.784   5.260  1.00  0.00      PROA O
ATOM   3161  N   ASN   221      11.758  15.354   3.949  1.00  0.00      PROA N
ATOM   3162  H   ASN   221      11.296  15.270   3.055  1.00  0.00      PROA H
ATOM   3163  CA  ASN   221      11.195  16.140   5.010  1.00  0.00      PROA C
ATOM   3164  HA  ASN   221      11.941  16.280   5.793  1.00  0.00      PROA H
ATOM   3165  CB  ASN   221      10.725  17.541   4.577  1.00  0.00      PROA C
ATOM   3166  HB2 ASN   221      10.383  18.096   5.450  1.00  0.00      PROA H
ATOM   3167  HB3 ASN   221      11.553  18.075   4.110  1.00  0.00      PROA H
ATOM   3168  CG  ASN   221       9.582  17.414   3.581  1.00  0.00      PROA C
ATOM   3169  OD1 ASN   221       8.428  17.670   3.919  1.00  0.00      PROA O
ATOM   3170  ND2 ASN   221       9.905  17.013   2.321  1.00  0.00      PROA N
ATOM   3171 HD21 ASN   221       9.180  16.914   1.625  1.00  0.00      PROA H
ATOM   3172 HD22 ASN   221      10.867  16.815   2.088  1.00  0.00      PROA H
ATOM   3173  C   ASN   221      10.010  15.380   5.525  1.00  0.00      PROA C
ATOM   3174  O   ASN   221       9.150  14.970   4.747  1.00  0.00      PROA O
ATOM   3175  N   CYS   222       9.951  15.150   6.858  1.00  0.00      PROA N
ATOM   3176  H   CYS   222      10.675  15.508   7.464  1.00  0.00      PROA H
ATOM   3177  CA  CYS   222       8.857  14.396   7.413  1.00  0.00      PROA C
ATOM   3178  HA  CYS   222       7.988  14.482   6.761  1.00  0.00      PROA H
ATOM   3179  CB  CYS   222       9.139  12.894   7.585  1.00  0.00      PROA C
ATOM   3180  HB2 CYS   222       9.942  12.755   8.308  1.00  0.00      PROA H
ATOM   3181  HB3 CYS   222       8.239  12.393   7.942  1.00  0.00      PROA H
ATOM   3182  SG  CYS   222       9.644  12.050   6.069  1.00  0.00      PROA S
ATOM   3183  HG  CYS   222       9.781  10.847   6.619  1.00  0.00      PROA H
ATOM   3184  C   CYS   222       8.625  14.843   8.825  1.00  0.00      PROA C
ATOM   3185  O   CYS   222       9.561  15.242   9.518  1.00  0.00      PROA O
ATOM   3186  N   ASP   223       7.346  14.841   9.264  1.00  0.00      PROA N
ATOM   3187  H   ASP   223       6.597  14.595   8.633  1.00  0.00      PROA H
ATOM   3188  CA  ASP   223       7.034  15.185  10.623  1.00  0.00      PROA C
ATOM   3189  HA  ASP   223       7.616  16.058  10.920  1.00  0.00      PROA H
ATOM   3190  CB  ASP   223       5.551  15.522  10.833  1.00  0.00      PROA C
ATOM   3191  HB2 ASP   223       4.934  14.752  10.371  1.00  0.00      PROA H
ATOM   3192  HB3 ASP   223       5.336  15.568  11.901  1.00  0.00      PROA H
ATOM   3193  CG  ASP   223       5.284  16.871  10.184  1.00  0.00      PROA C
ATOM   3194  OD1 ASP   223       6.232  17.435   9.573  1.00  0.00      PROA O
ATOM   3195  OD2 ASP   223       4.132  17.366  10.303  1.00  0.00      PROA O
ATOM   3196  C   ASP   223       7.384  14.098  11.597  1.00  0.00      PROA C
ATOM   3197  O   ASP   223       8.173  14.313  12.513  1.00  0.00      PROA O
ATOM   3198  N   GLN   224       6.835  12.876  11.411  1.00  0.00      PROA N
ATOM   3199  H   GLN   224       6.264  12.698  10.597  1.00  0.00      PROA H
ATOM   3200  CA  GLN   224       7.089  11.864  12.393  1.00  0.00      PROA C
ATOM   3201  HA  GLN   224       7.649  12.295  13.223  1.00  0.00      PROA H
ATOM   3202  CB  GLN   224       5.825  11.224  12.990  1.00  0.00      PROA C
ATOM   3203  HB2 GLN   224       6.109  10.521  13.774  1.00  0.00      PROA H
ATOM   3204  HB3 GLN   224       5.189  12.002  13.413  1.00  0.00      PROA H
ATOM   3205  CG  GLN   224       4.967  10.449  12.000  1.00  0.00      PROA C
ATOM   3206  HG2 GLN   224       4.784  11.064  11.118  1.00  0.00      PROA H
ATOM   3207  HG3 GLN   224       5.485   9.537  11.705  1.00  0.00      PROA H
ATOM   3208  CD  GLN   224       3.672  10.135  12.731  1.00  0.00      PROA C
ATOM   3209  OE1 GLN   224       2.617  10.005  12.116  1.00  0.00      PROA O
ATOM   3210  NE2 GLN   224       3.748  10.024  14.086  1.00  0.00      PROA N
ATOM   3211 HE21 GLN   224       2.917   9.817  14.621  1.00  0.00      PROA H
ATOM   3212 HE22 GLN   224       4.636  10.150  14.551  1.00  0.00      PROA H
ATOM   3213  C   GLN   224       7.956  10.820  11.784  1.00  0.00      PROA C
ATOM   3214  O   GLN   224       7.636  10.229  10.755  1.00  0.00      PROA O
ATOM   3215  N   ARG   225       9.099  10.573  12.447  1.00  0.00      PROA N
ATOM   3216  H   ARG   225       9.273  11.017  13.337  1.00  0.00      PROA H
ATOM   3217  CA  ARG   225      10.070   9.682  11.894  1.00  0.00      PROA C
ATOM   3218  HA  ARG   225       9.671   9.226  10.989  1.00  0.00      PROA H
ATOM   3219  CB  ARG   225      11.368  10.425  11.537  1.00  0.00      PROA C
ATOM   3220  HB2 ARG   225      11.125  11.372  11.056  1.00  0.00      PROA H
ATOM   3221  HB3 ARG   225      11.940  10.615  12.445  1.00  0.00      PROA H
ATOM   3222  CG  ARG   225      12.309   9.692  10.585  1.00  0.00      PROA C
ATOM   3223  HG2 ARG   225      12.595   8.735  11.021  1.00  0.00      PROA H
ATOM   3224  HG3 ARG   225      11.804   9.521   9.634  1.00  0.00      PROA H
ATOM   3225  CD  ARG   225      13.586  10.493  10.310  1.00  0.00      PROA C
ATOM   3226  HD2 ARG   225      13.322  11.514  10.033  1.00  0.00      PROA H
ATOM   3227  HD3 ARG   225      14.205  10.509  11.207  1.00  0.00      PROA H
ATOM   3228  NE  ARG   225      14.321   9.837   9.196  1.00  0.00      PROA N
ATOM   3229  HE  ARG   225      15.008   9.131   9.421  1.00  0.00      PROA H
ATOM   3230  CZ  ARG   225      14.057  10.194   7.905  1.00  0.00      PROA C
ATOM   3231  NH1 ARG   225      13.107  11.139   7.641  1.00  0.00      PROA N
ATOM   3232 HH11 ARG   225      12.603  11.569   8.403  1.00  0.00      PROA H
ATOM   3233 HH12 ARG   225      12.913  11.402   6.686  1.00  0.00      PROA H
ATOM   3234  NH2 ARG   225      14.751   9.613   6.884  1.00  0.00      PROA N
ATOM   3235 HH21 ARG   225      15.458   8.920   7.087  1.00  0.00      PROA H
ATOM   3236 HH22 ARG   225      14.556   9.878   5.929  1.00  0.00      PROA H
ATOM   3237  C   ARG   225      10.408   8.658  12.925  1.00  0.00      PROA C
ATOM   3238  O   ARG   225      10.429   8.949  14.119  1.00  0.00      PROA O
ATOM   3239  N   ILE   226      10.630   7.401  12.487  1.00  0.00      PROA N
ATOM   3240  H   ILE   226      10.502   7.176  11.511  1.00  0.00      PROA H
ATOM   3241  CA  ILE   226      11.047   6.416  13.437  1.00  0.00      PROA C
ATOM   3242  HA  ILE   226      11.312   6.904  14.374  1.00  0.00      PROA H
ATOM   3243  CB  ILE   226       9.985   5.401  13.739  1.00  0.00      PROA C
ATOM   3244  HB  ILE   226       9.632   4.955  12.809  1.00  0.00      PROA H
ATOM   3245  CG2 ILE   226      10.591   4.314  14.643  1.00  0.00      PROA C
ATOM   3246 HG21 ILE   226      10.946   4.768  15.569  1.00  0.00      PROA H
ATOM   3247 HG22 ILE   226       9.832   3.567  14.874  1.00  0.00      PROA H
ATOM   3248 HG23 ILE   226      11.426   3.838  14.130  1.00  0.00      PROA H
ATOM   3249  CG1 ILE   226       8.766   6.111  14.360  1.00  0.00      PROA C
ATOM   3250 HG12 ILE   226       9.013   6.441  15.369  1.00  0.00      PROA H
ATOM   3251 HG13 ILE   226       8.498   6.974  13.751  1.00  0.00      PROA H
ATOM   3252  CD1 ILE   226       7.518   5.239  14.471  1.00  0.00      PROA C
ATOM   3253 HD11 ILE   226       7.733   4.372  15.095  1.00  0.00      PROA H
ATOM   3254 HD12 ILE   226       6.709   5.816  14.918  1.00  0.00      PROA H
ATOM   3255 HD13 ILE   226       7.218   4.905  13.477  1.00  0.00      PROA H
ATOM   3256  C   ILE   226      12.272   5.719  12.907  1.00  0.00      PROA C
ATOM   3257  O   ILE   226      12.176   4.906  11.988  1.00  0.00      PROA O
ATOM   3258  N   ASN   227      13.457   6.050  13.475  1.00  0.00      PROA N
ATOM   3259  H   ASN   227      13.496   6.777  14.175  1.00  0.00      PROA H
ATOM   3260  CA  ASN   227      14.726   5.434  13.162  1.00  0.00      PROA C
ATOM   3261  HA  ASN   227      14.766   4.438  13.602  1.00  0.00      PROA H
ATOM   3262  CB  ASN   227      15.020   5.259  11.659  1.00  0.00      PROA C
ATOM   3263  HB2 ASN   227      15.923   4.662  11.531  1.00  0.00      PROA H
ATOM   3264  HB3 ASN   227      14.181   4.753  11.180  1.00  0.00      PROA H
ATOM   3265  CG  ASN   227      15.219   6.625  11.023  1.00  0.00      PROA C
ATOM   3266  OD1 ASN   227      14.618   7.613  11.440  1.00  0.00      PROA O
ATOM   3267  ND2 ASN   227      16.088   6.687   9.978  1.00  0.00      PROA N
ATOM   3268 HD21 ASN   227      16.258   7.570   9.518  1.00  0.00      PROA H
ATOM   3269 HD22 ASN   227      16.560   5.850   9.667  1.00  0.00      PROA H
ATOM   3270  C   ASN   227      15.794   6.323  13.743  1.00  0.00      PROA C
ATOM   3271  O   ASN   227      15.512   7.459  14.117  1.00  0.00      PROA O
ATOM   3272  N   TYR   228      17.057   5.845  13.855  1.00  0.00      PROA N
ATOM   3273  H   TYR   228      17.275   4.914  13.531  1.00  0.00      PROA H
ATOM   3274  CA  TYR   228      18.065   6.695  14.442  1.00  0.00      PROA C
ATOM   3275  HA  TYR   228      17.670   7.704  14.557  1.00  0.00      PROA H
ATOM   3276  CB  TYR   228      18.526   6.213  15.833  1.00  0.00      PROA C
ATOM   3277  HB2 TYR   228      17.657   6.060  16.472  1.00  0.00      PROA H
ATOM   3278  HB3 TYR   228      19.071   5.274  15.731  1.00  0.00      PROA H
ATOM   3279  CG  TYR   228      19.417   7.247  16.436  1.00  0.00      PROA C
ATOM   3280  CD1 TYR   228      18.879   8.331  17.093  1.00  0.00      PROA C
ATOM   3281  HD1 TYR   228      17.797   8.437  17.174  1.00  0.00      PROA H
ATOM   3282  CE1 TYR   228      19.686   9.290  17.655  1.00  0.00      PROA C
ATOM   3283  HE1 TYR   228      19.243  10.142  18.170  1.00  0.00      PROA H
ATOM   3284  CZ  TYR   228      21.052   9.171  17.565  1.00  0.00      PROA C
ATOM   3285  OH  TYR   228      21.889  10.151  18.137  1.00  0.00      PROA O
ATOM   3286  HH  TYR   228      21.400  10.859  18.565  1.00  0.00      PROA H
ATOM   3287  CE2 TYR   228      21.602   8.093  16.915  1.00  0.00      PROA C
ATOM   3288  HE2 TYR   228      22.685   7.995  16.841  1.00  0.00      PROA H
ATOM   3289  CD2 TYR   228      20.787   7.137  16.357  1.00  0.00      PROA C
ATOM   3290  HD2 TYR   228      21.236   6.285  15.847  1.00  0.00      PROA H
ATOM   3291  C   TYR   228      19.276   6.712  13.554  1.00  0.00      PROA C
ATOM   3292  O   TYR   228      19.624   5.701  12.948  1.00  0.00      PROA O
ATOM   3293  N   HID   229      19.927   7.892  13.425  1.00  0.00      PROA N
ATOM   3294  H   HID   229      19.555   8.724  13.860  1.00  0.00      PROA H
ATOM   3295  CA  HID   229      21.150   7.997  12.674  1.00  0.00      PROA C
ATOM   3296  HA  HID   229      21.889   7.308  13.085  1.00  0.00      PROA H
ATOM   3297  CB  HID   229      21.012   7.663  11.176  1.00  0.00      PROA C
ATOM   3298  HB2 HID   229      20.591   6.664  11.063  1.00  0.00      PROA H
ATOM   3299  HB3 HID   229      20.353   8.390  10.701  1.00  0.00      PROA H
ATOM   3300  CG  HID   229      22.335   7.696  10.462  1.00  0.00      PROA C
ATOM   3301  ND1 HID   229      23.266   6.680  10.515  1.00  0.00      PROA N
ATOM   3302  HD1 HID   229      23.168   5.811  11.020  1.00  0.00      PROA H
ATOM   3303  CE1 HID   229      24.323   7.074   9.762  1.00  0.00      PROA C
ATOM   3304  HE1 HID   229      25.190   6.422   9.657  1.00  0.00      PROA H
ATOM   3305  NE2 HID   229      24.140   8.268   9.229  1.00  0.00      PROA N
ATOM   3306  CD2 HID   229      22.887   8.657   9.673  1.00  0.00      PROA C
ATOM   3307  HD2 HID   229      22.549   9.636   9.333  1.00  0.00      PROA H
ATOM   3308  C   HID   229      21.644   9.410  12.761  1.00  0.00      PROA C
ATOM   3309  O   HID   229      20.857  10.339  12.929  1.00  0.00      PROA O
ATOM   3310  N   PHE   230      22.980   9.607  12.676  1.00  0.00      PROA N
ATOM   3311  H   PHE   230      23.602   8.817  12.582  1.00  0.00      PROA H
ATOM   3312  CA  PHE   230      23.519  10.939  12.720  1.00  0.00      PROA C
ATOM   3313  HA  PHE   230      22.927  11.593  12.079  1.00  0.00      PROA H
ATOM   3314  CB  PHE   230      23.501  11.518  14.151  1.00  0.00      PROA C
ATOM   3315  HB2 PHE   230      22.470  11.659  14.473  1.00  0.00      PROA H
ATOM   3316  HB3 PHE   230      24.002  10.827  14.829  1.00  0.00      PROA H
ATOM   3317  CG  PHE   230      24.205  12.832  14.197  1.00  0.00      PROA C
ATOM   3318  CD1 PHE   230      23.643  13.961  13.645  1.00  0.00      PROA C
ATOM   3319  HD1 PHE   230      22.670  13.903  13.157  1.00  0.00      PROA H
ATOM   3320  CE1 PHE   230      24.299  15.169  13.702  1.00  0.00      PROA C
ATOM   3321  HE1 PHE   230      23.849  16.055  13.254  1.00  0.00      PROA H
ATOM   3322  CZ  PHE   230      25.522  15.264  14.325  1.00  0.00      PROA C
ATOM   3323  HZ  PHE   230      26.040  16.222  14.367  1.00  0.00      PROA H
ATOM   3324  CE2 PHE   230      26.083  14.146  14.892  1.00  0.00      PROA C
ATOM   3325  HE2 PHE   230      27.050  14.215  15.390  1.00  0.00      PROA H
ATOM   3326  CD2 PHE   230      25.423  12.941  14.830  1.00  0.00      PROA C
ATOM   3327  HD2 PHE   230      25.878  12.065  15.291  1.00  0.00      PROA H
ATOM   3328  C   PHE   230      24.934  10.902  12.219  1.00  0.00      PROA C
ATOM   3329  O   PHE   230      25.674   9.963  12.499  1.00  0.00      PROA O
ATOM   3330  N   GLY   231      25.345  11.934  11.446  1.00  0.00      PROA N
ATOM   3331  H   GLY   231      24.696  12.665  11.193  1.00  0.00      PROA H
ATOM   3332  CA  GLY   231      26.702  12.015  10.971  1.00  0.00      PROA C
ATOM   3333  HA2 GLY   231      27.249  12.757  11.554  1.00  0.00      PROA H
ATOM   3334  HA3 GLY   231      27.184  11.044  11.077  1.00  0.00      PROA H
ATOM   3335  C   GLY   231      26.689  12.418   9.527  1.00  0.00      PROA C
ATOM   3336  O   GLY   231      25.786  12.039   8.783  1.00  0.00      PROA O
ATOM   3337  N   MET   232      27.699  13.204   9.090  1.00  0.00      PROA N
ATOM   3338  H   MET   232      28.398  13.535   9.739  1.00  0.00      PROA H
ATOM   3339  CA  MET   232      27.746  13.550   7.696  1.00  0.00      PROA C
ATOM   3340  HA  MET   232      27.240  12.781   7.113  1.00  0.00      PROA H
ATOM   3341  CB  MET   232      27.072  14.892   7.349  1.00  0.00      PROA C
ATOM   3342  HB2 MET   232      27.118  15.055   6.273  1.00  0.00      PROA H
ATOM   3343  HB3 MET   232      26.030  14.869   7.669  1.00  0.00      PROA H
ATOM   3344  CG  MET   232      27.696  16.126   7.999  1.00  0.00      PROA C
ATOM   3345  HG2 MET   232      27.527  16.095   9.076  1.00  0.00      PROA H
ATOM   3346  HG3 MET   232      28.767  16.140   7.801  1.00  0.00      PROA H
ATOM   3347  SD  MET   232      27.003  17.690   7.380  1.00  0.00      PROA S
ATOM   3348  CE  MET   232      27.732  18.700   8.696  1.00  0.00      PROA C
ATOM   3349  HE1 MET   232      28.818  18.607   8.666  1.00  0.00      PROA H
ATOM   3350  HE2 MET   232      27.453  19.744   8.550  1.00  0.00      PROA H
ATOM   3351  HE3 MET   232      27.365  18.359   9.663  1.00  0.00      PROA H
ATOM   3352  C   MET   232      29.170  13.602   7.230  1.00  0.00      PROA C
ATOM   3353  O   MET   232      30.003  14.293   7.814  1.00  0.00      PROA O
ATOM   3354  N   THR   233      29.458  12.885   6.119  1.00  0.00      PROA N
ATOM   3355  H   THR   233      28.723  12.393   5.631  1.00  0.00      PROA H
ATOM   3356  CA  THR   233      30.771  12.757   5.549  1.00  0.00      PROA C
ATOM   3357  HA  THR   233      31.520  12.856   6.334  1.00  0.00      PROA H
ATOM   3358  CB  THR   233      30.972  11.426   4.877  1.00  0.00      PROA C
ATOM   3359  HB  THR   233      30.623  10.630   5.536  1.00  0.00      PROA H
ATOM   3360  CG2 THR   233      30.168  11.403   3.564  1.00  0.00      PROA C
ATOM   3361 HG21 THR   233      30.518  12.201   2.910  1.00  0.00      PROA H
ATOM   3362 HG22 THR   233      30.307  10.441   3.070  1.00  0.00      PROA H
ATOM   3363 HG23 THR   233      29.110  11.549   3.782  1.00  0.00      PROA H
ATOM   3364  OG1 THR   233      32.348  11.191   4.621  1.00  0.00      PROA O
ATOM   3365  HG1 THR   233      32.453  10.338   4.194  1.00  0.00      PROA H
ATOM   3366  C   THR   233      30.977  13.837   4.518  1.00  0.00      PROA C
ATOM   3367  O   THR   233      30.285  14.852   4.502  1.00  0.00      PROA O
ATOM   3368  N   ASP   234      31.980  13.627   3.639  1.00  0.00      PROA N
ATOM   3369  H   ASP   234      32.500  12.761   3.664  1.00  0.00      PROA H
ATOM   3370  CA  ASP   234      32.448  14.510   2.605  1.00  0.00      PROA C
ATOM   3371  HA  ASP   234      32.642  15.495   3.029  1.00  0.00      PROA H
ATOM   3372  CB  ASP   234      33.746  14.006   1.954  1.00  0.00      PROA C
ATOM   3373  HB2 ASP   234      33.594  12.996   1.574  1.00  0.00      PROA H
ATOM   3374  HB3 ASP   234      34.020  14.666   1.131  1.00  0.00      PROA H
ATOM   3375  CG  ASP   234      34.835  14.011   3.018  1.00  0.00      PROA C
ATOM   3376  OD1 ASP   234      34.580  14.568   4.117  1.00  0.00      PROA O
ATOM   3377  OD2 ASP   234      35.933  13.455   2.746  1.00  0.00      PROA O
ATOM   3378  C   ASP   234      31.447  14.668   1.494  1.00  0.00      PROA C
ATOM   3379  O   ASP   234      31.454  15.691   0.809  1.00  0.00      PROA O
ATOM   3380  N   ASN   235      30.572  13.663   1.279  1.00  0.00      PROA N
ATOM   3381  H   ASN   235      30.507  12.900   1.938  1.00  0.00      PROA H
ATOM   3382  CA  ASN   235      29.704  13.618   0.129  1.00  0.00      PROA C
ATOM   3383  HA  ASN   235      30.304  13.536  -0.777  1.00  0.00      PROA H
ATOM   3384  CB  ASN   235      28.720  12.431   0.132  1.00  0.00      PROA C
ATOM   3385  HB2 ASN   235      28.093  12.475  -0.758  1.00  0.00      PROA H
ATOM   3386  HB3 ASN   235      29.280  11.495   0.136  1.00  0.00      PROA H
ATOM   3387  CG  ASN   235      27.847  12.508   1.376  1.00  0.00      PROA C
ATOM   3388  OD1 ASN   235      27.573  13.582   1.905  1.00  0.00      PROA O
ATOM   3389  ND2 ASN   235      27.419  11.319   1.877  1.00  0.00      PROA N
ATOM   3390 HD21 ASN   235      26.835  11.303   2.701  1.00  0.00      PROA H
ATOM   3391 HD22 ASN   235      27.685  10.457   1.423  1.00  0.00      PROA H
ATOM   3392  C   ASN   235      28.937  14.889  -0.104  1.00  0.00      PROA C
ATOM   3393  O   ASN   235      28.588  15.632   0.810  1.00  0.00      PROA O
ATOM   3394  N   SER   236      28.714  15.167  -1.408  1.00  0.00      PROA N
ATOM   3395  H   SER   236      29.036  14.530  -2.123  1.00  0.00      PROA H
ATOM   3396  CA  SER   236      28.036  16.319  -1.947  1.00  0.00      PROA C
ATOM   3397  HA  SER   236      28.440  17.223  -1.492  1.00  0.00      PROA H
ATOM   3398  CB  SER   236      28.203  16.439  -3.470  1.00  0.00      PROA C
ATOM   3399  HB2 SER   236      27.802  15.547  -3.951  1.00  0.00      PROA H
ATOM   3400  HB3 SER   236      27.664  17.317  -3.826  1.00  0.00      PROA H
ATOM   3401  OG  SER   236      29.575  16.570  -3.806  1.00  0.00      PROA O
ATOM   3402  HG  SER   236      29.665  16.644  -4.759  1.00  0.00      PROA H
ATOM   3403  C   SER   236      26.560  16.217  -1.693  1.00  0.00      PROA C
ATOM   3404  O   SER   236      25.831  17.200  -1.809  1.00  0.00      PROA O
ATOM   3405  N   ARG   237      26.095  15.001  -1.364  1.00  0.00      PROA N
ATOM   3406  H   ARG   237      26.737  14.230  -1.244  1.00  0.00      PROA H
ATOM   3407  CA  ARG   237      24.719  14.651  -1.154  1.00  0.00      PROA C
ATOM   3408  HA  ARG   237      24.135  14.930  -2.030  1.00  0.00      PROA H
ATOM   3409  CB  ARG   237      24.596  13.134  -0.923  1.00  0.00      PROA C
ATOM   3410  HB2 ARG   237      25.300  12.825  -0.151  1.00  0.00      PROA H
ATOM   3411  HB3 ARG   237      23.581  12.895  -0.605  1.00  0.00      PROA H
ATOM   3412  CG  ARG   237      24.899  12.330  -2.196  1.00  0.00      PROA C
ATOM   3413  HG2 ARG   237      23.964  12.006  -2.653  1.00  0.00      PROA H
ATOM   3414  HG3 ARG   237      25.449  12.956  -2.899  1.00  0.00      PROA H
ATOM   3415  CD  ARG   237      25.742  11.068  -1.982  1.00  0.00      PROA C
ATOM   3416  HD2 ARG   237      25.709  10.452  -2.880  1.00  0.00      PROA H
ATOM   3417  HD3 ARG   237      26.774  11.351  -1.774  1.00  0.00      PROA H
ATOM   3418  NE  ARG   237      25.197  10.297  -0.830  1.00  0.00      PROA N
ATOM   3419  HE  ARG   237      24.260  10.501  -0.515  1.00  0.00      PROA H
ATOM   3420  CZ  ARG   237      25.987   9.346  -0.248  1.00  0.00      PROA C
ATOM   3421  NH1 ARG   237      27.251   9.139  -0.711  1.00  0.00      PROA N
ATOM   3422 HH11 ARG   237      27.599   9.690  -1.483  1.00  0.00      PROA H
ATOM   3423 HH12 ARG   237      27.835   8.436  -0.281  1.00  0.00      PROA H
ATOM   3424  NH2 ARG   237      25.515   8.600   0.794  1.00  0.00      PROA N
ATOM   3425 HH21 ARG   237      24.577   8.752   1.136  1.00  0.00      PROA H
ATOM   3426 HH22 ARG   237      26.107   7.899   1.218  1.00  0.00      PROA H
ATOM   3427  C   ARG   237      24.156  15.377   0.034  1.00  0.00      PROA C
ATOM   3428  O   ARG   237      22.975  15.727   0.052  1.00  0.00      PROA O
ATOM   3429  N   LEU   238      24.976  15.618   1.074  1.00  0.00      PROA N
ATOM   3430  H   LEU   238      25.959  15.399   1.003  1.00  0.00      PROA H
ATOM   3431  CA  LEU   238      24.442  16.186   2.278  1.00  0.00      PROA C
ATOM   3432  HA  LEU   238      23.357  16.088   2.277  1.00  0.00      PROA H
ATOM   3433  CB  LEU   238      24.978  15.493   3.545  1.00  0.00      PROA C
ATOM   3434  HB2 LEU   238      26.067  15.468   3.512  1.00  0.00      PROA H
ATOM   3435  HB3 LEU   238      24.655  16.047   4.427  1.00  0.00      PROA H
ATOM   3436  CG  LEU   238      24.474  14.042   3.685  1.00  0.00      PROA C
ATOM   3437  HG  LEU   238      23.385  14.039   3.733  1.00  0.00      PROA H
ATOM   3438  CD1 LEU   238      24.906  13.168   2.496  1.00  0.00      PROA C
ATOM   3439 HD11 LEU   238      25.994  13.146   2.437  1.00  0.00      PROA H
ATOM   3440 HD12 LEU   238      24.530  12.154   2.635  1.00  0.00      PROA H
ATOM   3441 HD13 LEU   238      24.500  13.582   1.573  1.00  0.00      PROA H
ATOM   3442  CD2 LEU   238      24.884  13.433   5.034  1.00  0.00      PROA C
ATOM   3443 HD21 LEU   238      24.460  14.025   5.845  1.00  0.00      PROA H
ATOM   3444 HD22 LEU   238      24.512  12.410   5.100  1.00  0.00      PROA H
ATOM   3445 HD23 LEU   238      25.971  13.430   5.117  1.00  0.00      PROA H
ATOM   3446  C   LEU   238      24.730  17.652   2.389  1.00  0.00      PROA C
ATOM   3447  O   LEU   238      25.781  18.140   1.973  1.00  0.00      PROA O
ATOM   3448  N   GLU   239      23.747  18.392   2.960  1.00  0.00      PROA N
ATOM   3449  H   GLU   239      22.884  17.951   3.245  1.00  0.00      PROA H
ATOM   3450  CA  GLU   239      23.860  19.805   3.189  1.00  0.00      PROA C
ATOM   3451  HA  GLU   239      24.878  20.129   2.973  1.00  0.00      PROA H
ATOM   3452  CB  GLU   239      22.918  20.640   2.319  1.00  0.00      PROA C
ATOM   3453  HB2 GLU   239      21.891  20.310   2.474  1.00  0.00      PROA H
ATOM   3454  HB3 GLU   239      23.007  21.692   2.592  1.00  0.00      PROA H
ATOM   3455  CG  GLU   239      23.197  20.543   0.825  1.00  0.00      PROA C
ATOM   3456  HG2 GLU   239      24.174  20.975   0.609  1.00  0.00      PROA H
ATOM   3457  HG3 GLU   239      23.187  19.497   0.521  1.00  0.00      PROA H
ATOM   3458  CD  GLU   239      22.095  21.321   0.124  1.00  0.00      PROA C
ATOM   3459  OE1 GLU   239      20.969  20.767   0.011  1.00  0.00      PROA O
ATOM   3460  OE2 GLU   239      22.356  22.478  -0.299  1.00  0.00      PROA O
ATOM   3461  C   GLU   239      23.407  20.061   4.592  1.00  0.00      PROA C
ATOM   3462  O   GLU   239      22.417  19.495   5.045  1.00  0.00      PROA O
ATOM   3463  N   PRO   240      24.104  20.906   5.295  1.00  0.00      PROA N
ATOM   3464  CD  PRO   240      25.550  20.966   5.136  1.00  0.00      PROA C
ATOM   3465  HD2 PRO   240      25.805  21.741   4.414  1.00  0.00      PROA H
ATOM   3466  HD3 PRO   240      25.917  20.003   4.779  1.00  0.00      PROA H
ATOM   3467  CG  PRO   240      26.111  21.292   6.531  1.00  0.00      PROA C
ATOM   3468  HG2 PRO   240      26.926  22.010   6.436  1.00  0.00      PROA H
ATOM   3469  HG3 PRO   240      26.483  20.379   6.996  1.00  0.00      PROA H
ATOM   3470  CB  PRO   240      24.908  21.873   7.295  1.00  0.00      PROA C
ATOM   3471  HB2 PRO   240      24.883  22.955   7.165  1.00  0.00      PROA H
ATOM   3472  HB3 PRO   240      25.003  21.637   8.355  1.00  0.00      PROA H
ATOM   3473  CA  PRO   240      23.708  21.184   6.651  1.00  0.00      PROA C
ATOM   3474  HA  PRO   240      23.643  20.250   7.210  1.00  0.00      PROA H
ATOM   3475  C   PRO   240      22.405  21.916   6.837  1.00  0.00      PROA C
ATOM   3476  O   PRO   240      21.856  21.852   7.932  1.00  0.00      PROA O
ATOM   3477  N   GLY   241      21.915  22.663   5.833  1.00  0.00      PROA N
ATOM   3478  H   GLY   241      22.397  22.695   4.946  1.00  0.00      PROA H
ATOM   3479  CA  GLY   241      20.706  23.443   5.952  1.00  0.00      PROA C
ATOM   3480  HA2 GLY   241      20.747  24.040   6.862  1.00  0.00      PROA H
ATOM   3481  HA3 GLY   241      20.612  24.102   5.089  1.00  0.00      PROA H
ATOM   3482  C   GLY   241      19.455  22.611   6.018  1.00  0.00      PROA C
ATOM   3483  O   GLY   241      18.512  22.957   6.729  1.00  0.00      PROA O
ATOM   3484  N   THR   242      19.424  21.494   5.266  1.00  0.00      PROA N
ATOM   3485  H   THR   242      20.272  21.147   4.842  1.00  0.00      PROA H
ATOM   3486  CA  THR   242      18.242  20.715   5.000  1.00  0.00      PROA C
ATOM   3487  HA  THR   242      17.453  21.368   4.626  1.00  0.00      PROA H
ATOM   3488  CB  THR   242      18.502  19.651   3.976  1.00  0.00      PROA C
ATOM   3489  HB  THR   242      17.571  19.130   3.749  1.00  0.00      PROA H
ATOM   3490  CG2 THR   242      19.052  20.324   2.708  1.00  0.00      PROA C
ATOM   3491 HG21 THR   242      19.978  20.847   2.946  1.00  0.00      PROA H
ATOM   3492 HG22 THR   242      19.248  19.566   1.949  1.00  0.00      PROA H
ATOM   3493 HG23 THR   242      18.320  21.037   2.328  1.00  0.00      PROA H
ATOM   3494  OG1 THR   242      19.456  18.722   4.472  1.00  0.00      PROA O
ATOM   3495  HG1 THR   242      19.616  18.044   3.811  1.00  0.00      PROA H
ATOM   3496  C   THR   242      17.676  20.037   6.209  1.00  0.00      PROA C
ATOM   3497  O   THR   242      18.297  19.942   7.267  1.00  0.00      PROA O
ATOM   3498  N   ASN   243      16.425  19.550   6.047  1.00  0.00      PROA N
ATOM   3499  H   ASN   243      15.950  19.664   5.164  1.00  0.00      PROA H
ATOM   3500  CA  ASN   243      15.711  18.861   7.080  1.00  0.00      PROA C
ATOM   3501  HA  ASN   243      15.588  19.521   7.939  1.00  0.00      PROA H
ATOM   3502  CB  ASN   243      14.308  18.398   6.645  1.00  0.00      PROA C
ATOM   3503  HB2 ASN   243      14.378  17.870   5.694  1.00  0.00      PROA H
ATOM   3504  HB3 ASN   243      13.894  17.731   7.401  1.00  0.00      PROA H
ATOM   3505  CG  ASN   243      13.404  19.616   6.489  1.00  0.00      PROA C
ATOM   3506  OD1 ASN   243      13.755  20.585   5.818  1.00  0.00      PROA O
ATOM   3507  ND2 ASN   243      12.203  19.562   7.127  1.00  0.00      PROA N
ATOM   3508 HD21 ASN   243      11.563  20.340   7.059  1.00  0.00      PROA H
ATOM   3509 HD22 ASN   243      11.958  18.744   7.666  1.00  0.00      PROA H
ATOM   3510  C   ASN   243      16.496  17.635   7.422  1.00  0.00      PROA C
ATOM   3511  O   ASN   243      16.678  17.322   8.599  1.00  0.00      PROA O
ATOM   3512  N   LYS   244      16.981  16.899   6.399  1.00  0.00      PROA N
ATOM   3513  H   LYS   244      16.794  17.175   5.446  1.00  0.00      PROA H
ATOM   3514  CA  LYS   244      17.755  15.739   6.720  1.00  0.00      PROA C
ATOM   3515  HA  LYS   244      18.124  15.819   7.742  1.00  0.00      PROA H
ATOM   3516  CB  LYS   244      16.970  14.418   6.623  1.00  0.00      PROA C
ATOM   3517  HB2 LYS   244      16.121  14.448   7.306  1.00  0.00      PROA H
ATOM   3518  HB3 LYS   244      16.610  14.282   5.603  1.00  0.00      PROA H
ATOM   3519  CG  LYS   244      17.803  13.187   6.982  1.00  0.00      PROA C
ATOM   3520  HG2 LYS   244      18.504  12.975   6.176  1.00  0.00      PROA H
ATOM   3521  HG3 LYS   244      18.355  13.378   7.903  1.00  0.00      PROA H
ATOM   3522  CD  LYS   244      16.964  11.927   7.203  1.00  0.00      PROA C
ATOM   3523  HD2 LYS   244      16.370  12.040   8.110  1.00  0.00      PROA H
ATOM   3524  HD3 LYS   244      16.301  11.777   6.351  1.00  0.00      PROA H
ATOM   3525  CE  LYS   244      17.806  10.660   7.360  1.00  0.00      PROA C
ATOM   3526  HE2 LYS   244      18.566  10.820   8.124  1.00  0.00      PROA H
ATOM   3527  HE3 LYS   244      17.163   9.831   7.657  1.00  0.00      PROA H
ATOM   3528  NZ  LYS   244      18.466  10.329   6.077  1.00  0.00      PROA N
ATOM   3529  HZ1 LYS   244      19.065  11.094   5.800  1.00  0.00      PROA H
ATOM   3530  HZ2 LYS   244      19.019   9.491   6.190  1.00  0.00      PROA H
ATOM   3531  HZ3 LYS   244      17.765  10.177   5.367  1.00  0.00      PROA H
ATOM   3532  C   LYS   244      18.900  15.630   5.768  1.00  0.00      PROA C
ATOM   3533  O   LYS   244      18.812  16.011   4.600  1.00  0.00      PROA O
ATOM   3534  N   ASN   245      20.035  15.123   6.274  1.00  0.00      PROA N
ATOM   3535  H   ASN   245      20.105  14.932   7.264  1.00  0.00      PROA H
ATOM   3536  CA  ASN   245      21.146  14.852   5.423  1.00  0.00      PROA C
ATOM   3537  HA  ASN   245      21.169  15.580   4.612  1.00  0.00      PROA H
ATOM   3538  CB  ASN   245      22.513  14.918   6.124  1.00  0.00      PROA C
ATOM   3539  HB2 ASN   245      22.446  14.437   7.100  1.00  0.00      PROA H
ATOM   3540  HB3 ASN   245      23.258  14.405   5.516  1.00  0.00      PROA H
ATOM   3541  CG  ASN   245      22.922  16.372   6.304  1.00  0.00      PROA C
ATOM   3542  OD1 ASN   245      23.166  17.085   5.333  1.00  0.00      PROA O
ATOM   3543  ND2 ASN   245      23.012  16.821   7.585  1.00  0.00      PROA N
ATOM   3544 HD21 ASN   245      23.280  17.779   7.764  1.00  0.00      PROA H
ATOM   3545 HD22 ASN   245      22.811  16.196   8.352  1.00  0.00      PROA H
ATOM   3546  C   ASN   245      20.930  13.431   5.050  1.00  0.00      PROA C
ATOM   3547  O   ASN   245      20.244  12.709   5.762  1.00  0.00      PROA O
ATOM   3548  N   GLY   246      21.487  12.975   3.922  1.00  0.00      PROA N
ATOM   3549  H   GLY   246      22.071  13.582   3.365  1.00  0.00      PROA H
ATOM   3550  CA  GLY   246      21.204  11.618   3.582  1.00  0.00      PROA C
ATOM   3551  HA2 GLY   246      20.130  11.443   3.648  1.00  0.00      PROA H
ATOM   3552  HA3 GLY   246      21.543  11.419   2.565  1.00  0.00      PROA H
ATOM   3553  C   GLY   246      21.925  10.734   4.543  1.00  0.00      PROA C
ATOM   3554  O   GLY   246      22.546  11.177   5.508  1.00  0.00      PROA O
ATOM   3555  N   LYS   247      21.784   9.420   4.309  1.00  0.00      PROA N
ATOM   3556  H   LYS   247      21.137   9.099   3.603  1.00  0.00      PROA H
ATOM   3557  CA  LYS   247      22.505   8.409   5.010  1.00  0.00      PROA C
ATOM   3558  HA  LYS   247      23.298   8.870   5.599  1.00  0.00      PROA H
ATOM   3559  CB  LYS   247      21.674   7.559   5.992  1.00  0.00      PROA C
ATOM   3560  HB2 LYS   247      22.343   6.994   6.641  1.00  0.00      PROA H
ATOM   3561  HB3 LYS   247      21.047   8.213   6.598  1.00  0.00      PROA H
ATOM   3562  CG  LYS   247      20.734   6.537   5.352  1.00  0.00      PROA C
ATOM   3563  HG2 LYS   247      19.850   7.046   4.967  1.00  0.00      PROA H
ATOM   3564  HG3 LYS   247      21.248   6.033   4.533  1.00  0.00      PROA H
ATOM   3565  CD  LYS   247      20.266   5.467   6.343  1.00  0.00      PROA C
ATOM   3566  HD2 LYS   247      20.268   4.492   5.854  1.00  0.00      PROA H
ATOM   3567  HD3 LYS   247      20.940   5.444   7.199  1.00  0.00      PROA H
ATOM   3568  CE  LYS   247      18.854   5.693   6.887  1.00  0.00      PROA C
ATOM   3569  HE2 LYS   247      18.830   5.451   7.949  1.00  0.00      PROA H
ATOM   3570  HE3 LYS   247      18.573   6.737   6.747  1.00  0.00      PROA H
ATOM   3571  NZ  LYS   247      17.892   4.828   6.167  1.00  0.00      PROA N
ATOM   3572  HZ1 LYS   247      18.148   3.860   6.297  1.00  0.00      PROA H
ATOM   3573  HZ2 LYS   247      16.963   4.982   6.531  1.00  0.00      PROA H
ATOM   3574  HZ3 LYS   247      17.910   5.052   5.182  1.00  0.00      PROA H
ATOM   3575  C   LYS   247      22.965   7.538   3.897  1.00  0.00      PROA C
ATOM   3576  O   LYS   247      23.003   7.985   2.752  1.00  0.00      PROA O
ATOM   3577  N   PHE   248      23.381   6.299   4.200  1.00  0.00      PROA N
ATOM   3578  H   PHE   248      23.401   5.995   5.163  1.00  0.00      PROA H
ATOM   3579  CA  PHE   248      23.798   5.398   3.168  1.00  0.00      PROA C
ATOM   3580  HA  PHE   248      24.411   5.934   2.444  1.00  0.00      PROA H
ATOM   3581  CB  PHE   248      24.633   4.203   3.687  1.00  0.00      PROA C
ATOM   3582  HB2 PHE   248      24.842   3.520   2.864  1.00  0.00      PROA H
ATOM   3583  HB3 PHE   248      25.573   4.569   4.101  1.00  0.00      PROA H
ATOM   3584  CG  PHE   248      23.927   3.436   4.755  1.00  0.00      PROA C
ATOM   3585  CD1 PHE   248      23.756   3.978   6.010  1.00  0.00      PROA C
ATOM   3586  HD1 PHE   248      24.125   4.981   6.226  1.00  0.00      PROA H
ATOM   3587  CE1 PHE   248      23.122   3.268   7.004  1.00  0.00      PROA C
ATOM   3588  HE1 PHE   248      22.982   3.715   7.988  1.00  0.00      PROA H
ATOM   3589  CZ  PHE   248      22.667   1.996   6.755  1.00  0.00      PROA C
ATOM   3590  HZ  PHE   248      22.159   1.435   7.539  1.00  0.00      PROA H
ATOM   3591  CE2 PHE   248      22.856   1.439   5.511  1.00  0.00      PROA C
ATOM   3592  HE2 PHE   248      22.503   0.428   5.307  1.00  0.00      PROA H
ATOM   3593  CD2 PHE   248      23.490   2.155   4.523  1.00  0.00      PROA C
ATOM   3594  HD2 PHE   248      23.643   1.695   3.547  1.00  0.00      PROA H
ATOM   3595  C   PHE   248      22.617   4.940   2.356  1.00  0.00      PROA C
ATOM   3596  O   PHE   248      22.753   4.642   1.168  1.00  0.00      PROA O
ATOM   3597  N   PHE   249      21.428   4.854   2.989  1.00  0.00      PROA N
ATOM   3598  H   PHE   249      21.352   5.122   3.959  1.00  0.00      PROA H
ATOM   3599  CA  PHE   249      20.228   4.389   2.343  1.00  0.00      PROA C
ATOM   3600  HA  PHE   249      20.426   3.439   1.848  1.00  0.00      PROA H
ATOM   3601  CB  PHE   249      19.034   4.157   3.291  1.00  0.00      PROA C
ATOM   3602  HB2 PHE   249      19.037   4.917   4.073  1.00  0.00      PROA H
ATOM   3603  HB3 PHE   249      18.104   4.220   2.727  1.00  0.00      PROA H
ATOM   3604  CG  PHE   249      19.105   2.816   3.936  1.00  0.00      PROA C
ATOM   3605  CD1 PHE   249      19.881   2.581   5.047  1.00  0.00      PROA C
ATOM   3606  HD1 PHE   249      20.476   3.387   5.477  1.00  0.00      PROA H
ATOM   3607  CE1 PHE   249      19.909   1.329   5.617  1.00  0.00      PROA C
ATOM   3608  HE1 PHE   249      20.530   1.143   6.493  1.00  0.00      PROA H
ATOM   3609  CZ  PHE   249      19.158   0.304   5.091  1.00  0.00      PROA C
ATOM   3610  HZ  PHE   249      19.187  -0.684   5.550  1.00  0.00      PROA H
ATOM   3611  CE2 PHE   249      18.375   0.535   3.987  1.00  0.00      PROA C
ATOM   3612  HE2 PHE   249      17.778  -0.274   3.564  1.00  0.00      PROA H
ATOM   3613  CD2 PHE   249      18.349   1.786   3.422  1.00  0.00      PROA C
ATOM   3614  HD2 PHE   249      17.716   1.957   2.551  1.00  0.00      PROA H
ATOM   3615  C   PHE   249      19.721   5.356   1.322  1.00  0.00      PROA C
ATOM   3616  O   PHE   249      20.081   6.531   1.306  1.00  0.00      PROA O
ATOM   3617  N   SER   250      18.896   4.824   0.394  1.00  0.00      PROA N
ATOM   3618  H   SER   250      18.733   3.828   0.376  1.00  0.00      PROA H
ATOM   3619  CA  SER   250      18.202   5.578  -0.612  1.00  0.00      PROA C
ATOM   3620  HA  SER   250      18.217   6.636  -0.349  1.00  0.00      PROA H
ATOM   3621  CB  SER   250      18.821   5.442  -2.012  1.00  0.00      PROA C
ATOM   3622  HB2 SER   250      18.865   4.389  -2.290  1.00  0.00      PROA H
ATOM   3623  HB3 SER   250      18.209   5.983  -2.734  1.00  0.00      PROA H
ATOM   3624  OG  SER   250      20.134   5.982  -2.015  1.00  0.00      PROA O
ATOM   3625  HG  SER   250      20.515   5.894  -2.892  1.00  0.00      PROA H
ATOM   3626  C   SER   250      16.837   4.967  -0.667  1.00  0.00      PROA C
ATOM   3627  O   SER   250      16.703   3.744  -0.700  1.00  0.00      PROA O
ATOM   3628  N   ARG   251      15.772   5.792  -0.678  1.00  0.00      PROA N
ATOM   3629  H   ARG   251      15.908   6.792  -0.691  1.00  0.00      PROA H
ATOM   3630  CA  ARG   251      14.474   5.185  -0.671  1.00  0.00      PROA C
ATOM   3631  HA  ARG   251      14.564   4.129  -0.924  1.00  0.00      PROA H
ATOM   3632  CB  ARG   251      13.769   5.276   0.693  1.00  0.00      PROA C
ATOM   3633  HB2 ARG   251      13.754   6.314   1.027  1.00  0.00      PROA H
ATOM   3634  HB3 ARG   251      12.746   4.911   0.599  1.00  0.00      PROA H
ATOM   3635  CG  ARG   251      14.472   4.443   1.770  1.00  0.00      PROA C
ATOM   3636  HG2 ARG   251      14.490   3.397   1.467  1.00  0.00      PROA H
ATOM   3637  HG3 ARG   251      15.493   4.802   1.899  1.00  0.00      PROA H
ATOM   3638  CD  ARG   251      13.809   4.493   3.148  1.00  0.00      PROA C
ATOM   3639  HD2 ARG   251      12.750   4.254   3.051  1.00  0.00      PROA H
ATOM   3640  HD3 ARG   251      14.285   3.768   3.807  1.00  0.00      PROA H
ATOM   3641  NE  ARG   251      13.980   5.869   3.684  1.00  0.00      PROA N
ATOM   3642  HE  ARG   251      14.666   6.473   3.252  1.00  0.00      PROA H
ATOM   3643  CZ  ARG   251      13.215   6.281   4.737  1.00  0.00      PROA C
ATOM   3644  NH1 ARG   251      12.286   5.438   5.275  1.00  0.00      PROA N
ATOM   3645 HH11 ARG   251      12.168   4.511   4.892  1.00  0.00      PROA H
ATOM   3646 HH12 ARG   251      11.722   5.745   6.054  1.00  0.00      PROA H
ATOM   3647  NH2 ARG   251      13.377   7.533   5.255  1.00  0.00      PROA N
ATOM   3648 HH21 ARG   251      14.065   8.155   4.857  1.00  0.00      PROA H
ATOM   3649 HH22 ARG   251      12.807   7.831   6.034  1.00  0.00      PROA H
ATOM   3650  C   ARG   251      13.613   5.839  -1.699  1.00  0.00      PROA C
ATOM   3651  O   ARG   251      13.755   7.022  -1.991  1.00  0.00      PROA O
ATOM   3652  N   SER   252      12.712   5.040  -2.308  1.00  0.00      PROA N
ATOM   3653  H   SER   252      12.676   4.056  -2.083  1.00  0.00      PROA H
ATOM   3654  CA  SER   252      11.798   5.566  -3.273  1.00  0.00      PROA C
ATOM   3655  HA  SER   252      11.674   6.636  -3.112  1.00  0.00      PROA H
ATOM   3656  CB  SER   252      12.270   5.367  -4.725  1.00  0.00      PROA C
ATOM   3657  HB2 SER   252      13.230   5.863  -4.867  1.00  0.00      PROA H
ATOM   3658  HB3 SER   252      12.379   4.301  -4.929  1.00  0.00      PROA H
ATOM   3659  OG  SER   252      11.327   5.917  -5.634  1.00  0.00      PROA O
ATOM   3660  HG  SER   252      11.635   5.785  -6.533  1.00  0.00      PROA H
ATOM   3661  C   SER   252      10.511   4.821  -3.105  1.00  0.00      PROA C
ATOM   3662  O   SER   252      10.487   3.593  -3.119  1.00  0.00      PROA O
ATOM   3663  N   SER   253       9.395   5.554  -2.937  1.00  0.00      PROA N
ATOM   3664  H   SER   253       9.451   6.563  -2.923  1.00  0.00      PROA H
ATOM   3665  CA  SER   253       8.140   4.878  -2.781  1.00  0.00      PROA C
ATOM   3666  HA  SER   253       8.284   3.807  -2.927  1.00  0.00      PROA H
ATOM   3667  CB  SER   253       7.515   5.078  -1.389  1.00  0.00      PROA C
ATOM   3668  HB2 SER   253       8.193   4.695  -0.627  1.00  0.00      PROA H
ATOM   3669  HB3 SER   253       7.339   6.140  -1.219  1.00  0.00      PROA H
ATOM   3670  OG  SER   253       6.278   4.384  -1.298  1.00  0.00      PROA O
ATOM   3671  HG  SER   253       5.900   4.518  -0.426  1.00  0.00      PROA H
ATOM   3672  C   SER   253       7.198   5.470  -3.780  1.00  0.00      PROA C
ATOM   3673  O   SER   253       7.092   6.692  -3.902  1.00  0.00      PROA O
ATOM   3674  N   THR   254       6.494   4.607  -4.537  1.00  0.00      PROA N
ATOM   3675  H   THR   254       6.626   3.612  -4.424  1.00  0.00      PROA H
ATOM   3676  CA  THR   254       5.558   5.102  -5.504  1.00  0.00      PROA C
ATOM   3677  HA  THR   254       5.371   6.160  -5.320  1.00  0.00      PROA H
ATOM   3678  CB  THR   254       6.031   4.972  -6.920  1.00  0.00      PROA C
ATOM   3679  HB  THR   254       5.318   5.456  -7.588  1.00  0.00      PROA H
ATOM   3680  CG2 THR   254       7.404   5.652  -7.030  1.00  0.00      PROA C
ATOM   3681 HG21 THR   254       8.107   5.165  -6.354  1.00  0.00      PROA H
ATOM   3682 HG22 THR   254       7.770   5.571  -8.054  1.00  0.00      PROA H
ATOM   3683 HG23 THR   254       7.312   6.704  -6.761  1.00  0.00      PROA H
ATOM   3684  OG1 THR   254       6.134   3.602  -7.280  1.00  0.00      PROA O
ATOM   3685  HG1 THR   254       6.438   3.532  -8.188  1.00  0.00      PROA H
ATOM   3686  C   THR   254       4.316   4.277  -5.381  1.00  0.00      PROA C
ATOM   3687  O   THR   254       4.368   3.131  -4.937  1.00  0.00      PROA O
ATOM   3688  N   SER   255       3.157   4.848  -5.767  1.00  0.00      PROA N
ATOM   3689  H   SER   255       3.155   5.790  -6.131  1.00  0.00      PROA H
ATOM   3690  CA  SER   255       1.925   4.120  -5.662  1.00  0.00      PROA C
ATOM   3691  HA  SER   255       2.139   3.061  -5.519  1.00  0.00      PROA H
ATOM   3692  CB  SER   255       1.042   4.573  -4.484  1.00  0.00      PROA C
ATOM   3693  HB2 SER   255       0.834   5.640  -4.574  1.00  0.00      PROA H
ATOM   3694  HB3 SER   255       0.103   4.019  -4.498  1.00  0.00      PROA H
ATOM   3695  OG  SER   255       1.700   4.334  -3.250  1.00  0.00      PROA O
ATOM   3696  HG  SER   255       1.139   4.621  -2.526  1.00  0.00      PROA H
ATOM   3697  C   SER   255       1.129   4.350  -6.909  1.00  0.00      PROA C
ATOM   3698  O   SER   255       1.289   5.366  -7.583  1.00  0.00      PROA O
ATOM   3699  N   ARG   256       0.266   3.377  -7.264  1.00  0.00      PROA N
ATOM   3700  H   ARG   256       0.210   2.527  -6.720  1.00  0.00      PROA H
ATOM   3701  CA  ARG   256      -0.588   3.513  -8.408  1.00  0.00      PROA C
ATOM   3702  HA  ARG   256      -0.616   4.558  -8.719  1.00  0.00      PROA H
ATOM   3703  CB  ARG   256      -0.112   2.680  -9.606  1.00  0.00      PROA C
ATOM   3704  HB2 ARG   256       0.879   3.014  -9.912  1.00  0.00      PROA H
ATOM   3705  HB3 ARG   256      -0.069   1.628  -9.324  1.00  0.00      PROA H
ATOM   3706  CG  ARG   256      -1.026   2.788 -10.825  1.00  0.00      PROA C
ATOM   3707  HG2 ARG   256      -2.027   2.447 -10.560  1.00  0.00      PROA H
ATOM   3708  HG3 ARG   256      -1.072   3.827 -11.154  1.00  0.00      PROA H
ATOM   3709  CD  ARG   256      -0.543   1.948 -12.003  1.00  0.00      PROA C
ATOM   3710  HD2 ARG   256       0.374   2.378 -12.405  1.00  0.00      PROA H
ATOM   3711  HD3 ARG   256      -0.349   0.929 -11.667  1.00  0.00      PROA H
ATOM   3712  NE  ARG   256      -1.614   1.957 -13.034  1.00  0.00      PROA N
ATOM   3713  HE  ARG   256      -2.525   1.598 -12.787  1.00  0.00      PROA H
ATOM   3714  CZ  ARG   256      -1.337   2.447 -14.277  1.00  0.00      PROA C
ATOM   3715  NH1 ARG   256      -0.112   2.994 -14.531  1.00  0.00      PROA N
ATOM   3716 HH11 ARG   256       0.582   3.033 -13.799  1.00  0.00      PROA H
ATOM   3717 HH12 ARG   256       0.094   3.357 -15.451  1.00  0.00      PROA H
ATOM   3718  NH2 ARG   256      -2.277   2.391 -15.264  1.00  0.00      PROA N
ATOM   3719 HH21 ARG   256      -3.181   1.984 -15.073  1.00  0.00      PROA H
ATOM   3720 HH22 ARG   256      -2.064   2.756 -16.181  1.00  0.00      PROA H
ATOM   3721  C   ARG   256      -1.935   2.995  -8.010  1.00  0.00      PROA C
ATOM   3722  O   ARG   256      -2.097   1.805  -7.745  1.00  0.00      PROA O
ATOM   3723  N   ILE   257      -2.955   3.876  -7.980  1.00  0.00      PROA N
ATOM   3724  H   ILE   257      -2.804   4.832  -8.268  1.00  0.00      PROA H
ATOM   3725  CA  ILE   257      -4.252   3.448  -7.539  1.00  0.00      PROA C
ATOM   3726  HA  ILE   257      -4.236   2.374  -7.353  1.00  0.00      PROA H
ATOM   3727  CB  ILE   257      -4.685   4.128  -6.275  1.00  0.00      PROA C
ATOM   3728  HB  ILE   257      -4.655   5.209  -6.414  1.00  0.00      PROA H
ATOM   3729  CG2 ILE   257      -6.120   3.678  -5.952  1.00  0.00      PROA C
ATOM   3730 HG21 ILE   257      -6.141   2.597  -5.821  1.00  0.00      PROA H
ATOM   3731 HG22 ILE   257      -6.455   4.162  -5.035  1.00  0.00      PROA H
ATOM   3732 HG23 ILE   257      -6.781   3.957  -6.772  1.00  0.00      PROA H
ATOM   3733  CG1 ILE   257      -3.687   3.839  -5.143  1.00  0.00      PROA C
ATOM   3734 HG12 ILE   257      -3.789   2.801  -4.825  1.00  0.00      PROA H
ATOM   3735 HG13 ILE   257      -2.672   4.011  -5.500  1.00  0.00      PROA H
ATOM   3736  CD1 ILE   257      -3.905   4.724  -3.916  1.00  0.00      PROA C
ATOM   3737 HD11 ILE   257      -4.909   4.560  -3.523  1.00  0.00      PROA H
ATOM   3738 HD12 ILE   257      -3.171   4.472  -3.151  1.00  0.00      PROA H
ATOM   3739 HD13 ILE   257      -3.792   5.770  -4.198  1.00  0.00      PROA H
ATOM   3740  C   ILE   257      -5.253   3.805  -8.594  1.00  0.00      PROA C
ATOM   3741  O   ILE   257      -5.211   4.902  -9.149  1.00  0.00      PROA O
ATOM   3742  N   VAL   258      -6.178   2.866  -8.894  1.00  0.00      PROA N
ATOM   3743  H   VAL   258      -6.158   1.970  -8.427  1.00  0.00      PROA H
ATOM   3744  CA  VAL   258      -7.207   3.091  -9.869  1.00  0.00      PROA C
ATOM   3745  HA  VAL   258      -6.990   4.003 -10.424  1.00  0.00      PROA H
ATOM   3746  CB  VAL   258      -7.343   1.980 -10.871  1.00  0.00      PROA C
ATOM   3747  HB  VAL   258      -7.560   1.046 -10.351  1.00  0.00      PROA H
ATOM   3748  CG1 VAL   258      -8.495   2.323 -11.832  1.00  0.00      PROA C
ATOM   3749 HG11 VAL   258      -8.274   3.259 -12.345  1.00  0.00      PROA H
ATOM   3750 HG12 VAL   258      -8.605   1.524 -12.566  1.00  0.00      PROA H
ATOM   3751 HG13 VAL   258      -9.421   2.428 -11.268  1.00  0.00      PROA H
ATOM   3752  CG2 VAL   258      -5.987   1.777 -11.569  1.00  0.00      PROA C
ATOM   3753 HG21 VAL   258      -5.231   1.517 -10.827  1.00  0.00      PROA H
ATOM   3754 HG22 VAL   258      -6.070   0.973 -12.300  1.00  0.00      PROA H
ATOM   3755 HG23 VAL   258      -5.696   2.698 -12.074  1.00  0.00      PROA H
ATOM   3756  C   VAL   258      -8.504   3.176  -9.124  1.00  0.00      PROA C
ATOM   3757  O   VAL   258      -8.781   2.368  -8.236  1.00  0.00      PROA O
ATOM   3758  N   ILE   259      -9.337   4.165  -9.496  1.00  0.00      PROA N
ATOM   3759  H   ILE   259      -9.120   4.731 -10.305  1.00  0.00      PROA H
ATOM   3760  CA  ILE   259     -10.550   4.479  -8.801  1.00  0.00      PROA C
ATOM   3761  HA  ILE   259     -10.739   3.723  -8.039  1.00  0.00      PROA H
ATOM   3762  CB  ILE   259     -10.394   5.831  -8.155  1.00  0.00      PROA C
ATOM   3763  HB  ILE   259      -9.649   5.771  -7.361  1.00  0.00      PROA H
ATOM   3764  CG2 ILE   259      -9.939   6.805  -9.245  1.00  0.00      PROA C
ATOM   3765 HG21 ILE   259     -10.689   6.843 -10.035  1.00  0.00      PROA H
ATOM   3766 HG22 ILE   259      -9.814   7.799  -8.816  1.00  0.00      PROA H
ATOM   3767 HG23 ILE   259      -8.990   6.468  -9.662  1.00  0.00      PROA H
ATOM   3768  CG1 ILE   259     -11.615   6.301  -7.370  1.00  0.00      PROA C
ATOM   3769 HG12 ILE   259     -12.469   6.386  -8.042  1.00  0.00      PROA H
ATOM   3770 HG13 ILE   259     -11.843   5.581  -6.584  1.00  0.00      PROA H
ATOM   3771  CD1 ILE   259     -11.363   7.666  -6.724  1.00  0.00      PROA C
ATOM   3772 HD11 ILE   259     -11.143   8.400  -7.500  1.00  0.00      PROA H
ATOM   3773 HD12 ILE   259     -12.250   7.977  -6.172  1.00  0.00      PROA H
ATOM   3774 HD13 ILE   259     -10.517   7.595  -6.042  1.00  0.00      PROA H
ATOM   3775  C   ILE   259     -11.667   4.522  -9.807  1.00  0.00      PROA C
ATOM   3776  O   ILE   259     -11.446   4.807 -10.985  1.00  0.00      PROA O
ATOM   3777  N   SER   260     -12.898   4.205  -9.351  1.00  0.00      PROA N
ATOM   3778  H   SER   260     -13.035   3.995  -8.372  1.00  0.00      PROA H
ATOM   3779  CA  SER   260     -14.073   4.139 -10.176  1.00  0.00      PROA C
ATOM   3780  HA  SER   260     -13.799   3.791 -11.172  1.00  0.00      PROA H
ATOM   3781  CB  SER   260     -15.154   3.188  -9.644  1.00  0.00      PROA C
ATOM   3782  HB2 SER   260     -15.377   3.434  -8.606  1.00  0.00      PROA H
ATOM   3783  HB3 SER   260     -16.057   3.292 -10.245  1.00  0.00      PROA H
ATOM   3784  OG  SER   260     -14.697   1.848  -9.718  1.00  0.00      PROA O
ATOM   3785  HG  SER   260     -15.378   1.259  -9.384  1.00  0.00      PROA H
ATOM   3786  C   SER   260     -14.711   5.489 -10.299  1.00  0.00      PROA C
ATOM   3787  O   SER   260     -14.095   6.522 -10.052  1.00  0.00      PROA O
ATOM   3788  N   GLU   261     -16.006   5.480 -10.681  1.00  0.00      PROA N
ATOM   3789  H   GLU   261     -16.505   4.605 -10.751  1.00  0.00      PROA H
ATOM   3790  CA  GLU   261     -16.756   6.661 -11.007  1.00  0.00      PROA C
ATOM   3791  HA  GLU   261     -16.362   7.100 -11.924  1.00  0.00      PROA H
ATOM   3792  CB  GLU   261     -18.257   6.409 -11.234  1.00  0.00      PROA C
ATOM   3793  HB2 GLU   261     -18.714   7.300 -11.666  1.00  0.00      PROA H
ATOM   3794  HB3 GLU   261     -18.387   5.568 -11.915  1.00  0.00      PROA H
ATOM   3795  CG  GLU   261     -19.008   6.081  -9.939  1.00  0.00      PROA C
ATOM   3796  HG2 GLU   261     -18.754   5.071  -9.618  1.00  0.00      PROA H
ATOM   3797  HG3 GLU   261     -18.723   6.791  -9.163  1.00  0.00      PROA H
ATOM   3798  CD  GLU   261     -20.502   6.178 -10.205  1.00  0.00      PROA C
ATOM   3799  OE1 GLU   261     -20.891   6.432 -11.377  1.00  0.00      PROA O
ATOM   3800  OE2 GLU   261     -21.282   5.999  -9.232  1.00  0.00      PROA O
ATOM   3801  C   GLU   261     -16.691   7.688  -9.921  1.00  0.00      PROA C
ATOM   3802  O   GLU   261     -16.668   7.385  -8.731  1.00  0.00      PROA O
ATOM   3803  N   SER   262     -16.630   8.961 -10.366  1.00  0.00      PROA N
ATOM   3804  H   SER   262     -16.515   9.146 -11.352  1.00  0.00      PROA H
ATOM   3805  CA  SER   262     -16.715  10.146  -9.559  1.00  0.00      PROA C
ATOM   3806  HA  SER   262     -16.678  11.026 -10.200  1.00  0.00      PROA H
ATOM   3807  CB  SER   262     -18.011  10.227  -8.734  1.00  0.00      PROA C
ATOM   3808  HB2 SER   262     -18.096   9.344  -8.101  1.00  0.00      PROA H
ATOM   3809  HB3 SER   262     -17.989  11.120  -8.109  1.00  0.00      PROA H
ATOM   3810  OG  SER   262     -19.135  10.291  -9.599  1.00  0.00      PROA O
ATOM   3811  HG  SER   262     -19.939  10.342  -9.077  1.00  0.00      PROA H
ATOM   3812  C   SER   262     -15.556  10.311  -8.629  1.00  0.00      PROA C
ATOM   3813  O   SER   262     -14.907   9.353  -8.213  1.00  0.00      PROA O
ATOM   3814  N   LEU   263     -15.236  11.596  -8.367  1.00  0.00      PROA N
ATOM   3815  H   LEU   263     -15.724  12.344  -8.837  1.00  0.00      PROA H
ATOM   3816  CA  LEU   263     -14.230  12.044  -7.450  1.00  0.00      PROA C
ATOM   3817  HA  LEU   263     -13.334  11.434  -7.567  1.00  0.00      PROA H
ATOM   3818  CB  LEU   263     -13.845  13.514  -7.691  1.00  0.00      PROA C
ATOM   3819  HB2 LEU   263     -13.491  13.634  -8.715  1.00  0.00      PROA H
ATOM   3820  HB3 LEU   263     -14.717  14.149  -7.533  1.00  0.00      PROA H
ATOM   3821  CG  LEU   263     -12.734  14.023  -6.760  1.00  0.00      PROA C
ATOM   3822  HG  LEU   263     -13.020  13.850  -5.723  1.00  0.00      PROA H
ATOM   3823  CD1 LEU   263     -11.412  13.290  -7.038  1.00  0.00      PROA C
ATOM   3824 HD11 LEU   263     -11.112  13.462  -8.072  1.00  0.00      PROA H
ATOM   3825 HD12 LEU   263     -10.639  13.666  -6.368  1.00  0.00      PROA H
ATOM   3826 HD13 LEU   263     -11.547  12.221  -6.873  1.00  0.00      PROA H
ATOM   3827  CD2 LEU   263     -12.605  15.554  -6.826  1.00  0.00      PROA C
ATOM   3828 HD21 LEU   263     -13.547  16.012  -6.524  1.00  0.00      PROA H
ATOM   3829 HD22 LEU   263     -11.811  15.882  -6.156  1.00  0.00      PROA H
ATOM   3830 HD23 LEU   263     -12.367  15.855  -7.847  1.00  0.00      PROA H
ATOM   3831  C   LEU   263     -14.721  11.927  -6.031  1.00  0.00      PROA C
ATOM   3832  O   LEU   263     -13.911  11.819  -5.113  1.00  0.00      PROA O
ATOM   3833  N   LYS   264     -16.041  12.152  -5.817  1.00  0.00      PROA N
ATOM   3834  H   LYS   264     -16.647  12.375  -6.594  1.00  0.00      PROA H
ATOM   3835  CA  LYS   264     -16.711  12.105  -4.536  1.00  0.00      PROA C
ATOM   3836  HA  LYS   264     -16.061  12.527  -3.769  1.00  0.00      PROA H
ATOM   3837  CB  LYS   264     -18.024  12.910  -4.561  1.00  0.00      PROA C
ATOM   3838  HB2 LYS   264     -17.869  13.842  -5.105  1.00  0.00      PROA H
ATOM   3839  HB3 LYS   264     -18.800  12.325  -5.056  1.00  0.00      PROA H
ATOM   3840  CG  LYS   264     -18.579  13.295  -3.187  1.00  0.00      PROA C
ATOM   3841  HG2 LYS   264     -19.629  13.572  -3.284  1.00  0.00      PROA H
ATOM   3842  HG3 LYS   264     -18.488  12.448  -2.507  1.00  0.00      PROA H
ATOM   3843  CD  LYS   264     -17.851  14.477  -2.546  1.00  0.00      PROA C
ATOM   3844  HD2 LYS   264     -16.812  14.208  -2.361  1.00  0.00      PROA H
ATOM   3845  HD3 LYS   264     -17.890  15.336  -3.216  1.00  0.00      PROA H
ATOM   3846  CE  LYS   264     -18.456  14.914  -1.207  1.00  0.00      PROA C
ATOM   3847  HE2 LYS   264     -19.508  15.163  -1.347  1.00  0.00      PROA H
ATOM   3848  HE3 LYS   264     -18.368  14.101  -0.486  1.00  0.00      PROA H
ATOM   3849  NZ  LYS   264     -17.737  16.101  -0.697  1.00  0.00      PROA N
ATOM   3850  HZ1 LYS   264     -17.818  16.856  -1.363  1.00  0.00      PROA H
ATOM   3851  HZ2 LYS   264     -18.139  16.385   0.185  1.00  0.00      PROA H
ATOM   3852  HZ3 LYS   264     -16.762  15.872  -0.565  1.00  0.00      PROA H
ATOM   3853  C   LYS   264     -17.083  10.722  -4.064  1.00  0.00      PROA C
ATOM   3854  O   LYS   264     -16.801  10.349  -2.926  1.00  0.00      PROA O
ATOM   3855  N   HID   265     -17.753   9.926  -4.927  1.00  0.00      PROA N
ATOM   3856  H   HID   265     -17.935  10.242  -5.869  1.00  0.00      PROA H
ATOM   3857  CA  HID   265     -18.217   8.624  -4.522  1.00  0.00      PROA C
ATOM   3858  HA  HID   265     -17.878   8.416  -3.507  1.00  0.00      PROA H
ATOM   3859  CB  HID   265     -19.746   8.478  -4.530  1.00  0.00      PROA C
ATOM   3860  HB2 HID   265     -20.136   8.786  -5.500  1.00  0.00      PROA H
ATOM   3861  HB3 HID   265     -20.013   7.437  -4.345  1.00  0.00      PROA H
ATOM   3862  CG  HID   265     -20.397   9.321  -3.475  1.00  0.00      PROA C
ATOM   3863  ND1 HID   265     -20.417   8.990  -2.138  1.00  0.00      PROA N
ATOM   3864  HD1 HID   265     -20.005   8.166  -1.724  1.00  0.00      PROA H
ATOM   3865  CE1 HID   265     -21.090   9.980  -1.499  1.00  0.00      PROA C
ATOM   3866  HE1 HID   265     -21.232   9.935  -0.419  1.00  0.00      PROA H
ATOM   3867  NE2 HID   265     -21.505  10.918  -2.331  1.00  0.00      PROA N
ATOM   3868  CD2 HID   265     -21.067  10.502  -3.575  1.00  0.00      PROA C
ATOM   3869  HD2 HID   265     -21.315  11.158  -4.409  1.00  0.00      PROA H
ATOM   3870  C   HID   265     -17.667   7.635  -5.492  1.00  0.00      PROA C
ATOM   3871  O   HID   265     -18.120   7.544  -6.631  1.00  0.00      PROA O
ATOM   3872  N   PHE   266     -16.681   6.843  -5.037  1.00  0.00      PROA N
ATOM   3873  H   PHE   266     -16.408   6.884  -4.066  1.00  0.00      PROA H
ATOM   3874  CA  PHE   266     -16.017   5.942  -5.921  1.00  0.00      PROA C
ATOM   3875  HA  PHE   266     -16.683   5.684  -6.745  1.00  0.00      PROA H
ATOM   3876  CB  PHE   266     -14.738   6.554  -6.513  1.00  0.00      PROA C
ATOM   3877  HB2 PHE   266     -14.180   5.784  -7.046  1.00  0.00      PROA H
ATOM   3878  HB3 PHE   266     -15.004   7.354  -7.204  1.00  0.00      PROA H
ATOM   3879  CG  PHE   266     -13.922   7.095  -5.387  1.00  0.00      PROA C
ATOM   3880  CD1 PHE   266     -13.140   6.272  -4.608  1.00  0.00      PROA C
ATOM   3881  HD1 PHE   266     -13.112   5.200  -4.805  1.00  0.00      PROA H
ATOM   3882  CE1 PHE   266     -12.388   6.788  -3.577  1.00  0.00      PROA C
ATOM   3883  HE1 PHE   266     -11.773   6.127  -2.967  1.00  0.00      PROA H
ATOM   3884  CZ  PHE   266     -12.408   8.137  -3.311  1.00  0.00      PROA C
ATOM   3885  HZ  PHE   266     -11.813   8.540  -2.492  1.00  0.00      PROA H
ATOM   3886  CE2 PHE   266     -13.181   8.969  -4.084  1.00  0.00      PROA C
ATOM   3887  HE2 PHE   266     -13.201  10.040  -3.880  1.00  0.00      PROA H
ATOM   3888  CD2 PHE   266     -13.931   8.446  -5.114  1.00  0.00      PROA C
ATOM   3889  HD2 PHE   266     -14.538   9.120  -5.718  1.00  0.00      PROA H
ATOM   3890  C   PHE   266     -15.673   4.681  -5.194  1.00  0.00      PROA C
ATOM   3891  O   PHE   266     -15.890   4.563  -3.986  1.00  0.00      PROA O
ATOM   3892  N   THR   267     -15.165   3.685  -5.952  1.00  0.00      PROA N
ATOM   3893  H   THR   267     -15.046   3.817  -6.946  1.00  0.00      PROA H
ATOM   3894  CA  THR   267     -14.777   2.415  -5.409  1.00  0.00      PROA C
ATOM   3895  HA  THR   267     -14.909   2.426  -4.327  1.00  0.00      PROA H
ATOM   3896  CB  THR   267     -15.586   1.271  -5.958  1.00  0.00      PROA C
ATOM   3897  HB  THR   267     -15.456   1.218  -7.038  1.00  0.00      PROA H
ATOM   3898  CG2 THR   267     -15.104  -0.038  -5.314  1.00  0.00      PROA C
ATOM   3899 HG21 THR   267     -15.234   0.018  -4.233  1.00  0.00      PROA H
ATOM   3900 HG22 THR   267     -15.686  -0.873  -5.706  1.00  0.00      PROA H
ATOM   3901 HG23 THR   267     -14.050  -0.191  -5.545  1.00  0.00      PROA H
ATOM   3902  OG1 THR   267     -16.965   1.464  -5.685  1.00  0.00      PROA O
ATOM   3903  HG1 THR   267     -17.468   0.728  -6.040  1.00  0.00      PROA H
ATOM   3904  C   THR   267     -13.349   2.169  -5.805  1.00  0.00      PROA C
ATOM   3905  O   THR   267     -12.924   2.536  -6.901  1.00  0.00      PROA O
ATOM   3906  N   ILE   268     -12.566   1.522  -4.915  1.00  0.00      PROA N
ATOM   3907  H   ILE   268     -12.957   1.192  -4.044  1.00  0.00      PROA H
ATOM   3908  CA  ILE   268     -11.169   1.285  -5.179  1.00  0.00      PROA C
ATOM   3909  HA  ILE   268     -10.776   2.088  -5.803  1.00  0.00      PROA H
ATOM   3910  CB  ILE   268     -10.350   1.231  -3.922  1.00  0.00      PROA C
ATOM   3911  HB  ILE   268     -10.811   0.540  -3.216  1.00  0.00      PROA H
ATOM   3912  CG2 ILE   268      -8.932   0.747  -4.269  1.00  0.00      PROA C
ATOM   3913 HG21 ILE   268      -8.475   1.439  -4.976  1.00  0.00      PROA H
ATOM   3914 HG22 ILE   268      -8.330   0.704  -3.361  1.00  0.00      PROA H
ATOM   3915 HG23 ILE   268      -8.986  -0.246  -4.715  1.00  0.00      PROA H
ATOM   3916  CG1 ILE   268     -10.378   2.594  -3.213  1.00  0.00      PROA C
ATOM   3917 HG12 ILE   268      -9.790   3.313  -3.783  1.00  0.00      PROA H
ATOM   3918 HG13 ILE   268     -11.408   2.945  -3.139  1.00  0.00      PROA H
ATOM   3919  CD1 ILE   268      -9.805   2.548  -1.799  1.00  0.00      PROA C
ATOM   3920 HD11 ILE   268      -8.766   2.218  -1.838  1.00  0.00      PROA H
ATOM   3921 HD12 ILE   268      -9.854   3.541  -1.353  1.00  0.00      PROA H
ATOM   3922 HD13 ILE   268     -10.384   1.850  -1.194  1.00  0.00      PROA H
ATOM   3923  C   ILE   268     -11.024  -0.039  -5.878  1.00  0.00      PROA C
ATOM   3924  O   ILE   268     -11.503  -1.062  -5.390  1.00  0.00      PROA O
ATOM   3925  N   GLN   269     -10.470  -0.014  -7.115  1.00  0.00      PROA N
ATOM   3926  H   GLN   269     -10.210   0.867  -7.534  1.00  0.00      PROA H
ATOM   3927  CA  GLN   269     -10.211  -1.190  -7.910  1.00  0.00      PROA C
ATOM   3928  HA  GLN   269     -10.991  -1.930  -7.730  1.00  0.00      PROA H
ATOM   3929  CB  GLN   269     -10.189  -0.869  -9.415  1.00  0.00      PROA C
ATOM   3930  HB2 GLN   269      -9.434  -0.108  -9.613  1.00  0.00      PROA H
ATOM   3931  HB3 GLN   269      -9.951  -1.772  -9.976  1.00  0.00      PROA H
ATOM   3932  CG  GLN   269     -11.525  -0.337  -9.950  1.00  0.00      PROA C
ATOM   3933  HG2 GLN   269     -11.955   0.358  -9.229  1.00  0.00      PROA H
ATOM   3934  HG3 GLN   269     -11.358   0.178 -10.896  1.00  0.00      PROA H
ATOM   3935  CD  GLN   269     -12.474  -1.509 -10.164  1.00  0.00      PROA C
ATOM   3936  OE1 GLN   269     -12.187  -2.639  -9.770  1.00  0.00      PROA O
ATOM   3937  NE2 GLN   269     -13.636  -1.237 -10.818  1.00  0.00      PROA N
ATOM   3938 HE21 GLN   269     -14.302  -1.976 -10.987  1.00  0.00      PROA H
ATOM   3939 HE22 GLN   269     -13.827  -0.296 -11.132  1.00  0.00      PROA H
ATOM   3940  C   GLN   269      -8.915  -1.887  -7.597  1.00  0.00      PROA C
ATOM   3941  O   GLN   269      -8.887  -3.104  -7.421  1.00  0.00      PROA O
ATOM   3942  N   SER   270      -7.792  -1.135  -7.531  1.00  0.00      PROA N
ATOM   3943  H   SER   270      -7.848  -0.132  -7.637  1.00  0.00      PROA H
ATOM   3944  CA  SER   270      -6.528  -1.787  -7.311  1.00  0.00      PROA C
ATOM   3945  HA  SER   270      -6.663  -2.617  -6.618  1.00  0.00      PROA H
ATOM   3946  CB  SER   270      -5.894  -2.359  -8.592  1.00  0.00      PROA C
ATOM   3947  HB2 SER   270      -5.026  -2.963  -8.329  1.00  0.00      PROA H
ATOM   3948  HB3 SER   270      -6.623  -2.978  -9.114  1.00  0.00      PROA H
ATOM   3949  OG  SER   270      -5.483  -1.306  -9.450  1.00  0.00      PROA O
ATOM   3950  HG  SER   270      -5.090  -1.676 -10.244  1.00  0.00      PROA H
ATOM   3951  C   SER   270      -5.567  -0.788  -6.745  1.00  0.00      PROA C
ATOM   3952  O   SER   270      -5.633   0.398  -7.060  1.00  0.00      PROA O
ATOM   3953  N   SER   271      -4.642  -1.262  -5.879  1.00  0.00      PROA N
ATOM   3954  H   SER   271      -4.627  -2.244  -5.645  1.00  0.00      PROA H
ATOM   3955  CA  SER   271      -3.673  -0.389  -5.281  1.00  0.00      PROA C
ATOM   3956  HA  SER   271      -3.581   0.518  -5.879  1.00  0.00      PROA H
ATOM   3957  CB  SER   271      -4.050   0.028  -3.848  1.00  0.00      PROA C
ATOM   3958  HB2 SER   271      -5.003   0.557  -3.862  1.00  0.00      PROA H
ATOM   3959  HB3 SER   271      -4.138  -0.859  -3.222  1.00  0.00      PROA H
ATOM   3960  OG  SER   271      -3.058   0.883  -3.300  1.00  0.00      PROA O
ATOM   3961  HG  SER   271      -3.309   1.133  -2.407  1.00  0.00      PROA H
ATOM   3962  C   SER   271      -2.384  -1.145  -5.186  1.00  0.00      PROA C
ATOM   3963  O   SER   271      -2.355  -2.280  -4.716  1.00  0.00      PROA O
ATOM   3964  N   VAL   272      -1.275  -0.515  -5.631  1.00  0.00      PROA N
ATOM   3965  H   VAL   272      -1.341   0.423  -5.999  1.00  0.00      PROA H
ATOM   3966  CA  VAL   272       0.001  -1.167  -5.586  1.00  0.00      PROA C
ATOM   3967  HA  VAL   272      -0.044  -2.008  -4.894  1.00  0.00      PROA H
ATOM   3968  CB  VAL   272       0.439  -1.699  -6.921  1.00  0.00      PROA C
ATOM   3969  HB  VAL   272       0.369  -0.908  -7.669  1.00  0.00      PROA H
ATOM   3970  CG1 VAL   272       1.894  -2.181  -6.805  1.00  0.00      PROA C
ATOM   3971 HG11 VAL   272       1.957  -2.968  -6.054  1.00  0.00      PROA H
ATOM   3972 HG12 VAL   272       2.226  -2.570  -7.767  1.00  0.00      PROA H
ATOM   3973 HG13 VAL   272       2.531  -1.347  -6.511  1.00  0.00      PROA H
ATOM   3974  CG2 VAL   272      -0.535  -2.810  -7.346  1.00  0.00      PROA C
ATOM   3975 HG21 VAL   272      -1.543  -2.402  -7.420  1.00  0.00      PROA H
ATOM   3976 HG22 VAL   272      -0.233  -3.208  -8.315  1.00  0.00      PROA H
ATOM   3977 HG23 VAL   272      -0.521  -3.609  -6.605  1.00  0.00      PROA H
ATOM   3978  C   VAL   272       1.027  -0.167  -5.146  1.00  0.00      PROA C
ATOM   3979  O   VAL   272       0.980   1.002  -5.531  1.00  0.00      PROA O
ATOM   3980  N   THR   273       1.991  -0.616  -4.313  1.00  0.00      PROA N
ATOM   3981  H   THR   273       1.988  -1.580  -4.011  1.00  0.00      PROA H
ATOM   3982  CA  THR   273       3.035   0.246  -3.837  1.00  0.00      PROA C
ATOM   3983  HA  THR   273       2.948   1.222  -4.315  1.00  0.00      PROA H
ATOM   3984  CB  THR   273       2.984   0.460  -2.350  1.00  0.00      PROA C
ATOM   3985  HB  THR   273       1.986   0.794  -2.065  1.00  0.00      PROA H
ATOM   3986  CG2 THR   273       3.310  -0.873  -1.657  1.00  0.00      PROA C
ATOM   3987 HG21 THR   273       4.306  -1.202  -1.952  1.00  0.00      PROA H
ATOM   3988 HG22 THR   273       3.277  -0.738  -0.576  1.00  0.00      PROA H
ATOM   3989 HG23 THR   273       2.577  -1.625  -1.951  1.00  0.00      PROA H
ATOM   3990  OG1 THR   273       3.908   1.461  -1.954  1.00  0.00      PROA O
ATOM   3991  HG1 THR   273       3.860   1.582  -1.003  1.00  0.00      PROA H
ATOM   3992  C   THR   273       4.340  -0.419  -4.147  1.00  0.00      PROA C
ATOM   3993  O   THR   273       4.430  -1.644  -4.172  1.00  0.00      PROA O
ATOM   3994  N   THR   274       5.387   0.384  -4.430  1.00  0.00      PROA N
ATOM   3995  H   THR   274       5.263   1.386  -4.451  1.00  0.00      PROA H
ATOM   3996  CA  THR   274       6.681  -0.174  -4.703  1.00  0.00      PROA C
ATOM   3997  HA  THR   274       6.699  -1.218  -4.391  1.00  0.00      PROA H
ATOM   3998  CB  THR   274       7.045  -0.125  -6.159  1.00  0.00      PROA C
ATOM   3999  HB  THR   274       7.050   0.911  -6.498  1.00  0.00      PROA H
ATOM   4000  CG2 THR   274       8.443  -0.737  -6.364  1.00  0.00      PROA C
ATOM   4001 HG21 THR   274       8.440  -1.773  -6.027  1.00  0.00      PROA H
ATOM   4002 HG22 THR   274       8.704  -0.700  -7.422  1.00  0.00      PROA H
ATOM   4003 HG23 THR   274       9.176  -0.170  -5.790  1.00  0.00      PROA H
ATOM   4004  OG1 THR   274       6.084  -0.850  -6.911  1.00  0.00      PROA O
ATOM   4005  HG1 THR   274       6.317  -0.819  -7.842  1.00  0.00      PROA H
ATOM   4006  C   THR   274       7.687   0.616  -3.927  1.00  0.00      PROA C
ATOM   4007  O   THR   274       7.589   1.839  -3.816  1.00  0.00      PROA O
ATOM   4008  N   SER   275       8.685  -0.079  -3.351  1.00  0.00      PROA N
ATOM   4009  H   SER   275       8.733  -1.082  -3.464  1.00  0.00      PROA H
ATOM   4010  CA  SER   275       9.694   0.575  -2.571  1.00  0.00      PROA C
ATOM   4011  HA  SER   275       9.635   1.652  -2.729  1.00  0.00      PROA H
ATOM   4012  CB  SER   275       9.548   0.316  -1.061  1.00  0.00      PROA C
ATOM   4013  HB2 SER   275       8.583   0.689  -0.719  1.00  0.00      PROA H
ATOM   4014  HB3 SER   275       9.612  -0.755  -0.867  1.00  0.00      PROA H
ATOM   4015  OG  SER   275      10.580   0.979  -0.347  1.00  0.00      PROA O
ATOM   4016  HG  SER   275      10.479   0.810   0.593  1.00  0.00      PROA H
ATOM   4017  C   SER   275      11.010   0.003  -2.986  1.00  0.00      PROA C
ATOM   4018  O   SER   275      11.081  -1.144  -3.428  1.00  0.00      PROA O
ATOM   4019  N   LYS   276      12.087   0.807  -2.873  1.00  0.00      PROA N
ATOM   4020  H   LYS   276      11.981   1.748  -2.520  1.00  0.00      PROA H
ATOM   4021  CA  LYS   276      13.386   0.332  -3.255  1.00  0.00      PROA C
ATOM   4022  HA  LYS   276      13.396  -0.758  -3.231  1.00  0.00      PROA H
ATOM   4023  CB  LYS   276      13.787   0.777  -4.673  1.00  0.00      PROA C
ATOM   4024  HB2 LYS   276      13.064   0.393  -5.393  1.00  0.00      PROA H
ATOM   4025  HB3 LYS   276      13.803   1.866  -4.721  1.00  0.00      PROA H
ATOM   4026  CG  LYS   276      15.166   0.284  -5.110  1.00  0.00      PROA C
ATOM   4027  HG2 LYS   276      15.934   0.775  -4.512  1.00  0.00      PROA H
ATOM   4028  HG3 LYS   276      15.229  -0.795  -4.967  1.00  0.00      PROA H
ATOM   4029  CD  LYS   276      15.472   0.574  -6.582  1.00  0.00      PROA C
ATOM   4030  HD2 LYS   276      14.794   0.001  -7.214  1.00  0.00      PROA H
ATOM   4031  HD3 LYS   276      15.340   1.638  -6.778  1.00  0.00      PROA H
ATOM   4032  CE  LYS   276      16.900   0.206  -6.987  1.00  0.00      PROA C
ATOM   4033  HE2 LYS   276      17.607   0.761  -6.371  1.00  0.00      PROA H
ATOM   4034  HE3 LYS   276      17.054  -0.863  -6.843  1.00  0.00      PROA H
ATOM   4035  NZ  LYS   276      17.133   0.541  -8.411  1.00  0.00      PROA N
ATOM   4036  HZ1 LYS   276      16.995   1.532  -8.550  1.00  0.00      PROA H
ATOM   4037  HZ2 LYS   276      18.078   0.293  -8.665  1.00  0.00      PROA H
ATOM   4038  HZ3 LYS   276      16.483   0.026  -8.988  1.00  0.00      PROA H
ATOM   4039  C   LYS   276      14.389   0.933  -2.314  1.00  0.00      PROA C
ATOM   4040  O   LYS   276      14.288   2.100  -1.939  1.00  0.00      PROA O
ATOM   4041  N   MET   277      15.385   0.128  -1.888  1.00  0.00      PROA N
ATOM   4042  H   MET   277      15.393  -0.848  -2.149  1.00  0.00      PROA H
ATOM   4043  CA  MET   277      16.444   0.637  -1.063  1.00  0.00      PROA C
ATOM   4044  HA  MET   277      16.378   1.724  -1.014  1.00  0.00      PROA H
ATOM   4045  CB  MET   277      16.454   0.139   0.398  1.00  0.00      PROA C
ATOM   4046  HB2 MET   277      16.287  -0.938   0.417  1.00  0.00      PROA H
ATOM   4047  HB3 MET   277      17.418   0.364   0.853  1.00  0.00      PROA H
ATOM   4048  CG  MET   277      15.382   0.769   1.294  1.00  0.00      PROA C
ATOM   4049  HG2 MET   277      15.616   0.566   2.339  1.00  0.00      PROA H
ATOM   4050  HG3 MET   277      15.359   1.847   1.131  1.00  0.00      PROA H
ATOM   4051  SD  MET   277      13.689   0.172   1.021  1.00  0.00      PROA S
ATOM   4052  CE  MET   277      13.923  -1.384   1.929  1.00  0.00      PROA C
ATOM   4053  HE1 MET   277      14.195  -1.165   2.961  1.00  0.00      PROA H
ATOM   4054  HE2 MET   277      12.997  -1.958   1.911  1.00  0.00      PROA H
ATOM   4055  HE3 MET   277      14.718  -1.963   1.459  1.00  0.00      PROA H
ATOM   4056  C   MET   277      17.742   0.214  -1.677  1.00  0.00      PROA C
ATOM   4057  O   MET   277      17.885  -0.911  -2.152  1.00  0.00      PROA O
ATOM   4058  N   MET   278      18.728   1.133  -1.696  1.00  0.00      PROA N
ATOM   4059  H   MET   278      18.569   2.051  -1.306  1.00  0.00      PROA H
ATOM   4060  CA  MET   278      20.004   0.805  -2.269  1.00  0.00      PROA C
ATOM   4061  HA  MET   278      20.020  -0.250  -2.542  1.00  0.00      PROA H
ATOM   4062  CB  MET   278      20.317   1.621  -3.535  1.00  0.00      PROA C
ATOM   4063  HB2 MET   278      20.243   2.685  -3.309  1.00  0.00      PROA H
ATOM   4064  HB3 MET   278      21.326   1.392  -3.875  1.00  0.00      PROA H
ATOM   4065  CG  MET   278      19.359   1.326  -4.691  1.00  0.00      PROA C
ATOM   4066  HG2 MET   278      19.431   0.273  -4.964  1.00  0.00      PROA H
ATOM   4067  HG3 MET   278      18.337   1.551  -4.385  1.00  0.00      PROA H
ATOM   4068  SD  MET   278      19.682   2.287  -6.200  1.00  0.00      PROA S
ATOM   4069  CE  MET   278      18.998   3.838  -5.549  1.00  0.00      PROA C
ATOM   4070  HE1 MET   278      19.555   4.136  -4.660  1.00  0.00      PROA H
ATOM   4071  HE2 MET   278      19.078   4.617  -6.306  1.00  0.00      PROA H
ATOM   4072  HE3 MET   278      17.950   3.692  -5.288  1.00  0.00      PROA H
ATOM   4073  C   MET   278      21.059   1.126  -1.261  1.00  0.00      PROA C
ATOM   4074  O   MET   278      21.061   2.214  -0.687  1.00  0.00      PROA O
ATOM   4075  N   VAL   279      21.989   0.180  -1.005  1.00  0.00      PROA N
ATOM   4076  H   VAL   279      21.944  -0.712  -1.477  1.00  0.00      PROA H
ATOM   4077  CA  VAL   279      23.032   0.457  -0.059  1.00  0.00      PROA C
ATOM   4078  HA  VAL   279      23.141   1.536   0.057  1.00  0.00      PROA H
ATOM   4079  CB  VAL   279      22.769  -0.118   1.299  1.00  0.00      PROA C
ATOM   4080  HB  VAL   279      22.627  -1.195   1.217  1.00  0.00      PROA H
ATOM   4081  CG1 VAL   279      23.976   0.184   2.202  1.00  0.00      PROA C
ATOM   4082 HG11 VAL   279      24.114   1.263   2.276  1.00  0.00      PROA H
ATOM   4083 HG12 VAL   279      23.800  -0.228   3.195  1.00  0.00      PROA H
ATOM   4084 HG13 VAL   279      24.872  -0.268   1.775  1.00  0.00      PROA H
ATOM   4085  CG2 VAL   279      21.439   0.453   1.816  1.00  0.00      PROA C
ATOM   4086 HG21 VAL   279      20.636   0.180   1.133  1.00  0.00      PROA H
ATOM   4087 HG22 VAL   279      21.229   0.047   2.805  1.00  0.00      PROA H
ATOM   4088 HG23 VAL   279      21.510   1.539   1.878  1.00  0.00      PROA H
ATOM   4089  C   VAL   279      24.316  -0.133  -0.554  1.00  0.00      PROA C
ATOM   4090  O   VAL   279      24.329  -1.147  -1.249  1.00  0.00      PROA O
ATOM   4091  N   SER   280      25.446   0.514  -0.203  1.00  0.00      PROA N
ATOM   4092  H   SER   280      25.393   1.364   0.340  1.00  0.00      PROA H
ATOM   4093  CA  SER   280      26.734   0.011  -0.590  1.00  0.00      PROA C
ATOM   4094  HA  SER   280      26.654  -0.488  -1.556  1.00  0.00      PROA H
ATOM   4095  CB  SER   280      27.791   1.122  -0.721  1.00  0.00      PROA C
ATOM   4096  HB2 SER   280      27.473   1.840  -1.477  1.00  0.00      PROA H
ATOM   4097  HB3 SER   280      27.905   1.630   0.237  1.00  0.00      PROA H
ATOM   4098  OG  SER   280      29.042   0.577  -1.104  1.00  0.00      PROA O
ATOM   4099  HG  SER   280      29.689   1.282  -1.181  1.00  0.00      PROA H
ATOM   4100  C   SER   280      27.171  -0.921   0.497  1.00  0.00      PROA C
ATOM   4101  O   SER   280      27.153  -0.578   1.678  1.00  0.00      PROA O
ATOM   4102  N   PRO   281      27.561  -2.106   0.130  1.00  0.00      PROA N
ATOM   4103  CD  PRO   281      27.140  -2.711  -1.121  1.00  0.00      PROA C
ATOM   4104  HD2 PRO   281      27.816  -2.405  -1.919  1.00  0.00      PROA H
ATOM   4105  HD3 PRO   281      26.127  -2.385  -1.360  1.00  0.00      PROA H
ATOM   4106  CG  PRO   281      27.202  -4.228  -0.870  1.00  0.00      PROA C
ATOM   4107  HG2 PRO   281      27.595  -4.727  -1.756  1.00  0.00      PROA H
ATOM   4108  HG3 PRO   281      26.201  -4.602  -0.656  1.00  0.00      PROA H
ATOM   4109  CB  PRO   281      28.139  -4.380   0.347  1.00  0.00      PROA C
ATOM   4110  HB2 PRO   281      29.165  -4.506   0.003  1.00  0.00      PROA H
ATOM   4111  HB3 PRO   281      27.841  -5.252   0.929  1.00  0.00      PROA H
ATOM   4112  CA  PRO   281      27.943  -3.074   1.116  1.00  0.00      PROA C
ATOM   4113  HA  PRO   281      27.089  -3.300   1.754  1.00  0.00      PROA H
ATOM   4114  C   PRO   281      29.129  -2.662   1.940  1.00  0.00      PROA C
ATOM   4115  O   PRO   281      29.076  -2.778   3.164  1.00  0.00      PROA O
ATOM   4116  N   ARG   282      30.206  -2.209   1.270  1.00  0.00      PROA N
ATOM   4117  H   ARG   282      30.176  -2.123   0.264  1.00  0.00      PROA H
ATOM   4118  CA  ARG   282      31.463  -1.812   1.848  1.00  0.00      PROA C
ATOM   4119  HA  ARG   282      31.687  -2.449   2.704  1.00  0.00      PROA H
ATOM   4120  CB  ARG   282      32.628  -1.925   0.861  1.00  0.00      PROA C
ATOM   4121  HB2 ARG   282      32.345  -1.473  -0.090  1.00  0.00      PROA H
ATOM   4122  HB3 ARG   282      33.498  -1.408   1.264  1.00  0.00      PROA H
ATOM   4123  CG  ARG   282      32.992  -3.389   0.621  1.00  0.00      PROA C
ATOM   4124  HG2 ARG   282      33.164  -3.882   1.578  1.00  0.00      PROA H
ATOM   4125  HG3 ARG   282      32.175  -3.886   0.099  1.00  0.00      PROA H
ATOM   4126  CD  ARG   282      34.252  -3.585  -0.221  1.00  0.00      PROA C
ATOM   4127  HD2 ARG   282      34.045  -3.308  -1.254  1.00  0.00      PROA H
ATOM   4128  HD3 ARG   282      35.052  -2.957   0.171  1.00  0.00      PROA H
ATOM   4129  NE  ARG   282      34.614  -5.026  -0.122  1.00  0.00      PROA N
ATOM   4130  HE  ARG   282      35.274  -5.309   0.589  1.00  0.00      PROA H
ATOM   4131  CZ  ARG   282      34.064  -5.935  -0.974  1.00  0.00      PROA C
ATOM   4132  NH1 ARG   282      33.221  -5.525  -1.965  1.00  0.00      PROA N
ATOM   4133 HH11 ARG   282      33.006  -4.543  -2.066  1.00  0.00      PROA H
ATOM   4134 HH12 ARG   282      32.817  -6.204  -2.594  1.00  0.00      PROA H
ATOM   4135  NH2 ARG   282      34.361  -7.259  -0.832  1.00  0.00      PROA N
ATOM   4136 HH21 ARG   282      34.987  -7.558  -0.097  1.00  0.00      PROA H
ATOM   4137 HH22 ARG   282      33.955  -7.935  -1.463  1.00  0.00      PROA H
ATOM   4138  C   ARG   282      31.441  -0.440   2.446  1.00  0.00      PROA C
ATOM   4139  O   ARG   282      32.267  -0.138   3.306  1.00  0.00      PROA O
ATOM   4140  N   LEU   283      30.518   0.428   1.994  1.00  0.00      PROA N
ATOM   4141  H   LEU   283      29.825   0.125   1.325  1.00  0.00      PROA H
ATOM   4142  CA  LEU   283      30.426   1.809   2.395  1.00  0.00      PROA C
ATOM   4143  HA  LEU   283      29.422   2.181   2.189  1.00  0.00      PROA H
ATOM   4144  CB  LEU   283      30.701   2.034   3.889  1.00  0.00      PROA C
ATOM   4145  HB2 LEU   283      31.687   1.642   4.140  1.00  0.00      PROA H
ATOM   4146  HB3 LEU   283      30.668   3.101   4.108  1.00  0.00      PROA H
ATOM   4147  CG  LEU   283      29.669   1.334   4.794  1.00  0.00      PROA C
ATOM   4148  HG  LEU   283      29.705   0.258   4.623  1.00  0.00      PROA H
ATOM   4149  CD1 LEU   283      29.955   1.601   6.279  1.00  0.00      PROA C
ATOM   4150 HD11 LEU   283      29.912   2.673   6.470  1.00  0.00      PROA H
ATOM   4151 HD12 LEU   283      29.209   1.093   6.890  1.00  0.00      PROA H
ATOM   4152 HD13 LEU   283      30.947   1.227   6.531  1.00  0.00      PROA H
ATOM   4153  CD2 LEU   283      28.227   1.681   4.388  1.00  0.00      PROA C
ATOM   4154 HD21 LEU   283      28.052   1.363   3.360  1.00  0.00      PROA H
ATOM   4155 HD22 LEU   283      27.529   1.168   5.050  1.00  0.00      PROA H
ATOM   4156 HD23 LEU   283      28.076   2.758   4.466  1.00  0.00      PROA H
ATOM   4157  C   LEU   283      31.385   2.602   1.567  1.00  0.00      PROA C
ATOM   4158  O   LEU   283      31.370   3.832   1.586  1.00  0.00      PROA O
ATOM   4159  N   TYR   284      32.304   1.907   0.876  1.00  0.00      PROA N
ATOM   4160  H   TYR   284      32.416   0.917   1.040  1.00  0.00      PROA H
ATOM   4161  CA  TYR   284      33.160   2.503  -0.107  1.00  0.00      PROA C
ATOM   4162  HA  TYR   284      33.343   3.546   0.154  1.00  0.00      PROA H
ATOM   4163  CB  TYR   284      34.522   1.804  -0.218  1.00  0.00      PROA C
ATOM   4164  HB2 TYR   284      34.372   0.749  -0.447  1.00  0.00      PROA H
ATOM   4165  HB3 TYR   284      35.105   2.268  -1.014  1.00  0.00      PROA H
ATOM   4166  CG  TYR   284      35.165   1.989   1.109  1.00  0.00      PROA C
ATOM   4167  CD1 TYR   284      35.620   3.231   1.491  1.00  0.00      PROA C
ATOM   4168  HD1 TYR   284      35.511   4.081   0.818  1.00  0.00      PROA H
ATOM   4169  CE1 TYR   284      36.214   3.408   2.717  1.00  0.00      PROA C
ATOM   4170  HE1 TYR   284      36.572   4.395   3.011  1.00  0.00      PROA H
ATOM   4171  CZ  TYR   284      36.354   2.338   3.570  1.00  0.00      PROA C
ATOM   4172  OH  TYR   284      36.962   2.511   4.832  1.00  0.00      PROA O
ATOM   4173  HH  TYR   284      37.241   3.416   4.993  1.00  0.00      PROA H
ATOM   4174  CE2 TYR   284      35.906   1.097   3.190  1.00  0.00      PROA C
ATOM   4175  HE2 TYR   284      36.021   0.247   3.863  1.00  0.00      PROA H
ATOM   4176  CD2 TYR   284      35.315   0.924   1.964  1.00  0.00      PROA C
ATOM   4177  HD2 TYR   284      34.962  -0.064   1.669  1.00  0.00      PROA H
ATOM   4178  C   TYR   284      32.532   2.522  -1.477  1.00  0.00      PROA C
ATOM   4179  O   TYR   284      32.740   3.452  -2.253  1.00  0.00      PROA O
ATOM   4180  N   ASP   285      31.735   1.474  -1.784  1.00  0.00      PROA N
ATOM   4181  H   ASP   285      31.351   0.899  -1.047  1.00  0.00      PROA H
ATOM   4182  CA  ASP   285      31.352   1.065  -3.117  1.00  0.00      PROA C
ATOM   4183  HA  ASP   285      32.177   1.251  -3.805  1.00  0.00      PROA H
ATOM   4184  CB  ASP   285      31.005  -0.425  -3.164  1.00  0.00      PROA C
ATOM   4185  HB2 ASP   285      30.221  -0.639  -2.438  1.00  0.00      PROA H
ATOM   4186  HB3 ASP   285      30.656  -0.686  -4.163  1.00  0.00      PROA H
ATOM   4187  CG  ASP   285      32.291  -1.156  -2.820  1.00  0.00      PROA C
ATOM   4188  OD1 ASP   285      33.369  -0.510  -2.907  1.00  0.00      PROA O
ATOM   4189  OD2 ASP   285      32.218  -2.363  -2.467  1.00  0.00      PROA O
ATOM   4190  C   ASP   285      30.245   1.804  -3.818  1.00  0.00      PROA C
ATOM   4191  O   ASP   285      29.793   2.883  -3.444  1.00  0.00      PROA O
ATOM   4192  N   ARG   286      29.856   1.136  -4.933  1.00  0.00      PROA N
ATOM   4193  H   ARG   286      30.239   0.223  -5.134  1.00  0.00      PROA H
ATOM   4194  CA  ARG   286      28.959   1.377  -6.033  1.00  0.00      PROA C
ATOM   4195  HA  ARG   286      29.157   2.362  -6.456  1.00  0.00      PROA H
ATOM   4196  CB  ARG   286      29.117   0.340  -7.152  1.00  0.00      PROA C
ATOM   4197  HB2 ARG   286      28.827  -0.643  -6.780  1.00  0.00      PROA H
ATOM   4198  HB3 ARG   286      28.480   0.613  -7.993  1.00  0.00      PROA H
ATOM   4199  CG  ARG   286      30.550   0.240  -7.667  1.00  0.00      PROA C
ATOM   4200  HG2 ARG   286      30.972   1.240  -7.767  1.00  0.00      PROA H
ATOM   4201  HG3 ARG   286      31.149  -0.338  -6.964  1.00  0.00      PROA H
ATOM   4202  CD  ARG   286      30.669  -0.441  -9.030  1.00  0.00      PROA C
ATOM   4203  HD2 ARG   286      31.713  -0.688  -9.223  1.00  0.00      PROA H
ATOM   4204  HD3 ARG   286      30.073  -1.353  -9.034  1.00  0.00      PROA H
ATOM   4205  NE  ARG   286      30.159   0.532 -10.038  1.00  0.00      PROA N
ATOM   4206  HE  ARG   286      29.256   0.959  -9.882  1.00  0.00      PROA H
ATOM   4207  CZ  ARG   286      30.904   0.830 -11.141  1.00  0.00      PROA C
ATOM   4208  NH1 ARG   286      32.112   0.227 -11.335  1.00  0.00      PROA N
ATOM   4209 HH11 ARG   286      32.454  -0.442 -10.659  1.00  0.00      PROA H
ATOM   4210 HH12 ARG   286      32.660   0.451 -12.154  1.00  0.00      PROA H
ATOM   4211  NH2 ARG   286      30.451   1.743 -12.048  1.00  0.00      PROA N
ATOM   4212 HH21 ARG   286      29.562   2.199 -11.900  1.00  0.00      PROA H
ATOM   4213 HH22 ARG   286      31.007   1.960 -12.863  1.00  0.00      PROA H
ATOM   4214  C   ARG   286      27.511   1.354  -5.634  1.00  0.00      PROA C
ATOM   4215  O   ARG   286      26.654   1.675  -6.457  1.00  0.00      PROA O
ATOM   4216  N   GLN   287      27.182   0.912  -4.406  1.00  0.00      PROA N
ATOM   4217  H   GLN   287      27.906   0.653  -3.751  1.00  0.00      PROA H
ATOM   4218  CA  GLN   287      25.806   0.794  -3.989  1.00  0.00      PROA C
ATOM   4219  HA  GLN   287      25.765   0.391  -2.977  1.00  0.00      PROA H
ATOM   4220  CB  GLN   287      25.031   2.126  -3.974  1.00  0.00      PROA C
ATOM   4221  HB2 GLN   287      25.183   2.646  -4.920  1.00  0.00      PROA H
ATOM   4222  HB3 GLN   287      23.968   1.927  -3.837  1.00  0.00      PROA H
ATOM   4223  CG  GLN   287      25.481   3.061  -2.848  1.00  0.00      PROA C
ATOM   4224  HG2 GLN   287      25.461   2.524  -1.900  1.00  0.00      PROA H
ATOM   4225  HG3 GLN   287      26.495   3.409  -3.047  1.00  0.00      PROA H
ATOM   4226  CD  GLN   287      24.527   4.248  -2.793  1.00  0.00      PROA C
ATOM   4227  OE1 GLN   287      23.887   4.595  -3.782  1.00  0.00      PROA O
ATOM   4228  NE2 GLN   287      24.427   4.890  -1.599  1.00  0.00      PROA N
ATOM   4229 HE21 GLN   287      23.809   5.684  -1.506  1.00  0.00      PROA H
ATOM   4230 HE22 GLN   287      24.971   4.571  -0.810  1.00  0.00      PROA H
ATOM   4231  C   GLN   287      25.074  -0.199  -4.837  1.00  0.00      PROA C
ATOM   4232  O   GLN   287      24.110   0.107  -5.538  1.00  0.00      PROA O
ATOM   4233  N   ASN   288      25.615  -1.429  -4.844  1.00  0.00      PROA N
ATOM   4234  H   ASN   288      26.480  -1.603  -4.352  1.00  0.00      PROA H
ATOM   4235  CA  ASN   288      25.082  -2.586  -5.503  1.00  0.00      PROA C
ATOM   4236  HA  ASN   288      24.670  -2.297  -6.470  1.00  0.00      PROA H
ATOM   4237  CB  ASN   288      26.153  -3.660  -5.743  1.00  0.00      PROA C
ATOM   4238  HB2 ASN   288      26.697  -3.845  -4.817  1.00  0.00      PROA H
ATOM   4239  HB3 ASN   288      25.676  -4.583  -6.074  1.00  0.00      PROA H
ATOM   4240  CG  ASN   288      27.088  -3.120  -6.819  1.00  0.00      PROA C
ATOM   4241  OD1 ASN   288      28.310  -3.176  -6.691  1.00  0.00      PROA O
ATOM   4242  ND2 ASN   288      26.495  -2.578  -7.915  1.00  0.00      PROA N
ATOM   4243 HD21 ASN   288      27.065  -2.204  -8.660  1.00  0.00      PROA H
ATOM   4244 HD22 ASN   288      25.488  -2.551  -7.979  1.00  0.00      PROA H
ATOM   4245  C   ASN   288      23.945  -3.216  -4.741  1.00  0.00      PROA C
ATOM   4246  O   ASN   288      23.071  -3.836  -5.347  1.00  0.00      PROA O
ATOM   4247  N   GLY   289      23.943  -3.116  -3.391  1.00  0.00      PROA N
ATOM   4248  H   GLY   289      24.637  -2.548  -2.926  1.00  0.00      PROA H
ATOM   4249  CA  GLY   289      22.963  -3.808  -2.588  1.00  0.00      PROA C
ATOM   4250  HA2 GLY   289      22.957  -4.865  -2.854  1.00  0.00      PROA H
ATOM   4251  HA3 GLY   289      23.216  -3.701  -1.533  1.00  0.00      PROA H
ATOM   4252  C   GLY   289      21.592  -3.245  -2.815  1.00  0.00      PROA C
ATOM   4253  O   GLY   289      21.398  -2.031  -2.884  1.00  0.00      PROA O
ATOM   4254  N   LEU   290      20.588  -4.150  -2.880  1.00  0.00      PROA N
ATOM   4255  H   LEU   290      20.782  -5.131  -2.735  1.00  0.00      PROA H
ATOM   4256  CA  LEU   290      19.235  -3.753  -3.155  1.00  0.00      PROA C
ATOM   4257  HA  LEU   290      19.139  -2.675  -3.025  1.00  0.00      PROA H
ATOM   4258  CB  LEU   290      18.784  -4.091  -4.587  1.00  0.00      PROA C
ATOM   4259  HB2 LEU   290      18.809  -5.171  -4.731  1.00  0.00      PROA H
ATOM   4260  HB3 LEU   290      17.768  -3.728  -4.744  1.00  0.00      PROA H
ATOM   4261  CG  LEU   290      19.649  -3.478  -5.704  1.00  0.00      PROA C
ATOM   4262  HG  LEU   290      20.667  -3.860  -5.628  1.00  0.00      PROA H
ATOM   4263  CD1 LEU   290      19.085  -3.839  -7.088  1.00  0.00      PROA C
ATOM   4264 HD11 LEU   290      18.069  -3.455  -7.178  1.00  0.00      PROA H
ATOM   4265 HD12 LEU   290      19.710  -3.396  -7.863  1.00  0.00      PROA H
ATOM   4266 HD13 LEU   290      19.075  -4.922  -7.206  1.00  0.00      PROA H
ATOM   4267  CD2 LEU   290      19.836  -1.965  -5.514  1.00  0.00      PROA C
ATOM   4268 HD21 LEU   290      20.326  -1.776  -4.559  1.00  0.00      PROA H
ATOM   4269 HD22 LEU   290      20.452  -1.570  -6.323  1.00  0.00      PROA H
ATOM   4270 HD23 LEU   290      18.863  -1.474  -5.526  1.00  0.00      PROA H
ATOM   4271  C   LEU   290      18.296  -4.529  -2.281  1.00  0.00      PROA C
ATOM   4272  O   LEU   290      18.525  -5.700  -1.987  1.00  0.00      PROA O
ATOM   4273  N   VAL   291      17.218  -3.865  -1.817  1.00  0.00      PROA N
ATOM   4274  H   VAL   291      17.148  -2.865  -1.941  1.00  0.00      PROA H
ATOM   4275  CA  VAL   291      16.146  -4.537  -1.139  1.00  0.00      PROA C
ATOM   4276  HA  VAL   291      16.245  -5.614  -1.280  1.00  0.00      PROA H
ATOM   4277  CB  VAL   291      16.085  -4.301   0.340  1.00  0.00      PROA C
ATOM   4278  HB  VAL   291      15.136  -4.671   0.728  1.00  0.00      PROA H
ATOM   4279  CG1 VAL   291      17.245  -5.046   1.012  1.00  0.00      PROA C
ATOM   4280 HG11 VAL   291      18.192  -4.676   0.619  1.00  0.00      PROA H
ATOM   4281 HG12 VAL   291      17.209  -4.881   2.088  1.00  0.00      PROA H
ATOM   4282 HG13 VAL   291      17.159  -6.113   0.806  1.00  0.00      PROA H
ATOM   4283  CG2 VAL   291      16.133  -2.786   0.574  1.00  0.00      PROA C
ATOM   4284 HG21 VAL   291      15.283  -2.314   0.080  1.00  0.00      PROA H
ATOM   4285 HG22 VAL   291      16.090  -2.581   1.644  1.00  0.00      PROA H
ATOM   4286 HG23 VAL   291      17.059  -2.383   0.164  1.00  0.00      PROA H
ATOM   4287  C   VAL   291      14.893  -4.005  -1.754  1.00  0.00      PROA C
ATOM   4288  O   VAL   291      14.695  -2.792  -1.834  1.00  0.00      PROA O
ATOM   4289  N   LEU   292      14.013  -4.909  -2.220  1.00  0.00      PROA N
ATOM   4290  H   LEU   292      14.187  -5.896  -2.094  1.00  0.00      PROA H
ATOM   4291  CA  LEU   292      12.837  -4.445  -2.891  1.00  0.00      PROA C
ATOM   4292  HA  LEU   292      12.807  -3.356  -2.862  1.00  0.00      PROA H
ATOM   4293  CB  LEU   292      12.789  -4.878  -4.366  1.00  0.00      PROA C
ATOM   4294  HB2 LEU   292      12.800  -5.967  -4.426  1.00  0.00      PROA H
ATOM   4295  HB3 LEU   292      11.877  -4.499  -4.827  1.00  0.00      PROA H
ATOM   4296  CG  LEU   292      13.991  -4.345  -5.177  1.00  0.00      PROA C
ATOM   4297  HG  LEU   292      14.913  -4.779  -4.789  1.00  0.00      PROA H
ATOM   4298  CD1 LEU   292      13.868  -4.711  -6.663  1.00  0.00      PROA C
ATOM   4299 HD11 LEU   292      12.955  -4.276  -7.071  1.00  0.00      PROA H
ATOM   4300 HD12 LEU   292      14.729  -4.321  -7.206  1.00  0.00      PROA H
ATOM   4301 HD13 LEU   292      13.832  -5.795  -6.770  1.00  0.00      PROA H
ATOM   4302  CD2 LEU   292      14.203  -2.838  -4.957  1.00  0.00      PROA C
ATOM   4303 HD21 LEU   292      14.391  -2.647  -3.900  1.00  0.00      PROA H
ATOM   4304 HD22 LEU   292      15.057  -2.501  -5.544  1.00  0.00      PROA H
ATOM   4305 HD23 LEU   292      13.311  -2.295  -5.270  1.00  0.00      PROA H
ATOM   4306  C   LEU   292      11.630  -4.986  -2.184  1.00  0.00      PROA C
ATOM   4307  O   LEU   292      11.672  -6.070  -1.603  1.00  0.00      PROA O
ATOM   4308  N   SER   293      10.520  -4.214  -2.197  1.00  0.00      PROA N
ATOM   4309  H   SER   293      10.529  -3.326  -2.678  1.00  0.00      PROA H
ATOM   4310  CA  SER   293       9.314  -4.632  -1.535  1.00  0.00      PROA C
ATOM   4311  HA  SER   293       9.314  -5.717  -1.431  1.00  0.00      PROA H
ATOM   4312  CB  SER   293       9.141  -4.037  -0.125  1.00  0.00      PROA C
ATOM   4313  HB2 SER   293       9.132  -2.949  -0.187  1.00  0.00      PROA H
ATOM   4314  HB3 SER   293       8.199  -4.383   0.302  1.00  0.00      PROA H
ATOM   4315  OG  SER   293      10.209  -4.444   0.718  1.00  0.00      PROA O
ATOM   4316  HG  SER   293      10.088  -4.067   1.592  1.00  0.00      PROA H
ATOM   4317  C   SER   293       8.147  -4.140  -2.337  1.00  0.00      PROA C
ATOM   4318  O   SER   293       8.271  -3.219  -3.142  1.00  0.00      PROA O
ATOM   4319  N   ARG   294       6.970  -4.774  -2.138  1.00  0.00      PROA N
ATOM   4320  H   ARG   294       6.915  -5.546  -1.490  1.00  0.00      PROA H
ATOM   4321  CA  ARG   294       5.788  -4.362  -2.840  1.00  0.00      PROA C
ATOM   4322  HA  ARG   294       5.797  -3.280  -2.966  1.00  0.00      PROA H
ATOM   4323  CB  ARG   294       5.668  -4.994  -4.237  1.00  0.00      PROA C
ATOM   4324  HB2 ARG   294       6.524  -4.699  -4.844  1.00  0.00      PROA H
ATOM   4325  HB3 ARG   294       5.645  -6.079  -4.145  1.00  0.00      PROA H
ATOM   4326  CG  ARG   294       4.409  -4.579  -5.000  1.00  0.00      PROA C
ATOM   4327  HG2 ARG   294       3.549  -4.617  -4.332  1.00  0.00      PROA H
ATOM   4328  HG3 ARG   294       4.531  -3.564  -5.378  1.00  0.00      PROA H
ATOM   4329  CD  ARG   294       4.100  -5.482  -6.198  1.00  0.00      PROA C
ATOM   4330  HD2 ARG   294       3.885  -6.491  -5.846  1.00  0.00      PROA H
ATOM   4331  HD3 ARG   294       3.235  -5.092  -6.734  1.00  0.00      PROA H
ATOM   4332  NE  ARG   294       5.300  -5.484  -7.079  1.00  0.00      PROA N
ATOM   4333  HE  ARG   294       6.129  -4.999  -6.767  1.00  0.00      PROA H
ATOM   4334  CZ  ARG   294       5.272  -6.130  -8.282  1.00  0.00      PROA C
ATOM   4335  NH1 ARG   294       4.126  -6.729  -8.719  1.00  0.00      PROA N
ATOM   4336 HH11 ARG   294       3.293  -6.694  -8.149  1.00  0.00      PROA H
ATOM   4337 HH12 ARG   294       4.116  -7.204  -9.610  1.00  0.00      PROA H
ATOM   4338  NH2 ARG   294       6.402  -6.178  -9.044  1.00  0.00      PROA N
ATOM   4339 HH21 ARG   294       7.249  -5.736  -8.715  1.00  0.00      PROA H
ATOM   4340 HH22 ARG   294       6.388  -6.654  -9.935  1.00  0.00      PROA H
ATOM   4341  C   ARG   294       4.600  -4.861  -2.079  1.00  0.00      PROA C
ATOM   4342  O   ARG   294       4.657  -5.898  -1.421  1.00  0.00      PROA O
ATOM   4343  N   MET   295       3.483  -4.107  -2.156  1.00  0.00      PROA N
ATOM   4344  H   MET   295       3.500  -3.229  -2.654  1.00  0.00      PROA H
ATOM   4345  CA  MET   295       2.247  -4.512  -1.544  1.00  0.00      PROA C
ATOM   4346  HA  MET   295       2.332  -5.544  -1.202  1.00  0.00      PROA H
ATOM   4347  CB  MET   295       1.850  -3.659  -0.328  1.00  0.00      PROA C
ATOM   4348  HB2 MET   295       2.724  -3.495   0.303  1.00  0.00      PROA H
ATOM   4349  HB3 MET   295       1.464  -2.698  -0.669  1.00  0.00      PROA H
ATOM   4350  CG  MET   295       0.770  -4.296   0.549  1.00  0.00      PROA C
ATOM   4351  HG2 MET   295       0.405  -3.563   1.268  1.00  0.00      PROA H
ATOM   4352  HG3 MET   295      -0.056  -4.632  -0.078  1.00  0.00      PROA H
ATOM   4353  SD  MET   295       1.354  -5.737   1.494  1.00  0.00      PROA S
ATOM   4354  CE  MET   295      -0.211  -6.064   2.337  1.00  0.00      PROA C
ATOM   4355  HE1 MET   295      -0.987  -6.267   1.599  1.00  0.00      PROA H
ATOM   4356  HE2 MET   295      -0.098  -6.928   2.992  1.00  0.00      PROA H
ATOM   4357  HE3 MET   295      -0.494  -5.194   2.930  1.00  0.00      PROA H
ATOM   4358  C   MET   295       1.196  -4.311  -2.593  1.00  0.00      PROA C
ATOM   4359  O   MET   295       1.192  -3.285  -3.275  1.00  0.00      PROA O
ATOM   4360  N   NLN   296       0.273  -5.285  -2.757  1.00  0.00      PROA N
ATOM   4361  H   NLN   296       0.263  -6.081  -2.136  1.00  0.00      PROA H
ATOM   4362  CA  NLN   296      -0.689  -5.172  -3.824  1.00  0.00      PROA C
ATOM   4363  HA  NLN   296      -0.733  -4.139  -4.166  1.00  0.00      PROA H
ATOM   4364  CB  NLN   296      -0.320  -6.063  -5.025  1.00  0.00      PROA C
ATOM   4365  HB2 NLN   296       0.691  -5.825  -5.358  1.00  0.00      PROA H
ATOM   4366  HB3 NLN   296      -0.366  -7.111  -4.729  1.00  0.00      PROA H
ATOM   4367  CG  NLN   296      -1.285  -5.836  -6.183  1.00  0.00      PROA C
ATOM   4368  OD1 NLN   296      -2.073  -4.893  -6.188  1.00  0.00      PROA O
ATOM   4369  ND2 NLN   296      -1.223  -6.744  -7.194  1.00  0.00      PROA N
ATOM   4370 HD21 NLN   296      -0.245  -6.746  -6.941  1.00  0.00      PROA H
ATOM   4371  C   NLN   296      -2.036  -5.621  -3.347  1.00  0.00      PROA C
ATOM   4372  O   NLN   296      -2.147  -6.580  -2.586  1.00  0.00      PROA O
ATOM   4373  N   LEU   297      -3.099  -4.907  -3.782  1.00  0.00      PROA N
ATOM   4374  H   LEU   297      -2.957  -4.080  -4.344  1.00  0.00      PROA H
ATOM   4375  CA  LEU   297      -4.452  -5.282  -3.474  1.00  0.00      PROA C
ATOM   4376  HA  LEU   297      -4.465  -6.294  -3.067  1.00  0.00      PROA H
ATOM   4377  CB  LEU   297      -5.151  -4.379  -2.440  1.00  0.00      PROA C
ATOM   4378  HB2 LEU   297      -5.119  -3.344  -2.780  1.00  0.00      PROA H
ATOM   4379  HB3 LEU   297      -6.190  -4.691  -2.327  1.00  0.00      PROA H
ATOM   4380  CG  LEU   297      -4.529  -4.401  -1.033  1.00  0.00      PROA C
ATOM   4381  HG  LEU   297      -4.435  -5.432  -0.692  1.00  0.00      PROA H
ATOM   4382  CD1 LEU   297      -3.135  -3.757  -1.036  1.00  0.00      PROA C
ATOM   4383 HD11 LEU   297      -3.214  -2.721  -1.366  1.00  0.00      PROA H
ATOM   4384 HD12 LEU   297      -2.719  -3.786  -0.029  1.00  0.00      PROA H
ATOM   4385 HD13 LEU   297      -2.482  -4.305  -1.714  1.00  0.00      PROA H
ATOM   4386  CD2 LEU   297      -5.471  -3.775   0.010  1.00  0.00      PROA C
ATOM   4387 HD21 LEU   297      -6.406  -4.335   0.038  1.00  0.00      PROA H
ATOM   4388 HD22 LEU   297      -5.000  -3.807   0.992  1.00  0.00      PROA H
ATOM   4389 HD23 LEU   297      -5.677  -2.739  -0.260  1.00  0.00      PROA H
ATOM   4390  C   LEU   297      -5.272  -5.168  -4.726  1.00  0.00      PROA C
ATOM   4391  O   LEU   297      -5.187  -4.175  -5.448  1.00  0.00      PROA O
ATOM   4392  N   THR   298      -6.091  -6.202  -5.020  1.00  0.00      PROA N
ATOM   4393  H   THR   298      -6.092  -7.026  -4.436  1.00  0.00      PROA H
ATOM   4394  CA  THR   298      -6.977  -6.170  -6.154  1.00  0.00      PROA C
ATOM   4395  HA  THR   298      -6.977  -5.169  -6.587  1.00  0.00      PROA H
ATOM   4396  CB  THR   298      -6.607  -7.126  -7.256  1.00  0.00      PROA C
ATOM   4397  HB  THR   298      -7.345  -7.062  -8.056  1.00  0.00      PROA H
ATOM   4398  CG2 THR   298      -5.218  -6.754  -7.806  1.00  0.00      PROA C
ATOM   4399 HG21 THR   298      -4.481  -6.817  -7.005  1.00  0.00      PROA H
ATOM   4400 HG22 THR   298      -4.946  -7.444  -8.604  1.00  0.00      PROA H
ATOM   4401 HG23 THR   298      -5.242  -5.737  -8.197  1.00  0.00      PROA H
ATOM   4402  OG1 THR   298      -6.615  -8.462  -6.775  1.00  0.00      PROA O
ATOM   4403  HG1 THR   298      -6.378  -9.060  -7.487  1.00  0.00      PROA H
ATOM   4404  C   THR   298      -8.341  -6.557  -5.659  1.00  0.00      PROA C
ATOM   4405  O   THR   298      -8.471  -7.407  -4.783  1.00  0.00      PROA O
ATOM   4406  N   LEU   299      -9.406  -5.937  -6.218  1.00  0.00      PROA N
ATOM   4407  H   LEU   299      -9.269  -5.281  -6.974  1.00  0.00      PROA H
ATOM   4408  CA  LEU   299     -10.746  -6.194  -5.753  1.00  0.00      PROA C
ATOM   4409  HA  LEU   299     -10.739  -6.310  -4.670  1.00  0.00      PROA H
ATOM   4410  CB  LEU   299     -11.716  -5.052  -6.104  1.00  0.00      PROA C
ATOM   4411  HB2 LEU   299     -11.352  -4.120  -5.670  1.00  0.00      PROA H
ATOM   4412  HB3 LEU   299     -11.778  -4.947  -7.187  1.00  0.00      PROA H
ATOM   4413  CG  LEU   299     -13.148  -5.263  -5.586  1.00  0.00      PROA C
ATOM   4414  HG  LEU   299     -13.493  -6.259  -5.865  1.00  0.00      PROA H
ATOM   4415  CD1 LEU   299     -13.203  -5.133  -4.055  1.00  0.00      PROA C
ATOM   4416 HD11 LEU   299     -12.868  -4.138  -3.763  1.00  0.00      PROA H
ATOM   4417 HD12 LEU   299     -14.226  -5.287  -3.714  1.00  0.00      PROA H
ATOM   4418 HD13 LEU   299     -12.553  -5.882  -3.603  1.00  0.00      PROA H
ATOM   4419  CD2 LEU   299     -14.148  -4.351  -6.313  1.00  0.00      PROA C
ATOM   4420 HD21 LEU   299     -14.131  -4.570  -7.381  1.00  0.00      PROA H
ATOM   4421 HD22 LEU   299     -15.151  -4.526  -5.923  1.00  0.00      PROA H
ATOM   4422 HD23 LEU   299     -13.873  -3.308  -6.152  1.00  0.00      PROA H
ATOM   4423  C   LEU   299     -11.298  -7.433  -6.404  1.00  0.00      PROA C
ATOM   4424  O   LEU   299     -11.353  -7.518  -7.629  1.00  0.00      PROA O
ATOM   4425  N   ALA   300     -11.599  -8.475  -5.592  1.00  0.00      PROA N
ATOM   4426  H   ALA   300     -11.377  -8.429  -4.608  1.00  0.00      PROA H
ATOM   4427  CA  ALA   300     -12.235  -9.692  -6.037  1.00  0.00      PROA C
ATOM   4428  HA  ALA   300     -11.845  -9.969  -7.016  1.00  0.00      PROA H
ATOM   4429  CB  ALA   300     -11.982 -10.863  -5.072  1.00  0.00      PROA C
ATOM   4430  HB1 ALA   300     -12.377 -10.615  -4.087  1.00  0.00      PROA H
ATOM   4431  HB2 ALA   300     -12.480 -11.757  -5.447  1.00  0.00      PROA H
ATOM   4432  HB3 ALA   300     -10.911 -11.048  -4.997  1.00  0.00      PROA H
ATOM   4433  C   ALA   300     -13.730  -9.601  -6.222  1.00  0.00      PROA C
ATOM   4434  O   ALA   300     -14.257  -9.941  -7.280  1.00  0.00      PROA O
ATOM   4435  N   LYS   301     -14.466  -9.118  -5.194  1.00  0.00      PROA N
ATOM   4436  H   LYS   301     -14.007  -8.733  -4.381  1.00  0.00      PROA H
ATOM   4437  CA  LYS   301     -15.899  -9.171  -5.296  1.00  0.00      PROA C
ATOM   4438  HA  LYS   301     -16.200  -8.932  -6.316  1.00  0.00      PROA H
ATOM   4439  CB  LYS   301     -16.456 -10.562  -4.947  1.00  0.00      PROA C
ATOM   4440  HB2 LYS   301     -17.544 -10.519  -4.911  1.00  0.00      PROA H
ATOM   4441  HB3 LYS   301     -16.146 -11.279  -5.708  1.00  0.00      PROA H
ATOM   4442  CG  LYS   301     -15.959 -11.068  -3.594  1.00  0.00      PROA C
ATOM   4443  HG2 LYS   301     -14.871 -11.135  -3.607  1.00  0.00      PROA H
ATOM   4444  HG3 LYS   301     -16.271 -10.378  -2.810  1.00  0.00      PROA H
ATOM   4445  CD  LYS   301     -16.488 -12.453  -3.205  1.00  0.00      PROA C
ATOM   4446  HD2 LYS   301     -16.107 -13.197  -3.905  1.00  0.00      PROA H
ATOM   4447  HD3 LYS   301     -16.155 -12.700  -2.197  1.00  0.00      PROA H
ATOM   4448  CE  LYS   301     -18.009 -12.590  -3.208  1.00  0.00      PROA C
ATOM   4449  HE2 LYS   301     -18.432 -11.972  -2.416  1.00  0.00      PROA H
ATOM   4450  HE3 LYS   301     -18.402 -12.265  -4.171  1.00  0.00      PROA H
ATOM   4451  NZ  LYS   301     -18.377 -14.006  -2.977  1.00  0.00      PROA N
ATOM   4452  HZ1 LYS   301     -18.013 -14.307  -2.085  1.00  0.00      PROA H
ATOM   4453  HZ2 LYS   301     -19.383 -14.097  -2.979  1.00  0.00      PROA H
ATOM   4454  HZ3 LYS   301     -17.986 -14.579  -3.711  1.00  0.00      PROA H
ATOM   4455  C   LYS   301     -16.494  -8.147  -4.391  1.00  0.00      PROA C
ATOM   4456  O   LYS   301     -15.846  -7.675  -3.458  1.00  0.00      PROA O
ATOM   4457  N   MET   302     -17.746  -7.742  -4.694  1.00  0.00      PROA N
ATOM   4458  H   MET   302     -18.209  -8.104  -5.516  1.00  0.00      PROA H
ATOM   4459  CA  MET   302     -18.463  -6.802  -3.885  1.00  0.00      PROA C
ATOM   4460  HA  MET   302     -17.958  -6.689  -2.925  1.00  0.00      PROA H
ATOM   4461  CB  MET   302     -18.576  -5.400  -4.507  1.00  0.00      PROA C
ATOM   4462  HB2 MET   302     -17.606  -5.099  -4.903  1.00  0.00      PROA H
ATOM   4463  HB3 MET   302     -19.308  -5.419  -5.314  1.00  0.00      PROA H
ATOM   4464  CG  MET   302     -19.018  -4.335  -3.502  1.00  0.00      PROA C
ATOM   4465  HG2 MET   302     -19.888  -4.694  -2.951  1.00  0.00      PROA H
ATOM   4466  HG3 MET   302     -18.205  -4.132  -2.805  1.00  0.00      PROA H
ATOM   4467  SD  MET   302     -19.487  -2.741  -4.236  1.00  0.00      PROA S
ATOM   4468  CE  MET   302     -21.122  -3.338  -4.755  1.00  0.00      PROA C
ATOM   4469  HE1 MET   302     -21.686  -3.661  -3.880  1.00  0.00      PROA H
ATOM   4470  HE2 MET   302     -21.660  -2.534  -5.258  1.00  0.00      PROA H
ATOM   4471  HE3 MET   302     -21.002  -4.178  -5.440  1.00  0.00      PROA H
ATOM   4472  C   MET   302     -19.854  -7.336  -3.804  1.00  0.00      PROA C
ATOM   4473  O   MET   302     -20.419  -7.735  -4.823  1.00  0.00      PROA O
ATOM   4474  N   GLU   303     -20.454  -7.354  -2.596  1.00  0.00      PROA N
ATOM   4475  H   GLU   303     -19.983  -6.964  -1.792  1.00  0.00      PROA H
ATOM   4476  CA  GLU   303     -21.760  -7.935  -2.501  1.00  0.00      PROA C
ATOM   4477  HA  GLU   303     -22.370  -7.599  -3.340  1.00  0.00      PROA H
ATOM   4478  CB  GLU   303     -21.679  -9.466  -2.532  1.00  0.00      PROA C
ATOM   4479  HB2 GLU   303     -21.062  -9.781  -3.373  1.00  0.00      PROA H
ATOM   4480  HB3 GLU   303     -21.236  -9.826  -1.603  1.00  0.00      PROA H
ATOM   4481  CG  GLU   303     -23.010 -10.195  -2.681  1.00  0.00      PROA C
ATOM   4482  HG2 GLU   303     -23.552 -10.159  -1.736  1.00  0.00      PROA H
ATOM   4483  HG3 GLU   303     -23.603  -9.713  -3.458  1.00  0.00      PROA H
ATOM   4484  CD  GLU   303     -22.658 -11.625  -3.061  1.00  0.00      PROA C
ATOM   4485  OE1 GLU   303     -22.247 -11.846  -4.231  1.00  0.00      PROA O
ATOM   4486  OE2 GLU   303     -22.785 -12.520  -2.182  1.00  0.00      PROA O
ATOM   4487  C   GLU   303     -22.359  -7.502  -1.198  1.00  0.00      PROA C
ATOM   4488  O   GLU   303     -21.668  -6.963  -0.337  1.00  0.00      PROA O
ATOM   4489  N   LYS   304     -23.676  -7.710  -1.026  1.00  0.00      PROA N
ATOM   4490  H   LYS   304     -24.219  -8.147  -1.757  1.00  0.00      PROA H
ATOM   4491  CA  LYS   304     -24.311  -7.311   0.194  1.00  0.00      PROA C
ATOM   4492  HA  LYS   304     -23.994  -6.302   0.457  1.00  0.00      PROA H
ATOM   4493  CB  LYS   304     -25.836  -7.305   0.107  1.00  0.00      PROA C
ATOM   4494  HB2 LYS   304     -26.148  -6.742  -0.773  1.00  0.00      PROA H
ATOM   4495  HB3 LYS   304     -26.200  -8.329   0.030  1.00  0.00      PROA H
ATOM   4496  CG  LYS   304     -26.489  -6.666   1.325  1.00  0.00      PROA C
ATOM   4497  HG2 LYS   304     -26.591  -7.411   2.115  1.00  0.00      PROA H
ATOM   4498  HG3 LYS   304     -25.869  -5.843   1.680  1.00  0.00      PROA H
ATOM   4499  CD  LYS   304     -27.865  -6.131   0.969  1.00  0.00      PROA C
ATOM   4500  HD2 LYS   304     -28.533  -6.963   0.746  1.00  0.00      PROA H
ATOM   4501  HD3 LYS   304     -28.262  -5.562   1.809  1.00  0.00      PROA H
ATOM   4502  CE  LYS   304     -27.781  -5.219  -0.254  1.00  0.00      PROA C
ATOM   4503  HE2 LYS   304     -26.938  -4.538  -0.143  1.00  0.00      PROA H
ATOM   4504  HE3 LYS   304     -27.644  -5.824  -1.150  1.00  0.00      PROA H
ATOM   4505  NZ  LYS   304     -29.015  -4.426  -0.402  1.00  0.00      PROA N
ATOM   4506  HZ1 LYS   304     -29.149  -3.856   0.420  1.00  0.00      PROA H
ATOM   4507  HZ2 LYS   304     -28.938  -3.832  -1.215  1.00  0.00      PROA H
ATOM   4508  HZ3 LYS   304     -29.803  -5.048  -0.513  1.00  0.00      PROA H
ATOM   4509  C   LYS   304     -23.897  -8.255   1.274  1.00  0.00      PROA C
ATOM   4510  O   LYS   304     -23.632  -9.427   1.015  1.00  0.00      PROA O
ATOM   4511  N   THR   305     -23.804  -7.760   2.526  1.00  0.00      PROA N
ATOM   4512  H   THR   305     -24.050  -6.797   2.708  1.00  0.00      PROA H
ATOM   4513  CA  THR   305     -23.353  -8.610   3.593  1.00  0.00      PROA C
ATOM   4514  HA  THR   305     -22.577  -9.279   3.222  1.00  0.00      PROA H
ATOM   4515  CB  THR   305     -22.770  -7.892   4.776  1.00  0.00      PROA C
ATOM   4516  HB  THR   305     -22.587  -8.605   5.580  1.00  0.00      PROA H
ATOM   4517  CG2 THR   305     -21.453  -7.232   4.369  1.00  0.00      PROA C
ATOM   4518 HG21 THR   305     -21.636  -6.519   3.565  1.00  0.00      PROA H
ATOM   4519 HG22 THR   305     -21.028  -6.710   5.227  1.00  0.00      PROA H
ATOM   4520 HG23 THR   305     -20.754  -7.994   4.026  1.00  0.00      PROA H
ATOM   4521  OG1 THR   305     -23.687  -6.933   5.281  1.00  0.00      PROA O
ATOM   4522  HG1 THR   305     -23.298  -6.485   6.036  1.00  0.00      PROA H
ATOM   4523  C   THR   305     -24.455  -9.465   4.120  1.00  0.00      PROA C
ATOM   4524  O   THR   305     -25.575  -9.007   4.342  1.00  0.00      PROA O
ATOM   4525  N   SER   306     -24.151 -10.775   4.260  1.00  0.00      PROA N
ATOM   4526  H   SER   306     -23.264 -11.126   3.926  1.00  0.00      PROA H
ATOM   4527  CA  SER   306     -25.043 -11.712   4.873  1.00  0.00      PROA C
ATOM   4528  HA  SER   306     -26.048 -11.572   4.475  1.00  0.00      PROA H
ATOM   4529  CB  SER   306     -24.642 -13.174   4.622  1.00  0.00      PROA C
ATOM   4530  HB2 SER   306     -23.607 -13.325   4.928  1.00  0.00      PROA H
ATOM   4531  HB3 SER   306     -25.292 -13.833   5.198  1.00  0.00      PROA H
ATOM   4532  OG  SER   306     -24.769 -13.485   3.244  1.00  0.00      PROA O
ATOM   4533  HG  SER   306     -24.516 -14.400   3.098  1.00  0.00      PROA H
ATOM   4534  C   SER   306     -25.023 -11.531   6.358  1.00  0.00      PROA C
ATOM   4535  O   SER   306     -26.009 -11.116   6.965  1.00  0.00      PROA O
ATOM   4536  N   LYS   307     -23.862 -11.841   6.978  1.00  0.00      PROA N
ATOM   4537  H   LYS   307     -23.063 -12.137   6.436  1.00  0.00      PROA H
ATOM   4538  CA  LYS   307     -23.751 -11.754   8.405  1.00  0.00      PROA C
ATOM   4539  HA  LYS   307     -24.651 -11.293   8.812  1.00  0.00      PROA H
ATOM   4540  CB  LYS   307     -23.582 -13.112   9.114  1.00  0.00      PROA C
ATOM   4541  HB2 LYS   307     -23.589 -12.962  10.193  1.00  0.00      PROA H
ATOM   4542  HB3 LYS   307     -24.403 -13.773   8.834  1.00  0.00      PROA H
ATOM   4543  CG  LYS   307     -22.287 -13.856   8.782  1.00  0.00      PROA C
ATOM   4544  HG2 LYS   307     -21.435 -13.198   8.954  1.00  0.00      PROA H
ATOM   4545  HG3 LYS   307     -22.199 -14.737   9.418  1.00  0.00      PROA H
ATOM   4546  CD  LYS   307     -22.174 -14.347   7.337  1.00  0.00      PROA C
ATOM   4547  HD2 LYS   307     -22.997 -15.027   7.118  1.00  0.00      PROA H
ATOM   4548  HD3 LYS   307     -22.217 -13.495   6.658  1.00  0.00      PROA H
ATOM   4549  CE  LYS   307     -20.866 -15.095   7.063  1.00  0.00      PROA C
ATOM   4550  HE2 LYS   307     -20.028 -14.402   7.135  1.00  0.00      PROA H
ATOM   4551  HE3 LYS   307     -20.742 -15.892   7.797  1.00  0.00      PROA H
ATOM   4552  NZ  LYS   307     -20.890 -15.687   5.706  1.00  0.00      PROA N
ATOM   4553  HZ1 LYS   307     -21.001 -14.953   5.020  1.00  0.00      PROA H
ATOM   4554  HZ2 LYS   307     -20.023 -16.177   5.537  1.00  0.00      PROA H
ATOM   4555  HZ3 LYS   307     -21.662 -16.334   5.634  1.00  0.00      PROA H
ATOM   4556  C   LYS   307     -22.567 -10.904   8.734  1.00  0.00      PROA C
ATOM   4557  O   LYS   307     -21.551 -10.887   8.039  1.00  0.00      PROA O
ATOM   4558  N   PRO   308     -22.732 -10.165   9.795  1.00  0.00      PROA N
ATOM   4559  CD  PRO   308     -24.052  -9.598  10.044  1.00  0.00      PROA C
ATOM   4560  HD2 PRO   308     -24.567 -10.195  10.797  1.00  0.00      PROA H
ATOM   4561  HD3 PRO   308     -24.630  -9.601   9.120  1.00  0.00      PROA H
ATOM   4562  CG  PRO   308     -23.809  -8.164  10.541  1.00  0.00      PROA C
ATOM   4563  HG2 PRO   308     -24.524  -7.925  11.327  1.00  0.00      PROA H
ATOM   4564  HG3 PRO   308     -23.933  -7.466   9.712  1.00  0.00      PROA H
ATOM   4565  CB  PRO   308     -22.362  -8.191  11.054  1.00  0.00      PROA C
ATOM   4566  HB2 PRO   308     -22.357  -8.445  12.114  1.00  0.00      PROA H
ATOM   4567  HB3 PRO   308     -21.908  -7.210  10.914  1.00  0.00      PROA H
ATOM   4568  CA  PRO   308     -21.689  -9.263  10.204  1.00  0.00      PROA C
ATOM   4569  HA  PRO   308     -21.342  -8.692   9.342  1.00  0.00      PROA H
ATOM   4570  C   PRO   308     -20.563  -9.933  10.929  1.00  0.00      PROA C
ATOM   4571  O   PRO   308     -20.718 -11.063  11.392  1.00  0.00      PROA O
ATOM   4572  N   LEU   309     -19.411  -9.241  11.034  1.00  0.00      PROA N
ATOM   4573  H   LEU   309     -19.331  -8.326  10.614  1.00  0.00      PROA H
ATOM   4574  CA  LEU   309     -18.273  -9.765  11.734  1.00  0.00      PROA C
ATOM   4575  HA  LEU   309     -18.169 -10.827  11.515  1.00  0.00      PROA H
ATOM   4576  CB  LEU   309     -16.936  -9.101  11.369  1.00  0.00      PROA C
ATOM   4577  HB2 LEU   309     -17.000  -8.029  11.554  1.00  0.00      PROA H
ATOM   4578  HB3 LEU   309     -16.140  -9.528  11.978  1.00  0.00      PROA H
ATOM   4579  CG  LEU   309     -16.527  -9.282   9.897  1.00  0.00      PROA C
ATOM   4580  HG  LEU   309     -16.570 -10.340   9.635  1.00  0.00      PROA H
ATOM   4581  CD1 LEU   309     -17.467  -8.506   8.969  1.00  0.00      PROA C
ATOM   4582 HD11 LEU   309     -17.427  -7.445   9.216  1.00  0.00      PROA H
ATOM   4583 HD12 LEU   309     -17.157  -8.650   7.934  1.00  0.00      PROA H
ATOM   4584 HD13 LEU   309     -18.486  -8.871   9.097  1.00  0.00      PROA H
ATOM   4585  CD2 LEU   309     -15.052  -8.921   9.674  1.00  0.00      PROA C
ATOM   4586 HD21 LEU   309     -14.422  -9.565  10.289  1.00  0.00      PROA H
ATOM   4587 HD22 LEU   309     -14.797  -9.061   8.623  1.00  0.00      PROA H
ATOM   4588 HD23 LEU   309     -14.886  -7.880   9.952  1.00  0.00      PROA H
ATOM   4589  C   LEU   309     -18.477  -9.555  13.206  1.00  0.00      PROA C
ATOM   4590  O   LEU   309     -19.243  -8.693  13.633  1.00  0.00      PROA O
ATOM   4591  N   PRO   310     -17.811 -10.354  13.999  1.00  0.00      PROA N
ATOM   4592  CD  PRO   310     -17.555 -11.731  13.602  1.00  0.00      PROA C
ATOM   4593  HD2 PRO   310     -16.580 -11.796  13.120  1.00  0.00      PROA H
ATOM   4594  HD3 PRO   310     -18.327 -12.059  12.905  1.00  0.00      PROA H
ATOM   4595  CG  PRO   310     -17.593 -12.556  14.899  1.00  0.00      PROA C
ATOM   4596  HG2 PRO   310     -16.806 -13.310  14.874  1.00  0.00      PROA H
ATOM   4597  HG3 PRO   310     -18.562 -13.047  14.990  1.00  0.00      PROA H
ATOM   4598  CB  PRO   310     -17.371 -11.518  16.014  1.00  0.00      PROA C
ATOM   4599  HB2 PRO   310     -16.306 -11.440  16.232  1.00  0.00      PROA H
ATOM   4600  HB3 PRO   310     -17.904 -11.830  16.912  1.00  0.00      PROA H
ATOM   4601  CA  PRO   310     -17.935 -10.224  15.428  1.00  0.00      PROA C
ATOM   4602  HA  PRO   310     -18.987 -10.278  15.708  1.00  0.00      PROA H
ATOM   4603  C   PRO   310     -17.231  -8.995  15.924  1.00  0.00      PROA C
ATOM   4604  O   PRO   310     -16.297  -8.533  15.269  1.00  0.00      PROA O
ATOM   4605  N   MET   311     -17.661  -8.455  17.081  1.00  0.00      PROA N
ATOM   4606  H   MET   311     -18.422  -8.885  17.587  1.00  0.00      PROA H
ATOM   4607  CA  MET   311     -17.075  -7.269  17.641  1.00  0.00      PROA C
ATOM   4608  HA  MET   311     -16.944  -6.523  16.857  1.00  0.00      PROA H
ATOM   4609  CB  MET   311     -17.922  -6.620  18.749  1.00  0.00      PROA C
ATOM   4610  HB2 MET   311     -17.355  -5.814  19.215  1.00  0.00      PROA H
ATOM   4611  HB3 MET   311     -18.838  -6.217  18.317  1.00  0.00      PROA H
ATOM   4612  CG  MET   311     -18.330  -7.588  19.857  1.00  0.00      PROA C
ATOM   4613  HG2 MET   311     -17.450  -8.125  20.213  1.00  0.00      PROA H
ATOM   4614  HG3 MET   311     -18.773  -7.030  20.682  1.00  0.00      PROA H
ATOM   4615  SD  MET   311     -19.546  -8.826  19.317  1.00  0.00      PROA S
ATOM   4616  CE  MET   311     -19.988  -9.374  20.989  1.00  0.00      PROA C
ATOM   4617  HE1 MET   311     -20.385  -8.531  21.555  1.00  0.00      PROA H
ATOM   4618  HE2 MET   311     -20.743 -10.157  20.927  1.00  0.00      PROA H
ATOM   4619  HE3 MET   311     -19.102  -9.763  21.490  1.00  0.00      PROA H
ATOM   4620  C   MET   311     -15.735  -7.599  18.217  1.00  0.00      PROA C
ATOM   4621  O   MET   311     -15.459  -8.740  18.589  1.00  0.00      PROA O
ATOM   4622  N   VAL   312     -14.853  -6.583  18.284  1.00  0.00      PROA N
ATOM   4623  H   VAL   312     -15.127  -5.656  17.989  1.00  0.00      PROA H
ATOM   4624  CA  VAL   312     -13.520  -6.788  18.770  1.00  0.00      PROA C
ATOM   4625  HA  VAL   312     -13.128  -7.724  18.372  1.00  0.00      PROA H
ATOM   4626  CB  VAL   312     -12.574  -5.690  18.368  1.00  0.00      PROA C
ATOM   4627  HB  VAL   312     -12.939  -4.737  18.752  1.00  0.00      PROA H
ATOM   4628  CG1 VAL   312     -11.185  -5.988  18.957  1.00  0.00      PROA C
ATOM   4629 HG11 VAL   312     -10.824  -6.942  18.573  1.00  0.00      PROA H
ATOM   4630 HG12 VAL   312     -10.491  -5.197  18.671  1.00  0.00      PROA H
ATOM   4631 HG13 VAL   312     -11.252  -6.036  20.043  1.00  0.00      PROA H
ATOM   4632  CG2 VAL   312     -12.585  -5.561  16.840  1.00  0.00      PROA C
ATOM   4633 HG21 VAL   312     -13.593  -5.321  16.502  1.00  0.00      PROA H
ATOM   4634 HG22 VAL   312     -11.902  -4.767  16.537  1.00  0.00      PROA H
ATOM   4635 HG23 VAL   312     -12.267  -6.503  16.393  1.00  0.00      PROA H
ATOM   4636  C   VAL   312     -13.541  -6.839  20.263  1.00  0.00      PROA C
ATOM   4637  O   VAL   312     -14.105  -5.968  20.923  1.00  0.00      PROA O
ATOM   4638  N   ASP   313     -12.923  -7.891  20.837  1.00  0.00      PROA N
ATOM   4639  H   ASP   313     -12.512  -8.612  20.261  1.00  0.00      PROA H
ATOM   4640  CA  ASP   313     -12.862  -7.966  22.267  1.00  0.00      PROA C
ATOM   4641  HA  ASP   313     -13.755  -7.509  22.694  1.00  0.00      PROA H
ATOM   4642  CB  ASP   313     -12.778  -9.401  22.821  1.00  0.00      PROA C
ATOM   4643  HB2 ASP   313     -12.772  -9.371  23.911  1.00  0.00      PROA H
ATOM   4644  HB3 ASP   313     -13.641  -9.974  22.480  1.00  0.00      PROA H
ATOM   4645  CG  ASP   313     -11.500 -10.048  22.317  1.00  0.00      PROA C
ATOM   4646  OD1 ASP   313     -11.280 -10.046  21.077  1.00  0.00      PROA O
ATOM   4647  OD2 ASP   313     -10.719 -10.550  23.172  1.00  0.00      PROA O
ATOM   4648  C   ASP   313     -11.654  -7.205  22.718  1.00  0.00      PROA C
ATOM   4649  O   ASP   313     -10.679  -7.080  21.981  1.00  0.00      PROA O
ATOM   4650  N   ASN   314     -11.692  -6.696  23.969  1.00  0.00      PROA N
ATOM   4651  H   ASN   314     -12.503  -6.849  24.552  1.00  0.00      PROA H
ATOM   4652  CA  ASN   314     -10.626  -5.924  24.552  1.00  0.00      PROA C
ATOM   4653  HA  ASN   314     -11.011  -5.350  25.394  1.00  0.00      PROA H
ATOM   4654  CB  ASN   314      -9.461  -6.784  25.074  1.00  0.00      PROA C
ATOM   4655  HB2 ASN   314      -9.190  -7.525  24.322  1.00  0.00      PROA H
ATOM   4656  HB3 ASN   314      -8.602  -6.146  25.280  1.00  0.00      PROA H
ATOM   4657  CG  ASN   314      -9.920  -7.476  26.352  1.00  0.00      PROA C
ATOM   4658  OD1 ASN   314     -10.318  -6.826  27.319  1.00  0.00      PROA O
ATOM   4659  ND2 ASN   314      -9.866  -8.836  26.363  1.00  0.00      PROA N
ATOM   4660 HD21 ASN   314     -10.158  -9.343  27.185  1.00  0.00      PROA H
ATOM   4661 HD22 ASN   314      -9.533  -9.331  25.548  1.00  0.00      PROA H
ATOM   4662  C   ASN   314     -10.094  -4.921  23.570  1.00  0.00      PROA C
ATOM   4663  O   ASN   314      -8.981  -5.087  23.072  1.00  0.00      PROA O
ATOM   4664  N   PRO   315     -10.838  -3.886  23.257  1.00  0.00      PROA N
ATOM   4665  CD  PRO   315     -12.294  -3.965  23.231  1.00  0.00      PROA C
ATOM   4666  HD2 PRO   315     -12.695  -3.611  24.181  1.00  0.00      PROA H
ATOM   4667  HD3 PRO   315     -12.599  -4.999  23.072  1.00  0.00      PROA H
ATOM   4668  CG  PRO   315     -12.742  -3.069  22.067  1.00  0.00      PROA C
ATOM   4669  HG2 PRO   315     -13.659  -2.547  22.341  1.00  0.00      PROA H
ATOM   4670  HG3 PRO   315     -12.925  -3.683  21.184  1.00  0.00      PROA H
ATOM   4671  CB  PRO   315     -11.562  -2.109  21.861  1.00  0.00      PROA C
ATOM   4672  HB2 PRO   315     -11.709  -1.216  22.468  1.00  0.00      PROA H
ATOM   4673  HB3 PRO   315     -11.501  -1.827  20.810  1.00  0.00      PROA H
ATOM   4674  CA  PRO   315     -10.347  -2.917  22.313  1.00  0.00      PROA C
ATOM   4675  HA  PRO   315     -10.050  -3.422  21.394  1.00  0.00      PROA H
ATOM   4676  C   PRO   315      -9.262  -2.043  22.869  1.00  0.00      PROA C
ATOM   4677  O   PRO   315      -9.208  -1.850  24.082  1.00  0.00      PROA O
ATOM   4678  N   GLU   316      -8.373  -1.538  21.985  1.00  0.00      PROA N
ATOM   4679  H   GLU   316      -8.417  -1.809  21.013  1.00  0.00      PROA H
ATOM   4680  CA  GLU   316      -7.337  -0.611  22.347  1.00  0.00      PROA C
ATOM   4681  HA  GLU   316      -7.732   0.121  23.050  1.00  0.00      PROA H
ATOM   4682  CB  GLU   316      -6.113  -1.272  23.016  1.00  0.00      PROA C
ATOM   4683  HB2 GLU   316      -5.367  -0.510  23.242  1.00  0.00      PROA H
ATOM   4684  HB3 GLU   316      -6.423  -1.761  23.939  1.00  0.00      PROA H
ATOM   4685  CG  GLU   316      -5.403  -2.339  22.175  1.00  0.00      PROA C
ATOM   4686  HG2 GLU   316      -4.907  -3.052  22.834  1.00  0.00      PROA H
ATOM   4687  HG3 GLU   316      -6.135  -2.863  21.559  1.00  0.00      PROA H
ATOM   4688  CD  GLU   316      -4.372  -1.656  21.283  1.00  0.00      PROA C
ATOM   4689  OE1 GLU   316      -3.696  -0.711  21.768  1.00  0.00      PROA O
ATOM   4690  OE2 GLU   316      -4.247  -2.072  20.101  1.00  0.00      PROA O
ATOM   4691  C   GLU   316      -6.904   0.065  21.078  1.00  0.00      PROA C
ATOM   4692  O   GLU   316      -6.830  -0.571  20.027  1.00  0.00      PROA O
ATOM   4693  N   SER   317      -6.627   1.386  21.139  1.00  0.00      PROA N
ATOM   4694  H   SER   317      -6.671   1.871  22.024  1.00  0.00      PROA H
ATOM   4695  CA  SER   317      -6.269   2.099  19.945  1.00  0.00      PROA C
ATOM   4696  HA  SER   317      -6.850   1.718  19.105  1.00  0.00      PROA H
ATOM   4697  CB  SER   317      -6.524   3.612  20.023  1.00  0.00      PROA C
ATOM   4698  HB2 SER   317      -5.981   4.029  20.871  1.00  0.00      PROA H
ATOM   4699  HB3 SER   317      -6.180   4.087  19.104  1.00  0.00      PROA H
ATOM   4700  OG  SER   317      -7.911   3.856  20.188  1.00  0.00      PROA O
ATOM   4701  HG  SER   317      -8.066   4.802  20.236  1.00  0.00      PROA H
ATOM   4702  C   SER   317      -4.816   1.922  19.643  1.00  0.00      PROA C
ATOM   4703  O   SER   317      -3.958   1.980  20.522  1.00  0.00      PROA O
ATOM   4704  N   THR   318      -4.546   1.637  18.360  1.00  0.00      PROA N
ATOM   4705  H   THR   318      -5.300   1.516  17.699  1.00  0.00      PROA H
ATOM   4706  CA  THR   318      -3.261   1.469  17.746  1.00  0.00      PROA C
ATOM   4707  HA  THR   318      -2.569   1.030  18.464  1.00  0.00      PROA H
ATOM   4708  CB  THR   318      -3.339   0.570  16.552  1.00  0.00      PROA C
ATOM   4709  HB  THR   318      -3.668  -0.422  16.864  1.00  0.00      PROA H
ATOM   4710  CG2 THR   318      -4.342   1.173  15.570  1.00  0.00      PROA C
ATOM   4711 HG21 THR   318      -4.006   2.166  15.272  1.00  0.00      PROA H
ATOM   4712 HG22 THR   318      -4.417   0.536  14.689  1.00  0.00      PROA H
ATOM   4713 HG23 THR   318      -5.319   1.248  16.048  1.00  0.00      PROA H
ATOM   4714  OG1 THR   318      -2.064   0.416  15.951  1.00  0.00      PROA O
ATOM   4715  HG1 THR   318      -2.137  -0.163  15.189  1.00  0.00      PROA H
ATOM   4716  C   THR   318      -2.656   2.783  17.353  1.00  0.00      PROA C
ATOM   4717  O   THR   318      -1.464   2.847  17.054  1.00  0.00      PROA O
ATOM   4718  N   GLY   319      -3.464   3.856  17.254  1.00  0.00      PROA N
ATOM   4719  H   GLY   319      -4.443   3.775  17.490  1.00  0.00      PROA H
ATOM   4720  CA  GLY   319      -2.921   5.112  16.813  1.00  0.00      PROA C
ATOM   4721  HA2 GLY   319      -3.480   5.930  17.267  1.00  0.00      PROA H
ATOM   4722  HA3 GLY   319      -1.874   5.180  17.109  1.00  0.00      PROA H
ATOM   4723  C   GLY   319      -3.053   5.142  15.327  1.00  0.00      PROA C
ATOM   4724  O   GLY   319      -3.878   4.437  14.747  1.00  0.00      PROA O
ATOM   4725  N   ASN   320      -2.240   5.988  14.672  1.00  0.00      PROA N
ATOM   4726  H   ASN   320      -1.574   6.546  15.186  1.00  0.00      PROA H
ATOM   4727  CA  ASN   320      -2.299   6.114  13.250  1.00  0.00      PROA C
ATOM   4728  HA  ASN   320      -3.338   6.064  12.923  1.00  0.00      PROA H
ATOM   4729  CB  ASN   320      -1.717   7.436  12.728  1.00  0.00      PROA C
ATOM   4730  HB2 ASN   320      -1.793   7.463  11.641  1.00  0.00      PROA H
ATOM   4731  HB3 ASN   320      -2.274   8.272  13.151  1.00  0.00      PROA H
ATOM   4732  CG  ASN   320      -0.259   7.531  13.142  1.00  0.00      PROA C
ATOM   4733  OD1 ASN   320       0.228   6.766  13.976  1.00  0.00      PROA O
ATOM   4734  ND2 ASN   320       0.453   8.522  12.548  1.00  0.00      PROA N
ATOM   4735 HD21 ASN   320       1.429   8.644  12.776  1.00  0.00      PROA H
ATOM   4736 HD22 ASN   320       0.003   9.133  11.881  1.00  0.00      PROA H
ATOM   4737  C   ASN   320      -1.570   4.963  12.622  1.00  0.00      PROA C
ATOM   4738  O   ASN   320      -1.208   3.989  13.273  1.00  0.00      PROA O
ATOM   4739  N   LEU   321      -1.382   5.079  11.296  1.00  0.00      PROA N
ATOM   4740  H   LEU   321      -1.667   5.921  10.817  1.00  0.00      PROA H
ATOM   4741  CA  LEU   321      -0.803   4.146  10.369  1.00  0.00      PROA C
ATOM   4742  HA  LEU   321      -1.273   3.171  10.494  1.00  0.00      PROA H
ATOM   4743  CB  LEU   321      -1.007   4.605   8.918  1.00  0.00      PROA C
ATOM   4744  HB2 LEU   321      -0.535   5.577   8.773  1.00  0.00      PROA H
ATOM   4745  HB3 LEU   321      -0.559   3.879   8.240  1.00  0.00      PROA H
ATOM   4746  CG  LEU   321      -2.501   4.737   8.566  1.00  0.00      PROA C
ATOM   4747  HG  LEU   321      -2.950   5.521   9.175  1.00  0.00      PROA H
ATOM   4748  CD1 LEU   321      -2.704   5.096   7.086  1.00  0.00      PROA C
ATOM   4749 HD11 LEU   321      -2.271   4.316   6.460  1.00  0.00      PROA H
ATOM   4750 HD12 LEU   321      -3.770   5.180   6.876  1.00  0.00      PROA H
ATOM   4751 HD13 LEU   321      -2.216   6.047   6.872  1.00  0.00      PROA H
ATOM   4752  CD2 LEU   321      -3.283   3.489   9.007  1.00  0.00      PROA C
ATOM   4753 HD21 LEU   321      -3.188   3.361  10.085  1.00  0.00      PROA H
ATOM   4754 HD22 LEU   321      -4.335   3.608   8.746  1.00  0.00      PROA H
ATOM   4755 HD23 LEU   321      -2.881   2.610   8.501  1.00  0.00      PROA H
ATOM   4756  C   LEU   321       0.672   3.968  10.607  1.00  0.00      PROA C
ATOM   4757  O   LEU   321       1.316   3.169   9.932  1.00  0.00      PROA O
ATOM   4758  N   VAL   322       1.277   4.804  11.466  1.00  0.00      PROA N
ATOM   4759  H   VAL   322       0.734   5.486  11.974  1.00  0.00      PROA H
ATOM   4760  CA  VAL   322       2.697   4.763  11.694  1.00  0.00      PROA C
ATOM   4761  HA  VAL   322       3.216   4.647  10.743  1.00  0.00      PROA H
ATOM   4762  CB  VAL   322       3.193   6.026  12.352  1.00  0.00      PROA C
ATOM   4763  HB  VAL   322       2.691   6.158  13.311  1.00  0.00      PROA H
ATOM   4764  CG1 VAL   322       4.711   5.952  12.590  1.00  0.00      PROA C
ATOM   4765 HG11 VAL   322       5.223   5.827  11.636  1.00  0.00      PROA H
ATOM   4766 HG12 VAL   322       5.050   6.873  13.066  1.00  0.00      PROA H
ATOM   4767 HG13 VAL   322       4.937   5.105  13.238  1.00  0.00      PROA H
ATOM   4768  CG2 VAL   322       2.762   7.209  11.467  1.00  0.00      PROA C
ATOM   4769 HG21 VAL   322       1.676   7.224  11.383  1.00  0.00      PROA H
ATOM   4770 HG22 VAL   322       3.105   8.142  11.914  1.00  0.00      PROA H
ATOM   4771 HG23 VAL   322       3.201   7.099  10.475  1.00  0.00      PROA H
ATOM   4772  C   VAL   322       3.087   3.591  12.542  1.00  0.00      PROA C
ATOM   4773  O   VAL   322       2.284   3.036  13.290  1.00  0.00      PROA O
ATOM   4774  N   TYR   323       4.360   3.163  12.394  1.00  0.00      PROA N
ATOM   4775  H   TYR   323       4.966   3.605  11.717  1.00  0.00      PROA H
ATOM   4776  CA  TYR   323       4.930   2.091  13.152  1.00  0.00      PROA C
ATOM   4777  HA  TYR   323       4.519   1.142  12.808  1.00  0.00      PROA H
ATOM   4778  CB  TYR   323       6.464   2.018  13.017  1.00  0.00      PROA C
ATOM   4779  HB2 TYR   323       6.729   1.832  11.976  1.00  0.00      PROA H
ATOM   4780  HB3 TYR   323       6.903   2.961  13.340  1.00  0.00      PROA H
ATOM   4781  CG  TYR   323       6.942   0.902  13.880  1.00  0.00      PROA C
ATOM   4782  CD1 TYR   323       6.865  -0.398  13.439  1.00  0.00      PROA C
ATOM   4783  HD1 TYR   323       6.453  -0.616  12.454  1.00  0.00      PROA H
ATOM   4784  CE1 TYR   323       7.302  -1.433  14.230  1.00  0.00      PROA C
ATOM   4785  HE1 TYR   323       7.231  -2.460  13.873  1.00  0.00      PROA H
ATOM   4786  CZ  TYR   323       7.829  -1.171  15.471  1.00  0.00      PROA C
ATOM   4787  OH  TYR   323       8.279  -2.230  16.287  1.00  0.00      PROA O
ATOM   4788  HH  TYR   323       8.171  -3.091  15.877  1.00  0.00      PROA H
ATOM   4789  CE2 TYR   323       7.915   0.126  15.919  1.00  0.00      PROA C
ATOM   4790  HE2 TYR   323       8.330   0.336  16.905  1.00  0.00      PROA H
ATOM   4791  CD2 TYR   323       7.475   1.156  15.123  1.00  0.00      PROA C
ATOM   4792  HD2 TYR   323       7.552   2.182  15.484  1.00  0.00      PROA H
ATOM   4793  C   TYR   323       4.606   2.368  14.608  1.00  0.00      PROA C
ATOM   4794  O   TYR   323       3.946   3.406  14.880  1.00  0.00      PROA O
ATOM   4795  OXT TYR   323       5.014   1.546  15.472  1.00  0.00      PROA O
TER
ATOM   4796  C1  4YB     1      -1.635  -7.582  -8.251  1.00  0.00      CARA C
ATOM   4797  H1  4YB     1      -2.432  -7.094  -8.812  1.00  0.00      CARA H
ATOM   4798  O5  4YB     1      -2.167  -8.893  -8.087  1.00  0.00      CARA O
ATOM   4799  C5  4YB     1      -3.016  -9.323  -9.160  1.00  0.00      CARA C
ATOM   4800  H5  4YB     1      -3.849  -8.622  -9.240  1.00  0.00      CARA H
ATOM   4801  C6  4YB     1      -3.530 -10.693  -8.786  1.00  0.00      CARA C
ATOM   4802  H62 4YB     1      -3.017 -11.461  -9.366  1.00  0.00      CARA H
ATOM   4803  H61 4YB     1      -4.599 -10.767  -8.986  1.00  0.00      CARA H
ATOM   4804  O6  4YB     1      -3.322 -10.965  -7.407  1.00  0.00      CARA O
ATOM   4805  H6O 4YB     1      -2.389 -10.844  -7.211  1.00  0.00      CARA H
ATOM   4806  C4  4YB     1      -2.248  -9.319 -10.477  1.00  0.00      CARA C
ATOM   4807  H4  4YB     1      -1.476 -10.091 -10.452  1.00  0.00      CARA H
ATOM   4808  C3  4YB     1      -1.623  -7.954 -10.719  1.00  0.00      CARA C
ATOM   4809  H3  4YB     1      -2.418  -7.232 -10.919  1.00  0.00      CARA H
ATOM   4810  O3  4YB     1      -0.795  -7.994 -11.874  1.00  0.00      CARA O
ATOM   4811  H3O 4YB     1      -0.506  -7.107 -12.118  1.00  0.00      CARA H
ATOM   4812  C2  4YB     1      -0.791  -7.530  -9.516  1.00  0.00      CARA C
ATOM   4813  H2  4YB     1       0.017  -8.253  -9.393  1.00  0.00      CARA H
ATOM   4814  N2  4YB     1      -0.236  -6.203  -9.722  1.00  0.00      CARA N
ATOM   4815  H2N 4YB     1      -0.729  -5.424  -9.320  1.00  0.00      CARA H
ATOM   4816  C2N 4YB     1       0.982  -5.993 -10.231  1.00  0.00      CARA C
ATOM   4817  O2N 4YB     1       1.714  -6.918 -10.563  1.00  0.00      CARA O
ATOM   4818  CME 4YB     1       1.398  -4.562 -10.370  1.00  0.00      CARA C
ATOM   4819  H3M 4YB     1       1.039  -3.973  -9.523  1.00  0.00      CARA H
ATOM   4820  H2M 4YB     1       2.486  -4.490 -10.407  1.00  0.00      CARA H
ATOM   4821  H1M 4YB     1       0.984  -4.153 -11.293  1.00  0.00      CARA H
ATOM   4822  O4  4YB     1      -3.166  -9.618 -11.522  1.00  0.00      CARA O
ATOM   4823  C1  4YB     2      -2.658 -10.657 -12.373  1.00  0.00      CARA C
ATOM   4824  H1  4YB     2      -2.075 -11.367 -11.787  1.00  0.00      CARA H
ATOM   4825  O5  4YB     2      -1.825 -10.117 -13.386  1.00  0.00      CARA O
ATOM   4826  C5  4YB     2      -1.282 -11.097 -14.281  1.00  0.00      CARA C
ATOM   4827  H5  4YB     2      -0.713 -11.820 -13.693  1.00  0.00      CARA H
ATOM   4828  C6  4YB     2      -0.361 -10.361 -15.224  1.00  0.00      CARA C
ATOM   4829  H62 4YB     2      -0.022 -11.027 -16.019  1.00  0.00      CARA H
ATOM   4830  H61 4YB     2       0.514  -9.989 -14.691  1.00  0.00      CARA H
ATOM   4831  O6  4YB     2      -1.012  -9.250 -15.824  1.00  0.00      CARA O
ATOM   4832  H6O 4YB     2      -1.816  -9.563 -16.247  1.00  0.00      CARA H
ATOM   4833  C4  4YB     2      -2.406 -11.837 -15.000  1.00  0.00      CARA C
ATOM   4834  H4  4YB     2      -2.921 -11.151 -15.676  1.00  0.00      CARA H
ATOM   4835  C3  4YB     2      -3.386 -12.420 -13.992  1.00  0.00      CARA C
ATOM   4836  H3  4YB     2      -2.901 -13.243 -13.464  1.00  0.00      CARA H
ATOM   4837  O3  4YB     2      -4.514 -12.962 -14.666  1.00  0.00      CARA O
ATOM   4838  H3O 4YB     2      -5.072 -13.456 -14.054  1.00  0.00      CARA H
ATOM   4839  C2  4YB     2      -3.855 -11.351 -13.011  1.00  0.00      CARA C
ATOM   4840  H2  4YB     2      -4.404 -10.593 -13.574  1.00  0.00      CARA H
ATOM   4841  N2  4YB     2      -4.720 -11.933 -11.998  1.00  0.00      CARA N
ATOM   4842  H2N 4YB     2      -4.296 -12.537 -11.314  1.00  0.00      CARA H
ATOM   4843  C2N 4YB     2      -5.986 -11.551 -11.811  1.00  0.00      CARA C
ATOM   4844  O2N 4YB     2      -6.507 -10.673 -12.490  1.00  0.00      CARA O
ATOM   4845  CME 4YB     2      -6.733 -12.260 -10.724  1.00  0.00      CARA C
ATOM   4846  H3M 4YB     2      -6.078 -12.455  -9.872  1.00  0.00      CARA H
ATOM   4847  H2M 4YB     2      -7.572 -11.649 -10.386  1.00  0.00      CARA H
ATOM   4848  H1M 4YB     2      -7.116 -13.207 -11.108  1.00  0.00      CARA H
ATOM   4849  O4  4YB     2      -1.822 -12.894 -15.752  1.00  0.00      CARA O
ATOM   4850  C1  VMB     3      -2.350 -12.957 -17.091  1.00  0.00      CARA C
ATOM   4851  H1  VMB     3      -2.653 -11.963 -17.420  1.00  0.00      CARA H
ATOM   4852  O5  VMB     3      -3.476 -13.813 -17.143  1.00  0.00      CARA O
ATOM   4853  C5  VMB     3      -4.054 -13.970 -18.450  1.00  0.00      CARA C
ATOM   4854  H5  VMB     3      -4.358 -12.981 -18.800  1.00  0.00      CARA H
ATOM   4855  C6  VMB     3      -5.279 -14.845 -18.302  1.00  0.00      CARA C
ATOM   4856  H62 VMB     3      -6.052 -14.341 -17.723  1.00  0.00      CARA H
ATOM   4857  H61 VMB     3      -5.699 -15.096 -19.276  1.00  0.00      CARA H
ATOM   4858  O6  VMB     3      -4.869 -16.038 -17.629  1.00  0.00      CARA O
ATOM   4859  C4  VMB     3      -3.003 -14.598 -19.372  1.00  0.00      CARA C
ATOM   4860  H4  VMB     3      -2.748 -15.597 -19.015  1.00  0.00      CARA H
ATOM   4861  O4  VMB     3      -3.535 -14.722 -20.680  1.00  0.00      CARA O
ATOM   4862  H4O VMB     3      -3.021 -15.384 -21.155  1.00  0.00      CARA H
ATOM   4863  C3  VMB     3      -1.738 -13.736 -19.400  1.00  0.00      CARA C
ATOM   4864  H3  VMB     3      -1.986 -12.769 -19.844  1.00  0.00      CARA H
ATOM   4865  C2  VMB     3      -1.217 -13.478 -17.987  1.00  0.00      CARA C
ATOM   4866  H2  VMB     3      -0.423 -12.731 -18.011  1.00  0.00      CARA H
ATOM   4867  O2  VMB     3      -0.736 -14.722 -17.497  1.00  0.00      CARA O
ATOM   4868  H2O VMB     3      -0.495 -14.596 -16.572  1.00  0.00      CARA H
ATOM   4869  O3  VMB     3      -0.755 -14.359 -20.231  1.00  0.00      CARA O
ATOM   4870  C1  0MA     4       0.460 -13.580 -20.249  1.00  0.00      CARA C
ATOM   4871  H1  0MA     4       0.435 -12.831 -19.458  1.00  0.00      CARA H
ATOM   4872  C2  0MA     4       0.566 -12.884 -21.633  1.00  0.00      CARA C
ATOM   4873  H2  0MA     4      -0.384 -12.402 -21.870  1.00  0.00      CARA H
ATOM   4874  C3  0MA     4       0.898 -13.906 -22.722  1.00  0.00      CARA C
ATOM   4875  H3  0MA     4       0.029 -14.550 -22.870  1.00  0.00      CARA H
ATOM   4876  C4  0MA     4       2.098 -14.774 -22.318  1.00  0.00      CARA C
ATOM   4877  H4  0MA     4       2.997 -14.159 -22.256  1.00  0.00      CARA H
ATOM   4878  C5  0MA     4       1.810 -15.444 -20.971  1.00  0.00      CARA C
ATOM   4879  H5  0MA     4       0.935 -16.087 -21.090  1.00  0.00      CARA H
ATOM   4880  C6  0MA     4       2.960 -16.300 -20.476  1.00  0.00      CARA C
ATOM   4881  H62 0MA     4       2.659 -16.878 -19.602  1.00  0.00      CARA H
ATOM   4882  H61 0MA     4       3.266 -17.002 -21.253  1.00  0.00      CARA H
ATOM   4883  O6  0MA     4       4.037 -15.439 -20.126  1.00  0.00      CARA O
ATOM   4884  H6O 0MA     4       3.832 -14.973 -19.312  1.00  0.00      CARA H
ATOM   4885  O5  0MA     4       1.576 -14.415 -19.989  1.00  0.00      CARA O
ATOM   4886  O4  0MA     4       2.330 -15.772 -23.301  1.00  0.00      CARA O
ATOM   4887  H4O 0MA     4       2.399 -15.323 -24.154  1.00  0.00      CARA H
ATOM   4888  O3  0MA     4       1.149 -13.278 -23.974  1.00  0.00      CARA O
ATOM   4889  H3O 0MA     4       0.317 -12.983 -24.362  1.00  0.00      CARA H
ATOM   4890  O2  0MA     4       1.634 -11.934 -21.657  1.00  0.00      CARA O
ATOM   4891  H2O 0MA     4       1.796 -11.675 -22.572  1.00  0.00      CARA H
ATOM   4892  C1  0MA     5      -5.571 -17.208 -18.119  1.00  0.00      CARA C
ATOM   4893  H1  0MA     5      -5.029 -18.112 -17.842  1.00  0.00      CARA H
ATOM   4894  C2  0MA     5      -5.688 -17.142 -19.678  1.00  0.00      CARA C
ATOM   4895  H2  0MA     5      -5.727 -16.098 -19.994  1.00  0.00      CARA H
ATOM   4896  C3  0MA     5      -6.955 -17.860 -20.137  1.00  0.00      CARA C
ATOM   4897  H3  0MA     5      -7.786 -17.152 -20.107  1.00  0.00      CARA H
ATOM   4898  C4  0MA     5      -7.271 -19.045 -19.214  1.00  0.00      CARA C
ATOM   4899  H4  0MA     5      -6.416 -19.722 -19.175  1.00  0.00      CARA H
ATOM   4900  C5  0MA     5      -7.612 -18.521 -17.803  1.00  0.00      CARA C
ATOM   4901  H5  0MA     5      -8.677 -18.284 -17.775  1.00  0.00      CARA H
ATOM   4902  C6  0MA     5      -7.328 -19.527 -16.701  1.00  0.00      CARA C
ATOM   4903  H62 0MA     5      -7.833 -20.472 -16.905  1.00  0.00      CARA H
ATOM   4904  H61 0MA     5      -6.256 -19.725 -16.642  1.00  0.00      CARA H
ATOM   4905  O6  0MA     5      -7.807 -18.991 -15.473  1.00  0.00      CARA O
ATOM   4906  H6O 0MA     5      -8.766 -19.016 -15.457  1.00  0.00      CARA H
ATOM   4907  O5  0MA     5      -6.856 -17.309 -17.509  1.00  0.00      CARA O
ATOM   4908  O4  0MA     5      -8.370 -19.780 -19.724  1.00  0.00      CARA O
ATOM   4909  H4O 0MA     5      -8.166 -20.000 -20.643  1.00  0.00      CARA H
ATOM   4910  O3  0MA     5      -6.856 -18.297 -21.490  1.00  0.00      CARA O
ATOM   4911  H3O 0MA     5      -6.949 -17.542 -22.082  1.00  0.00      CARA H
ATOM   4912  O2  0MA     5      -4.605 -17.819 -20.315  1.00  0.00      CARA O
ATOM   4913  H2O 0MA     5      -4.817 -17.928 -21.250  1.00  0.00      CARA H
TER
ATOM   4914  K+  K+      1     -30.418  -7.352  21.991  1.00  0.00      IONS K
ATOM   4915  K+  K+      2      33.547 -14.460  19.135  1.00  0.00      IONS K
ATOM   4916  K+  K+      3      15.376  29.614  13.374  1.00  0.00      IONS K
ATOM   4917  K+  K+      4     -43.099  42.392  33.613  1.00  0.00      IONS K
ATOM   4918  K+  K+      5     -24.488  -7.834 -32.019  1.00  0.00      IONS K
ATOM   4919  K+  K+      6       0.913 -40.000  33.154  1.00  0.00      IONS K
ATOM   4920  K+  K+      7     -32.236 -42.596  -5.614  1.00  0.00      IONS K
ATOM   4921  K+  K+      8      20.380  31.263 -32.659  1.00  0.00      IONS K
ATOM   4922  K+  K+      9      37.110  38.959  26.625  1.00  0.00      IONS K
ATOM   4923  K+  K+     10     -34.617  27.654  13.738  1.00  0.00      IONS K
ATOM   4924  K+  K+     11     -17.485  31.155 -26.571  1.00  0.00      IONS K
ATOM   4925  K+  K+     12       8.773 -32.308  16.440  1.00  0.00      IONS K
ATOM   4926  K+  K+     13      11.727  40.876  41.672  1.00  0.00      IONS K
ATOM   4927  K+  K+     14      18.213  -1.064 -30.322  1.00  0.00      IONS K
ATOM   4928  K+  K+     15      32.670  -6.778  21.917  1.00  0.00      IONS K
ATOM   4929  K+  K+     16      -4.449 -22.258 -24.852  1.00  0.00      IONS K
ATOM   4930  K+  K+     17      35.004 -23.789   3.256  1.00  0.00      IONS K
ATOM   4931  K+  K+     18     -15.781  -8.099  38.702  1.00  0.00      IONS K
ATOM   4932  K+  K+     19      -2.561  26.777  15.479  1.00  0.00      IONS K
ATOM   4933  K+  K+     20      11.954  14.359 -15.514  1.00  0.00      IONS K
ATOM   4934  K+  K+     21     -29.093   8.942 -11.587  1.00  0.00      IONS K
ATOM   4935  K+  K+     22      34.223 -26.208  23.961  1.00  0.00      IONS K
ATOM   4936  K+  K+     23     -41.022 -35.535  25.106  1.00  0.00      IONS K
ATOM   4937  K+  K+     24     -38.109  22.709  22.713  1.00  0.00      IONS K
ATOM   4938  K+  K+     25      27.912  27.257 -24.534  1.00  0.00      IONS K
ATOM   4939  K+  K+     26      29.742  -0.831  21.790  1.00  0.00      IONS K
ATOM   4940  K+  K+     27     -16.681 -41.599  30.101  1.00  0.00      IONS K
ATOM   4941  K+  K+     28      18.327  34.076 -15.545  1.00  0.00      IONS K
ATOM   4942  K+  K+     29      23.263 -10.458 -16.981  1.00  0.00      IONS K
ATOM   4943  K+  K+     30     -42.418  10.693  23.727  1.00  0.00      IONS K
ATOM   4944  K+  K+     31      28.408  28.812  40.125  1.00  0.00      IONS K
ATOM   4945  K+  K+     32      30.033   2.621 -20.308  1.00  0.00      IONS K
ATOM   4946  K+  K+     33      -0.890  32.198  15.780  1.00  0.00      IONS K
ATOM   4947  K+  K+     34     -29.927 -30.316 -41.340  1.00  0.00      IONS K
ATOM   4948  K+  K+     35      21.738 -27.453  15.479  1.00  0.00      IONS K
ATOM   4949  K+  K+     36      14.227  -1.157  35.405  1.00  0.00      IONS K
ATOM   4950  K+  K+     37       5.364 -36.825 -38.882  1.00  0.00      IONS K
ATOM   4951  K+  K+     38      -4.382  12.904  21.103  1.00  0.00      IONS K
ATOM   4952  K+  K+     39     -26.652  -5.384 -11.938  1.00  0.00      IONS K
ATOM   4953  K+  K+     40      11.137  25.415  33.593  1.00  0.00      IONS K
ATOM   4954  K+  K+     41      24.573 -36.822 -38.347  1.00  0.00      IONS K
ATOM   4955  K+  K+     42     -35.060 -24.003 -28.134  1.00  0.00      IONS K
ATOM   4956  K+  K+     43     -22.205  27.520  21.383  1.00  0.00      IONS K
ATOM   4957  K+  K+     44      11.170 -18.343  23.241  1.00  0.00      IONS K
ATOM   4958  K+  K+     45     -12.456 -13.099 -33.843  1.00  0.00      IONS K
ATOM   4959  K+  K+     46      24.667  28.885  -1.929  1.00  0.00      IONS K
ATOM   4960  K+  K+     47     -33.228  13.967  15.911  1.00  0.00      IONS K
ATOM   4961  K+  K+     48      43.154 -19.986  27.452  1.00  0.00      IONS K
ATOM   4962  K+  K+     49      40.623 -37.515 -15.089  1.00  0.00      IONS K
ATOM   4963  K+  K+     50      19.069  17.422 -42.870  1.00  0.00      IONS K
ATOM   4964  K+  K+     51      38.895  10.440 -39.239  1.00  0.00      IONS K
ATOM   4965  K+  K+     52     -28.917  18.536 -26.554  1.00  0.00      IONS K
ATOM   4966  K+  K+     53      33.262 -40.979 -38.882  1.00  0.00      IONS K
ATOM   4967  K+  K+     54       2.307 -21.310  39.783  1.00  0.00      IONS K
ATOM   4968  K+  K+     55     -37.288  26.936  26.833  1.00  0.00      IONS K
ATOM   4969  K+  K+     56     -30.223 -31.159 -26.235  1.00  0.00      IONS K
ATOM   4970  Cl- Cl-    57     -13.888  -4.238  35.713  1.00  0.00      IONSCl
ATOM   4971  Cl- Cl-    58      18.300 -23.709 -25.467  1.00  0.00      IONSCl
ATOM   4972  Cl- Cl-    59      26.078 -14.967   4.600  1.00  0.00      IONSCl
ATOM   4973  Cl- Cl-    60     -23.508 -13.142  21.889  1.00  0.00      IONSCl
ATOM   4974  Cl- Cl-    61      30.909 -18.571  18.486  1.00  0.00      IONSCl
ATOM   4975  Cl- Cl-    62      42.080 -40.015 -42.750  1.00  0.00      IONSCl
ATOM   4976  Cl- Cl-    63      31.008  23.415 -24.469  1.00  0.00      IONSCl
ATOM   4977  Cl- Cl-    64     -26.100 -10.880 -15.810  1.00  0.00      IONSCl
ATOM   4978  Cl- Cl-    65     -29.730   2.563  -6.288  1.00  0.00      IONSCl
ATOM   4979  Cl- Cl-    66      -7.207 -24.424  16.569  1.00  0.00      IONSCl
ATOM   4980  Cl- Cl-    67     -35.935 -31.042 -29.113  1.00  0.00      IONSCl
ATOM   4981  Cl- Cl-    68      34.530  -0.703 -29.712  1.00  0.00      IONSCl
ATOM   4982  Cl- Cl-    69       9.065 -15.520  29.251  1.00  0.00      IONSCl
ATOM   4983  Cl- Cl-    70      38.979  -5.554  -9.084  1.00  0.00      IONSCl
ATOM   4984  Cl- Cl-    71     -13.615 -20.222 -11.780  1.00  0.00      IONSCl
ATOM   4985  Cl- Cl-    72     -40.733 -17.908 -16.754  1.00  0.00      IONSCl
ATOM   4986  Cl- Cl-    73     -30.176   7.516   8.433  1.00  0.00      IONSCl
ATOM   4987  Cl- Cl-    74     -42.424 -27.834  29.303  1.00  0.00      IONSCl
ATOM   4988  Cl- Cl-    75      12.396  -1.275   6.719  1.00  0.00      IONSCl
ATOM   4989  Cl- Cl-    76      17.881  33.528  -7.240  1.00  0.00      IONSCl
ATOM   4990  Cl- Cl-    77     -18.118 -29.249 -43.748  1.00  0.00      IONSCl
ATOM   4991  Cl- Cl-    78     -32.235  26.483  23.324  1.00  0.00      IONSCl
ATOM   4992  Cl- Cl-    79       1.906 -39.311 -41.856  1.00  0.00      IONSCl
ATOM   4993  Cl- Cl-    80      38.139  21.642   4.327  1.00  0.00      IONSCl
ATOM   4994  Cl- Cl-    81     -10.076  31.776  -0.199  1.00  0.00      IONSCl
ATOM   4995  Cl- Cl-    82      25.799  -4.832  15.254  1.00  0.00      IONSCl
ATOM   4996  Cl- Cl-    83       7.135  31.511  13.708  1.00  0.00      IONSCl
ATOM   4997  Cl- Cl-    84       6.884  15.689  23.609  1.00  0.00      IONSCl
ATOM   4998  Cl- Cl-    85     -18.032 -31.400 -22.033  1.00  0.00      IONSCl
ATOM   4999  Cl- Cl-    86     -21.642  21.226 -28.049  1.00  0.00      IONSCl
ATOM   5000  Cl- Cl-    87      20.170  26.339   9.263  1.00  0.00      IONSCl
ATOM   5001  Cl- Cl-    88      31.510 -38.060  43.349  1.00  0.00      IONSCl
ATOM   5002  Cl- Cl-    89     -20.337 -33.216 -38.293  1.00  0.00      IONSCl
ATOM   5003  Cl- Cl-    90      -8.099  22.466   9.770  1.00  0.00      IONSCl
ATOM   5004  Cl- Cl-    91     -36.834  26.049 -33.213  1.00  0.00      IONSCl
ATOM   5005  Cl- Cl-    92      31.933  13.365  36.864  1.00  0.00      IONSCl
ATOM   5006  Cl- Cl-    93      12.481 -11.425   7.530  1.00  0.00      IONSCl
ATOM   5007  Cl- Cl-    94      38.805 -43.544  27.471  1.00  0.00      IONSCl
ATOM   5008  Cl- Cl-    95       6.521 -17.316  20.651  1.00  0.00      IONSCl
ATOM   5009  Cl- Cl-    96      35.013  38.878   5.719  1.00  0.00      IONSCl
ATOM   5010  Cl- Cl-    97     -16.447 -16.482   5.429  1.00  0.00      IONSCl
ATOM   5011  Cl- Cl-    98      25.213 -43.283 -36.259  1.00  0.00      IONSCl
ATOM   5012  Cl- Cl-    99      -5.837 -34.516   0.339  1.00  0.00      IONSCl
ATOM   5013  Cl- Cl-   100     -31.789 -22.927 -35.514  1.00  0.00      IONSCl
ATOM   5014  Cl- Cl-   101      35.950 -10.830   5.548  1.00  0.00      IONSCl
ATOM   5015  Cl- Cl-   102      27.611 -42.463  -3.473  1.00  0.00      IONSCl
ATOM   5016  Cl- Cl-   103       6.870  31.501  42.414  1.00  0.00      IONSCl
ATOM   5017  Cl- Cl-   104      19.295 -28.649  14.498  1.00  0.00      IONSCl
ATOM   5018  Cl- Cl-   105      35.064  -9.544  16.170  1.00  0.00      IONSCl
ATOM   5019  Cl- Cl-   106     -18.537 -33.001  33.003  1.00  0.00      IONSCl
ATOM   5020  Cl- Cl-   107      22.905 -24.425 -34.518  1.00  0.00      IONSCl
ATOM   5021  Cl- Cl-   108     -29.984  -6.818 -33.432  1.00  0.00      IONSCl
ATOM   5022  Cl- Cl-   109       2.559 -30.366  36.750  1.00  0.00      IONSCl
ATOM   5023  Cl- Cl-   110      -2.233  35.053   6.081  1.00  0.00      IONSCl
ATOM   5024  Cl- Cl-   111     -30.504 -35.439 -18.903  1.00  0.00      IONSCl
TER
ATOM   5025  O   WAT     1     -31.932 -33.835 -37.026  1.00  0.00      SOLV O
ATOM   5026  H1  WAT     1     -32.021 -32.869 -37.079  1.00  0.00      SOLV H
ATOM   5027  H2  WAT     1     -32.636 -34.133 -37.628  1.00  0.00      SOLV H
ATOM   5028  O   WAT     2     -32.966 -34.646 -33.419  1.00  0.00      SOLV O
ATOM   5029  H1  WAT     2     -32.938 -35.176 -32.605  1.00  0.00      SOLV H
ATOM   5030  H2  WAT     2     -33.413 -35.252 -34.032  1.00  0.00      SOLV H
ATOM   5031  O   WAT     3     -40.806 -34.876 -31.833  1.00  0.00      SOLV O
ATOM   5032  H1  WAT     3     -40.779 -35.776 -31.470  1.00  0.00      SOLV H
ATOM   5033  H2  WAT     3     -39.870 -34.631 -31.814  1.00  0.00      SOLV H
ATOM   5034  O   WAT     4     -29.352 -31.527 -35.150  1.00  0.00      SOLV O
ATOM   5035  H1  WAT     4     -29.756 -32.285 -34.708  1.00  0.00      SOLV H
ATOM   5036  H2  WAT     4     -29.101 -30.961 -34.399  1.00  0.00      SOLV H
ATOM   5037  O   WAT     5     -39.780 -30.464 -33.628  1.00  0.00      SOLV O
ATOM   5038  H1  WAT     5     -39.955 -31.393 -33.894  1.00  0.00      SOLV H
ATOM   5039  H2  WAT     5     -38.843 -30.536 -33.378  1.00  0.00      SOLV H
ATOM   5040  O   WAT     6     -42.852 -36.943 -38.098  1.00  0.00      SOLV O
ATOM   5041  H1  WAT     6     -42.741 -36.161 -37.520  1.00  0.00      SOLV H
ATOM   5042  H2  WAT     6     -43.821 -37.045 -38.098  1.00  0.00      SOLV H
ATOM   5043  O   WAT     7     -42.283 -34.914 -36.041  1.00  0.00      SOLV O
ATOM   5044  H1  WAT     7     -42.197 -35.539 -35.294  1.00  0.00      SOLV H
ATOM   5045  H2  WAT     7     -41.395 -34.553 -36.083  1.00  0.00      SOLV H
ATOM   5046  O   WAT     8     -32.694 -27.321 -35.000  1.00  0.00      SOLV O
ATOM   5047  H1  WAT     8     -31.807 -27.546 -35.368  1.00  0.00      SOLV H
ATOM   5048  H2  WAT     8     -32.481 -26.674 -34.334  1.00  0.00      SOLV H
ATOM   5049  O   WAT     9     -34.754 -32.183 -32.992  1.00  0.00      SOLV O
ATOM   5050  H1  WAT     9     -34.310 -32.898 -33.474  1.00  0.00      SOLV H
ATOM   5051  H2  WAT     9     -34.023 -31.920 -32.395  1.00  0.00      SOLV H
ATOM   5052  O   WAT    10     -26.047 -40.563 -32.292  1.00  0.00      SOLV O
ATOM   5053  H1  WAT    10     -25.801 -39.957 -31.564  1.00  0.00      SOLV H
ATOM   5054  H2  WAT    10     -25.559 -40.166 -33.034  1.00  0.00      SOLV H
ATOM   5055  O   WAT    11     -31.548 -37.814 -32.884  1.00  0.00      SOLV O
ATOM   5056  H1  WAT    11     -31.369 -38.767 -32.798  1.00  0.00      SOLV H
ATOM   5057  H2  WAT    11     -31.674 -37.736 -33.850  1.00  0.00      SOLV H
ATOM   5058  O   WAT    12     -38.278 -39.759 -35.569  1.00  0.00      SOLV O
ATOM   5059  H1  WAT    12     -38.164 -38.891 -36.012  1.00  0.00      SOLV H
ATOM   5060  H2  WAT    12     -38.711 -40.260 -36.291  1.00  0.00      SOLV H
ATOM   5061  O   WAT    13     -30.431 -39.551 -37.234  1.00  0.00      SOLV O
ATOM   5062  H1  WAT    13     -29.923 -39.946 -36.491  1.00  0.00      SOLV H
ATOM   5063  H2  WAT    13     -29.715 -39.150 -37.760  1.00  0.00      SOLV H
[truncated: 4,605,626 more chars]
