# Supplementary material for: Assessing structure-function impacts on Vitellogenin by leveraging allelic variant found in honey bee subspecies Apis mellifera mellifera
Source: iScience. 2025 Jul 29;28(9):113241. doi: 10.1016/j.isci.2025.113241 (PMC12496180; doi:10.1016/j.isci.2025.113241)
Supplement: Data S1. Data and code for molecular dynamics [file mmc2.zip › MD_analysis/inputfiles/wtg/summary.EPTOT]

0 -288328.1310
1 -246555.6582
2 -247348.4503
3 -248084.2914
4 -248625.1179
5 -248926.7665
6 -249245.0432
7 -249418.0843
8 -249607.0780
9 -249728.6138
10 -249908.2089
11 -249960.5188
12 -250056.9981
13 -250098.2462
14 -250182.8808
15 -250282.7268
16 -250288.4209
17 -250360.7798
18 -250355.2647
19 -250426.0921
20 -250531.4633
21 -250576.0615
22 -250592.8645
23 -250615.7129
24 -250661.8363
25 -250689.9475
26 -250745.5828
27 -250751.0524
28 -250809.0889
29 -250821.3198
30 -250831.3096
31 -250888.5342
32 -250963.4349
33 -250915.6614
34 -250970.5321
35 -251021.4154
36 -250989.3137
37 -251040.0496
38 -251036.2855
39 -251143.3177
40 -251112.7935
41 -251108.3973
42 -251136.8425
43 -251146.1450
44 -251188.1996
45 -251189.3505
46 -251209.1970
47 -251253.9818
48 -251228.2503
49 -251215.8289
50 -251267.8498
51 -251302.6359
52 -251273.4550
53 -251334.2577
54 -251350.2085
55 -251310.0561
56 -251354.0240
57 -251425.6042
58 -251379.7836
59 -251442.7173
60 -251407.2251
61 -251384.0453
62 -251468.0751
63 -251460.8934
64 -251482.9622
65 -251472.2732
66 -251517.5044
67 -251531.9485
68 -251554.4670
69 -251549.4118
70 -251532.8821
71 -251626.1423
72 -251622.2081
73 -251611.9151
74 -251586.5864
75 -251642.0799
76 -251635.1585
77 -251637.7672
78 -251612.7617
79 -251659.0573
80 -251678.9683
81 -251633.8874
82 -251700.9097
83 -251681.4464
84 -251683.2446
85 -251679.6345
86 -251681.7103
87 -251717.5069
88 -251717.3716
89 -251705.1360
90 -251714.9085
91 -251701.2702
92 -251746.2353
93 -251725.0597
94 -251716.3922
95 -251786.6051
96 -251800.2260
97 -251784.6005
98 -251830.0961
99 -251812.0827
100 -251789.4035
101 -251814.2163
102 -251852.6870
103 -251822.3299
104 -251838.2261
105 -251837.5074
106 -251851.8415
107 -251899.9505
108 -251900.0520
109 -251910.4233
110 -251903.8547
111 -251940.3863
112 -251933.0422
113 -251920.4549
114 -251934.9375
115 -251938.5504
116 -251952.5891
117 -251962.9478
118 -251935.3403
119 -251973.9773
120 -251960.4834
121 -251950.3879
122 -251992.2267
123 -251988.9221
124 -252053.0190
125 -252038.3918
126 -249234.8923
127 -246790.7987
128 -245825.4959
129 -245530.2981
130 -245403.4842
131 -245413.4149
132 -245461.1576
133 -245516.9193
134 -245544.1133
135 -245726.6013
136 -245639.8656
137 -245791.7455
138 -245867.1988
139 -245913.8281
140 -245879.1673
141 -245992.6207
142 -245997.1470
143 -246127.8266
144 -246129.7532
145 -246186.2405
146 -246229.0443
147 -246296.8970
148 -246301.8634
149 -246395.9734
150 -246382.5933
151 -246500.3174
152 -246535.0276
153 -246411.4662
154 -246527.3016
155 -246567.6629
156 -246570.5252
157 -246634.6326
158 -246685.8783
159 -246643.3454
160 -246721.1856
161 -246711.0331
162 -246707.7069
163 -246798.4544
164 -246930.8310
165 -246823.3466
166 -246859.9544
167 -246869.2748
168 -246947.7828
169 -246881.8295
170 -246970.7090
171 -247011.4754
172 -246847.5592
173 -246930.2947
174 -246958.0473
175 -247010.6024
176 -247069.4364
177 -247053.8945
178 -247110.7500
179 -247171.3474
180 -247160.8836
181 -247138.6687
182 -247113.9765
183 -247125.1674
184 -247132.2223
185 -247241.5429
186 -247182.8797
187 -247267.6695
188 -247170.0914
189 -247237.9649
190 -247285.6951
191 -247316.4018
192 -247370.7549
193 -247382.8901
194 -247286.0471
195 -247317.2741
196 -247383.2270
197 -247328.3085
198 -247335.2092
199 -247329.6635
200 -247457.7715
201 -247468.8357
202 -247496.9863
203 -247464.5669
204 -247502.9419
205 -247446.2586
206 -247463.5301
207 -247512.4464
208 -247412.9212
209 -247532.1907
210 -247544.2012
211 -247539.0883
212 -247521.4519
213 -247501.7443
214 -247568.9352
215 -247644.0399
216 -247654.8854
217 -247605.1330
218 -247636.3658
219 -247620.0115
220 -247574.1039
221 -247659.6016
222 -247645.2362
223 -247616.8507
224 -247570.8995
225 -247636.8475
226 -247654.5241
227 -247600.4135
228 -247589.0907
229 -247750.2242
230 -247608.1280
231 -247711.7240
232 -247663.8945
233 -247738.3285
234 -247787.4696
235 -247671.0437
236 -247663.9622
237 -247788.5377
238 -247746.7201
239 -247774.8697
240 -247898.0575
241 -247860.9343
242 -247854.3621
243 -247797.9741
244 -247718.5885
245 -247796.8448
246 -247802.1738
247 -247937.7720
248 -247813.6387
249 -247809.3089
250 -247869.6495
251 -241779.1852
252 -236115.2439
253 -233491.3721
254 -232373.0776
255 -231731.8342
256 -231213.7890
257 -231003.2918
258 -230761.0013
259 -230248.4276
260 -230414.7278
261 -230418.5666
262 -230459.6115
263 -230508.3360
264 -230221.1395
265 -230106.5890
266 -230145.1499
267 -230327.5974
268 -230337.4562
269 -230686.3837
270 -230703.0288
271 -230967.7799
272 -230560.0889
273 -230512.0311
274 -230784.6595
275 -230788.9127
276 -230872.9203
277 -230970.7981
278 -230811.5624
279 -230965.7679
280 -230953.0081
281 -230894.2884
282 -230859.9470
283 -231058.1032
284 -231074.4203
285 -231128.2196
286 -231235.7128
287 -231080.9101
288 -231164.5782
289 -231173.9114
290 -231090.6529
291 -231093.1384
292 -231284.6948
293 -231175.5042
294 -231214.7382
295 -231165.0085
296 -231191.6340
297 -231294.3338
298 -231404.9495
299 -231356.1250
300 -231048.5197
301 -231308.6208
302 -231258.6873
303 -231117.4651
304 -231378.2087
305 -231048.2101
306 -231092.2345
307 -231118.0819
308 -231245.8761
309 -231200.0488
310 -231074.4397
311 -231190.3553
312 -231262.3701
313 -231424.0281
314 -231436.3971
315 -231417.7304
316 -231263.4989
317 -231229.0122
318 -231219.7719
319 -231454.0070
320 -231292.8594
321 -231241.7262
322 -231403.2230
323 -231228.5780
324 -231326.5843
325 -231370.4994
326 -231309.5232
327 -231095.4717
328 -231300.0122
329 -231563.8710
330 -231356.7334
331 -231491.8525
332 -231611.6288
333 -231555.7528
334 -231584.5077
335 -231671.2373
336 -231535.2904
337 -231681.4910
338 -231721.2236
339 -231966.6646
340 -231696.0304
341 -231725.3342
342 -231713.0780
343 -231882.8757
344 -231766.4077
345 -231510.8854
346 -231651.3519
347 -231629.1639
348 -231902.0535
349 -231867.3768
350 -231617.6685
351 -231677.9093
352 -231988.4858
353 -231975.4066
354 -231990.0623
355 -231935.8887
356 -231794.4209
357 -231910.9449
358 -231976.1465
359 -231845.0311
360 -231812.2779
361 -231543.6267
362 -231843.7198
363 -231943.5825
364 -231958.7054
365 -231885.0673
366 -231985.7175
367 -231749.9076
368 -231776.1234
369 -231793.6611
370 -231812.6030
371 -231752.1816
372 -231915.8181
373 -231839.4719
374 -231662.9739
375 -231793.8428
376 -228514.8688
377 -219259.1556
378 -213075.8834
379 -208597.8949
380 -205633.1060
381 -204014.1745
382 -203014.5063
383 -202484.0933
384 -202272.7816
385 -201945.7099
386 -201625.4090
387 -201983.5356
388 -201359.5867
389 -201513.3474
390 -201580.4172
391 -201538.5314
392 -201723.7229
393 -201493.4736
394 -202038.4871
395 -201761.5674
396 -201978.2344
397 -201837.1723
398 -201766.0674
399 -201814.5643
400 -201968.5303
401 -201918.9591
402 -201580.5077
403 -201712.6331
404 -201251.5254
405 -201800.6945
406 -201865.3402
407 -201470.0353
408 -201835.5879
409 -201906.7615
410 -202169.2845
411 -202211.2711
412 -202078.9418
413 -202047.2030
414 -201868.0349
415 -201651.6076
416 -201537.0604
417 -201766.5763
418 -201453.5886
419 -201921.6875
420 -202098.3711
421 -201877.7977
422 -202030.7125
423 -201984.4920
424 -201784.3567
425 -202002.7316
426 -201759.1375
427 -201671.5577
428 -201580.0341
429 -201600.8183
430 -202013.3964
431 -201584.1451
432 -201798.3495
433 -202247.5381
434 -201932.7054
435 -202049.1422
436 -201963.9928
437 -201709.3831
438 -201731.1561
439 -201393.2932
440 -200990.4700
441 -201706.6705
442 -201789.8197
443 -201641.2526
444 -201682.0932
445 -201627.8948
446 -201417.9719
447 -201762.6008
448 -201703.8807
449 -202051.2473
450 -201861.3231
451 -201660.6635
452 -201656.5315
453 -201504.1205
454 -201140.4225
455 -201402.9773
456 -201916.7286
457 -201837.4882
458 -201712.6871
459 -201899.2532
460 -201936.4576
461 -201988.5457
462 -201696.7831
463 -202107.9973
464 -201642.3575
465 -201361.1379
466 -201365.5166
467 -201440.1336
468 -201736.2123
469 -201651.9464
470 -201634.4139
471 -201580.5178
472 -202070.2862
473 -201724.7474
474 -201803.0358
475 -202125.7954
476 -202052.1473
477 -202067.1300
478 -202079.9015
479 -202058.3106
480 -202122.0655
481 -202052.5909
482 -201921.3499
483 -201795.9477
484 -201857.1060
485 -201666.4297
486 -201791.2828
487 -201851.4517
488 -201922.0575
489 -202004.1050
490 -201793.0156
491 -201996.1257
492 -201770.2933
493 -201844.5424
494 -201710.7034
495 -202003.9420
496 -202020.4804
497 -202033.0271
498 -201819.4243
499 -202130.2749
500 -201912.9353
