# Supplementary material for: Assessing structure-function impacts on Vitellogenin by leveraging allelic variant found in honey bee subspecies Apis mellifera mellifera
Source: iScience. 2025 Jul 29;28(9):113241. doi: 10.1016/j.isci.2025.113241 (PMC12496180; doi:10.1016/j.isci.2025.113241)
Supplement: Data S1. Data and code for molecular dynamics [file mmc2.zip › MD_analysis/inputfiles/wtg/step3_input.rst7]

63362
  27.5865042  50.7317626  44.4311682  26.7151339  50.2658713  44.6403576
  27.4211270  51.4222623  43.7128640  28.0269111  51.0014995  45.2991447
  28.5001426  49.7439295  43.8202374  28.7794493  50.0762905  42.8204258
  29.7559309  49.6184756  44.6932036  29.4699776  49.3165410  45.7007578
  30.4229585  48.8698799  44.2656773  30.4233557  50.9831253  44.7116733
  30.4863229  51.6420447  45.7484516  30.9289999  51.4235079  43.5281391
  31.3839648  52.3239818  43.4806691  30.8472019  50.8480356  42.7021600
  27.8321197  48.4108673  43.7686941  28.0632415  47.6285937  42.8468608
  26.9449067  48.1384636  44.7489320  26.6959771  48.8532282  45.4176962
  26.3641471  46.8326833  44.8295054  26.6144547  46.2671270  43.9319580
  26.8911223  46.0656341  46.0574800  26.4948772  46.5179534  46.9665984
  26.5717608  45.0249985  46.0010369  28.4046176  46.0720766  46.1680314
  29.1853415  46.9232758  46.8962375  28.7236195  47.7050972  47.4992864
  30.5152319  46.6153588  46.7228147  31.2902118  47.0984751  47.1542128
  30.6040173  45.5392033  45.8629068  31.6933529  44.8622993  45.3832718
  32.6972878  45.1635094  45.6824138  31.4622516  43.8083884  44.5255399
  32.3005577  43.2425401  44.1191428  30.1786606  43.4489887  44.1652861
  30.0173826  42.6114662  43.4865776  29.0803828  44.1299566  44.6472709
  28.0770309  43.8285083  44.3464144  29.3083496  45.1732042  45.4978988
  24.8791375  46.9796685  44.9948046  24.3741951  48.0661750  45.2732176
  24.1485607  45.8575099  44.8060327  24.6080675  44.9893198  44.5710868
  22.7148208  45.7984841  44.9171479  22.3131506  46.8095499  44.9842754
  22.0779474  45.1065877  43.7042041  22.4653667  44.0912854  43.6195468
  20.9959185  45.0726147  43.8313236  22.3732973  45.8324095  42.3902372
  21.7832941  46.7475160  42.3394723  23.4334599  46.0811216  42.3422819
  22.0011752  44.9060944  41.2416026  20.8713124  44.4290147  41.1434557
  22.9840976  44.6393100  40.3414011  22.7953427  44.0307768  39.5577172
  23.8987786  45.0508135  40.4602493  22.3948349  44.9722566  46.1331262
  23.1063275  44.0211975  46.4520146  21.2866016  45.3163024  46.8228714
  20.6624410  46.0209794  46.4568743  20.8687243  44.7622620  48.0926776
  21.6971801  44.8072823  48.7995958  19.7117189  45.4989750  48.6982042
  19.9433678  46.5629435  48.7472872  18.4690286  45.2750762  47.8183730
  18.2446126  44.2095228  47.7700573  17.6190732  45.8057742  48.2473673
  18.6620083  45.6511282  46.8136614  19.5448098  45.0163004  50.1480989
  20.4566402  45.2240853  50.7080032  18.7076566  45.5384970  50.6113321
  19.3516159  43.9435769  50.1545089  20.4656603  43.3126512  48.0675011
  20.4381494  42.6207894  49.0729604  19.9327368  42.8189474  46.9733305
  19.8312238  43.4008218  46.1540520  19.4981630  41.4518978  46.9527122
  19.1049751  41.1802825  47.9323691  18.7175937  41.3295280  46.2018217
  20.5319432  40.4283706  46.6330303  20.2898502  39.2416368  46.8449424
  21.6626369  40.8206700  46.0255848  21.9576643  41.7849869  46.0817259
  22.3605532  39.7793109  45.3310303  21.7647802  38.8667323  45.3498495
  22.6115493  40.1799932  43.8692763  23.2219982  41.0825115  43.8390755
  23.1323410  39.3723434  43.3549049  21.2441196  40.4334876  43.2271061
  20.4029206  39.5387421  43.1471094  21.0094964  41.6920012  42.7693926
  20.1234490  41.9119365  42.3373646  21.7222998  42.4013426  42.8634501
  23.6449951  39.3083343  45.9364913  24.1834752  39.8693320  46.8907416
  24.1316469  38.1776759  45.3741750  23.6264830  37.7292434  44.6232970
  25.3554865  37.5749893  45.8035996  25.7769642  38.1532809  46.6258127
  25.2165281  36.1276594  46.3033154  26.1844414  35.7691811  46.6536532
  24.4985344  36.0929896  47.1226951  24.7332993  35.1387178  45.2491435
  23.6973990  35.3590085  44.9913000  25.3550533  35.2241484  44.3579517
  24.8476221  33.7410133  45.8459780  25.4838642  33.6031547  46.9254742
  24.2982496  32.7926501  45.2274199  26.3077358  37.5641548  44.6499997
  25.9512423  37.2276005  43.5222211  27.5747835  37.9247341  44.9269593
  27.8410494  38.1455618  45.8758732  28.5595874  38.0014871  43.8925845
  28.0777024  37.8840366  42.9219706  29.3146919  39.3421054  43.8798651
  29.7959106  39.4978305  44.8454103  30.0715744  39.3259620  43.0956660
  28.3299489  40.4294195  43.6179221  27.5382576  40.9145863  44.6336781
  27.6292660  40.5038168  45.6392055  26.6285458  41.9175868  44.3924120
  26.0015435  42.2910209  45.2020520  26.5115177  42.4480974  43.1287332
  25.5775896  43.4771817  42.8765947  25.0779256  43.7296134  43.6564753
  27.3058221  41.9748955  42.1128679  27.2170724  42.3948334  41.1109317
  28.2130862  40.9712297  42.3600132  28.8424175  40.6057380  41.5485589
  29.5864706  36.9605103  44.1960253  29.9687963  36.7692992  45.3496766
  30.0373153  36.2348753  43.1540259  29.6630333  36.3925199  42.2292767
  31.0462423  35.2399069  43.3529736  31.3171077  35.2022857  44.4081114
  30.6103690  33.8625428  42.9503279  30.4057883  33.8440356  41.8798586
  31.7372523  32.8697789  43.2828288  31.9399993  32.8947688  44.3535149
  31.4325858  31.8636845  42.9946421  32.6388513  33.1463831  42.7362851
  29.4339173  33.5020714  43.6605361  29.1597901  32.6200405  43.3988568
  32.2121090  35.6205712  42.4960677  32.0641924  35.8830853  41.3029923
  33.4160616  35.6523269  43.0999036  33.5008882  35.3892842  44.0713525
  34.5847780  36.0569964  42.3770187  34.3163712  36.2728753  41.3428750
  35.2608517  37.3190845  42.9479269  35.3969827  37.2041022  44.0232625
  36.2315755  37.4586552  42.4722008  34.4053219  38.5118782  42.6833404
  33.3489257  38.8299264  43.5046646  33.1196985  38.2020131  44.3656403
  32.5747104  39.9394249  43.2480081  31.7403684  40.1855762  43.9048071
  32.8484730  40.7410266  42.1651199  32.0574471  41.8779433  41.9004850
  31.3519991  42.0011624  42.5398283  33.9035479  40.4337125  41.3436099
  34.1297076  41.0680502  40.4865405  34.6732915  39.3243986  41.6050590
  35.5069437  39.0929117  40.9420824  35.6005301  34.9624726  42.4540930
  35.6663441  34.2186252  43.4309520  36.4119868  34.8327042  41.3831984
  36.2831340  35.4272510  40.5769657  37.4616195  33.8598929  41.3672179
  37.2224408  33.0551105  42.0623568  37.7108040  33.2037141  39.9968773
  37.7451096  33.9733447  39.2257799  38.6598166  32.6679324  40.0171992
  36.6283691  32.1897045  39.5753702  36.5433872  31.4117502  40.3340968
  35.2489501  32.8467558  39.4101529  35.3038126  33.6203779  38.6442562
  34.5200859  32.0928242  39.1127563  34.9431968  33.2937481  40.3560985
  37.0705916  31.4068316  38.3288922  37.9921460  30.8668729  38.5463353
  36.2916825  30.6973598  38.0495150  37.2420196  32.1002548  37.5055601
  38.7187135  34.5597692  41.7689154  39.0189014  35.6493911  41.2817302
  39.4883506  33.9429171  42.6881619  39.2231147  33.0346541  43.0414441
  40.6862068  34.5653899  43.1727784  40.7196484  35.6015435  42.8360787
  40.7952187  34.5782456  44.6684375  40.7429955  33.5570055  45.0458507
  42.1399620  35.2100757  45.0689909  42.1901457  36.2304125  44.6888654
  42.2266367  35.2229885  46.1554629  42.9569861  34.6250085  44.6467710
  39.5780177  35.3244247  45.2370469  38.6640125  34.8134436  44.9344005
  39.6392115  35.3444471  46.3251434  39.5662653  36.3453856  44.8554693
  41.8623438  33.8102255  42.6515401  41.9112975  32.5815404  42.7136893
  42.8413490  34.5575808  42.1065035  42.7439382  35.5618248  42.0606215
  44.0371065  33.9748462  41.5796085  44.1256491  32.9464722  41.9299030
  44.0623257  33.9498466  40.0425304  43.8988635  34.9571602  39.6595177
  45.0305296  33.5842822  39.7004137  42.9976191  33.0532889  39.4074823
  42.0869116  33.0904937  40.0052520  42.7831621  33.4024959  38.3974503
  43.4348777  31.5900131  39.3128785  44.3435556  31.5197247  38.7149965
  43.6278958  31.2025403  40.3132326  42.3329108  30.8197525  38.6665740
  42.3562791  30.6935609  37.6647611  41.3128845  30.2945912  39.4066031
  41.2491677  30.5172052  40.7503305  41.9610040  31.0741049  41.2011650
  40.4904221  30.1242016  41.2888032  40.3541177  29.5389214  38.7948652
  40.4048771  29.3729965  37.7998815  39.5984729  29.1492800  39.3400984
  45.1558066  34.8776249  41.9910408  45.0164242  36.0994598  41.9447260
  46.2966656  34.3022394  42.4187725  46.3656465  33.2960070  42.4720438
  47.4109288  35.1221108  42.7975447  47.4266595  36.0215940  42.1820922
  47.3742588  35.5731305  44.2649541  48.2096291  36.2456304  44.4598891
  46.4365835  36.0925411  44.4626350  47.4731809  34.4427307  45.1179663
  47.4498042  34.7298801  46.0337166  48.6529299  34.3098441  42.6316615
  48.5970760  33.0846500  42.5374612  49.8140682  34.9925917  42.5701601
  49.8099949  36.0013557  42.6199466  51.0656313  34.3047114  42.4340696
  51.0259531  33.3647795  42.9845718  51.4154117  33.9751086  40.9753682
  52.3837190  33.4760843  40.9372247  50.6521832  33.3185525  40.5576165
  51.4907991  35.2348871  40.1087052  50.4833396  35.5997264  39.9086591
  52.0577059  36.0040097  40.6332708  52.1652365  35.0417401  38.7511160
  52.1461628  35.9810421  38.1984436  53.1988149  34.7290231  38.8995180
  51.4156317  33.9938619  38.0052756  50.4540760  34.1751763  37.7550055
  52.0365606  32.8239201  37.6793054  53.3223580  32.5985785  38.0795942
  53.8110384  33.3003185  38.6170442  53.7790481  31.7311597  37.8364513
  51.3797719  31.8853500  36.9371922  50.4334092  32.0600331  36.6306248
  51.8430711  31.0203571  36.6979438  52.1499264  35.2271966  42.8992322
  52.0409619  36.4453012  42.7602145  53.2188746  34.6560786  43.4927699
  53.2219075  33.6637025  43.6806008  54.3731964  35.4225081  43.8738382
  54.3226985  36.4094398  43.4139307  54.5022109  35.6281235  45.3569452
  54.5756669  34.6605260  45.8533921  55.7705447  36.4535104  45.6315884
  55.6928115  37.4179451  45.1296693  55.8770734  36.6106401  46.7049295
  56.6419280  35.9177504  45.2550875  53.3597240  36.3043349  45.8623381
  53.4547231  36.4291953  46.8094313  55.5649906  34.6249000  43.4264334
  55.6821222  33.4499408  43.7717174  56.4821702  35.2284736  42.6356196
  56.3655579  36.1975202  42.3759075  57.6106500  34.4588592  42.1835622
  57.6762597  33.5361729  42.7601421  57.5752746  34.0434655  40.6978429
  57.6127936  34.9337793  40.0701225  58.4327059  33.4076436  40.4772935
  56.3255602  33.2568714  40.2661028  56.0829730  32.5137213  41.0256949
  55.1183953  34.1862644  40.0887792  55.3414333  34.9305720  39.3243453
  54.2506913  33.6014467  39.7835274  54.9039511  34.6882027  41.0322685
  56.5943621  32.3932728  39.0282656  57.3881038  31.6793100  39.2481081
  55.6866966  31.8544054  38.7564818  56.8996747  33.0312174  38.1988622
  58.8580547  35.2646863  42.3328085  58.8171237  36.4882493  42.4504825
  60.0125695  34.5680486  42.3485433  59.9941802  33.5590842  42.3066787
  61.2766306  35.2358398  42.4241303  61.1269694  36.3106926  42.3221876
  61.9864534  34.9973656  43.7176273  62.2483458  33.9424950  43.7998507
  63.2549866  35.8641104  43.7214893  62.9783233  36.9143859  43.6294101
  63.7966746  35.7121107  44.6550681  63.8912201  35.5816344  42.8827314
  61.1598256  35.3709261  44.8096227  61.6269837  35.2129591  45.6332792
  62.1435082  34.6725623  41.3342277  61.9857605  33.5138053  40.9535614
  63.0707251  35.4892453  40.7815980  63.1500118  36.4468151  41.0928433
  63.9432079  34.9921436  39.7505031  64.1704313  33.9431776  39.9406060
  63.3586587  35.0737889  38.3283002  63.9937414  34.5145909  37.6412290
  62.3550880  34.6484521  38.3224272  63.2934301  36.4272597  37.9054230
  62.9281091  36.4681632  37.0185931  65.2025583  35.8118801  39.7411404
  65.3095491  36.8265236  40.4238647  66.2110075  35.3218990  38.9887450
  66.0974308  34.4444148  38.5016909  67.5147995  35.8925091  38.7541913
  67.9298628  36.2510609  39.6961373  68.5324461  34.9092610  38.1583368
  68.0991193  34.4218739  37.2849634  69.4314085  35.4503939  37.8631389
  68.9708506  33.7981081  39.1247604  69.3166600  34.2429552  40.0578347
  67.8160953  32.8401000  39.4440309  67.4634772  32.3756259  38.5231492
  68.1633335  32.0675950  40.1301522  66.9997861  33.3953912  39.9059740
  70.2202255  33.0770762  38.6014771  71.0362824  33.7921681  38.4975817
  70.5100302  32.2953317  39.3036096  70.0031015  32.6308265  37.6310044
  67.4717125  37.0663882  37.8201483  68.4071963  37.8597487  37.7933861
  66.4369681  37.1746661  36.9665102  65.6838157  36.5024554  36.9980421
  66.4161381  38.2491020  36.0172138  65.3909150  38.5923243  35.8785947
  67.0276512  39.0725201  36.3861767  66.9664658  37.7488471  34.7159057
  66.6030209  36.6713941  34.2463838  67.8447034  38.5567631  34.0912055
  68.1374497  39.4187418  34.5286895  68.4112189  38.2670680  32.8048156
  67.6108758  38.1166580  32.0802971  69.3116676  39.4028939  32.2848091
  70.0250039  39.6851759  33.0591265  69.8513052  39.0635858  31.4006365
  68.4418351  40.6050477  31.9253499  67.1945100  40.4502047  31.8600068
  69.0245588  41.7010340  31.7073842  69.2492534  37.0295952  32.8839117
  69.3788129  36.2969608  31.9029595  69.8486796  36.7648107  34.0560113
  69.6654630  37.3479910  34.8600215  70.7539985  35.6602936  34.1956846
  71.6262563  35.8224671  33.5624665  71.2186744  35.5186257  35.6506546
  70.3508773  35.4046968  36.3003066  71.8595307  34.6418989  35.7442139
  72.0129405  36.7427462  36.1263209  71.3953268  37.6360058  36.0328248
  72.4441342  36.6084671  37.5896183  73.0747275  35.7267402  37.7036725
  73.0034869  37.4954870  37.8869750  71.5615324  36.5074622  38.2212136
  73.1967501  37.0026118  35.1921187  72.8298177  37.1869510  34.1824261
  73.7513983  37.8735773  35.5412398  73.8534624  36.1326726  35.1863096
  70.0657939  34.3785267  33.8335122  70.5903505  33.6080465  33.0295684
  68.8639538  34.1128676  34.3890981  68.4285332  34.7903545  34.9986228
  68.2376933  32.8528044  34.0868078  68.5730759  32.5049280  33.1097716
  68.5577446  31.7407818  35.1018295  69.6336817  31.5677758  35.1248000
  68.2176872  32.0433021  36.0922549  67.8996648  30.5388448  34.7294259
  68.1044217  29.8511113  35.3671539  66.7410339  33.0007379  34.0776151
  66.1743235  33.9616031  34.5872163  66.1036634  32.0226204  33.4045957
  66.6343927  31.2895323  32.9562563  64.7083556  31.7794371  33.1684833
  64.1911838  32.7294042  33.0335941  64.4796571  30.9231642  31.9087236
  63.4098662  30.7852210  31.7518212  64.9113499  31.4262852  31.0435007
  65.1451049  29.5617350  32.0871655  66.0750898  29.4486462  32.9287907
  64.7298618  28.6115934  31.3701486  63.9973747  31.1073284  34.3139548
  62.7834990  30.9288250  34.2423413  64.7239198  30.6166313  35.3412846
  65.7138009  30.8092852  35.3971408  64.1038032  29.8149488  36.3689200
  63.3780007  29.1399468  35.9153979  65.0954449  28.9826582  37.1276169
  65.7595367  28.4781425  36.4258012  65.9212886  29.8918388  38.0536395
  65.2569200  30.3963478  38.7551992  66.6425711  29.2896085  38.6060620
  66.4504068  30.6347323  37.4567769  64.3322759  27.8748162  37.8628958
  63.8019666  27.2561303  37.1389469  65.0357662  27.2574109  38.4214758
  63.6157203  28.3221326  38.5517767  63.3800929  30.6587531  37.3729398
  63.8737759  31.6994444  37.8011871  62.1725273  30.2104508  37.7889633
  61.8053914  29.3409381  37.4294374  61.3866292  30.9482742  38.7421725
  61.9687000  31.7883376  39.1211003  60.0836155  31.5204387  38.1565882
  59.5026990  30.7154292  37.7064827  59.5017261  31.9872467  38.9513177
  60.2991094  32.5597841  37.0948831  60.5579077  33.8880197  37.3554836
  60.6368491  34.3091314  38.2701053  60.6833681  34.5065362  36.1525443
  60.8924645  35.5753838  36.1084697  60.5240841  33.6720691  35.1422061
  60.2824965  32.4461072  35.7375226  60.1225181  31.6116475  35.0547450
  60.9791774  30.0302941  39.8542029  60.7401023  28.8420013  39.6479255
  60.9088331  30.5834381  41.0832352  61.1618336  31.5521435  41.2162787
  60.4808449  29.8331985  42.2257673  60.0548846  28.8844613  41.8993403
  61.6144959  29.5402463  43.1602381  62.3161492  28.8590826  42.6787832
  62.3294844  30.8507576  43.5124916  61.6263334  31.5311134  43.9929021
  63.1556198  30.6431029  44.1925498  62.7153101  31.3106645  42.6026978
  61.1486348  28.8686307  44.3188613  61.8882201  28.6899585  44.9042588
  59.4251428  30.6331149  42.9313089  59.5378767  31.8528099  43.0514597
  58.3519273  29.9667453  43.4105678  58.2915330  28.9641028  43.3049249
  57.3106046  30.7091593  44.0664334  57.6707136  31.0662929  45.0312527
  57.0255961  31.5602100  43.4479012  56.1233150  29.8199072  44.2727829
  56.2123298  28.6010661  44.1290579  54.9706722  30.4330356  44.6290370
  54.9365348  31.4396310  44.7045380  53.7709950  29.6909170  44.9091312
  53.8944115  28.6604875  44.5758408  53.4291570  29.6594266  46.3705894
  52.5014914  29.1057497  46.5154300  54.5771494  28.9671857  47.1224629
  55.5013410  29.5240163  46.9678334  54.3471090  28.9345085  48.1874109
  54.6982797  27.9514180  46.7461084  53.1361084  31.0803778  46.8803523
  54.0619488  31.6549384  46.9086471  52.4268848  31.5678592  46.2114254
  52.5359049  31.1064637  48.2846416  53.2301336  30.6431682  48.9857148
  52.3535775  32.1387754  48.5832861  51.5950701  30.5560866  48.2884934
  52.6075111  30.3351996  44.2093347  52.6538600  31.5123727  43.8520822
  51.5357823  29.5428495  43.9716384  51.5570682  28.5700083  44.2422431
  50.3317719  30.0127249  43.3388177  50.4711234  31.0429523  43.0112329
  49.9304847  29.1856236  42.1067742  49.7266523  28.1583385  42.4088289
  49.0361463  29.6153771  41.6555860  51.0114090  29.1304833  41.0092168
  51.9086483  28.6552564  41.4057287  50.5294564  28.3270044  39.7940574
  49.6370106  28.7953035  39.3789244  51.3136849  28.3062134  39.0373183
  50.2948244  27.3079223  40.1014985  51.5115282  30.5343468  40.6347066
  51.9398905  31.0146836  41.5144122  52.2723897  30.4544298  39.8583018
  50.6775675  31.1311712  40.2653706  49.2156872  29.8392789  44.3276642
  49.2954842  28.9921027  45.2151386  48.1509732  30.6650409  44.2171415
  48.1323643  31.3712130  43.4952865  47.0366530  30.5505991  45.1200207
  47.1062627  29.6100694  45.6665163  46.9792261  31.6593159  46.1310391
  47.0743815  32.6194566  45.6239143  45.6266374  31.5773259  46.8570878
  45.5388853  30.6116602  47.3549732  45.5622896  32.3745276  47.5976481
  44.8183539  31.6875727  46.1341614  48.1816125  31.5851096  47.0828212
  49.1054421  31.6205424  46.5054268  48.1522761  32.4286110  47.7725633
  48.2172618  30.3091986  47.9233005  48.2686572  29.4415415  47.2655547
  49.0930981  30.3251417  48.5719574  47.3154894  30.2496091  48.5326899
  45.7555671  30.6034261  44.3376709  45.6144697  31.3895798  43.4016112
  44.7880598  29.7361700  44.7040077  44.9656900  29.0597273  45.4326864
  43.5010836  29.7561518  44.0735016  43.4190371  30.6407159  43.4419053
  43.2120312  28.5411488  43.1802171  43.3881475  27.6249945  43.7439047
  42.1733814  28.5705304  42.8509097  44.0893306  28.4851835  41.9275428
  43.8570287  29.3325579  41.2824899  45.1394791  28.5264614  42.2166558
  43.8841360  27.2103443  41.1091749  44.1516377  26.3432808  41.7131143
  42.8389956  27.1349335  40.8090180  44.7238801  27.1435473  39.8314751
  44.1254581  26.7207954  39.0244605  45.0474054  28.1472625  39.5558188
  45.9131540  26.2940626  40.0484922  45.6191185  25.3613072  40.3007030
  46.4596958  26.2569046  39.1999574  46.4735573  26.6833231  40.7931555
  42.4777127  29.7681732  45.1663289  42.6334478  29.0965952  46.1859119
  41.3953972  30.5498947  44.9832830  41.2931465  31.0788375  44.1289620
  40.3915957  30.6263733  46.0063371  40.1921716  29.6280368  46.3957641
  40.7921905  31.5117679  47.1987646  40.9793447  32.5276858  46.8509369
  39.9853575  31.5220299  47.9315780  41.6961294  31.1138603  47.6599189
  39.1562391  31.2250363  45.4102476  39.1393597  31.5995354  44.2383058
  38.0674686  31.2803496  46.2023097  38.1058532  30.9076726  47.1402535
  36.8257901  31.8576171  45.7659834  36.9598345  32.3085909  44.7827470
  35.6773318  30.8374230  45.6503433  35.6408707  30.2267921  46.5525073
  34.7315677  31.3661349  45.5316250  35.8083373  29.8743802  44.4588635
  36.7343029  29.3066003  44.5500474  34.6329651  28.8836076  44.4044037
  33.6976610  29.4339111  44.3020748  34.7575354  28.2178796  43.5503608
  34.6096271  28.2959572  45.3221306  35.9713723  30.6550208  43.1461885
  36.8674144  31.2733800  43.1994782  36.0624126  29.9551341  42.3155432
  35.1001550  31.2913305  42.9906590  36.3949794  32.8881582  46.7671428
  36.6100931  32.7393408  47.9690839  35.7822121  33.9886456  46.2735848
  35.6503502  34.0891926  45.2772903  35.3042593  35.0373705  47.1319893
  35.4962221  34.7723935  48.1717184  35.9814557  36.3909989  46.8641286
  37.0557441  36.2982550  47.0235091  35.7923211  36.6950637  45.8346274
  35.4758222  37.5206653  47.7785084  34.4006083  37.6416994  47.6467253
  35.7511615  37.2157985  49.2569462  36.8242048  37.1025518  49.4113879
  35.3804928  38.0353478  49.8726120  35.2446535  36.2926234  49.5385451
  36.0367789  38.8834982  47.3404901  35.7209773  39.0956677  46.3190436
  35.6620419  39.6618587  48.0051918  37.1255748  38.8605257  47.3862585
  33.8344813  35.2120075  46.8920818  33.3868131  35.2662886  45.7465877
  33.0400149  35.2960329  47.9820528  33.4418391  35.2288380  48.9062402
  31.6229478  35.4806340  47.8514536  31.3674450  35.6030464  46.7989173
  30.8203710  34.3230943  48.3801552  31.0128897  34.2036805  49.4463527
  29.3251058  34.6095223  48.1490902  29.1386044  34.7312678  47.0820874
  28.7323378  33.7771282  48.5283598  29.0444548  35.5232077  48.6730315
  31.1945135  33.1253899  47.7154451  30.6773000  32.3934852  48.0595468
  31.2506949  36.6801225  48.6649597  31.6152523  36.7850616  49.8367313
  30.5112457  37.6274936  48.0520069  30.2302956  37.5047006  47.0896718
  30.1209070  38.8115983  48.7620131  30.4131815  38.7214982  49.8082237
  30.7541034  40.0636834  48.2206054  30.5138233  40.1645768  47.1622173
  30.2014357  41.2675779  48.9999778  30.4413689  41.1575936  50.0575394
  30.6509180  42.1847801  48.6194435  29.1195105  41.3153711  48.8764658
  32.2846262  39.9228641  48.3084851  32.6052501  39.0628977  47.7204714
  32.7560019  40.8250407  47.9186366  32.5778149  39.7808050  49.3486584
  28.6415210  38.9705057  48.6289245  28.0756472  38.7866934  47.5504895
  27.9692726  39.3130687  49.7440965  28.4622094  39.4146737  50.6197618
  26.5507428  39.5298300  49.6680645  26.2459787  39.5808674  48.6227831
  25.7255229  38.4123716  50.3374707  26.0489754  38.2906915  51.3712365
  24.6686886  38.6784137  50.3169051  25.8991593  37.0677971  49.6156952
  25.5685664  37.1646105  48.5815597  26.9495834  36.7773942  49.6351213
  25.0709494  35.9879427  50.3044404  24.4501034  36.2190917  51.3397893
  25.0737973  34.7637448  49.7105781  24.5443411  34.0066396  50.1187072
  25.6053529  34.6176278  48.8642921  26.2428740  40.8556815  50.3003688
  26.7557953  41.1917575  51.3646327  25.4013395  41.6697928  49.6306850
  25.0153706  41.3782015  48.7440608  25.0609631  42.9498249  50.1883110
  25.8181927  43.2428883  50.9155086  24.9733552  44.0671344  49.1337408
  24.2087130  43.8148706  48.3990401  24.7129306  45.0070971  49.6203099
  25.9362799  44.1719558  48.6338531  23.7259442  42.8463099  50.8537545
  22.6975227  42.8348845  50.1763014  23.7164379  42.7002658  52.2038482
  24.5873177  42.6245386  52.7097470  22.4723702  42.6517988  52.9269944
  21.7085965  42.1835955  52.3060801  22.5241485  41.8543890  54.2460743
  21.6110049  42.0314176  54.8143426  22.6134595  40.7907853  54.0250067
  23.6775023  42.1824288  55.1952354  23.7165284  43.2588867  55.3620168
  23.5219823  41.6733194  56.1464048  25.0491187  41.7547927  54.6710017
  24.9515682  40.8224619  54.1148164  25.4452846  42.5292913  54.0142644
  26.0663775  41.5265762  55.7919186  27.0701173  41.4834964  55.3691290
  26.0090957  42.3465760  56.5077525  25.7664258  40.2498563  56.4801666
  25.8200275  39.4895081  55.8175225  26.4380214  40.1000948  57.2195115
  24.8366958  40.2893895  56.8727710  21.8830935  44.0050119  53.2122123
  20.6753041  44.1960997  53.0769488  22.7135181  44.9846148  53.6317206
  23.7081417  44.8163958  53.6819828  22.1582983  46.2546772  54.0001194
  21.0871430  46.2558304  53.7983173  22.3548051  46.5822441  55.4878764
  23.3941782  46.4061781  55.7650107  22.1038129  47.6278091  55.6664733
  21.4242396  45.6622274  56.2677548  20.2596006  45.4970639  55.8148687
  21.8585304  45.1038593  57.3098160  22.7895796  47.3325002  53.1842521
  23.4423331  47.0683108  52.1768183  22.5478690  48.5966889  53.5889629
  21.9834031  48.7650784  54.4094038  23.0715968  49.7253549  52.8852796
  22.7875259  49.6630459  51.8347938  22.5520902  51.0619568  53.4315381
  21.4658421  51.0922750  53.3464205  22.8368913  51.1623467  54.4788729
  23.1134677  52.1289441  52.6858638  22.7879399  52.9646411  53.0282701
  24.5624276  49.7651743  52.9969754  25.2547236  49.9018769  51.9892866
  25.1078052  49.6573203  54.2277738  24.5155538  49.4991718  55.0304738
  26.5342097  49.7743625  54.3450273  26.9708562  49.9084510  53.3553510
  26.9445936  50.9710123  55.2151424  26.5119774  50.8630113  56.2097671
  28.0311052  51.0078282  55.2941180  26.4211736  52.2346744  54.5466069
  26.5151554  52.3940062  53.3311585  25.8380947  53.1513917  55.3668864
  25.4720199  54.0097315  54.9804387  25.7741862  52.9690698  56.3582366
  27.0925319  48.5578924  55.0213578  28.1722111  48.6287636  55.6093467
  26.4042147  47.4015328  54.9350965  25.5348341  47.3683959  54.4220864
  26.9167293  46.2214980  55.5770883  27.8666579  46.4528943  56.0589498
  25.9903163  45.6791620  56.6290126  25.0285774  45.4367555  56.1769102
  26.6071511  44.4087946  57.2416222  27.5691188  44.6524509  57.6925665
  25.9386011  44.0116090  58.0054186  26.7511313  43.6615085  56.4612795
  25.7121148  46.7968780  57.6469340  25.2484376  47.6432828  57.1402738
  25.0407214  46.4252001  58.4210050  26.6496338  47.1158566  58.1023587
  27.0855325  45.1579149  54.5301215  26.1701807  44.8939259  53.7481893
  28.2798638  44.5263909  54.4830562  29.0089554  44.7755730  55.1360751
  28.5371756  43.4968365  53.5131885  27.6483901  43.3431518  52.9011913
  29.6971076  43.8017363  52.5464166  30.5901982  44.0545111  53.1179001
  29.8968582  42.9253153  51.9299056  29.4524461  44.9696070  51.5791376
  29.3223602  45.8910211  52.1467419  30.6436338  45.1390603  50.6221280
  30.7788568  44.2249107  50.0440759  30.4509059  45.9712759  49.9450949
  31.5468963  45.3413072  51.1977264  28.1171629  44.8106334  50.8351308
  27.3001301  44.7818734  51.5560537  27.9748335  45.6535726  50.1588933
  28.1281158  43.8835401  50.2620017  28.9501088  42.2531934  54.2347702
  29.5688730  42.3112197  55.2966688  28.5966612  41.0827661  53.6619388
  28.0370159  41.0807053  52.8211697  28.9924097  39.8153899  54.2110751
  29.4810760  39.9721495  55.1727044  27.8122376  38.8546205  54.4439317
  27.3106103  38.6581205  53.4963782  28.1825247  37.9174937  54.8596011
  27.1068092  39.3070404  55.1409154  29.8931981  39.1814367  53.1941383
  29.5614023  39.1293975  52.0091655  31.0644906  38.6773166  53.6420947
  31.2778323  38.6961457  54.6291260  32.0088997  38.1141094  52.7207206
  31.5069020  37.8822287  51.7813971  33.1817072  39.0568623  52.3982249
  33.7204117  39.2944305  53.3155356  33.8580697  38.5692347  51.6961898
  32.7985108  39.9756146  51.9542048  32.6085285  36.8676493  53.2975756
  32.6350428  36.6757361  54.5134100  33.0924827  35.9681913  52.4085544
  33.0227642  36.1499763  51.4174976  33.7084171  34.7492650  52.8670666
  34.2567030  34.9430796  53.7889764  32.6883304  33.6349350  53.1546388
  31.9933351  33.9679392  53.9254754  32.1361609  33.4032221  52.2438601
  33.3140899  32.3297508  53.6460909  33.8598321  31.8576600  52.8291475
  34.0001804  32.5413664  54.4662133  32.2720605  31.3296177  54.1531229
  32.7474902  30.3636359  54.3232544  31.8436508  31.6926955  55.0873280
  31.1252761  31.1196907  53.1617218  30.5157372  30.2754388  53.4839042
  30.5091512  32.0179970  53.1225398  31.6667030  30.8424445  51.8149284
  32.2361060  30.0088310  51.8460483  30.9040182  30.7052346  51.1671743
  32.2300044  31.6237934  51.5111447  34.6262481  34.2185006  51.7969543
  34.3005370  34.2687827  50.6135068  35.8166934  33.7127257  52.2015006
  36.0916540  33.7821131  53.1708726  36.7250938  33.0667646  51.2870668
  36.3213003  33.1182129  50.2759273  38.0837185  33.7059765  51.2727543
  38.5022381  33.6936692  52.2791285  38.9912130  32.9140400  50.3222049
  38.5662119  32.9267375  49.3185546  39.9819433  33.3680925  50.3024515
  39.0710800  31.8838986  50.6693815  37.9240373  35.1865920  50.8905949
  37.2872688  35.6844800  51.6218510  38.9027877  35.6660941  50.8755906
  37.4686822  35.2603995  49.9030196  36.8891810  31.6543467  51.7833826
  37.6127111  31.4190926  52.7511071  36.1197041  30.6992791  51.2069686
  35.4897908  30.9433690  50.4561495  36.1653826  29.3237581  51.6306070
  36.5284787  29.2710213  52.6569984  34.7733560  28.6748649  51.5707267
  34.8441112  27.6325496  51.8816477  34.0948375  29.2070856  52.2374004
  34.1082858  28.6643938  50.2163246  33.4544963  29.6641040  49.5583825
  33.3865445  30.6564720  50.0041268  32.9660267  29.1915079  48.3611134
  32.4567198  29.7358194  47.6796216  33.2915990  27.8519746  48.2547638
  33.0256482  26.9349355  47.2745264  32.4663774  27.2321353  46.3874034
  33.4901622  25.6496642  47.4634848  33.3027249  24.8859400  46.7087050
  34.1954521  25.2983054  48.5970647  34.5505848  24.2754821  48.7228136
  34.4640688  26.2194185  49.5838056  35.0229118  25.9207085  50.4706920
  34.0055806  27.4933712  49.3977760  37.1952450  28.4343632  50.9878660
  37.9906213  27.7943081  51.6753775  37.2272452  28.3920786  49.6418147
  36.6702776  29.0396829  49.1028382  38.0420381  27.4391896  48.9377257
  37.9260095  26.4552114  49.3920642  37.6312012  27.3502997  47.4561193
  36.5474375  27.4323396  47.3735056  38.0999695  28.1616257  46.8992472
  38.0750645  26.0210333  46.8650804  38.0341276  25.8308151  45.6505161
  38.4867959  25.0627708  47.7366670  38.7903417  24.1645753  47.3885223
  38.4873489  25.2532112  48.7285505  39.4628242  27.8971921  49.0082194
  39.7452866  29.0772459  48.8014730  40.4048139  26.9736158  49.2919820
  40.1396908  26.0098374  49.4366921  41.7712867  27.4051817  49.3785432
  41.9105731  28.2970535  48.7675906  42.0155055  27.6342072  50.4158493
  42.6615088  26.3064823  48.8800284  42.5682254  25.1650178  49.3250250
  43.5622484  26.6489488  47.9330807  43.5936907  27.5966320  47.5852188
  44.4935964  25.6967633  47.3934282  44.6634915  24.9020802  48.1198672
  44.0100847  25.0336576  46.0912807  43.7792459  25.8034414  45.3549074
  44.7927846  24.3824329  45.7021955  42.7548259  24.1763361  46.2467517
  42.9706527  23.3301154  46.8990019  41.9561995  24.7762796  46.6830608
  42.3641120  23.6948438  44.8576841  42.7504304  24.2886959  43.8517264
  41.5738107  22.5881701  44.7987089  41.2844584  22.2252319  43.9016846
  41.2803008  22.1349123  45.6522373  45.7335223  26.4539247  47.0234465
  45.6472768  27.6059271  46.5962356  46.9264650  25.8440582  47.2094049
  46.9654205  24.9319104  47.6413409  48.1354435  26.5017910  46.7889236
  47.9237899  27.1371209  45.9288900  48.7883873  27.4040541  47.8558105
  49.5367578  28.0413822  47.3847970  48.0248198  28.0257022  48.3233769
  49.4526154  26.5891613  48.9121878  48.7326514  25.9643906  49.9016034
  47.6463549  26.0515799  49.9229901  49.3716848  25.2256658  50.8712358
  48.7912739  24.7274413  51.6477648  50.7407132  25.1138135  50.8638608
  51.4002927  24.3599514  51.8570032  50.7970050  23.9659982  52.4913883
  51.4676254  25.7442529  49.8834223  52.5544152  25.6614013  49.8722918
  50.8232292  26.4787522  48.9177125  51.4132933  26.9777289  48.1489820
  49.1288437  25.4540312  46.3736580  49.0009871  24.2864121  46.7429603
  50.1426476  25.8470763  45.5694837  50.2029160  26.8085538  45.2661212
  51.1427863  24.9046804  45.1385005  51.2454715  24.1165056  45.8843795
  50.8155033  24.2263304  43.7984688  50.7264163  24.9835612  43.0195176
  51.6132090  23.5304977  43.5385020  49.8744828  23.6832408  43.8858378
  52.4378857  25.6407143  44.9639504  52.4530975  26.8576524  44.7841415
  53.5730371  24.9035418  45.0199343  53.5196810  23.9030535  45.1475127
  54.8647746  25.5258887  44.8998358  54.7532800  26.6088499  44.9533446
  55.8515004  25.1094601  46.0049423  55.8924860  24.0219001  46.0652144
  56.8431697  25.4975750  45.7724370  55.4597234  25.6364368  47.3888919
  55.4296264  26.7258268  47.3682865  54.4766851  25.2513883  47.6599555
  56.4216915  25.2364241  48.5097011  57.4440785  25.4693576  48.2121010
  56.1732154  25.7878249  49.4165176  56.2641981  23.7730395  48.7304622
  55.9916298  23.1943278  47.9488621  56.4873419  23.2437666  49.9677039
  56.8998711  24.0418938  50.9960218  57.0405218  25.0297186  50.8394342
  57.0625028  23.6408308  51.9086000  56.3022277  21.9070374  50.1724178
  56.0017618  21.3190700  49.4081439  56.4665420  21.5118538  51.0872563
  55.4549252  25.1292089  43.5832852  55.3302035  23.9804083  43.1608559
  56.1037363  26.0876822  42.8843553  56.1979637  27.0167926  43.2690305
  56.6537451  25.7727576  41.5979332  56.6306059  24.6935592  41.4466236
  55.9020185  26.4058729  40.4629560  56.3985697  26.1706671  39.5215663
  54.4676681  25.8539414  40.4445619  53.9752447  26.0889656  41.3881634
  53.9135351  26.3081565  39.6231449  54.4955639  24.7727236  40.3093153
  55.9745023  27.9348429  40.6312821  57.0166550  28.2537855  40.6140926
  55.4341414  28.4166240  39.8164222  55.5240919  28.2179130  41.5826509
  58.0536015  26.2684538  41.4976312  58.3768395  27.3658136  41.9499448
  58.9352346  25.4267195  40.9271573  58.6650678  24.4754091  40.7219296
  60.2595199  25.8633416  40.6048413  60.2891438  26.9527887  40.5867695
  61.3523061  25.4121639  41.5855263  61.0459262  25.6470119  42.6048776
  61.5046279  24.3370020  41.4910547  62.6902662  26.1070739  41.3192222
  63.0890792  25.7736790  40.3611529  62.5409973  27.1865165  41.2942301
  63.6452610  25.7365929  42.4411503  63.2814359  25.0209817  43.3734684
  64.9055517  26.2382120  42.3514479  65.5830937  26.0246021  43.0693678
  65.1587024  26.8222529  41.5672843  60.5329439  25.2710582  39.2604973
  60.8489294  24.0872820  39.1410778  60.4185542  26.0962535  38.2049242
  60.2367042  27.0791458  38.3496770  60.5530029  25.5908396  36.8717406
  61.1305937  24.6666253  36.8895174  59.1873913  25.2910543  36.2277602
  58.6159784  26.2150772  36.1396223  59.3385539  24.8620632  35.2371965
  58.3287068  24.3019906  37.0231186  58.7964306  23.3176095  37.0049729
  58.2416362  24.6433467  38.0546207  56.9512489  24.2420762  36.3707336
  56.7817009  24.6090717  35.2104109  55.9345109  23.7665753  37.1361209
  55.0025141  23.7063602  36.7515984  56.1152002  23.4754224  38.0862171
  61.1801373  26.6694849  36.0467560  61.6372851  27.6855665  36.5670550
  61.2470547  26.4421404  34.7191338  60.9276547  25.5618304  34.3407981
  61.7661392  27.4296205  33.8197978  62.2760109  28.2073743  34.3883301
  62.7761152  26.8633509  32.8042719  63.1776636  27.6758735  32.1987431
  63.5900374  26.3710125  33.3364689  62.1366106  25.9208627  31.9551218
  62.7731060  25.5734723  31.3260007  60.5840273  27.9327824  33.0544348
  59.7252793  27.1508876  32.6490787  60.4891678  29.2672892  32.8660856
  61.2115655  29.8794941  33.2174354  59.3540250  29.7983809  32.1639193
  58.7297454  28.9785268  31.8086540  58.4835752  30.7057601  33.0511070
  59.0813214  31.5422475  33.4131672  57.6432310  31.0851304  32.4697295
  57.9104674  29.9846080  34.2741140  57.2655348  29.1691982  33.9465933
  58.7263090  29.5829373  34.8750842  56.9138277  31.0351581  35.3739756
  56.7286028  29.7879382  36.6814243  57.7122802  29.5039495  37.0553605
  56.1357743  30.2013948  37.4973341  56.2264428  28.9089593  36.2772799
  59.8687383  30.6532037  31.0484076  60.0801648  31.8505893  31.2231117
  60.0737030  30.0801376  29.8963005  60.4413117  28.6775438  29.7930026
  59.5420961  28.0737914  29.6705494  60.9637699  28.3706531  30.6990680
  61.3549307  28.5870880  28.5607315  61.1349347  27.6718964  28.0110724
  62.3969703  28.5767632  28.8803377  61.0227377  29.8490139  27.7453960
  60.2294104  29.6233994  27.0327749  61.9112465  30.1786105  27.2068631
  60.5793888  30.8568903  28.8018737  61.5211206  31.3232792  29.0912193
  59.5939144  31.8561550  28.3076964  60.0001128  32.9348479  27.8776981
  58.2978947  31.5051049  28.3350980  58.0230891  30.6188101  28.7339255
  57.2916468  32.3706787  27.8054075  57.5792097  32.6933626  26.8047667
  55.9312278  31.6715395  27.7126897  56.0762709  30.6297327  27.4268567
  55.4325195  31.7160685  28.6808876  55.1257795  32.4086639  26.6606646
  55.6499731  33.4090127  26.1023686  53.9739730  31.9770690  26.3969442
  57.1494769  33.5847316  28.6692392  57.1282999  34.7088834  28.1671454
  57.0722479  33.3889620  30.0016689  57.1253385  32.4534183  30.3785499
  56.9145355  34.5022048  30.8947367  57.8933888  34.9165792  31.1360651
  56.3040031  35.2683626  30.4168749  56.2416111  33.9998466  32.1361533
  55.6732279  32.9098261  32.1609099  56.2913419  34.8178067  33.2032770
  56.7355856  35.7216079  33.1265245  55.7467743  34.5081047  34.4952711
  55.9977957  33.4807585  34.7591787  56.2952058  35.4306536  35.6042849
  55.7862194  35.2131225  36.5432802  57.3651291  35.2599371  35.7235321
  56.1313611  36.9135620  35.3733915  56.9028829  37.7595821  34.6303323
  57.7473134  37.3696541  34.0620075  56.4338015  39.0486409  34.7464014
  56.8282143  39.8595028  34.2913836  55.3380674  39.0411461  35.5869675
  54.5405412  40.0589332  36.0317457  54.7351643  41.0829479  35.7129758
  53.5071172  39.7290851  36.8804865  52.8366976  40.5049589  37.2501586
  53.2977666  38.4253266  37.2785254  52.4738126  38.1863994  37.9509190
  54.1093458  37.4008259  36.8464923  53.9276971  36.3812658  37.1864950
  55.1223277  37.7263350  35.9947028  54.2409657  34.5129271  34.4749196
  53.5968046  33.9332395  35.3501274  53.6505669  35.2381391  33.5090387
  54.2141972  35.7180124  32.8219125  52.2290017  35.3993099  33.3592877
  51.7888997  35.6594188  34.3219677  51.8534026  36.5077052  32.3574683
  52.3299243  36.3075063  31.3978085  50.7713705  36.5294858  32.2277301
  52.2919247  37.9020626  32.8080432  51.9851661  38.0637420  33.8414162
  53.3763520  37.9839233  32.7344537  51.6276809  38.9247478  31.8995081
  50.8858787  38.5049454  30.9733653  51.8577819  40.1431485  32.1221249
  51.5244667  34.1424854  32.9126866  50.3500909  33.9588202  33.2199044
  52.1969067  33.2424733  32.1690916  53.1935534  33.3398614  32.0375205
  51.5260355  32.1262794  31.5452511  50.7480302  32.4963673  30.8775371
  52.4472363  31.2678793  30.7371227  51.8779163  30.4672219  30.2649758
  53.1009490  32.1588113  29.6697906  53.6585429  32.9593979  30.1558459
  53.7801624  31.5604307  29.0625766  52.3285996  32.5896091  29.0326170
  53.4436079  30.6905516  31.5686522  54.0263413  30.1433483  31.0370596
  50.7816569  31.2550781  32.5134550  51.1271739  31.1452357  33.6888837
  49.6975574  30.6163506  32.0085358  49.4579366  30.7222041  31.0330991
  48.8505702  29.7756353  32.8088824  48.7070814  30.2310962  33.7887118
  47.4516103  29.5370822  32.2150967  47.0134044  30.4909934  31.9216206
  47.5326740  28.8908490  31.3410766  46.4961516  28.8680478  33.2045323
  46.8377217  27.8537473  33.4109907  46.4744599  29.4395131  34.1324633
  45.1041254  28.8287941  32.5899217  44.8810634  29.5444104  31.5792680
  44.2391523  28.0882852  33.1340531  49.5010735  28.4458145  33.0251604
  50.2529717  27.9575648  32.1841786  49.2156608  27.8376963  34.1955094
  48.5762228  28.2703757  34.8466682  49.7698120  26.5807827  34.5995075
  50.5207628  26.2646582  33.8754651  50.4200076  26.6923050  35.9557499
  49.6852763  27.0347752  36.6844366  50.9475341  25.3057320  36.3511699
  51.6762374  24.9697123  35.6134823  51.4226132  25.3628827  37.3305240
  50.1188016  24.5988059  36.3906290  51.4968515  27.7939289  35.9997619
  51.0786342  28.7268537  35.6218117  51.8302681  27.9359572  37.0277507
  52.7422963  27.5017911  35.1695904  52.4615931  27.3779653  34.1236588
  53.4435152  28.3312363  35.2613072  53.2132258  26.5870667  35.5295967
  48.6084280  25.6567298  34.8178072  47.7164828  25.9678212  35.6071391
  48.5995804  24.4870162  34.1447888  49.3594142  24.2581147  33.5200036
  47.5142981  23.5571206  34.3078762  46.5654974  24.0880215  34.2302830
  47.4889045  22.4264219  33.2563171  47.3799170  22.8574653  32.2611174
  48.4196436  21.8613980  33.3070396  46.3992898  21.5467001  33.5016895
  46.3957757  20.8497726  32.8414778  47.6494622  22.9071559  35.6458704
  48.7457754  22.7830116  36.1892916  46.5026879  22.4820316  36.2097391
  45.6267740  22.5951071  35.7197505  46.4326389  21.8588983  37.5000298
  46.9129308  22.4992324  38.2398885  44.9865410  21.6106004  37.9591183
  44.4261444  21.1341821  37.1547052  44.9890927  20.9604725  38.8340053
  44.3754337  22.9632758  38.3039024  45.0784054  23.7756585  38.9625177
  43.2032515  23.2031049  37.9057807  47.1382225  20.5399021  37.4280111
  47.6999036  20.0677029  38.4143083  47.1264891  19.9077027  36.2412456
  46.6820009  20.3392330  35.4435540  47.7351915  18.6215352  36.0744360
  47.2447160  17.8994490  36.7272181  47.6260115  18.1072884  34.6286158
  48.2130828  18.7469475  33.9696145  48.0051286  17.0867083  34.5758286
  46.1843377  18.1037059  34.1242580  45.9262131  19.0955637  33.7531912
  46.0826426  17.3769902  33.3182528  45.3052581  17.7256073  35.3020698
  44.5739211  18.5588315  35.8353329  45.3898496  16.4419763  35.7361489
  44.8260361  16.1379957  36.5170533  46.0162097  15.7968175  35.2762093
  49.1901425  18.7609074  36.3906480  49.8161366  17.8493348  36.9291196
  49.7608507  19.9183348  36.0241035  49.2063721  20.6365864  35.5805181
  51.1437365  20.2356971  36.2153029  51.7590698  19.4073609  35.8641288
  51.5796628  21.4966760  35.4538080  50.8963513  22.3144492  35.6827876
  52.5900197  21.7728435  35.7554874  51.5824903  21.3016382  33.9349405
  50.5950030  20.9758399  33.6080995  51.8334380  22.2437720  33.4475892
  52.7715126  20.0631165  33.3254202  51.8737483  18.5848113  33.8844999
  50.8916323  18.5553998  33.4126079  52.4354490  17.6921857  33.6091592
  51.7550375  18.6190961  34.9674743  51.5001672  20.4281196  37.6657331
  52.6523642  20.2275545  38.0416077  50.5587843  20.8743253  38.5230800
  49.6007233  20.9676126  38.2172752  50.9541039  21.2089814  39.8678538
  52.0407491  21.1757720  39.9465846  50.4991188  22.6114882  40.2967133
  49.4109291  22.6662379  40.2659773  50.8439462  22.8115121  41.3112007
  51.0420147  23.7333342  39.3964720  50.6795082  23.5905064  38.3784886
  50.5812987  25.1109660  39.8929288  50.9443985  25.2720503  40.9079703
  50.9797056  25.8857202  39.2378497  49.4921983  25.1546945  39.8859737
  52.5674597  23.6380282  39.2220489  52.8225672  22.6809354  38.7670841
  52.9115368  24.4484215  38.5794177  53.0506759  23.7171013  40.1958808
  50.3990191  20.2690238  40.8999437  49.4217413  19.5556455  40.6778502
  51.0599692  20.2474548  42.0795961  51.9021596  20.7925407  42.1966282
  50.6012123  19.4660202  43.1887792  49.8883230  18.7197878  42.8380297
  51.7376999  18.7212933  43.9127445  52.3495001  18.1923427  43.1819839
  52.3562077  19.4380715  44.4529085  51.2535600  17.6863046  44.9297701
  50.2742587  17.3126907  44.6306338  51.9608746  16.8579789  44.9707797
  51.1601189  18.3593849  46.2928763  51.7789279  19.4439825  46.4681143
  50.4695990  17.7899190  47.1786850  49.9809543  20.4525674  44.1310894
  50.6620031  21.3192719  44.6770170  48.6596306  20.3269815  44.3552946
  48.1560490  19.5373658  43.9771247  47.9413326  21.2986976  45.1272018
  48.4662542  22.2532478  45.0899132  46.5108498  21.5312097  44.6145887
  45.9702290  20.5848006  44.6028272  45.9984358  22.2336093  45.2719825
  46.4432403  22.1112856  43.1881246  46.9250158  21.4240341  42.4926545
  44.9865697  22.3183923  42.7449072  44.4937662  23.0113252  43.4268805
  44.9682862  22.7284579  41.7351485  44.4629033  21.3625125  42.7578520
  47.2945066  23.3842653  43.0565778  48.3346031  23.1516615  43.2850381
  47.2233537  23.7659152  42.0380583  46.9301091  24.1392540  43.7532165
  47.8320024  20.8537727  46.5509120  47.7682397  19.6657063  46.8547782
  47.8299025  21.8450771  47.4682647  47.9065383  22.8075661  47.1718835
  47.7221693  21.6023413  48.8769091  47.3862205  20.5791456  49.0451592
  49.0588406  21.7868187  49.6097521  49.5439010  22.6974243  49.2581655
  48.8784573  21.8626292  50.6820462  50.0389926  20.6342732  49.3921059
  49.8130348  19.8278250  50.0897341  49.9469446  20.2664225  48.3701886
  51.5019784  21.0216772  49.6048494  51.5734792  21.7371873  50.4240148
  52.0822539  20.1317852  49.8487185  51.9759879  21.6290135  48.3292356
  51.5253070  21.3544984  47.4680576  52.9963530  22.5352983  48.3293300
  53.5526024  22.9319384  49.5111850  53.2065527  22.5528725  50.3810462
  54.3077116  23.6026912  49.5104501  53.4583240  23.0395673  47.1482794
  53.0429320  22.7398541  46.2778074  54.2135315  23.7102069  47.1499983
  46.7612159  22.6078911  49.4269431  46.5590366  23.6722076  48.8434007
  46.1255145  22.2820254  50.5677574  46.3257710  21.4036237  51.0242744
  45.1589922  23.1691742  51.1524210  44.5062173  23.5611151  50.3724425
  44.2711510  22.4825778  52.2018687  43.9151614  21.5297630  51.8100593
  44.8489846  22.3084869  53.1095584  43.0943424  23.3959014  52.5002186
  42.8823389  24.3518082  51.7084580  42.3928560  23.1514023  53.5189270
  45.8820756  24.2891765  51.8402722  47.0093911  24.1207176  52.2995680
  45.2413399  25.4771389  51.9273534  44.3285637  25.5903780  51.5100809
  45.8621764  26.5739071  52.6135491  46.9201031  26.3578612  52.7625941
  45.7789853  27.9170685  51.8682125  46.2214382  27.8115286  50.8776591
  44.7349622  28.2143236  51.7694438  46.5202978  29.0605389  52.5873998
  46.1006343  29.1959616  53.5842168  48.0226766  28.7545907  52.7273695
  48.4616049  28.6263518  51.7379275  48.5161734  29.5809831  53.2388745
  48.1554198  27.8395223  53.3045433  46.2503010  30.4133481  51.9085958
  45.1812368  30.6247643  51.9310564  46.7869415  31.2000527  52.4388920
  46.5910337  30.3756845  50.8739066  45.1736496  26.7171076  53.9307053
  43.9665839  26.9540888  53.9873539  45.8959767  26.5537285  55.0065849
  46.9753001  25.5817385  55.0583376  47.9145054  26.0663984  54.7916949
  46.7715156  24.7739646  54.3554348  46.9989157  25.0666788  56.5117725
  48.0311270  24.9866174  56.8526962  46.5244288  24.0864700  56.5581875
  46.2049395  26.1195062  57.3086353  46.8876332  26.8801507  57.6873809
  45.6989025  25.6373171  58.1450083  45.2322844  26.6688594  56.2693320
  44.4120704  25.9524963  56.3159292  44.7162845  28.0393175  56.5346218
  45.4390656  28.8697931  57.0858302  43.4379270  28.2673272  56.1925010
  42.9064384  27.5509114  55.7188257  42.7879329  29.5059229  56.4772297
  43.3191307  30.0198585  57.2783529  42.7153997  30.4690211  55.3245698
  42.1129061  31.3317988  55.6086762  44.1508183  30.9088153  54.9873094
  44.7439150  30.0361981  54.7136745  44.1300397  31.6096061  54.1527070
  44.5967865  31.3926301  55.8562943  41.9326749  29.8648931  54.1482602
  42.5265033  29.0790838  53.6813849  40.9957767  29.4436061  54.5127301
  41.5792363  30.8731729  53.0553814  42.4940261  31.3024164  52.6467133
  41.0279603  30.3702679  52.2608497  40.9633010  31.6669403  53.4780595
  41.4086460  29.1394135  56.8924169  40.8302336  28.1779230  56.3839377
  40.8516543  29.9049980  57.8486499  41.3574991  30.6961543  58.2205272
  39.5448954  29.5993854  58.3383438  39.3800247  28.5230975  58.2881325
  39.3248103  30.0335541  59.7973904  38.3253291  29.7394041  60.1177220
  40.0664116  29.5532949  60.4357309  39.4541133  31.4418232  59.9136316
  39.3150029  31.7015916  60.8272883  38.5424962  30.3225276  57.4968225
  38.6494583  31.5155930  57.2176306  37.5066417  29.5612205  57.1236442
  37.4392811  28.6066241  57.4466123  36.3807097  29.8558934  56.2874916
  36.7296586  30.2479592  55.3321811  35.8054286  28.9457535  56.1177968
  35.4723277  30.8765391  56.9106172  34.4779465  31.2389635  56.2974649
  35.6862596  31.2618312  58.1810101  36.5156093  30.9549248  58.6689523
  34.7632968  32.1151969  58.8992188  33.8067177  31.6045497  59.0101016
  35.2795038  32.4741359  60.3028534  36.2129088  33.0302996  60.2160424
  34.5388677  33.0863838  60.8173538  35.5448206  31.2334412  61.1572120
  34.5962047  30.7806720  61.4457059  36.1301537  30.5149262  60.5834321
  36.3188569  31.5220578  62.4452405  37.3060031  31.9119006  62.1969181
  35.7766144  32.2584707  63.0383413  36.5238566  30.2880927  63.3261050
  36.7003860  30.6009358  64.3552149  35.6338952  29.6600713  63.2853980
  37.6866796  29.5066170  62.8541765  38.5166142  30.0808566  62.8936379
  37.8095871  28.6962465  63.4443402  37.5282159  29.2088867  61.9021549
  34.4118839  33.3976606  58.1799187  35.2556742  34.1187128  57.6526609
  33.1290500  33.6984214  58.1919987  32.1313584  32.6406041  58.2483205
  31.8689791  32.4428783  59.2876289  32.5360182  31.7344181  57.7975696
  30.9220923  33.1665635  57.4538212  30.0005029  32.8612967  57.9493858
  30.9440078  32.7566700  56.4440646  31.1018308  34.6956164  57.4509679
  30.5852196  35.1243020  58.3097114  30.6845590  35.1093096  56.5329037
  32.6157812  34.8801576  57.5352578  32.9099510  34.8699236  56.4857542
  33.0210517  36.1444648  58.2331569  33.1671127  36.1371162  59.4553546
  33.2006141  37.2411840  57.4691449  33.0600787  37.1893603  56.4703135
  33.5904821  38.5070781  58.0184465  33.3990551  38.5125673  59.0914911
  35.0874963  38.8335110  57.8145959  35.3031844  39.8214015  58.2215974
  35.6955096  38.0888203  58.3282646  35.4536181  38.8272181  56.3657760
  35.6534900  37.6379374  55.7046431  35.5372626  36.6930583  56.2354863
  36.0002751  37.6219084  54.3744077  36.1441466  36.6716985  53.8601092
  36.1661059  38.8030157  53.6909382  36.4397283  38.7884109  52.6359418
  35.9845532  39.9966076  54.3470890  36.1160947  40.9376424  53.8130006
  35.6370111  40.0069490  55.6770460  35.5065512  40.9615488  56.1867708
  32.7446479  39.5609573  57.3722335  32.0072359  39.2725470  56.4330211
  32.8075098  40.8101659  57.8835144  33.4571517  41.0189630  58.6281412
  31.9508357  41.8433819  57.3692428  31.3214159  41.4343006  56.5789375
  31.0239648  42.4454642  58.4365179  31.6235072  42.8635951  59.2451060
  30.4178226  43.2333756  57.9894302  30.0597792  41.4407369  59.0664370
  29.4211957  41.0148608  58.2925238  30.6273701  40.6441399  59.5474525
  29.2243980  42.1925316  60.0914531  29.1830968  43.4218316  60.0965129
  28.5352437  41.4368998  60.9873799  27.9649528  41.8862887  61.6894621
  28.5966925  40.4295868  60.9468086  32.7793944  42.9837721  56.8652360
  33.8587181  43.2663827  57.3848489  32.2727335  43.6673817  55.8175921
  31.4063344  43.3701202  55.3920476  32.9277484  44.8223168  55.2727441
  33.8806837  44.9732699  55.7799194  33.2129681  44.7094045  53.8047105
  32.2838607  44.5202944  53.2670330  33.8341371  46.0333523  53.3400759
  34.7575049  46.2148669  53.8901167  34.0519874  45.9785267  52.2734756
  33.1347937  46.8484642  53.5261149  34.1162192  43.4970246  53.5242942
  35.1296371  43.7122177  53.8630817  33.7327657  42.6267018  54.0568364
  34.1968018  43.1290653  52.0437449  34.5972711  43.9720304  51.4805984
  34.8503096  42.2657440  51.9184323  33.2003986  42.8865167  51.6743525
  31.9842196  45.9707936  55.4631655  30.7971692  45.8674329  55.1555796
  32.4954522  47.0964158  56.0015388  33.4774114  47.1447361  56.2328853
  31.6801822  48.2505436  56.2630075  30.6279655  47.9681809  56.2282154
  31.9691418  48.8570022  57.6457935  31.7287938  48.1284248  58.4200720
  33.0239598  49.1233322  57.7130789  31.1840072  50.1218726  57.9874491
  31.6336163  50.9767646  57.4823627  30.1508344  50.0086377  57.6590684
  31.1820556  50.3988823  59.4887428  30.4818935  49.7248113  59.9822003
  32.1830527  50.2392016  59.8894999  30.7670327  51.8103554  59.7047840
  29.8249682  52.0787479  59.4586553  31.6715666  52.6865248  60.2255954
  32.9321535  52.2539011  60.5254276  33.1847962  51.2901725  60.3595995
  33.6058829  52.8997047  60.9115961  31.3203089  53.9827601  60.4673907
  30.3829937  54.2960331  60.2590633  31.9992114  54.6230982  60.8535994
  31.9701719  49.2623172  55.1992622  33.1298539  49.5159036  54.8756395
  30.9080614  49.8659235  54.6202418  29.9746153  49.6771660  54.9566182
  31.0716132  50.7809095  53.5248800  32.1194099  50.8066212  53.2256140
  30.2350430  50.3781940  52.2953661  29.1973509  50.2297198  52.5941130
  30.2873022  51.1674165  51.5453681  30.7022471  49.0848891  51.6245651
  31.0105398  48.3700899  52.3875320  29.8848240  48.6621181  51.0404538
  32.1091306  49.2850293  50.4922596  31.0662578  49.8260689  49.1060755
  30.5305091  50.7330488  49.3861824  31.6923283  50.0282502  48.2370191
  30.3494662  49.0419153  48.8623251  30.6259650  52.1498635  53.9349501
  29.7312203  52.3106519  54.7637685  31.2903517  53.1788378  53.3661432
  32.0503381  52.9971604  52.7262104  30.9565156  54.5467546  53.6370804
  29.9402611  54.6028742  54.0271785  31.9045982  55.1761702  54.6733354
  31.8575040  54.6076638  55.6021420  32.9247724  55.1606685  54.2897935
  31.6015931  56.6297414  55.0394292  32.4433583  57.0492541  55.5903749
  31.4391149  57.2077911  54.1297251  30.3622932  56.8135225  55.9114346
  29.4867388  56.4353533  55.3837117  30.4890294  56.2641028  56.8442665
  30.0824662  58.2711963  56.2743757  30.9013437  58.6589240  56.8803521
  29.9939553  58.8625318  55.3630101  28.8204680  58.3674623  57.0419832
  28.8992815  57.8230260  57.8890235  28.6427515  59.3333180  57.2778639
  28.0583347  58.0117228  56.4827863  31.1552437  55.3006719  52.3566524
  32.2633631  55.3605465  51.8275472  30.0758296  55.9030539  51.8245478
  29.1735896  55.8063148  52.2680617  30.1565154  56.6935472  50.6278707
  29.1567208  57.0150649  50.3360894  31.0185086  57.9592640  50.7807851
  31.9639699  57.7002065  51.2573261  31.2131820  58.3878615  49.7976745
  30.3597025  59.0146882  51.6168690  29.3816758  59.8582821  51.1398135
  29.0107993  59.8660123  50.2004038  29.0226541  60.6640487  52.1700891
  28.2531788  61.4225395  52.0262195  29.6995521  60.3988450  53.2730225
  30.5416584  59.3579561  52.9203905  31.1948677  58.9887901  53.7110454
  30.7139007  55.9027390  49.4818493  31.4013513  56.4589528  48.6272811
  30.4207469  54.5896027  49.4120804  29.9127906  54.1449609  50.1633288
  30.8338960  53.8252682  48.2646230  30.1939732  52.9489247  48.1615697
  30.7528617  54.4410449  47.3688821  32.2569450  53.3572099  48.3868981
  32.7899930  52.7974275  47.4291871  32.9116887  53.5679117  49.5472176
  32.4468215  54.0369491  50.3114181  34.2767052  53.1326427  49.7213299
  34.6312829  52.6697645  48.8003969  35.2589300  54.2718879  50.0657915
  34.8536268  54.8666737  50.8843624  36.2173475  53.8478466  50.3653327
  35.5471883  55.2488886  48.9053722  35.8921701  54.6893928  48.0358593
  34.3007887  56.0459818  48.4951873  33.9441852  56.6268898  49.3457628
  34.5528594  56.7194047  47.6760032  33.5191646  55.3583615  48.1721664
  36.7417017  56.1560424  49.2296311  37.6280442  55.5443173  49.3978241
  36.9214066  56.8333494  48.3947283  36.5253151  56.7357209  50.1269876
  34.3258606  52.1434924  50.8483820  33.3277895  51.9197421  51.5311366
  35.5019001  51.5083747  51.0681584  36.3074018  51.7259398  50.4990077
  35.5777291  50.5289836  52.1172727  34.5722520  50.2052450  52.3861748
  36.3597799  49.2991179  51.7369627  36.0792387  48.9860951  50.7312721
  37.8695401  49.5826710  51.7638672  38.1642573  49.8897300  52.7673398
  38.4142270  48.6803695  51.4858942  38.1027666  50.3793685  51.0574837
  35.9613111  48.1433971  52.6564219  36.4159327  48.2851161  53.6368992
  34.8765154  48.1180305  52.7597379  36.4113561  46.7882501  52.1247292
  37.4969061  46.7780523  52.0268658  36.1020769  46.0049287  52.8167214
  35.9574902  46.6109678  51.1497028  36.1842751  51.1761485  53.3351502
  37.2706906  51.7541392  53.2857936  35.3937575  51.2317802  54.4305259
  34.4584953  50.8518630  54.3981592  35.8114602  51.8160092  55.6803607
  36.3674806  52.7330553  55.4855097  34.6089046  52.1638208  56.5855453
  33.8295686  52.6379666  55.9889547  34.2167877  51.2519639  57.0359468
  34.9210145  53.1216656  57.7381058  34.2327114  52.9354293  58.5625181
  35.9446234  52.9619075  58.0769333  34.7977485  54.6092165  57.3846489
  33.7734422  54.8278085  57.0827995  35.0561568  55.2125934  58.2548563
  35.7300530  54.9152007  56.2638688  36.3761041  54.1986364  55.9651163
  35.7026914  56.1409134  55.6613254  34.8472785  57.1073940  56.1047723
  34.2318633  56.9148036  56.8821223  34.8334504  58.0109265  55.6536210
  36.5389796  56.4046245  54.6163797  37.1763882  55.6917695  54.2913442
  36.5170156  57.3115501  54.1724175  36.7068754  50.9250718  56.5015557
  37.8333681  51.2934699  56.8356919  36.2179473  49.7021818  56.8265348
  35.3409836  49.3887470  56.4356470  36.9278203  48.8290869  57.7266013
  37.9793606  48.7903980  57.4422329  36.8615821  49.2870729  59.2039199
  37.4360255  48.5990931  59.8242407  37.2785051  50.2902467  59.2929011
  35.4254853  49.3227418  59.7431886  34.4970333  48.7611914  59.1025950
  35.2428785  49.9263219  60.8361094  36.3706559  47.4374746  57.6215484
  35.3548001  47.2124481  56.9634260  37.0384799  46.4589079  58.2763302
  37.8632851  46.6832445  58.8143538  36.6034903  45.0866942  58.2294410
  35.7200645  45.0064875  57.5960178  37.6762574  44.1367901  57.6609888
  38.5375545  44.1193916  58.3287940  37.2634885  43.1316415  57.5749770
  38.2199399  44.5013082  56.2644413  38.6536809  45.5009029  56.2923724
  39.3030708  43.5039138  55.8226668  38.8793753  42.5004004  55.7834022
  39.6717774  43.7809701  54.8350454  40.1271565  43.5221528  56.5358642
  37.0966400  44.6426747  55.2234077  36.4088382  45.4288579  55.5347663
  37.5275632  44.8998568  54.2558005  36.5563048  43.6996384  55.1408285
  36.3728805  44.6192320  59.6387179  36.9978468  45.1085610  60.5791939
  35.4418787  43.6574612  59.8180378  34.9029725  43.3234180  59.0318475
  35.1961939  43.0907273  61.1160858  35.8304012  43.5824064  61.8537388
  33.7778342  43.2359342  61.5819255  33.1005144  42.9074767  60.7936019
  33.5985657  42.3613504  62.8357097  34.2862664  42.6944146  63.6130362
  32.5736671  42.4482459  63.1964490  33.8086298  41.3211473  62.5868126
  33.4500854  44.7228776  61.8076339  32.4589949  44.8136017  62.2521667
  34.1897879  45.1608499  62.4777981  33.4495775  45.5570868  60.5276711
  32.7036042  45.1635686  59.8371878  33.2103693  46.5928786  60.7685323
  34.4343973  45.5108148  60.0628178  35.5050236  41.6287224  61.0178220
  34.9366199  40.9211534  60.1831853  36.4240669  41.1408350  61.8774541
  36.8346602  41.7454762  62.5745352  36.8359262  39.7699878  61.8242364
  36.1710287  39.2157635  61.1617820  38.2427560  39.6168116  61.3083013
  38.9288437  40.1647586  61.9541627  38.6172928  38.1258476  61.3033432
  37.9289753  37.5799274  60.6581370  39.6348216  38.0075363  60.9308674
  38.5540188  37.7314233  62.3175067  38.3483512  40.3015824  59.9300773
  38.1065380  41.3597109  60.0300399  39.3637752  40.1959708  59.5481611
  37.6494574  39.8336194  59.2367816  36.8039605  39.2113459  63.2164316
  36.9185108  39.9375323  64.2042269  36.6336895  37.8791897  63.3160942
  36.5198004  37.3208517  62.4821949  36.6050539  37.1953468  64.5774665
  35.8212788  37.6207180  65.2042480  36.3252535  35.6983229  64.4135272
  35.3527232  35.5595195  63.9412798  37.0986645  35.2497560  63.7900505
  36.3280803  35.0461972  65.7819048  35.7759463  35.6531885  66.7393930
  36.9046629  33.9304049  65.8854905  37.9687954  37.3251680  65.1895291
  38.9713442  37.4253214  64.4873388  38.0254402  37.3359721  66.5354168
  37.1798477  37.2291667  67.0773262  39.2447122  37.4940235  67.2868086
  39.7519351  38.4052502  66.9698071  39.0096249  37.5955961  68.8035162
  38.4620338  36.7177278  69.1464310  39.9692628  37.6483477  69.3177267
  38.2047535  38.8196362  69.2355783  38.7189768  39.7253017  68.9139492
  37.2149303  38.7833946  68.7805633  38.0201054  38.8997428  70.7519767
  38.9930350  39.0054614  71.2319043  37.3987687  39.7608919  70.9978678
  37.3583200  37.6383154  71.1884063  36.9353808  37.0481081  70.4863542
  37.3301877  37.2975917  72.5110968  37.8673186  38.1348943  73.4419635
  38.2856217  39.0068955  73.1508683  37.8448075  37.8798673  74.4189763
  36.7573848  36.1195088  72.8994349  36.3562817  35.5039433  72.2064013
  36.7376208  35.8694816  73.8777980  40.1441504  36.3103215  67.0810182
  41.3669208  36.4358093  67.0513438  39.5361516  35.1264867  66.9138492
  38.5302828  35.0821813  66.8340687  40.1639386  33.8352206  66.8280568
  40.8201084  33.6919046  67.6865443  39.1586970  32.6726806  66.8137658
  38.4290588  32.8323209  66.0198877  39.6878720  31.7362427  66.6372501
  38.4554181  32.6246559  68.1625024  39.0296776  33.1451897  69.1564956
  37.3259298  32.0698533  68.2108376  40.9881909  33.7039654  65.5803260
  41.4318583  32.6021728  65.2743319  41.1161415  34.7561779  64.7487982
  40.7065487  35.6462652  64.9939072  41.8385668  34.6179364  63.5039766
  41.9071629  33.5630342  63.2383172  41.1628465  35.3398407  62.3778637
  41.0497591  36.3926704  62.6364370  42.0234174  35.2055325  61.1153127
  42.1361211  34.1513238  60.8622462  41.5409730  35.7274695  60.2889171
  43.0055843  35.6422238  61.2962841  39.7356571  34.7901682  62.2291868
  39.1852807  34.9513311  63.1561249  39.2302707  35.3060646  61.4127708
  39.7775849  33.7226344  62.0130516  43.2469721  35.1606082  63.5809378
  43.5422168  36.1164875  64.2986503  44.1308906  34.5427154  62.8205618
  43.9880192  33.1204629  62.5419680  43.4360353  32.9855526  61.6117996
  43.4461045  32.6424853  63.3580347  45.4196338  32.5698116  62.4281626
  45.4612429  31.8261588  61.6323308  45.7077331  32.1074061  63.3722396
  46.2767822  33.8076646  62.1146254  46.3541901  33.9325560  61.0345749
  47.2730444  33.6768648  62.5370620  45.5163637  34.9559564  62.7736570
  45.9290576  34.9604824  63.7824987  45.6754701  36.2491509  62.0311854
  44.8358496  36.5593681  61.1874067  46.7464366  37.0117191  62.3298281
  47.4205749  36.6913060  63.0102493  46.9891636  38.2895147  61.7177193
  46.1221447  38.9336719  61.8641395  48.1829725  39.0018079  62.2856540
  48.2629757  39.9921713  61.8374574  48.0027239  39.1302830  63.8040846
  47.9195733  38.1373260  64.2459240  48.8631579  39.6461474  64.2302729
  47.0972189  39.6987651  64.0161912  49.3743358  38.2851377  61.9962267
  50.1269002  38.7529670  62.3655274  47.2729310  38.1222498  60.2577284
  46.8211592  38.9162750  59.4344003  48.0454718  37.0822922  59.8992010
  48.3479585  36.4146855  60.5941133  48.4521853  36.9011729  58.5352637
  48.9105625  37.8191055  58.1673106  49.4777261  35.7640761  58.3491484
  49.7309230  35.6717220  57.2929944  50.3785928  35.9895755  58.9198403
  49.0380200  34.3927764  58.7921265  49.1107134  33.8165167  60.0262170
  49.5076082  34.3820620  60.8692668  48.6320847  32.5281557  59.9725189
  48.5741837  31.8909410  60.7539947  48.2480361  32.2591906  58.6774608
  47.7195970  31.1316598  58.1135083  47.5384892  30.2490123  58.7268859
  47.4362715  31.1695205  56.7668580  47.0156295  30.2932579  56.2735792
  47.6734781  32.3014006  56.0150059  47.4382611  32.3079089  54.9507080
  48.2068631  33.4407980  56.5781081  48.3871451  34.3208140  55.9607177
  48.4859225  33.4012285  57.9102024  47.2567271  36.6678820  57.6650194
  47.2037940  37.1643641  56.5415367  46.2594725  35.9047214  58.1479420
  46.3348517  35.4993731  59.0699565  45.1014628  35.6850333  57.3290162
  45.4018956  35.2149053  56.3926301  44.0332452  34.7790529  57.9557121
  44.4627246  33.7985264  58.1611733  43.6803184  35.2228530  58.8866171
  42.8338234  34.5965964  57.0203437  42.3979321  35.5695716  56.7935860
  43.1623328  34.1218444  56.0957945  41.8037071  33.7200668  57.7104584
  42.1166303  33.1950123  58.8113848  40.6872516  33.5663300  57.1445556
  44.4332818  36.9989671  57.1010292  43.9337334  37.2669124  56.0094804
  44.4021954  37.8568790  58.1391967  44.8381733  37.6058500  59.0149865
  43.7531105  39.1287006  58.0120260  42.7091156  38.9785058  57.7370437
  43.7695320  39.9444246  59.2728776  44.7946238  40.0405721  59.6307068
  43.1875913  41.3292938  58.9452675  42.1663807  41.2178993  58.5808213
  43.1867730  41.9455800  59.8443177  43.7964653  41.8076062  58.1780704
  42.9791899  39.1971977  60.3620100  43.4408847  38.2270354  60.5456535
  42.9853983  39.7819108  61.2818859  41.9508074  39.0527413  60.0308565
  44.4495252  39.9226012  56.9503017  43.8101190  40.6402656  56.1820677
  45.7898245  39.8265271  56.8854664  46.2843385  39.2218662  57.5257328
  46.5332682  40.5758697  55.9129490  46.3119727  41.6373072  56.0246546
  48.0542824  40.3908936  56.0631405  48.2988948  39.3300709  56.0091104
  48.5664214  40.9226235  55.2612197  48.4539521  40.9603880  57.4187803
  48.1278009  42.1002484  57.7482429  49.1688807  40.1389096  58.2347744
  49.4601497  40.4652121  59.1451528  49.4050249  39.2065888  57.9263678
  46.1444867  40.1183060  54.5362383  45.9651881  40.9327414  53.6327179
  45.9905768  38.7953254  54.3392915  46.0999753  38.1536957  55.1115889
  45.6705521  38.2724640  53.0392668  46.4034551  38.6263976  52.3142265
  45.6732416  36.7716794  52.9959150  45.0255110  36.3838054  53.7821078
  45.1528122  36.3386580  51.6158169  45.8040040  36.7397038  50.8391496
  45.1437291  35.2503695  51.5554322  44.1411553  36.7184199  51.4728814
  47.0790992  36.2326910  53.3137466  47.7491922  36.4514575  52.4823519
  47.4557318  36.7098026  54.2185183  47.1225524  34.7242666  53.5455474
  46.7731426  34.2084846  52.6511305  48.1458986  34.4190362  53.7639418
  46.4796798  34.4668295  54.3872961  44.3160210  38.7726403  52.6276843
  44.1105702  39.1571690  51.4761694  43.3494246  38.7770881  53.5628275
  43.5516966  38.4585940  54.4997093  42.0231052  39.2294230  53.2545276
  41.6225176  38.6446285  52.4264913  41.0582191  39.0878410  54.4385168
  41.5354781  39.4632248  55.3437295  40.1529875  39.6619305  54.2408376
  40.6376960  37.6321595  54.7033805  41.5263613  37.0078380  54.7961030
  39.8233052  37.5146898  55.9949371  38.9243934  38.1259908  55.9151409
  39.5413278  36.4738609  56.1538857  40.4237093  37.8604882  56.8363876
  39.8716309  37.0592585  53.5011415  40.5091225  37.0856231  52.6173944
  39.5840090  36.0289298  53.7104202  38.9774945  37.6561933  53.3214532
  42.0712767  40.6729823  52.8703477  41.3670306  41.0984098  51.9556440
  42.8966460  41.4806347  53.5586356  43.4702877  41.1036134  54.2995067
  42.9289291  42.8690302  53.2059917  41.9099313  43.2456954  53.1173021
  43.6588747  43.7512740  54.2426306  43.8082923  44.7491518  53.8303036
  43.0581395  43.8196675  55.1495703  45.0384343  43.2853206  54.6987819
  44.9739301  42.2603610  55.0640186  45.7328825  43.3284688  53.8597455
  45.5978774  44.1600923  55.8272143  46.6209596  43.8568274  56.0495476
  45.5885487  45.2048033  55.5164226  44.7725093  44.0366128  57.1133505
  43.8208923  44.5526477  56.9859393  44.5885006  42.9839049  57.3279338
  45.4888782  44.6369870  58.2593978  45.6586379  45.6154182  58.0751322
  44.9271749  44.5440034  59.0936301  46.3700411  44.1615446  58.3920836
  43.4419835  43.0204100  51.8074423  42.9533620  43.8573652  51.0513609
  44.4186415  42.1853746  51.4057061  44.7830262  41.4910835  52.0423251
  44.9552522  42.2670341  50.0743889  45.3237574  43.2764918  49.8919107
  46.1214201  41.2926924  49.8410741  46.9257112  41.5131318  50.5429442
  45.7770113  40.2698361  49.9935455  46.6111475  41.4264235  48.5144995
  47.3383356  40.8145854  48.3786634  43.8865319  41.9200692  49.0770197
  43.7690023  42.5651331  48.0354745  43.0780014  40.8807610  49.3688017
  43.1691203  40.4030557  50.2540107  42.0781969  40.4320206  48.4386141
  42.5425406  40.2348242  47.4723855  41.3935664  39.1706630  48.8854409
  41.0580876  39.2843279  49.9162825  40.1884628  38.9243683  47.9622545
  40.5336332  38.8185208  46.9337827  39.6758269  38.0125163  48.2685731
  39.5005984  39.7672588  48.0291685  42.3953100  38.0069901  48.9262361
  42.6579647  37.7171615  47.9088313  43.2941129  38.3190992  49.4580638
  41.8773366  36.7554188  49.6252109  40.9887100  36.3918783  49.1091868
  42.6475051  35.9842747  49.6085847  41.6248559  36.9938170  50.6584194
  41.0194364  41.4776558  48.2488049  40.6331622  41.7781973  47.1208493
  40.5248327  42.0596582  49.3556646  40.9156948  41.8382973  50.2602784
  39.4417128  43.0050914  49.3251795  38.6393209  42.6189981  48.6965315
  38.8541355  43.2887389  50.6810376  38.7163388  42.3520045  51.2210746
  39.8012805  44.1986321  51.4746273  39.9395280  45.1369149  50.9373992
  39.3729244  44.4021875  52.4560430  40.7651223  43.7040258  51.5949408
  37.4452183  43.8675093  50.4819242  36.8268235  43.1447290  49.9496850
  36.9990322  44.0811899  51.4531905  37.5086374  44.7878770  49.9014055
  39.8561997  44.3130807  48.7140088  39.0303895  45.0379169  48.1623830
  41.1506048  44.6588559  48.8023593  41.8201147  44.0130323  49.1957654
  41.6392758  45.9324893  48.3537475  41.1708002  46.7270477  48.9345288
  42.7202887  45.9748502  48.4868489  41.3185073  46.1355315  46.9023635
  41.2094879  47.2704880  46.4435015  41.2171534  45.0435943  46.1275147
  41.3090842  44.1243656  46.5357638  40.9786446  45.0898018  44.7075991
  41.7268036  45.7250600  44.2334638  41.0538478  43.6983663  44.0506077
  40.2741942  43.0583465  44.4636622  40.9108561  43.7959190  42.9744400
  42.3948166  42.9963572  44.2762020  42.5163473  42.7761613  45.3367890
  42.4190620  42.0667619  43.7075485  43.5074355  43.9212440  43.8070532
  43.4554241  44.4733346  42.7087864  44.5427590  44.1021159  44.6713706
  45.3110905  44.7054783  44.4150075  44.5382318  43.6321927  45.5653801
  39.6217284  45.6602719  44.3858114  39.4168682  46.1973678  43.2982410
  38.6374131  45.4743362  45.2823388  38.8275975  44.9898479  46.1479028
  37.2903249  45.9379889  45.0758700  36.9885400  45.7334247  44.0486512
  36.2358714  45.2831689  45.9865783  36.5485338  45.3713254  47.0270445
  35.2772894  45.7843004  45.8520875  36.0415043  43.7857358  45.6705536
  36.0253361  43.6409569  44.5903321  37.1753572  42.9320865  46.2562511
  37.2006274  43.0541816  47.3390960  37.0040456  41.8834128  46.0132768
  38.1274935  43.2517783  45.8327727  34.6333652  43.2925159  46.0265630
  33.8953375  43.8558225  45.4555112  34.5471475  42.2330300  45.7854044
  34.4555569  43.4377127  47.0921149  37.1575226  47.4355908  45.1823925
  36.1409156  47.9923290  44.7690731  38.1212965  48.1343340  45.8120550
  38.9568691  47.6662165  46.1326550  37.9302934  49.5464674  46.0125817
  36.9022215  49.7342129  46.3222898  38.8568735  50.1354347  47.0931376
  38.7974314  49.5260919  47.9949509  39.8836317  50.1428998  46.7273344
  38.5104417  51.5712362  47.4949297  38.5599141  52.2165082  46.6178451
  37.5029981  51.5998819  47.9100669  39.5216547  52.0252094  48.5386359
  40.7066021  51.7041663  48.4491488  39.0525807  52.7918134  49.5582916
  39.6861952  53.1167529  50.2745656  38.0725126  53.0330833  49.5951265
  38.1386775  50.3171286  44.7373883  39.2400179  50.3679018  44.1935451
  37.0523716  50.9463396  44.2326645  36.1560039  50.8499976  44.6880140
  37.1028356  51.7665725  43.0529640  38.1300141  51.8229067  42.6926447
  36.2591332  51.2472282  41.9231137  35.2285671  51.1355345  42.2600963
  36.3199563  52.2487791  40.7573581  37.3525104  52.3593109  40.4261247
  35.7110217  51.8825038  39.9308343  35.9395015  53.2152956  41.0878150
  36.7426607  49.8381116  41.5445100  36.6492554  49.1775534  42.4065079
  36.1358014  49.4531623  40.7249763  37.7862937  49.8829684  41.2331919
  36.5249195  53.0960557  43.4364968  35.4519963  53.1595539  44.0398002
  37.2332661  54.1939615  43.0927965  38.0953570  54.0972608  42.5755459
  36.7874664  55.5148078  43.4480340  35.8838472  55.4433040  44.0533923
  37.8525455  56.2783164  44.2571503  38.4006986  55.5787963  44.8882597
  38.5451139  56.7700617  43.5740430  37.1800912  57.3253783  45.1323597
  35.9229336  57.3041144  45.2275469  37.9181495  58.1484067  45.7367109
  36.5431479  56.2752343  42.1687724  37.4771540  56.7788791  41.5454462
  35.2804350  56.2829519  41.6905354  34.5530325  55.7787957  42.1771690
  34.8728520  56.9799307  40.4954946  35.6791125  56.9478385  39.7626827
  33.6520213  56.3592161  39.8829598  33.3779907  56.9079297  38.9818933
  33.9727797  54.8968674  39.5293873  34.2503939  54.3562360  40.4342340
  33.0952306  54.4296979  39.0824427  34.8003214  54.8670108  38.8205968
  32.5611599  56.4156302  40.7911271  31.7875311  56.0156786  40.3872242
  34.5833697  58.4453198  40.6947248  34.8393483  59.2681617  39.8189371
  33.9522043  58.7761946  41.8328223  33.7597556  58.0688206  42.5275780
  33.4743883  60.0682099  42.2463069  33.0266214  60.5802281  41.3945784
  32.4232995  59.9075070  43.3476796  32.8506612  59.3477063  44.1795957
  32.1080503  60.8910391  43.6960797  31.2060547  59.1529583  42.8087489
  30.5978409  59.8270507  42.2056103  31.5391781  58.3167907  42.1939688
  30.4040050  58.6439596  43.9873199  30.9306342  58.4976447  45.0885990
  29.0950974  58.3593480  43.7520453  28.5131580  58.0164060  44.5029373
  28.7108592  58.4922042  42.8274851  34.5671639  60.9891982  42.7046256
  34.3648827  62.1997426  42.7546709  35.7260097  60.4562673  43.1320633
  35.8604476  59.4555162  43.1091755  36.7659527  61.3201067  43.6192389
  37.7251888  60.8063503  43.5558388  36.7991333  62.2264289  43.0146081
  36.4707102  61.6722115  45.0482540  36.6424325  62.8157144  45.4654993
  36.0104802  60.6829895  45.8375259  35.8996570  59.7504703  45.4657382
  35.6657000  60.9100207  47.2122031  34.8962973  61.6797886  47.2720032
  35.1236478  59.6427074  47.8995418  34.5626512  59.0490073  47.1778062
  35.9558045  59.0537146  48.2851617  34.1845099  59.9154463  49.0799030
  33.6302189  60.8363138  48.8986148  33.4852293  59.0862889  49.1876237
  34.9707476  60.0639653  50.3736566  36.1677871  59.6698272  50.3940418
  34.3753817  60.5666164  51.3641016  36.8936268  61.3614846  47.9478430
  36.8215262  62.2789766  48.7639159  38.0607618  60.7372167  47.6791954
  38.0857973  59.9778356  47.0137531  39.2700544  61.1544725  48.3418040
  39.0453043  61.4228941  49.3740523  40.3493794  60.0573028  48.3683365
  40.5494135  59.7190266  47.3516484  41.2646827  60.4577872  48.8041487
  39.8376336  58.8988614  49.2095402  38.8772013  59.0386303  49.9638984
  40.5022934  57.7190815  49.0806178  40.2061476  56.9150771  49.6153835
  41.2889702  57.6523857  48.4507035  39.8170353  62.2740253  47.5168226
  40.7206202  62.0750903  46.7033564  39.2916204  63.4948167  47.7331917
  38.6301810  63.6341563  48.4836465  39.6562818  64.6128404  46.9107119
  39.6764193  64.3043625  45.8654679  38.6804674  65.7944272  47.0261241
  38.6506647  66.1421797  48.0587324  39.0137753  66.6060809  46.3794213
  37.6838552  65.4742858  46.7221953  41.0231556  65.1263563  47.2400756
  41.3848538  65.3174863  48.4008498  41.8384151  65.2900495  46.1799896
  41.5514445  64.9660209  45.2674364  43.1321938  65.9071673  46.2222440
  43.6438408  65.6171745  47.1399698  44.0173702  65.5198700  45.0721077
  43.4768495  65.6552914  44.1353059  45.2720606  66.4097022  45.0765609
  45.8110831  66.2739402  46.0141772  45.9178029  66.1323249  44.2433867
  44.9776581  67.4542935  44.9752802  44.3532702  64.0296053  45.2261644
  43.4330050  63.4456824  45.2104156  44.9967808  63.7148528  44.4046265
  44.8688219  63.8688158  46.1729769  42.9811324  67.3910508  46.2204503
  43.8480201  68.0785396  46.7328122  41.9175225  67.9078525  45.5726424
  41.2491655  67.2940382  45.1292117  41.5721275  69.3006525  45.4097268
  40.7546972  69.5541752  46.0847329  42.6865237  70.3240063  45.6971103
  43.6322924  69.9524047  45.3027335  42.4416723  71.2724609  45.2190083
  42.8846623  70.5973480  47.1891057  42.0709742  71.2232338  47.5555474
  42.8902340  69.6535245  47.7343288  44.1908622  71.3163223  47.5161179
  45.0329940  70.7132206  47.1767341  44.2102817  72.2826890  47.0122750
  44.3678882  71.5658968  49.0122821  44.3545127  70.6144534  49.5439560
  45.3203564  72.0660883  49.1875307  43.2633221  72.4208904  49.5013062
  42.3810817  71.9569211  49.3385667  43.3789028  72.5869525  50.4908336
  43.2762020  73.3022626  49.0082382  41.2412632  69.4211124  43.9631643
  40.8391064  70.4803389  43.4849268  41.4857432  68.3084361  43.2392948
  41.8933081  67.4973174  43.6821009  41.2378123  68.0869352  41.8401016
  41.5329255  68.9703967  41.2739716  42.0060321  66.9155400  41.3085900
  41.7531294  66.0239540  41.8823616  41.6298617  66.7121628  39.8339041
  41.8813083  67.6087177  39.2672782  42.1811422  65.8622291  39.4316566
  40.5597100  66.5209607  39.7544134  43.5040185  67.1705076  41.5384384
  43.6938311  67.2864935  42.6055001  44.0793905  66.3268956  41.1571702
  43.8028062  68.0792327  41.0159009  39.7803644  67.8311709  41.5773747
  39.2980454  68.0291303  40.4643287  39.0521076  67.3312973  42.5915884
  39.4619651  67.2389800  43.5100623  37.6832166  66.9007651  42.4689288
  37.6162225  66.1092702  41.7225062  37.1397703  66.3592411  43.7992806
  37.8334178  65.6213045  44.2022718  37.0303606  67.1796453  44.5085525
  35.7883991  65.7126529  43.5458471  35.7006897  64.6616666  42.9138124
  34.7048819  66.3506213  44.0651705  33.7815813  65.9651603  43.9272010
  34.8286207  67.2068596  44.5863668  36.7886446  68.0291731  42.0454109
  35.8060382  67.8064738  41.3391422  37.0859315  69.2686339  42.4740849
  37.9194140  69.4271023  43.0220763  36.2298557  70.3783716  42.1621127
  35.2427480  70.2085475  42.5920863  36.7643677  71.7096743  42.7167840
  36.0354808  72.4990969  42.5333852  36.9344581  71.6149197  43.7892535
  37.9878039  72.0463296  42.0780408  38.3141997  72.8777985  42.4297866
  36.1142006  70.5300213  40.6749893  35.0344982  70.8146087  40.1598711
  37.2250804  70.3395971  39.9394359  38.0925477  70.0870575  40.3909048
  37.2006557  70.4902264  38.5088894  36.8640967  71.4952828  38.2545493
  38.5482023  70.2846535  37.8847827  38.9402869  69.3108258  38.1780888
  38.3947671  70.3484692  36.3551520  37.9982991  71.3228215  36.0695792
  39.3671950  70.2006083  35.8854483  37.7099530  69.5672502  36.0252611
  39.5133832  71.3348717  38.4600639  39.5805289  71.2137754  39.5412342
  40.5008969  71.2022617  38.0181013  39.1437256  72.3339365  38.2291448
  36.2724209  69.4715037  37.9188766  35.5300798  69.7512519  36.9805021
  36.3059409  68.2481326  38.4676094  36.9090994  68.0649778  39.2567571
  35.5280030  67.1263819  38.0149175  35.6436468  67.0147573  36.9368333
  35.9713831  65.8104435  38.6867361  37.0528393  65.7045590  38.6010622
  35.6907544  65.8270150  39.7398615  35.3515595  64.5453669  38.0814187
  35.1497809  64.7096986  37.0229381  36.0443244  63.7113289  38.1934877
  34.0519518  64.2353646  38.8101871  33.7247927  64.8576429  39.8207184
  33.2929954  63.2333878  38.2906752  32.4198993  62.9840462  38.7329799
  33.6059031  62.7431697  37.4649171  34.0715106  67.3570786  38.2818442
  33.2226612  66.7728556  37.6114449  33.7323667  68.1929220  39.2829777
  34.4475146  68.7140281  39.7699190  32.3623222  68.3573888  39.6729708
  31.9729779  67.4089220  40.0429990  32.1856647  69.3795695  40.7573964
  32.6181890  70.3276360  40.4377215  30.6828733  69.5573165  41.0286508
  30.2550996  68.6057925  41.3444240  30.5402751  70.2981303  41.8153916
  30.1862543  69.8942271  40.1187264  33.0001265  68.9391857  41.9833344
  34.0532887  68.8639752  41.7126042  32.8820697  69.6724502  42.7811348
  32.6437043  67.9682323  42.3273017  31.5220367  68.7726171  38.5067432
  30.4990238  68.1280576  38.2745866  31.8279756  69.7899741  37.7489464
  32.5414489  70.9672141  38.2059113  33.5331095  70.6790889  38.5547572
  31.9902693  71.4322924  39.0232253  32.5902159  71.8535771  36.9513447
  33.4837404  71.6173840  36.3734814  32.6163716  72.9022393  37.2475286
  31.2897560  71.4976281  36.2000569  31.4621346  71.5581729  35.1254784
  30.5035877  72.1982432  36.4814417  30.9619823  70.0684362  36.6414138
  29.9358244  70.1627841  36.9966553  31.1567895  69.0188674  35.6002257
  32.0267964  69.1783447  34.7468325  30.3281033  67.9642164  35.6065058
  29.6073006  67.8925243  36.3103550  30.4869785  66.9562977  34.6059276
  30.8638975  67.4098408  33.6892325  31.4429959  65.8620699  34.9794638
  32.4039510  66.2967271  35.2546701  30.8647583  65.0811716  36.1726533
  29.9029284  64.6506560  35.8940152  31.5521442  64.2828919  36.4525628
  30.7290228  65.7560314  37.0177809  31.6402983  64.9989519  33.8687352
  32.2523343  64.3002265  34.1112121  29.1467532  66.3415916  34.4036048
  28.3196790  66.3387369  35.3133466  28.8864291  65.8248646  33.1895115
  29.5812624  65.8781374  32.4584378  27.6169755  65.2070458  32.9661250
  27.2073330  64.8635054  33.9160051  26.5807714  66.1554956  32.3297565
  26.5684346  67.0993441  32.8748226  26.8478338  66.3408160  31.2893556
  25.2052979  65.5033359  32.3993726  25.0912279  64.3082757  32.0166245
  24.2506989  66.1927245  32.8467092  27.8273227  64.0589434  32.0314951
  28.1084797  64.2508277  30.8490129  27.6808028  62.8253361  32.5532679
  27.4617921  62.7141327  33.5329455  27.8284189  61.6494999  31.7487559
  27.8440979  60.7688797  32.3909096  26.6902994  61.4566506  30.7297274
  26.5352367  62.3836415  30.1776923  26.9555932  60.6603054  30.0343473
  25.4168650  61.0834766  31.4818045  25.5117677  60.7784439  32.6998741
  24.3265118  61.1014544  30.8497596  29.1280006  61.7074439  31.0115245
  29.1724972  61.4702359  29.8062912  30.2328966  62.0333748  31.7152445
  30.1579661  62.2600332  32.6966268  31.4904930  62.0432248  31.0222760
  31.3179428  61.9173803  29.9534033  32.3108446  63.3331972  31.1879825
  31.7192610  64.1859255  30.8548422  32.5761928  63.4633977  32.2371432
  33.6043576  63.3073382  30.3725768  34.2941457  62.5839718  30.8073575
  33.3807081  63.0227965  29.3444153  34.2149112  64.6975216  30.4083582
  34.9926442  64.9889101  31.3567005  33.9035710  65.4887458  29.4795543
  32.3096025  60.9088784  31.5531771  32.6422655  60.8495326  32.7340710
  32.6231793  59.9899525  30.6809956  31.7155567  59.6792121  29.5867485
  31.9852494  60.2700576  28.7113814  30.6936803  59.9156894  29.8833054
  31.8827474  58.1734664  29.3196205  31.8471596  57.9882360  28.2460647
  31.0777000  57.6254853  29.8092294  33.2566726  57.8380004  29.9269845
  34.0287813  57.9536677  29.1663477  33.2537507  56.8093567  30.2875163
  33.4087363  58.8494490  31.0625203  32.9278461  58.3391161  31.8970281
  34.8319766  59.2004283  31.3695747  35.5167968  58.3807188  31.9798424
  35.3163775  60.3875163  30.9514037  34.7060466  61.0486510  30.4926042
  36.7036755  60.6941121  31.1673744  37.2795545  59.7693130  31.2021470
  37.3537326  61.5756823  30.0857248  36.7389197  62.4602255  29.9193287
  38.3473425  61.8809393  30.4138367  37.4526675  60.7799594  28.8317909
  38.3922353  59.7813157  28.7088927  39.0675337  59.5635413  29.5363261
  38.4901119  59.0506145  27.5482813  39.2366864  58.2610574  27.4626775
  37.6481430  59.3138828  26.4954659  37.7487161  58.5668333  25.3023205
  38.4387709  57.9001938  25.3341929  36.7100184  60.3117126  26.6095180
  36.0402889  60.5278314  25.7771385  36.6155128  61.0379450  27.7732384
  35.8660828  61.8256556  27.8504829  36.9010013  61.4012984  32.4655778
  36.1829924  62.3422272  32.8024355  37.8791242  60.9149180  33.2559182
  38.3666333  60.0699921  32.9941262  38.2372758  61.5853632  34.4687742
  38.1049599  62.6599912  34.3432106  37.3900302  61.1546459  35.6795689
  37.5143526  60.0850375  35.8486306  37.7151307  61.7020107  36.5643297
  36.3397979  61.3714525  35.4843609  39.6596886  61.2259521  34.7582002
  40.0256581  60.0524221  34.7138180  40.5154017  62.2323315  35.0540052
  40.1938920  63.1896611  35.0381482  41.8738791  61.9048270  35.3862474
  41.9551612  60.8336832  35.5710265  42.8728434  62.2614865  34.2702096
  42.6180704  61.7113433  33.3643771  42.8272718  63.3318819  34.0695184
  44.1929552  61.9195264  34.6644446  44.8058140  62.1464060  33.9612167
  42.2499378  62.7050608  36.5964126  43.0169532  63.6599781  36.5036749
  41.7651570  62.2889593  37.7803248  41.1919894  61.4586951  37.8276560
  42.0321751  62.9869130  39.0022344  42.4106246  63.9838826  38.7765651
  40.7912940  63.1617021  39.9042005  41.0635236  63.7348286  40.7904940
  40.0134835  63.6915246  39.3542924  40.3101555  61.8073483  40.2968080
  40.8400402  61.1659149  41.3930814  41.6167684  61.6500007  41.9850730
  40.3975629  59.9152082  41.7505806  40.8265386  59.4124857  42.6173854
  39.4144160  59.2962186  41.0169323  39.0610612  58.3061576  41.3050636
  38.8807647  59.9292938  39.9220570  38.1041014  59.4399172  39.3343455
  39.3257683  61.1798902  39.5671279  38.8916680  61.6752031  38.6986108
  43.0740220  62.2201146  39.7591388  43.5939260  61.2165979  39.2711480
  43.4580296  62.7421648  40.9448765  43.0596646  63.6129577  41.2660071
  44.4289488  62.0939668  41.7812618  44.7167597  61.1423501  41.3343952
  45.7007076  62.9386369  41.9615417  45.9840718  63.3783134  41.0052528
  45.5108365  63.7325633  42.6838504  46.9114729  62.1543894  42.4683920
  46.8163969  61.9921090  43.5420430  46.9608655  61.1920229  41.9589676
  48.2356054  62.8850779  42.2199398  48.3059138  63.1632971  41.1683934
  48.2768738  63.7830781  42.8363747  49.4765966  62.0550019  42.5499819
  49.5079489  61.8576841  43.6215150  49.4369910  61.1100874  42.0080712
  50.6945785  62.7945676  42.1537351  50.7352617  63.6698956  42.6559754
  51.5106787  62.2417809  42.3739787  50.6694986  62.9770423  41.1606726
  43.7774135  61.9071033  43.1210325  42.8238185  62.6094198  43.4523784
  44.2701813  60.9439408  43.9298730  45.0925629  60.4258606  43.6553162
  43.6317571  60.6472971  45.1851192  43.2342443  61.5656861  45.6171427
  42.4644601  59.6536037  45.0498369  42.8322983  58.7141876  44.6371717
  42.0258079  59.4718241  46.0309794  41.7073213  60.0699806  44.3854046
  44.6402670  60.0149592  46.0945687  45.8273826  59.9705527  45.7821547
  44.1992961  59.5962037  47.3033940  43.2495340  59.7877995  47.5886009
  45.0875283  58.8802979  48.1745721  45.9390192  58.5113883  47.6027608
  45.6389050  59.7415364  49.3212469  45.9539301  60.7091224  48.9305608
  44.8622103  59.8887106  50.0717036  46.8409658  59.0966456  50.0076103
  46.4939330  58.4098901  50.7796440  47.4290630  58.5481504  49.2718136
  47.9560909  60.2808205  50.8077744  46.7294157  60.8830555  51.9973864
  46.3862775  60.0546170  52.6171000  47.1809330  61.6469382  52.6304077
  45.8819999  61.3104406  51.4613548  44.3172166  57.7066272  48.7152217
  43.4778639  57.8483403  49.6035536  44.6218227  56.5035934  48.1832229
  45.4080773  56.4133790  47.5557159  43.8857926  55.2973777  48.4514342
  42.8763562  55.5514022  48.7748671  43.7672030  54.3838909  47.2206672
  44.7634411  54.1083127  46.8747401  43.2139292  53.4835303  47.4877609
  43.0370058  55.0424484  46.0461656  43.5065830  55.9987895  45.8159271
  43.0913638  54.3920606  45.1731593  41.5810555  55.2620482  46.4377581
  40.9807425  54.3377150  47.0472935  41.0482498  56.3596908  46.1261672
  44.5411164  54.4824665  49.5216214  45.6151595  54.8190969  50.0187847
  43.8551509  53.3868524  49.9192924  42.9592943  53.1737821  49.5043926
  44.3425273  52.4872536  50.9240909  45.2188754  52.9204982  51.4061827
  43.3107530  52.1869216  52.0238279  42.3508244  51.9472089  51.5664724
  43.6503286  51.3397973  52.6197884  43.1845322  53.4259663  52.8940662
  44.1997490  54.1635281  53.0110370  42.0796143  53.6486197  53.4578356
  44.7174493  51.1788942  50.2873248  44.0332422  50.6878420  49.3886644
  45.8489789  50.5982805  50.7430676  46.4017451  51.0575352  51.4527398
  46.3257416  49.3330765  50.2660139  45.4778665  48.6985548  50.0079650
  47.2155021  49.4403039  49.0147127  46.6428188  49.8788834  48.1975339
  48.0768399  50.0713629  49.2337143  47.6647909  48.1489574  48.6327997
  48.2190997  48.2208797  47.8523070  47.1609074  48.7457734  51.3660748
  47.4825628  49.4199454  52.3433823  47.5296835  47.4574548  51.2202349
  47.2476760  46.9412940  50.3991686  48.3221738  46.7444985  52.1837049
  47.8270675  46.7725878  53.1543644  48.5259869  45.3012537  51.8116701
  49.2167635  44.8379645  52.5161487  47.1592002  44.5977663  51.8682090
  46.4754164  45.0742147  51.1656867  47.2792252  43.5475883  51.6020878
  46.7530739  44.6722969  52.8769747  49.1877743  45.2267685  50.4241420
  50.1505096  45.7371095  50.4523361  49.3383519  44.1830289  50.1484002
  48.5438189  45.7073442  49.6876167  49.6638181  47.3994181  52.2933678
  50.2738968  47.4222134  53.3622913  50.1621303  47.9296653  51.1652554
  49.6330130  47.8783544  50.3064760  51.4340292  48.5859847  51.0875161
  52.2125600  47.9148341  51.4502086  51.6413599  48.8561754  50.0520885
  51.4251652  49.8279544  51.9273438  52.4761605  50.2828224  52.3740327
  50.2532196  50.4707212  52.0933480  49.4132956  50.1080294  51.6654669
  50.2020436  51.6717135  52.8796263  49.9572341  51.4207562  53.9117057
  51.1712980  52.1693114  52.8473530  49.1421282  52.5454905  52.2851475
  48.3334020  52.0900079  51.4796741  49.1068958  53.8298692  52.7002068
  49.7523012  54.1496680  53.4082186  48.1630553  54.7627223  52.1529153
  47.4008602  54.2221791  51.5916926  47.4472979  55.5950423  53.2334456
  46.9939629  54.9273808  53.9661220  48.1688298  56.2432234  53.7307915
  46.3334669  56.4919037  52.6875078  46.7714863  57.3016641  52.1039601
  45.6713301  55.9037727  52.0520719  45.4647480  57.1353484  53.7717681
  45.1237834  56.3685894  54.4674137  46.0489818  57.8807950  54.3112862
  44.2216453  57.8389063  53.2197020  43.6067025  57.1197570  52.6786196
  43.6462671  58.2608322  54.0437272  44.6157156  58.9241371  52.3011506
  45.1460007  58.5388614  51.5327367  43.7882287  59.3800391  51.9440527
  45.1826705  59.5963829  52.7978868  48.9678728  55.7194074  51.3285747
  49.4485168  56.7310727  51.8357046  49.1111202  55.4396047  50.0174406
  48.6279782  54.6497776  49.6138977  49.9517262  56.2656185  49.1935536
  50.3915861  57.0568849  49.8006121  51.0995363  55.4765950  48.5430708
  50.6877278  54.6969214  47.9022728  51.7120714  56.1515698  47.9453169
  52.1891660  54.6734341  49.7549242  53.0078299  54.1233471  48.8626843
  49.1179801  56.8265656  48.0785147  48.0012533  56.3778276  47.8289902
  49.6613098  57.8368222  47.3699335  50.5998814  58.1491449  47.5739870
  48.9119220  58.4731684  46.3242317  47.9009105  58.6799769  46.6752092
  49.5052367  59.8081025  45.8473725  50.5658951  59.6786375  45.6321012
  48.9888857  60.1338890  44.9444080  49.3709835  60.9167463  46.8891599
  48.3191071  61.0562388  47.1385564  49.9233234  60.6407761  47.7874139
  49.9453313  62.1839948  46.2805740  51.1094018  62.1384734  45.7985555
  49.2199122  63.2149835  46.2811278  48.7798958  57.5713877  45.1386911
  49.6831705  56.8028152  44.8142761  47.6096991  57.6440353  44.4653033
  46.8860545  58.2759073  44.7770344  47.3629442  56.8377387  43.3040338
  48.2882116  56.3509749  42.9957475  46.3393527  55.7642871  43.5454468
  45.4144454  56.2171787  43.9025669  46.0748731  55.0185369  42.2298887
  47.0016085  54.5682155  41.8742581  45.3328919  54.2377570  42.3970630
  45.7020682  55.7193936  41.4829496  46.8479218  54.8541097  44.6764237
  46.9901159  55.4438847  45.5819890  46.1177003  54.0675407  44.8666484
  47.7968392  54.4050328  44.3831892  46.8392972  57.7328648  42.2234168
  46.0649721  58.6556874  42.4798403  47.2619910  57.4711130  40.9690971
  47.9055076  56.7109472  40.8013640  46.8205430  58.2488926  39.8497225
  46.5010704  59.2326680  40.1935573  47.9152802  58.4618463  38.7870625
  48.7855340  58.9276084  39.2494727  48.2016208  57.4999280  38.3618304
  47.4864019  59.3651208  37.6163650  46.5978430  58.9485645  37.1419762
  47.1625190  60.7867707  38.1058856  48.0456964  61.2199466  38.5754121
  46.8624503  61.4037093  37.2588636  46.3495523  60.7455933  38.8307924
  48.5326165  59.3586511  36.4880928  48.6566692  58.3428653  36.1127402
  48.1979993  60.0064964  35.6778897  49.4853624  59.7220015  36.8732560
  45.6969172  57.4913667  39.2104693  45.7716405  56.2741773  39.0431217
  44.6211725  58.2130330  38.8320130  44.6174202  59.2156598  38.9537728
  43.4562541  57.6033790  38.2509819  43.5588604  56.5186985  38.2832182
  42.1258259  57.9404646  38.9506755  42.1308149  58.9864185  39.2573590
  41.2986902  57.7682460  38.2619902  41.9205797  57.0941138  40.1580587
  42.5291475  57.3850383  41.3567067  43.1873849  58.2500381  41.4379366
  42.3113078  56.5889213  42.4556742  42.8008561  56.8200376  43.4017342
  41.4762058  55.5017352  42.3610320  41.2534609  54.6877422  43.4901224
  41.7332281  54.9843839  44.2669279  40.8579038  55.2113421  41.1708079
  40.1946162  54.3495178  41.0972625  41.0789860  56.0097298  40.0776996
  40.5788313  55.7764969  39.1377274  43.2708032  58.1096175  36.8574179
  43.6645284  59.2274940  36.5300747  42.6995969  57.2464890  35.9900641
  42.4998861  56.2992237  36.2779946  42.3495084  57.6048466  34.6457617
  42.0676615  58.6572158  34.6114021  43.4802678  57.4103485  33.6196877
  43.1331974  57.7175674  32.6331494  44.3400552  58.0157752  33.9066096
  43.8679847  55.9376572  33.5971115  44.6482963  55.5213473  34.4922986
  43.4091174  55.2137097  32.6735560  41.2137362  56.7153815  34.2314496
  41.2655287  55.4997778  34.4209362  40.1386258  57.3082063  33.6709700
  40.1287441  58.3085485  33.5319814  39.0064555  56.5225525  33.2704150
  39.2198203  55.4664255  33.4352491  37.7617517  56.8649402  34.0382055
  37.5556043  57.9307993  33.9404915  36.5964804  56.0468332  33.4567413
  36.8147010  54.9832875  33.5534414  35.6810629  56.2802813  34.0004447
  36.4666272  56.2962782  32.4036437  37.9793163  56.6310156  35.5426293
  37.9918864  55.5602836  35.7462851  38.9304689  57.0690656  35.8451529
  36.8879108  57.2526443  36.4172382  35.9218637  56.8212130  36.1550935
  37.1030501  57.0500616  37.4664162  36.8604447  58.3299955  36.2539593
  38.7290515  56.8156465  31.8261844  38.7604975  57.9691248  31.4008550
  38.4688072  55.7552794  31.0287269  38.4917569  54.8198347  31.4088802
  38.1543905  55.9068868  29.6338684  37.6581225  56.8642206  29.4747161
  39.3936344  55.8711140  28.7231391  39.9050533  54.9159021  28.8419712
  39.0854501  55.9909145  27.6845004  40.0697336  56.6811411  28.9967178
  37.2861820  54.7452970  29.2491330  37.3130123  53.6976516  29.8898047
  36.5061280  54.9183282  28.2156259  35.9456643  56.2348289  27.9620192
  36.5809172  56.7710803  27.2570451  35.8896066  56.7926489  28.8967883
  34.5464280  55.9859800  27.3781793  34.3490546  56.7080921  26.5859061
  33.7993129  56.0964314  28.1641314  34.6053455  54.5428482  26.8482007
  34.9296189  54.5503516  25.8075809  33.6165309  54.0893785  26.9168341
  35.6216111  53.8679656  27.7688216  35.0008520  53.5364151  28.6011861
  36.3716012  52.7396719  27.1282920  37.4943455  52.9474412  26.6701465
  35.7572749  51.5382958  27.0852611  34.8099022  51.4431853  27.4222164
  36.4080404  50.3667923  26.5699807  37.4886480  50.5044211  26.6079909
  36.0541695  49.1092568  27.3828669  36.1781222  49.3162988  28.4458196
  35.0195755  48.8280997  27.1862301  36.9180457  47.8813071  27.0642250
  36.9057162  47.6965906  25.9900608  38.3698352  48.1166316  27.5156744
  38.3919518  48.2971454  28.5903950  38.9702963  47.2371790  27.2830583
  38.7773108  48.9825361  26.9938760  36.3094934  46.5971048  27.6523996
  35.3165991  46.4390171  27.2313668  36.9468029  45.7473258  27.4078317
  36.2331770  46.6935499  28.7354384  35.9416974  50.1465751  25.1672553
  34.7504727  50.2523541  24.8727529  36.8971953  49.8498168  24.2643205
  37.8614264  49.7750944  24.5554819  36.6320446  49.6245942  22.8694431
  35.8907475  50.3429453  22.5193722  37.9001579  49.7835494  22.0075663
  38.2880598  50.7965763  22.1143745  38.6552464  49.0693959  22.3360875
  37.6095721  49.5461580  20.6395027  38.4100314  49.6496068  20.1197305
  36.1128933  48.2288066  22.6673152  36.3932635  47.3184387  23.4455779
  35.3124448  48.0361447  21.5992437  35.0892075  48.8096751  20.9893946
  34.7353115  46.7653952  21.2559862  34.2421763  46.3415352  22.1307773
  33.6927920  46.9025352  20.1283636  33.0546469  47.7639088  20.3256089
  34.2035989  47.0400841  19.1753386  32.8371721  45.6458526  20.0645096
  33.2980905  44.5780196  20.5480383  31.7001139  45.7396874  19.5290999
  35.8264112  45.8487879  20.7907824  35.7887989  44.6422719  21.0269082
  36.8449045  46.4104198  20.1180254  36.8860395  47.4137048  20.0092726
  37.8885120  45.6109962  19.5430652  37.4567318  44.9031620  18.8355090
  38.9299050  46.4577531  18.7911734  38.4210330  47.2145372  18.1941588
  39.5895228  46.9451193  19.5091418  39.7063153  45.5392359  17.9130690
  39.2180527  45.2324472  16.6647420  38.2727973  45.6591174  16.3292650
  39.9070049  44.3910749  15.8276712  39.5068724  44.1556569  14.8414800
  41.0983838  43.8487741  16.2359568  41.6503541  43.1834975  15.5720022
  41.5934440  44.1461234  17.4826440  42.5377875  43.7124935  17.8117042
  40.9006577  44.9908370  18.3193471  41.3003001  45.2250999  19.3060115
  38.6004129  44.8855491  20.6431892  38.8866444  43.6957862  20.5294143
  38.8942870  45.5916423  21.7515052  38.5968436  46.5535622  21.8311140
  39.6277436  45.0055055  22.8348661  40.5672975  44.5991645  22.4604003
  39.9523552  45.9937919  23.9134130  40.3970438  46.8842725  23.4691207
  38.6685837  46.3821042  24.6573782  38.2231611  45.4927007  25.1030923
  38.9058160  47.1009646  25.4416365  37.9631172  46.8290069  23.9568808
  41.0298637  45.3788717  24.8110380  41.9187681  45.1643983  24.2177825
  41.2846412  46.0797141  25.6060273  40.6542586  44.4541681  25.2491531
  38.8478436  43.8750121  23.4354306  39.4200033  42.8392232  23.7736370
  37.5197063  44.0318712  23.5831348  37.0758155  44.8879564  23.2828366
  36.7342609  42.9818414  24.1677037  37.1074425  42.7620727  25.1679719
  35.2756331  43.3254096  24.2968354  34.9082242  43.7152496  23.3475536
  34.5091405  42.0440969  24.6734740  34.8875430  41.6587782  25.6202801
  33.4475972  42.2709212  24.7723546  34.6489385  41.2943064  23.8947764
  35.0974693  44.4800726  25.3008857  35.3530852  44.1340620  26.3024035
  35.7519568  45.3067533  25.0245805  33.6786581  45.0434446  25.3750268
  32.9890604  44.2543692  25.6748849  33.6456762  45.8512611  26.1060835
  33.3879312  45.4270586  24.3970605  36.8659899  41.7824844  23.2906425
  36.9791118  40.6581312  23.7731634  36.8593257  41.9957972  21.9643906
  36.7676567  42.9350071  21.6044161  36.9819921  40.8938477  21.0580097
  36.1602404  40.1962892  21.2199832  36.9454184  41.3241902  19.5817693
  36.0192381  41.8633513  19.3827852  37.7954584  41.9730390  19.3707544
  37.0107974  40.1616735  18.6353289  35.9405178  39.3446663  18.3406772
  35.0082500  39.4274774  18.7203070  36.3906723  38.4224947  17.4508320
  35.7132868  37.6598489  17.0666197  37.6675705  38.5880580  17.1556748
  38.0557635  39.6868946  17.9041094  39.0972279  39.9899091  17.7962421
  38.3012904  40.2322707  21.3031396  38.3944056  39.0051953  21.3165018
  39.3673844  41.0304992  21.5007149  39.2535281  42.0340605  21.5019111
  40.6537428  40.4376107  21.7072463  40.8867321  39.7744729  20.8741417
  41.7931942  41.4809572  21.8089997  41.5210007  42.2474026  22.5346521
  42.7107984  40.9875361  22.1293714  42.0720641  42.1758596  20.4674937
  42.0881537  41.4334494  19.6695783  41.2891141  42.9071893  20.2668745
  43.4031434  42.9356948  20.3733796  44.2100843  42.3032480  20.7434560
  43.5977876  43.2013324  19.3343177  43.3193673  44.1742562  21.1991521
  42.5139439  44.3027386  21.7948741  44.3197980  45.1010358  21.1364565
  45.4076572  44.8849690  20.3372202  45.4696746  44.0368033  19.7923634
  46.1444898  45.5744684  20.2951740  44.2236982  46.2527803  21.8620594
  43.4128776  46.4143657  22.4421974  44.9638221  46.9384673  21.8157044
  40.6104424  39.6097500  22.9550608  41.0630937  38.4656705  22.9461881
  40.0543641  40.1358845  24.0701453  39.6914698  41.0783472  24.0570429
  40.0136366  39.2966932  25.2371266  40.1959798  38.2617860  24.9476142
  41.0651218  39.6730499  26.2951098  40.9801575  38.9997962  27.1481102
  42.0623525  39.5876750  25.8634363  40.8597069  41.0060801  26.7320768
  41.5198079  41.2319643  27.3915030  38.6554736  39.3730480  25.8719566
  38.2689828  40.3809456  26.4608916  37.9204061  38.2989201  25.7558063
  38.1139504  37.3665417  24.6586376  39.1241883  36.9594498  24.7010145
  37.9713513  37.8854399  23.7107404  37.0445021  36.2875518  24.8900271
  37.4609523  35.4879642  25.5026672  36.7247160  35.8805922  23.9307450
  35.9086315  37.0419312  25.6016019  35.4026662  36.3689610  26.2938513
  35.1948790  37.4060876  24.8626519  36.6069563  38.1911545  26.3344990
  36.0075079  39.0523182  26.0392753  36.6552510  38.0249557  27.8206765
  35.6218366  38.1671831  28.4717895  37.8418003  37.7215460  28.3723661
  38.6668708  37.6592672  27.7931598  38.0077519  37.4745523  29.7740509
  37.2765505  36.7358925  30.1024185  39.4084501  36.9385557  30.1130351
  39.5200196  36.8707533  31.1951877  39.5361030  35.9497624  29.6724757
  40.5561179  37.8044173  29.6014528  40.4027980  38.0246897  28.5450088
  40.5880681  38.7365735  30.1655124  41.8295893  37.0008107  29.8088800
  41.8498077  35.8132990  29.3917276  42.7933091  37.5583764  30.3990721
  37.7169914  38.7162327  30.5672388  37.3010753  38.6375228  31.7220706
  37.9411893  39.8995901  29.9700666  38.2609763  39.9294662  29.0124948
  37.7435552  41.1540992  30.6430842  38.4150013  41.2173509  31.4993894
  38.0297011  42.3438474  29.7109872  37.4215536  42.2552651  28.8107600
  37.7858198  43.2744300  30.2234694  39.4992262  42.4317277  29.2686729
  39.7750602  41.5196506  28.7393979  39.7355920  43.6256305  28.3331595
  39.4755973  44.5496216  28.8496301  40.7851567  43.6564595  28.0406457
  39.1140941  43.5197624  27.4439842  40.4333777  42.4582408  30.4868880
  40.2958688  41.5481139  31.0707198  41.4682986  42.5206192  30.1505116
  40.2000836  43.3248381  31.1055010  36.3138563  41.2839357  31.0766102
  36.0472977  41.7176659  32.2004031  35.3437903  40.9387327  30.2060686
  35.5879021  40.5902827  29.2900489  33.9670111  41.0733563  30.5990656
  33.9141023  41.5181865  31.5927587  33.1865217  41.9464507  29.6575225
  33.2228786  41.5228244  28.6538701  31.7268422  42.0189088  30.1378980
  31.6949146  42.4406389  31.1425001  31.1518888  42.6506061  29.4607808
  31.2980262  41.0168908  30.1512588  33.8799319  43.3164832  29.5600232
  34.8948473  43.1847346  29.1849350  33.3219651  43.9590349  28.8789212
  33.9149202  43.7776370  30.5470460  33.3365468  39.7105776  30.5711927
  32.9824511  39.2073300  29.5054914  33.1861341  39.0848056  31.7100247
  34.1508857  39.2441591  32.7855826  33.8319969  40.0525096  33.4435945
  35.1280737  39.4823697  32.3655133  34.1734871  37.8920151  33.5235569
  34.2308616  38.0649457  34.5982207  35.0413923  37.3163852  33.2018549
  32.8544744  37.2068554  33.1152648  32.0740548  37.4638954  33.8314873
  32.9944003  36.1259382  33.1034945  32.5816218  37.7769316  31.7255333
  33.1496364  37.1058896  31.0812039  31.1374384  37.7618967  31.3254806
  30.7571343  36.9049347  30.5279289  30.3234579  38.7021152  31.8515814
  30.6921365  39.3846628  32.4983463  28.9276035  38.7518256  31.5060205
  28.6736157  37.8873469  30.8926152  27.9984308  38.7398636  32.7285609
  28.1574619  39.6445928  33.3153090  26.9609389  38.7003609  32.3966722
  28.1993893  37.5625597  33.6769175  27.9060108  36.6390568  33.1777457
  29.2490570  37.5019541  33.9643661  27.2311806  37.6706278  35.2114530
  27.9215730  36.1638608  35.9493801  29.0008797  36.2725438  36.0560762
  27.4745817  36.0012622  36.9301253  27.7046327  35.3112254  35.3059122
  28.7133689  40.1077709  30.9024943  28.6784623  41.0969982  31.6317822
  28.6001549  40.1950325  29.6070847  29.3558527  39.2838422  28.7613271
  28.7121777  38.4632994  28.4443218  30.2023349  38.8856363  29.3207902
  29.8259933  40.1229858  27.5628911  29.7937735  39.5155757  26.6583946
  30.8470656  40.4633119  27.7352009  28.8366512  41.2938958  27.5129400
  27.9983354  41.0345833  26.8663469  29.3385676  42.1777849  27.1193418
  28.4052045  41.4762193  28.9662183  29.1427984  42.1861927  29.3403724
  27.0171177  42.0270911  29.0469741  26.8331419  43.1972375  28.7267237
  26.0276031  41.2108271  29.4371329  26.2415304  40.2829661  29.7738955
  24.6420889  41.5791784  29.4071382  24.3880244  41.9594044  28.4177047
  23.7381536  40.4220178  29.7043742  23.9690849  39.5973460  29.0300691
  23.9526490  39.9743463  31.1586699  23.7223525  40.8004769  31.8314041
  23.2971606  39.1322120  31.3805798  24.9907978  39.6723574  31.2970548
  22.3909828  40.8109255  29.5021697  21.8118241  40.0693794  29.6926556
  24.3288041  42.6736490  30.3811186  23.3779495  43.4234968  30.1721476
  25.1117459  42.7934322  31.4698835  25.9489724  42.2347613  31.5537809
  24.8215946  43.6949765  32.5544682  23.8284540  43.4811996  32.9495254
  25.7990068  43.6118908  33.7425735  26.8041734  43.8646774  33.4051743
  25.4895968  44.3127040  34.5179614  25.8924604  42.2302480  34.4092471
  26.4778445  42.3072093  35.3254912  24.5056532  41.6776456  34.7674180
  23.9072824  41.5812805  33.8614572  24.6137058  40.6997379  35.2365895
  24.0099404  42.3590149  35.4588694  26.7651965  41.2695536  33.5957293
  27.7720287  41.6779358  33.5084812  26.8079494  40.3030426  34.0978547
  26.3375172  41.1430988  32.6011447  24.8038290  45.1473352  32.1518261
  24.1719337  45.9489543  32.8377242  25.5316442  45.5704924  31.1005126
  26.0124987  44.9009283  30.5169351  25.5813584  46.9933505  30.8656715
  25.8439911  47.5059056  31.7910961  26.6032243  47.4633746  29.8066949
  26.7485138  48.5401133  29.8940103  27.5538048  46.9547902  29.9674385
  26.2357083  47.2088979  28.3430968  25.2160628  47.5477452  28.1597758
  26.9215114  47.7551209  27.6954730  26.2969696  45.7486431  27.9159107
  27.3075530  45.3681769  28.0644561  25.5978294  45.1647713  28.5145727
  25.9374161  45.5178598  26.4458922  26.0911289  44.4685329  26.1941265
  24.8926082  45.7812036  26.2811935  26.7911693  46.3551907  25.5741610
  27.7608244  46.1128433  25.7195451  26.5452777  46.1947821  24.6077727
  26.6500646  47.3293968  25.8002384  24.2470871  47.5804222  30.5238940
  23.9233946  48.6687913  30.9934693  23.4363855  46.8970042  29.6965677
  23.7355611  46.0114292  29.3140093  22.1519615  47.4424059  29.3701477
  21.5908179  46.7212754  28.7758517  21.6052549  47.6600844  30.2876592
  22.3464097  48.7032568  28.5853223  22.9346868  48.7048926  27.5056055
  21.7876937  49.8071454  29.1146063  21.3169168  49.7567257  30.0067537
  21.8049037  51.0986071  28.4951974  21.5127306  51.0044401  27.4493166
  20.8363082  52.0806901  29.1754654  19.9275971  51.5532860  29.4656176
  21.3094216  52.5030631  30.0619555  20.5058632  53.1847396  28.1827687
  21.2076666  53.2881513  27.1432943  19.5319364  53.9389670  28.4499516
  23.1830710  51.6897648  28.5366511  23.5502689  52.4762224  27.6635902
  23.9874951  51.3198358  29.5501995  23.7090795  50.5713390  30.1685337
  25.2506904  51.9658728  29.7852293  25.1425584  53.0405593  29.6387521
  25.5750507  51.7698194  30.8072140  26.3190009  51.4758346  28.8568748
  26.0502348  50.9450734  27.7800432  27.5850819  51.7033347  29.2726436
  27.7527139  52.1084624  30.1825178  28.7356978  51.3945994  28.4754420
  28.4557560  50.6945187  27.6882833  29.3078224  52.6665641  27.8268334
  28.5412174  53.1376632  27.2116248  29.6255829  53.3604670  28.6050539
  30.5150865  52.4581257  26.9206707  31.3018041  51.9460686  27.4747229
  30.2247845  51.8542017  26.0609599  31.0895183  53.7758652  26.3974349
  31.4031156  54.3952246  27.2377620  31.9480015  53.5701544  25.7580689
  30.0131164  54.4535198  25.6232003  29.3699548  53.8840328  25.0920438
  29.9180055  55.8155074  25.6463854  30.8000466  56.5477280  26.3854507
  31.5220092  56.0793933  26.9141592  30.7272785  57.5549875  26.4007073
  28.9375205  56.4456609  24.9388562  28.2810869  55.9019694  24.3970125
  28.8720466  57.4533191  24.9597608  29.7966578  50.8377015  29.3820978
  29.7328334  50.9935984  30.6020600  30.7922764  50.1322353  28.7960893
  30.7850702  49.9827957  27.7972320  31.8774588  49.5791749  29.5584830
  31.5164423  49.2833081  30.5434851  32.5205364  48.3375909  28.9189625
  32.9081918  48.5954406  27.9333986  33.3370853  47.9852959  29.5492292
  31.5445569  47.2119867  28.7529860  31.0223313  46.4768022  29.7938636
  31.2271192  46.6072729  30.7742406  30.1903636  45.5565216  29.2441844
  29.6558090  44.8541767  29.8837639  30.1430881  45.6479945  27.9277184
  30.9948272  46.6923475  27.6201385  31.0911253  46.9292779  26.5605670
  32.9420174  50.6242555  29.7063023  33.1187454  51.4812174  28.8410114
  33.6839697  50.5778202  30.8325010  33.5110728  49.8602512  31.5219220
  34.7262875  51.5395915  31.0725314  34.9610996  52.0608904  30.1445175
  34.3611565  52.6134332  32.1168213  33.9399216  52.1335302  33.0001975
  35.2568737  53.1676074  32.3973242  33.3322859  53.6389430  31.6282973
  33.2712228  54.4611151  32.3413226  33.6365722  54.0244460  30.6552098
  31.6377796  53.0054911  31.4251807  31.3277908  52.8337281  33.2053240
  31.4240933  53.8067842  33.6869739  30.3204835  52.4485838  33.3637431
  32.0523766  52.1425197  33.6357977  35.9272833  50.8224677  31.6031505
  35.8433741  49.6819894  32.0599857  37.0991587  51.4859689  31.5213196
  37.1307310  52.4057555  31.1052718  38.3260578  50.9257936  32.0114272
  38.1225637  49.9693581  32.4930085  39.3647989  50.6754300  30.9041518
  38.9229421  50.0552748  30.1242356  39.6775792  51.6280205  30.4765540
  40.6262892  49.9609948  31.3913751  41.1111789  50.5625719  32.1601976
  40.3570186  48.9898621  31.8066987  41.5535526  49.7847484  30.1972588
  41.0332522  49.6794075  29.0548295  42.7954277  49.7699571  30.4096956
  38.9241194  51.9179761  32.9637565  38.9226210  53.1210998  32.7021189
  39.4359100  51.4301705  34.1135939  39.3866646  50.4403655  34.3084295
  40.0550588  52.3008148  35.0742164  40.0223470  53.3273282  34.7091146
  39.3799649  52.2737192  36.4144339  39.3801295  51.2547161  36.8013859
  40.1566041  53.1980563  37.3657390  40.1560455  54.2129010  36.9680067
  39.6815632  53.1925861  38.3467623  41.1837416  52.8451059  37.4580223
  37.9008006  52.6590625  36.2344328  37.4183702  51.9474718  35.5643570
  37.4001294  52.6426622  37.2025026  37.8348551  53.6603455  35.8087754
  41.4568048  51.8142578  35.2695530  41.6891556  50.6188321  35.4431173
  42.4404654  52.7366301  35.2383270  42.2156278  53.7098191  35.0884894
  43.8038833  52.3239208  35.4192592  43.8349853  51.2564961  35.6377458
  44.6689518  52.5610442  34.2106468  44.5625892  53.5956180  33.8843885
  46.1274146  52.2762450  34.6090795  46.2186549  51.2419452  34.9407416
  46.7779804  52.4405409  33.7500849  46.4203765  52.9441845  35.4190976
  44.1819906  51.7112282  33.0182645  44.4145260  50.6619835  33.2002358
  43.1045408  51.8293942  32.9032067  44.8208693  52.0885340  31.6835486
  45.9014483  51.9611224  31.7484723  44.4263620  51.4456433  30.8966847
  44.5914648  53.1285345  31.4514442  44.3753146  53.0992692  36.5635437
  44.1911322  54.3105107  36.6650861  45.0762227  52.4017018  37.4795702
  45.1891341  51.4033849  37.3760605  45.6602281  53.0758693  38.5985903
  45.3947326  54.1325332  38.5658405  45.2161236  52.5519323  39.9748433
  45.4409341  51.4879473  40.0489747  45.7487368  53.0907531  40.7584856
  43.7301644  52.6889767  40.3099019  43.4657737  53.7449210  40.3662930
  43.1361286  52.2071986  39.5332981  43.4054384  52.0308517  41.6533167
  43.7158104  50.9862091  41.6311798  43.9366673  52.5503516  42.4508222
  41.9283451  52.0372956  42.0390302  41.5725005  53.0658139  42.0992412
  41.3533779  51.4979323  41.2863024  41.7593620  51.3795723  43.3531028
  42.2917988  51.8794915  44.0507357  40.7821869  51.3837326  43.6084682
  42.0887232  50.4264150  43.2973234  47.1371411  52.8433876  38.5784284
  47.6122237  51.7408603  38.3026096  47.9024793  53.9124737  38.8661545
  47.4762666  54.8194129  38.9922656  49.3216540  53.7796461  38.9965162
  49.6057964  52.7393180  38.8381508  50.1046332  54.6113442  38.0120184
  49.6997556  54.4665916  37.0104091  49.9998059  56.0940932  38.3962274
  50.4050356  56.2400338  39.3975220  50.5657626  56.6952470  37.6846040
  48.9540909  56.4011874  38.3797186  51.5458202  54.0892503  37.9137643
  51.5340143  53.0449652  37.6016265  52.0978452  54.6801670  37.1828845
  52.3179223  54.1604218  39.2313204  51.8073167  53.5610856  39.9850962
  53.3265851  53.7747102  39.0832489  52.3711456  55.1962879  39.5663554
  49.5971413  54.2287762  40.4009638  49.0957990  55.2620660  40.8408606
  50.3782160  53.4391261  41.1591419  50.8469940  52.6457896  40.7456636
  50.5533316  53.7145682  42.5594666  49.8400178  54.4770815  42.8722861
  50.3131426  52.4175051  43.3643532  49.4354515  51.9034367  42.9725734
  51.1838338  51.7677827  43.2757105  50.0608788  52.5260518  44.8678953
  49.3781703  53.3529370  45.0635245  49.6197330  51.5977126  45.2307710
  51.2863160  52.7778946  45.7409840  52.0665478  52.0597444  45.4887983
  51.6544794  53.7891987  45.5683020  50.9779586  52.6357518  47.2348164
  51.9021015  52.7195751  47.8066852  50.2892908  53.4233127  47.5407310
  50.3584225  51.3171703  47.5027545  50.9942639  50.5835947  47.2240569
  50.1590612  51.2331168  48.4893091  49.4995486  51.2358015  46.9775747
  51.9470286  54.2199519  42.7772939  52.9112160  53.6420761  42.2778519
  52.0796543  55.3403347  43.5253487  51.2631610  55.7798445  43.9256858
  53.3796421  55.9051170  43.7506836  54.1182127  55.3666162  43.1568573
  53.4778654  57.3916713  43.3685650  52.8745761  57.5796842  42.4804251
  53.1114031  58.0041038  44.1924168  54.9386968  57.7035853  43.0891565
  55.2571428  58.6386443  42.3587205  55.8620533  56.9047659  43.6837381
  56.8457653  57.0727245  43.5281733  55.5609120  56.1462980  44.2788358
  53.7126765  55.7713320  45.2085480  52.9683214  56.2097740  46.0839434
  54.8431051  55.0876411  45.4706833  55.3988281  54.7205311  44.7114059
  55.4283425  54.7733888  46.7437068  54.6412128  54.5161235  47.4524666
  56.4011135  53.5856652  46.6613714  57.1503790  53.7815158  45.8943362
  56.8940563  53.4516598  47.6242577  55.5758494  52.3983105  46.3126909
  54.8651816  51.7366804  47.2863278  54.9053957  52.0813689  48.3196102
  54.0986175  50.6388175  46.9756149  53.5426595  50.1230521  47.7585564
  54.0363104  50.1955005  45.6774189  53.4290746  49.3256055  45.4271245
  54.7406663  50.8509240  44.6968799  54.6921129  50.5021550  43.6653263
  55.5077517  51.9474854  45.0148063  56.0640226  52.4599885  44.2299477
  56.1777288  55.9195600  47.3570238  56.4090509  55.9185186  48.5633853
  56.6679666  56.8774011  46.5489697  56.4252364  56.8840263  45.5685932
  57.5404855  57.9017563  47.0640358  58.4058849  57.4382424  47.5376791
  58.0475036  58.8427050  45.9520046  58.6527918  59.6345240  46.3933073
  58.6518037  58.2761900  45.2434976  56.8744731  59.4748615  45.2062100
  55.7154742  59.0090221  45.3671360  57.1328214  60.4423857  44.4428608
  56.9265644  58.7224760  48.1657513  57.4851646  58.7839132  49.2604774
  55.7578303  59.3543557  47.9491603  55.2962240  59.2698479  47.0548013
  55.1954445  60.1396263  49.0099800  55.9406246  60.2803697  49.7929212
  54.7251662  61.5413496  48.5768357  54.3826533  62.0962451  49.4502630
  55.5531330  62.0747494  48.1098713  53.5820765  61.4141499  47.5806860
  52.4283118  61.6696451  47.9187955  53.9045237  61.0125190  46.3208485
  53.1795910  60.9135347  45.6245911  54.8672883  60.8152690  46.0878728
  54.0100789  59.3802337  49.5250589  53.1501884  58.9696064  48.7469024
  53.9511373  59.1503823  50.8575037  54.6750646  59.5081122  51.4641821
  52.8567910  58.3957171  51.4128833  51.9876308  58.4815624  50.7607403
  53.1387380  56.8939979  51.5848529  53.9421689  56.7551376  52.3082586
  52.2386838  56.3933315  51.9416942  53.6441588  56.0501443  50.0689750
  53.7813945  54.8469214  50.6188107  52.6249055  58.8428983  52.8249467
  53.5605765  59.2416290  53.5179868  51.3464677  58.8407070  53.2636456
  50.5966693  58.5946724  52.6332731  51.0340224  59.1854870  54.6232675
  51.6159546  60.0579642  54.9203158  49.5514818  59.5224804  54.8332073
  48.9342454  58.7519352  54.3712782  49.3363448  59.5680443  55.9007934
  49.2842267  60.8711990  54.1838269  50.2320731  61.4346204  53.5731973
  48.1315194  61.3660016  54.3031675  51.3836803  58.0975479  55.5973814
  52.1732364  58.3133455  56.5133474  50.8347593  56.8763935  55.4106147
  50.2639243  56.6984483  54.5966227  51.0890442  55.8636852  56.3929950
  51.6486491  56.2945117  57.2232540  49.8254644  55.2240897  56.9900994
  50.1088680  54.5213367  57.7736297  49.1891283  56.0015574  57.4128528
  48.9669430  54.4493339  56.0000289  48.7839611  55.0637161  55.1184661
  49.4852228  53.5368999  55.7051523  47.6718057  54.1354524  56.7312400
  46.6170174  54.0045721  56.1162075  47.7484383  54.0241286  58.0860870
  46.9169197  53.8165705  58.6205007  48.6364581  54.1496053  58.5506059
  51.9564580  54.8203592  55.7842642  51.6362294  54.2285566  54.7546189
  53.0991424  54.5730939  56.4468487  53.2729273  55.0172788  57.3371287
  54.0696994  53.6824320  55.8942534  53.6705557  53.2258520  54.9885391
  55.3678629  54.4248995  55.5368202  55.1245411  55.3724311  55.0561150
  55.9400404  54.6151325  56.4448534  56.3090141  53.6920404  54.5845167
  56.5952492  52.7350138  55.0207168  55.8039423  53.5209139  53.6338747
  57.5858667  54.4934111  54.3100910  57.3223273  55.5141152  54.0329465
  58.2052216  54.5093797  55.2068875  58.3205268  53.8367616  53.1955670
  59.0075249  53.1314585  53.4206903  58.0572525  54.1937816  51.9047764
  57.1072268  55.1385233  51.6414944  56.6031134  55.5693505  52.4033064
  56.9128639  55.4022846  50.6861135  58.7514151  53.6128562  50.8835037
  59.4579315  52.9203547  51.0869155  58.5555442  53.8780147  49.9288183
  54.4080119  52.6580865  56.9254386  54.4294412  52.9493246  58.1191597
  54.6304394  51.4007301  56.4874490  54.5018789  51.1758744  55.5112256
  55.0468336  50.4162496  57.4365912  55.3119428  50.9042839  58.3744818
  53.9846300  49.4006824  57.7390657  53.6315421  48.9554070  56.8089263
  54.5913037  48.3144773  58.6434885  54.9462704  48.7680358  59.5688987
  53.8321704  47.5669380  58.8737111  55.4260012  47.8376262  58.1296868
  52.7659652  50.1108900  58.3604852  53.0128763  50.4414562  59.3693765
  52.4981620  50.9741159  57.7512053  51.5175077  49.2387128  58.4705023
  51.7331129  48.3719034  59.0952069  50.7085177  49.8161719  58.9179119
  51.2183999  48.9045611  57.4770352  56.2715090  49.7185207  56.9066821
  56.1762596  48.9060131  55.9884218  57.4571623  50.0498151  57.4752225
  57.4959894  50.7772182  58.1748490  58.7261538  49.4342326  57.1616882
  58.7661411  48.4381471  57.6024988  59.0198717  49.2589669  55.6585003
  59.9232033  48.6623583  55.5314199  58.1809025  48.7533787  55.1803671
  59.2193251  50.6245594  55.0226620  58.6176592  51.6126931  55.4401733
  60.0883909  50.6867972  53.9780893  60.2583610  51.5699591  53.5184862
  60.5598080  49.8495676  53.6667802  59.7939833  50.3233463  57.7427656
  59.5119927  51.4589893  58.1173509  61.0568752  49.8454584  57.8547392
  61.2749755  48.9140815  57.5305951  62.0654414  50.6945015  58.4421573
  61.6698035  51.7036727  58.5568019  62.5263770  50.2129057  59.8332917
  61.6565049  50.0602310  60.4721282  63.0709062  49.2741840  59.7313628
  63.4169924  51.2470688  60.4364334  62.8791142  52.3308585  61.0933922
  61.7973374  52.4374677  61.1739697  63.6864776  53.2900522  61.6549203
  63.2431163  54.1423983  62.1697394  65.0522209  53.1710606  61.5652578
  65.8890854  54.1514872  62.1372189  65.4004932  54.8586208  62.5648162
  65.6018670  52.0931186  60.9148808  66.6849664  51.9953430  60.8411513
  64.7866404  51.1369251  60.3565416  65.2360537  50.2848764  59.8465016
  63.2760089  50.7124208  57.5541397  63.6244126  49.7005690  56.9483900
  63.9267716  51.8917242  57.4246158  63.5552375  52.7239884  57.8598154
  65.1504049  51.9966406  56.6741765  65.8891237  51.3082235  57.0846343
  65.0117716  51.6634461  55.1763700  64.5910764  50.6642797  55.0633153
  64.3529520  52.3903825  54.7013750  66.3352649  51.6963221  54.4624158
  67.2657992  50.6799399  54.5145540  67.1683036  49.8111551  55.0203279
  68.3230177  51.0740038  53.7619076  69.1902723  50.4221556  53.6567299
  68.1395107  52.2680153  53.2293903  66.8867070  52.6572599  53.6725398
  66.5491135  53.6363627  53.3327022  65.6439569  53.4099189  56.7609799
  64.8573721  54.3392104  56.9293475  66.9803580  53.6070335  56.6759915
  67.6023654  52.8169138  56.5815586  67.5193900  54.9393614  56.7196720
  66.9269954  55.5927132  56.0791260  67.5014459  55.5180122  58.1508098
  66.4698596  55.6594894  58.4731651  68.0019512  54.8269025  58.8290147
  68.2047542  56.8320378  58.1972002  67.6432064  57.9609214  57.6451766
  66.6704002  57.9027615  57.1569499  68.2987838  59.1692980  57.7024322
  67.8492463  60.0550327  57.2535549  69.5217093  59.2635285  58.3253189
  70.0396332  60.2217062  58.3671561  70.0832127  58.1460707  58.8918839
  71.0504822  58.2148647  59.3896362  69.4228170  56.9412095  58.8297884
  69.8778987  56.0646991  59.2910152  68.9341704  54.9020129  56.2187933
  69.6742377  53.9627482  56.4992060  69.3454104  55.9338487  55.4464342
  68.6964692  56.6652796  55.1934831  70.7023992  56.0154939  54.9705085
  71.2485884  56.7567714  55.5538475  71.1842531  55.0435469  55.0765051
  70.6888504  56.4181256  53.5272524  69.7863275  56.0392713  52.7834173
  71.6985531  57.2044755  53.0898963  72.3982537  57.5354548  53.7387197
  71.7462999  57.5502933  51.6960067  71.2404520  56.7808919  51.1127069
  71.0720979  58.8924563  51.3494749  71.1178488  59.0552938  50.2726787
  70.0302351  58.8694725  51.6689958  71.6957811  60.1261747  51.9994552
  71.5266619  60.0951151  53.0758077  72.7674445  60.1395892  51.8008108
  71.0028641  61.6897350  51.3796726  71.7321801  62.7004551  52.6955864
  72.8178171  62.6074901  52.6664525  71.4533546  63.7440444  52.5497156
  71.3645915  62.3585268  53.6630909  73.1698998  57.6020191  51.2299705
  74.0025271  58.2930448  51.8135133  73.4578514  56.8854232  50.1193044
  72.7232206  56.3931298  49.6313856  74.7707339  56.7572784  49.5485484
  75.5201342  56.8564669  50.3338253  74.9716376  55.4255968  48.8771739
  74.6234447  54.6298904  49.5357431  74.1683433  55.4026518  47.5643351
  74.5177897  56.2012591  46.9099550  74.3071204  54.4413541  47.0696161
  73.1104751  55.5490734  47.7824545  76.3478635  55.1908011  48.6212690
  76.4528204  54.3377425  48.1936296  74.9773432  57.8368799  48.5183157
  74.2852815  58.8524869  48.5017616  75.9800629  57.6265583  47.6392092
  76.5000464  56.7610476  47.6638723  76.4477764  58.5103623  46.6053806
  76.6423762  59.4954775  47.0293831  77.7462210  58.0060272  45.9540675
  77.5942081  56.9956807  45.5743424  78.0203288  58.6656416  45.1307366
  78.8348119  58.0107680  47.0175944  78.5795167  58.5676024  48.1173147
  79.9331731  57.4554008  46.7459698  75.4470024  58.6682075  45.4944196
  75.4536106  59.6905848  44.8085108  74.5722220  57.6625475  45.2788637
  74.5072773  56.8998011  45.9377265  73.7035882  57.6181709  44.1289372
  74.3036146  57.5363710  43.2226391  72.7204834  56.4308990  44.1322898
  72.0933968  56.4752386  43.2418428  73.2798190  55.4953615  44.1359222
  71.8471525  56.5080613  45.3757479  71.5734962  57.5822859  45.9048657
  71.4186464  55.3191374  45.8770237  70.8354027  55.3029503  46.7014414
  71.6854862  54.4574393  45.4227399  72.9373650  58.8891197  43.8962589
  72.5880934  59.6319362  44.8103611  72.7135448  59.1671916  42.5916997
  73.0360574  58.5304730  41.8770844  72.0364317  60.3185157  42.0534624
  72.4399438  61.2233696  42.5079033  72.2028954  60.4391423  40.5300963
  71.8021197  59.5471962  40.0485256  71.6641487  61.3170709  40.1735947
  73.5746147  60.5698310  40.1939303  73.6648724  60.6442023  39.2410807
  70.5600803  60.2170305  42.3073588  69.8306765  61.1997638  42.1910857
  70.0952403  59.0006120  42.6357852  70.7372501  58.2303140  42.7564683
  68.7193099  58.6507181  42.8460610  68.1347461  58.9302725  41.9695716
  68.5957070  57.1336368  43.0767267  69.2997738  56.8245122  43.8492751
  67.5806567  56.8954423  43.3945888  68.8992187  56.3302528  41.8038549
  67.9643633  56.0060952  41.3466154  69.4489901  56.9561864  41.1009604
  69.7422982  55.0682597  42.0181778  69.7092336  54.4517057  41.1199202
  70.7741857  55.3510542  42.2263481  69.1970868  54.2973177  43.1696043
  68.2596210  54.5010961  43.4854075  69.9867125  53.3458137  43.7521232
  71.2510827  53.1394001  43.2887242  71.5990299  53.6903241  42.5170277
  71.8348286  52.4363724  43.7189479  69.5153406  52.5999489  44.7939145
  68.5774153  52.7521692  45.1362961  70.1066521  51.8992741  45.2175939
  68.1559410  59.3767767  44.0344815  66.9747412  59.7268515  44.0522740
  68.9760713  59.6179543  45.0743953  69.9594988  59.3990547  45.0033086
  68.4422627  60.1860054  46.2783340  67.3566562  60.0882574  46.2765687
  68.9782386  59.4934000  47.5450138  70.0674430  59.4675781  47.5123616
  68.6547056  60.0465764  48.4267294  68.4740676  58.0423078  47.6849136
  67.3851326  58.0385005  47.7329447  68.9059683  57.1677766  46.4963943
  69.9941332  57.1463081  46.4369369  68.5301150  56.1540630  46.6350295
  68.5002848  57.5820868  45.5734272  68.8838274  57.4327698  49.0344807
  68.4595429  58.0251856  49.8451135  68.5123840  56.4100820  49.0996007
  69.9706579  57.4300129  49.1174913  68.7301407  61.6523655  46.3894387
  69.7806601  62.1403965  45.9730784  67.7468292  62.3917743  46.9597492
  66.8843209  61.9506265  47.2453503  67.8600464  63.8054288  47.1893052
  68.8781576  64.1288419  46.9726194  66.9182777  64.6404292  46.3186693
  65.8910861  64.3103233  46.4736105  67.0065953  65.6919021  46.5919913
  67.1970070  64.5433298  44.8254002  68.1741020  64.9751586  44.6088127
  67.1872428  63.4968194  44.5207368  66.0947959  65.3208944  44.1240138
  64.9691245  64.7671296  44.0114505  66.3555325  66.4782211  43.7006930
  67.4073450  64.0612969  48.5915402  66.4167114  63.4949167  49.0448882
  68.1037622  64.9064483  49.2953578  69.5500806  64.9656297  49.1360891
  69.8051721  65.7411806  48.4139054  69.9165432  64.0030383  48.7794071
  70.1109117  65.2921738  50.5306541  70.9260663  66.0095956  50.4361667
  70.4829994  64.3794546  50.9960527  68.9082902  65.8731499  51.2953385
  68.8825634  66.9550456  51.1651888  69.0027584  65.6373768  52.3553321
  67.7080423  65.1837164  50.6514501  67.6434836  64.2498208  51.2098134
  66.4049346  65.9163162  50.8366254  65.8563450  65.8518324  51.9322172
  65.9148817  66.6627270  49.8329382  66.3967505  66.6951923  48.9458934
  64.7062932  67.4426103  49.9517477  64.7469644  68.0402563  50.8623873
  64.6124692  68.1020063  49.0889074  63.4549673  66.6107736  50.0176807
  62.5121506  66.9569133  50.7285669  63.4239342  65.4940825  49.2664164
  64.2723157  65.1470714  48.8422323  62.2422134  64.7154672  49.0004690
  61.4532905  65.3678111  48.6261067  62.5016986  63.6506717  47.9759813
  61.5714426  63.1300483  47.7486589  63.0519643  64.3241618  46.7076250
  63.9783776  64.8467519  46.9458635  63.2476491  63.5663718  45.9489676
  62.3204287  65.0373875  46.3278022  63.4559798  62.7217549  48.4719358
  63.6164041  62.0441875  47.8110524  61.6758484  64.0370093  50.2093431
  62.2965623  63.9420385  51.2666467  60.4253597  63.5497511  50.0472367
  59.9495283  63.6638223  49.1636802  59.7114832  62.8613683  51.0804639
  59.5879810  63.5213053  51.9391429  58.3079930  62.3983422  50.6452984
  58.3776525  61.8703804  49.6942447  57.8943608  61.7309336  51.4013236
  57.4037888  63.6157092  50.4887533  57.7547868  64.5851620  49.8184542
  56.2033082  63.5615445  51.1271782  55.5629392  64.3395983  51.0589158
  55.9580340  62.7435303  51.6664314  60.4962044  61.6350160  51.4221605
  60.6779301  61.3215078  52.5988786  60.9814034  60.8991274  50.3992569
  60.7942751  61.1745513  49.4457242  61.7545691  59.7386273  50.7201220
  62.1241274  59.8188626  51.7424175  60.9697618  58.4177015  50.6232013
  60.1208259  58.4479032  51.3062057  60.6101461  58.2821358  49.6032020
  61.8027050  57.1872448  50.9822989  62.5043762  56.9748028  50.1756845
  62.3547612  57.3775339  51.9026934  60.9641591  55.9273506  51.2034558
  60.3696598  56.0404535  52.1100303  60.3013070  55.7772240  50.3512888
  61.8055228  54.6597755  51.3604734  62.5661858  54.8202860  52.1244948
  61.1627901  53.8308498  51.6569123  62.4661325  54.3290847  50.0774931
  63.0652112  55.0935762  49.8004422  63.0192625  53.4914978  50.1897225
  61.7645760  54.1765916  49.3670965  62.9004599  59.6300939  49.7680758
  62.8122292  60.0114362  48.6000294  64.0348612  59.1232815  50.2743571
  64.1051290  58.9318692  51.2635607  65.1455656  58.8520238  49.4234481
  65.1685885  59.5795806  48.6121342  66.5132462  58.9182737  50.1238462
  66.4460637  58.4370212  51.0995417  67.2583617  58.4045172  49.5164276
  66.9223875  60.3721530  50.3039254  67.1657347  61.0853049  49.3327357
  67.0121320  60.8214410  51.5851351  67.2797537  61.7788236  51.7637324
  66.8107218  60.1955395  52.3518045  64.9297908  57.4314541  49.0500584
  64.2441479  56.7093134  49.7622681  65.4872944  56.9746784  47.9221547
  66.0710990  57.5823213  47.3653403  65.2038304  55.6180913  47.5822523
  64.1299097  55.4433892  47.6476176  65.5425154  55.4193658  46.5654435
  65.9247565  54.7335255  48.5429426  66.5464499  55.1765692  49.5076045
  65.7836095  53.4199588  48.3093422  65.1369813  53.0992978  47.6028377
  66.5049596  52.4088102  49.0101063  67.2983957  52.8695115  49.5985896
  65.6737432  51.5592091  49.9922256  66.3429709  50.9944579  50.6412939
  65.0467002  52.2130530  50.5983652  64.7340786  50.5370892  49.3518261
  63.8504664  51.0462447  48.9670003  65.2479401  50.0333582  48.5331054
  64.2658661  49.4666235  50.3427232  64.2679665  48.4924215  49.8538214
  64.9395608  49.4441425  51.1993033  62.8539973  49.6934542  50.8870066
  62.8303553  49.4511850  51.9494789  62.5732455  50.7372704  50.7465592
  61.8922941  48.8279507  50.1672181  62.1481731  47.8595950  50.2972672
  60.9628075  48.9823589  50.5309665  61.9098911  49.0515079  49.1824280
  66.9651281  51.5375676  47.8966611  67.0028637  51.9852194  46.7519935
  67.3806027  50.2987412  48.2004063  67.4010493  49.9948643  49.1633917
  67.7975965  49.3979718  47.1682083  68.4114676  49.9335434  46.4440367
  68.6334833  48.2034359  47.6870371  68.8416003  47.5201065  46.8637221
  69.5730062  48.5693710  48.1011485  67.9272793  47.4363846  48.7548677
  67.7563631  47.9778860  50.0102771  68.1254214  48.9805166  50.2262121
  67.1221649  47.2679821  51.0043355  66.9816493  47.7149638  51.9884917
  66.6668312  45.9961413  50.7545267  66.1593800  45.4350021  51.5392024
  66.8559771  45.4394869  49.5112855  66.5032548  44.4284827  49.3074280
  67.4895837  46.1550028  48.5227186  67.6432403  45.6950506  47.5465354
  66.6166130  48.9401500  46.3558032  66.7528763  48.6416905  45.1682375
  65.4279997  48.8540896  46.9885860  65.3521184  49.1223104  47.9593587
  64.2281375  48.3893808  46.3430735  64.4262105  47.4388180  45.8477993
  63.0344832  48.1568664  47.2912399  63.0373530  48.9165463  48.0728903
  62.1039784  48.2202550  46.7271099  63.1054850  46.8158634  47.9358155
  63.8814173  46.5805056  49.0469590  64.4756643  47.3865397  49.4773999
  63.9093848  45.3288726  49.6170560  64.5303532  45.1428929  50.4933610
  63.1584279  44.3041912  49.0906514  63.1872508  43.3159189  49.5495491
  62.3752822  44.5345082  47.9871602  61.7784289  43.7264543  47.5641765
  62.3492439  45.7861809  47.4217830  61.7157255  45.9570840  46.5514115
  63.7213220  49.3561787  45.3221377  64.0811237  50.5306931  45.3056568
  62.8964963  48.8241076  44.3937985  62.7326962  47.8276461  44.3755191
  62.2020925  49.5779394  43.3881952  62.2170855  50.6356287  43.6511928
  62.8207893  49.4421251  41.9878631  62.8645971  48.3890449  41.7100103
  62.2089143  49.9827341  41.2657475  64.1343300  49.9818033  41.9851891
  64.5146433  49.8937859  41.1081403  60.8372279  48.9670370  43.3332067
  60.7025903  47.7437257  43.2997978  59.7722098  49.7916822  43.3217631
  59.9084675  50.7923628  43.3086443  58.4736133  49.1852634  43.3290599
  58.5639215  48.1288965  43.0760133  57.7686648  49.2764831  44.6931983
  57.7541244  50.3141459  45.0265805  56.7459966  48.9111663  44.5994259
  58.4717717  48.4432612  45.7704917  58.4899602  47.3965947  45.4667495
  59.4931576  48.8016341  45.8987170  57.8086882  48.4932800  47.1477380
  56.7496339  48.2544062  47.0505658  58.2851259  47.7681434  47.8074981
  57.9803123  49.8693995  47.6836235  58.6655826  50.4727566  47.2518084
  57.2145574  50.2807109  48.7368586  56.2864274  49.4377701  49.2752512
  56.1684810  48.5106083  48.8924201  55.7215265  49.7447617  50.0541881
  57.3766034  51.5325581  49.2550340  58.0652165  52.1551942  48.8572447
  56.8072118  51.8309231  50.0340527  57.6128218  49.8394194  42.3014145
  57.7553252  51.0220909  42.0086295  56.7118412  49.0402309  41.6924821
  56.6764763  48.0561669  41.9171316  55.7983757  49.5656281  40.7266479
  55.6740461  50.6363930  40.8882148  56.2700861  49.3665904  39.2754848
  57.2298173  49.8634289  39.1334755  56.3791919  48.3014770  39.0712067
  55.3267322  49.9165834  38.3661548  55.6349071  49.7846140  37.4665926
  54.5111340  48.8211322  40.8946673  54.4867443  47.5927286  40.8810690
  53.3954701  49.5544245  41.0625409  53.4512911  50.5627812  41.0767114
  52.1404054  48.8775969  41.2189569  52.2837108  47.8069678  41.0729564
  51.5147820  49.0775274  42.6105636  52.1932254  48.6946144  43.3729226
  51.3393387  50.1396588  42.7814341  50.2782929  48.3843486  42.7021060
  49.9003231  48.5180470  43.5743809  51.1982417  49.4699706  40.2200085
  51.0923697  50.6917374  40.0983408  50.4944115  48.6071449  39.4627992
  50.6260777  47.6121936  39.5760949  49.5583807  49.1023595  38.4960610
  49.3711470  50.1603483  38.6796435  50.0307951  48.9720213  37.0798391
  49.3178233  49.4561186  36.4124401  51.4041040  49.6522842  36.9699796
  52.1066039  49.1651046  37.6461819  51.7697699  49.5705967  35.9464003
  51.3115614  50.7044230  37.2393130  50.1343952  47.6021749  36.7199714
  50.4375056  47.5319601  35.8117895  48.3162710  48.2765494  38.6185602
  48.3680134  47.1305705  39.0632142  47.1568900  48.8475899  38.2329718
  47.1545273  49.7897208  37.8689886  45.9246164  48.1197679  38.3383375
  46.1386963  47.0605100  38.4806101  45.0415668  48.5732974  39.5160741
  44.8342202  49.6395843  39.4258583  44.1032744  48.0187631  39.5019614
  45.7003960  48.3341355  40.7503329  45.1386273  48.6214472  41.4738436
  45.1293648  48.3497460  37.0914854  45.2889055  49.3659884  36.4168469
  44.2659146  47.3766865  36.7358480  44.2101450  46.5274653  37.2797350
  43.4119179  47.5134552  35.5917628  43.3841732  48.5579120  35.2812158
  43.8879079  46.6797708  34.3935647  44.8794045  47.0143283  34.0884334
  43.9309636  45.6279528  34.6762749  42.9740017  46.7884099  33.1752596
  41.9731806  46.4469469  33.4395717  42.9280639  47.8265684  32.8462935
  43.4569316  45.9475433  31.9971675  44.3742098  46.3775967  31.5949813
  43.6505351  44.9286446  32.3325220  42.3863692  45.9571262  30.9655593
  41.4754269  45.5978862  31.2130064  42.6632948  46.4473430  29.7233964
  43.8877404  46.9941474  29.4689322  44.5821386  47.0329731  30.2013281
  44.0939101  47.3574930  28.5493815  41.7231209  46.3908242  28.7358724
  40.8185803  45.9840100  28.9266827  41.9360439  46.7560595  27.8186125
  42.0650804  46.9946994  35.9903050  41.9030322  45.8047558  36.2549099
  41.0453923  47.8758434  36.0196055  41.1960188  48.8322638  35.7320787
  39.7484262  47.4477123  36.4605620  39.7636660  46.3738931  36.6470539
  39.3150279  48.1281156  37.7254823  39.3454806  49.2087498  37.5861890
  37.8804647  47.6783870  38.0478572  37.8591666  46.5965460  38.1792615
  37.5450534  48.1619808  38.9653195  37.2187559  47.9573633  37.2278494
  40.3125897  47.8386921  38.8572961  40.2112137  46.8010035  39.1751421
  41.3279318  48.0112771  38.5003725  40.0947624  48.7236519  40.0840750
  39.0912938  48.5602174  40.4770632  40.8294005  48.4723243  40.8490852
  40.2080097  49.7704917  39.8022927  38.7470278  47.8047088  35.4062348
  38.7893057  48.9015623  34.8511006  37.8223270  46.8655887  35.1056472
  37.8416707  45.9701886  35.5725352  36.7927624  47.0907296  34.1313185
  37.0103715  48.0032179  33.5762414  36.6566884  45.9800618  33.1294947
  36.4401173  45.0463766  33.6485593  35.5052578  46.3226135  32.1675508
  35.7258825  47.2587989  31.6547325  35.3945219  45.5242993  31.4337031
  34.5786944  46.4277052  32.7319422  38.0134543  45.7772318  32.4314659
  38.7687270  45.5165947  33.1729061  37.9299244  44.9730157  31.7004674
  38.3038764  46.6982491  31.9260126  35.4958897  47.1764294  34.8755569
  35.2186599  46.3679515  35.7635125  34.6627933  48.1652617  34.5035111
  34.8796752  48.7311024  33.6954971  33.4497447  48.4791827  35.1992766
  33.2608569  47.7225734  35.9608295  33.6064523  49.8311509  35.8452811
  34.3507372  49.7709174  36.6393291  34.0611957  50.8054414  34.7545496
  33.3110443  50.8432338  33.9646475  34.1864629  51.7994991  35.1838028
  35.0101733  50.4679657  34.3378354  32.3845175  50.3011914  36.6300226
  31.5308238  50.3860246  35.9576306  32.1573620  49.5805867  37.4156617
  32.6368108  51.6661286  37.2756189  32.8568425  52.4001732  36.5004644
  31.7501043  51.9767263  37.8282308  33.4833828  51.5947356  37.9584942
  32.3333480  48.5215747  34.1931199  32.5541798  48.8069068  33.0148063
  31.1024985  48.2045097  34.6493384  30.9651370  47.9946080  35.6276906
  29.9271322  48.1389946  33.8241337  30.2008675  47.7914097  32.8279647
  28.8464928  47.1876353  34.3556485  28.6231255  47.4342951  35.3936105
  27.9426803  47.2919319  33.7553610  29.3030477  45.8482144  34.2824134
  28.6223051  45.2594080  34.6163243  29.2887781  49.4891662  33.7014519
  29.9048803  50.5219349  33.9479390  27.9941265  49.4800823  33.3192547
  27.4945428  48.6051336  33.2486781  27.2441718  50.6609566  32.9931798
  27.6375072  51.1001902  32.0764135  25.7425449  50.4093183  32.7662746
  25.2855922  51.2997118  32.3344263  25.6134268  49.5684175  32.0848684
  24.9921396  50.0806560  34.0605724  25.2460849  49.0705303  34.3819112
  25.2772581  50.7907722  34.8368078  23.4979756  50.1780568  33.7946284
  23.1092214  50.4323563  32.6231580  22.7184086  49.9990889  34.7680039
  27.3094730  51.6879732  34.0788766  27.3317787  51.3851695  35.2691847
  27.3698030  52.9607502  33.6341690  27.4849197  53.1462136  32.6480394
  27.2850699  54.1458584  34.4410778  27.3220069  55.0262729  33.7995132
  25.9891778  54.2274842  35.2658856  25.9043070  53.3439610  35.8985648
  26.0111768  55.1203763  35.8906735  24.8648718  54.2912802  34.4007123
  24.0612961  54.3419477  34.9234921  28.4443521  54.3107063  35.3711789
  29.0926035  53.3534549  35.7873720  28.7643687  55.5959145  35.6331779
  28.2755336  56.3440631  35.1626315  29.7700881  56.0436561  36.5497268
  30.6660293  55.4339027  36.4331531  30.1546516  57.5136782  36.3087640
  30.5094860  57.6338610  35.2851684  29.2829441  58.1485304  36.4674734
  31.2662986  58.0232523  37.2401824  30.9797692  57.8499331  38.2774683
  32.5876991  57.2899810  36.9615141  32.8883346  57.4620008  35.9280122
  33.3607951  57.6659675  37.6316316  32.4525868  56.2211149  37.1269538
  31.3945818  59.5541846  37.1735966  30.4527339  60.0117423  37.4763554
  32.1892317  59.8822106  37.8436950  31.6328399  59.8553192  36.1534741
  29.2785285  55.9270573  37.9694954  30.0891884  55.8185752  38.8869778
  27.9590846  56.1519871  38.1827802  27.3528959  56.3752587  37.4063879
  27.2889723  56.1052979  39.4643440  27.9392408  56.5274259  40.2305410
  25.9760409  56.9099939  39.4389353  26.1307686  57.8416398  38.8946976
  25.2004603  56.3253258  38.9442253  25.4211208  57.2953226  40.8125820
  24.3711962  57.5718991  40.7163284  25.5123164  56.4482766  41.4925073
  26.1485266  58.4774797  41.4544975  27.1883736  58.2079503  41.6393514
  26.1099353  59.3359938  40.7840023  25.5437429  58.9139086  42.7925858
  24.4917808  59.1626380  42.6525500  25.6315504  58.1013879  43.5138341
  26.2633497  60.1007422  43.3026859  26.1819042  60.8557645  42.6367972
  25.8614079  60.3848290  44.1846368  27.2382176  59.8722229  43.4350134
  26.9174400  54.7222955  39.9359119  27.1989212  54.3490397  41.0742626
  26.2465525  53.9256879  39.0725144  26.0649978  54.2418556  38.1306142
  25.7831425  52.6235730  39.4775637  26.1219187  52.4163170  40.4926375
  24.2540706  52.4777219  39.4701075  23.8639072  52.7858131  38.5000809
  23.9869112  51.4372307  39.6547801  23.6029454  53.3211786  40.5245485
  23.5834821  52.9899839  41.8624720  23.9951964  52.1656360  42.2760437
  22.9097054  53.9804244  42.5007631  22.7680184  53.9350491  43.5805616
  22.4953054  54.9179077  41.6694270  22.9332167  54.5020692  40.4254378
  22.6845253  55.1577328  39.5909565  26.3325932  51.6351101  38.5082785
  25.8802896  51.5437805  37.3688701  27.3185638  50.8430666  38.9630082
  27.5920778  50.8843397  39.9343921  27.9826578  49.9419173  38.0785478
  27.3169567  49.6835848  37.2550154  29.2617551  50.5535171  37.4867770
  29.8200960  49.7839912  36.9536873  28.9964946  51.3536649  36.7957629
  30.0779623  51.0951354  38.6134835  30.8602278  50.2719802  39.3920085
  30.8883510  49.2003828  39.1945546  31.6119724  50.7883563  40.4230259
  32.2269939  50.1270877  41.0334135  31.5919508  52.1365785  40.6885271
  32.1874480  52.5396343  41.5076908  30.8185641  52.9691366  39.9164636
  30.7994869  54.0397404  40.1202867  30.0693200  52.4455349  38.8861799
  29.4623017  53.1196891  38.2819077  28.3269958  48.6807186  38.8064935
  28.1104412  48.5627091  40.0138563  28.8346146  47.6845151  38.0480261
  28.9544462  47.8174872  37.0540146  29.2230521  46.4149149  38.5906352
  29.0909393  46.4258392  39.6725437  28.4138363  45.2707054  38.0424379
  28.5444440  45.2176457  36.9615926  28.8957959  43.9615477  38.6863525
  28.7656824  44.0181736  39.7670762  28.3140416  43.1274079  38.2940875
  29.9500582  43.8090138  38.4553436  27.0351498  45.4644015  38.3149493
  26.5322234  44.7277861  37.9598956  30.6511760  46.1691738  38.1945347
  31.0763201  46.5355931  37.0994039  31.4343145  45.5215272  39.0847914
  31.0431123  45.1923345  39.9558212  32.8310324  45.2851067  38.8207355
  33.2244998  46.0880981  38.1974479  33.6503845  45.2309086  40.0782926
  33.1886952  44.5401952  40.7838835  35.0677304  44.7468481  39.7311890
  35.5254238  45.4385164  39.0239321  35.6701180  44.7043504  40.6386160
  35.0139492  43.7540010  39.2845779  33.6218488  46.5942416  40.7874222
  34.2098607  47.3133667  40.2171576  32.5923134  46.9445670  40.8611006
  34.1953781  46.5475225  42.2013354  35.2337747  46.2184456  42.1620831
  34.1462377  47.5410683  42.6469262  33.6162283  45.8496437  42.8060258
  32.9760214  43.9607913  38.1221528  32.4965993  42.9378993  38.6097925
  33.5303837  43.9855306  36.8853341  33.7902367  44.8668249  36.4659336
  33.7888665  42.8097999  36.0897425  33.0089885  42.0699067  36.2698742
  33.8107479  43.1314207  34.5852252  34.5658373  43.8920286  34.3866936
  34.0491145  42.2282293  34.0235075  32.4752045  43.6630907  34.0497209
  32.0449050  44.3581617  34.7707060  32.6417292  44.1784280  33.1037827
  31.5263784  42.4910057  33.8363817  31.8133276  41.3608872  34.2298868
  30.3642056  42.7634965  33.1819750  29.6978860  42.0235121  33.0130290
  30.1734818  43.7044288  32.8683315  35.0854969  42.1132627  36.4031216
  35.1127207  40.8957957  36.5789368  36.2083960  42.8648629  36.4685418
  36.1516298  43.8677723  36.3634216  37.4717053  42.2131952  36.6885912
  37.3369013  41.3827711  37.3816445  38.1057901  41.6413483  35.4081000
  38.9740304  41.0369241  35.6706442  37.3765426  41.0215097  34.8864696
  38.5168335  42.6937555  34.5500508  38.9101266  42.3241874  33.7561114
  38.4328102  43.2119879  37.2551654  38.3665775  44.3978407  36.9404695
  39.3577093  42.7383361  38.1205472  39.3734957  41.7560993  38.3551996
  40.3274092  43.6110106  38.7187807  40.4185106  44.5179276  38.1210338
  39.9496444  44.0283979  40.1519522  38.9967280  44.5574009  40.1376269
  39.8624258  43.1406797  40.7784101  40.9417976  44.8827594  40.7004817
  40.6908846  45.1329801  41.5926880  41.6164529  42.8547922  38.8137185
  41.6451515  41.7199331  39.2842247  42.7248522  43.4845424  38.3691168
  42.6592160  44.4226959  38.0007964  44.0011710  42.8330292  38.4141355
  43.9560166  41.9916797  39.1056494  44.4385356  42.3011351  37.0785450
  44.3686258  43.0917288  36.3314349  45.8938468  41.8188730  37.1949556
  45.9573218  41.0317515  37.9462955  46.2262153  41.4295345  36.2326421
  46.5311728  42.6529624  37.4885746  43.4646248  41.1898471  36.6539631
  42.4567065  41.5981337  36.5797683  43.7669474  40.7915604  35.6854238
  43.4787627  40.3908570  37.3952564  45.0267976  43.8332897  38.8543184
  44.9798324  45.0017515  38.4689661  45.9907721  43.3838178  39.6869978
  45.9881018  42.4200546  39.9890797  47.0349336  44.2462190  40.1633505
  46.9478092  45.2216899  39.6848475  46.9835648  44.4595015  41.6497854
  45.9860249  44.7935171  41.9351764  47.3096513  43.1271711  42.3432032
  48.3060316  42.7978812  42.0484253  47.2772082  43.2621700  43.4243239
  46.5773003  42.3752424  42.0493225  47.9082659  45.4609261  42.0460399
  47.8604281  45.5823257  42.9971308  48.3397069  43.5810618  39.8529804
  48.4297675  42.3555580  39.8281693  49.3866936  44.3840821  39.5699551
  49.2631840  45.3862759  39.5486712  50.6805785  43.8261214  39.2974579
  50.6992835  42.7816476  39.6086231  51.0445864  43.8749674  37.8414108
  51.0498264  44.9108371  37.5022253  52.4431556  43.2634125  37.6356883
  52.4401666  42.2268293  37.9727133  52.7044361  43.3003212  36.5781111
  53.1760193  43.8296826  38.2104488  50.0839793  43.1501709  37.0888452
  50.3168031  43.1814767  36.1580319  51.6871356  44.6163090  40.0726419
  51.5887845  45.8393977  40.1837052  52.6849617  43.9209930  40.6490485
  52.7328440  42.9184848  40.5359791  53.6936394  44.5749451  41.4287490
  53.6346063  45.6517910  41.2705808  53.5481080  44.3159047  42.9392140
  52.5826744  44.6890198  43.2810069  53.6123672  43.2451221  43.1325927
  54.5804537  44.9787130  43.6532305  54.4790253  44.8098037  44.5927951
  55.0099581  44.0028451  41.0141434  55.0814343  42.8561469  40.5720933
  56.0874119  44.8074246  41.1265094  55.9809694  45.7475726  41.4799097
  57.3858330  44.3318924  40.7453155  57.3955726  43.2421892  40.7687958
  57.7867476  44.7771228  39.3272068  57.0641706  44.3928216  38.6072802
  57.8032768  45.8659187  39.2787276  59.1661576  44.2842274  38.8901710
  59.9341194  44.7745519  39.4884330  59.2290182  43.2054065  39.0326352
  59.4723339  44.5741454  37.4184460  58.7941363  44.0012773  36.7860149
  59.3399325  45.6380902  37.2220005  60.8997719  44.2060319  37.0134851
  61.6073268  44.7610176  37.6294863  61.0544615  43.1366840  37.1572394
  61.1325197  44.5408390  35.5894069  60.9952693  45.5316759  35.4497492
  62.0780905  44.2928285  35.3354646  60.4828847  44.0262823  35.0120815
  58.3885862  44.9330332  41.6861522  58.2877460  46.0997421  42.0614315
  59.3850272  44.1279928  42.1121339  59.3925674  43.1523454  41.8510682
  60.4443575  44.6367353  42.9369724  60.3776537  45.7236042  42.9856115
  60.4536062  44.1386754  44.3982557  60.2865884  43.0617048  44.4166520
  61.4180441  44.3640875  44.8533919  59.3821691  44.7690916  45.2940788
  59.6157852  44.5655234  46.3391072  59.3591477  45.8465297  45.1306798
  57.6892579  44.1722607  45.0209311  57.9230435  42.6163299  45.9285437
  58.1946089  42.8348117  46.9613152  56.9968156  42.0419753  45.9106759
  58.7181991  42.0371819  45.4590584  61.7421106  44.2143768  42.3225423
  61.8850900  43.0889542  41.8476952  62.7275447  45.1327186  42.3041853
  62.5692758  46.0511272  42.6935134  64.0036988  44.8052972  41.7306262
  64.0200397  43.7501207  41.4577989  64.3166454  45.6213295  40.4654900
  64.2431750  46.6851548  40.6912708  65.3262388  45.3916142  40.1248255
  63.3585046  45.3256472  39.3087116  63.4312169  44.2728002  39.0360819
  62.3371858  45.5512994  39.6154543  63.6824280  46.2866556  37.7997221
  62.9979154  47.8378605  38.4512451  63.5545285  48.1364241  39.3395810
  63.0781890  48.6174982  37.6937348  61.9496719  47.6918466  38.7119493
  65.0594623  45.1263603  42.7392302  65.0610999  46.2139963  43.3127033
  65.9885842  44.1798468  42.9949695  65.9443758  43.2881638  42.5226909
  67.0324948  44.4573763  43.9409848  67.1414111  45.5357302  44.0566975
  66.7687131  43.8821911  45.2992581  66.6273802  42.8045388  45.2168575
  67.9760962  44.1842156  46.2019752  68.1140985  45.2628935  46.2762066
  67.7998391  43.7717744  47.1954168  68.8715405  43.7324031  45.7751889
  65.4394820  44.4534523  45.8163994  64.6355664  44.1802036  45.1329106
  65.2288360  44.0465766  46.8054292  65.5096973  45.5394286  45.8782556
  68.3157689  43.8666885  43.4463945  68.3294155  42.8531583  42.7505789
  69.4456485  44.5140679  43.7973516  69.3927410  45.3643596  44.3398504
  70.7339990  44.0110060  43.4097002  70.6541277  43.5116177  42.4441273
  71.7909483  45.1220643  43.2791294  71.4725584  45.8401445  42.5234258
  71.9052537  45.6298785  44.2368136  73.0421480  44.5765950  42.8962151
  73.6887465  45.2820200  42.8194956  71.1711226  43.0792566  44.4967545
  71.1534342  43.4223829  45.6778499  71.5606593  41.8942868  44.1298964
  71.1395065  41.2894864  42.8786787  71.8164313  41.5950333  42.0808603
  70.1269922  41.6149123  42.6399074  71.2020451  39.7724743  43.1298701
  71.5950450  39.2729414  42.2443663  70.2011686  39.3975253  43.3437877
  72.1387036  39.6204123  44.3472912  73.1651338  39.4937079  44.0030733
  71.8407625  38.7480076  44.9288759  71.9426793  40.9255901  45.1158394
  71.0885899  40.7000823  45.7544126  73.1288515  41.3376709  45.9398564
  73.0757843  41.2217156  47.1636404  74.2061548  41.7907852  45.2696094
  74.1756495  41.8769977  44.2637581  75.4632447  42.1880542  45.8478027
  75.6874703  41.5513902  46.7036538  76.6278442  42.0746973  44.8608178
  76.3446348  42.5269780  43.9103790  77.4981654  42.5924896  45.2639705
  76.9920501  40.6110068  44.6212826  77.1644046  40.1177036  45.5778633
  76.1750596  40.1136162  44.0985675  78.2515726  40.4151452  43.7794617
  78.0450225  40.6922671  42.7457115  79.0519057  41.0433534  44.1705125
  78.6140507  38.9741506  43.8783817  79.2736398  38.6907940  44.5888398
  78.0641522  38.0647187  43.0262255  77.2213807  38.4754044  42.0350013
  77.0056709  39.4569366  41.9341847  76.8169782  37.7960550  41.4064771
  78.3614955  36.7407219  43.1677363  78.9869023  36.4424823  43.9025965
  77.9548786  36.0647530  42.5370006  75.4406654  43.5595222  46.4463731
  76.2668379  43.8616638  47.3055416  74.5183102  44.4275416  45.9942392
  73.8248556  44.1246541  45.3252998  74.4258935  45.8086881  46.3945697
  73.4223374  46.1808685  46.1885209  74.7010757  46.0338798  47.8885297
  75.6865631  45.6419291  48.1401013  74.6682940  47.1011116  48.1077139
  73.6688125  45.3336316  48.7941513  73.7053148  44.2577453  48.6231629
  73.9548452  45.6010830  50.2788711  73.9119955  46.6732897  50.4702753
  73.2089555  45.0932816  50.8903341  74.9469208  45.2268040  50.5314612
  72.2268286  45.6807879  48.3880343  72.0518692  45.3632600  47.3600923
  71.5289401  45.1680091  49.0499337  72.0761244  46.7575139  48.4658054
  75.3849120  46.6017051  45.5672627  75.3703578  47.8323942  45.5861669
  76.3039691  45.9069867  44.8764361  76.4162158  44.9166152  45.0397299
  77.1600515  46.5033359  43.8928506  77.3432428  47.5456534  44.1538378
  78.5219355  45.8041258  43.7816784  78.3716370  44.7489377  43.5534512
  79.1051831  46.2678953  42.9861658  79.1651883  45.9891946  45.1089946
  79.6203937  47.2305101  45.4906867  79.5113663  48.0814440  44.8182850
  80.2135811  47.4080354  46.7167036  80.5717417  48.3945106  47.0111348
  80.3537199  46.3384232  47.5699420  80.9618935  46.5113301  48.8316112
  81.2411250  47.4155949  48.9926534  79.9064970  45.0966386  47.1904996
  80.0213217  44.2469189  47.8634723  79.3145091  44.9242750  45.9635252
  78.9622385  43.9356815  45.6690963  76.5315592  46.5223432  42.5228250
  76.7404744  47.4520702  41.7465241  75.7346138  45.4741981  42.2164852
  75.3509156  44.8993458  42.9529772  75.3521127  45.0653847  40.8827741
  76.1769150  45.2509170  40.1947492  75.0052116  43.5748942  40.8360432
  74.2208174  43.3609457  41.5620260  74.6560232  43.3137363  39.8370617
  76.2909457  42.8438285  41.1804392  77.3686379  43.4902398  41.0931812
  76.2177695  41.6365315  41.5328087  74.2446629  45.8044012  40.1821583
  73.7927979  46.8826947  40.5558989  73.8562666  45.1360210  39.0668215
  74.2393235  44.2233261  38.8659347  72.9585842  45.3771788  37.9670473
  73.1572227  46.3621075  37.5444869  73.1168651  44.3403106  36.8483058
  72.8272221  43.3572981  37.2196445  72.4795325  44.6126000  36.0070177
  74.5497306  44.2395417  36.3331524  74.9715365  45.2396124  36.2329560
  75.1494083  43.6616273  37.0363620  74.6690981  43.5591300  34.9703155
  75.7129565  43.3116911  34.7773578  74.0730884  42.6465229  34.9658182
  74.1585123  44.5323021  33.9623085  73.2564629  44.9590282  34.1182288
  74.9039835  44.8299407  32.8590688  76.1124352  44.2265844  32.6650981
  76.4540785  43.5583580  33.3410074  76.6598353  44.4509303  31.8464885
  74.4513102  45.7433332  31.9522622  73.5621209  46.1990110  32.0999109
  75.0074250  45.9597201  31.1373930  71.5111225  45.3538735  38.3663236
  70.6543177  45.6747136  37.5426160  71.1815404  44.9118006  39.5942227
  71.9056847  44.6529018  40.2489642  69.8058808  44.7944080  40.0107050
  69.7652092  44.3912706  41.0225969  69.0308830  46.1259545  40.0258187
  69.1830960  46.6462921  39.0802082  67.9680919  45.9268311  40.1633866
  69.4810554  47.0609250  41.1517987  69.4613216  46.5241109  42.1002406
  70.4947702  47.4085349  40.9526716  68.5271720  48.2476217  41.2073534
  67.8866978  48.5949164  40.2176604  68.4267406  48.8901758  42.4013198
  67.8087415  49.6836550  42.4938898  68.9705824  48.5711388  43.1903400
  69.0738427  43.8006851  39.1631561  68.1099897  44.1067436  38.4619360
  69.6151896  42.5712239  39.1560357  70.4798580  42.3973040  39.6481744
  69.0823440  41.4141167  38.4970947  68.6702072  41.7034319  37.5303790
  70.1533699  40.3397216  38.2568999  70.6972070  40.1546063  39.1832221
  69.6758012  39.4174597  37.9260508  71.0875837  40.8797190  37.1812547
  72.3102178  40.8236403  37.3088909  70.4953180  41.4223671  36.0852509
  71.0653436  41.7961404  35.3399563  69.4877385  41.4494895  36.0208406
  67.9448900  40.7835879  39.2593144  67.0712890  40.1639892  38.6533583
  67.9431537  40.8840710  40.6092434  68.6368155  41.4521411  41.0742483
  66.9634891  40.1918722  41.4121488  66.9565580  39.1347703  41.1464671
  67.2161037  40.2991984  42.4670262  65.5918595  40.7547244  41.1854267
  65.3979770  41.9686072  41.1156917  64.5884268  39.8495739  41.1197122
  64.7824522  38.8690928  41.2650085  63.2349982  40.2467110  40.8454166
  63.1386505  41.3246320  40.9754268  62.7839326  39.9088047  39.4132825
  62.8090721  38.8286613  39.2692085  61.7683461  40.2722193  39.2563939
  63.6488850  40.5224708  38.2960465  64.6666932  40.1398919  38.3722091
  63.0847297  40.1612268  36.9118190  62.0686154  40.5452264  36.8215145
  63.7102789  40.6044259  36.1369878  63.0748512  39.0776126  36.7944176
  63.8359069  42.0349783  38.4857034  64.3261838  42.2240582  39.4406782
  64.4515083  42.4296636  37.6773967  62.8629535  42.5262215  38.4738338
  62.2958077  39.4711023  41.7193477  62.5252204  38.2995628  42.0127736
  61.2177169  40.1349615  42.1834784  61.1479233  41.1347699  42.0585308
  60.1458374  39.4625895  42.8607680  60.2451768  38.3862350  42.7204402
  60.0849039  39.6987866  44.3396906  59.1360406  39.3291106  44.7284031
  61.2446884  38.9535097  45.0115507  62.1915083  39.3241228  44.6187672
  61.2087162  39.1194423  46.0882461  61.1593263  37.8865058  44.8058384
  60.1326743  41.2141146  44.5737446  59.2828991  41.6855086  44.0800121
  60.0899043  41.4185685  45.6435431  61.0592111  41.6165040  44.1642166
  58.8934519  39.9950088  42.2455004  58.6950542  41.2076968  42.1657561
  58.0125076  39.0912065  41.7796886  58.1867376  38.1044353  41.9062839
  56.8368252  39.5549634  41.1086436  56.8066105  40.6441370  41.1384273
  56.7888274  39.1215348  39.6341682  56.7995690  38.0332336  39.5742998
  55.8772360  39.5012995  39.1727791  57.9906990  39.6548062  38.8231285
  58.9125132  39.2214446  39.2111455  57.8680246  39.2893957  37.3366551
  56.9552883  39.7241502  36.9292245  58.7292101  39.6791083  36.7938988
  57.8323759  38.2051887  37.2302367  58.2026348  41.1621519  39.0433248
  58.3909445  41.3525804  40.0999116  59.0568600  41.4990878  38.4560645
  57.3105132  41.7045703  38.7302750  55.6300044  39.0138851  41.8160467
  55.6720592  37.9301946  42.3974058  54.5201902  39.7860320  41.8028040
  54.5286099  40.6741633  41.3219174  53.3143894  39.3680095  42.4646852
  53.3142377  38.2830597  42.5694854  53.1405115  39.9629758  43.8751002
  53.1324346  41.0511470  43.8125109  52.1992758  39.6171421  44.3023877
  54.2088142  39.5555802  44.7175366  54.0883614  39.9327233  45.5920959
  52.1473944  39.8600190  41.6633624  52.2707843  40.7805775  40.8579005
  50.9700208  39.2263640  41.8616019  50.9152749  38.4535766  42.5096007
  49.7876532  39.6378140  41.1602534  49.7974885  40.7204759  41.0343741
  49.6679343  39.0063788  39.7629492  50.5239103  39.3011687  39.1559046
  49.6452363  37.9205180  39.8550971  48.4090094  39.4210278  38.9996431
  47.5491005  39.3834841  39.6684091  48.5305297  40.4361016  38.6215425
  48.1004446  38.5179968  37.8023738  47.8850784  37.5088946  38.1536986
  47.2352921  38.9078133  37.2660401  49.3001605  38.5157778  36.9206563
  50.1289166  39.0010817  37.2332948  49.2724660  37.8697843  35.7178606
  48.1264690  37.2711100  35.2813405  47.2934298  37.3059437  35.8513688
  48.1164698  36.7958674  34.3901928  50.4023767  37.8224752  34.9557387
  51.2488806  38.2640724  35.2851671  50.3876377  37.3460543  34.0652868
  48.5995846  39.1390966  41.9210785  48.6566793  38.1017122  42.5787432
  47.4830097  39.8929173  41.8444367  47.4997920  40.7710593  41.3457535
  46.2472452  39.4876664  42.4561676  46.3317177  38.4562218  42.7983451
  45.8500194  40.3414981  43.6715787  46.7236496  40.5049260  44.3025786
  45.4637861  41.3021177  43.3307947  44.7697939  39.7037015  44.5488206
  44.4047765  40.4373146  45.2676216  43.9436999  39.3676259  43.9221436
  45.3539036  38.2629960  45.4940516  43.7890066  37.9359252  46.3373374
  43.0133821  37.7325567  45.5989968  43.9021704  37.0718599  46.9920783
  43.5064176  38.8058419  46.9302030  45.1959894  39.6892815  41.4072130
  45.1924017  40.7147574  40.7252340  44.2731437  38.7154796  41.2426060
  44.2627609  37.9193217  41.8639954  43.3112116  38.8276404  40.1763243
  43.2666501  39.8614461  39.8337472  43.6804131  37.9365959  38.9748003
  44.6906344  38.1748496  38.6419529  43.6336914  36.8886570  39.2710115
  42.7153563  38.1635241  37.8173008  41.9267927  39.1066993  37.8115640
  42.7771787  37.2560985  36.8055469  43.7549666  37.2541013  37.0585824
  41.9638951  38.3794917  40.6530739  41.8525495  37.4199559  41.4138959
  40.9006041  39.0933205  40.2176836  41.0434641  39.9203742  39.6558356
  39.5480253  38.7179153  40.5264728  39.5348317  37.7064935  40.9326142
  38.8486480  39.6210308  41.5600915  38.8812748  40.6561176  41.2200474
  37.8104479  39.3087128  41.6727778  39.4712471  39.5990539  42.9672984
  39.5645716  38.5678218  43.3078154  40.8649507  40.2432442  42.9642417
  40.7863164  41.2790118  42.6339374  41.2814506  40.2141386  43.9711089
  41.5179119  39.6945568  42.2855045  38.5285417  40.2248455  44.0099131
  37.5936632  39.6650794  44.0375451  38.9998165  40.1927417  44.9922423
  38.3233574  41.2606732  43.7396182  38.7275885  38.8321525  39.2737273
  38.8127891  39.8249160  38.5517041  37.9092376  37.7979956  38.9804691
  37.9081857  36.9736335  39.5640152  37.0234558  37.8302183  37.8460184
  37.0230998  38.8305019  37.4129691  37.3930887  36.8739598  36.7436001
  36.6550538  36.9376704  35.9440091  38.7819102  37.2459365  36.1943786
  39.5187417  37.1826369  36.9951108  39.0540141  36.5560400  35.3955661
  38.7579445  38.2629451  35.8029456  37.3850225  35.5382847  37.2248911
  37.6221540  34.9400342  36.5125251  35.6586702  37.4432989  38.3406231
  35.5294007  36.5932045  39.2167548  34.5938794  38.0631395  37.7820542
  34.7305647  38.7188695  37.0261208  33.2541858  37.8058615  38.2466668
  33.2609046  37.6900203  39.3304726  32.2843722  38.9484451  37.8961608
  32.6476605  39.8800314  38.3300592  32.2215142  39.0529420  36.8130037
  30.8516434  38.7366292  38.4140994  30.5072605  37.7408976  38.1347794
  30.7970133  38.8666129  39.9445192  31.1316079  39.8618054  40.2373283
  29.7735349  38.7127339  40.2864461  31.4470985  38.1176175  40.3967310
  29.8515565  39.6491983  37.6869943  29.8688336  39.4301997  36.6193612
  28.8489552  39.4740088  38.0771233  30.1265269  40.6915775  37.8480408
  32.7016251  36.5674671  37.5958327  32.6471635  36.4820705  36.3706604
  32.4010379  35.5247794  38.4075899  32.6231333  35.5706392  39.3918005
  31.7652352  34.3081219  37.9628535  32.1553152  34.0306920  36.9835837
  32.0176056  33.1368752  38.9278574  31.6225455  33.3854043  39.9128756
  31.5202052  32.2425482  38.5525279  33.0891289  32.9516435  39.0028650
  30.2701416  34.3993679  37.7784893  29.7429694  34.0589340  36.7198755
  29.5342878  34.8816386  38.8057688  29.9934427  35.2667091  39.6187863
  28.1009243  34.8289407  38.7039549  27.7995738  35.0678664  37.6840522
  27.5442596  33.4384432  39.0525236  26.4557096  33.4810237  39.0891978
  27.8538938  32.7214755  38.2921394  28.0407565  32.9316069  40.4064515
  29.1286237  32.8647334  40.3932695  27.7291831  33.6222712  41.1900375
  27.5124881  31.5469747  40.7950607  27.8930665  30.8028186  40.0954245
  27.8450683  31.3004870  41.8033929  25.9908478  31.4095731  40.7923350
  25.5682511  32.0280447  41.5841718  25.5978674  31.7348789  39.8290896
  25.6231800  29.9942669  41.0225412  25.9869747  29.6928560  41.9152363
  24.6172970  29.9031833  41.0207805  26.0144245  29.4211560  40.2886673
  27.5061017  35.8534727  39.6092760  28.1540143  36.3251827  40.5420037
  26.2538960  36.2579059  39.3058312  25.7914749  35.8958682  38.4841285
  25.5371803  37.1978603  40.1152843  26.0421946  37.3114210  41.0745360
  25.4243779  38.5995968  39.4930052  26.3940894  38.9009202  39.0968195
  24.6923355  38.5814256  38.6856119  24.9815861  39.6649645  40.4977098
  24.1123829  39.3062828  41.0490119  25.7946991  39.8682043  41.1945906
  24.5127092  41.2587869  39.7640576  22.8779260  40.6620525  39.2446801
  22.3136488  40.3390965  40.1195456  22.3398592  41.4659533  38.7423572
  22.9977202  39.8224515  38.5599752  24.1457699  36.6642013  40.1959269
  23.5814605  36.2645409  39.1767216  23.5456145  36.6462728  41.4037353
  24.0169846  37.0355810  42.2076938  22.2395226  36.0648603  41.4988472
  21.6298212  36.4006184  40.6600206  22.3208738  34.5336405  41.4683025
  22.9376246  34.2187632  40.6265366  22.7638382  34.1742104  42.3971150
  20.9902431  33.8053332  41.3193718  20.4479489  33.8414408  42.2642073
  20.3969979  34.2867169  40.5419215  21.3415626  32.3745111  40.9390580
  21.7528798  32.1544596  39.7689146  21.2152248  31.4799255  41.8181793
  21.6405115  36.4980333  42.8015509  22.3320964  37.0368634  43.6631055
  20.3237702  36.2903221  42.9741475  19.7814859  35.8525867  42.2431102
  19.6885192  36.6892838  44.1942785  20.0062728  37.6983266  44.4568891
  18.1640119  36.6954863  44.1067670  17.8523611  37.2582080  43.2268141
  17.7997957  35.6710066  44.0300345  17.5111891  37.3335381  45.3248661
  17.4086654  36.5891833  46.1145025  18.1308831  38.1567164  45.6804768
  16.1351271  37.8690147  44.9690358  15.4673025  37.0368571  44.7462737
  15.7377211  38.4382206  45.8093765  16.2185713  38.7806884  43.7460582
  17.0621379  39.4620015  43.8570017  16.3562895  38.1756469  42.8499233
  14.9849010  39.5736369  43.5978786  14.8506847  40.1443037  44.4203293
  15.0622208  40.1677744  42.7847844  14.1965198  38.9521395  43.4869944
  20.1029369  35.7452888  45.2735553  20.3682276  34.5729796  45.0145845
  20.1962034  36.2403483  46.5260323  19.9500920  37.2028061  46.7082524
  20.6466571  35.3899169  47.5929699  21.4226838  34.7205203  47.2217694
  21.2295589  36.1075321  48.7756381  21.4126790  35.3947621  49.5797065
  22.5473450  36.7683757  48.3693430  22.3642134  37.4811386  47.5652711
  22.9723170  37.2900831  49.2268506  23.2461673  36.0056285  48.0258831
  20.3129774  37.0666282  49.2812289  20.7023394  37.5146541  50.0357289
  19.5454881  34.5345177  48.1199926  18.4249933  34.9931318  48.3415180
  19.8493993  33.2253700  48.2599650  20.7355538  32.8741543  47.9260822
  18.9571455  32.2875166  48.8726307  17.9521654  32.4280514  48.4746808
  19.3576755  30.8262350  48.6216171  20.3926390  30.6748279  48.9282534
  18.7084325  30.1669099  49.1977020  19.2312187  30.5148849  47.2442912
  19.4837296  29.6002358  47.0984998  18.9766062  32.4694415  50.3581322
  17.9913668  32.8844928  50.9654351  20.1383137  32.1591291  50.9782998
  20.9371557  31.8634024  50.4356238  20.2486831  32.2458594  52.4049828
  19.3488153  32.7068682  52.8121783  20.4178252  30.8877712  53.1138279
  20.4113200  31.0375484  54.1934685  19.5974386  30.2267690  52.8342892
  21.7132323  30.1442258  52.7816733  22.5649271  30.8022051  52.9542420
  21.8005167  29.2633853  53.4177579  21.8261094  29.6529492  51.3368439
  21.0026830  28.9730004  51.1183546  21.7828400  30.5049692  50.6583978
  23.1337895  28.9047480  51.0628503  23.9716690  29.5982295  51.1345581
  23.2580388  28.1084746  51.7967509  23.1099400  28.3129177  49.7056896
  22.9991085  29.0465411  49.0204066  23.9767142  27.8226931  49.5369226
  22.3377308  27.6658718  49.6341107  21.4327369  33.0959971  52.7335730
  22.4490977  33.1125486  52.0387287  21.2679965  33.8353753  53.7945304
  19.9484315  34.4020808  54.0443987  19.4327147  33.8053978  54.7967988
  19.3703271  34.3993031  53.1203389  20.1913767  35.8362276  54.5406844
  19.4755439  36.0752522  55.3271638  20.0668400  36.5338456  53.7124808
  21.6376152  35.8092253  55.0540273  21.6428159  35.5547424  56.1138907
  22.0917102  36.7902191  54.9142116  22.3113459  34.7370390  54.2037205
  22.6576343  35.3078022  53.3420872  23.4368888  34.0670109  54.9292007
  23.2823650  32.9374101  55.3917150  24.5892080  34.7594774  55.0343660
  24.6688725  35.6742214  54.6136559  25.7265157  34.2354146  55.7343170
  25.8308225  33.1728176  55.5149839  27.0637300  34.8990721  55.3685759
  27.0003565  35.9713837  55.5535919  27.8604174  34.4722354  55.9778374
  27.4734241  34.7175678  53.8966388  27.4302823  33.6604003  53.6346529
  26.5334221  35.4935764  52.9692064  26.5731429  36.5545685  53.2158169
  26.8431886  35.3498415  51.9340804  25.5140249  35.1293555  53.0967717
  28.9483681  35.0791546  53.6739704  29.5776054  34.4353590  54.2885329
  29.2027186  34.9391210  52.6233527  29.1137221  36.1201348  53.9516704
  25.5232079  34.4453876  57.2057650  24.7569518  35.3074197  57.6333505
  26.1893314  33.6464764  57.9987206  26.4451176  32.2685475  57.6021372
  27.4204598  32.2038157  57.1198328  25.6734040  31.9412185  56.9054214
  26.4072884  31.4437031  58.8991752  27.1943116  30.6900010  58.8741411
  25.4381001  30.9533405  58.9903882  26.6287610  32.4815877  60.0135322
  27.6938762  32.5597101  60.2315356  26.0964091  32.1698317  60.9121474
  26.0649563  33.7757272  59.4284125  25.0129354  33.7217391  59.7084761
  26.7692677  35.0050488  59.9238556  27.7030563  35.4666637  59.2689788
  26.3386526  35.5451213  61.0811863  25.5779710  35.1145233  61.5871990
  26.9247714  36.7314736  61.6407708  27.0562360  37.4770411  60.8565863
  26.0783130  37.3803007  62.7485152  26.6451179  38.1862498  63.2146454
  25.1620024  37.7834385  62.3172904  25.6703161  36.4122641  63.8573757
  26.5495948  35.8754482  64.2134635  25.2269517  36.9699505  64.6823096
  24.4539659  35.1740068  63.3166390  24.0119003  34.6260030  64.9886733
  23.6152296  35.4687641  65.5548049  23.2565065  33.8426273  64.9270008
  24.8979939  34.2369042  65.4902125  28.2645466  36.4006733  62.2169256
  28.5413403  35.2604602  62.5892420  29.1471083  37.4174845  62.2840730
  28.8734976  38.3439614  61.9893226  30.4801050  37.2122839  62.7695649
  30.8719937  36.2760360  62.3721203  31.4257255  38.3100799  62.3684964
  31.0607379  39.2628671  62.7520064  32.8152762  38.0119787  62.9566583
  33.1757481  37.0576095  62.5728087  33.5086041  38.8030863  62.6710965
  32.7476271  37.9636788  64.0434851  31.4150050  38.4392646  60.8395156
  30.4068499  38.6792876  60.5017077  32.0977639  39.2331221  60.5366458
  31.7327727  37.4972774  60.3925427  30.4592247  37.1611340  64.2629231
  29.8954827  38.0324665  64.9233424  31.0769702  36.1087736  64.8373081
  31.4876545  35.3881125  64.2610391  31.1382673  36.0344985  66.2671833
  30.2449593  36.4906332  66.6938462  31.2215626  34.5988836  66.8212966
  31.2284656  34.6292429  67.9108515  30.3591560  34.0264328  66.4797486
  32.4998696  33.9523601  66.3171294  32.7195169  33.9544738  65.0768486
  33.2807332  33.4498893  67.1715000  32.3463758  36.7952558  66.7184785
  33.3208064  36.9200340  65.9811743  32.3079278  37.3044356  67.9687423
  31.4974419  37.1513676  68.5516511  33.3743649  38.0760252  68.5515892
  32.9894003  38.6504810  69.3941460  34.5389108  37.2159309  69.0741567
  34.8095502  36.4745054  68.3223975  35.3983411  37.8538221  69.2804922
  34.0801958  36.5237909  70.3524950  33.6822312  37.1736639  71.3186405
  34.1341914  35.1644033  70.3628326  33.8416507  34.6566846  71.1854756
  34.4665736  34.6690530  69.5478167  33.9061484  39.0792025  67.5700198
  35.0190365  38.9130823  67.0724355  33.1624150  40.1142504  67.2572477
  31.7057176  40.0347474  67.2313022  31.3050134  40.3890775  68.1810319
  31.4005503  39.0005357  67.0719973  31.2578432  40.9309418  66.0665224
  30.3413156  41.4532491  66.3408786  31.0754848  40.3171261  65.1844356
  32.4384649  41.8910256  65.8608196  32.2910580  42.7842886  66.4678215
  32.4994894  42.1727003  64.8096131  33.6530718  41.0832881  66.3126929
  33.9502676  40.5777091  65.3939095  34.7383887  41.9570687  66.8685297
  34.7918597  42.1495519  68.0817651  35.6268289  42.4624385  65.9854118
  35.5826957  42.1913774  65.0134662  36.6633239  43.3889813  66.3467684
  36.2675342  44.1214499  67.0502878  37.8871734  42.7283109  67.0160949
  38.6333680  43.4899142  67.2424868  37.5768892  42.2386690  67.9391737
  38.5965799  41.6609528  66.1748944  39.0925232  40.9484780  66.8340762
  37.8651278  41.1373462  65.5593353  39.6281375  42.3439279  65.2828428
  40.3040331  43.2893503  65.7683473  39.7525782  41.9277481  64.1006762
  37.0956897  44.0648161  65.0780667  37.1697867  43.4293207  64.0270152
  37.3734624  45.3862437  65.1387982  37.3292290  45.8714393  66.0235178
  37.7312815  46.0991031  63.9449628  37.1502682  45.7175056  63.1053759
  37.4764961  47.6122211  64.0230357  38.0193951  48.0293234  64.8712018
  37.8195858  48.0868752  63.1037463  36.0892846  47.8561044  64.1877994
  35.9342654  48.8022718  64.2361316  39.1837428  45.9216242  63.6434295
  40.0421021  45.9799671  64.5215779  39.4542076  45.6372702  62.3595726
  38.6995303  45.5160742  61.6993652  40.7388177  45.4689375  61.7456240
  41.4307320  45.0295672  62.4641694  40.6612791  44.5698065  60.5517721
  40.3324433  43.5784846  60.8636184  39.6581634  45.1731422  59.5700192
  39.9935566  46.1663688  59.2715026  39.5827651  44.5356695  58.6890863
  38.6814708  45.2484563  60.0480358  41.9360524  44.4158599  59.9508341
  41.8627419  43.8365604  59.1888381  41.3443404  46.7831721  61.3531478
  42.5361032  46.8473628  61.0544470  40.5359485  47.8564455  61.2542053
  39.5571375  47.7748283  61.4895086  41.0788035  49.1116231  60.8126269
  40.5196573  49.9297481  61.2666382  42.1256760  49.1795268  61.1085094
  40.9468295  49.1423165  59.3266232  40.1217294  48.4367292  58.7471179
  41.7598073  49.9876166  58.6723497  42.4263742  50.5462944  59.1858355
  41.7005622  50.1141672  57.2500948  40.6619207  50.0639486  56.9232904
  42.2832310  51.4363856  56.7279037  42.2072854  51.4633337  55.6408870
  41.7259562  52.2719850  57.1513638  43.7407704  51.5305376  57.1419596
  44.2275456  50.7661552  57.9757314  44.4530696  52.5216564  56.5481655
  45.4294731  52.6437306  56.7758362  44.0034960  53.1326319  55.8813122
  42.4303294  48.9628219  56.6218394  42.7923250  47.9887482  57.2727761
  42.6181434  49.0785022  55.2959416  42.3326312  49.9206601  54.8170335
  43.1966899  48.1463369  54.3689530  42.7273014  47.1705015  54.4935283
  42.9926357  48.6051284  52.9177114  43.4654496  49.5765702  52.7733258
  43.4414004  47.8788875  52.2400061  41.4993667  48.7366552  52.5663648
  41.0499943  49.5210171  53.1754145  41.2957019  49.0960590  51.0863494
  41.7287650  48.3164228  50.4596735  40.2295631  49.1803637  50.8757749
  41.7841006  50.0467020  50.8722349  40.7171662  47.4886066  53.0065624
  40.8120601  47.3613127  54.0849366  39.6653940  47.6078832  52.7464668
  41.1186418  46.6104444  52.5008476  44.6718440  47.9684223  54.6073261
  45.3162572  47.1691823  53.9321816  45.2771509  48.8035438  55.4656375
  44.7336764  49.4864449  55.9739501  46.6972010  48.7633609  55.6944431
  47.2159009  48.6466399  54.7429045  47.1925979  50.0264233  56.3523339
  46.6908812  50.1582378  57.3109811  48.7110301  49.9523012  56.5903646
  49.2231676  49.8267394  55.6363989  49.0501440  50.8726429  57.0658364
  48.9369099  49.1049385  57.2377103  46.7623535  51.2088298  55.4669371
  45.6756677  51.2243143  55.3834131  47.1052017  52.1418797  55.9141201
  47.2009439  51.0991751  54.4751129  47.0872641  47.5914767  56.5423602
  46.2836404  47.0362571  57.2901631  48.3595619  47.1630602  56.3939166
  48.9655533  47.6049804  55.7174692  48.9303684  46.0908767  57.1524938
  48.5191592  45.1420964  56.8077877  50.4639398  46.0175531  57.0169389
  50.7287284  45.8316137  55.9760677  50.9033071  46.9612949  57.3400608
  50.9421486  44.9017746  57.8798385  50.8648772  43.6016166  57.4392861
  50.4534850  43.3836755  56.4537114  51.3022436  42.5672308  58.2302682
  51.2308936  41.5399797  57.8728242  51.8290851  42.8291685  59.4710420
  52.2792967  41.7700564  60.2868557  52.1706661  40.9086913  59.8771617
  51.9146463  44.1259145  59.9192520  52.3303638  44.3355948  60.9048044
  51.4754047  45.1560642  59.1229277  51.5522075  46.1818014  59.4835723
  48.6060695  46.3676637  58.6080034  47.9456221  47.4056966  58.8798435
  49.0135497  45.5455367  59.4715235  42.3651482  36.4183224  35.7489675
  41.5675538  36.9055576  35.1881244  41.8325487  35.1069669  35.9130845
  40.9844833  34.6768510  34.8399901  40.1511321  35.3779427  34.7596157
  40.4702994  33.3073985  35.2142395  40.9834337  32.5389308  34.6342122
  39.4014414  33.2326358  35.0141067  40.6776002  33.0352835  36.5928771
  41.6106167  33.1563770  36.7886771  41.7518022  34.6806764  33.5232897
  42.5244875  33.9094482  33.5483585  42.3772271  36.0462649  33.2811520
  41.5824894  36.7679246  33.0809939  43.2052251  36.0061405  32.1262553
  43.4936529  36.8930248  31.8822438  43.2086610  36.4703308  34.4835592
  44.0173848  35.7470093  34.6069920  43.7644197  37.7971462  34.2782762
  43.2708004  38.5763293  34.6798353  44.9816092  38.0068048  33.7690081
  45.7137853  37.0820473  33.4368170  45.3978626  39.4382453  33.6302521
  45.0387262  40.0271563  34.4768150  46.4858574  39.5099257  33.5926991
  44.9840557  39.8469101  32.7071931  40.8337716  34.3822713  32.4783226
  41.3416964  33.3429419  31.6266562  41.9252076  32.6327543  32.2125301
  42.1746253  33.8834884  30.6140195  42.7176038  32.9029700  29.7191385
  43.2868137  32.1800704  30.3072544  43.6394867  33.6390983  28.7757038
  43.9784585  32.9728137  27.9810693  44.5144007  34.0110275  29.3088962
  42.9877736  34.7496256  28.1757295  42.1836678  34.4367332  27.7526063
  41.5940888  32.1630726  28.9996031  41.0786127  32.8490791  28.3242192
  40.6140876  31.5802270  30.0083040  41.0991723  30.7565827  30.5362877
  39.4858757  31.0377602  29.3341573  38.9280830  30.5435978  29.9456855
  40.1450132  32.6490275  30.9891877  39.5959932  33.4066300  30.4260896
  39.2800620  32.0670044  32.0023385  39.7042345  31.4634458  32.6863201
  38.0135568  32.4493701  32.1886340  37.4933116  33.3273691  31.5097558
  37.2670142  31.7401972  33.2756450  37.9216084  31.5445310  34.1275167
  36.4284041  32.3506514  33.6138162  36.8838016  30.7933728  32.8923009
  42.1783557  31.1058921  28.2476074  41.6502146  31.0426749  26.9088667
  41.3469604  32.0367836  26.5804087  40.5241633  30.1865779  26.8568433
  39.9461674  30.0304891  25.5502802  39.6424343  31.0191526  25.1999166
  38.7214894  29.1547156  25.6978554  37.9480787  29.6591003  26.2771067
  38.3008438  28.9040879  24.7240263  39.1314270  27.9618470  26.3708677
  40.9967183  29.4018816  24.6275965  41.2520554  28.4032097  24.9850015
  40.4647340  29.2775229  23.3199678  40.9786564  28.6161842  22.8446953
  42.2618273  30.2644864  24.5996287  42.0141889  31.2312971  24.1564399
  42.7827115  30.5217781  26.0125882  43.5768994  31.2694217  25.9885958
  43.2636289  29.2783040  26.5027674  43.5046501  29.4044966  27.4275810
  43.2446532  29.6410687  23.7694186  44.4604883  30.4200822  23.7512779
  44.4349596  31.1694359  24.5424273  44.5662651  31.1160387  22.3667412
  43.6162411  31.5975494  22.1303454  44.8984788  30.0941120  21.2780521
  44.0293296  29.4497938  21.1300732  46.0981945  29.2256662  21.6816476
  46.9969633  29.8409731  21.7440413  45.8101119  28.5558097  23.0286155
  44.9351136  27.9133198  22.9100884  46.9597503  27.6995582  23.5239800
  46.6585066  27.1221063  24.3979946  47.2655896  26.9978773  22.7465565
  48.0371389  28.5610713  23.8742527  47.8321745  29.0268591  24.6882744
  45.5760555  29.5849965  24.0110152  46.3304657  28.2282074  20.6988632
  46.3993970  28.6765536  19.8459915  45.1488940  30.7224975  20.0258593
  44.3169286  31.0166009  19.6377449  45.6337453  32.0657265  22.3433977
  45.7956882  32.3248356  21.4280497  38.4291542  26.7923039  25.8806567
  38.9713624  25.8883554  26.1581226  38.3115178  26.8580628  24.3217569
  38.2733658  27.9015297  24.0055258  37.0449271  26.1400966  23.8628618
  36.2142794  26.8483131  23.8931586  36.7294185  24.9554213  24.7855193
  37.5840541  24.2784300  24.8250396  36.3883344  25.4786852  26.1972977
  35.3227101  25.7155951  26.2252728  36.6722508  24.4727162  27.2990830
  36.1674561  23.5284289  27.0951126  37.7435949  24.2752478  27.3583214
  36.1932936  25.0085348  28.5274837  35.2337326  24.9840253  28.5430385
  37.1440221  26.6911793  26.4909406  35.6302732  24.2204775  24.2756946
  35.8338226  24.0001713  23.3574415  37.1435292  25.7033459  22.5102775
  37.0508163  26.4579356  21.9175763  39.3954735  26.1813124  23.6847782
  39.1834907  26.0717562  22.7497457  13.5822105  36.6483400  65.9914428
  77.5466710  29.5401088  63.1348494  59.3755911  73.6138475  57.3741629
   0.9008891  86.3916346  77.6128612  19.5121116  36.1664463  11.9807712
  44.9129998   4.0001458  77.1535036  11.7643394   1.4040086  38.3862501
  64.3795251  75.2631578  11.3410178  81.1103308  82.9589320  70.6245709
   9.3829306  71.6543673  57.7376692  26.5146808  75.1545149  17.4293661
  52.7731480  11.6916085  60.4404364  55.7265334  84.8758418  85.6718242
  62.2130768  42.9358019  13.6779877  76.6695827  37.2216428  65.9174369
  39.5510395  21.7419447  19.1483458  79.0040403  20.2109168  47.2557672
  28.2186265  35.9010439  82.7022909  41.4389132  70.7774154  59.4793934
  55.9543312  58.3592860  28.4861591  14.9073369  52.9421556  32.4129160
  78.2226968  17.7924222  67.9610413   2.9783122   8.4650988  69.1056443
   5.8911884  66.7091745  66.7127499  71.9122346  71.2566241  19.4655158
  73.7422580  43.1687420  65.7901697  27.3193513   2.4008092  74.1009657
  62.3270415  78.0762015  28.4549528  67.2634384  33.5415457  27.0191496
   1.5823487  54.6929207  67.7270188  72.4084285  72.8121795  84.1247902
  74.0333800  46.6209953  23.6922188  43.1101133  76.1981738  59.7804353
  14.0727307  13.6841171   2.6599934  65.7376105  16.5469513  59.4788689
  58.2272420  42.8434191  79.4047241  49.3641692   7.1752307   5.1179532
  39.6182567  56.9043414  65.1026855  17.3478158  38.6162313  32.0619096
  55.1367904  69.4151392  77.5931766  68.5728010   7.1775758   5.6533745
   8.9400702  19.9965000  15.8659303  21.7950372  71.5204526  65.3829572
  55.1701445  25.6574868  67.2407538  31.5438985  30.9007264  10.1572753
  68.6669731  72.8851682  42.0714958  10.7717461  57.9667383  59.9108644
  87.1539775  24.0142226  71.4516860  84.6228911   6.4853793  28.9106459
  63.0688104  61.4221372   1.1301999  82.8945248  54.4403862   4.7610118
  15.0828473  62.5356711  17.4456779  77.2618710   3.0213230   5.1175448
  46.3068093  22.6899893  83.7827093   6.7118599  70.9364919  70.8333332
  13.7768882  12.8414562  17.7649903  30.1122095  39.7618908  79.7127763
  62.3000776  20.2913763  18.5334790  70.0783396  29.0333633  48.5997445
  20.4923713  30.8580459  65.8888906  74.9086833  25.4287516  62.4864116
  86.0796070   3.9847440   1.2495786  75.0084242  67.4148475  19.5310045
  17.8995164  33.1201525  28.1900229  14.2703545  46.5634295  37.7123974
  36.7930690  19.5761681  60.5687521   8.0652301  12.9577809  14.8874239
  78.5304924  43.2972669  14.2883746  53.0647160  28.4798180  73.2513732
  82.9788392  38.4459241  34.9156293  30.3846386  23.7781759  32.2201829
   3.2673906  26.0921982  27.2458217  13.8242853  51.5162480  52.4333566
   1.5762798  16.1658017  73.3029906  56.3959580  42.7253829  50.7190927
  61.8809064  77.5284051  36.7603456  25.8816814  14.7507343   0.2524021
  11.7649628  70.4827729  67.3242832  45.9061716   4.6894916   2.1442935
  82.1393397  65.6423960  48.3269026  33.9236748  75.7761919  43.8013814
  69.7988614  39.1681993  59.2544314  51.1352927  75.5110980  57.7083967
  50.8839380  59.6885312  67.6088673  25.9675877  12.5997097  21.9672049
  22.3578527  65.2259696  15.9509214  64.1699603  70.3387147  53.2626878
  75.5101789   5.9395040  87.3489918  23.6633836  10.7835515   5.7068718
  35.9006472  66.4658669  53.7697604   7.1662454  70.0488464  10.7866023
  75.9329902  57.3649917  80.8644970  56.4812621  32.5749981  51.5296501
  82.8045877   0.4561852  71.4707716  50.5208788  26.6841587  64.6511411
  79.0131096  82.8777791  49.7187927  27.5528845  27.5184903  49.4286219
  69.2133977   0.7174872   7.7407793  38.1628910   9.4838020  44.3387364
  12.2114366  21.0725845   8.4855516  79.9496685  33.1703890  49.5476485
  71.6111215   1.5367399  40.5270827  50.8702711  75.5009437  86.4136099
  63.2946782  15.3507515  58.4976899  79.0640179  34.4556692  60.1699038
  25.4628688  10.9992990  77.0027879  66.9053329  19.5754453   9.4821524
  14.0163285  37.1824741  10.5679340  46.5586282  13.6341718  80.7503982
  41.7666833  79.0534515  50.0813694  13.4958498   8.5605831  25.0968869
  12.0676264  10.1650703   6.9738644  11.9790724  11.1305596   6.9208553
  11.3644871   9.8666577   6.3718506  11.0338454   9.3541813  10.5814712
  11.0620616   8.8242283  11.3947483  10.5870431   8.7480240   9.9682587
   3.1937066   9.1235222  12.1667785   3.2212205   8.2242934  12.5302330
   4.1299099   9.3686459  12.1863302  14.6478549  12.4731777   8.8502955
  14.2435231  11.7154302   9.2920293  14.8993188  13.0394188   9.6006980
   4.2202750  13.5364270  10.3722098   4.0446412  12.6068714  10.1059571
   5.1574312  13.4635533  10.6219354   1.1480809   7.0573270   5.9022466
   1.2588619   7.8391427   6.4800922   0.1794938   6.9551178   5.9017256
   1.7165241   9.0857693   7.9589432   1.8028220   8.4605002   8.7056853
   2.6054114   9.4470292   7.9173777  11.3064480  16.6788475   9.0000737
  12.1926851  16.4538547   8.6315997  11.5185003  17.3262781   9.6661884
   9.2458625  11.8166617  11.0079499   9.6902656  11.1023032  10.5257899
   9.9773191  12.0801178  11.6047105  17.9526744   3.4370474  11.7077392
  18.1993639   4.0428893  12.4361975  18.4411340   3.8338240  10.9661675
  12.4520542   6.1864035  11.1155010  12.6308609   5.2331187  11.2015574
  12.3261542   6.2636919  10.1499899   5.7222196   4.2412760   8.4306284
   5.8358180   5.1090493   7.9883256   5.2886841   3.7398053   7.7091945
  13.5689846   4.4490974   6.7659519  14.0771403   4.0543337   7.5087626
  14.2850345   4.8495368   6.2398508   3.2901614   6.9187860   8.7583862
   3.2525217   6.2853345   9.4908651   3.2144455   6.3485885   7.9744267
   7.2717517   8.1570597   8.6426196   8.0786076   7.6945338   8.9447630
   6.8568508   7.4811518   8.0634105  18.4910886   4.8435352  14.0669032
  17.8410197   5.5437030  13.8488746  18.6587953   5.0176102  15.0088693
   4.5421174   3.1783083  12.5965707   4.2543530   3.7605264  11.8624059
   3.8570313   3.3865481  13.2635865  11.8425104  12.8241009   5.9654500
  11.2654808  12.6949317   5.2070441  11.4943911  13.6915766   6.2921057
   7.0674192  11.0034804  12.6845345   6.9561827  11.5965143  13.4582875
   7.7617638  11.5073094  12.2132598  14.9216802   3.6872610   9.0756786
  14.2601902   3.6550377   9.7893888  15.5739534   4.3204634   9.4440805
   4.0515451   4.8515796  10.5035442   4.6335311   5.4844620  10.9795434
   4.6627832   4.5820410   9.7784822   1.5700601  12.5082643   4.2004283
   1.1065852  13.0226369   3.5274885   1.7055475  13.1598701   4.9138552
  15.2332894  14.3114836  11.0770433  14.2750718  14.3108375  11.3116660
  15.3594380  15.2439842  10.8197995  15.6031045   2.3193319  12.8702593
  14.8165165   2.6427184  12.4119995  16.3215851   2.6277955  12.2803818
   8.1264011   0.8593489   9.6075682   8.5159840   0.1030052  10.0939686
   7.3153089   1.0272591  10.1324930  13.4709019  15.9054577   7.5690473
  13.8403722  15.0845492   7.1923239  14.2031914  16.5350353   7.4000834
  14.4511140  13.5679323   6.2973839  13.5674116  13.1754034   6.1939223
  14.7313571  13.1462266   7.1428062  16.0303832  12.3981721  14.8556257
  15.9793692  11.7690202  14.1046550  16.1881789  13.2385522  14.3742550
  10.6035090   9.3106979   4.7373786   9.9845286   9.9792074   4.4157227
  11.2178367   9.2420262   4.0057457  10.7813057   7.7217610   1.2983241
  11.4871434   7.9420240   1.9134792  11.2574961   7.1148772   0.7032548
  17.9768182   8.7843514  12.8057776  17.2884702   9.4809077  12.8002351
  18.5741483   9.1202288  12.1020160  14.0375326   9.2141227   5.3432833
  13.4878792   9.6230514   6.0591444  14.8489912   9.0142819   5.8386647
  13.9831540   7.5720712  14.6400057  13.7902563   8.1787869  15.3709425
  13.2958269   7.8360432  13.9887340   5.7945226  10.1416905   7.4099988
   5.5071471   9.7720034   6.5490745   6.3349771   9.4109061   7.7777101
   7.1628351  13.6142738  10.0868064   7.1557342  13.3329766   9.1630585
   7.8888510  13.0730620  10.4570535   6.0804688   8.8938559  11.1445704
   6.5536306   8.8470445  10.2887466   6.4614476   9.6979195  11.5583941
  12.6983064  14.4057334  11.9185876  12.2001252  15.1572608  12.2698147
  12.1165469  13.6400346  12.1011465  13.0568641   8.5376304   2.9505695
  13.6884494   8.6110062   3.7052811  12.5174438   9.1036597   3.1287454
   3.9521060   9.2149016  15.1882232   4.0535450  10.0179913  15.7434931
   3.0925313   9.3960557  14.7685153  10.7458519  15.2366586   6.5636077
  11.0262565  15.6089390   7.4222025  10.2533081  15.9794380   6.1937122
   5.0440728  15.6128580  16.5437818   5.3183409  15.5119976  15.6090091
   4.1659637  15.2095086  16.5214741  16.9024186   0.7636823   2.9933190
  15.9350976   0.7745275   3.0169428  17.1007190   1.5826139   2.5137386
   4.9181982   9.2693341   4.8516663   4.3954004   9.9126222   4.3294552
   4.3363312   8.5000191   4.8471617  17.8346897  14.9327621   1.5286550
  18.2349582  15.8119938   1.3990270  18.6217887  14.3491174   1.4433372
   1.3631543  11.5636344  13.9369546   1.1963911  11.4486012  12.9859216
   1.2075173  10.6528227  14.2589123   1.1323603  14.5766127   9.9165345
   1.8564719  14.0572230  10.2874969   0.4849619  14.5965460  10.6533347
  18.8285674  15.1415935  16.5130629  18.6751807  14.1852069  16.4085596
  17.9390906  15.4416528  16.7948006  10.3501654  18.2435828   4.9206250
  10.2738819  18.4328033   3.9732999  10.6329175  19.0826430   5.3047912
   3.8831219  17.1087108   6.9323601   4.0716230  16.7708793   7.8389819
   3.2206220  16.4566762   6.6428970  12.9955178  17.2698352   2.0493379
  13.8335039  16.9409134   1.6802370  13.1993873  17.3455337   3.0045521
  13.0144517  17.4254152   4.7816991  12.0574035  17.4751518   4.9701193
  13.3438064  17.0212637   5.6020148  15.8356737   6.4155794  16.7588832
  15.2448243   6.6961799  16.0450805  15.8798127   5.4512890  16.6062386
   2.7555555  13.3899989  15.4040478   3.4689998  12.7742103  15.6335532
   2.2175304  12.8289311  14.8004978   5.7439517   1.1837679  11.0487250
   4.9407101   1.1018797  10.4971256   5.4606917   1.9319461  11.6097800
  10.3891419   1.5846421  14.3604129  10.7557477   0.7018576  14.4906378
   9.4356596   1.3853157  14.2859260  13.5493553   4.8467687  14.9870118
  12.8815731   4.7520499  15.7072588  13.5410623   5.8069592  14.8151487
  14.0305045  10.0003818   0.9084645  13.8587413   9.7318131  -0.0102612
  15.0156780  10.1308024   0.8572514  10.0127501   3.7226915   1.5377837
   9.5676729   3.5714903   2.3961063   9.5204524   3.1074332   0.9855982
   5.7835983   6.3529829  12.0432294   5.0978179   6.4902938  12.7287807
   5.8979824   7.2723749  11.7078938   5.9151690   6.4877216   6.9126960
   4.9443472   6.3959985   6.7985630   6.2053726   6.1851638   6.0259584
  11.3509266   6.8256884   5.7430858  11.0590570   7.7159916   5.4393316
  12.0262181   6.5813669   5.0832859  10.4913904   7.0928688  16.9533953
   9.9898397   6.3329436  17.3218067  11.3080240   7.0353965  17.4866789
  12.2720559   6.3460779   8.3752198  11.8969693   6.8751492   7.6426290
  12.5958672   5.5865249   7.8477125   3.5596039   6.6136417  13.6666887
   3.6688014   7.1566390  14.4644906   3.2155493   5.7750283  14.0258732
   6.9644020   3.9523781   0.5936260   6.7172161   3.7398149   1.5087437
   6.0984357   3.8585063   0.1614694   0.4377565   3.9082603   7.4249641
   0.8807145   3.7481805   8.2865312   0.7855580   3.1986270   6.8813932
   1.5615408   4.4087391   3.3829020   2.1665697   4.6738705   2.6668844
   0.9498142   5.1479359   3.3244493  11.6477192   7.8980054  13.0285331
  11.9689355   7.2661504  12.3420606  11.0110431   7.3261362  13.5069370
   8.5898445   4.2037761   7.9145499   7.6676247   4.1125680   8.2194891
   9.0865000   3.7615859   8.6269468   3.4014617   5.5302528   6.4325419
   2.5456031   5.8343996   6.0624685   3.5248969   4.6416675   6.0542810
   6.6092556   5.5582954   4.4625942   7.5806634   5.6165754   4.5754337
   6.4208942   6.1817940   3.7269200  12.8187845   3.4082711  10.9450659
  12.3470457   3.4322429  11.8097897  12.1213319   3.0256562  10.3825954
   5.7132189   6.9198671   2.2936335   5.0883556   6.5040308   1.6838144
   6.4271216   7.1994870   1.6909946  16.1431910  18.8634364  17.5470959
  16.4131514  19.2997840  16.7185781  16.8907611  19.1008356  18.1360343
   3.9218949  11.3413333  16.9997104   4.6060110  11.4624733  17.6889825
   3.1134293  11.5210278  17.5093108   9.5236015   6.8604660   9.7792877
  10.2040015   6.3494530   9.3178683   9.2413393   6.2425665  10.4779217
   4.6334994   2.9329787   6.2270440   4.1441551   2.1392620   6.5136723
   5.4639921   2.5533476   5.9064447   8.3564106   5.3469014  12.1671643
   7.4925793   5.8097323  12.1649495   8.8275023   5.7535620  12.9212414
   8.9165474  11.3284546   3.8752011   8.1456446  10.9081139   3.4303129
   8.5148336  11.5305401   4.7598529  15.9772565  10.7289332  12.6100962
  16.5604669  11.2786824  12.0395887  15.2296415  10.5317680  12.0054912
  12.7328021   4.1187406   1.8140980  11.7565936   4.1165098   1.7679554
  12.9367229   4.8777697   2.3905082  10.8685147  11.7500383  15.2659769
  10.5142014  11.1215545  15.9055325  10.0620179  12.3040033  15.1238610
  13.3360962   5.9654704   3.8515071  14.2444590   5.8860754   4.1995756
  13.3855285   6.8670263   3.4210987   4.1943268  10.8884351   9.6046687
   4.7777255  10.6454512   8.8579770   4.0799798  10.0469074  10.0645258
  11.0270885  12.8486104   2.9559558  10.6272386  13.7321467   3.1664988
  10.2849878  12.2700903   3.2338983   1.0567633   8.9957447  14.8665621
   0.9831717   8.5957590  15.7421590   0.3909834   8.5069040  14.3375419
   8.2468810   8.7601121  17.1506997   7.7330818   8.4965485  16.3710601
   9.0994409   8.3101590  16.9790825  18.1991410   6.5653521   3.5626047
  17.7172760   6.4806359   2.7072020  18.3959658   7.5231769   3.4659694
  18.3933996  12.2544374  16.2203834  17.4863831  12.3844607  15.8641505
  18.8881550  12.1019521  15.3811148  16.2220272  14.8539625   3.7285060
  16.5606760  14.2960849   4.4415900  16.9319554  14.8012730   3.0498773
  13.8366169   9.9464898  10.8842517  12.8813202   9.8417565  10.7086884
  14.1915389   9.2061648  10.3508829   6.5066109  14.2626455   6.9321995
   6.7311841  15.1783283   6.6869943   5.5449606  14.3026689   6.9837172
   2.1748939   8.9333824   1.7491782   2.7171458   9.5324559   2.3093063
   1.3410728   9.4172110   1.7192083   7.6552374  11.8696099   6.2148902
   7.3630206  12.7586836   6.5123752   7.0492606  11.3032370   6.7323429
   8.1818860  16.1294003  12.8084564   8.9634236  16.6968330  12.7512123
   8.4481699  15.4346378  13.4328949   6.4849808  17.0665132   6.0110824
   5.5492089  17.1700213   6.2826719   6.8822288  17.8788186   6.3886090
  11.5182981  12.0071379  12.6092639  11.3013774  11.8907740  13.5595181
  12.1408769  11.2846661  12.4520613  14.4726461  16.5521706  14.8209375
  13.6518846  16.3607311  14.3245336  14.7645166  17.3563046  14.3357092
  18.6313380  17.6759823   1.6907240  19.2866442  18.3256303   2.0222147
  17.8109185  18.1043203   2.0227643   2.6431344   3.9364497  14.4835771
   1.7476518   3.7848138  14.1538138   2.7308393   3.1866844  15.1067912
   2.4321624  15.6722136  12.7911597   2.8211661  14.7888510  12.7701987
   2.9086746  16.0456304  13.5448295   8.2442503  14.1756127   0.2313859
   8.2082401  13.3816551  -0.3192269   7.7134905  13.9326096   1.0180249
   6.8783320  13.7975095   2.6231836   7.2754340  13.2908020   3.3426715
   7.0197104  14.7199697   2.9411384   3.4519172  10.8982223   3.1723239
   2.7601371  11.3910521   3.6795783   3.8764920  11.6559946   2.7298747
  11.6018205   3.7703164  13.3525141  12.3044630   3.9463542  14.0063762
  11.1379678   2.9959295  13.7482012  12.1069602   3.1231645   4.7341759
  12.3624579   3.5371757   3.8946687  12.5735403   3.6898028   5.3824359
   9.8486780  15.2276582   3.3858784   9.0021042  15.6665782   3.6001819
  10.1808000  15.7952330   2.6728072   9.1784456   5.1655435   5.3827912
   9.9644125   5.7323361   5.5311571   8.9702923   4.8969377   6.3056771
  10.0135586   6.1288000  14.3474479  10.1183365   6.4224631  15.2762303
  10.4214603   5.2462762  14.3597534   9.9286269   2.1889507   6.1356234
  10.0180462   2.7815575   6.8958967  10.7352348   2.4210786   5.6232905
   7.3087717  16.3489045   3.4964844   7.3180348  17.2087608   3.0229896
   7.0023518  16.6268019   4.3899841   5.9298183   3.2642780   3.0955536
   5.8910224   4.0792364   3.6414136   6.8231358   2.9537443   3.3565644
  16.0368861   3.9126682  15.4466137  15.0699348   4.0289298  15.3139197
  16.3573661   4.0893526  14.5528338  14.6200535   7.6978942   9.3579997
  13.7859331   7.2415923   9.1441807  15.1094737   7.0112485   9.8594887
   4.1844321  13.3163052   1.8548676   4.9597355  13.7251627   2.2794068
   4.6397029  12.7645583   1.1844777   2.4459585   6.1680845   1.2465288
   2.4254132   7.1139012   1.5100674   1.8767493   6.1788882   0.4722094
  15.7842794  17.1236729  11.0270313  15.6262334  17.7566027  10.2909630
  16.7661309  17.1710504  11.0890528   3.2153391   0.9772056   9.8038051
   3.1646223   1.0295828   8.8270008   3.2452004   0.0088795   9.9229369
   2.1310132  14.9709815   5.7637060   1.3967739  15.2374171   6.3353593
   2.0781874  15.6255411   5.0336192   1.7416481  17.7610366  17.3951426
   2.2477291  17.7880643  18.2333862   1.7999676  16.7828843  17.2550087
   6.0491431  16.6230649  18.8341739   6.7496442  15.9873918  19.0506371
   5.7286712  16.2355922  17.9844626  10.3273602  15.8225014   0.6323332
   9.5702995  15.1975266   0.5243589  10.5310148  16.0287257  -0.2883511
  15.0214507  15.5747643   0.9128794  15.9465466  15.3078303   1.0458470
  15.1073985  16.0134662   0.0352016   1.3672256  11.3954006  18.1801139
   1.5091545  10.4984965  17.8099568   0.6805425  11.7564771  17.6010594
   5.6528015  11.4174495   0.5331788   6.0652251  10.9291486   1.2773429
   6.4119716  11.6335966  -0.0141512   7.8621623  11.5728025  17.6986252
   7.8617201  11.9909801  16.8055792   8.0623893  10.6427496  17.4767017
  11.0588819  12.4615882   0.2182934  10.9526514  12.6822673   1.1669609
  11.2781231  11.5243693   0.2628543   1.8589941   8.7314901  17.7387991
   2.5731061   8.1887348  17.3763575   2.1047614   8.7711983  18.6848350
   6.8313602   9.9727646   2.6159659   6.2769936   9.5204875   3.2806451
   7.2054059   9.2102997   2.1207118   6.1700344   7.5643109  15.0964573
   5.4708071   8.2521508  15.1143749   6.8522233   7.9924791  14.5309898
   8.0077239   7.9955016   1.1082783   7.9516544   7.8506049   0.1486142
   8.9756933   7.8933151   1.2447034  11.4024547  10.1551268  18.4580078
  12.2788386   9.7731107  18.5891184  10.8630450   9.5168211  18.9605930
   6.6924794   5.0873464  16.0604481   6.7809453   4.4771743  15.3019180
   6.5403117   5.9465083  15.6009395   6.9964017   3.4483359  13.7703851
   7.5306579   3.9529022  13.1226970   6.1237208   3.4212151  13.3217260
   8.2098651   8.8163294  13.8877454   9.1135128   8.8145654  13.5582076
   7.8476382   9.6394404  13.4912562  12.7383937   6.6260993  18.7120132
  12.8853111   5.6910946  18.9260923  13.6164629   6.9983247  18.8710044
  14.2555132   9.7012474  16.7919356  14.0131923  10.1621323  15.9828100
  15.2381942   9.6541902  16.7024039   5.0888897   5.8822630  18.2408954
   4.3012919   5.3480793  18.0084190   5.6040611   5.8327798  17.4122311
   7.7343954   0.8792754  14.3352888   7.5130667   1.8336053  14.2358936
   7.0659651   0.4807691  13.7708035   9.0110410   4.9151426  17.6237674
   8.6666407   4.6062489  18.4771017   8.1880401   4.9242054  17.0901988
  11.6239469   4.2304409  16.7510819  10.7169025   4.2742329  17.1102114
  12.0660648   3.6120183  17.3646636  13.2655442   2.7416176  18.5446159
  13.1166535   1.8346081  18.8245327  13.0516290   3.2409142  19.3681743
   3.0416775   4.0783791  17.8888151   3.0352812   3.3015274  17.2932202
   3.1078766   3.6479303  18.7622031   8.6179611   1.8994944  18.7973184
   8.3398140   1.1965158  18.2029639   7.8608067   2.5210230  18.8128089
   7.7248619  18.6678553   2.0604582   8.6990853  18.5773794   2.0394003
   7.5672239  19.3746712   1.4300191   1.4751222  13.4720031   1.3128422
   2.4117292  13.5531742   1.5991759   1.5256848  12.6947455   0.7453334
   1.1702412  16.6595927   8.2600371   1.1170591  15.7652053   8.6727716
   1.6444418  17.1138364   8.9796518  18.4460967  17.5427599  11.4798317
  18.5700696  17.6352697  12.4383470  19.3144379  17.8013957  11.1331476
  17.9695582  17.0843500  14.3078883  17.4882519  16.3270947  13.9168685
  18.5492879  16.6101700  14.9255918  16.1946321  12.9313634  18.8814600
  15.6152162  12.9006663  19.6695243  16.8761589  13.5769531  19.1733805
  17.8121157  11.0941685   4.3159148  18.5264263  11.7595273   4.4286840
  17.9595463  10.5173504   5.0937276  18.3136655   9.1670398   6.2622970
  17.4719679   8.8033354   6.6079161  18.8371201   9.3212056   7.0745635
  18.1444354  12.0077051  11.4476002  18.6982571  11.3687231  10.9563917
  18.3873784  12.8535132  11.0185500  16.3673897  14.8372049  13.5777372
  15.5924723  15.3445475  13.8764815  16.1196349  14.6127017  12.6538084
  18.4934879   9.1466405   2.5653718  17.8856839   9.3617484   1.8441331
  18.2635206   9.8561503   3.2078932  17.0568667   6.7764638   1.1461516
  16.8313251   7.3118666   0.3788323  16.5792852   5.9399590   0.9684203
  15.9421312   7.9303930   6.9349225  15.8410710   7.0068105   6.6485189
  15.5317031   7.9234648   7.8250435   0.9020388  10.5056343  11.3056068
   0.8587753  10.2599342  10.3695930   1.6864631   9.9785669  11.5711291
  16.9382707   9.8240967  16.6566715  17.5123261   9.0249076  16.5843986
  17.5211110  10.5174469  16.3041363  18.2919325   7.5257229  16.7209561
  17.4242914   7.0733376  16.7931570  18.8953158   6.7704526  16.8874409
  16.0672332   4.3573387   0.6416709  16.7299159   3.8041519   1.1110365
  15.3432821   3.6978354   0.5861056  15.7729188   5.4504379   5.2404293
  16.0634629   4.5090855   5.2587436  16.5432092   5.8575426   4.8078973
  16.1628151   5.7913865  10.6210356  17.1264370   5.9587544  10.5016912
  16.1076543   5.9143357  11.5866038  16.4214277   6.5857879  13.3645954
  15.6002622   6.9826817  13.7107510  16.9586897   7.3869797  13.1691643
   0.8829506   5.7175454  17.4318268   1.6929594   5.1691470  17.4308212
   0.2144835   5.0415848  17.1858383  18.6787116   0.7711725  19.0302843
  19.3959081   0.1850902  18.7411232  18.6032023   1.4171290  18.2969595
  16.4685659   2.8129297   5.3061317  16.5996152   2.3051868   6.1291441
  15.7578432   2.2758120   4.8824406   1.7551003   3.3973157   9.7922427
   2.2046825   2.5508620   9.9712129   2.4235485   4.0306026  10.1120222
   0.9371206   7.6994203  10.4333659   0.3237799   7.0141490  10.0957356
   0.9467515   7.5268146  11.3644415  18.1902023   2.7698305  17.1999463
  17.3221647   3.1840899  17.3750861  18.0598297   2.4427798  16.2855176
  18.1564107   2.8931395   1.6609613  18.6283875   2.1191144   1.3236569
  18.8600933   3.3764221   2.1388355   0.9473102   2.1160084   5.0034576
  -0.0182859   2.2298455   4.9602300   1.2749499   2.8424329   4.4307851
  15.3942682  17.5977365   6.8615280  16.1489224  17.6186770   6.2457515
  15.6724544  18.2007679   7.5700586   0.6741671   2.0019810  13.4259459
   0.5923064   1.1085901  13.7987294   0.2864616   1.8739943  12.5512265
   2.2047445  15.0458615  17.4183363   2.2667853  14.4246182  16.6915847
   2.0191094  14.4743855  18.1894361   5.3913749  15.7301608  13.8079513
   5.4541942  16.6273197  13.4165790   6.2510074  15.3635367  13.5537897
   9.6946762  17.6458132  16.8416198   9.7224832  16.9202993  17.4969515
  10.6126690  17.6067655  16.5018020  12.1773313  18.4103452  16.0196074
  12.8610783  17.8961669  15.5706133  12.6358356  18.6711928  16.8475351
  17.6686637   1.5860201  14.8075854  16.9340573   2.2054073  14.6385413
  17.2478699   0.7630018  14.4893205   2.9184592  18.8735473  13.6945673
   2.1421232  19.4007916  13.4101621   2.7775587  18.8192745  14.6436751
   5.4157937  18.2721369  12.7761820   4.5071642  18.5184868  13.0567339
   5.5602307  18.8827047  12.0327667  10.1218808  18.3443468  12.0151342
   9.6146247  18.3215470  11.1769263  10.1074619  19.2911828  12.1703740
  12.3718941  17.0648721  13.0531709  11.5414015  17.4406007  12.6937424
  13.0276105  17.7008571  12.7307381  14.9203096  18.6554950  13.1377967
  15.0083454  19.5887721  12.8430093  15.2665892  18.1733780  12.3526255
   2.4617033  17.4400306  10.6174247   2.3333577  16.8904866  11.4210715
   3.2359613  16.9709628  10.2402065   4.4772004  16.0886501   9.3867329
   4.3205505  15.1661498   9.6965083   5.3832488  16.2463705   9.7324453
   7.0565352  16.4199766  10.3171858   7.2583340  15.4864881  10.1030534
   7.3027490  16.4134668  11.2673656  10.4000831   2.4880686   9.2674308
   9.6878459   1.8495788   9.4633202  11.0928643   1.9004350   8.8857220
  15.7959680   0.9419023   9.5610241  16.4996645   1.0272224   8.8824666
  15.3254601   1.7758712   9.4204677  17.4902244   1.4490995   7.5083858
  18.1955682   0.9986505   7.0345521  17.9309235   2.3179256   7.6853525
   3.0393218   0.7924968   7.0273636   2.3133976   0.9533143   6.4014307
   3.2329961  -0.1452444   6.9102784   1.7015639   0.3207411   2.9992262
   2.2962819   0.9672118   2.5557538   1.2661443   0.9047468   3.6465854
   7.3804524   1.4252095   6.9717073   8.2442764   1.7638913   6.6603454
   7.5688566   1.2901471   7.9221608  12.4643929   1.0543875   8.2371149
  12.9300628   1.3227410   7.4372541  12.9766345   0.2557660   8.4863625
  14.3443541   1.3691630   4.3868563  13.4224968   1.6606380   4.3202623
  14.2911580   0.4061176   4.1990419   1.7514829  16.7309174   3.7470898
   1.0373744  16.3819438   3.2076790   1.7284523  17.6837165   3.5237814
   3.7486139   1.8832521   2.0889088   4.1146619   1.9666099   1.1965306
   4.3997447   2.4120000   2.5985976   8.5696303   2.9874805   3.8216838
   8.9394618   2.3188540   4.4271766   8.7590436   3.7915944   4.3556993
  10.4351116  18.2017231   1.9139501  11.4130872  18.1312743   2.0109045
  10.3117929  17.3748789   1.3936801  17.2885188  17.4088303   4.8561864
  16.8685534  16.6083361   4.4936852  17.0789527  18.0695031   4.1626110
   2.9257858   1.7420775  16.4210814   2.4734545   0.9369597  16.1446809
   3.6246905   1.3836136  17.0081966   4.8666775   1.1369949  18.3558617
   5.7167231   1.3942175  17.9795080   5.0927904   0.2833662  18.7837721
   3.3336785  17.5497949   0.7041938   2.8778115  17.8062527   1.5164703
   4.0562350  17.0049335   1.0331346  16.2443915  16.1529960  17.0197543
  15.6465348  16.1771663  16.2470871  16.2566568  17.1030819  17.2586437
  30.9534494  10.1243781   6.9103378  30.8218376  11.0929619   6.8160500
  30.2360270   9.8070222   6.3334930  29.9150611   9.3248116  10.5722975
  29.9363833   8.8517096  11.4229118  29.4270726   8.6974387  10.0133779
  21.9616007   8.9674342  12.1489638  22.0734764   8.1485222  12.6655858
  22.8825737   9.2524701  12.0338880  33.5160751  12.3793848   8.8446456
  33.0159674  11.6648343   9.2616758  33.7064294  12.9653474   9.5947315
  23.0707150  13.5131529  10.4161549  22.8725180  12.5989294  10.1233808
  24.0419909  13.4527427  10.5051180  19.7575540   6.7228457   5.8202379
  19.4858310   7.6290628   6.0546327  19.1524108   6.5572868   5.0761939
  20.2997314   9.1777806   8.2145866  20.6426575   8.2995404   8.4831951
  21.0663177   9.5670577   7.7624968  30.7746953  17.5018655   9.3063071
  31.2048853  16.8399355   8.7220906  30.3079992  16.9329444   9.9274872
  28.0960433  11.8315200  11.0208353  28.4797024  11.1266575  10.4763341
  28.8810354  12.0576308  11.5608161  36.7992207   3.4309341  11.7146306
  37.0463568   4.0319148  12.4484781  37.2338783   3.8691209  10.9650421
  31.3771730   6.1736259  11.1131061  31.5065641   5.2119987  11.1878535
  31.2001219   6.2649961  10.1575946  24.6391788   4.2401940   8.4486250
  24.7254047   5.1157118   8.0081055  24.1689441   3.7489366   7.7456555
  32.4273407   4.4389224   6.7638457  32.9248278   4.0440711   7.5134477
  33.1445321   4.8501334   6.2513531  21.0871772   6.6643595   9.1161476
  21.7534725   6.2463649   9.6927669  21.3619944   6.2903241   8.2506913
  26.0785042   8.0824363   8.9344818  26.9357089   7.6295188   9.0257014
  25.7012475   7.6698399   8.1329603  37.3500892   4.8784236  14.0332570
  36.6753095   5.5578771  13.8233939  37.4340251   4.9851899  14.9940474
  23.3926054   3.2500647  12.5408118  23.0965220   3.8390246  11.8197144
  22.6618096   3.3792590  13.1818002  30.4798655  12.6413608   5.9341832
  30.3465212  12.7712761   4.9867642  30.1157109  13.4821809   6.2913729
  26.0128370  10.9073774  12.6027351  25.4226381  11.6177562  12.9410214
  26.6828606  11.4234096  12.1087461  33.7698546   3.6698547   9.0952688
  33.0643890   3.6461608   9.7675720  34.3920762   4.3178565   9.4925780
  22.9181710   4.9882244  10.4335776  23.5367723   5.5603947  10.9396865
  23.5314902   4.6655721   9.7328182  24.3952869  12.9280541  13.6142098
  24.3543013  13.8722381  13.3658141  23.4736580  12.8045362  13.9262905
  19.8535382  12.9026610   4.4152642  20.2619018  12.8702306   3.5361553
  20.6118130  13.1311117   4.9715396  34.0219635  14.3211228  11.1210464
  33.0468986  14.3172018  11.2695234  34.1612907  15.2534793  10.8680059
  34.4487754   2.3212741  12.8665918  33.6558981   2.6415937  12.4153930
  35.1611459   2.6296513  12.2700659  26.9899032   0.8700800   9.6157867
  27.3720361   0.1102673  10.1026615  26.1780180   1.0432756  10.1388383
  32.0979747  15.9978795   7.4182751  32.5114249  15.1369548   7.1696512
  32.8829661  16.5833005   7.3341480  33.3844054  13.7851078   6.4482730
  33.1331022  13.1460603   5.7671407  33.4809938  13.2089079   7.2360027
  35.1128431  12.3626851  14.6678757  35.0284680  11.7487509  13.9067162
  35.1973298  13.2292100  14.2190348  29.4602847   9.2829278   4.7191891
  28.8065080   9.9649292   4.4517917  30.0796617   9.2950658   3.9688153
  29.5979216   7.6809789   1.2885278  30.2391808   7.9771838   1.9571640
  30.1451484   7.1338777   0.7089543  36.8800413   8.7890036  12.8420966
  36.1435328   9.4394724  12.8109680  37.4413184   9.1330917  12.1147253
  33.0732667   9.5008392   5.3413967  32.3766141   9.7319305   6.0026315
  33.7086495   9.0220111   5.9096143  32.8424359   7.6386353  14.6118234
  32.7892298   8.3569417  15.2705074  32.1415086   7.9218733  13.9874331
  25.8939119  13.6260203  10.1156865  25.8249043  13.6204595   9.1375949
  26.6568200  13.0418014  10.2832636  24.7030015   8.9972041  11.0861560
  25.2542003   8.7827377  10.2924912  25.2602090   9.6643810  11.5417613
  31.4045831  14.4695842  11.7176857  31.1943929  15.1411988  12.3880930
  30.9700021  13.6651455  12.0686110  26.0977317  13.3708436  15.7318443
  25.4825818  13.9875587  16.1843788  25.5329170  13.0887226  14.9820725
  31.6859836   8.6195425   3.1396737  32.2026348   9.0290957   3.8707934
  32.1857540   8.9624442   2.3557194  22.8761977   9.3159615  15.1889585
  22.9336722  10.0985872  15.7721965  21.9447230   9.3757694  14.9034594
  29.5770957  15.1558490   6.6111888  30.3566937  15.6045045   6.9784780
  29.1789789  15.8277178   6.0419081  24.1363601  15.2013224  16.4537157
  24.0487662  15.4303753  15.5103536  23.1997943  15.0750802  16.7243882
  35.7714904   0.7361324   3.0641543  34.8042657   0.7731859   3.0359876
  36.0177942   1.5277558   2.5548918  36.7605321  14.9115513   1.5118646
  37.0692907  15.8183806   1.3665433  37.5771919  14.3818492   1.4519260
  19.5848603  11.6583632  13.8791654  19.1529434  11.6994737  13.0017077
  19.8057284  10.7070860  13.9663849  19.5070039  14.3994854  10.5630979
  20.4463911  14.1677348  10.5563455  19.4754734  15.0740867  11.2568547
  37.7013789  15.1666205  16.4927928  37.5387393  14.2071524  16.4068835
  36.8084954  15.4593094  16.7900232  28.5317760  14.5278616  15.1451048
  28.5318223  15.3666695  15.6558585  27.6547734  14.1613708  15.3972813
  29.3614838  18.2657711   4.9980130  28.8783366  18.1466104   4.1669229
  29.0312270  19.1204631   5.3236327  22.6794934  17.1552409   7.0084062
  22.8792480  16.7529347   7.8819616  22.1714089  16.4219312   6.5955265
  31.8659536  17.6445449   2.0519407  32.4811994  17.0411255   1.5798903
  32.0371600  17.4064686   2.9814565  31.9369873  17.4555029   4.8004043
  30.9779002  17.6619954   4.8898467  32.0348114  16.7335254   5.4396907
  34.7398061   6.4411211  16.7847514  34.0692320   6.8021018  16.1858710
  34.7440656   5.4971223  16.5355506  21.8759196  13.0105114  14.6679928
  22.0989194  12.5955957  15.5256789  21.0587821  12.5381038  14.4141048
  24.6082898   1.2175674  11.0527817  23.8007883   1.1357599  10.5061155
  24.3310506   1.9740924  11.6058062  29.2459620   1.5923829  14.3586565
  29.5887906   0.7166725  14.5733693  28.2943544   1.3976230  14.2503276
  32.4150960   4.9093724  15.0306044  31.7219319   4.8112185  15.7246639
  32.3883583   5.8665372  14.8358562  33.0612218   9.3447427   0.9725744
  32.7710486   9.4592709   0.0467963  33.9027661   9.8433090   0.9257437
  28.8892182   3.6716264   1.5417523  28.4429756   3.5285977   2.4013802
  28.3045801   3.1655697   0.9672228  24.6445547   6.4163003  12.0335331
  23.9737384   6.5180786  12.7393831  24.7015743   7.3371629  11.6956330
  24.7378243   6.4900055   6.9711636  23.7784691   6.5833126   6.8327309
  25.0203989   6.2170025   6.0726956  30.2224565   6.8442805   5.7405843
  29.9017741   7.7171658   5.4184154  30.8545315   6.5944825   5.0434618
  29.3167682   7.1025316  16.9714238  28.8095242   6.3440905  17.3362895
  30.1538965   7.0102896  17.4639732  31.1354822   6.3439237   8.3734270
  30.7407290   6.8877519   7.6618020  31.4391834   5.5912794   7.8258610
  22.4045372   6.6121688  13.6714341  22.6069861   7.0378748  14.5177970
  22.0311493   5.7534441  13.9513862  25.8559259   3.8612114   0.5724459
  25.5649392   3.7184470   1.4875126  24.9938515   3.9052692   0.1265641
  19.0460410   3.5997844   7.6816369  19.5933821   3.6952195   8.4906989
  19.6592655   3.8588848   6.9877940  19.9880241   4.4707030   3.0263470
  20.7058622   4.9163007   2.5351626  19.4466518   5.2446981   3.2843769
  30.4498333   7.8955216  12.9720374  30.8114370   7.2593502  12.3118306
  29.8463248   7.3083827  13.4729743  27.4810128   4.1548944   7.9040734
  26.5481859   4.1169877   8.1943674  27.9445546   3.7532641   8.6601129
  22.0341494   5.5711602   6.7931246  21.2786493   5.9128454   6.2622239
  22.3285511   4.7808644   6.3052490  25.4733818   5.5021205   4.5326213
  26.4426185   5.5964509   4.6218046  25.2647495   6.0705976   3.7538006
  31.6833836   3.3896147  10.9107824  31.2313811   3.4176356  11.7874445
  30.9638724   3.0153731  10.3667197  24.6179520   6.6865646   2.2899671
  23.7967334   6.7805410   1.8017536  25.2905031   7.0855971   1.6995194
  34.9452037  18.8702568  17.5486931  35.2329780  19.2752487  16.7105434
  35.5887989  19.2111666  18.1868086  22.6737857  11.5287101  16.9696841
  23.3664084  11.5778682  17.6669080  21.8788128  11.5282526  17.5337050
  28.4723323   6.8178550   9.7969831  29.1319273   6.2933753   9.3233640
  28.1597964   6.2008113  10.4819537  23.4094776   3.0753246   6.2398822
  23.0034926   2.2258094   6.4952892  24.2211197   2.7891124   5.7973424
  27.2054992   5.3381512  12.1871159  26.3584120   5.8297316  12.1587366
  27.6836312   5.7610040  12.9270863  27.6554206  11.2632686   3.9593857
  26.9370545  10.9639213   3.3612922  27.1289206  11.5686428   4.7137488
  34.8793414  10.6504209  12.5032720  35.3883064  11.2412575  11.9106814
  34.0689604  10.4759984  11.9748811  31.6103153   4.1195131   1.7814925
  30.6335914   4.0837226   1.7392732  31.7845306   4.8754436   2.3715522
  29.2827306  11.7216236  15.0535946  29.1741212  11.3065243  15.9182886
  28.9458345  12.6210118  15.2038458  32.1931882   5.9894730   3.7938545
  33.0800212   5.9224385   4.1947226  32.1718930   6.9167230   3.4784360
  22.9913415  10.8467259   9.5274264  23.3161763  10.7944098   8.6124534
  23.4128773  10.0803500   9.9471566  29.7714989  12.7999106   2.9987905
  29.4562108  13.7132736   3.2030841  28.9972368  12.2766176   3.2994363
  20.0455077   9.1469216  14.9768892  20.0324918   8.7800279  15.8823416
  19.3794480   8.6017074  14.5292810  27.0938693   8.8034550  17.1313761
  26.5606006   8.4644699  16.3971112  27.9519003   8.3627662  16.9678332
  31.3973525  14.1679530  15.0054725  30.4331860  14.2602167  14.9077782
  31.5048544  14.4031334  15.9530612  37.0791306   6.5604598   3.5513630
  36.6346079   6.4458845   2.6796119  37.2445744   7.5215861   3.4531682
  37.3242581  12.2860334  16.2363920  36.4027844  12.4086825  15.9134251
  37.7756871  12.1040084  15.3821300  35.5951376  15.0826817   3.9784728
  34.9411796  14.4002533   4.1767023  35.8291967  14.8858839   3.0457160
  32.6995625   9.9591043  10.8385464  31.7354070   9.8546022  10.7055111
  33.0299230   9.2087335  10.3072337  25.2771328  14.3311655   7.4655106
  25.4372120  15.0866144   6.8699442  24.7351622  13.7493110   6.9215570
  21.0949325   8.8542230   1.7710625  21.5010918   9.5970682   2.2845796
  20.1606835   8.9700628   2.0570439  27.1354683  16.1270202  12.9134356
  27.7629412  16.8454745  12.7009490  27.6872427  15.5505903  13.4671500
  25.2529887  17.1315247   6.0442973  24.3203236  17.2020350   6.3256650
  25.6261528  17.9707223   6.3793065  30.4179744  12.0004449  12.5851471
  30.0566250  11.8321350  13.4852441  31.0944327  11.3139083  12.5198922
  32.7731827  13.1319492   1.8634009  33.2697624  12.6546341   2.5560736
  31.8655504  13.0175985   2.1696462  33.3838635  16.5051325  14.9080355
  32.5687546  16.0849990  14.5689516  33.4641287  17.2828293  14.3163358
  37.5178225  17.6860597   1.6700918  38.1131333  18.3720707   2.0300520
  36.6613082  18.0406045   2.0016321  21.3933964   3.9642406  14.3532317
  20.4398912   4.0603190  14.1900691  21.4166608   3.2228595  14.9852988
  33.9425043  11.8233359   4.0569458  33.5809802  11.0281970   4.4956374
  34.9008968  11.6432683   4.1191197  21.1208943  15.6438834  12.7684370
  21.4842398  14.7609767  12.9423210  21.4133285  16.1198297  13.5557949
  22.1143805  10.9960550   3.0973165  22.4211094  10.8315454   4.0225781
  22.7612129  11.6732374   2.8453331  30.5261093   3.7328939  13.3318591
  31.1758786   3.9374827  14.0274014  30.0247562   2.9803116  13.7236972
  30.9788036   3.1006529   4.7354683  31.1847440   3.5393510   3.8962022
  31.4221087   3.6875162   5.3811595  28.7922520  15.2895624   3.3734530
  27.8866707  15.6372016   3.5517176  28.8656427  15.5029883   2.4258651
  28.0810819   5.1366445   5.3870839  28.8390094   5.7399662   5.5367685
  27.8488798   4.8976915   6.3111948  28.8805239   6.1234041  14.3692202
  28.9627994   6.4550417  15.2877359  29.2656443   5.2359785  14.4335927
  28.7813143   2.1801397   6.1374787  28.7903069   2.8516060   6.8371395
  29.5919124   2.4158828   5.6363309  26.4291261  16.5611849   3.6442631
  26.1776622  17.3155681   3.0884594  25.9281053  16.7213952   4.4691571
  24.7682248   3.2520391   3.0951154  24.7380436   4.0921778   3.6011738
  25.6703070   2.9593414   3.3468958  34.8915627   3.9293291  15.4082384
  33.9195382   4.0657627  15.3452252  35.1330914   4.0648150  14.4835498
  33.4948053   7.6799904   9.3184163  32.6330112   7.2604992   9.1376607
  33.9461052   6.9956457   9.8555501  23.1101491  13.6538434   1.7520182
  23.7931284  14.2219236   2.1400384  23.5859201  13.3942323   0.9489905
  21.3524806   6.1761404   1.1875276  21.3365220   7.1038589   1.5184852
  20.6354530   6.2081183   0.5459514  34.6626216  17.0954012  11.0470376
  34.5121988  17.7780592  10.3569510  35.6428923  17.1266133  11.1070868
  22.1167084   0.9871849   9.7654869  22.0395778   1.0445079   8.7920104
  22.1156467   0.0215278   9.8926273  21.1602552  15.2114011   5.8243611
  20.2499544  15.2470838   6.1374630  21.0878900  15.6468020   4.9491166
  20.4010537  17.8694721  17.4876758  21.0816025  17.6498109  18.1657105
  20.1541609  16.9766968  17.1970836  24.7183404  16.5400671  18.8570631
  25.4462639  16.0925348  19.3152905  24.6774541  16.0384216  18.0189557
  28.8526755  15.7680822   0.6623859  27.9505001  15.3980799   0.5011694
  29.3639428  15.3772483  -0.0654413  31.4817045  14.7733860  17.6668364
  31.1129634  14.0137397  18.1696195  32.1555445  15.1141218  18.2829475
  33.4951068  15.8372611   0.7903250  33.7687291  14.9253096   0.9874752
  34.0539404  16.0746631   0.0265655  20.1895519  11.4430324  18.2288224
  20.2628707  10.4806062  18.0855956  19.5133057  11.7012894  17.5709445
  24.7503383  11.1821982   0.1534921  25.0329098  10.8834547   1.0479601
  25.2274829  12.0214940   0.0808873  26.7946414  11.5823868  17.7730439
  26.5826998  11.9968705  16.9148755  26.9345857  10.6423537  17.5402637
  29.8255887  12.5335130   0.2149319  29.6681051  12.7760928   1.1501240
  30.0813592  11.6108208   0.3065638  32.5294738  11.4568266  15.2450685
  33.4011502  11.8702910  15.1027878  31.9364441  12.2134085  15.0914120
  21.0031974   8.6884766  17.7497382  21.8288062   8.2334965  17.5422141
  21.0770841   8.7717625  18.7265856  25.6049613  10.0611416   2.5474702
  25.0821640   9.7987329   3.3263443  25.9568371   9.2148839   2.2063581
  25.0018832   7.5552261  15.0572208  24.3390516   8.2794928  15.0986631
  25.7078705   7.9661015  14.5091433  26.7942502   7.9472567   1.1232863
  26.7651019   7.9185227   0.1551015  27.7599997   7.8617822   1.2772555
  30.1240420  10.2299115  18.4585119  30.9498818   9.8520077  18.1408270
  29.7618170   9.5058693  19.0016584  25.5700681   5.0820157  16.0328997
  25.6368868   4.4689337  15.2744247  25.4012472   5.9402292  15.5794557
  25.8356703   3.4471610  13.7547795  26.3724084   3.9573769  13.1126970
  24.9612667   3.4345966  13.3072737  27.0988956   8.7512489  13.8687803
  28.0370875   8.7852822  13.6564179  26.7646326   9.5758798  13.4489565
  31.5875935   6.6144269  18.6834896  31.8791088   5.7024543  18.8258571
  32.4265309   7.0975237  18.6643540  33.0503092   9.4108931  16.9215468
  32.7265733  10.1718050  16.3815738  34.0195823   9.5295487  16.8052110
  23.9202840   5.9120851  18.1451516  23.1203077   5.3725004  17.9794332
  24.4449233   5.7485865  17.3388693  26.5922650   0.8867525  14.2804647
  26.3895219   1.8480417  14.2119439  25.8506156   0.5237675  13.7899601
  27.8576815   4.9097567  17.6218522  27.4729408   4.6264855  18.4679227
  27.0483944   4.9227049  17.0661773  30.4711254   4.2378416  16.7582884
  29.5550993   4.2844416  17.0981108  30.8956107   3.6232039  17.3829688
  32.1779859   2.7868261  18.6274225  31.9311745   1.8815679  18.8390186
  31.9460353   3.2558503  19.4617882  21.8712912   4.1049832  17.8697400
  21.8810667   3.2844956  17.3354970  21.9142760   3.7447040  18.7777590
  27.4952041   1.9364990  18.7694949  27.1839154   1.1857326  18.2545831
  26.7243925   2.5416104  18.8067710  26.6174203  18.9731028   2.1358920
  27.5717432  18.7459412   2.0813636  26.3620790  18.9682732   1.2131961
  20.3199232  13.5041299   1.4940904  21.2823266  13.6451177   1.6388431
  20.3238261  12.6350655   1.0767173  19.1746921  18.6253226   6.5658537
  18.5935825  18.1806934   5.9162243  19.3536975  17.8841124   7.1885074
  19.6650310  16.6386547   8.3720776  19.3732690  15.7811727   8.7161872
  20.1648367  16.9792290   9.1342008  37.3367956  17.4932800  11.4803348
  37.3939667  17.5274682  12.4513794  38.2070451  17.8170880  11.2021024
  36.8927643  17.0672721  14.2684803  36.3090050  16.3688689  13.8991602
  37.3462434  16.5424380  14.9488794  35.3164174  12.7959525  18.9888309
  34.4611791  12.8855493  19.4553390  35.8135768  13.5575778  19.3484809
  36.6570850  11.0893354   4.3933792  37.4341130  11.6780378   4.4648353
  36.8102689  10.4761139   5.1442057  37.1589735   9.1509587   6.2956183
  36.2946027   8.7873300   6.5916855  37.6272879   9.2974680   7.1417865
  37.0408251  12.0522243  11.4548992  37.5825789  11.3996841  10.9710718
  37.2151237  12.8762366  10.9618630  35.2607798  14.9072746  13.5496245
  34.4887085  15.3188767  13.9830395  34.8980719  14.6755260  12.6663525
  37.3390975   9.2180031   2.5272383  36.7559701   9.4081341   1.7763947
  37.0420997   9.9054964   3.1627498  36.0026440   6.7776954   1.1050098
  35.4883921   7.4154142   0.6007164  35.5219613   5.9374730   0.9402708
  34.7758840   7.9142029   6.8933984  34.6643410   6.9914066   6.6100316
  34.3671292   7.9082549   7.7880006  19.6985046   9.7839779  10.8667807
  19.9097311   9.6732516   9.9143889  20.5840590   9.6016103  11.2642009
  35.7483361   9.8006849  16.6714815  36.3651621   9.0431674  16.5595430
  36.2513393  10.5375396  16.2934753  37.2093317   7.5411722  16.6574607
  36.3245659   7.1289621  16.7690310  37.7780382   6.7656944  16.8535469
  34.9537012   4.3657052   0.6729730  35.5688289   3.7850428   1.1726053
  34.1923950   3.7490460   0.6189536  34.6358577   5.4583847   5.2486194
  34.9060885   4.5092636   5.2756432  35.4036395   5.8384463   4.7908467
  35.0111766   5.7719064  10.6316183  35.9731942   5.9476148  10.5258128
  34.9280422   5.9258965  11.5915455  35.2552023   6.5992234  13.3629611
  34.4295818   6.9744854  13.7292619  35.7828428   7.4112937  13.2036656
  19.5371803   5.1317000  16.8868829  20.4508440   4.9387788  17.1887089
  19.0968081   4.3001561  17.1621980  37.5619090   0.8024571  19.0275867
  38.2485670   0.1886451  18.7220846  37.4696013   1.4316423  18.2825264
  35.3253361   2.8178753   5.3118880  35.4222293   2.3136672   6.1401957
  34.6203942   2.2856500   4.8704080  20.6001533   3.4434651   9.9275599
  21.0399389   2.5865173  10.0860349  21.3161304   4.0661339  10.1498834
  18.8428410   6.3392869  10.7249445  19.5478035   6.3788010  10.0453826
  19.1182571   7.0593289  11.3042832  37.0438416   2.7910400  17.1872464
  36.1725440   3.1996760  17.3603730  36.9118900   2.4457703  16.2796412
  36.9826822   2.8553804   1.7608510  37.4043115   2.2569307   1.1251204
  37.7418512   3.3287446   2.1498858  19.3020024   2.4266369   4.7887976
  18.3482120   2.6229209   4.8686795  19.6183005   3.1959250   4.2736424
  34.1829740  17.6718588   7.0055805  34.8140723  17.5771789   6.2658500
  34.7112594  18.1446360   7.6609663  19.6212039   1.5423269  12.8042104
  19.1130044   1.5262328  13.6323775  19.1176425   2.1988864  12.2918311
  21.5123816  14.9280688  17.3751017  20.6078921  14.8461219  17.0234448
  21.4348486  14.5329463  18.2522732  24.4769356  15.7351959  13.6467412
  24.2489896  16.6424703  13.3621565  25.4340622  15.7592931  13.4385693
  28.6223772  16.9433772  16.5016409  28.7556629  16.6467768  17.4302268
  29.4626390  17.4167865  16.3327750  30.9276483  18.3683916  16.0048482
  31.6145214  17.7666215  15.6840451  31.3264962  18.6812512  16.8458875
  36.5264435   1.5935038  14.8019498  35.8015354   2.2253111  14.6386217
  36.0885996   0.7776159  14.4879525  21.6947504  18.7847849  13.7113085
  20.9169356  19.2799813  13.3707158  21.6535944  19.0135698  14.6469096
  24.2895395  18.4010765  12.9011952  23.3494709  18.5767309  13.1333841
  24.3717512  18.8784258  12.0534467  28.9083434  18.1779682  12.0420211
  28.4312093  18.6020520  11.3060438  29.0111072  18.9216964  12.6696057
  31.2526182  17.0182975  13.0325426  30.4120829  17.3447941  12.6545947
  31.8523700  17.7492880  12.8322061  33.7943090  18.6445298  13.1640747
  33.8540647  19.5625153  12.8358889  34.1025050  18.1314452  12.3837218
  21.2044174  17.4228499  10.6148172  21.2004473  16.9235136  11.4609338
  21.9913354  16.9994671  10.1964680  23.2981747  16.1319165   9.4866604
  23.2090607  15.1708107   9.6812347  24.2478227  16.2669257   9.6699006
  26.0434687  16.5320509  10.2897364  26.1647113  15.6293806   9.9396003
  26.2635810  16.3732988  11.2268249  29.2974068   2.4774675   9.3429041
  28.5608642   1.8553212   9.4966541  29.9608239   1.8942868   8.9078628
  34.7066849   0.9179387   9.5905778  35.3529191   1.0323496   8.8587029
  34.2079039   1.7421583   9.5035241  36.3561774   1.4622561   7.5221044
  37.0464485   1.0552991   6.9896138  36.7666730   2.3438039   7.7015755
  21.9456574   0.7940447   6.9894005  21.2097561   0.8803872   6.3677348
  22.2476381  -0.1124399   6.8553959  20.5724191   0.5375881   3.2672257
  21.1676309   1.1584617   2.7907281  20.0242799   1.1644419   3.7850009
  26.2382139   1.4032334   6.9814087  27.0963195   1.7528780   6.6700167
  26.4226332   1.2879642   7.9353566  31.3363465   1.0524035   8.2404996
  31.7712248   1.3217010   7.4242021  31.8482031   0.2494524   8.4700639
  33.2067739   1.3758347   4.3848136  32.2892869   1.6896884   4.3359688
  33.1272127   0.4159147   4.1931064  20.5748094  16.7915982   3.6884309
  19.8281535  16.6188390   3.1006562  20.5327138  17.7597774   3.7740040
  22.5306733   2.0012593   2.0585833  22.9015443   2.0270271   1.1647001
  23.2265300   2.4871336   2.5536001  27.4157004   2.9807740   3.8212098
  27.7811658   2.3134737   4.4303498  27.6096708   3.7878818   4.3490243
  29.2287156  18.2194358   1.7647399  30.2074047  18.1889648   1.8979803
  29.0928836  17.2943698   1.4626382  36.1428999  17.5250821   5.0100091
  35.9431823  16.6169020   4.6724441  35.9045868  18.0665101   4.2294752
  21.7295919   1.7506683  16.4675592  21.1827132   0.9594611  16.4226690
  22.4854032   1.4271338  17.0028279  23.7221171   1.1388412  18.3263142
  24.5888433   1.3590253  17.9680711  23.9032130   0.2806252  18.7662364
  22.2701165  17.5026601   0.6628975  21.9459620  17.5390371   1.5719379
  23.0384136  16.9185940   0.7497030  35.1845773  16.1602215  17.0324811
  34.5014719  16.0869740  16.3336139  35.0665842  17.0961317  17.2871683
  49.6804533   9.8879244   6.8602783  49.7145780  10.8355078   7.0942069
  48.9717167   9.9377381   6.1893143  48.7399754   9.2086351  10.5490138
  48.8254999   8.8937739  11.4708478  48.1616489   8.5223998  10.1730143
  40.8871787   8.9500056  12.0516829  40.9047492   8.1212113  12.5653604
  41.6941471   9.3777376  12.3677209  52.2926567  12.3300341   8.8813863
  51.9419138  11.6304061   9.4529191  52.5699445  12.9944553   9.5366267
  41.9706571  13.5366984  10.3656841  41.7433385  12.6147326  10.1173724
  42.9197572  13.4330937  10.5576961  38.6714305   6.8071688   5.7843247
  38.2802192   7.6615614   6.0466527  38.0533096   6.5571732   5.0745870
  39.1251382   9.1361812   8.2623129  39.4191996   8.2393084   8.5364359
  39.9135558   9.4820403   7.8250131  49.5853690  17.4810712   9.2577617
  50.0249597  16.8053674   8.7011012  49.2279023  16.9453507   9.9739688
  46.9545109  11.8446256  11.0225705  47.3531441  11.1439500  10.4836922
  47.7287068  12.0617029  11.5857832  55.6673429   3.4579502  11.7211650
  55.8874831   4.0412890  12.4776803  56.1075021   3.9278877  10.9943718
  50.3117166   6.1401838  11.3145421  50.4072764   5.1794891  11.4235427
  50.0849059   6.1911819  10.3671592  43.5059656   4.2390857   8.4443424
  43.5833896   5.1061056   7.9953268  43.0505945   3.7234187   7.7511456
  51.2255331   4.7968297   6.6901119  51.6120534   4.2979176   7.4498381
  52.0540238   5.0388722   6.2204707  39.9616787   6.6560763   9.0957719
  40.5994820   6.2093067   9.6854133  40.2307050   6.2711513   8.2359269
  45.0228122   8.1678649   8.6456450  45.8032880   7.6683239   8.9583706
  44.5613109   7.4960218   8.0973609  56.1888009   4.8719861  14.0588769
  55.5257342   5.5654602  13.8573920  56.3496782   5.0304439  15.0052344
  42.2479019   3.2532308  12.5468936  41.9273192   3.8300864  11.8283845
  41.5148694   3.3580069  13.1907884  49.3209076  12.5821896   5.9754213
  49.2345614  12.7578044   5.0311034  48.9842180  13.4258759   6.3468354
  44.8494426  10.9169912  12.5909241  44.2678323  11.6220360  12.9534597
  45.5433855  11.4396772  12.1426645  52.5329539   3.7948970   8.9780292
  51.8925339   3.6514701   9.6989995  53.2029352   4.3549911   9.4241897
  41.7764590   4.9924775  10.4293285  42.3898658   5.5526769  10.9558592
  42.4029942   4.6519863   9.7505045  43.2425348  12.9414240  13.6025092
  43.2204364  13.9012745  13.4120207  42.3204318  12.8207853  13.9154036
  39.0872928  12.5851201   4.2812829  38.9292440  13.0311546   3.4255384
  39.3820367  13.3264725   4.8436104  52.8458020  14.3054751  11.0405518
  51.8757444  14.3387994  11.2079242  53.0348392  15.2472955  10.8547744
  53.2971930   2.2933008  12.8447141  52.5036193   2.6330374  12.4104846
  54.0078807   2.6210310  12.2586285  45.8654334   0.8985347   9.6395768
  46.2330518   0.1202717  10.1118993  45.0418965   1.0573757  10.1513278
  50.9381412  15.9714553   7.3711906  51.3784440  15.1208121   7.1321680
  51.7198645  16.5687868   7.3276624  52.2237427  13.7428334   6.4655386
  52.0243955  13.1025033   5.7708950  52.3017024  13.1709603   7.2580433
  53.9340281  12.3491807  14.6828990  53.9086298  11.7549706  13.9043528
  54.0409702  13.2294683  14.2614290  48.2855795   9.4582688   4.5010217
  47.5779967  10.1152348   4.3400811  48.8368470   9.5837111   3.7164355
  48.5399416   7.7617970   1.2785505  49.2702355   7.9808872   1.8826973
  48.9558353   7.1613739   0.6484788  55.7212408   8.7475683  12.7949502
  55.0107858   9.4266397  12.7895712  56.3130839   9.1173571  12.1049135
  51.8971364   9.4104302   5.3450137  51.2516421   9.7092610   6.0253321
  52.5842685   8.9916831   5.9086042  51.6895477   7.6415617  14.6247056
  51.6630613   8.3372224  15.3121332  51.0073475   7.9759782  14.0101602
  43.4553178  10.1451989   7.4569715  43.1451806   9.7932333   6.5930311
  44.0410911   9.4256456   7.7727198  44.8600055  13.6055219  10.0931540
  44.8689233  13.4219696   9.1425219  45.6069276  13.0597025  10.4141134
  43.7650743   8.9127793  11.0407975  44.2965134   8.8358156  10.2226597
  44.2164980   9.6365337  11.5248439  50.2283946  14.4738836  11.6866354
  50.0628640  15.1889937  12.3283446  49.8029561  13.6982883  12.1003110
  44.9449905  13.3742436  15.7410434  44.3350602  14.0007212  16.1865713
  44.3834358  13.0924064  14.9900319  50.6223224   8.4250245   3.1356454
  51.1765732   8.8564577   3.8252211  51.1001802   8.7440397   2.3302019
  41.7139750   9.3611965  15.0811734  41.7744537  10.1179969  15.6972347
  40.7458573   9.3354072  14.9363492  48.4376326  15.1592495   6.6114644
  49.2594648  15.5308178   6.9820777  48.0521645  15.9196724   6.1567093
  42.9634568  15.1950491  16.4543726  42.8934072  15.4422357  15.5142131
  42.0232356  15.0669892  16.7108836  54.5434733   0.6752026   2.6956081
  53.6184972   0.7378727   2.9766571  54.7684417   1.5998535   2.5171357
  42.4995581   9.3039769   4.9496840  42.0269261   9.9631177   4.3988180
  42.0858796   8.4839974   4.6665056  55.5946725  14.9047102   1.4930119
  55.9103767  15.8168876   1.3864382  56.4190224  14.3836890   1.4547954
  38.4772215  11.6480443  13.8667374  37.9721725  11.7135294  13.0288946
  38.6390502  10.6866211  13.9473331  38.3589582  14.4915953  10.4700483
  39.2872657  14.2640831  10.6124104  38.1986597  15.1301293  11.1797204
  56.5559778  15.1378891  16.5648717  56.3643530  14.1863206  16.4966343
  55.6745784  15.4759521  16.8398649  47.3796017  14.5412929  15.1417720
  47.3919656  15.3749500  15.6622893  46.5094236  14.1712419  15.4073474
  48.1303569  18.2233127   4.9702994  47.9045211  18.3372370   4.0346325
  47.9052712  19.0903325   5.3541955  41.5453552  17.1035767   6.9429017
  41.7093002  16.7618943   7.8505816  40.9618346  16.4092237   6.5865283
  50.6968168  17.5833051   2.0550566  51.3098846  16.9980452   1.5616679
  50.9334811  17.3886017   2.9804825  50.7567245  17.4770321   4.8069924
  49.7920732  17.6152329   4.9256583  50.9556698  16.8604176   5.5300167
  53.5821473   6.4109671  16.8051779  52.9192442   6.7787832  16.2031164
  53.5777834   5.4660835  16.5625818  40.7231686  13.0345057  14.6455230
  40.9425876  12.6146976  15.5023354  39.9053685  12.5566862  14.3937973
  43.4706957   1.2418877  11.0399541  42.6626379   1.1327844  10.4985516
  43.1664367   1.9765548  11.6074843  48.1032290   1.5913345  14.3439966
  48.4325045   0.7272503  14.6249184  47.1508067   1.3977349  14.2399811
  51.2713127   4.9095225  15.0189695  50.5858472   4.8102716  15.7205929
  51.2486146   5.8690544  14.8331706  51.8765819   9.3022333   0.9488784
  51.6064547   9.4485086   0.0202835  52.7121119   9.8134729   0.9358767
  43.4962976   6.4009464  12.0502421  42.8048167   6.5120453  12.7363928
  43.5788854   7.3225846  11.7136250  43.5311646   6.5454012   7.0125947
  42.5778870   6.3931541   6.8317928  43.9223245   6.3953380   6.1207415
  48.1689028   7.1077722  16.9681133  47.6721883   6.3440669  17.3372119
  49.0088744   7.0273243  17.4584415  49.9688112   6.3688894   8.6435744
  49.5530855   7.1167848   8.2027974  50.2334416   5.7675613   7.9176650
  41.2436163   6.6088627  13.6483422  41.3639453   7.0471948  14.5027900
  40.8583744   5.7490143  13.9135882  37.8654383   3.6548587   7.6613729
  38.4571263   3.7131746   8.4430034  38.4805729   3.6708698   6.9219899
  38.8602614   4.4563738   3.0564598  39.4823775   4.9281466   2.4617674
  38.2786427   5.2013054   3.3091295  49.2072271   7.9528140  12.9646952
  49.6396298   7.2926472  12.3748992  48.6325184   7.3584326  13.4902256
  46.3479246   4.1952611   7.9310198  45.4074163   4.0372685   8.1483113
  46.7970590   3.6948210   8.6505825  40.9527129   5.6299815   6.7119342
  40.1399872   5.9358525   6.2452042  41.1464656   4.7673869   6.3028769
  44.6035516   5.9702648   4.6034291  45.3443988   5.4238751   4.2675572
  44.2024890   6.1557534   3.7460086  50.5394770   3.3431956  10.9255414
  50.0779409   3.3655873  11.7965082  49.8145461   2.9977793  10.3694167
  43.2495754   6.9760639   2.0564115  43.0152709   6.0507527   1.9803991
  44.1899461   6.9826146   1.7798223  53.8478739  18.8810701  17.5609329
  54.1211155  19.3175263  16.7348620  54.5969684  19.1104560  18.1504500
  41.5305784  11.5352999  16.9273202  42.1971163  11.5733424  17.6409120
  40.7103021  11.5020612  17.4588934  47.2121303   6.8003178   9.8549821
  47.7706849   6.1106225   9.4749189  46.8226076   6.3193331  10.6161375
  42.3032875   3.0722555   6.2222392  41.8698618   2.2329198   6.4774902
  43.1407292   2.7602077   5.8530655  46.1054318   5.4789001  12.1095054
  45.2119465   5.8738315  12.1806324  46.5549876   5.7979893  12.9180169
  46.4755193  11.3925730   3.8896618  45.7288322  10.9113994   3.4675882
  46.1079716  11.5625371   4.7940970  53.7596865  10.6563484  12.4854452
  54.3042411  11.2521727  11.9254138  52.9556305  10.5332748  11.9401200
  50.1739189   4.4724114   2.4020107  49.3027281   4.3948460   1.9826968
  50.6440598   5.0839329   1.8323911  48.0113769  11.6764225  15.0275901
  48.1095638  11.3136788  15.9161362  47.8090936  12.6117190  15.1988887
  41.8482234  10.8597455   9.6305592  42.4184127  10.6637045   8.8592708
  41.9667512  10.0664251  10.1732016  48.6692788  12.7962950   2.9969035
  48.3520355  13.7095751   3.1973620  47.8862256  12.2815569   3.2926902
  38.9307527   9.0825047  14.9196079  38.7907200   8.7396529  15.8240896
  38.2087223   8.6408611  14.4385671  45.9336043   8.7934230  17.1265413
  45.3934053   8.4194320  16.4129761  46.7966706   8.3582894  16.9653965
  50.1944589  14.0272962  15.0537742  49.2536073  14.2498517  14.9412762
  50.3481028  14.3603248  15.9650867  55.9449372   6.5882162   3.5266371
  55.5117648   6.4793382   2.6484948  56.0957662   7.5537809   3.4487748
  56.1349365  12.2075919  16.2650474  55.2291194  12.3887515  15.9288507
  56.6073042  12.0826535  15.4116131  54.4111568  15.1146026   3.9459537
  53.8191732  14.3867247   4.1677387  54.6892213  14.8984424   3.0307193
  51.5545441  10.0203152  10.7633876  50.5922654   9.8737303  10.6770087
  51.9007751   9.2299125  10.3068684  44.2241523  14.2784262   7.0378807
  44.4726197  15.1709756   6.7333473  43.2684724  14.2949046   6.9165851
  39.9760952   8.8438629   1.8034735  40.4046878   9.5627319   2.3152930
  39.0339396   8.9953062   2.0425165  45.3266861  11.8630875   6.2895472
  45.0802157  12.7619290   6.5891523  44.6934377  11.3178833   6.7937607
  46.0079845  16.1395724  12.9035377  46.6298291  16.8670198  12.6956762
  46.5614643  15.5822199  13.4755384  44.1685797  17.0290977   6.0296753
  43.2340575  17.1697466   6.2837574  44.5789517  17.8552760   6.3674784
  49.2461589  11.9697976  12.5982062  48.8646067  11.8108385  13.4911024
  50.0379173  11.4183859  12.6350118  51.5263419  12.9771467   1.8442453
  52.0931762  12.5728993   2.5288949  50.6776717  13.0230937   2.2996386
  52.2357669  16.5126792  14.8729981  51.4111016  16.1679142  14.4839084
  52.3822759  17.3121033  14.3211632  56.3573595  17.6744574   1.6781961
  56.9798767  18.3407625   2.0365088  55.5162051  18.0572613   2.0175550
  40.2454345   3.9892875  14.3543154  39.2943540   4.0713261  14.1656830
  40.2583939   3.2271600  14.9615568  52.7977598  11.7897171   4.0603835
  52.4624895  10.9777284   4.4802764  53.7634223  11.6430619   4.1195832
  40.0244389  15.6041728  12.7559405  40.3267975  14.7082555  12.9729451
  40.2186345  16.0632366  13.5807004  45.8943917  14.2137471   0.1814198
  45.8884796  13.4209797  -0.3729025  45.3900200  13.9442167   0.9751690
  44.5884651  13.7987031   2.6293177  45.0534738  13.2891210   3.3072705
  44.7412280  14.7189833   2.9459177  41.0724447  10.9630573   3.2500970
  40.3524670  11.4365325   3.7209785  41.4830455  11.7113815   2.7763339
  49.3731891   3.7378947  13.3322100  50.0262842   3.9427785  14.0259681
  48.8785724   2.9803610  13.7255902  49.7534701   3.2157751   4.8294276
  49.9380738   3.6157978   3.9482484  50.3302532   3.7463264   5.4178474
  47.5868171  15.2412698   3.3424719  46.7473392  15.7013025   3.5354000
  47.8160490  15.6115891   2.4704293  47.7671781   5.3163699   5.7814628
  47.7295523   4.6300399   5.2540168  47.0397648   5.1011235   6.4782298
  47.7356469   6.1167784  14.3762647  47.8285367   6.4485335  15.2939297
  48.1406705   5.2376101  14.4333288  47.6681445   2.1269393   6.3291148
  47.6005810   2.8672136   6.9283027  48.3858113   2.3910111   5.7235942
  45.0498191  16.3520257   3.5086525  45.0418992  17.2081798   3.0273484
  44.7218460  16.6251408   4.3942322  53.7378533   3.8924181  15.4125285
  52.7696014   4.0396021  15.3257489  54.0216904   4.1080524  14.5158026
  52.3799201   7.6635918   9.3858727  51.5294604   7.1923836   9.3569463
  52.9220618   7.0324232   9.9073287  41.9028910  13.2980246   1.8496082
  42.7094443  13.6865736   2.2372326  42.3155498  12.7290373   1.1640084
  40.0881398   6.1079825   1.2122391  40.2277629   7.0342970   1.5125700
  39.4083915   6.2402008   0.5428282  53.5266403  17.0396601  11.0173748
  53.3949801  17.7232784  10.3239787  54.5041239  17.0970812  11.1232340
  40.9909881   0.9858248   9.7606499  40.9036269   1.0343425   8.7891408
  40.9848754   0.0202206   9.8987600  39.8812445  15.0272244   5.7206515
  39.0964779  15.2509316   6.2389616  39.7985916  15.6347396   4.9513173
  39.2755696  17.7614163  17.3843670  39.9576435  17.4905772  18.0382368
  38.9245545  16.8921267  17.1218901  43.5191052  16.4176298  18.8935199
  44.3846569  16.1018537  19.1867538  43.4519865  15.9923934  18.0140963
  47.9342932  15.9036928   0.6795437  47.2159999  15.2858431   0.4132001
  48.6373401  15.6648519   0.0404153  50.2894447  14.8191055  17.6740897
  49.9523814  14.0281280  18.1516879  51.0136951  15.1185513  18.2594918
  52.2908975  15.7669879   0.7044536  52.7606763  14.9480061   0.9249847
  52.8431983  16.1381692  -0.0143823  39.0847995  11.4740301  18.2376655
  39.0897248  10.5059076  18.1152276  38.3611431  11.7460755  17.6325131
  43.3644049  11.4171189   0.5123583  43.8205277  10.9525314   1.2446661
  44.0884222  11.7438359  -0.0272391  45.6022121  11.5560994  17.7551662
  45.4732535  11.9877742  16.8876686  45.8146546  10.6312811  17.5085339
  48.7149917  12.4437047   0.2312797  48.6298589  12.6978790   1.1733258
  49.2050399  11.6184885   0.3068047  51.3609074  11.4779998  15.1960332
  52.2673153  11.8284771  15.0862030  50.8427937  12.3032337  15.1063503
  39.8974817   8.7313556  17.7681445  40.6108817   8.1126837  17.5775745
  39.9562189   8.7988313  18.7447992  44.5371628   9.9147080   2.5803842
  43.9714979   9.3976792   3.1780681  44.9371534   9.2005734   2.0316510
  43.8783393   7.5956601  15.0885149  43.1954841   8.3001856  15.0714121
  44.5740985   7.9782855  14.5077911  45.7742708   8.0502698   0.9953293
  45.7624267   7.4748033   0.2182221  46.7119122   7.9428396   1.2643373
  48.9479799  10.1954702  18.4450908  49.8194022   9.8749475  18.1887293
  48.6178519   9.4653895  19.0007598  44.4167510   5.0928575  16.0386500
  44.4863548   4.4790416  15.2810763  44.2461612   5.9496224  15.5846799
  44.7063966   3.4824177  13.7231821  45.2320256   3.9528722  13.0495848
  43.8213029   3.4517964  13.2961555  45.9622984   8.7329983  13.8149556
  46.9136660   8.8085269  13.6859595  45.6352001   9.5750849  13.4293432
  50.4358701   6.6285275  18.6890273  50.7280107   5.7193432  18.8488141
  51.2740773   7.1144551  18.6893925  51.9024351   9.4179694  16.8680341
  51.5812003  10.1883917  16.3410752  52.8743114   9.5475286  16.7741092
  42.8214024   5.8878785  18.2182315  42.0076673   5.3656455  18.0502884
  43.3172692   5.7472230  17.3889468  45.4509154   0.9045204  14.2600049
  45.2350327   1.8612359  14.1778232  44.6838610   0.5138114  13.8341430
  46.7123206   4.9191704  17.6247803  46.3374414   4.5820717  18.4562357
  45.9037105   4.9264081  17.0688428  49.3277554   4.2358706  16.7504417
  48.4150149   4.2767680  17.0985513  49.7611175   3.6245500  17.3737808
  51.0157982   2.7847002  18.6156200  50.7722314   1.8805673  18.8359268
  50.7921389   3.2590307  19.4492371  40.7711490   4.1018566  17.8789810
  40.7632416   3.2907108  17.3292629  40.7872842   3.7203058  18.7804609
  46.3809909   1.9351234  18.7341802  46.0544499   1.1338788  18.3119820
  45.5938660   2.5170148  18.7913540  45.4184259  18.6834752   2.0898127
  46.3965830  18.6144782   2.0644442  45.2448777  19.3323099   1.4040752
  39.1338876  13.4324549   1.5839547  40.1142287  13.4850556   1.5941201
  38.9658376  12.7686466   0.9004181  38.0605009  18.6288809   6.6240662
  37.4292297  18.2441849   5.9743719  38.2201704  17.8491972   7.1985921
  38.6047674  16.5447137   8.3352705  38.1960995  15.7685891   8.7557942
  39.0373092  16.9482119   9.1084493  56.1732547  17.4908562  11.4675872
  56.2190033  17.5904840  12.4361777  57.0325817  17.8434653  11.1878334
  55.6817933  17.0945920  14.2499529  55.1866689  16.3104755  13.9354205
  56.2665341  16.6764431  14.9009211  54.1533558  12.7797744  19.0007229
  53.3043145  12.8890529  19.4740443  54.6694387  13.5362352  19.3498771
  55.5090080  11.1003926   4.3923167  56.2880157  11.6917761   4.4538815
  55.6782504  10.4896426   5.1415961  56.0151394   9.1387788   6.2695602
  55.1702212   8.7967036   6.6301460  56.5471223   9.2979944   7.0784144
  55.8778231  12.0470461  11.4108627  56.4594561  11.4305140  10.9308025
  56.1245516  12.9098999  11.0186271  54.0902526  14.8544626  13.5505618
  53.3512775  15.3284188  13.9787222  53.7336738  14.6681074  12.6580406
  56.1815876   9.2257401   2.5248318  55.6196490   9.4673137   1.7727057
  55.9128578   9.9118770   3.1750328  54.8647423   6.7308660   1.0828310
  54.4041111   7.4047609   0.5723999  54.3138868   5.9322682   0.9477190
  53.6013762   7.9064277   6.9273749  53.6310950   6.9650132   6.6798191
  53.2469767   7.8732331   7.8431366  38.5680450   9.8007720  10.8859593
  38.7373180   9.6640440   9.9294116  39.4581787   9.5942479  11.2564002
  54.5956779   9.7986597  16.6646583  55.2233668   9.0504186  16.5538913
  55.1246320  10.5601792  16.3697486  56.0394205   7.5276692  16.6330978
  55.1634452   7.1079361  16.7741983  56.6275661   6.7695688  16.8314375
  53.7262494   4.3362992   0.7524426  54.4435809   3.8680778   1.2335877
  53.1320479   3.5718956   0.5965883  53.5738971   5.4107592   5.4001530
  53.8616682   4.4729895   5.3341416  54.1645327   5.8270422   4.7540527
  53.9002643   5.7795193  10.6414742  54.8669302   5.9423175  10.5515493
  53.8065691   5.9175564  11.6039891  54.0972391   6.5896785  13.3657674
  53.2800333   6.9741931  13.7408741  54.6321194   7.3980185  13.2013735
  38.4220790   5.1436013  16.9511147  39.3326656   4.9101527  17.2290751
  37.9580039   4.3120600  17.1845090  56.4028624   0.7814536  19.0350837
  57.1092603   0.1906980  18.7314436  56.3103625   1.4240276  18.3006094
  54.2069327   2.7348634   5.2153211  54.3113739   2.2753669   6.0725150
  53.4290874   2.2532670   4.8501148  39.4980864   3.4352294   9.8352276
  39.8970822   2.5715411  10.0542298  40.1931425   4.0465195  10.1367664
  37.6984840   6.3201840  10.7269796  38.4090015   6.3761396  10.0575327
  37.9502337   7.0296301  11.3297577  55.8985308   2.7735707  17.2091002
  55.0328347   3.1877172  17.4012928  55.7560167   2.4510021  16.2953279
  55.8472514   2.9534958   1.7688962  56.3099631   2.1992744   1.3777376
  56.5760770   3.4375457   2.2074682  38.1681870   2.4651102   4.8606361
  37.2018851   2.6188331   4.8755797  38.4713692   3.1990150   4.2891825
  52.9796419  17.6530325   6.9572865  53.6982601  17.6162819   6.2953022
  53.4012919  18.1220321   7.6966323  38.5638359   1.6651147  12.8656770
  38.0050551   1.5259487  13.6482563  37.9825336   2.2225294  12.3206475
  40.3433281  14.8951519  17.3949361  39.4601201  14.8334721  16.9853531
  40.1980956  14.4664619  18.2471300  43.3572048  15.7220898  13.6458039
  43.1092367  16.6237121  13.3559122  44.3154694  15.7711458  13.4458965
  47.4886817  16.9487276  16.5136561  47.6381176  16.6777199  17.4461703
  48.3318375  17.4146017  16.3246161  49.7993533  18.3396729  16.0207285
  50.5307622  17.7929040  15.7011161  50.1928663  18.6925201  16.8504408
  55.3866077   1.6032133  14.8048389  54.6685126   2.2526830  14.6793778
  54.9181344   0.7999063  14.5010372  40.5414166  18.8201528  13.6756392
  39.8015611  19.3866962  13.3679149  40.3153235  18.7208420  14.6042684
  43.1321808  18.3746891  12.8797353  42.2052438  18.5910000  13.1280480
  43.2319391  18.8866662  12.0533590  47.7635859  18.1805412  12.0405174
  47.3179497  18.6456472  11.3111035  47.8987664  18.9076914  12.6857277
  50.1150740  16.9675859  12.9964530  49.2935509  17.3724329  12.6568695
  50.7542666  17.6919414  12.8796717  52.5189471  18.5935426  13.0947941
  52.6631248  19.5331741  12.8469694  52.9241009  18.1257702  12.3335256
  40.0902760  17.4217124  10.6093003  40.0800962  16.9126228  11.4493445
  40.8685773  16.9959838  10.1835855  42.1705629  16.1148361   9.4364309
  42.0529651  15.1786555   9.7227482  43.0916083  16.2809641   9.7283166
  44.8326886  16.4564438  10.3378962  44.9927690  15.5235010  10.0929102
  45.1106074  16.4242203  11.2729540  48.1577637   2.5052470   9.3695244
  47.4356516   1.8729732   9.5458934  48.8314518   1.9278411   8.9512046
  53.5265458   0.9433324   9.5872927  54.1775794   1.1018138   8.8719560
  52.9169222   1.6739729   9.4393429  55.1581859   1.4892409   7.4887998
  55.9121499   0.9943124   7.1553984  55.5901440   2.3609711   7.6709498
  40.8102080   0.8126533   6.9717519  40.0584076   0.8665213   6.3649603
  41.0998669  -0.1034831   6.8815025  39.4389016   0.5310656   3.3045581
  40.0163857   1.1353534   2.7895113  38.8525879   1.1646256   3.7629368
  45.0933872   1.4176836   7.0028844  45.9691883   1.6744548   6.6476491
  45.3125772   1.2720559   7.9464721  50.2836463   1.1267146   8.3249908
  50.5120438   1.2194974   7.3950084  50.7541071   0.2983295   8.5512554
  52.0356107   1.3520524   4.2940737  51.1009326   1.6012373   4.2606475
  52.0064786   0.3779160   4.1722109  39.4232658  16.7867086   3.7064055
  38.6415869  16.5927078   3.1676260  39.4027378  17.7643321   3.7084164
  41.4098541   1.9561017   2.0500108  41.6841527   2.0786576   1.1227840
  42.0086526   2.5564409   2.5082620  48.1036540  18.2890465   1.8860273
  49.0875023  18.2670769   1.9841228  48.0086305  17.4033251   1.4626988
  54.9865742  17.5415393   5.0136616  54.7787980  16.6405397   4.6652268
  54.7677148  18.0968459   4.2383410  40.5944033   1.7547437  16.4688649
  40.0366913   0.9720097  16.4010253  41.3359676   1.4126509  17.0103348
  42.5872784   1.1325862  18.3388689  43.4430212   1.2873249  17.9259280
  42.7372384   0.2658284  18.7742833  41.0707407  17.5665436   0.7075311
  40.5754230  17.7059208   1.5252621  41.7816870  16.9856911   1.0011514
  54.0180845  16.1750372  17.0495399  53.3570657  16.1487207  16.3290516
  53.9767593  17.1233309  17.2903575  67.6692656   9.1439352  10.4719847
  67.7093029   8.9112373  11.4196407  67.1213195   8.4257348  10.1207210
  59.7496287   8.9516196  12.0765176  59.7914705   8.1251322  12.5919748
  60.4754154   9.4532380  12.4720735  71.1715726  12.2993711   8.8801198
  70.7672864  11.6692516   9.4928841  71.4469848  13.0084380   9.4878095
  60.7669732  13.4510877  10.3271126  60.5562257  12.5250729  10.1102257
  61.7358544  13.3885356  10.4670262  57.5266897   6.7650427   5.7750048
  57.1868014   7.6306792   6.0683918  56.8809480   6.5654975   5.0740046
  57.9970176   9.1489519   8.2115234  58.3040011   8.2669020   8.5181688
  58.8315854   9.6251777   8.0935512  65.8060741  11.7914208  11.0236779
  66.2577090  11.2102314  10.3970634  66.5591127  11.9935505  11.6205795
  74.5135007   3.4459080  11.6976798  74.7320744   4.0241143  12.4585047
  75.0116662   3.8859129  10.9880370  69.1727539   6.2164583  10.9587233
  69.4229823   5.2813984  11.1299617  68.3534377   6.1065626  10.4596436
  62.3386775   4.2356404   8.4577837  62.4216313   5.0919464   7.9899289
  61.8870947   3.7075438   7.7696825  69.9649836   4.9810358   6.6558102
  70.2604320   4.4938174   7.4571886  70.8333312   5.0802439   6.2251298
  58.8198869   6.6726598   9.0938714  59.4554506   6.2445762   9.6995946
  59.1105164   6.2889135   8.2422258  63.9024023   8.1185168   8.5672536
  64.6825931   7.6320207   8.8735589  63.4354297   7.4499750   8.0216247
  75.0143720   4.8528412  14.0569468  74.3702881   5.5664485  13.8643480
  75.2159472   5.0232436  14.9929152  61.1033125   3.2559783  12.5471377
  60.7871159   3.8511391  11.8415690  60.3809819   3.3701398  13.2026705
  68.5185439  12.7169604   5.8562477  68.0970179  12.7215984   4.9871471
  68.0436793  13.4563175   6.2903181  63.6875471  10.9014675  12.5944279
  63.1122659  11.6200086  12.9492846  64.3736967  11.4215801  12.1302766
  71.5660897   4.0184002   8.7291733  71.3222275   3.1575283   9.0937206
  71.9849886   4.4678252   9.4832181  60.6183585   5.0038705  10.4392389
  61.2226398   5.5751624  10.9654149  61.2525982   4.6616890   9.7690218
  62.1086413  12.9163033  13.5884100  62.1126387  13.8767691  13.3859254
  61.1809581  12.8328417  13.9008249  57.9156321  12.5620024   4.2795495
  57.7915570  13.0372753   3.4349960  58.2125735  13.2922396   4.8669766
  71.7859075  14.2792158  11.0283816  70.8275557  14.2848496  11.2682112
  71.9234049  15.2280976  10.8354584  72.1475645   2.3267706  12.8256904
  71.3619598   2.6712494  12.3770688  72.8716462   2.6868216  12.2747372
  64.6609610   0.8225610   9.5773591  65.0776219   0.0975776  10.0889536
  63.8758117   1.0188024  10.1326478  69.8158948  15.9560118   7.1750343
  70.3546877  15.1563832   6.9994390  70.5299789  16.6107679   7.3272382
  71.1960627  13.6757078   6.4317458  70.4569617  13.2605929   5.9593642
  71.2270854  13.1520483   7.2574331  72.8122037  12.3509163  14.6860346
  72.7572201  11.7605358  13.9058112  72.8823021  13.2344944  14.2631848
  67.2913948   7.6320903   1.4148302  67.9462025   8.0430119   2.0095320
  67.8580034   7.1764820   0.7764241  74.5801752   8.7572662  12.8050085
  73.8673072   9.4338783  12.7880627  75.1683723   9.1178174  12.1059964
  70.3950031   9.4051467   5.6965208  70.2694662  10.2033984   6.2349770
  71.2228713   9.0343180   6.0766768  70.5412650   7.6495192  14.6295685
  70.5155947   8.3406915  15.3220919  69.8659245   7.9969860  14.0141819
  62.2760848  10.0856355   7.4527951  62.0436590   9.7633769   6.5584333
  62.9014746   9.4019371   7.7676564  63.5536113  13.2434056  10.0892739
  63.7330916  13.3817270   9.1524075  64.3907844  12.8535683  10.4143561
  62.6350839   8.9355426  11.0012622  63.1883307   8.9107972  10.1991204
  63.0510853   9.6542650  11.5273689  69.2459243  14.3920620  11.8529780
  68.9020679  15.2095027  12.2563231  68.6456335  13.7034959  12.1846343
  63.7754826  13.3135539  15.7558143  63.1911468  13.9861360  16.1740046
  63.2237169  13.0761579  14.9828555  69.3427234   8.6175557   3.2079444
  69.7221875   9.2098501   3.8843662  69.8021122   8.9650055   2.4004333
  60.5675127   9.3327108  15.0836515  60.6525890  10.1081005  15.6791401
  59.5978011   9.3373476  14.9478215  67.2678670  15.1426779   6.6532224
  68.0972600  15.4859292   7.0423257  66.8379316  15.9644778   6.3827344
  61.8401104  15.1535965  16.4239129  61.7645888  15.4777764  15.5079865
  60.9009648  15.0141037  16.6767024  73.5058650   0.7190823   3.1265267
  72.5625523   0.9438556   3.0863442  73.8926564   1.3913219   2.5308495
  61.4333843   9.2654516   4.8464039  60.9778102   9.9819165   4.3561875
  60.8021357   8.5459666   4.7525610  74.4389880  14.9088788   1.4695153
  74.7711932  15.8168730   1.3891418  75.2522836  14.3711335   1.4287797
  57.2855422  11.6258810  13.8834424  56.8277386  11.6915312  13.0220599
  57.4865221  10.6726824  13.9590856  57.2275166  14.4423566  10.5488684
  58.1731578  14.2586785  10.6436367  57.1036712  15.1207481  11.2312820
  75.4097971  15.1582742  16.5330407  75.2265656  14.2052937  16.4447878
  74.5206127  15.4779024  16.8101626  66.2563538  14.3594280  15.1219179
  66.3318933  15.2076039  15.6273129  65.3526087  14.0815934  15.3865827
  66.9625873  18.2188959   4.8936762  66.7631760  18.4457170   3.9759559
  66.7588385  19.0477527   5.3686009  60.3740227  17.1314808   6.9374223
  60.5826380  16.7997752   7.8420070  59.7427581  16.4567993   6.6471611
  69.5263872  17.5497331   2.0715303  70.1536249  16.9723296   1.5869842
  69.7681922  17.3773165   3.0014681  69.6002385  17.4810581   4.8302003
  68.6314465  17.6064293   4.9291963  69.7815882  16.9059375   5.5993299
  72.4405717   6.4162607  16.8120290  71.7882963   6.7936362  16.2045763
  72.4416873   5.4748815  16.5532310  59.5889386  12.9909840  14.5818274
  59.7716999  12.6985879  15.4951368  58.7402460  12.5471324  14.3887466
  62.3187936   1.2432030  11.0516569  61.5068054   1.1457596  10.5145033
  62.0290280   1.9852214  11.6175986  66.9418617   1.5442181  14.3701170
  67.3299635   0.6628073  14.3919612  65.9909290   1.3355339  14.2731197
  70.1075456   4.9118961  14.9848114  69.4328549   4.8053681  15.6963696
  70.1036659   5.8771659  14.8323022  70.6187510   9.4362845   1.0093461
  70.4419684   9.5214843   0.0517016  71.5258767   9.8118215   1.0131957
  66.5453029   3.7348274   1.5127574  66.1030755   3.5405249   2.3614053
  66.1368694   3.0751204   0.9448981  62.3480524   6.4247192  12.0237977
  61.6818288   6.5456554  12.7327084  62.4373933   7.3482467  11.6915010
  62.4118438   6.4681470   6.9232499  61.4389492   6.3832182   6.8278104
  62.7070732   6.1785787   6.0338602  67.0294285   7.0982545  16.9485139
  66.5343636   6.3396273  17.3277923  67.8641192   7.0366800  17.4491313
  60.1098272   6.6146056  13.6546975  60.2312675   7.0919397  14.4898779
  59.7314369   5.7653494  13.9536443  63.5047541   3.9635423   0.5717675
  63.2481316   3.7362088   1.4792136  62.6444752   3.8922622   0.1243915
  56.7560019   3.6109470   7.6382105  57.2881010   3.6953196   8.4606487
  57.4132228   3.7542264   6.9536942  57.7271158   4.4941209   3.0559696
  58.4037962   4.9452023   2.5100797  57.1725384   5.2621654   3.3055073
  68.1218197   7.8972673  12.9145945  68.5499025   7.2611781  12.3051657
  67.5261263   7.3104595  13.4261305  65.2018546   4.4685203   8.1408613
  64.2822066   4.1961059   8.3336375  65.7127011   3.7102635   8.4910442
  59.8135095   5.6304031   6.7120701  58.9989149   5.9385712   6.2490901
  60.0012498   4.7657174   6.3037525  63.3043214   5.5695507   4.4913530
  64.2514160   5.7753641   4.5458660  63.0025405   6.1396195   3.7435462
  69.3777527   3.4214341  11.0351863  68.8034803   3.4281827  11.8313573
  68.8418055   2.9181541  10.4049615  62.3115150   6.8429303   2.3199629
  61.6722222   6.5088197   1.6792329  63.0243000   7.1675920   1.7344874
  72.7204998  18.8676652  17.5590221  72.9613608  19.3083846  16.7252336
  73.4531424  19.1371125  18.1457448  60.3846544  11.4614445  16.9374989
  61.0584828  11.5765811  17.6356457  59.5720391  11.5688480  17.4694672
  66.2316270   6.5680670   9.8029020  66.0022849   5.8370953   9.1993462
  65.8198491   6.2425243  10.6346669  61.1222171   3.0555077   6.2492570
  60.6596043   2.2363229   6.5166116  61.9401930   2.7005466   5.8720092
  64.9687834   5.5005082  12.1059190  64.0798404   5.9055552  12.1824828
  65.4179852   5.8032131  12.9226920  65.3150770  11.5451076   3.8386663
  64.6323040  10.9553579   3.4704980  65.0394911  11.5976948   4.7838187
  72.6119028  10.6522526  12.4962982  73.1505549  11.2558781  11.9392068
  71.8107903  10.5228805  11.9469204  69.2584770   4.0689951   1.8676404
  68.2873887   4.1339453   1.7923982  69.5096596   4.8482504   2.3951212
  66.8683451  11.6245810  15.0550100  66.9234640  11.3702517  15.9834261
  66.6481433  12.5759536  15.1156729  70.0672352   6.0030484   3.7175754
  70.9700446   5.8225485   4.0461760  70.1753679   6.8675609   3.2743695
  60.5418556  10.6905409   9.5499920  61.2087481  10.6070129   8.8371897
  60.8526725  10.0341300  10.1918653  67.5701633  12.8035194   2.9694327
  67.2106889  13.6998730   3.1767331  66.8073250  12.2536676   3.2618533
  57.7999468   9.0631263  14.9308472  57.7071943   8.7653428  15.8577676
  57.0544758   8.6033704  14.5110770  64.7861318   8.7777794  17.1296567
  64.2659385   8.4347878  16.3880591  65.6593273   8.3670381  16.9646505
  69.0674350  13.9598810  15.1083811  68.1297130  14.1781135  14.9597502
  69.1949138  14.3359488  16.0068143  74.7800908   6.5829420   3.5205189
  74.1861767   6.4701362   2.7423054  74.9934828   7.5264527   3.3314898
  75.0202561  12.2421949  16.2523165  74.1080541  12.4005536  15.9193718
  75.4833795  12.0944738  15.3974378  73.3051362  15.1081342   3.9686222
  72.6728538  14.4281725   4.2375095  73.5239100  14.8572102   3.0475114
  70.4433789   9.9736341  10.7740923  69.4759756   9.8625728  10.6973047
  70.7568930   9.1868660  10.2943357  63.1241579  14.2461829   7.0046173
  63.4274669  15.1362253   6.7498381  62.1698888  14.3752435   7.0266397
  58.8321836   8.8789577   1.8354610  59.2566180   9.6011303   2.3510334
  57.8884661   9.0307221   2.0694957  64.1907401  11.7998848   6.3154195
  63.9702097  12.7253059   6.5550056  63.5309744  11.3153769   6.8406747
  64.8365431  16.1022647  12.9648304  65.1605970  17.0130065  13.0061028
  65.4577942  15.6341276  13.5428698  63.0169939  17.0505983   6.0101702
  62.0926322  17.1878932   6.2943064  63.4457708  17.8462550   6.3996900
  68.0712327  11.8758288  12.6159707  67.6944936  11.7410874  13.5149695
  68.9432276  11.4768014  12.7201114  70.2696072  13.0336190   1.8145675
  70.9059618  12.5848787   2.4081343  69.4709408  13.0256550   2.3598054
  71.0659693  16.5138719  14.8484756  70.2427635  16.1689884  14.4586522
  71.2178599  17.3157042  14.2994534  75.2191014  17.6769932   1.6825161
  75.8307924  18.3473537   2.0493760  74.3704281  18.0464937   2.0179649
  59.1068952   3.9468784  14.3544625  58.1513638   4.0684867  14.2233553
  59.1289278   3.2174759  15.0013019  71.6898995  11.7291653   3.8447408
  71.3460590  11.0276820   4.4014725  72.6518892  11.6562323   4.0068750
  58.8452210  15.6497021  12.7681075  59.2167831  14.8217869  13.1143860
  59.1043690  16.2773631  13.4580566  64.7190397  14.1594028   0.1629405
  65.1065846  13.3066069  -0.0696671  64.2920784  13.9832453   1.0275337
  63.4872466  13.7649030   2.6201990  64.0481923  13.2680460   3.2381044
  63.6097468  14.6842727   2.9576719  59.9252201  10.9701513   3.2660636
  59.2182650  11.4501132   3.7521223  60.3476069  11.7231349   2.8057474
  68.1048581   3.7801843  13.4055316  68.8498826   3.9490210  14.0117557
  67.6811413   2.9858270  13.8078534  68.4856711   3.4416672   4.6764071
  68.9522962   3.5066595   3.8229994  69.1605427   3.7644606   5.3010125
  66.3593364  15.1759206   3.3173064  65.5753009  15.6860834   3.5890236
  66.7015878  15.7108168   2.5853357  66.1018750   5.1451990   5.4931820
  66.8023826   4.4863436   5.3886437  65.7425501   4.9061309   6.3834762
  66.5906908   6.1156244  14.3536284  66.6881112   6.4555714  15.2685524
  67.0077465   5.2395833  14.4117935  66.4645022   2.2749467   6.2073343
  66.7953100   2.2695498   7.1243634  67.3236605   2.2576243   5.7370643
  63.8230636  16.3473722   3.4824928  63.8543572  17.2065190   3.0093635
  63.5353449  16.6307605   4.3804289  62.4618826   3.2679525   3.0917607
  62.4620814   4.0838342   3.6306468  63.3527604   2.9306785   3.3274431
  72.5758685   3.9073445  15.4360584  71.6124023   4.0509529  15.3046985
  72.9032612   4.1105769  14.5508115  71.1607261   7.5338661   9.3658925
  70.3804225   7.1024796   9.7597698  71.8616952   7.0072652   9.8084883
  60.7611371  13.2663627   1.8654191  61.5299012  13.6910238   2.2926864
  61.2141358  12.7903127   1.1436566  59.0039661   6.1834474   1.2073906
  59.0385024   7.1143811   1.5237258  58.3209600   6.2495829   0.5320288
  72.4040011  17.0220330  11.0715676  72.2602806  17.6887759  10.3612891
  73.3827207  17.0598329  11.1330705  59.8452689   0.9822922   9.7700412
  59.7626277   1.0394820   8.7987323  59.8200093   0.0182367   9.9046578
  58.6347111  14.8962382   5.6446967  57.9446842  15.2170234   6.2402520
  58.6168101  15.5672760   4.9252078  58.0576457  17.8313126  17.4965360
  58.7210349  17.6096340  18.1958251  57.7931340  16.9463462  17.2093043
  62.2854243  16.1581452  19.0503762  63.2272765  16.1076290  19.2481303
  62.2765447  15.9827889  18.0916835  66.7419254  15.9400720   0.5871510
  66.0348937  15.3012979   0.3587024  67.4775579  15.6311566   0.0162096
  69.1707837  14.8167392  17.7046243  68.8286693  14.0289033  18.1852229
  69.8722418  15.1353785  18.3033200  71.1365280  15.7707705   0.6872073
  71.5927769  14.9518921   0.9368672  71.7134955  16.1295611  -0.0173293
  57.9245932  11.4508755  18.2533234  57.9441687  10.4939069  18.0810079
  57.2170473  11.7528587  17.6443496  62.2589234  11.3297422   0.4208213
  62.6715777  10.9216226   1.2149511  62.9791462  11.8554270   0.0616362
  64.4768527  11.5620843  17.7637560  64.3081244  12.0230825  16.9143721
  64.6748184  10.6465259  17.4827168  67.4916500  12.4313563   0.2376461
  67.4937582  12.6793506   1.1887049  68.1185886  11.6994120   0.2519950
  70.2331577  11.4511852  15.1811242  71.1269816  11.8314944  15.0793793
  69.6937021  12.2692485  15.1324230  58.7125493   8.6601967  17.7620722
  59.5344433   8.1938481  17.5765131  58.7805700   8.7877431  18.7326115
  63.3603873   9.9387439   2.5912228  62.8485925   9.4672452   3.2708288
  63.7816096   9.2042304   2.0956375  62.7344058   7.5769613  15.0519757
  62.0622115   8.2920797  15.0675016  63.4337198   7.9749334  14.4856238
  64.5615293   7.9532864   1.0794536  64.6142562   7.5552736   0.1947468
  65.5175485   7.9278209   1.3132478  67.7742201  10.1755546  18.4402854
  68.6534632   9.8790586  18.1847100  67.4610070   9.4433397  19.0016760
  63.2722707   5.0928426  16.0375696  63.3522299   4.4874340  15.2752171
  63.1084985   5.9544018  15.5887345  63.5693627   3.4899819  13.7175893
  64.0965791   3.9717996  13.0540458  62.6844196   3.4675034  13.2913210
  64.8243780   8.7335467  13.7976244  65.7751242   8.8742813  13.7353560
  64.4746291   9.5781182  13.4343727  69.3026238   6.6286320  18.6908930
  69.6233879   5.7235278  18.8103177  70.1273762   7.1373309  18.6861767
  70.7608941   9.4128595  16.8717026  70.4326406  10.1788760  16.3411392
  71.7308960   9.5509652  16.7748841  61.6728254   5.8813749  18.2181256
  60.8529567   5.3744286  18.0393452  62.1682285   5.7562650  17.3864355
  64.2714769   0.9071528  14.2455263  64.1128721   1.8760558  14.1871336
  63.4881963   0.5833537  13.7956117  65.5745739   4.9045884  17.6244218
  65.1976344   4.6090842  18.4698134  64.7627612   4.9257524  17.0742670
  68.1911277   4.2321429  16.7499370  67.2794055   4.2825591  17.0995185
  68.6248810   3.6290205  17.3806461  69.8684424   2.7967008  18.6220782
  69.6475110   1.8861379  18.8379552  69.6456361   3.2599216  19.4622121
  59.6032685   4.1071029  17.8750452  59.6083658   3.2894140  17.3371155
  59.6246721   3.7410439  18.7821295  65.2081830   1.9170898  18.7764660
  64.8931187   1.1805009  18.2442326  64.4443665   2.5312435  18.8172486
  64.2609262  18.6557044   2.0268052  65.2383852  18.5740990   2.0277035
  64.1265643  19.4156359   1.4565773  57.9862536  13.4374360   1.5881906
  58.9650832  13.5025981   1.6309329  57.8532059  12.7956247   0.8785403
  56.9213229  18.6190814   6.6285709  56.2788603  18.2363800   5.9906579
  57.0863764  17.8437257   7.2071322  57.4881524  16.5135025   8.3083166
  57.0840605  15.7633582   8.7735083  57.9426449  16.9458966   9.0568933
  75.0828397  17.3851056  11.4819945  75.0740120  17.5243920  12.4468608
  75.8478057  17.9100934  11.2058422  74.5642990  17.0729601  14.2540575
  74.0120297  16.3414778  13.9059155  75.0690375  16.5907864  14.9272601
  73.0284098  12.7711134  19.0044692  72.1699346  12.8776148  19.4623794
  73.5259982  13.5413141  19.3483765  74.3664319  11.0927150   4.3919715
  75.1418232  11.6869172   4.4410669  74.5577735  10.4703912   5.1243526
  74.8682762   9.1554271   6.3005524  74.0142231   8.8122086   6.6314089
  75.3802788   9.3101265   7.1206228  74.7464133  12.0460277  11.4490142
  75.3074575  11.4330655  10.9409880  74.9498048  12.9069637  11.0286080
  72.9470837  14.8668309  13.5559810  72.1872970  15.3302064  13.9600261
  72.6154825  14.6791311  12.6528895  75.0652349   9.1592582   2.5474886
  74.4413771   9.2045487   1.8024031  74.7430232   9.8973443   3.1067701
  73.3383490   6.8579065   1.2850686  74.0391541   6.8640280   0.6035866
  72.9683859   5.9585934   1.1420484  72.4094069   7.9142431   6.8930187
  72.4620200   6.9988558   6.5625320  72.0352524   7.7920473   7.7916218
  57.4379711   9.7784556  10.8810576  57.6222805   9.6815468   9.9261941
  58.3316562   9.5976570  11.2576008  73.4543304   9.7990861  16.6662087
  74.0834440   9.0521490  16.5545694  73.9628274  10.5537750  16.3264151
  74.9022887   7.5298035  16.6530178  74.0227635   7.1151477  16.7873895
  75.4817252   6.7621498  16.8426477  72.6276392   4.2795906   1.0209827
  73.3438469   3.6570793   1.2103018  71.9346358   3.6371754   0.7592414
  72.3977985   5.5078522   5.2149837  72.5680666   4.5335623   5.2964252
  73.1795610   5.7729929   4.7006781  72.7979037   5.8305465  10.7128683
  73.7675713   5.9689189  10.6161098  72.7094028   5.9785563  11.6743120
  72.9592959   6.6159726  13.4153922  72.1381296   7.0061200  13.7752508
  73.4963719   7.4214293  13.2413241  57.2673392   5.1163375  16.8597106
  58.1721573   4.9240386  17.1851442  56.8092355   4.2994988  17.1497402
  75.2568606   0.7838244  19.0295327  75.9573541   0.1838281  18.7280951
  75.1670980   1.4195489  18.2885403  72.7840179   2.8665223   5.3934528
  73.0436453   2.3237246   6.1642305  72.1629857   2.2626632   4.9309094
  58.3498283   3.4423287   9.8334407  58.7515244   2.5852827  10.0702383
  59.0354526   4.0632776  10.1387925  56.5742656   6.3218512  10.7338238
  57.2935305   6.4108327  10.0771753  56.7853136   7.0414279  11.3431000
  74.7416753   2.7681024  17.1899965  73.8762037   3.1930328  17.3527022
  74.6184744   2.4388743  16.2754600  75.0478112   2.5464459   1.6941960
  75.0195064   2.5347585   0.7148089  75.5897421   3.3396394   1.8660248
  57.0329256   2.4182644   4.7795493  56.0814351   2.6175832   4.8876491
  57.3413596   3.1984276   4.2765044  71.9118704  17.6192662   6.9801606
  72.6251123  17.5955416   6.3171221  72.2922175  18.1532982   7.6946775
  57.3238622   1.5416875  12.7606662  56.8413108   1.4982233  13.6035902
  56.8002599   2.2123544  12.2866818  59.2289341  14.7077345  17.2994844
  58.3072415  14.8092108  16.9989334  59.1460501  14.7789787  18.2590856
  62.1873043  15.6697209  13.5959865  61.9505545  16.5838368  13.3299540
  63.1402434  15.7123785  13.3648766  66.5196368  16.6762374  16.4345265
  66.4614990  16.6865201  17.4064399  67.2175171  17.3430088  16.2775521
  68.6645635  18.3410203  16.0431404  69.3856133  17.7863803  15.7206787
  69.0543572  18.7015456  16.8669026  74.2259682   1.5825052  14.7943379
  73.4908110   2.2057878  14.6451580  73.8022524   0.7648327  14.4667293
  59.3436630  18.6861778  13.7261069  58.5823522  19.2296998  13.4216668
  59.4551529  19.0180831  14.6267983  61.9663522  18.2973299  12.8524110
  61.0472251  18.5378294  13.0909548  62.1151128  18.8683909  12.0654535
  68.8851675  17.0753528  12.8418071  68.1743964  17.4349097  12.2921233
  69.4956684  17.8266121  12.8609177  71.5044144  18.6256987  13.1589547
  71.5546992  19.5559163  12.8555980  71.8094234  18.1376573  12.3634221
  58.9168424  17.4313554  10.5737801  58.9209625  16.9710487  11.4404009
  59.6969182  16.9900622  10.1661012  60.8759816  16.0158884   9.3588803
  60.7878502  15.0951120   9.6958997  61.7985314  16.2116005   9.6637436
  63.3900605  16.3391558  10.2257735  63.9907029  15.5878303  10.1596167
  63.7881351  16.8355924  10.9532883  66.9625543   2.4078393   8.9435871
  66.3844351   1.7204195   9.3241934  67.7499358   1.8725393   8.6747236
  74.0748276   1.6483853   7.5134133  74.6634702   0.9136852   7.6814357
  74.2803272   2.2751825   8.2106255  59.6739663   0.8001113   6.9908988
  58.9208169   0.8132074   6.3854600  60.0025118  -0.1052580   6.9216241
  58.2612413   0.5364219   3.2160516  58.8741292   1.1522614   2.7547792
  57.7457890   1.1661397   3.7630947  63.9352628   1.5000472   6.9879697
  64.8102951   1.8186698   6.6842793  64.1272644   1.2961337   7.9278014
  70.8474232   1.3736032   4.1242563  69.9499658   1.5229895   4.4396674
  70.8801053   0.3923682   4.0872561  58.2826557  16.7950438   3.7461515
  57.5073845  16.6409332   3.1884424  58.2855661  17.7681818   3.7960112
  60.2274613   2.0040232   2.0470798  60.6252876   1.9850501   1.1645372
  60.9206136   2.4895048   2.5449516  65.0915358   3.0098292   3.8349778
  65.5241979   2.3830233   4.4455426  65.1916124   3.8289425   4.3508732
  66.9524073  18.2905136   1.8279867  67.9312795  18.2443500   1.9650476
  66.8489969  17.4103446   1.3943528  73.9065070  17.5410199   4.9966947
  73.6763012  16.6371612   4.6685449  73.6349157  18.0894208   4.2336927
  59.4476114   1.7563439  16.4587281  58.8754293   0.9814805  16.4385425
  60.1958171   1.4240762  16.9987083  61.4328354   1.1342567  18.3257449
  62.3043407   1.3389992  17.9707555  61.5995014   0.2739457  18.7675503
  59.9044019  17.5119729   0.6730066  59.4612083  17.7202285   1.5059889
  60.7066491  17.0739971   0.9808499  72.8753678  16.1656617  17.0281407
  72.1986336  16.1190523  16.3227182  72.8042476  17.1110331  17.2739596
  86.8047203   9.8631141   7.0043724  87.2577829  10.7127438   7.1190656
  86.4725562   9.9619751   6.1084386  85.8806983   9.4605677  10.5825716
  86.6122539   9.0993296  11.0926069  86.1279996   9.2221463   9.6752877
  78.5804088   8.9336652  12.0895206  78.6253895   8.1242349  12.6331800
  79.4266648   9.3496967  12.3020958  79.6783550  13.4913807  10.3329902
  79.4424828  12.5698276  10.1101933  80.6393515  13.4065445  10.4840877
  76.3336779   6.8521931   5.7604851  75.9734630   7.7258704   6.0168329
  75.7497640   6.6641353   4.9980617  76.8703627   9.1495251   8.2479148
  77.2014180   8.2531636   8.4740620  77.6855227   9.6305151   8.0534177
  86.6348894  17.3816495   9.0117170  87.5377076  17.1936549   8.6834311
  86.6370731  16.9576863   9.8765302  84.4717408  11.8236025  10.9658949
  84.8405143  10.9660967  10.6584532  85.2730239  12.1448360  11.4345487
  87.0912307   5.6389781  11.3478248  86.7594625   5.1060479  12.0160151
  87.3929372   5.0129721  10.6868375  81.1010937   4.1300609   8.4645052
  81.1552798   4.9493129   7.9215571  81.2290052   3.4357004   7.8061185
  77.6802754   6.6062919   8.9963200  78.3341652   6.2397350   9.6287153
  77.7760624   5.9809459   8.2620595  82.6548610   8.1151274   8.6155914
  83.4895014   7.7170928   8.9615542  82.3177767   7.3596785   8.1021672
  79.9338482   3.2564261  12.5379018  79.6283309   3.8586355  11.8323621
  79.2143146   3.3778366  13.1919179  86.9058000  12.6714837   5.9993011
  87.0108513  12.8238923   5.0574245  86.6880761  13.5673042   6.3295529
  82.5099788  10.9062587  12.6091060  81.9629568  11.6451316  12.9578573
  83.2008929  11.3931995  12.1099398  79.4360572   4.9957965  10.4302877
  80.0555214   5.5630819  10.9422357  80.0597375   4.6292776   9.7596733
  80.9581018  12.9537326  13.5993536  80.9541421  13.9136978  13.4049028
  80.0291704  12.8482276  13.8978329  76.7847991  12.5819866   4.2743054
  76.6444324  13.0335661   3.4188536  77.0768131  13.3234176   4.8438366
  83.5014213   0.8632104   9.6254928  83.8432551   0.0764517  10.1033512
  82.6979920   1.0603429  10.1509370  86.1718022   9.3849519   4.2032856
  85.3914450   9.9699424   4.0942053  86.8760306   9.9604471   3.8916277
  86.1569618   7.6829633   1.1512228  86.4487166   7.5673168   2.0580707
  86.3173855   6.7998493   0.7698818  81.1490091  10.1111956   7.4686036
  80.8978888   9.7603376   6.5915921  81.7805055   9.4383847   7.8060728
  82.4979724  13.5938029  10.0610542  82.5841378  13.4582994   9.1070398
  83.2254541  13.0313434  10.4077298  81.4091031   8.9854558  10.9918552
  81.9929548   8.8403721  10.2184672  81.9060610   9.6579468  11.5071755
  87.3550312  14.7583705  12.0028492  87.7639887  15.0525667  12.8277398
  87.1064192  13.8334791  12.2041073  82.5600455  13.3038169  15.8219094
  81.9628900  13.9741023  16.2198139  82.0438589  13.0637956  15.0248902
  79.4197401   9.3303666  15.1228985  79.4865820  10.1171718  15.7012387
  78.4596607   9.3407257  14.9310773  86.3176727  15.4142590   6.5950681
  86.3373543  15.8943736   7.4346990  85.9501940  16.0836467   6.0001499
  80.6594748  15.2179849  16.4571979  80.6021973  15.4666895  15.5154572
  79.7161643  15.0737035  16.6967260  80.1329100   9.1534161   4.9606947
  79.8126219   9.9719946   4.5225398  79.6907308   8.4967678   4.4138666
  76.1743155  11.6490363  13.8737793  75.6894806  11.7207130  13.0253934
  76.3524301  10.6904536  13.9452370  76.0405377  14.4623323  10.5357433
  76.9828323  14.3246379  10.7035958  75.8385566  15.1884013  11.1469837
  84.9300198  14.5260685  15.0709725  85.0370362  15.3200291  15.6309685
  84.1034565  14.1410539  15.4243152  85.5449852  18.2592031   5.0023486
  85.6123471  18.4038367   4.0528324  85.6009810  19.1545503   5.3780492
  79.2478708  17.1125889   6.9604766  79.4410280  16.7723026   7.8633027
  78.6342299  16.4330811   6.6357084  78.4393499  13.0288101  14.6230684
  78.6472472  12.6332453  15.4928511  77.6117679  12.5638812  14.3827448
  81.1428713   1.2324736  11.0589111  80.3319620   1.1557412  10.5230973
  80.8802990   1.9863306  11.6235406  85.7743958   1.4828104  14.3280646
  86.1434353   0.6533863  14.6569875  84.8303250   1.2493311  14.2526148
  81.1738713   6.4426852  11.9883683  80.5346808   6.5634607  12.7192084
  81.2662611   7.3639943  11.6581598  81.1499605   6.4023913   6.9247032
  80.6655438   7.1906933   6.6705845  81.5444835   6.1238720   6.0615796
  86.4357572   6.9488051   5.5906028  86.2699734   7.8883760   5.3555127
  86.5781012   6.5384971   4.7360376  85.9520947   7.0472603  16.9384974
  85.4539231   6.3039244  17.3402244  86.8682477   6.8432243  17.1878722
  87.2664874   6.1650752   8.4949614  87.3962461   6.9022529   7.9083093
  87.6466576   5.4161865   7.9905540  78.9469738   6.6266810  13.6712060
  79.1312908   7.0662645  14.5143823  78.5864848   5.7647744  13.9600217
  82.1092393   4.4472826   0.7401749  82.4500486   3.7631654   1.3259925
  81.3012375   4.0472346   0.3732880  76.7371655   4.6375360   3.1183306
  77.3009278   5.0908041   2.4506012  76.0383044   5.3153942   3.2250492
  87.1428931   7.7127879  13.1753409  87.1524903   7.1285153  12.4094005
  86.3953327   7.3119189  13.6754614  83.9223556   4.0347205   7.8969369
  83.1457110   4.1651086   8.4582829  84.6015931   3.7805826   8.5601933
  78.2755514   5.1070332   6.3789455  77.6150265   5.8177463   6.1655365
  79.0939011   5.4791760   6.0495058  81.8488433   5.6343638   4.4338536
  82.8159625   5.5128202   4.5814926  81.8188618   6.2145767   3.6411211
  81.1411699   7.0211905   2.1938220  80.6100034   6.3853969   1.6941459
  81.8558754   7.1956508   1.5516953  79.2306015  11.5120530  16.9240471
  79.9062977  11.5881019  17.6255352  78.4158383  11.5337110  17.4641139
  84.6970393   6.5866051   9.5842785  85.5882871   6.4239697   9.1986799
  84.8003160   6.1826301  10.4517385  83.6942491   5.2307967  12.2860283
  82.9039958   5.7872205  12.1442393  84.1741502   5.7044683  12.9958901
  84.1876468  11.2949168   3.9074900  83.4170306  10.8644353   3.4811639
  83.8258436  11.4944572   4.8068250  85.8452997  11.7191519  14.9690464
  85.7139011  11.4606578  15.8846748  85.6356711  12.6721547  14.9834500
  79.4785366  10.7455618   9.5761266  80.0885414  10.6380944   8.8168126
  79.8071161  10.0594615  10.1785354  86.3066904  12.7616328   3.0194387
  86.0136753  13.6816703   3.2165409  85.5420360  12.2567316   3.3694228
  76.6377414   9.0884971  14.9311294  76.5293677   8.7615352  15.8454197
  75.9179505   8.6211979  14.4754787  83.6629775   8.7366871  17.0991083
  83.1770446   8.4637033  16.3044859  84.5373932   8.3340374  16.9330868
  81.9409899  14.3089879   7.0537685  82.1947944  15.1973470   6.7389410
  80.9848192  14.3379125   6.9417399  77.7272861   8.8693444   1.8394438
  78.1184506   9.6123637   2.3433382  76.7714535   8.9959226   2.0365429
  82.9366858  11.8785049   6.2289801  82.7453919  12.7798750   6.5597648
  82.3932518  11.3386514   6.8287215  83.7120758  16.1016284  12.8922240
  84.3692956  16.7814862  12.6387311  84.2628384  15.5097390  13.4385315
  81.8687384  17.0235757   6.0331626  80.9380019  17.1771112   6.2904692
  82.2907779  17.8465101   6.3655180  86.8083884  12.0639221  12.3487605
  86.6632213  11.7248419  13.2563110  87.4559695  11.4272568  11.9788719
  77.9657682   3.9810980  14.3778459  77.0174406   4.0374849  14.1745871
  77.9920483   3.2154592  14.9805816  77.7592244  15.6238016  12.7365963
  78.0618401  14.7682296  13.0802574  77.9187229  16.2020913  13.4932691
  83.6271203  14.2042878   0.2247112  83.7778175  13.3624906  -0.2301440
  83.0957815  13.9373531   1.0022821  82.3006518  13.7953541   2.6588156
  82.7813846  13.2933284   3.3306041  82.4471040  14.7189438   2.9690280
  78.8269088  10.9905901   3.3009653  78.0930995  11.4643001   3.7507870
  79.2277150  11.7337527   2.8093855  86.7352819   3.9480128  13.6965234
  87.5774642   3.4781851  13.8031766  86.1538442   3.1770665  13.9117729
  86.9192887   4.2285935   4.4003264  86.8222103   4.0608862   3.4367015
  87.8735940   4.2381764   4.5430734  85.2696924  15.2468827   3.3397063
  84.4594089  15.7078192   3.6358746  85.3617181  15.5930718   2.4360312
  84.3010297   5.1171251   5.4334125  85.1408652   5.6108031   5.5227389
  84.1909346   4.7923264   6.3534644  85.2517956   6.1301729  14.3927103
  85.4236579   6.4197786  15.3053309  85.8134884   5.3241639  14.3159473
  85.6905364   2.3945902   6.1480423  85.4753147   2.7394103   7.0276690
  85.9589912   3.2103317   5.6796030  82.7264141  16.3497095   3.5087440
  82.7443694  17.2010613   3.0200236  82.4225270  16.6404115   4.3977071
  81.0307067   3.2095319   3.3108910  81.1966714   4.1228637   3.6139849
  81.8956404   2.8171266   3.5724938  79.5969182  13.3384946   1.8839232
  80.3984969  13.7332817   2.2755074  80.0307142  12.7627559   1.2138103
  77.9773850   6.1433630   1.1984045  77.9272097   7.0975439   1.4110708
  77.2653629   6.0876309   0.5149314  78.6441986   0.8892152   9.7498144
  78.8289404   0.7023663   8.8251836  78.6368291  -0.0190087  10.1040013
  77.5446439  14.9579366   5.6859983  76.7978485  15.2334368   6.2347311
  77.4967280  15.5958871   4.9389803  76.9574602  17.8655937  17.4588311
  77.6347894  17.6126515  18.1258606  76.6265338  16.9936157  17.1894009
  81.2774569  16.3820308  18.9000689  82.1275288  15.9808635  19.1374023
  81.1491787  16.0039305  18.0062737  85.5317690  16.0640082   0.7316909
  84.8111675  15.4414200   0.4742992  86.2712712  15.7103452   0.1892735
  76.7891101  11.4596590  18.2486955  76.7983405  10.4973295  18.0938264
  76.0746572  11.7505188  17.6403307  81.0737267  11.5082378   0.5629159
  81.5423023  11.0002688   1.2559212  81.7399789  11.6067180  -0.1240663
  83.3164593  11.5180507  17.7680556  83.1428074  12.0002183  16.9316579
  83.5243509  10.6129865  17.4648263  86.3903828  12.3816312   0.2720810
  86.3878675  12.5390952   1.2436264  86.7740284  11.4982302   0.2148313
  77.5732869   8.7043202  17.7711738  78.3627177   8.1979075  17.5513864
  77.6560205   8.7874733  18.7446592  82.2320372   9.8792096   2.5478175
  81.6650829   9.3229988   3.1020810  82.6545985   9.2016331   1.9748735
  81.5563032   7.5616257  15.0380904  80.9004032   8.2918348  15.0665975
  82.2749071   7.9650423  14.5013799  83.4637636   8.0453358   0.8662963
  83.5261867   7.3385768   0.1957764  84.4230743   8.1197113   1.0645668
  86.5950901  10.2101702  18.5654757  87.5152771   9.9841973  18.4069388
  86.2546867   9.3948760  18.9734749  82.0974158   5.0911680  16.0325826
  82.1787050   4.4615723  15.2883410  81.9511565   5.9414928  15.5575509
  82.3626145   3.3691913  13.8091585  82.9129477   3.9058297  13.1947216
  81.4994630   3.3814465  13.3430095  83.6464043   8.7915172  13.8922221
  84.5506380   8.7636806  13.5622606  83.3130812   9.6178581  13.4733445
  80.5324890   5.8774632  18.2202158  79.7153143   5.3663970  18.0360895
  81.0224606   5.7665020  17.3821369  83.1304451   0.8068455  14.4117233
  82.9054771   1.7613350  14.3193806  82.5253249   0.4184601  13.7720396
  84.3594046   4.9421125  17.6011318  83.9530642   4.5925991  18.4145788
  83.5636920   4.9823608  17.0253913  86.8796158   3.9242784  17.0413417
  85.9411937   4.1970741  17.0579166  86.8552609   3.1599122  17.6221510
  78.4615996   4.1074092  17.8821160  78.4645427   3.2993658  17.3276729
  78.4843196   3.7212928  18.7804586  84.0707469   1.9135893  18.7531871
  83.7504210   1.1792593  18.2201930  83.3022362   2.5179082  18.8153516
  83.1383149  18.6548958   2.0438891  84.1142130  18.6667094   2.1029985
  82.9588041  19.3810695   1.4427907  76.8346850  13.4314471   1.5727201
  77.8139600  13.5067525   1.6051785  76.7033894  12.7432261   0.9059948
  75.8000696  18.6323879   6.6265477  75.1578140  18.2577695   5.9814325
  75.9452189  17.8527453   7.2044475  76.3469607  16.5333616   8.3189959
  75.8949120  15.7895807   8.7487642  76.7766005  16.9448044   9.0918988
  76.2860876   9.7678068  10.8840892  76.4745952   9.6597496   9.9294353
  77.1787902   9.5894899  11.2653211  76.1167954   5.1189845  16.8874024
  77.0285154   4.9116490  17.1820260  75.6626342   4.2926678  17.1553758
  77.1201406   3.3314320   9.7775192  77.5788779   2.4959024   9.9813078
  77.7764721   3.9836962  10.0685889  75.4731590   6.3454213  10.7479835
  76.1781025   6.4281231  10.0768172  75.6896520   7.0733382  11.3438177
  76.2810730   1.6956998  12.8648687  75.7326539   1.5283266  13.6486666
  75.6859098   2.2522347  12.3351374  78.0565244  14.8368815  17.3674068
  77.1648103  14.8611276  16.9707309  77.8685466  14.5360574  18.2637007
  81.0837962  15.7262332  13.6654149  80.8313938  16.6248081  13.3701730
  82.0412092  15.7731580  13.4541514  85.1782537  16.9196826  16.6057254
  85.4027330  16.5752118  17.4952828  85.9981515  17.4112424  16.3858754
  87.4246584  18.3435056  15.9222032  87.6888077  17.9009890  15.0835764
  88.2123819  18.1907501  16.4798530  78.2362336  18.7464504  13.7227360
  77.4704561  19.2491739  13.3640932  78.2025447  19.0193113  14.6474438
  80.8385080  18.3783013  12.8977139  79.9015235  18.5567296  13.1381052
  80.9235704  18.8899498  12.0690702  85.4210586  18.1407338  11.9920945
  84.9715736  18.5785916  11.2459994  85.5264719  18.8722149  12.6260678
  87.7610353  17.4114737  13.4264367  87.0200101  17.3420791  12.7926982
  88.5159002  17.5593882  12.8472194  77.8398930  17.4333327  10.5682283
  77.7815348  16.9292306  11.4084882  78.6190258  16.9846280  10.1705009
  79.9023487  16.0854249   9.4237311  79.7829371  15.1527087   9.7179473
  80.8178466  16.2599447   9.7298939  82.5366657  16.4614219  10.3446047
  82.7115613  15.5353713  10.0908271  82.8202069  16.4251333  11.2783542
  85.7328111   2.4399616   9.1825880  85.0337318   1.8092063   9.4397121
  86.4841710   1.8737259   8.9923071  76.9846096   0.9213566   3.4572704
  77.6568289   1.2377408   2.7986584  76.1607976   1.0658804   2.9689449
  82.6512034   1.4414529   7.0747794  83.3266067   2.0138472   6.6819275
  83.0087884   1.2895795   7.9743160  77.1416400  16.7973302   3.7315906
  76.3573684  16.6149219   3.1939071  77.1118174  17.7711409   3.7751744
  79.0628341   1.8467194   2.0403811  79.2741669   2.0750386   1.1194611
  79.7860277   2.3351209   2.5059295  83.5539017   2.6901801   4.1223724
  84.3114890   2.1080359   4.2584447  83.9562791   3.5523793   4.3387595
  85.8949013  18.4249854   1.9871079  86.8581335  18.4951775   2.0210539
  85.7801949  17.5359444   1.5739310  78.3003359   1.7570463  16.4739408
  77.7664458   0.9608897  16.3808495  79.0543671   1.4191831  17.0007477
  80.3085506   1.1401026  18.3381331  81.1523889   1.3069814  17.9054603
  80.4819778   0.2791862  18.7765059  78.7659419  17.5389717   0.6858548
  78.2979821  17.7020517   1.5153815  79.5095222  17.0005679   0.9806634
  12.0892774  29.0078186   6.9188894  11.9596086  29.9749740   6.8148187
  11.3699210  28.6777055   6.3526604  11.0182051  28.2123962  10.5867348
  11.0814630  27.7118777  11.4204961  10.6018233  27.5607084   9.9989069
   3.1854905  27.9092491  12.1222994   3.2065195  27.0541282  12.5849933
   4.1243252  28.1493870  12.1320622  14.6888119  31.2075434   8.8369228
  14.1660803  30.4774759   9.1952770  14.7370538  31.8199520   9.5855468
   4.2677860  32.3928011  10.4224964   4.0571991  31.4736672  10.1480640
   5.2316532  32.3126412  10.5480860   1.1528433  25.8861877   5.8215394
   1.3247215  26.6676195   6.3908851   0.1944477  25.7757801   5.9356454
   1.7895710  27.8743892   7.7950779   1.8931569  27.2340931   8.5307642
   2.5808335  28.4101560   7.9041595  11.4964726  36.1409078   9.1370809
  12.1047823  35.6319375   8.5705912  12.1570984  36.5048116   9.7595123
   9.2391216  30.6730392  11.0219742   9.6304068  29.9494914  10.5040856
  10.0177457  30.8928888  11.5749471  18.0105591  22.1618523  11.8266779
  18.2889176  22.8370868  12.4770119  18.4657585  22.4656513  11.0233010
  12.4438398  24.9826472  11.1175631  12.7625344  24.0607181  11.1701721
  12.3311877  25.0859369  10.1516797   5.6718228  23.1062207   8.4377141
   5.8380899  23.9476417   7.9665443   5.2553496  22.5831254   7.7225156
  13.4458663  23.4819099   6.6667951  13.5666619  22.7438490   7.3005387
  14.3533934  23.6408498   6.3671343   2.8674685  25.5819019   8.8692546
   3.2555194  24.9737360   9.5257117   3.0745394  25.1416578   8.0340505
   7.2498161  26.9935458   8.6795768   8.0852862  26.5599047   8.9496470
   6.8680776  26.3244635   8.0710170  18.5474764  23.7381084  14.0747599
  17.8189928  24.3536055  13.8455541  18.5599537  23.8195758  15.0411848
   4.6426941  22.0495945  12.6141859   4.3127026  22.6132349  11.8861419
   3.9217577  22.1666577  13.2641091  11.6690520  31.5605095   5.9751925
  11.5119178  31.6618685   5.0299548  11.2934909  32.4032277   6.3147554
   7.1471185  29.7761655  12.6065380   6.5546274  30.4868247  12.9380813
   7.8276668  30.2880840  12.1238609  15.1945033  22.6711751   8.8508979
  14.4717318  22.2144361   9.2984535  15.5553764  23.2612735   9.5355002
   4.0713895  23.7290876  10.5264736   4.6889878  24.3168402  11.0150655
   4.6743315  23.4051026   9.8139159   5.5180172  31.8037289  13.6164560
   5.5270020  32.7553593  13.3859931   4.6149832  31.7381928  13.9827332
   1.5634972  31.3631325   4.1924061   1.1157893  31.8916159   3.5198262
   1.7034141  32.0035454   4.9133727  15.1810087  33.2917335  11.0655652
  14.2469466  33.2048313  11.3819550  15.0924496  34.0931537  10.5289478
  15.4234490  21.3123523  12.6279030  14.7122654  21.7520873  12.1234681
  16.2288106  21.6177178  12.1596457   8.0862976  18.9959281  10.0981273
   7.7258079  18.0854289  10.0550877   7.3054338  19.4968770  10.4099267
  13.2567296  34.8259673   7.3818302  13.7207034  34.0077806   7.0954084
  14.0263618  35.4343511   7.4563316  14.6133279  32.6109389   6.4219603
  14.2298283  31.9945989   5.7843773  14.6926678  32.0481774   7.2191833
  16.2473239  31.2380461  14.6592735  16.1664735  30.6090984  13.9110631
  16.3367007  32.0962519  14.1981583  10.6080081  28.1796623   4.6864906
  10.0056829  28.8808070   4.3699634  11.2683877  28.1333770   3.9706155
  10.7775133  26.5662643   1.3083815  11.4348638  26.8203468   1.9803245
  11.2879866  25.9617455   0.7503558  18.0296845  27.6697391  12.8659432
  17.2846968  28.3072381  12.8231425  18.5737084  27.9781238  12.1134451
  14.2194718  28.3657030   5.3539569  13.5293446  28.5831206   6.0251000
  14.8456484  27.8471861   5.8991221  13.9728674  26.4461789  14.6453305
  13.9284078  27.1676494  15.3022631  13.2978694  26.7480351  14.0032116
   5.7623180  28.9750037   7.4394686   5.5006676  28.6212625   6.5625272
   6.3283428  28.2557160   7.7888362   7.1220124  32.4183208  10.1003367
   7.1432844  32.2655745   9.1442082   7.8858454  31.8893372  10.4078847
   6.0180211  27.7563505  11.1036150   6.5228399  27.6485369  10.2691888
   6.4990823  28.4868466  11.5475717  12.6560557  33.2271677  11.8963357
  11.9600940  33.8887464  11.9284220  12.1889462  32.4067568  12.1653275
   7.2280726  32.2346690  15.7415592   6.6164000  32.8597654  16.1833857
   6.6774667  31.9611917  14.9791707  12.8298359  27.4780962   3.1600771
  13.3675311  27.8658266   3.8878814  13.3227436  27.8248672   2.3730983
   3.9876921  28.1573472  15.1668078   4.0348365  28.9410083  15.7485354
   3.0857039  28.2429013  14.8089775  10.6496068  34.0562342   6.5990997
  11.3693495  34.4077715   7.1516726  10.2811998  34.8616883   6.2178123
   5.2305642  34.0858785  16.4479961   5.2268839  34.3121445  15.4969884
   4.2816698  33.9781431  16.6399209  16.7078438  19.2413037   2.8807574
  15.8009016  19.4699193   3.1809859  17.0257868  20.1178354   2.5891238
   4.9066839  28.1247522   4.8764580   4.4000009  28.7728705   4.3453820
   4.3407264  27.3464329   4.8275823  17.8718516  33.7722687   1.4890655
  18.1949696  34.6790417   1.3715487  18.6839546  33.2359756   1.4291592
   1.2963048  30.4203891  13.9637545   1.0941707  30.3252793  13.0154002
   1.1516652  29.5030012  14.2725500   1.1372512  33.4355610   9.9080903
   1.8239901  32.8565268  10.2593941   0.4839151  33.4543588  10.6404053
  18.8433337  34.0013947  16.4873297  18.6719046  33.0411581  16.4503346
  17.9652514  34.3175986  16.8041840   9.6894800  33.3704242  15.1825083
   9.6819135  34.2188015  15.6778530   8.8004748  33.0200409  15.4096081
  10.3818993  37.0802768   4.9258162  10.2090020  37.2492804   3.9890383
  10.1992692  37.9422567   5.3419269   3.8723924  35.9625091   6.9438137
   4.0685669  35.6156517   7.8448135   3.2333320  35.2942475   6.6374706
  12.9666184  36.4294501   2.0740283  13.5872228  35.8460001   1.5869459
  13.1963168  36.2359970   3.0025348  13.0391583  36.3171422   4.8398449
  12.0748947  36.4443678   4.9651098  13.2535138  35.7651180   5.6129126
  15.8722007  25.3002767  16.7921068  15.2389751  25.6603053  16.1541360
  15.9200374  24.3627732  16.5128795   3.1058382  32.1073111  14.9937917
   3.4271815  31.5091865  15.6992759   2.3798342  31.5613774  14.6082867
   5.6977399  20.2154886  10.8216924   4.8537411  20.1496916  10.3279580
   5.4582555  20.9116936  11.4642378  13.4404455  23.7002802  14.9021867
  12.7854062  23.5803525  15.6242523  13.5064138  24.6717041  14.8178626
  14.1522941  28.2694583   0.9780699  13.9057210  28.3390856   0.0365671
  15.0169762  28.7274636   0.9423111  10.0796677  22.5988330   1.5388108
   9.6293640  22.4885345   2.3980676   9.5962621  21.9613038   1.0072514
   5.8013970  25.2231856  12.0509712   5.1104854  25.3457639  12.7340008
   5.8900300  26.1400938  11.7069094   5.8998423  25.3580393   6.9103482
   4.9397209  25.2207689   6.7532047   6.2407465  25.0595605   6.0415406
  11.2903613  25.7221284   5.7588897  11.0265039  26.5830129   5.3694109
  11.9801026  25.4115423   5.1481790  10.4421151  25.8779319  16.9787981
   9.9425311  25.1469811  17.3959586  11.2750528  25.8483219  17.4866579
  12.2366870  25.2631054   8.3845639  11.8496455  25.7330331   7.6180456
  12.5741060  24.4805472   7.8904028   3.5587561  25.4768424  13.6559597
   3.6929381  25.9415986  14.4965474   3.2392218  24.6035976  13.9493127
   6.9950761  22.7931718   0.6184136   6.6981173  22.6171341   1.5265839
   6.1554579  22.6553290   0.1403316   0.5059563  22.7856605   7.3140504
   0.8833789  22.6813469   8.2219015   0.8633666  22.0011144   6.8882665
   1.3895008  23.4131016   3.3398810   1.9735453  23.4231826   2.5557009
   1.3824089  24.3568615   3.5412017  11.5840615  26.7541696  12.9477330
  11.9419522  26.1083840  12.2929282  10.9904594  26.1687502  13.4612756
   8.4704833  22.9809355   7.8258194   7.6047184  22.8840876   8.2624899
   9.0563929  22.4535405   8.3833783   3.4173002  24.4122948   6.4654248
   2.5350956  24.6543958   6.1136177   3.5453604  23.4882401   6.1836370
   6.6329808  24.4286806   4.4627016   7.6055305  24.4550946   4.5857473
   6.4734319  25.0657289   3.7323128  12.9844991  22.2733653  11.2112211
  12.1403264  22.2428616  11.6901512  12.7183632  21.8687498  10.3491064
   5.7343048  25.7914447   2.2832297   5.1809611  25.2654342   1.6917416
   6.4452680  26.0862491   1.6814631  16.1299287  37.7499427  17.5706091
  16.3956179  38.1779081  16.7394049  16.8721732  37.9895904  18.1611856
   3.8917424  30.3711531  16.9935945   4.5476200  30.3951988  17.7214048
   3.0585283  30.3844877  17.5070742   9.5333134  25.7285613   9.7493174
  10.2334537  25.2570903   9.2705418   9.2830789  25.0847301  10.4339978
   4.5632531  21.8273038   6.2255626   4.0429465  21.0444996   6.5091696
   5.2739046  21.4175777   5.7171856   8.3417386  24.1391284  12.1984473
   7.4792623  24.6036109  12.1742841   8.8166264  24.5864673  12.9247348
   8.8354378  30.2130085   3.8716837   8.0776194  29.7531257   3.4547434
   8.4725723  30.3891160   4.7755263  16.0092427  29.5142184  12.5033207
  16.4971946  30.0970899  11.8938176  15.2001571  29.3035246  11.9850894
  12.8055544  23.1907034   1.4617238  11.8633100  22.9897710   1.6245985
  13.0212095  23.7662055   2.2192525  10.3991483  30.5726689  15.0505240
  10.3788261  30.1723792  15.9281797  10.1130779  31.4863847  15.2217555
  13.3461433  24.7689814   3.7226768  14.1817221  24.6784178   4.2230390
  13.3489444  25.7140784   3.4765633   4.1700694  29.7548717   9.5982078
   4.7750956  29.5263428   8.8616491   4.1267009  28.9266774  10.0926327
  10.9807967  31.6639094   2.9602185  10.6299462  32.5608848   3.1767856
  10.2309643  31.1093089   3.2706756   1.1052450  27.8395841  14.8600374
   1.0012393  27.4756262  15.7507200   0.4045279  27.3774683  14.3497079
   8.2455942  27.6519417  17.1120512   7.7179020  27.3231448  16.3674045
   9.1013293  27.2068222  16.9494524  12.5523361  33.0515571  15.0791356
  11.5912264  33.1283474  14.9495725  12.6290241  33.3016659  16.0259079
  18.2061738  25.4235156   3.5678420  17.7368285  25.3136524   2.7087594
  18.3844339  26.3801511   3.4727440  18.4468815  31.1125416  16.2462093
  17.5296562  31.2501652  15.9185401  18.9082045  30.9486710  15.3946797
  16.7841760  33.9442249   4.0065104  16.1175780  33.2904823   4.2578353
  16.9729099  33.7147965   3.0725442  13.8453212  28.8030498  10.8378738
  12.8836770  28.7040428  10.6941223  14.1768992  28.0396846  10.3216583
   6.5101638  33.1265463   7.0518252   6.7740323  34.0119161   6.7441595
   5.5523336  33.1607459   6.9490975   2.1891381  27.7887414   1.7702099
   2.7277475  28.3838426   2.3384478   1.3647226  28.2849553   1.7166281
   7.5971222  30.7229124   6.2311845   7.3620273  31.6142858   6.5601393
   6.9990519  30.1646395   6.7625120   8.2323004  34.9346686  12.9223227
   8.7887543  35.7146790  12.6814011   8.8563283  34.4306220  13.4649656
   6.4672248  35.9121630   6.0079359   5.5337337  36.0149205   6.2839322
   6.8615213  36.7318191   6.3760631  11.5398842  30.8048168  12.5869512
  11.1787914  30.6488304  13.4896704  12.2103979  30.1116334  12.5280902
  13.7932049  31.9203817   1.8521226  14.3771820  31.4577318   2.4860399
  12.9465751  31.8696013   2.3145539  14.5435852  35.3654569  14.8878521
  13.7652597  34.8813157  14.5598965  14.6183346  36.1373335  14.2799464
  18.6463080  36.5411023   1.6710266  19.2512717  37.2194932   2.0310572
  17.7941794  36.9102618   1.9987298   2.6448640  22.7300211  14.4617341
   1.6917712  22.8560319  14.3854542   2.6932425  21.9316147  15.0188097
  15.0819074  30.6428126   3.9911985  14.7266580  29.8636781   4.4627242
  16.0415692  30.4830750   4.0859211   2.4106311  34.5502680  12.7580716
   2.7335102  33.6411527  12.7867202   2.6438313  34.8659801  13.6377711
   8.1631466  33.0400679   0.1908539   8.4174994  32.1749982  -0.1571383
   7.6941357  32.8188081   1.0221570   6.8959775  32.6456136   2.6397387
   7.3845602  32.1405400   3.3049497   7.0349330  33.5665594   2.9625462
   3.4566145  29.7507987   3.1770752   2.7675438  30.2583285   3.6721185
   3.9056103  30.4951984   2.7370334  11.3751415  22.3955994  13.6045360
  12.1883684  22.8571952  13.8980343  11.6002269  21.4865803  13.8062197
  12.3889508  21.8207008   4.5312741  12.6130415  22.6302911   4.0545924
  12.4368825  22.1359111   5.4517225   9.8231844  34.0672265   3.3150281
   9.0095690  34.5511420   3.5495251  10.1104462  34.5336540   2.5139573
   9.1969072  23.9541196   5.3715833   9.9697413  24.5316236   5.5469914
   8.9855659  23.6581896   6.2888230  10.0428207  24.9474820  14.3417486
  10.1441736  25.2370551  15.2721608  10.4117341  24.0468158  14.3540598
   7.2939653  35.2197402   3.4860877   7.3059943  36.0835607   3.0211079
   6.9957996  35.4876980   4.3848415   5.9016183  22.1256302   3.1156277
   5.8999725  22.9525865   3.6443747   6.7968041  21.8009144   3.3504897
  15.9763942  22.8383000  15.4468203  15.0244650  22.9751470  15.2538542
  16.2819026  22.5424220  14.5786430  14.6323382  26.5266250   9.3469554
  13.7973935  26.0864987   9.0974781  15.0943566  25.8194896   9.8476783
   4.2019453  32.1839437   1.8587989   4.9950280  32.5641210   2.2800176
   4.6344135  31.6253872   1.1788306   2.4495645  25.0596413   1.2252333
   2.4570009  26.0029003   1.4994828   1.8997731  25.0948676   0.4419093
   3.1331235  19.9975547   9.7985345   3.0773372  19.8417909   8.8336166
   2.8232616  19.1380068  10.1627454   2.1454863  33.8541531   5.7724989
   1.3982372  34.1112264   6.3311592   2.0879861  34.4986831   5.0338313
   1.7477147  36.5956012  17.4130151   2.2630918  36.6748982  18.2470426
   1.8493550  35.6282825  17.2941836   5.8590134  35.2773774  18.8885434
   6.7013881  34.8957124  19.1704477   5.7530554  34.8636169  18.0087853
  10.1853117  34.7995946   0.6022622   9.4772667  34.1541750   0.3847193
  10.9158868  34.4823006   0.0290259  12.5727938  33.6882640  17.7226463
  12.2318372  32.8822637  18.1741935  13.3030812  33.9618358  18.3114184
  14.5758176  34.6340506   0.7200537  14.9828190  33.7866389   0.9639021
  15.1607677  34.9566887   0.0059476   1.3826951  30.2656871  18.0917765
   1.4820068  29.3261338  17.8315422   0.5144770  30.4934316  17.7300299
   5.6451598  30.2766174   0.5262695   6.0665761  29.7985913   1.2749130
   6.4053168  30.6043287   0.0386762   7.9155784  30.4143086  17.7463534
   7.7540791  30.8398299  16.8815018   8.1160293  29.4866260  17.5012275
  10.9772965  31.2963554   0.2246413  10.9430892  31.5177972   1.1806345
  11.5015152  30.4873152   0.2479022  13.6666573  30.3340861  15.2352980
  14.5499855  30.7282860  15.1090519  13.0976549  31.1111761  15.0940677
   1.8390836  27.5786678  17.7505563   2.4768614  26.9150936  17.4547510
   2.0587053  27.6365682  18.7064168   6.7931416  28.8088699   2.5779177
   6.2731776  28.3321794   3.2503546   7.2090930  28.0667956   2.0854271
   6.1569558  26.4282153  15.0887613   5.4749927  27.1335145  15.1027173
   6.8528009  26.8342344  14.5242776   8.0257249  26.8415419   1.0730016
   8.0473378  26.4227847   0.1959590   8.9866704  26.8106804   1.2824712
  11.2374264  29.0479714  18.4428906  12.1171085  28.7402329  18.1992713
  10.9196539  28.3230975  19.0138777   6.7697865  23.9661328  16.0464283
   6.7916532  23.3388078  15.2960602   6.5669987  24.8158373  15.5903771
   7.1147550  22.1871687  13.9058692   7.5823622  22.6811228  13.2034851
   6.2459999  22.0415633  13.4714260   8.2426487  27.6223333  13.8935182
   9.1738520  27.6196644  13.6473486   7.9182985  28.4448947  13.4647256
  12.7277324  25.3984014  18.6873085  13.0686457  24.5138776  18.8896130
  13.5446671  25.9190706  18.6486005  14.1947920  28.2648624  16.8934800
  13.8793402  29.0322619  16.3586465  15.1664840  28.3764409  16.7869507
   5.1135857  24.6590719  18.2234382   4.2997032  24.1551030  18.0214171
   5.6123688  24.5744171  17.3894636   8.9926547  23.6268170  17.6359497
   8.4991069  23.3985628  18.4532347   8.2213235  23.7917288  17.0481916
  11.4797346  22.8897674  16.6434312  10.6778914  23.1446870  17.1412683
  12.0496969  22.4924687  17.3393468  13.1537525  21.7883957  18.5090976
  13.2294883  20.8108082  18.5297236  13.0288166  22.0191778  19.4545818
   3.0314033  22.8449919  17.8245878   3.0069641  22.0117191  17.3133858
   3.1400024  22.4898807  18.7320301   7.7057749  37.5579814   2.0729958
   8.6824020  37.4649628   2.0609817   7.5616088  38.2174875   1.3912259
   1.4973940  32.3374853   1.2963673   2.4319618  32.4252446   1.5895847
   1.5578810  31.5519680   0.7400243   1.1488078  35.5300830   8.2658759
   1.1117439  34.6351661   8.6794424   1.6332585  35.9891550   8.9748756
  18.1564984  35.8110180  14.1677574  17.4970740  35.1363356  13.8909966
  18.5580724  35.3478830  14.9217927  16.4339530  31.6611193  18.9771469
  15.5884819  31.7452569  19.4621417  16.9480895  32.4069889  19.3491452
  17.7804351  29.9454239   4.3989250  18.5786318  30.5048090   4.4599602
  17.9216882  29.3235900   5.1462878  18.2684654  28.0313901   6.3190219
  17.4172759  27.6221750   6.5945840  18.7409762  28.1294383   7.1690321
  18.1923934  30.9424193  11.4211540  18.7265462  30.2248188  11.0117071
  17.9695401  31.5060041  10.6698663  16.4156935  33.7845210  13.4947146
  15.6662889  34.1929484  13.9713994  16.0149409  33.5943565  12.6162465
  18.4915205  28.0864659   2.5262328  17.8716431  28.2036374   1.7901656
  18.1651260  28.7692489   3.1514065  17.1050567  25.6304389   1.1305615
  16.6852256  26.1921457   0.4723529  16.6464335  24.7721765   0.9907652
  15.8997977  26.7349747   6.8856578  15.8179212  25.8062755   6.6062425
  15.5065655  26.7118382   7.7853899   0.9790306  29.4732313  11.3270813
   0.7905182  29.0654068  10.4671201   1.7563482  28.9325204  11.5838917
  16.8997981  28.6405806  16.6632844  17.5128155  27.8781174  16.5626835
  17.4317852  29.3797205  16.3302446  18.3599379  26.3683808  16.6734844
  17.4734595  25.9603272  16.7807570  18.9248956  25.5912305  16.8727776
  16.0256752  23.2263520   0.7628994  16.6027726  22.5349824   1.1542456
  15.1609115  22.7798156   0.8422112  15.8205427  24.2534831   5.1716296
  16.0435790  23.2944774   5.2176739  16.6192467  24.5971796   4.7393965
  16.1463854  24.6282430  10.6931423  17.1079001  24.7750208  10.5444406
  16.1108792  24.7775236  11.6560185  16.4293358  25.4584430  13.3873668
  15.5997444  25.8280547  13.7439737  16.9612731  26.2670111  13.2293317
   0.8986610  24.5210967  17.3622998   1.6982360  23.9591418  17.4461560
   0.2379893  23.8632430  17.0792583  18.5976882  19.5886059  18.6725524
  19.2247782  18.9381811  18.2905705  18.6503172  20.3245786  18.0280309
  16.3872926  21.5503639   5.2392411  16.5311249  21.1550762   6.1247354
  15.6960658  20.9498992   4.8902232   1.7104304  22.3566203   9.7273856
   2.1522765  21.4979684   9.8850181   2.3554996  22.9619813  10.1249897
   0.6490229  26.7716212  10.4812724   0.5698797  25.9082684  10.0486158
   1.0353238  26.5368978  11.3090091  18.1139833  21.5678024  16.8552763
  17.2802372  22.0654732  16.9627079  17.8855972  21.0149741  16.0835364
  18.0318811  21.5615327   1.8392336  18.4798298  21.0900097   1.1230227
  18.7578437  22.1003042   2.2115440   1.0612794  20.9264748   5.0323563
   0.1017531  21.0864316   5.0306909   1.3681423  21.6992210   4.5257111
  15.3931231  36.4624103   7.0030727  16.0745983  36.5345796   6.3146145
  15.5456643  37.2418225   7.5540699   0.6056557  20.2794052  13.2383629
  -0.2240781  19.9105216  13.5827943   0.2881840  21.0316740  12.7198366
   2.3792421  33.8546745  17.4723865   2.1205509  33.1569041  16.8728889
   2.1341704  33.4734573  18.3521180   5.6327739  34.5765676  13.6855121
   5.3829610  35.4712211  13.3749654   6.5878384  34.6218276  13.4583150
   9.7780096  35.7964373  16.5286827   9.9298416  35.5268422  17.4602708
  10.6272240  36.2445869  16.3266894  12.1247119  37.1297317  16.0230490
  12.8971935  36.6390519  15.7105556  12.4817273  37.5089396  16.8554889
  17.1665628  19.6747720  14.9606103  16.4004391  19.8071847  14.3752398
  17.4226163  18.7522136  14.7242668   2.9155792  37.6863247  13.7582637
   2.1507070  38.1923963  13.4098372   2.8460512  37.8697708  14.7008553
   5.4681521  37.2164215  12.8803265   4.5374945  37.4179874  13.1289673
   5.5526280  37.7045290  12.0386969   9.7941021  37.0064000  12.1334578
   9.8523981  37.3705608  11.2411992  10.2967801  37.6560780  12.6552190
  15.1087757  37.6000933  13.3349584  15.0166028  38.5506785  13.1396593
  14.7970164  37.2736425  12.4515093   2.4751808  36.3138080  10.6030726
   2.3340881  35.7537323  11.3983067   3.2335340  35.8264144  10.2148079
   4.4849227  34.9387138   9.4036867   4.3363903  34.0180442   9.7221708
   5.3959894  35.1032179   9.7311654   7.0873548  35.3075650  10.3392401
   7.3142593  34.3955503  10.0800270   7.3849508  35.2910827  11.2675029
  15.4134243  19.1996602   9.2345122  16.0799077  19.7719063   8.7940128
  14.5839260  19.6336951   8.9718665  17.2760509  20.3658228   7.5813231
  18.0254998  19.8178231   7.2669259  17.7328557  21.2198015   7.7503439
   2.9951669  19.7071365   7.0203168   2.2357957  19.7253904   6.4142154
   3.3064233  18.7786073   6.9297003   1.5914567  19.2848426   2.8599246
   2.2211894  19.9256786   2.4637115   1.3540105  19.7687873   3.6732212
   7.5205844  19.4875862   7.1186306   8.4417681  19.7451670   7.0032993
   7.4696782  19.4535971   8.0858762  14.3772130  19.8705863   4.2429409
  13.6209213  20.4960303   4.2666821  13.9431689  19.0488929   4.5467367
   1.7458044  35.5929725   3.7396686   1.0428031  35.2344040   3.1924186
   1.7149246  36.5455607   3.5165468   3.5692336  20.9936169   2.0494748
   4.0514946  20.5549953   1.3351854   4.3083646  21.3975902   2.5525609
   8.5632262  21.8235802   3.8017103   8.8702595  21.0982829   4.3567921
   8.8049799  22.5982225   4.3627287  10.3872530  37.1505702   1.8446209
  11.3686753  37.1128722   1.9659630  10.2853534  36.2672600   1.4171375
  17.3715891  36.4146917   4.9603921  17.1221597  35.5071738   4.6564345
  17.0754014  36.9513059   4.1957953   2.8511659  20.3580377  16.5890725
   2.2890771  19.5973241  16.8268363   3.6928133  20.0857076  17.0059264
   4.9223939  19.4911061  18.2636373   5.6491119  18.8713656  18.1082848
   4.3182117  18.8856456  18.7481410   3.3412551  36.4086199   0.7029629
   2.9133005  36.6261547   1.5407820   4.0604585  35.8307782   0.9818288
  13.4820555  19.0443688  18.3736868  13.3667706  18.5303121  19.2034726
  14.4339742  18.9020811  18.1850384  16.3540783  35.0587047  17.0192666
  15.6562369  35.0098601  16.3342591  16.2490906  35.9885948  17.3049016
  30.9570215  29.1156047   7.0237592  30.7591213  30.0356316   6.7354523
  30.3021528  28.6426087   6.4765376  29.7873976  28.3927037  10.5152413
  29.9910978  27.8702534  11.3127564  29.4394429  27.6920517   9.9353985
  21.9889297  27.8119428  12.0625672  22.0061451  26.9724365  12.5603280
  22.8164614  28.2115399  12.3606129  23.0715196  32.4111478  10.3405765
  22.8754904  31.4792989  10.1010391  24.0166422  32.3328876  10.5554112
  19.8501507  25.7355840   5.7766658  19.4043705  26.5679850   6.0150174
  19.2142434  25.3852929   5.1279583  20.2600283  27.9897214   8.2761148
  20.5269990  27.0800997   8.5416921  21.0342366  28.2794127   7.7788175
  30.7000132  36.3704578   9.2282059  31.1650867  35.6691858   8.7279120
  30.3115054  35.8883598   9.9636020  28.1617759  30.7063347  10.9918757
  28.4129457  29.8643845  10.5698765  28.8592388  30.7648776  11.6683989
  36.9042615  22.1921942  11.7812856  37.1543103  22.9003209  12.4014526
  37.3871018  22.4599595  10.9795520  31.3351494  25.0533224  11.1006716
  31.5406783  24.1037454  11.2043598  31.2009864  25.1020494  10.1334908
  24.6513599  23.0927645   8.4327445  24.7123353  23.9395716   7.9459849
  24.2009174  22.5371524   7.7595135  32.4041986  23.3786408   6.7218655
  32.9023883  22.9563513   7.4597843  33.1414336  23.7356434   6.1978899
  21.1081080  25.5183781   9.0858156  21.7374240  25.0499853   9.6680124
  21.3497295  25.1158944   8.2257801  26.1189830  26.9967080   8.6499980
  26.9331477  26.5364124   8.9428680  25.7105234  26.3226788   8.0632900
  37.3630980  23.7219399  14.1495895  36.8393985  24.4653127  13.7799553
  36.6847022  23.3590899  14.7453518  23.3775262  22.0947885  12.4966736
  23.0404099  22.6758049  11.7897719  22.6693921  22.2016970  13.1657569
  30.3871993  31.5549120   6.0350715  30.3462208  31.6335893   5.0731117
  30.0358093  32.4324953   6.3066033  26.0097578  29.7851002  12.5790576
  25.3858464  30.4409313  12.9661292  26.6413300  30.3652966  12.1212661
  33.8822144  22.6889156   8.8886127  33.4935572  22.0551076   9.5036670
  34.3785848  23.2820096   9.4839987  22.9151054  23.8602144  10.4091745
  23.5422701  24.3989869  10.9403331  23.5342935  23.5050255   9.7296353
  24.3947440  31.7864003  13.5929635  24.3543094  32.7469798  13.4094505
  23.4760554  31.6464206  13.9094350  20.2088663  31.4211264   4.2612033
  20.0624320  31.8504488   3.3933037  20.5332280  32.1577266   4.8032352
  33.8660236  33.0516719  11.0506132  32.9567158  33.2948220  11.3060392
  34.2305522  33.9222150  10.7887764  34.3405729  21.3985584  12.7180917
  33.6003744  21.7969963  12.2302233  35.1151696  21.6553772  12.1747278
  27.1038747  19.2100812   9.9573447  26.8008255  18.2779185   9.9202977
  26.2898798  19.6388916  10.3013361  32.1099109  34.7489418   7.4925195
  32.5220167  33.9323182   7.1226334  32.8704917  35.3691676   7.3937409
  33.3221251  32.5680777   6.3407787  33.2742203  32.1652413   5.4549904
  33.8348777  31.9072608   6.8064945  35.0649646  31.2814069  14.8207197
  35.1614196  30.6656348  14.0639779  35.1840807  32.1543238  14.3857230
  29.5225610  28.2112781   4.7576376  28.8802405  28.8681612   4.4274243
  30.1281839  28.1203440   3.9958014  29.6224435  26.6056201   1.3372718
  30.3242764  26.8287243   1.9725560  30.0666784  25.9742335   0.7526870
  36.9935996  27.5651409  12.8498959  36.3228434  28.2749731  12.9285336
  37.5345055  27.9188145  12.1122682  33.0641561  28.4078353   5.3657095
  32.3856587  28.5771819   6.0560058  33.6899510  27.8320842   5.8549391
  32.8637462  26.4996912  14.6262365  32.7998715  27.1799903  15.3241660
  32.1295245  26.7636171  14.0374681  24.6157339  28.9981798   7.4445250
  24.3108847  28.6403289   6.5814339  25.1747929  28.2654921   7.7792725
  26.0068332  32.4833069  10.0819683  25.9562136  32.3068716   9.1302378
  26.7581356  31.9242991  10.3585787  24.8762304  27.7750452  11.0401167
  25.4009503  27.6480686  10.2223955  25.3589515  28.4876430  11.5058349
  31.2427578  33.2045827  11.7627457  31.2039813  34.1185505  12.1282178
  30.9755332  32.6940667  12.5459073  26.0974236  32.2445902  15.7223836
  25.4838844  32.8527526  16.1886379  25.5221573  31.9534190  14.9852968
  31.6747870  27.5442055   3.1489720  32.2259433  27.9202922   3.8695131
  32.1717033  27.8657427   2.3529718  22.8743703  28.2722088  15.0598128
  22.9135537  29.0024544  15.7083580  21.9064601  28.2083697  14.9297452
  29.5568886  34.1008157   6.6461588  30.3596466  34.5153145   7.0069411
  29.1759444  34.8050229   6.1029649  24.1067157  34.0502992  16.4680832
  24.0155592  34.2870923  15.5285732  23.1725129  33.9030176  16.7422617
  35.5951883  19.2169019   2.8823042  34.6689387  19.4172286   3.1292812
  35.9059989  20.0943008   2.5811559  23.6650674  28.1543964   4.9387878
  23.1930239  28.7960217   4.3675722  23.1978931  27.3355410   4.7404715
  36.7504791  33.7800846   1.5483596  37.0705154  34.6772056   1.3621799
  37.5533951  33.2342317   1.4458603  19.6265167  30.5094882  13.8705019
  19.1285384  30.5351471  13.0297426  19.7903073  29.5507108  13.9956591
  19.5706802  33.6767868  10.7439735  20.3589235  33.2238704  10.4042421
  19.3640596  33.1501985  11.5246174  37.6761928  33.8500410  16.4226022
  37.5744396  32.8839254  16.4700729  36.8286925  34.1421027  16.8101788
  28.5076276  33.4343213  15.1231991  28.5172005  34.2570302  15.6634254
  27.6373430  33.0576536  15.3846571  29.2722032  37.0639982   4.9859567
  29.0657823  37.1474444   4.0376387  29.0407239  37.9444687   5.3335567
  22.6745194  35.9774158   6.9386327  22.8447659  35.6221230   7.8423336
  22.1482171  35.2515694   6.5464065  31.8703371  36.4575890   2.0256778
  32.4717446  35.8505091   1.5413448  32.0984177  36.2625834   2.9526450
  31.9003004  36.3491291   4.7839717  30.9356992  36.4895077   4.9066670
  32.1001540  35.6998948   5.4724009  34.7193638  25.3073203  16.7670157
  34.0573890  25.6550499  16.1512983  34.7355485  24.3662346  16.5334054
  21.8829819  31.8885634  14.6280784  22.0946513  31.4972316  15.5011234
  21.0606266  31.4081725  14.3950423  24.6074523  20.2102744  10.8224960
  23.8040584  20.1157996  10.2695063  24.3072411  20.9227818  11.4199842
  29.3362368  19.9106200  14.1824132  29.7859603  19.3834895  14.8759255
  28.3880451  19.7608477  14.3827730  32.4982557  23.7522940  15.1162996
  31.7471896  23.6191600  15.7378238  32.3889559  24.6798174  14.8433963
  33.0186551  28.2896654   0.9864176  32.7523125  28.3269164   0.0476934
  33.8908404  28.7311429   0.9089387  28.8626453  22.6167292   1.4813556
  28.3506260  22.4704073   2.3041174  28.6212676  21.8186386   0.9963697
  24.6427909  25.2536070  12.0475071  23.9537040  25.3553115  12.7358345
  24.7113878  26.1749807  11.7101041  24.6805940  25.3643446   6.9247765
  23.7149825  25.2128306   6.8255276  24.9899592  25.0674685   6.0398773
  30.2204793  25.7351002   5.7785527  29.9231054  26.5804249   5.3799637
  30.8675198  25.4117672   5.1192068  29.3019119  25.9552301  16.9786305
  28.7979129  25.1863618  17.3305833  30.1368002  25.8549524  17.4732864
  31.1051911  25.2168228   8.3658935  30.7110044  25.6515132   7.5807426
  31.4992414  24.4481733   7.9011235  22.3692914  25.4663053  13.6398454
  22.5484873  25.8502724  14.5098249  21.9927774  24.5952046  13.8788882
  25.7788947  22.9286540   0.6507133  25.5396332  22.5831744   1.5247722
  24.9683827  22.7059536   0.1530329  19.0142642  22.4714952   7.5803263
  19.6072731  22.4974185   8.3582328  19.5806655  22.1446780   6.8679686
  19.9383122  23.3295162   2.9289699  20.6783146  23.7394433   2.4402532
  19.4266766  24.1192842   3.1923787  30.5089791  26.8447433  12.9396087
  30.8395282  26.1848416  12.2831824  29.9215179  26.2593371  13.4666321
  27.4753551  22.9266937   7.9042475  26.5473365  22.8861133   8.2104910
  27.9470584  22.4746189   8.6252689  22.1028429  24.4827705   6.7088750
  21.2790383  24.7748024   6.2544182  22.2444493  23.5818443   6.3606071
  25.4571367  24.4529410   4.4745036  26.4307169  24.4431072   4.5822229
  25.3179327  25.0515619   3.7095050  31.6528212  22.2668093  11.1312819
  31.0956873  22.2607997  11.9412598  31.0471149  21.8645076  10.4867777
  24.5808924  25.8335233   2.2728050  23.9179057  25.2625671   1.8599496
  25.2194210  25.9480059   1.5478075  22.6851462  30.4165754  16.9303507
  23.3415526  30.4401795  17.6541950  21.8580776  30.3737857  17.4528448
  28.3774460  25.7596174   9.7914589  29.0496740  25.2183947   9.3520755
  28.0732388  25.1608300  10.5044395  23.3728867  21.8605255   6.3025196
  22.7967714  21.0885543   6.5027166  23.9851197  21.4737851   5.6626516
  27.2611796  24.3081960  12.0702024  26.3609470  24.6875387  12.1427366
  27.7037794  24.6232127  12.8798412  27.6937121  30.2006596   3.8937796
  26.9442794  29.7358542   3.4639007  27.3210286  30.3721023   4.7931588
  35.1187652  29.5494475  12.6953952  35.6376146  30.1070434  12.0640546
  34.3704562  29.2655574  12.1644812  31.5532964  22.8968253   2.0894401
  30.6125441  22.9368754   1.8262119  31.7116488  23.7569275   2.5146341
  29.1660829  30.6222085  14.9822461  29.1637394  30.1351168  15.8177472
  28.8947342  31.5144734  15.2569541  32.1807475  24.9292639   3.8885816
  33.0887356  24.7642228   4.2071880  32.2360944  25.8282680   3.5146698
  23.0099775  29.7300059   9.6286041  23.5631192  29.5130509   8.8511066
  23.1005418  28.9266956  10.1637303  29.8497212  31.6715266   3.0087220
  29.5027010  32.5741610   3.2061205  29.0822542  31.1249179   3.2893585
  20.0791108  27.9682886  14.9445028  19.9864170  27.6074952  15.8484559
  19.3724105  27.4879886  14.4777892  27.0934052  27.6707530  17.1117150
  26.5336811  27.2656791  16.4305114  27.9397033  27.1958337  16.9711509
  31.3086600  32.9181947  14.9737764  30.3562478  33.1267183  14.9652214
  31.5280263  33.1923519  15.8934435  37.0570781  25.4291825   3.5661273
  36.5790355  25.3220263   2.7124904  37.2493013  26.3827458   3.4604057
  37.3099197  31.0020996  16.3082080  36.3928118  31.2153183  16.0222974
  37.7455671  30.9001893  15.4326297  35.5383715  33.9345897   3.9624487
  34.9693024  33.1654235   4.0611356  35.8810215  33.8109439   3.0488805
  25.3797310  33.1386380   7.0650374  25.6241232  34.0260623   6.7407400
  24.4257915  33.1441718   6.9302856  21.1178754  27.7569710   1.7968782
  21.5418304  28.4611962   2.3319990  20.1738370  27.8854193   2.0476213
  26.4904184  30.7271017   6.2793933  26.2220120  31.6169695   6.5839609
  25.8637251  30.1611435   6.7693770  27.1472773  35.0015503  12.8997046
  27.7612512  35.7356025  12.6939936  27.6872231  34.4723818  13.5101921
  25.3211032  35.8852695   6.0424554  24.3894113  36.0421440   6.2910031
  25.7429109  36.7089145   6.3732109  30.5292671  30.4983374  12.6709523
  30.0102035  30.6821273  13.4900914  31.0273758  29.7418517  13.0119022
  32.6482170  31.9224698   1.8996878  33.2216710  31.4698948   2.5414740
  31.7814500  31.8480495   2.3196931  33.3818201  35.4258634  14.9026944
  32.5750988  35.0305375  14.5290424  33.5086210  36.2035844  14.3124920
  37.5168008  36.5440302   1.6760053  38.1305063  37.2198584   2.0279301
  36.6715773  36.9220502   2.0102900  21.3715487  22.8138629  14.3139809
  20.4170078  22.9809381  14.2036228  21.3680542  22.0740955  14.9436232
  33.9546467  30.7874558   4.1981092  33.5823628  29.9421459   4.5250083
  34.9058799  30.5507327   4.1604641  21.1356031  34.3769497  13.1799304
  21.5111483  33.4845253  13.2559097  21.5280853  34.7959214  13.9528040
  27.0238685  33.0396836   0.1894748  27.2642967  32.1746286  -0.1675347
  26.5084377  32.8128541   0.9898064  25.7486462  32.6625541   2.6488640
  26.2455000  32.1449689   3.2965921  25.9075951  33.5804253   2.9681685
  22.2355983  29.8280529   3.2542246  21.5047435  30.2920518   3.7155515
  22.6509357  30.5786576   2.7882256  30.3105163  22.4007096  13.5347302
  30.9868030  22.4689130  14.2239811  29.8878598  21.5409341  13.7570337
  30.9665305  21.9418084   4.7277036  31.2421393  22.2737830   3.8515658
  31.4672664  22.5188586   5.3366811  28.7296923  34.1032327   3.3963384
  27.8890068  34.5759280   3.5513621  28.9670880  34.4340275   2.5061496
  28.0412146  24.0339342   5.4355715  28.8384781  24.5822074   5.5861736
  27.8537187  23.7186479   6.3474867  28.9771138  25.0113740  14.3229756
  29.0143048  25.2680684  15.2675249  29.2892290  24.0889662  14.3484162
  28.7864937  20.8479662   6.0217252  28.7191553  21.4715312   6.7622681
  29.5937869  21.1916329   5.5690634  26.1914066  35.2189444   3.5079377
  26.1952844  36.0703842   3.0168652  25.8662889  35.5034222   4.3895836
  24.7131685  22.1047957   3.1399089  24.7880827  22.9198501   3.6762841
  25.5981945  21.7181902   3.3095748  34.9840811  22.7530685  15.2130937
  34.0433608  23.0429656  15.2786549  34.9100520  22.2490886  14.3840714
  33.5591021  26.5328978   9.2569555  32.6679786  26.1593509   9.1521488
  33.9920730  25.8622850   9.8253248  23.0441559  32.1900869   1.8750614
  23.8484247  32.5831176   2.2625483  23.4757296  31.6101378   1.2071062
  21.3795912  25.0732427   1.1973395  21.3322333  26.0098006   1.4869808
  20.6769975  25.0405660   0.5388605  34.6936204  35.7349349  10.9398538
  34.5410463  36.4538194  10.2886132  35.6601722  35.8512798  11.0880305
  22.0601313  19.9738890   9.7345583  21.9608024  19.8623300   8.7652486
  21.6948549  19.1293220  10.0703298  21.0313229  33.9981984   5.7604379
  20.1156104  33.9989422   6.0590770  20.9738197  34.5635404   4.9550391
  20.4105985  36.7287857  17.4463096  21.0671507  36.4956836  18.1410308
  20.0646192  35.8492401  17.2239519  24.7299786  35.2816211  18.8903038
  25.5620456  34.8721610  19.1640288  24.6045982  34.8734211  18.0102856
  29.1015645  34.6857673   0.7658191  28.3529623  34.1375536   0.4431180
  29.7677793  34.5244887   0.0695340  31.5010265  33.6243529  17.6149332
  31.1166487  32.8663075  18.1105664  32.1907970  33.9384224  18.2322091
  33.4544261  34.6433356   0.7160154  33.8736237  33.7919231   0.9164477
  33.9999259  34.9803365  -0.0238400  20.2396177  30.3156639  18.2225647
  20.2383950  29.3460661  18.1226609  19.5044738  30.5810563  17.6297976
  24.5471258  30.3653960   0.5700967  24.9621535  29.8391032   1.2853344
  25.2587434  30.4519955  -0.0693054  26.7757761  30.4174765  17.7486110
  26.6020982  30.8203610  16.8771879  26.9613667  29.4799722  17.5239699
  29.8189944  31.2829239   0.2423541  29.7921756  31.5055985   1.1960142
  30.3280565  30.4637724   0.2550410  32.5032282  30.2988386  15.0596497
  33.4094550  30.6721057  15.0646093  31.9745717  31.1182432  15.0422757
  21.0665661  27.5605694  17.7499838  21.7605255  26.9085608  17.5993437
  21.1032356  27.6491779  18.7267568  25.6805078  28.7723445   2.5679602
  25.1344427  28.2567291   3.1850346  26.0717978  28.0570809   2.0175680
  24.9746073  26.4482610  15.0799387  24.3090458  27.1696058  15.0702618
  25.6900000  26.8317159  14.5264710  26.9195389  26.9306411   0.8991247
  26.9898086  26.2279459   0.2241639  27.8592580  26.9367984   1.1899545
  30.1256450  29.0644289  18.4443032  31.0005384  28.7131968  18.2461153
  29.7446877  28.3464315  18.9850293  25.5600595  23.9430759  16.0334354
  25.6097456  23.2917663  15.3054308  25.3671848  24.7774664  15.5525505
  25.8243943  22.2884043  13.7117265  26.3608623  22.7238538  13.0272566
  24.9461958  22.2343301  13.2758527  27.0721019  27.5986294  13.8566914
  27.9968293  27.5445803  13.5975501  26.7740459  28.4335175  13.4373704
  31.5535234  25.4281596  18.7100165  31.7881534  24.4934689  18.8190238
  32.4212375  25.8559026  18.6883582  33.0596991  28.3031804  16.8581101
  32.7479366  29.0553836  16.3077426  34.0335545  28.3957172  16.7509792
  23.9039912  24.7518674  18.1767510  23.1178224  24.1888708  18.0211535
  24.4378893  24.5669155  17.3796602  26.5565648  19.5926954  14.1255497
  26.2554391  20.5146169  13.9926879  25.8303907  19.0848306  13.7059197
  27.8470505  23.7675410  17.6297407  27.4544568  23.4524531  18.4662753
  27.0415533  23.7564800  17.0692171  30.4487659  23.0761336  16.7220992
  29.5471419  23.1075306  17.0992250  30.9228101  22.5151036  17.3665612
  32.2268177  21.8119493  18.5556238  32.1198768  20.8364328  18.5142211
  31.9153479  22.0175839  19.4634326  21.9177832  22.8314232  17.8195284
  21.9332973  22.0008393  17.3066133  22.0297749  22.4757370  18.7284041
  26.7641875  19.0224245  16.8044812  27.2935191  18.2016181  16.7568104
  26.6113776  19.1912142  15.8540268  27.3195719  20.7063002  18.8743425
  27.1448644  20.1364056  18.0908444  26.6170282  21.3841594  18.7958780
  26.5714558  37.5459725   2.0883323  27.5464590  37.4421117   2.0627181
  26.4240389  38.1768125   1.3795524  20.2685137  32.2853014   1.5865345
  21.2484290  32.3534971   1.5916103  20.1101213  31.6066615   0.9146177
  19.2565984  37.3900753   6.6390608  18.6461609  37.1892695   5.8914728
  19.1355920  36.5925579   7.1602411  37.3081895  36.2805538  11.4753702
  37.2972282  36.3181086  12.4553549  38.0661229  36.8481797  11.2752578
  37.0152597  35.7697589  14.1846060  36.4796593  34.9865515  13.9565403
  37.5193113  35.4343841  14.9404935  35.2841091  31.6627716  18.9792584
  34.4372541  31.7464962  19.4597506  35.7916745  32.4163315  19.3468053
  36.6292350  29.9890833   4.4128006  37.4424443  30.5340180   4.4472237
  36.8091455  29.3394640   5.1290012  37.1329676  28.0543622   6.2996567
  36.3016343  27.6195760   6.5893299  37.6409753  28.1311226   7.1342405
  36.8966079  30.8997992  11.1997252  37.5507442  30.2687651  10.8409196
  37.2468064  31.7592587  10.8860480  35.2118181  33.7058443  13.5808356
  34.5233248  34.2609462  13.9923085  34.8646904  33.5592431  12.6820968
  37.3586739  28.0875909   2.5545159  36.7481037  28.1726711   1.8058293
  37.0299207  28.7944805   3.1481064  35.9336312  25.7189885   1.1438772
  35.5466835  26.2357994   0.4322016  35.5183985  24.8372783   1.0088587
  34.7525451  26.7368907   6.8187541  34.7083976  25.8034827   6.5441701
  34.3828277  26.6926754   7.7313185  19.7015612  28.7280449  10.8753547
  19.8713559  28.5280998   9.9292154  20.5749369  28.4819054  11.2637345
  35.7699520  28.6000142  16.6004324  36.3860476  27.8402626  16.5174330
  36.3361362  29.3543380  16.3669222  37.2468084  26.3062611  16.6559124
  36.3556929  25.9126478  16.7855490  37.7983095  25.6514459  17.1120525
  35.0223200  23.2501475   0.7833132  35.5913505  22.6276814   1.2844982
  34.3197011  22.6023565   0.5410931  34.6542723  24.2576373   5.2036095
  34.8657618  23.2926967   5.2417199  35.4521862  24.5844231   4.7554700
  35.0208258  24.6245254  10.6580221  35.9846397  24.7744478  10.5302921
  34.9655010  24.7841326  11.6199263  35.2810634  25.4553095  13.3172625
  34.4812749  25.8056071  13.7526751  35.8320958  26.2574516  13.2088768
  19.5496625  23.9347313  16.9803628  20.4549479  23.6866558  17.2679283
  19.0935538  23.0775431  17.1026487  37.7356481  19.6269909  18.6766129
  38.1718764  18.8774521  18.2173966  37.5024420  20.2161862  17.9318537
  35.2063358  21.5642566   5.2537940  35.3801945  21.1199520   6.1086938
  34.5381284  20.9514387   4.8739779  20.5896749  22.3295732   9.8656600
  21.0398459  21.4622103   9.9233407  21.3099041  22.9278261  10.1256704
  18.8348459  25.2124026  10.7273351  19.5236762  25.1933513  10.0348492
  19.2029750  25.8472740  11.3488669  36.9743705  21.5661275  16.9208146
  36.1436436  22.0064497  17.1940587  36.6773326  21.1142316  16.1038775
  36.9355297  21.5204767   1.8833089  37.2029363  21.3072738   0.9691168
  37.6825194  22.0702576   2.1871594  19.3751984  21.4094785   4.8188160
  18.4078398  21.5027889   4.8902425  19.6163281  22.1400984   4.2166080
  34.1220902  36.4439461   6.9692992  34.8288879  36.4540847   6.2931470
  34.5155057  36.9715346   7.6853215  19.3846203  20.2011096  13.2446360
  18.6648869  20.1010516  13.8869479  18.9649851  20.7920456  12.5885365
  21.4889230  33.7159611  17.3782666  20.5922082  33.7022913  16.9935498
  21.3277630  33.3523292  18.2594045  24.4911886  34.5706862  13.6394641
  24.2351583  35.4689918  13.3487889  25.4474391  34.6244765  13.4348497
  28.6304177  35.7892145  16.5264905  28.7780279  35.5170953  17.4588388
  29.4689569  36.2638281  16.3399928  30.9370144  37.1850367  16.0324574
  31.7014733  36.6873651  15.7124265  31.3012155  37.5603009  16.8631521
  36.0187082  19.6340895  14.9572498  35.2098667  19.7121116  14.4207541
  36.2842630  18.7123792  14.7354011  21.5959379  37.5704091  13.6119646
  20.8843113  38.2059435  13.3799064  21.6939263  37.7498812  14.5573047
  24.2601506  37.2403149  12.8867675  23.3141504  37.4127364  13.0773588
  24.3956333  37.7713163  12.0770850  28.9271619  37.0355186  12.0346044
  28.4641772  37.4990342  11.3133944  29.0595285  37.7650482  12.6790903
  31.3008067  35.7449119  12.7963963  30.4718108  36.2220954  12.5923982
  31.9517582  36.4753428  12.7836463  33.5505006  37.4330462  13.0383712
  33.7819745  38.3875128  12.9874741  34.0870841  37.0720264  12.3104380
  23.2492347  35.0300915   9.4209860  23.0770795  34.1245937   9.7592484
  24.1518068  35.1848032   9.7623717  25.9425216  35.3237622  10.3446164
  26.0738524  34.3916484  10.0807731  26.2346961  35.2707626  11.2739295
  29.3230661  21.1021608   9.2602757  28.7124069  20.3829768   9.5068607
  30.0877889  20.6133261   8.9043265  34.4231155  19.2919226   9.4288235
  35.0337764  19.8017510   8.8533678  33.5508148  19.5575401   9.0808437
  36.1331445  20.3717530   7.5832498  36.8673026  19.8073791   7.2611348
  36.6136580  21.2183116   7.7286943  21.7505269  19.7181900   6.9757631
  20.8347760  19.5338820   6.6799537  22.1377309  18.8148325   6.8957311
  20.2779238  19.5096603   2.9708641  21.0133170  20.0614606   2.6237211
  19.9632997  20.0791885   3.7061232  26.3535245  19.5531310   7.0165710
  27.1764443  19.9320291   6.6677383  26.5325001  19.5095724   7.9661248
  31.8233177  19.8230384   8.4401309  31.9795538  19.5888704   7.5159255
  31.4576534  18.9743253   8.7912813  33.2448309  19.8421285   4.2888200
  32.4247261  20.2939585   4.0418953  32.8911381  18.9502746   4.5081914
  20.5531738  35.6369627   3.6883271  19.7816011  35.4497762   3.1322436
  20.5511471  36.6154166   3.6710811  22.4102597  20.9779263   1.9845296
  22.9082441  20.4164064   1.3762900  23.1368773  21.3965769   2.4940297
  27.4119422  21.9364678   3.7805505  27.7088877  21.1972616   4.3375646
  27.6575885  22.6898082   4.3589466  29.2586968  37.0788065   2.0432394
  30.2436637  37.0228796   2.0825330  29.1109803  36.2779097   1.4870913
  36.1183225  36.3819844   5.0205927  35.9110383  35.4845884   4.6651132
  35.9125705  36.9427135   4.2436485  21.7072685  20.3111943  16.5503848
  21.1502538  19.5712868  16.8557394  22.5452815  20.0927245  17.0154113
  23.7589629  19.5739883  18.2355810  24.6429268  19.2238647  18.0314875
  23.3592391  18.8006486  18.6844443  22.2016866  36.3776005   0.6701227
  21.7427352  36.6097368   1.4875306  22.9410519  35.8535949   0.9981724
  32.2549809  19.0419897  18.3443235  32.1258669  18.5422139  19.1818193
  33.1911477  18.8438938  18.1429616  35.1657420  34.9658238  17.0626845
  34.4908506  34.9868972  16.3528962  35.5744837  35.8292348  16.9810376
  49.7954531  28.9673496   6.9070475  49.6652697  29.9372413   6.8434662
  49.0650037  28.6628860   6.3424473  48.6768530  28.2213302  10.6019674
  48.7752699  27.7587230  11.4582761  48.2642111  27.5327516  10.0570557
  40.8404198  27.8313449  12.0887018  40.8782072  26.9970357  12.5959988
  41.7248316  28.1863085  12.2532360  52.3403245  31.2626838   8.8560223
  51.9232435  30.5031414   9.2876248  52.5680557  31.8272199   9.6129295
  41.9707807  32.3602861  10.3102254  41.7433655  31.4361904  10.0772538
  42.9048983  32.2570249  10.5615969  38.6927430  25.7108708   5.7727817
  38.2846887  26.5622586   6.0070047  38.0592890  25.3950280   5.1038305
  39.0839967  27.9948873   8.2774549  39.3771467  27.0935935   8.5426503
  39.9079212  28.3795423   7.9502707  49.6138749  36.3454076   9.2775331
  50.0322482  35.6721050   8.7005529  49.2071940  35.7924482   9.9539223
  46.9747602  30.6814810  11.0331019  47.3809346  29.9345514  10.5584831
  47.7478136  30.9367770  11.5797958  55.7181902  22.1939145  11.8053400
  55.9771591  22.8354643  12.4992965  56.2530928  22.5014422  11.0530008
  50.1372565  25.0275393  11.1004582  50.3836097  24.0899352  11.2149069
  50.0560974  25.0800274  10.1296971  43.4874624  23.0824666   8.4414955
  43.5720480  23.9384647   7.9726058  43.0329754  22.5520409   7.7521458
  51.2542534  23.3380004   6.7189418  51.7467627  22.9490658   7.4799191
  51.9929293  23.7259615   6.2175683  39.9532397  25.5218197   9.0881465
  40.5966135  25.0736867   9.6706270  40.2122594  25.1333525   8.2266109
  44.9582704  26.9818755   8.6636701  45.7927206  26.5466255   8.9401850
  44.5707851  26.3077244   8.0658491  56.2106067  23.7197060  14.0752338
  55.4937188  24.3551854  13.8664490  56.2758600  23.8224278  15.0386503
  42.2098639  22.1234840  12.5256877  41.8984225  22.7169615  11.8158339
  41.5166538  22.2481215  13.1954832  49.2883336  31.5088636   5.9676052
  49.2280045  31.6540802   5.0173868  48.9269767  32.3516317   6.3155837
  44.8607248  29.7465234  12.5758935  44.2959468  30.4622451  12.9457182
  45.5693848  30.2578335  12.1350155  52.7127273  22.6892730   8.9233084
  52.2546952  22.1769313   9.6026329  53.2621728  23.2882552   9.4668897
  41.7586969  23.8591382  10.4148254  42.3786731  24.4210400  10.9344739
  42.3838643  23.5115840   9.7366736  43.2429816  31.7771116  13.5764204
  43.2468984  32.7451228  13.4295116  42.3110697  31.6665185  13.8604027
  39.0551006  31.4435476   4.2800142  38.9377788  31.8911717   3.4187719
  39.3749383  32.1773345   4.8437751  52.8510258  33.1831001  11.1065342
  51.8762605  33.1831660  11.2514927  53.0020647  34.1190648  10.8743785
  53.1838679  21.2404734  12.6142596  52.4866127  21.7995078  12.2380698
  53.9924880  21.5886500  12.1822380  45.9589427  19.2196029   9.9415970
  45.6604743  18.2904313   9.9093546  45.1563954  19.6526483  10.3048362
  50.9302508  34.8415794   7.3612265  51.3542792  33.9793937   7.1297914
  51.7214474  35.4239023   7.3156754  52.2339012  32.6302141   6.4422551
  52.0674143  31.9622997   5.7629678  52.3247235  32.0749401   7.2475851
  53.9586458  31.2340839  14.6646412  53.8947572  30.6011088  13.9162640
  54.0798041  32.0860507  14.2005719  48.2950437  28.1517649   4.6848632
  47.7082870  28.8707290   4.3805762  48.9690765  28.1236093   3.9797346
  48.4764412  26.5557586   1.3217588  49.1328101  26.8374651   1.9838718
  49.0025499  25.9853243   0.7449623  55.7343660  27.6528633  12.8374070
  55.0016100  28.3041122  12.8106077  56.2949222  27.9823435  12.1057858
  51.9295411  28.3645077   5.3424399  51.2394826  28.5752559   6.0167561
  52.5650147  27.8592421   5.8912761  51.6875441  26.4783111  14.6362774
  51.6507557  27.1384195  15.3580195  51.0154169  26.8359067  14.0275020
  43.4644519  28.9850712   7.4461342  43.1932933  28.6261209   6.5743919
  44.0375970  28.2690944   7.7936803  44.8881954  32.4655545  10.0953398
  44.8966664  32.2762089   9.1462307  45.6289562  31.9125343  10.4193923
  43.6684770  27.8317677  11.0107472  44.2339072  27.6759767  10.2244587
  44.1840905  28.5018947  11.5121097  50.2251772  33.3471258  11.6987239
  50.0441996  33.9997655  12.3959977  49.8258438  32.5274229  12.0584250
  44.9846609  32.4489994  15.6468798  44.3094283  32.9825530  16.1101025
  44.4315740  31.9897990  14.9878417  50.5214133  27.5309863   3.1480744
  51.0646505  27.9034851   3.8802994  51.0293440  27.8621201   2.3638747
  41.6834487  28.1667816  15.1127451  41.7480206  28.9770976  15.6578031
  40.7250188  28.1688478  14.9166154  48.4096055  34.0750196   6.6134725
  49.2482461  34.4129999   6.9763768  48.0583007  34.8398434   6.1400498
  42.9172645  34.0649330  16.5022108  42.8327590  34.3223063  15.5655550
  41.9803288  33.8979535  16.7546517  54.4493139  19.2425580   2.8752158
  53.5252487  19.4324669   3.1410973  54.7385638  20.1281613   2.5839114
  42.5500826  28.1490535   4.8982618  42.0634390  28.8109326   4.3641269
  42.0362979  27.3512395   4.7342801  55.5988846  33.7729204   1.4981732
  55.9282867  34.6763011   1.3759424  56.4082393  33.2303360   1.4374116
  38.4256899  30.4728045  13.8825632  38.1039604  30.4409396  12.9677468
  38.6538619  29.5355386  14.0650393  38.3290877  33.2829919  10.5837534
  39.2743786  33.1199821  10.7151028  38.1768402  33.9945841  11.2263248
  56.5551751  34.0235686  16.4624392  56.4053669  33.0587472  16.4076019
  55.6694700  34.3109742  16.7838712  47.4331791  33.4439618  15.0661839
  47.4381396  34.2592296  15.6116318  46.5567148  33.0673464  15.3191718
  48.1400330  37.0853762   4.9724916  47.9035819  37.1710714   4.0356626
  47.8944846  37.9532550   5.3396085  41.5409492  35.9661400   6.9532771
  41.7304165  35.6305887   7.8593085  40.9417207  35.2760262   6.6232707
  50.7278336  36.4776475   2.0581007  51.3153160  35.8655724   1.5629806
  50.9375517  36.2467179   2.9816244  50.7599687  36.3324580   4.8120261
  49.7948391  36.4773502   4.9201373  50.9302233  35.6629176   5.4947105
  53.6478446  25.3013897  16.7822540  52.8877481  25.6279546  16.2826286
  53.6430431  24.3503736  16.5506740  40.6933744  31.9147621  14.5450105
  40.8916130  31.5622122  15.4346354  39.8579693  31.4524434  14.3356703
  43.4544422  20.2017391  10.8283720  42.6401579  20.1310005  10.2876346
  43.1985845  20.9428679  11.4091750  48.2114801  19.8674263  14.1784866
  48.6753785  19.3899137  14.8973751  47.2688184  19.7577325  14.4157706
  51.2330188  23.7370956  14.9230550  50.5714906  23.6283401  15.6435478
  51.2538908  24.7057558  14.8007877  51.8755959  28.2616724   0.9743047
  51.6302763  28.3427751   0.0331818  52.7425412  28.7163605   0.9405544
  47.7262520  22.6402763   1.5200660  47.2664883  22.4795690   2.3681903
  47.3586605  21.9255634   0.9911517  43.4863264  25.2798652  11.9899410
  42.8770750  25.4030613  12.7427440  43.5685815  26.2019861  11.6611306
  43.5365217  25.3393007   6.9269328  42.5688619  25.2100129   6.8251083
  43.8431887  25.0467399   6.0408745  49.0453335  25.6976780   5.7242555
  48.7564452  26.5713236   5.3815165  49.7156277  25.4304334   5.0676537
  48.1838149  25.9745628  17.0474723  47.6988755  25.2080428  17.4198821
  49.0475753  25.8707940  17.5071696  49.9467173  25.1997486   8.3622278
  49.5827108  25.7148593   7.6142708  50.3014035  24.4422272   7.8508264
  41.1848307  25.5132013  13.6332151  41.5752670  25.9306287  14.4181572
  40.8254341  24.6799812  13.9872465  44.6808588  22.8078109   0.6026498
  44.4057900  22.5988630   1.5095666  43.8311400  22.6740837   0.1377388
  37.8414694  22.4767526   7.6135079  38.4667083  22.5118944   8.3645835
  38.3912099  22.2073092   6.8634637  38.8221613  23.3451071   2.9354275
  39.5435806  23.7656885   2.4284817  38.2940969  24.1239738   3.1951117
  49.1834492  26.7770613  12.9220942  49.5918145  26.1292404  12.3012243
  48.6772347  26.1676150  13.4978669  46.2955068  22.8584812   7.8368077
  45.3901357  22.8720035   8.2031342  46.8107033  22.4939301   8.5788033
  40.9451613  24.4820847   6.7148418  40.1244223  24.7790452   6.2571354
  41.0921058  23.5873235   6.3546873  44.3112125  24.4235773   4.4767836
  45.2818002  24.4695497   4.6071900  44.1493590  25.0493599   3.7365760
  50.5206551  22.2623312  11.0673222  50.0061232  22.2532619  11.9085437
  49.8720270  21.8811573  10.4559361  43.4142636  25.8074002   2.3057803
  42.7662844  25.3279523   1.7720603  44.1036458  26.0249063   1.6509282
  53.8345876  37.7700263  17.5794915  54.1294473  38.1436305  16.7316046
  54.5888236  37.9791669  18.1649312  41.4874953  30.3686869  16.8154370
  42.2358170  30.5665442  17.3921135  40.7297590  30.4411377  17.4305350
  47.2346450  25.7047990   9.7338050  48.0071105  25.2692063   9.3423217
  47.0105935  25.1051514  10.4692631  42.2184875  21.8733884   6.2926109
  41.6461964  21.0988107   6.4911658  42.8246746  21.5007936   5.6402175
  46.0876211  24.2157349  12.1760580  45.2413251  24.7029037  12.1991931
  46.5802173  24.5756546  12.9394396  46.5496443  30.2175171   3.8757325
  45.7956094  29.7519296   3.4577320  46.1853735  30.3906650   4.7794161
  53.7355114  29.5326918  12.5020266  54.2679109  30.0998623  11.9057780
  52.9385646  29.3474737  11.9606104  50.4532822  22.9481409   1.9312884
  49.4861795  22.9755060   1.7969662  50.6353978  23.7479762   2.4579483
  48.0846262  30.5563230  15.0091627  47.9823385  30.0722170  15.8389122
  47.7482895  31.4367703  15.2353046  51.0539571  24.8908925   3.8190868
  51.9424631  24.7600416   4.2059837  51.0900446  25.8142625   3.5040264
  41.8089060  29.6565290   9.5789977  42.3965833  29.5128342   8.8087629
  42.0749563  28.9245046  10.1574208  48.6908412  31.6854142   2.9687767
  48.3522359  32.5836459   3.1959209  47.9391511  31.1327416   3.2791105
  38.9001084  27.9697493  14.9478977  38.7947164  27.5670076  15.8326732
  38.2466569  27.4656505  14.4316323  45.8494238  27.5035895  17.1820839
  45.6093072  27.4121132  16.2557078  46.7416287  27.1125559  17.1926513
  50.2542019  33.0570885  15.0246029  49.2883752  33.1240285  14.9056646
  50.3371077  33.2987019  15.9711027  55.8986375  25.4298102   3.5718015
  55.4385573  25.3251019   2.7075998  56.0863300  26.3855726   3.4797640
  56.1774418  31.1514520  16.2352523  55.2505653  31.2521766  15.9219399
  56.6257297  30.9617468  15.3813194  54.4217387  33.9631336   3.9625261
  53.8333028  33.2331957   4.1950484  54.6806991  33.7426456   3.0425204
  51.5563268  28.8451225  10.7974819  50.5944155  28.7303877  10.6800670
  51.8909332  28.0643037  10.3124465  44.2267489  33.1401476   7.0460094
  44.4856944  34.0271122   6.7361651  43.2698663  33.1715213   6.9416588
  39.9753987  27.7544715   1.7967558  40.4031966  28.4589386   2.3303526
  39.0342006  27.8885616   2.0528515  45.2991298  30.7290724   6.2287686
  45.0669139  31.6198550   6.5608145  44.7100019  30.1686414   6.7669398
  46.0039881  34.9999545  12.9048334  46.6465693  35.7075514  12.7017086
  46.5427350  34.4104328  13.4609129  44.1603280  35.8925461   6.0164611
  43.2283708  36.0287962   6.2805956  44.5730116  36.7153921   6.3584131
  49.2862844  30.8785613  12.5889427  48.9077896  30.7033576  13.4819687
  49.9834805  30.2100041  12.5504372  51.5218987  31.9277212   1.8735485
  52.0981601  31.4756736   2.5199966  50.6648035  31.8675259   2.3146264
  52.2218130  35.3744172  14.9287927  51.4213238  34.9280851  14.5893725
  52.3051165  36.1322758  14.3126556  56.3752450  36.5420522   1.6743864
  56.9763234  37.2241877   2.0337975  55.5217630  36.9001337   2.0090800
  40.0988791  22.9155740  14.5528185  39.1752992  23.0382785  14.2503466
  40.0662246  22.0271309  14.9452988  52.8021205  30.6904848   4.0683951
  52.4433701  29.8873244   4.4966483  53.7608403  30.5027135   4.1227484
  40.0269562  34.4859821  12.7415006  40.3689071  33.6677727  13.1382543
  40.0829793  35.0979360  13.4879814  45.8752826  33.0559041   0.1745646
  46.0669256  32.2047843  -0.2432116  45.4005665  32.8073614   0.9935909
  44.6089359  32.6428115   2.6312908  45.0864104  32.1331697   3.3013638
  44.7497331  33.5622494   2.9561253  41.0671708  29.8290394   3.2641492
  40.3536704  30.3042982   3.7415148  41.4888897  30.5775750   2.7990257
  49.1939199  22.3568689  13.4415226  49.8580495  22.5776377  14.1184295
  48.8196527  21.5158934  13.7786543  49.8878140  21.9021667   4.7152537
  50.1502151  22.3166518   3.8756200  50.3416151  22.4719898   5.3717129
  47.5798140  34.1183704   3.3582963  46.7329597  34.5696857   3.5367748
  47.7964153  34.4535938   2.4672444  46.8901745  24.0044004   5.3927273
  47.6745745  24.5760524   5.5422044  46.7092859  23.6943289   6.3082802
  47.7667950  24.9556069  14.4285092  47.8603269  25.2964618  15.3436449
  48.1509383  24.0673835  14.5115609  47.6744706  20.8126917   5.9944099
  47.5953829  21.3922222   6.7722913  48.4897962  21.1826187   5.5789506
  45.0322688  35.2089994   3.4967106  45.0346554  36.0680060   3.0206737
  44.7078725  35.4804354   4.3842914  43.6151853  22.1143369   3.1164315
  43.6172181  22.9424412   3.6413145  44.5072923  21.7816110   3.3522723
  53.7030065  22.8042598  15.4893570  52.7558281  22.9768976  15.2937313
  54.0205401  22.5518737  14.6139139  52.3520129  26.5280420   9.3388924
  51.5108058  26.0768777   9.1493756  52.8328980  25.8501256   9.8631866
  41.9036086  32.1419885   1.8553879  42.7055841  32.5383116   2.2450895
  42.3229121  31.5825294   1.1666305  40.2387064  25.0772490   1.1705270
  40.1878206  26.0099560   1.4723075  39.5230191  25.0436539   0.5254400
  53.5129666  35.9448566  11.0349797  53.3793416  36.6261154  10.3404672
  54.4923515  35.9723444  11.1140451  40.9119995  19.9823403   9.7345301
  40.8093960  19.8791526   8.7644201  40.5489067  19.1356698  10.0669962
  39.8400328  33.8289426   5.6863733  39.0988240  34.1091601   6.2388923
  39.7875560  34.4650189   4.9367831  43.5007258  35.2864688  18.9488563
  44.4192791  35.1597042  19.2064373  43.4511729  34.8626494  18.0673519
  47.9248371  34.7376430   0.7127023  47.2015232  34.1437800   0.4117190
  48.6238550  34.5307655   0.0587704  50.2548529  33.7254715  17.6998537
  49.9044353  32.9018528  18.1112568  51.0079990  33.9422559  18.2841944
  52.3002728  34.6471365   0.7309902  52.6893259  33.7875502   0.9613491
  52.8720992  34.9521052  -0.0012766  39.1167935  30.2050987  18.2542836
  39.1493365  29.2682007  17.9851404  38.3938270  30.5429316  17.6814426
  43.3695999  30.2600407   0.5003160  43.8020499  29.7967899   1.2507899
  44.1159249  30.6327232   0.0239167  48.7090180  31.3033200   0.2271416
  48.6600759  31.5318427   1.1801721  49.2168685  30.4848434   0.2631547
  51.3737527  30.3498564  15.1914216  52.2662905  30.7286426  15.0790451
  50.8166495  31.1377017  15.0704207  39.8432026  27.5068926  17.7221134
  40.7010672  27.1055095  17.5443816  39.8159091  27.5201639  18.6984264
  44.5179845  28.8014644   2.5849061  43.9918092  28.3144775   3.2423976
  44.9275760  28.0653824   2.0771019  43.7196222  26.3300397  14.8811099
  43.1649693  27.1253411  15.0352009  44.5140240  26.7336162  14.4652263
  45.7370255  26.8575940   1.0480403  45.7679421  26.4179488   0.1831470
  46.6939518  26.8249607   1.2747656  49.0076963  29.1088669  18.4471258
  49.9064085  28.8171610  18.2459313  48.6566222  28.3448442  18.9210599
  44.3599772  23.9369721  16.0586877  44.4882588  23.2796730  15.3463256
  44.2241199  24.7633070  15.5442712  44.6805372  22.2568976  13.7336747
  45.2433766  22.7497858  13.1046560  43.8169853  22.2496193  13.2708243
  45.9243356  27.5693988  13.8995773  46.8729624  27.5615058  13.7138919
  45.6413688  28.4069297  13.4739681  50.4938572  25.4266349  18.4779875
  50.7431503  24.5515683  18.8031030  51.1765794  25.9904848  18.8610226
  51.9402947  28.2750852  16.8357732  51.6187933  29.0396087  16.3030652
  52.9121788  28.3885190  16.7379566  42.7736141  24.7083774  18.1916711
  41.9577784  24.4667527  17.7473949  43.4255779  24.5976394  17.4640204
  45.4024122  19.5796880  14.1481580  45.1323481  20.5116343  14.0052010
  44.6761361  19.0913647  13.7113263  46.7393965  23.7345800  17.6343734
  46.4040017  23.4411359  18.4991939  45.9109056  23.7434195  17.1158390
  49.2730916  23.0097498  16.6185115  48.4181239  23.1287211  17.0760915
  49.8055789  22.5452797  17.2988208  50.9800039  21.8093337  18.4942313
  50.9456483  20.8304373  18.4971672  50.7416452  22.0361585  19.4192329
  45.5729464  18.9804359  16.8179045  46.1589053  18.1996877  16.7566363
  45.4548964  19.1868315  15.8687459  46.0951374  20.5905241  18.9694010
  45.9553670  20.0811805  18.1410757  45.4553261  21.3271755  18.8694545
  45.4266182  37.5440294   2.0909997  46.4041304  37.4712062   2.0632564
  45.2488843  38.1635729   1.3792022  39.1276441  32.2819261   1.5783872
  40.1073875  32.3478242   1.5993258  38.9807297  31.6189368   0.8896668
  38.0627869  37.4866884   6.6215450  37.4278426  37.1013946   5.9778985
  38.2276538  36.7118549   7.2001146  38.6195867  35.3983608   8.3317367
  38.2096102  34.6440570   8.7824306  39.0545156  35.8322455   9.0912706
  56.1772938  36.3734876  11.4914418  56.2181344  36.3726348  12.4650747
  57.0532546  36.7015645  11.2421939  55.7537475  35.9084680  14.2619336
  55.1713953  35.2017747  13.9038130  56.1857315  35.3997467  14.9701973
  54.1277510  31.6720209  18.9669950  53.2818398  31.7387605  19.4515336
  54.6451144  32.4008950  19.3655069  55.5033107  29.9651810   4.3985405
  56.3010977  30.5251636   4.4704551  55.6452201  29.3381967   5.1426988
  55.9894700  28.0365446   6.2996710  55.1456425  27.6445323   6.6137598
  56.4973633  28.1413611   7.1313823  55.8688206  30.9115983  11.4075422
  56.4409484  30.2360797  10.9872090  56.0695048  31.7105542  10.8897634
  54.1140654  33.7791774  13.5271147  53.3363222  34.1521913  13.9815486
  53.7417193  33.5236961  12.6551648  56.2060242  28.0858876   2.5378597
  55.5891090  28.2159872   1.8020084  55.8946811  28.7737694   3.1651106
  54.8182596  25.6584053   1.1262758  54.4141580  26.2062162   0.4475717
  54.3570638  24.7985219   1.0016441  53.6045888  26.7581488   6.8883684
  53.5568367  25.8189914   6.6463999  53.2279272  26.7537635   7.7966415
  38.5796557  28.7413910  10.8994376  38.7478408  28.5594725   9.9505439
  39.4651472  28.5198090  11.2778029  54.6465547  28.6461065  16.6515419
  55.2414740  27.8669904  16.5640116  55.1969948  29.3638720  16.3069476
  56.1117860  26.3728547  16.6765856  55.2248242  25.9586516  16.7726521
  56.6779690  25.5976570  16.8781046  53.7732480  23.2399779   0.8086132
  54.3935267  22.5976053   1.2180394  52.9983917  22.6460958   0.7293857
  53.4820120  24.2498040   5.2003243  53.7253767  23.2932054   5.2360398
  54.2832449  24.6110885   4.7853721  53.8698439  24.6242225  10.6537763
  54.8347541  24.7834681  10.5287004  53.8163563  24.7861332  11.6165304
  54.1123323  25.4536258  13.3396200  53.3124441  25.8135816  13.7695198
  54.6541901  26.2616238  13.2139777  38.7174425  23.7222036  17.2387865
  39.1275997  23.7432012  16.3811416  37.9791974  23.0799867  17.0874054
  56.3206741  19.5944801  18.6798964  56.9455278  18.9464392  18.2871627
  56.3766187  20.3323996  18.0376097  54.0863081  21.5651155   5.2422611
  54.2747994  21.1394559   6.1053138  53.4197302  20.9420673   4.8815472
  39.4376026  22.3329690   9.8977562  39.9011475  21.4721399   9.9396637
  40.1611527  22.9416160  10.1269755  37.7143854  25.1819040  10.7593787
  38.3955439  25.1861054  10.0577116  38.0499150  25.8606996  11.3541131
  55.8331484  21.5659495  16.8640623  54.9991129  22.0640823  16.9738575
  55.5988467  21.0075739  16.0990835  55.7621747  21.5844473   1.8351743
  56.2194980  21.0817304   1.1479148  56.4871661  22.1174013   2.2178523
  38.2381778  21.4470577   4.8467927  37.2659616  21.5040761   4.8484237
  38.4882970  22.1502830   4.2156662  52.9991941  36.5248863   6.9796909
  53.6799701  36.4429669   6.2834393  53.4861919  36.9601129   7.6940219
  38.2652767  20.3216918  13.3277356  37.5050025  20.1071117  13.8940188
  37.8301446  20.8585456  12.6347317  40.3228080  33.5515069  17.3702376
  39.4733991  33.7767086  16.9441366  40.0505299  33.4828926  18.2958482
  43.3531042  34.5642001  13.6643760  43.0846122  35.4608265  13.3811233
  44.3094464  34.6294262  13.4638605  47.5072842  35.7736266  16.5324546
  47.6423511  35.4686155  17.4562566  48.3567767  36.2300525  16.3545261
  49.8001715  37.2066352  16.0201560  50.4882467  36.6159725  15.6783772
  50.2202895  37.5207198  16.8500080  54.8764844  19.6790773  14.9582944
  54.0937443  19.8217863  14.4005850  55.1194986  18.7550673  14.7173733
  40.5759059  37.6270222  13.7278359  39.7510934  38.0463194  13.3918204
  40.6428960  38.0651980  14.5973987  43.1462778  37.2341087  12.8973196
  42.2101092  37.3989313  13.1619898  43.2035562  37.7517633  12.0724991
  47.7715895  37.0582059  12.0366308  47.2911875  37.4912391  11.3082240
  47.8793956  37.7947737  12.6717716  50.1089859  35.8812316  13.0270959
  49.2793477  36.2261358  12.6437996  50.7275675  36.6042413  12.8498613
  52.6045949  37.4825972  13.1452343  52.6985599  38.4068960  12.8378879
  52.9406043  36.9772456  12.3718078  40.1256238  36.2865870  10.5570398
  40.0593688  35.7959853  11.4047330  40.9085868  35.8339915  10.1731184
  42.1976311  34.9474398   9.4145992  42.0716423  34.0132244   9.7049873
  43.1110712  35.1158433   9.7267922  44.8488303  35.3137923  10.3341163
  45.0054127  34.3784030  10.0943174  45.1026699  35.2782544  11.2762543
  48.1717197  21.1172242   9.1878427  47.5941310  20.3889449   9.4787672
  48.9776857  20.6458972   8.8987452  53.2747346  19.1671521   9.3114709
  53.9077559  19.7485808   8.8353654  52.4244616  19.6012370   9.1229023
  54.9969246  20.3859798   7.5674131  55.7332657  19.8081907   7.2765566
  55.4885011  21.2240031   7.7271631  40.6257426  19.7112388   6.9768354
  39.6997405  19.5512440   6.6942937  40.9967384  18.8082240   6.8657104
  39.2049637  19.4658704   3.0281950  39.8829869  20.0702178   2.6539298
  38.8150037  20.0471839   3.7142199  45.2426078  19.4381878   6.9876002
  46.0342667  19.8883696   6.6523705  45.3604391  19.5161071   7.9454874
  50.6087283  19.8414700   8.4557610  50.8677322  19.6132568   7.5550825
  50.2692867  18.9746464   8.7867346  52.0993070  19.8549083   4.2807542
  51.2854036  20.3639571   4.1453140  51.7264521  18.9706547   4.4918595
  39.4160622  35.6481311   3.7358562  38.6581787  35.4747885   3.1590457
  39.4224073  36.6259409   3.7350446  41.2745705  20.9922727   2.0037178
  41.7546842  20.4581070   1.3594358  42.0079546  21.4160587   2.4960095
  46.2794156  21.8723928   3.8057208  46.6340905  21.2155338   4.4322566
  46.4675190  22.6872544   4.3234874  48.1157484  37.1395764   1.9062870
  49.0985199  37.1010980   2.0029215  48.0057530  36.2675855   1.4577377
  54.9976363  36.3897074   5.0170690  54.7913747  35.4832105   4.6788426
  54.7636478  36.9321446   4.2365565  40.2742745  20.3658692  16.8710833
  39.9175903  19.4574416  16.9071115  41.2168511  20.1791445  17.0996007
  42.5808217  19.5513649  18.0144614  43.5056087  19.2966740  17.8606810
  42.2905062  18.8619688  18.6386869  41.0504874  36.3844840   0.6730104
  40.6095096  36.5998361   1.5050032  41.8087547  35.8717458   0.9747809
  51.1528809  19.0285103  18.3301655  51.0535218  18.5357795  19.1736974
  52.1086574  18.9094325  18.1462061  54.0636018  35.0607674  17.0180296
  53.3647505  34.9905847  16.3355601  53.9319100  35.9823371  17.3101464
  68.6655264  28.9770867   6.9058010  68.5199702  29.9439094   6.8366399
  67.9284005  28.6546616   6.3603884  67.5166304  28.2135118  10.6191496
  67.6352464  27.7296519  11.4591571  67.1014974  27.5275904  10.0666348
  59.6974251  27.7911213  12.0797509  59.7088109  26.9637922  12.6006789
  60.5413723  28.1768454  12.3507467  71.1916793  31.2735838   8.8546166
  70.7801534  30.5033594   9.2722412  71.4305208  31.8199580   9.6214636
  60.8188742  32.3801389  10.3430551  60.5843256  31.4593220  10.0927540
  61.7521596  32.2546274  10.5847068  57.5547015  25.7045126   5.7620244
  57.1503148  26.5470274   6.0344616  56.8998659  25.4031776   5.1084490
  57.9682662  27.9847440   8.2474466  58.2395268  27.0834033   8.5374212
  58.8004056  28.3364336   7.9081622  68.4519926  36.3148548   9.2887171
  68.8846597  35.6838971   8.6742255  68.1379829  35.7142609   9.9743963
  65.8348017  30.7101427  11.0231059  66.2061977  29.9378316  10.5597266
  66.6213055  30.9448125  11.5589805  74.6163730  22.1838118  11.8083267
  74.8613382  22.8518751  12.4801249  75.0780620  22.5231294  11.0236161
  69.0489164  24.9910326  11.1060386  69.2165395  24.0338646  11.2043281
  68.9295322  25.0577204  10.1393506  62.3189088  23.1147482   8.4189393
  62.4023170  23.9678796   7.9480806  61.8617107  22.5730946   7.7435370
  70.1005811  23.3516880   6.6935179  70.5735412  22.9496791   7.4603245
  70.8555817  23.7325454   6.2130918  58.8272815  25.5292380   9.0794441
  59.4559182  25.0779218   9.6779118  59.0945570  25.1252960   8.2284885
  63.8238023  26.9984009   8.6503712  64.6490953  26.5579291   8.9493149
  63.4348492  26.3118090   8.0678226  75.1268492  23.7557610  14.0460178
  74.4021855  24.3672109  13.7935637  74.9832633  23.7088022  15.0027123
  61.0732818  22.1377094  12.5302604  60.7471456  22.7238382  11.8243960
  60.3769366  22.2639328  13.2080600  68.1319572  31.5142125   5.9748527
  68.0753287  31.6465458   5.0229426  67.7659200  32.3568972   6.3148169
  63.7284670  29.7682992  12.5689805  63.1440811  30.4649429  12.9398455
  64.4212914  30.2922621  12.1207852  71.5936375  22.7158264   8.8586466
  71.2026702  22.0204948   9.4053065  72.0630561  23.2660892   9.5139739
  60.6073739  23.8697027  10.4108616  61.2323942  24.4046898  10.9522664
  61.2406078  23.5022144   9.7507551  62.0986300  31.7904666  13.5991304
  62.0426033  32.7510191  13.4274807  61.1843357  31.6277982  13.9144441
  57.9360817  31.4517515   4.2753944  57.7949363  31.9091191   3.4241029
  58.2513797  32.1751408   4.8483419  71.6873669  33.1785903  11.1118118
  70.7113941  33.2002145  11.2360446  71.8675591  34.1103818  10.8801613
  72.0442539  21.3325053  12.6908775  71.3027252  21.7750067  12.2427196
  72.8195737  21.6423563  12.1797137  69.7727267  34.8540178   7.3506272
  70.1942928  33.9880447   7.1250204  70.5680709  35.4312896   7.3000254
  71.0715008  32.6408552   6.4460963  70.9248141  31.9674093   5.7677837
  71.1711738  32.0884601   7.2528524  72.8101195  31.2057583  14.6771972
  72.7532625  30.5922345  13.9122377  72.9222699  32.0706963  14.2305546
  67.1547929  28.1610115   4.6822900  66.5683264  28.8735209   4.3665550
  67.8293227  28.1175567   3.9786552  67.3433338  26.5973434   1.3115209
  68.0034544  26.8362018   1.9865488  67.8380233  25.9765385   0.7578235
  74.5987581  27.6707206  12.8530615  73.8565090  28.3113312  12.8093540
  75.1529061  27.9931880  12.1117826  70.7960748  28.3709403   5.3428504
  70.1012305  28.5754948   6.0145843  71.4228218  27.8535780   5.8903761
  70.5615591  26.5181425  14.5950856  70.4876148  27.2226949  15.2631840
  69.8597654  26.7868755  13.9683836  62.3351310  28.9935150   7.4445712
  62.0594641  28.6206505   6.5805583  62.8960185  28.2725759   7.8059583
  63.7664516  32.5072409  10.0927363  63.7346010  32.2736852   9.1535231
  64.4952640  31.9360569  10.4147525  62.5492855  27.8171810  11.0144152
  63.1121595  27.6479845  10.2301705  63.0667275  28.4834576  11.5138261
  69.0456466  33.3694280  11.6827108  68.9070167  33.9877644  12.4197033
  68.6816796  32.5293033  12.0341677  63.7988526  32.2661993  15.7252629
  63.1703603  32.8590874  16.1875196  63.2335333  31.9494901  14.9903793
  69.3827919  27.5294028   3.1537394  69.9284033  27.9005130   3.8847979
  69.8864101  27.8615152   2.3676889  60.5990893  28.3214416  15.0311330
  60.6206103  29.0178074  15.7137895  59.6340531  28.2118859  14.9210896
  67.2487781  34.0915107   6.6177723  68.0997104  34.4086337   6.9707176
  66.9236008  34.8555272   6.1253726  61.7977998  34.0892732  16.4700394
  61.7056117  34.2669728  15.5167788  60.8663396  33.9261887  16.7436034
  73.2957921  19.2374717   2.8724119  72.3692682  19.4066047   3.1476712
  73.5621658  20.1296962   2.5834438  61.4176635  28.1551742   4.8919963
  60.9089359  28.7937396   4.3514520  60.9141960  27.3436111   4.7676900
  74.4529758  33.7763357   1.4829025  74.7876451  34.6810182   1.3823350
  75.2638643  33.2342229   1.4326652  57.3380117  30.5120424  13.8634464
  56.8426411  30.5142377  13.0213798  57.5089251  29.5559827  14.0109055
  57.2339817  33.3790990  10.4268096  58.1342883  33.0753604  10.6044976
  57.0628303  33.9552596  11.1852262  75.4033096  33.9964139  16.5279959
  75.2346720  33.0389328  16.4385628  74.5135880  34.3044770  16.8099925
  66.2106061  33.4563169  15.1164985  66.2225727  34.2625245  15.6737630
  65.3531073  33.0557038  15.3819014  66.9685595  37.0707534   4.9795635
  66.7642521  37.1530960   4.0356608  66.7640900  37.9572902   5.3261319
  60.3984276  35.9628115   6.9585969  60.5654125  35.6045932   7.8595393
  59.8349435  35.2593544   6.5849294  69.5618313  36.4667225   2.0542926
  70.1545078  35.8653086   1.5521946  69.7892697  36.2412666   2.9749509
  69.6025302  36.3346338   4.8081021  68.6372544  36.4540777   4.9313779
  69.8042110  35.6747428   5.4921477  72.4312549  25.3073944  16.7771250
  71.7672593  25.6300642  16.1493852  72.4808134  24.3629764  16.5310127
  59.5732874  31.9156445  14.6524685  59.8034382  31.4858784  15.5035145
  58.7686969  31.4168606  14.3969602  62.0858488  20.1653723  10.8919896
  61.2874943  20.1655977  10.3360256  61.9068993  20.9246865  11.4754812
  67.0988634  20.0776053  14.3382005  67.4563844  19.4028056  14.9401166
  66.1697443  19.7847069  14.2125904  70.1702082  23.7659249  15.0589504
  69.4340068  23.6513270  15.7025925  70.0797313  24.6992189  14.7969142
  70.7237665  28.2785381   0.9754141  70.4737272  28.3397813   0.0344687
  71.5922699  28.7289561   0.9307479  66.5965614  22.6388341   1.5347961
  66.1310299  22.4754801   2.3801585  66.2556994  21.9083892   1.0099660
  62.3305516  25.2662307  12.0145384  61.7011191  25.3678342  12.7551856
  62.4070943  26.1917459  11.6966365  62.3844319  25.3784026   6.9047714
  61.4193461  25.2223204   6.8167507  62.6929328  25.0618862   6.0283798
  67.8913070  25.6957881   5.7268166  67.6060740  26.5672832   5.3788907
  68.5591880  25.4171204   5.0740052  67.0007169  25.9660936  17.0378409
  66.4954364  25.1872578  17.3651738  67.8559850  25.8128809  17.4796949
  68.8503764  25.2192638   8.3631820  68.4294530  25.7013469   7.6243569
  69.1788395  24.4455874   7.8596353  60.0637833  25.4760450  13.6714139
  60.3654339  25.7932709  14.5355609  59.7020620  24.5960099  13.9020714
  63.5333427  22.8070965   0.5966728  63.2594547  22.6008078   1.5061058
  62.6877099  22.6656235   0.1296758  56.7260112  22.4657059   7.5760098
  57.2715097  22.5513171   8.3867247  57.3647386  22.1823357   6.9105278
  57.6545655  23.3451310   2.9276252  58.3931217  23.7697084   2.4495302
  57.1401153  24.1267267   3.2094175  68.1342199  26.7593740  12.9375941
  68.4984821  26.1074119  12.2929203  67.5650249  26.1630202  13.4710821
  65.1059529  22.8968990   7.9266944  64.1558264  22.8617753   8.1490718
  65.4834930  22.4706963   8.7102368  59.8165720  24.4848281   6.6985554
  58.9869040  24.7669848   6.2494320  59.9722395  23.5855229   6.3517956
  63.1570334  24.4298061   4.4658728  64.1238138  24.4547014   4.6330697
  63.0333546  25.0654621   3.7290658  69.3602684  22.1596480  11.1512710
  68.7578859  22.2152703  11.9255315  68.8834818  21.5102494  10.6056136
  62.2936147  25.8383406   2.2825527  61.6490513  25.2948471   1.8105851
  62.9586973  26.0144264   1.5933571  72.7072170  37.7761977  17.5519928
  72.9894674  38.1668325  16.7032247  73.4711672  37.9938917  18.1222299
  60.3886427  30.4536963  16.9353885  61.0495905  30.4329182  17.6548687
  59.5651648  30.3583471  17.4560150  66.0825602  25.7714799   9.7599138
  66.7775531  25.1986762   9.4082881  65.7454040  25.2282261  10.5106475
  61.0675346  21.8796886   6.2678984  60.4961385  21.1094518   6.4878705
  61.7874820  21.4462607   5.7922193  65.0372217  24.4568413  11.9629782
  64.1005986  24.6859287  12.1198432  65.4475632  24.5952929  12.8364007
  65.3912661  30.2336208   3.8612295  64.6461895  29.7466044   3.4514616
  65.0340694  30.3922209   4.7704627  72.5903606  29.5307770  12.4962158
  73.1226923  30.1008485  11.9018813  71.7952132  29.3441468  11.9517739
  69.3323912  23.0136585   1.8187272  68.3573230  22.9814286   1.7690667
  69.5036387  23.7637303   2.4171787  66.9693155  30.5732365  15.0184283
  66.9236090  30.0748071  15.8441418  66.6374314  31.4475265  15.2687511
  69.9100827  24.8757364   3.8017914  70.7894043  24.7460065   4.2095180
  69.9458374  25.8041138   3.5030439  60.6971672  29.7049739   9.6031891
  61.2786384  29.5051232   8.8415889  60.8781569  28.9480399  10.1840781
  67.5415431  31.6869669   2.9617357  67.2081506  32.5841676   3.1973398
  66.7893170  31.1338160   3.2708949  57.7810070  28.0053071  14.9631926
  57.7487926  27.6190093  15.8617909  57.1033346  27.4743854  14.5108511
  64.8055573  27.6785292  17.1142022  64.2553250  27.2785887  16.4225349
  65.6474802  27.1905078  16.9862757  69.0942611  33.0568875  15.0119677
  68.1310517  33.1292408  14.8984139  69.1871914  33.2993408  15.9575502
  74.7659159  25.4244656   3.5649364  74.2999600  25.3184862   2.7043322
  74.9448706  26.3820848   3.4759853  75.0265263  31.1296817  16.2431035
  74.1065390  31.2431094  15.9144990  75.4860614  30.9539290  15.3914259
  73.2519891  33.9688403   3.9379060  72.6984681  33.2158384   4.1824366
  73.5293437  33.7415110   3.0252837  70.4045827  28.8340119  10.8015069
  69.4449458  28.7088448  10.6759780  70.7472198  28.0539081  10.3192251
  63.0710383  33.1482681   7.0764925  63.3217713  34.0248337   6.7360224
  62.1244489  33.1279428   6.8995607  58.8270872  27.7464845   1.7989454
  59.2551118  28.4486783   2.3355716  57.8856477  27.8775828   2.0569868
  64.1557343  30.7419924   6.2224116  63.9249886  31.6185668   6.5867256
  63.5825752  30.1581913   6.7550155  64.8617717  35.0138780  12.9242677
  65.5365355  35.6822023  12.6898790  65.3905437  34.4040352  13.4703182
  63.0070410  35.9152149   6.0080495  62.0747694  36.0294559   6.2813087
  63.4091669  36.7388860   6.3545529  68.1511067  30.8892625  12.5791238
  67.7779419  30.6989071  13.4705656  68.8089160  30.1851119  12.4963362
  70.3728424  31.9314932   1.8750981  70.9551283  31.4770149   2.5146787
  69.5174082  31.8534173   2.3165574  71.0931556  35.3801467  14.9340530
  70.2896015  34.9469926  14.5867439  71.1874726  36.1405790  14.3209995
  75.2289558  36.5378141   1.6773625  75.8401038  37.2099032   2.0424925
  74.3799736  36.9040257   2.0136226  59.0880218  22.8430004  14.3247082
  58.1256210  22.9771737  14.2651568  59.1531927  22.1549888  15.0070394
  71.6630851  30.6966275   4.0691232  71.3014728  29.8933456   4.4958319
  72.6207892  30.5033143   4.1223963  58.8889855  34.4582975  12.7642572
  59.2050580  33.5614210  12.9592682  58.9468990  34.8555207  13.6406357
  64.7310634  33.0507636   0.1913128  64.9234943  32.1975856  -0.2219598
  64.2348120  32.8006495   0.9974324  63.4569955  32.6501583   2.6477364
  63.9432450  32.1182671   3.2945508  63.6175076  33.5613120   2.9828863
  59.9241786  29.8240647   3.2494638  59.2117087  30.2986713   3.7295590
  60.3569122  30.5722465   2.7973610  67.9891498  22.4984100  13.5367883
  68.7294769  22.5129037  14.1600236  67.5725127  21.6292342  13.7568151
  68.7979805  21.8998352   4.6956786  69.0605837  22.3557004   3.8818874
  69.2129074  22.4617966   5.3849986  66.4469331  34.1316777   3.3477070
  65.5948372  34.5722832   3.5278990  66.6533694  34.4557593   2.4519512
  65.7138743  24.0030068   5.4323310  66.5066155  24.5625232   5.5784528
  65.5641588  23.6571717   6.3420030  66.6470276  24.9505365  14.3507588
  66.7089766  25.1772704  15.2980803  67.0060878  24.0418200  14.3231759
  66.5472836  20.7848667   5.9109182  66.5621725  21.1100427   6.8275580
  67.3742146  21.1811768   5.5543667  63.9011181  35.2219023   3.4992887
  63.8963772  36.0827336   3.0286500  63.5708292  35.4840010   4.3870291
  62.4667401  22.1226343   3.0927977  62.4551008  22.9300152   3.6491250
  63.3498783  21.7798390   3.3486449  72.6349661  22.7958821  15.4288882
  71.6781013  23.0149699  15.3413820  72.7824126  22.4141228  14.5520129
  71.2153755  26.5272497   9.3488232  70.3709585  26.0855782   9.1379634
  71.6793672  25.8312165   9.8634004  60.7597906  32.1841717   1.8618134
  61.5731972  32.5510764   2.2568016  61.1747008  31.5942641   1.1925210
  59.0950992  25.0674770   1.1826069  59.0622371  25.9991521   1.4916714
  58.3779024  25.0568013   0.5396460  72.3792941  35.9192374  11.0258688
  72.2626962  36.6071969  10.3350339  73.3583954  35.9441847  11.1252875
  59.5920954  20.0222146   9.7154819  59.5927078  19.8716981   8.7493144
  59.3259815  19.1470123  10.0654578  58.7600384  33.9084005   5.7302477
  57.9681970  34.1088019   6.2474008  58.6610066  34.5060739   4.9561271
  58.1078309  36.7238741  17.4316912  58.7694505  36.4459337  18.1016887
  57.7459274  35.8578274  17.1759388  62.4768663  35.3317678  18.8519966
  63.2752324  34.8639238  19.1356986  62.3138657  34.9009227  17.9873523
  66.7635674  34.7641574   0.6836673  66.0534988  34.1420530   0.4082632
  67.4917776  34.4948943   0.0829252  69.1025051  33.7114723  17.6885809
  68.7860661  32.8906756  18.1321408  69.8476842  33.9767254  18.2613690
  71.1333188  34.6417468   0.7131839  71.5429470  33.7994095   0.9710634
  71.7225363  34.9575047  -0.0010861  57.9497589  30.3253587  18.2348583
  57.9405523  29.3533714  18.1709966  57.2204101  30.5750800  17.6286727
  62.2260507  30.3233935   0.5555938  62.6568314  29.8210104   1.2809127
  62.9631391  30.5361893  -0.0218945  64.4787622  30.4132450  17.7470901
  64.3137244  30.7914170  16.8641004  64.6689616  29.4700977  17.5434648
  67.5601136  31.2943024   0.2238824  67.5169546  31.5124485   1.1797588
  68.0703522  30.4762529   0.2479288  70.2356460  30.3304133  15.2526862
  71.1294111  30.6939525  15.1008239  69.6824348  31.1093621  15.0739750
  58.8739748  27.5271777  17.7134320  59.5921316  26.8878322  17.5909458
  58.8700132  27.6097733  18.6903788  63.3759241  28.7908986   2.5663379
  62.8484980  28.3046990   3.2246754  63.7723917  28.0540717   2.0509632
  62.6590680  26.4264518  15.0148074  62.0273956  27.1763401  15.0403305
  63.4013489  26.8061624  14.4964032  64.6141081  26.8896699   0.9513992
  64.6911094  26.2523561   0.2172937  65.5582684  26.9029604   1.2278426
  67.8574419  29.0636234  18.4649920  68.6503170  28.6604130  18.0922622
  67.4901718  28.3268445  18.9906099  63.2635505  23.9584183  16.1242980
  63.3056680  23.2748961  15.4221846  63.0624888  24.7636107  15.6023259
  63.5138319  22.3527135  13.7902031  64.1054384  22.5263501  13.0445542
  62.6496268  22.2426992  13.3415962  64.8099985  27.6074720  13.8839790
  65.7346968  27.5245518  13.6256015  64.5310851  28.4304811  13.4314216
  69.2945134  25.4098722  18.7152446  69.5021737  24.4627503  18.7218039
  70.1731820  25.8055106  18.6340083  70.7463999  28.3007348  16.9650672
  70.4453258  29.0538461  16.4036979  71.7181341  28.3748259  16.8362463
  61.2847303  25.0895563  17.9342966  60.7066996  24.3038273  17.9563793
  62.0308074  24.7619148  17.4019202  64.3978988  19.5261544  13.9258960
  64.0677058  20.4282449  14.0715546  63.5831809  19.0542532  13.6839391
  65.5698127  23.7586536  17.6608705  65.0742769  23.5810014  18.4902897
  64.8102700  23.7268470  17.0399387  68.1932808  23.1664102  16.7785375
  67.2731690  23.1320567  17.1075423  68.6550227  22.5455493  17.3752729
  69.9388668  21.8291452  18.5669878  69.8628883  20.8520016  18.5113246
  69.6654964  22.0104966  19.4912178  59.6485988  22.7963031  17.8835661
  59.8439937  21.9728486  17.3930329  59.7517323  22.4693192  18.8000063
  64.2863666  37.5760387   2.1082705  65.2632176  37.4885025   2.0806426
  64.1140428  38.1387159   1.3500829  57.9913502  32.3127538   1.5678797
  58.9725503  32.3593170   1.5978591  57.8382735  31.5992301   0.9325906
  56.9200669  37.4849167   6.6324446  56.2861209  37.0976185   5.9871560
  57.0750066  36.7079461   7.2135980  57.4467309  35.4118979   8.3559952
  57.0732326  34.6124510   8.7703070  57.8741476  35.8098159   9.1339642
  75.0340950  36.3418188  11.4721243  75.0604704  36.4710303  12.4376035
  75.8552117  36.7742642  11.1957697  74.5317828  35.9367043  14.2604880
  74.0158439  35.1773516  13.9147259  75.0936435  35.4739792  14.9015532
  73.0082995  31.6704509  18.9930142  72.1651576  31.7432358  19.4808789
  73.5203018  32.4159061  19.3654065  74.3644450  29.9701563   4.3983995
  75.1636442  30.5278784   4.4756979  74.5008667  29.3411833   5.1418167
  74.8413767  28.0333845   6.2952175  73.9980456  27.6385439   6.6085036
  75.3465367  28.1434812   7.1275890  74.7332733  30.9140402  11.4168561
  75.2986791  30.2512532  10.9720603  74.9674497  31.7372783  10.9484148
  72.9565684  33.7321377  13.5477055  72.1895048  34.1539232  13.9758948
  72.6003857  33.4993664  12.6631896  75.0627044  28.0865304   2.5395953
  74.4406891  28.2149091   1.8078460  74.7541200  28.7741941   3.1685779
  73.6836410  25.6533923   1.1170221  73.2425244  26.2077149   0.4671878
  73.2231353  24.7918920   0.9981317  72.4606631  26.7496603   6.8909113
  72.4004031  25.8118252   6.6451573  72.0780042  26.7443835   7.7968979
  57.4346884  28.7270408  10.8760078  57.6043885  28.5331085   9.9307907
  58.3038698  28.4732408  11.2696739  73.4655680  28.6349867  16.6828306
  74.0682961  27.8655336  16.5732506  73.9820434  29.3572937  16.2955501
  74.9229657  26.3615195  16.6895787  74.0303229  25.9585975  16.7643896
  75.4754621  25.5739516  16.8852405  72.6258655  23.2427344   0.7933727
  73.2288694  22.5851462   1.2042446  71.8253654  22.6802736   0.7422311
  72.3377958  24.2464681   5.1917253  72.5674804  23.2867085   5.2328011
  73.1461562  24.5955835   4.7819677  72.7359837  24.6117708  10.6694871
  73.6982584  24.7751873  10.5437755  72.6730962  24.7755265  11.6299017
  72.9952181  25.4597612  13.3532420  72.1676419  25.8137203  13.7327076
  73.5193242  26.2766369  13.2148682  57.3010395  23.9156122  16.9564024
  58.1981572  23.6585855  17.2629860  56.8279014  23.0718443  17.1045814
  75.2339256  19.6234273  18.7091111  75.8164983  18.9629229  18.2801260
  75.2229353  20.3441903  18.0432678  72.9353995  21.5570479   5.2262170
  73.1025172  21.1425894   6.0997413  72.2596465  20.9393253   4.8716906
  58.2402113  22.4000250   9.8852763  58.6676339  21.5173435   9.9326583
  58.9853533  22.9700729  10.1445711  56.5366101  25.2344330  10.6918077
  57.2639431  25.2312797  10.0391105  56.8853531  25.8233664  11.3690396
  74.6923224  21.5371702  16.8604941  73.8654536  22.0538577  16.9421914
  74.4638241  20.9905311  16.0835337  74.6148328  21.5947620   1.8303347
  75.0605609  21.0683175   1.1535542  75.3498436  22.1163912   2.2080256
  57.0793760  21.3637873   4.7559472  56.1233808  21.5034206   4.8728780
  57.3415027  22.1278143   4.2070045  71.8255136  36.5423912   6.9560236
  72.5283058  36.4583065   6.2811434  72.3012888  36.9427655   7.6998918
  57.0690023  20.1816322  13.2091741  56.3795193  20.1038360  13.8875565
  56.6505959  20.8049418  12.5852614  59.1919534  33.7762793  17.4193583
  58.3149225  33.7085516  16.9979234  59.0449827  33.3062312  18.2507366
  62.2018773  34.5764697  13.6576136  61.9483280  35.4660909  13.3481398
  63.1604998  34.6141199  13.4608370  66.3448629  35.8375388  16.5724030
  66.5056635  35.5177070  17.4870119  67.2046971  36.2624119  16.3708455
  68.6570591  37.2298149  15.9988058  69.3457918  36.6500008  15.6389828
  69.0884924  37.5379878  16.8260416  73.7430759  19.6637208  14.9427492
  72.9416072  19.7895907  14.4025422  73.9726063  18.7353705  14.7081161
  59.4431689  37.7450490  13.6863574  58.6507034  38.2336846  13.3731088
  59.2581184  37.6994603  14.6306611  61.9939244  37.2622027  12.8776494
  61.0592667  37.4202922  13.1510252  62.0311256  37.7580359  12.0416297
  66.6287411  37.0420335  12.0623256  66.2316014  37.4928426  11.2996024
  66.7870086  37.7753144  12.6906630  68.9702102  35.8611762  13.0645998
  68.1729721  36.2303790  12.6428058  69.6414491  36.5398374  12.8743616
  71.3377202  37.4362537  13.0834772  71.5116492  38.3705862  12.8315153
  71.7628642  36.9544683  12.3403016  58.9625271  36.2747261  10.6282366
  58.9289956  35.7478138  11.4581190  59.7212864  35.8217398  10.1952168
  61.0368165  34.9627765   9.4460053  60.9033736  34.0195625   9.7065006
  61.9648633  35.0949586   9.7259479  63.7336028  35.3304085  10.3426350
  63.8739537  34.4012827  10.0620858  63.9979847  35.2449484  11.2788959
  72.2951502  19.1181180   9.3597775  72.8327430  19.7348885   8.8190672
  71.3800296  19.3921356   9.1062708  73.8707114  20.4087608   7.5479626
  74.6041348  19.8298449   7.2563700  74.3541554  21.2505233   7.7047044
  59.4807682  19.7301945   6.9361868  58.5558537  19.5330295   6.6788382
  59.8810237  18.8362496   6.8556819  58.0243608  19.4826852   2.9548662
  58.7571247  20.0581484   2.6390927  57.6647133  20.0498057   3.6752556
  64.0667701  19.3963680   7.0797955  64.9376672  19.7415469   6.8339975
  64.1756681  19.3396798   8.0425841  69.8308701  19.7851756   8.5400577
  69.5689925  19.5846881   7.6335448  68.9941885  19.5580611   9.0027574
  70.9477165  19.8424438   4.2715115  70.1275454  20.3583254   4.2114084
  70.5821981  18.9620987   4.5148231  58.2755779  35.6515695   3.7031855
  57.5028631  35.4519295   3.1542328  58.2428905  36.6276604   3.7179631
  60.1418818  20.9673280   2.0148887  60.6588994  20.5549805   1.3118467
  60.8493119  21.4013694   2.5371659  65.1247604  21.8795853   3.8047543
  65.4820072  21.2219851   4.4355817  65.3045881  22.6867738   4.3364480
  66.9655408  37.1531841   1.8796859  67.9490464  37.1189489   1.9811552
  66.8602893  36.2651111   1.4625408  73.8341756  36.3876927   5.0130159
  73.6282989  35.4838429   4.6679607  73.6223231  36.9357300   4.2311610
  59.7519348  20.2549894  16.6219935  59.2775569  19.5099871  17.0253957
  60.6384927  20.1553123  17.0440003  59.9277917  36.4145551   0.7139127
  59.4466288  36.5233523   1.5446925  60.6423909  35.8217891   0.9752809
  70.0279536  19.0635683  18.3558963  69.9050084  18.5544318  19.1870976
  70.9710749  18.8929735  18.1586547  72.8726770  35.0426285  17.0759241
  72.2264775  34.9977260  16.3406926  72.8236878  35.9947816  17.2898815
  86.8405347  28.6304627   6.8903048  87.3704241  29.4039669   7.1379757
  86.3588729  28.9911945   6.1428755  85.9400973  28.3405787  10.6336579
  86.6588476  27.8970815  11.0920458  86.0278401  27.9712124   9.7423068
  78.5739949  27.8112838  12.0752936  78.5997945  26.9865778  12.5963620
  79.4363595  28.1909392  12.2904413  79.6752032  32.3697796  10.3274240
  79.4541916  31.4427756  10.0962328  80.6243301  32.2780714  10.5288349
  76.4152304  25.7140332   5.7611985  76.0027273  26.5548532   6.0282514
  75.7589582  25.4009141   5.1141323  76.8221359  27.9925481   8.2486474
  77.1004787  27.0906874   8.5275045  77.6560089  28.3685078   7.9401440
  86.6330590  36.2861930   9.0261985  87.5272889  36.0748871   8.6873991
  86.6224138  35.8307698   9.8748643  84.4750975  30.6934472  10.9619974
  84.8423104  29.8325449  10.6667544  85.2726474  31.0118894  11.4384476
  87.4306391  24.3194166  11.4069960  86.6179133  24.1204636  11.9641410
  87.3481994  23.7635178  10.6659876  81.1461553  23.0902520   8.4607225
  81.2780085  23.9378927   7.9874842  80.7085183  22.5650279   7.7573300
  77.6792013  25.5329251   9.0887366  78.3084805  25.0783449   9.6816226
  77.9345557  25.1290170   8.2333155  82.6359142  26.9952705   8.6273492
  83.4381907  26.5171988   8.9396460  82.2381310  26.3191490   8.0368807
  79.9329402  22.0967869  12.4999713  79.6177695  22.6965513  11.7973424
  79.2232458  22.2211997  13.1647507  86.8920656  31.5130746   5.9818094
  87.0132623  31.6874219   5.0454010  86.6867886  32.4055178   6.3293103
  82.5283343  29.7616792  12.6222486  81.9648536  30.4903247  12.9652461
  83.2056988  30.2559344  12.1150245  79.4636499  23.8742804  10.4370474
  80.0932214  24.4277885  10.9500304  80.0762730  23.5241230   9.7470449
  80.9504033  31.8090405  13.5970249  80.9334044  32.7708581  13.4143792
  80.0246687  31.6868044  13.8974573  76.7953817  31.4535720   4.2839032
  76.6551146  31.9222156   3.4394756  77.1073648  32.1749156   4.8661087
  83.6315503  19.2308444   9.9795495  83.3646149  18.2952916   9.8991808
  82.8033652  19.6277179  10.3304802  86.1918168  28.2174392   4.0202028
  85.4027197  28.7995841   3.9715505  86.9020920  28.8609675   3.9693227
  86.1246083  26.5754260   1.1885537  86.4683422  26.5749568   2.0867754
  86.4640877  25.7525646   0.8052891  81.1648636  28.9871333   7.4442459
  80.9156313  28.6157997   6.5720207  81.7425099  28.2807792   7.8089128
  82.5325962  32.4919660  10.0641457  82.5686944  32.2777431   9.1218445
  83.2464692  31.9183592  10.4201912  81.4178290  27.8169840  11.0168253
  81.9759130  27.6736354  10.2229947  81.9217582  28.4970046  11.5118879
  87.3422752  33.5975123  11.9743247  87.6274809  33.9219966  12.8372063
  87.0959926  32.6685517  12.1674089  82.5718478  32.1741728  15.8039127
  81.9674003  32.8310015  16.2123999  82.0447534  31.9180130  15.0193025
  79.4293314  28.2170900  15.1024240  79.4799948  28.9802452  15.7107606
  78.4657148  28.1963475  14.9316832  86.3355679  34.2674265   6.5833096
  86.3446771  34.7274494   7.4331465  85.9506266  34.9403566   6.0036927
  80.6606692  34.0861991  16.4552533  80.5961739  34.3221563  15.5109166
  79.7186020  33.9472270  16.7021899  80.2917053  28.1423974   4.8660207
  79.7761779  28.7952830   4.3487155  79.7569091  27.3472229   4.7686118
  76.1773034  30.4982041  13.8700273  75.6958877  30.5393304  13.0194830
  76.3524677  29.5398109  13.9729540  76.0867496  33.3510728  10.4803276
  77.0087299  33.1002249  10.6305578  75.9421692  33.9894897  11.1955480
  84.9239539  33.4185559  15.0481942  85.0201264  34.1971102  15.6309901
  84.1066160  33.0074824  15.3967274  85.5177257  37.1282367   4.9984769
  85.6126482  37.2688548   4.0511954  85.6021213  38.0204893   5.3763623
  79.2412711  35.9628635   6.9583555  79.4374287  35.6283266   7.8636823
  78.6723785  35.2505051   6.6195013  78.4292838  31.8943504  14.6363888
  78.6537987  31.4754764  15.4922970  77.6163438  31.4095075  14.3841420
  81.1545097  20.1950781  10.8366252  80.3409496  20.1268953  10.2941221
  80.8920341  20.9346221  11.4194131  85.8564905  19.9265690  14.1490352
  86.2126962  19.4236846  14.9101088  84.8891659  19.7989058  14.2657030
  85.3946939  22.6837266   1.5222009  84.9927564  22.4563899   2.3819812
  85.0980543  21.9465919   0.9846711  81.2132337  25.2820721  12.0219296
  80.5328104  25.3932129  12.7183246  81.2861783  26.2008528  11.6796319
  81.2276882  25.3399537   6.9224714  80.2584919  25.2012689   6.8514151
  81.5056218  25.0386349   6.0310967  86.4494981  25.7617961   5.4703600
  86.1262172  26.6580868   5.6836537  86.8118521  25.9285740   4.5961407
  85.8988567  25.9113472  16.8899610  85.4052244  25.1815121  17.3238561
  86.7896411  25.8003248  17.2538360  87.2145295  24.9416384   8.5279804
  87.5323807  25.7516578   8.1359972  87.6638393  24.2470980   7.9938923
  78.9592661  25.4764333  13.6462072  79.1171372  25.8861855  14.5088113
  78.5633917  24.6179898  13.8963855  82.3830875  22.8105973   0.6053786
  82.1025303  22.5901506   1.5083836  81.5447397  22.6633312   0.1270330
  75.6001527  22.4913628   7.5727679  76.1704220  22.5353126   8.3684408
  76.2000502  22.1863574   6.8807831  76.5205745  23.3417886   2.9334000
  77.2574210  23.7684368   2.4557357  75.9977977  24.1207699   3.2084295
  87.1415408  26.5988462  13.1951518  87.2692790  26.0640097  12.4307775
  86.4095252  26.1044878  13.6533099  83.8796818  22.8892150   7.8446310
  83.0087170  22.8794221   8.2786200  84.4521141  22.4704113   8.5157119
  78.6558899  24.4828883   6.7171880  77.8347704  24.7783314   6.2593938
  78.8089420  23.5890994   6.3564532  81.8667313  24.4132685   4.4374019
  82.8315218  24.3981241   4.6294259  81.7872599  25.0719202   3.7139257
  81.1437190  25.8664877   2.2534045  80.4908612  25.3196232   1.7972258
  81.8028441  26.0278326   1.5542086  79.2358354  30.4035082  16.9281965
  79.9079687  30.4374915  17.6364090  78.4195347  30.3660032  17.4646427
  84.7189021  25.5226538   9.6167400  85.5761763  25.2377805   9.2308783
  84.6556559  24.9940436  10.4183141  79.9196635  21.8806489   6.2880834
  79.3509830  21.1049776   6.4933768  80.5687342  21.4880441   5.6911125
  83.7658190  24.1442823  12.1977256  82.9151659  24.6275763  12.1308471
  84.1817032  24.5515121  12.9824784  84.1929608  30.1435984   3.9073871
  83.4147527  29.7210993   3.4852420  83.8348414  30.3408547   4.8095688
  85.8686808  30.5719891  14.9643262  85.6804113  30.2572392  15.8532478
  85.6387688  31.5169420  15.0145847  79.5391470  29.6782582   9.5925967
  80.1222296  29.5069156   8.8246729  79.7588562  28.9302514  10.1694875
  86.3004897  31.6238694   3.0158835  86.0030585  32.5402844   3.2214558
  85.5417384  31.1096960   3.3657549  76.6323577  27.9552564  14.9401216
  76.5138135  27.5944762  15.8403437  75.9308549  27.4858989  14.4544992
  83.6513592  27.6303310  17.0840869  83.1007762  27.2870512  16.3612767
  84.5064671  27.1961863  16.8921409  81.9359787  33.1592431   7.0272413
  82.1707173  34.0546622   6.7209241  80.9758196  33.1761398   6.9584727
  77.6829635  27.7503239   1.7990586  78.1096488  28.4515057   2.3381252
  76.7412633  27.8792378   2.0580462  82.9732558  30.7325832   6.2375930
  82.7452003  31.6234164   6.5727536  82.4002703  30.1700001   6.7916409
  83.7067169  34.9633918  12.8948039  84.3763754  35.6314137  12.6469632
  84.2399299  34.3670324  13.4552301  81.8594292  35.8948754   6.0196331
  80.9318265  36.0382136   6.2931058  82.2817626  36.7140899   6.3590723
  86.7964048  30.9335796  12.3561882  86.6344303  30.5869184  13.2589692
  87.4092769  30.2732468  11.9739728  77.9239265  22.8176070  14.3074045
  76.9765262  23.0317812  14.2051357  77.8913557  22.0775258  14.9348652
  77.7190049  34.5011907  12.7523600  78.0217778  33.6492528  13.1071273
  77.9227906  35.0965339  13.4862327  83.6250006  33.0601035   0.2207321
  83.8476618  32.2058389  -0.1767527  83.1115016  32.8028107   1.0139518
  82.3074502  32.6446370   2.6451702  82.7517570  32.1295156   3.3331082
  82.4494499  33.5631360   2.9720026  78.7783270  29.8264448   3.2567493
  78.0684010  30.3012109   3.7414920  79.2059479  30.5763261   2.8020975
  86.7577167  22.5639463  13.9253910  87.0164982  22.4784314  14.8502045
  86.3067794  21.7076860  13.7792967  86.9828629  22.6674208   4.5876952
  87.3879191  22.8636582   3.7291443  87.4949528  23.2327631   5.1775038
  85.2701135  34.1122940   3.3321901  84.4571407  34.5640690   3.6346045
  85.3518639  34.4556223   2.4269298  84.3515463  23.9654208   5.3982329
  85.1453550  24.5281904   5.5219573  84.2098408  23.6408829   6.3196534
  85.3318475  24.8911124  14.3365564  85.4363598  25.2041979  15.2569172
  85.8411441  24.0533607  14.3366213  85.4111629  20.9179905   6.0342068
  85.4024194  21.2497309   6.9529826  85.9146573  21.6368089   5.5886201
  82.7194883  35.2034782   3.5031832  82.7415009  36.0583925   3.0217330
  82.4183378  35.4896038   4.3949437  81.2959710  22.0887879   3.0907820
  81.2751842  22.9131555   3.6237441  82.1865663  21.7611533   3.3415962
  79.6082779  32.1758699   1.8593834  80.4117148  32.5598442   2.2584828
  80.0379139  31.5910748   1.1952256  77.9618939  25.0733927   1.1832041
  77.9204575  26.0051855   1.4906300  77.2293136  25.0487892   0.5577013
  78.6343551  19.9844965   9.7271482  78.5232165  19.8857586   8.7585236
  78.2715805  19.1370675  10.0599315  77.5749447  33.8507380   5.7021641
  76.8189736  34.0973548   6.2523943  77.5015759  34.4795229   4.9501251
  76.9012442  36.6394472  17.5630541  77.6148671  36.3768423  18.1866476
  76.6306656  35.7742006  17.2152715  81.3004133  35.2565485  18.8827629
  82.1198862  34.8053439  19.1390649  81.1622728  34.8721351  17.9926612
  85.5264870  34.9258846   0.7185276  84.8070424  34.3025884   0.4611022
  86.2749057  34.5545365   0.1990319  76.7886498  30.3275934  18.2473744
  76.8202961  29.3609164  18.1099341  76.0742243  30.5913805  17.6281533
  81.0897174  30.3325302   0.5446689  81.5068645  29.8267895   1.2754509
  81.8398401  30.5535958  -0.0136192  83.3266351  30.3877275  17.7663825
  83.1369231  30.8484860  16.9231451  83.5033321  29.4680242  17.4816016
  86.3638757  31.2437353   0.2725052  86.3739275  31.3946652   1.2446121
  86.7736563  30.3716966   0.2050083  77.6094506  27.6093298  17.7631880
  78.3167053  26.9869055  17.5593414  77.6689658  27.6554363  18.7412765
  82.1906691  28.7826820   2.5687384  81.6550429  28.2977712   3.2222244
  82.5817454  28.0472421   2.0489028  81.5857664  26.4509202  15.0643729
  80.9085021  27.1622823  15.0609119  82.2892263  26.8412734  14.5002010
  83.4336104  26.9286823   0.8827439  83.5161779  26.3022137   0.1435181
  84.3888646  26.9954082   1.1070598  86.6717021  29.0178848  18.5702160
  87.5580836  28.6636801  18.4681121  86.2348454  28.2830164  19.0376107
  82.1189805  23.9497724  16.0324002  82.1614792  23.2975819  15.3046038
  81.9523035  24.7890729  15.5486595  82.3612129  22.2380771  13.7533978
  82.8944766  22.7609007  13.1219185  81.4888968  22.2164242  13.3037663
  83.6815432  27.6179960  13.8462006  84.5835782  27.6184953  13.5134138
  83.3288722  28.4505609  13.4566437  80.4870331  24.7321233  18.1891329
  79.6949656  24.1804008  18.0213349  81.0065003  24.5784823  17.3757703
  83.1127669  19.5859348  14.1192393  82.7939628  20.5068595  14.0021000
  82.3894164  19.0748771  13.7018298  84.4134287  23.7498183  17.5837998
  84.0399121  23.4418343  18.4335433  83.5872678  23.7786290  17.0521571
  86.8371364  22.7102621  16.7276468  85.9503751  23.0529291  16.9839339
  86.9440015  22.0155733  17.3901100  78.4944231  22.8270165  17.8188357
  78.5014101  22.0023096  17.2971817  78.5860175  22.4660410  18.7267534
  83.2910330  18.9928591  16.8060771  83.8402597  18.1838213  16.7615665
  83.1588922  19.1754180  15.8548855  83.7973837  20.5935888  18.9513532
  83.6319057  20.0740785  18.1328493  83.1502127  21.3250405  18.8657665
  83.1385656  37.5172070   2.0426713  84.1141933  37.5230293   2.1069647
  82.9687754  38.2310903   1.4247391  76.8449353  32.3192852   1.5681841
  77.8258069  32.3709386   1.6075929  76.7037441  31.5899052   0.9493555
  75.7591021  37.4766600   6.6372991  75.1262294  37.0837254   5.9959246
  75.9289552  36.7028349   7.2183269  76.3112208  35.3916729   8.3404660
  75.9333928  34.6150074   8.7890903  76.7694613  35.8069734   9.0951602
  76.2849183  28.6985160  10.8822102  76.4532804  28.5296464   9.9318055
  77.1674837  28.4759304  11.2633361  76.1070438  23.9327781  17.0527706
  77.0189973  23.6702519  17.2995348  75.6492945  23.0736984  17.1402760
  77.1636160  22.3436969   9.8469523  77.6216876  21.4829661   9.9251074
  77.8674062  22.9530567  10.1287655  75.4163158  25.2066803  10.7260742
  76.1182734  25.2268789  10.0467526  75.7323947  25.8675776  11.3508168
  75.9415100  21.3830945   4.7840012  74.9776099  21.4901925   4.8761522
  76.1857105  22.1368018   4.2126127  75.9383270  20.1754597  13.2004351
  75.2239234  20.0732695  13.8508240  75.5280278  20.8123944  12.5809478
  78.0560730  33.7482825  17.3829534  77.1738099  33.7079423  16.9674329
  77.8952889  33.3296732  18.2361165  81.0719232  34.5810928  13.6605231
  80.8223289  35.4834679  13.3740370  82.0288543  34.6254449  13.4490003
  85.1839035  35.7856263  16.6159644  85.4012898  35.4241094  17.5008477
  86.0071626  36.2736078  16.4051235  87.4371320  37.2066590  15.9204780
  87.6985863  36.7521936  15.0875745  88.2210459  37.0490869  16.4834300
  78.2390794  37.6082185  13.7990084  77.4625845  38.0576661  13.3954947
  78.2637984  38.0497293  14.6614922  80.8266537  37.2292544  12.9016890
  79.8995845  37.4140085  13.1749650  80.8979056  37.7673797  12.0892125
  85.4460281  37.0006492  11.9958275  84.9862416  37.4221728  11.2472207
  85.5177572  37.7349745  12.6310094  87.7624223  36.2292642  13.4325288
  87.0106336  36.2170765  12.8062657  88.5038273  36.4433377  12.8559245
  77.8199971  36.2820985  10.5701060  77.7608153  35.7742908  11.4088023
  78.6056338  35.8402063  10.1775563  79.8991671  34.9527623   9.4225662
  79.7755909  34.0184383   9.7136724  80.8152885  35.1189204   9.7313853
  82.5407576  35.3132170  10.3411977  82.6966658  34.3790910  10.0952385
  82.8180367  35.2736898  11.2767506  85.6068008  20.9598180   8.9700648
  84.9825791  20.3338223   9.3900617  86.4251587  20.4511916   8.9861268
  78.3432133  19.7196046   6.9664631  77.4147257  19.5430279   6.7008012
  78.7219285  18.8180401   6.8720419  76.8770682  19.4912816   2.9722094
  77.5980850  20.0726967   2.6426070  76.5174729  20.0567125   3.6927184
  82.8828652  19.4416320   7.0050869  83.7204700  19.8002037   6.6737372
  82.9898198  19.5433785   7.9600781  77.1346157  35.6575026   3.7208100
  76.3674355  35.4741147   3.1596567  77.1066918  36.6308937   3.7642158
  78.9814886  20.9801296   1.9999123  79.4838651  20.5022965   1.3287751
  79.7030326  21.4058057   2.5102348  83.9389769  21.7831523   3.7947898
  84.2907933  21.1406455   4.4363244  84.0940817  22.6083159   4.3088895
  85.8963913  37.2842995   1.9727264  86.8596164  37.3438104   2.0245460
  85.7797855  36.3912803   1.5684366  78.2673748  20.3115886  16.5366308
  77.7000975  19.5821399  16.8475209  79.0995834  20.0976068  17.0120920
  80.3219731  19.5908568  18.2324381  81.2071681  19.2569515  18.0101197
  79.9225570  18.8067936  18.6619922  78.7707320  36.3946262   0.6949465
  78.3106879  36.5369727   1.5324096  79.5159525  35.8475752   0.9702573
  12.0863171  47.8288267   6.9090294  11.9525669  48.7978938   6.8383160
  11.3565011  47.5175363   6.3470867  10.9667390  47.0728129  10.6050110
  11.0659417  46.5927406  11.4489515  10.5602563  46.3928646  10.0428893
   3.1845305  46.7670667  12.1378284   3.1893475  45.9125391  12.6044945
   4.1319874  46.9717767  12.1175642  14.6327153  50.1161951   8.8544099
  14.2051081  49.3663471   9.2910632  14.8648386  50.6870958   9.6056035
   4.2630823  51.2501369  10.3954561   4.0483202  50.3301929  10.1245850
   5.2158832  51.1544089  10.5713614   1.1566116  44.7392744   5.7990061
   1.3484079  45.5124796   6.3734598   0.2102550  44.6082778   5.9689770
   1.8019231  46.7241875   7.7529013   1.8675968  46.0923954   8.5013691
   2.5898546  47.2571431   7.8984364  11.8843423  55.1850440   9.2631267
  12.3176357  54.5224062   8.6849243  11.5113224  54.6247772   9.9519053
   9.2542546  49.5444771  11.0317114   9.6504425  48.7966451  10.5502119
  10.0342098  49.7924183  11.5721847  18.1092579  41.0432469  11.8091901
  18.2976934  41.7189759  12.4925732  18.4933664  41.4608657  11.0208676
  12.4525430  43.9145997  11.0995191  12.6731754  42.9655083  11.2087428
  12.3465475  43.9622427  10.1304922   5.7366825  41.9534966   8.4212352
   5.8647524  42.8008454   7.9500799   5.3071008  41.4216686   7.7206446
  13.5170003  42.2127157   6.7014279  13.9981854  41.8259197   7.4721368
  14.2665557  42.5860038   6.2061614   2.8160783  44.4217964   8.8654714
   3.2362690  43.8301129   9.5188406   3.0408296  43.9919139   8.0310548
   7.2476658  45.8461345   8.6827817   8.0819096  45.4123071   8.9599853
   6.8706996  45.1759297   8.0735046  18.5584511  42.6071677  14.0549018
  17.8425279  43.2231769  13.7881847  18.3533771  42.5176045  14.9968848
   4.5453651  40.8885095  12.5426562   4.2158784  41.4609012  11.8218422
   3.8567833  41.0355091  13.2212842  11.5660331  50.3664009   5.9710847
  11.5165641  50.5137815   5.0205712  11.2134908  51.2134146   6.3172533
   7.1500733  48.6282259  12.5927178   6.5702024  49.3427678  12.9346942
   7.8509187  49.1336771  12.1324915  14.9967455  41.5369819   8.8546743
  14.9704307  40.6727093   9.2869181  15.4592821  42.0901343   9.5117071
   4.0864318  42.6019984  10.4799828   4.7001049  43.1744627  10.9927185
   4.7078429  42.2652702   9.7901217   5.5173635  50.6654377  13.6108749
   5.5265188  51.6217322  13.4014880   4.6147627  50.5877378  13.9743935
   1.4737588  50.2618680   4.2170021   1.2226403  50.7788557   3.4382572
   1.7582902  50.9496502   4.8528375  15.1371295  52.0311675  11.1053420
  14.1617903  52.0497344  11.2403716  15.3095728  52.9649031  10.8750660
  15.4931798  40.3326567  12.8385697  14.7174337  40.5900842  12.3097600
  16.2309916  40.5310433  12.2312087   8.1883168  38.1767652   9.7485287
   8.0568680  37.2162810   9.8541842   7.3941654  38.5191715  10.2128313
  13.2185543  53.6902751   7.3587219  13.6466255  52.8316668   7.1211433
  14.0092917  54.2750579   7.3180222  14.5141412  51.4788160   6.4390891
  14.3546325  50.8091772   5.7603359  14.6141971  50.9264270   7.2449886
  16.2394601  50.0615596  14.6751677  16.1853085  49.4559936  13.9043982
  16.3451596  50.9326350  14.2381058  10.5866583  47.0125992   4.6842088
   9.9998301  47.7282884   4.3735930  11.2597800  46.9763185   3.9786300
  10.7743504  45.4341806   1.3122787  11.4347154  45.6944914   1.9790316
  11.2840820  44.8380975   0.7453690  18.0340712  46.5237978  12.8461518
  17.2930308  47.1670185  12.8071879  18.5914454  46.8565607  12.1111009
  14.2214489  47.2218573   5.3457278  13.5289931  47.4324276   6.0175138
  14.8531361  46.7133756   5.8950945  13.9881495  45.3552917  14.6139533
  13.9336254  46.0630584  15.2828773  13.3014901  45.6498100  13.9831029
   5.7690777  47.8327171   7.4411698   5.5048106  47.4723304   6.5678601
   6.3330968  47.1135063   7.7955013   7.1629552  51.3191138  10.1017924
   7.1611792  51.1204476   9.1537075   7.9105761  50.7710099  10.4190443
   5.9883690  46.6308696  11.0920746   6.5154219  46.4993936  10.2746898
   6.4917575  47.3367030  11.5525836  12.5052200  52.2068443  11.6888875
  12.3354424  52.8710792  12.3784432  12.1106776  51.3924636  12.0632855
   7.2307351  51.1067609  15.7397881   6.6109035  51.7191013  16.1866352
   6.6809948  50.8170287  14.9836057  12.8136694  46.3854225   3.1507961
  13.3579760  46.7604383   3.8809598  13.3174707  46.7166398   2.3642014
   3.9856877  47.0354126  15.1733068   4.0252801  47.8229464  15.7492637
   3.0918751  47.1155868  14.7964943  10.6951266  52.9404930   6.6148829
  11.5416699  53.2661596   6.9722550  10.3487179  53.7152259   6.1539364
   5.2189563  52.9465518  16.4477105   5.2135590  53.1661125  15.4963779
   4.2704923  52.8449292  16.6455686  16.7248499  38.0905182   2.8653435
  15.8006137  38.2851778   3.1282756  17.0230927  38.9731711   2.5693793
[truncated: 1,912,819 more chars]
