# Supplementary material for: Assessing structure-function impacts on Vitellogenin by leveraging allelic variant found in honey bee subspecies Apis mellifera mellifera
Source: iScience. 2025 Jul 29;28(9):113241. doi: 10.1016/j.isci.2025.113241 (PMC12496180; doi:10.1016/j.isci.2025.113241)
Supplement: Data S1. Data and code for molecular dynamics [file mmc2.zip › MD_analysis/inputfiles/del/300/summary.PRES]

       0.000      0.0
       1.000      0.0
       2.000      0.0
       3.000      0.0
       4.000      0.0
       5.000      0.0
       6.000      0.0
       7.000      0.0
       8.000      0.0
       9.000      0.0
      10.000      0.0
      11.000      0.0
      12.000      0.0
      13.000      0.0
      14.000      0.0
      15.000      0.0
      16.000      0.0
      17.000      0.0
      18.000      0.0
      19.000      0.0
      20.000      0.0
      21.000      0.0
      22.000      0.0
      23.000      0.0
      24.000      0.0
      25.000      0.0
      26.000      0.0
      27.000      0.0
      28.000      0.0
      29.000      0.0
      30.000      0.0
      31.000      0.0
      32.000      0.0
      33.000      0.0
      34.000      0.0
      35.000      0.0
      36.000      0.0
      37.000      0.0
      38.000      0.0
      39.000      0.0
      40.000      0.0
      41.000      0.0
      42.000      0.0
      43.000      0.0
      44.000      0.0
      45.000      0.0
      46.000      0.0
      47.000      0.0
      48.000      0.0
      49.000      0.0
      50.000      0.0
      51.000      0.0
      52.000      0.0
      53.000      0.0
      54.000      0.0
      55.000      0.0
      56.000      0.0
      57.000      0.0
      58.000      0.0
      59.000      0.0
      60.000      0.0
      61.000      0.0
      62.000      0.0
      63.000      0.0
      64.000      0.0
      65.000      0.0
      66.000      0.0
      67.000      0.0
      68.000      0.0
      69.000      0.0
      70.000      0.0
      71.000      0.0
      72.000      0.0
      73.000      0.0
      74.000      0.0
      75.000      0.0
      76.000      0.0
      77.000      0.0
      78.000      0.0
      79.000      0.0
      80.000      0.0
      81.000      0.0
      82.000      0.0
      83.000      0.0
      84.000      0.0
      85.000      0.0
      86.000      0.0
      87.000      0.0
      88.000      0.0
      89.000      0.0
      90.000      0.0
      91.000      0.0
      92.000      0.0
      93.000      0.0
      94.000      0.0
      95.000      0.0
      96.000      0.0
      97.000      0.0
      98.000      0.0
      99.000      0.0
     100.000      0.0
     101.000      0.0
     102.000      0.0
     103.000      0.0
     104.000      0.0
     105.000      0.0
     106.000      0.0
     107.000      0.0
     108.000      0.0
     109.000      0.0
     110.000      0.0
     111.000      0.0
     112.000      0.0
     113.000      0.0
     114.000      0.0
     115.000      0.0
     116.000      0.0
     117.000      0.0
     118.000      0.0
     119.000      0.0
     120.000      0.0
     121.000      0.0
     122.000      0.0
     123.000      0.0
     124.000      0.0
     125.000      0.0
