# Supplementary material for: Assessing structure-function impacts on Vitellogenin by leveraging allelic variant found in honey bee subspecies Apis mellifera mellifera
Source: iScience. 2025 Jul 29;28(9):113241. doi: 10.1016/j.isci.2025.113241 (PMC12496180; doi:10.1016/j.isci.2025.113241)
Supplement: Data S1. Data and code for molecular dynamics [file mmc2.zip › MD_analysis/inputfiles/del/300/step4.1_equilibration300.mdinfo]

 NSTEP =   118000   TIME(PS) =     118.000  TEMP(K) =   299.90  PRESS =     0.0
 Etot   =   -158615.2414  EKtot   =     37434.0234  EPtot      =   -196049.2648
 BOND   =       799.4341  ANGLE   =      2283.7348  DIHED      =      1750.5620
 UB     =         0.0000  IMP     =         0.0000  CMAP       =       265.9999
 1-4 NB =      1102.3490  1-4 EEL =     11414.7314  VDWAALS    =     24139.8215
 EELEC  =   -238642.4050  EHBOND  =         0.0000  RESTRAINT  =       836.5074
 EAMBER (non-restraint)  =   -196885.7722
 ------------------------------------------------------------------------------
| Current Timing Info
| -------------------
| Total steps:    125000 | Completed:    118000 ( 94.4%) | Remaining:      7000
|
| Average timings for last   59000 steps:
|     Elapsed(s) =      59.99 Per Step(ms) =       1.02
|         ns/day =      84.98   seconds/ns =    1016.74
|
| Average timings for all steps:
|     Elapsed(s) =     119.81 Per Step(ms) =       1.02
|         ns/day =      85.09   seconds/ns =    1015.34
|
|
| Estimated time remaining:       7.1 seconds.
 ------------------------------------------------------------------------------
