# Supplementary material for: Assessing structure-function impacts on Vitellogenin by leveraging allelic variant found in honey bee subspecies Apis mellifera mellifera
Source: iScience. 2025 Jul 29;28(9):113241. doi: 10.1016/j.isci.2025.113241 (PMC12496180; doi:10.1016/j.isci.2025.113241)
Supplement: Data S1. Data and code for molecular dynamics [file mmc2.zip › MD_analysis/inputfiles/del/300/summary.DENSITY]

       0.000  
       1.000  
       2.000  
       3.000  
       4.000  
       5.000  
       6.000  
       7.000  
       8.000  
       9.000  
      10.000  
      11.000  
      12.000  
      13.000  
      14.000  
      15.000  
      16.000  
      17.000  
      18.000  
      19.000  
      20.000  
      21.000  
      22.000  
      23.000  
      24.000  
      25.000  
      26.000  
      27.000  
      28.000  
      29.000  
      30.000  
      31.000  
      32.000  
      33.000  
      34.000  
      35.000  
      36.000  
      37.000  
      38.000  
      39.000  
      40.000  
      41.000  
      42.000  
      43.000  
      44.000  
      45.000  
      46.000  
      47.000  
      48.000  
      49.000  
      50.000  
      51.000  
      52.000  
      53.000  
      54.000  
      55.000  
      56.000  
      57.000  
      58.000  
      59.000  
      60.000  
      61.000  
      62.000  
      63.000  
      64.000  
      65.000  
      66.000  
      67.000  
      68.000  
      69.000  
      70.000  
      71.000  
      72.000  
      73.000  
      74.000  
      75.000  
      76.000  
      77.000  
      78.000  
      79.000  
      80.000  
      81.000  
      82.000  
      83.000  
      84.000  
      85.000  
      86.000  
      87.000  
      88.000  
      89.000  
      90.000  
      91.000  
      92.000  
      93.000  
      94.000  
      95.000  
      96.000  
      97.000  
      98.000  
      99.000  
     100.000  
     101.000  
     102.000  
     103.000  
     104.000  
     105.000  
     106.000  
     107.000  
     108.000  
     109.000  
     110.000  
     111.000  
     112.000  
     113.000  
     114.000  
     115.000  
     116.000  
     117.000  
     118.000  
     119.000  
     120.000  
     121.000  
     122.000  
     123.000  
     124.000  
     125.000  
