# Supplementary material for: Assessing structure-function impacts on Vitellogenin by leveraging allelic variant found in honey bee subspecies Apis mellifera mellifera
Source: iScience. 2025 Jul 29;28(9):113241. doi: 10.1016/j.isci.2025.113241 (PMC12496180; doi:10.1016/j.isci.2025.113241)
Supplement: Data S1. Data and code for molecular dynamics [file mmc2.zip › MD_analysis/inputfiles/del/300/summary.EKTOT]

       0.000           0.0000
       1.000       27666.1719
       2.000       32487.6719
       3.000       34189.7578
       4.000       35294.5469
       5.000       36189.2734
       6.000       36726.5742
       7.000       37115.7539
       8.000       37255.8320
       9.000       37175.6406
      10.000       37206.2891
      11.000       37444.6055
      12.000       37329.8633
      13.000       37471.1328
      14.000       37357.5156
      15.000       37470.2266
      16.000       37288.2305
      17.000       37282.9453
      18.000       37197.4336
      19.000       37223.2734
      20.000       37522.8711
      21.000       37157.4805
      22.000       37173.6758
      23.000       37264.9844
      24.000       37457.8828
      25.000       37432.0117
      26.000       37345.4180
      27.000       37406.5938
      28.000       37496.2500
      29.000       37358.6875
      30.000       37648.6406
      31.000       37564.8789
      32.000       37337.8750
      33.000       37390.2422
      34.000       37480.9414
      35.000       37411.2227
      36.000       37389.6602
      37.000       37494.0000
      38.000       37519.6914
      39.000       37425.6211
      40.000       37496.8203
      41.000       37303.3984
      42.000       37359.6328
      43.000       37345.2891
      44.000       37490.8867
      45.000       37420.5820
      46.000       37433.4805
      47.000       37355.1602
      48.000       37418.1133
      49.000       37619.7461
      50.000       37343.5469
      51.000       37333.7617
      52.000       37286.0391
      53.000       37239.5898
      54.000       37340.1914
      55.000       37186.4102
      56.000       37270.7617
      57.000       37429.5430
      58.000       37384.0156
      59.000       37504.7852
      60.000       37299.8633
      61.000       37524.5000
      62.000       37447.6094
      63.000       37570.1602
      64.000       37161.7930
      65.000       37324.8438
      66.000       37479.6797
      67.000       37603.2109
      68.000       37387.7188
      69.000       37242.3398
      70.000       37309.7344
      71.000       37390.3672
      72.000       37638.0820
      73.000       37564.0469
      74.000       37492.3477
      75.000       37454.9648
      76.000       37281.6602
      77.000       37468.9688
      78.000       37499.7461
      79.000       37164.9102
      80.000       37540.3125
      81.000       37532.8750
      82.000       37438.7812
      83.000       37668.0312
      84.000       37356.5625
      85.000       37600.2578
      86.000       37531.5156
      87.000       37591.0469
      88.000       37555.0508
      89.000       37858.1445
      90.000       37329.9336
      91.000       37315.6641
      92.000       37369.6367
      93.000       37433.7422
      94.000       37204.6016
      95.000       37424.2461
      96.000       37368.6094
      97.000       37273.4922
      98.000       37478.6914
      99.000       37226.9766
     100.000       37134.5117
     101.000       37056.0000
     102.000       37540.6289
     103.000       37585.5117
     104.000       37674.9492
     105.000       37571.8945
     106.000       37520.9414
     107.000       37648.0547
     108.000       37818.9805
     109.000       37411.4102
     110.000       37541.1523
     111.000       37536.4023
     112.000       37422.4219
     113.000       37451.3711
     114.000       37422.3984
     115.000       37508.7344
     116.000       37583.9141
     117.000       37568.0234
     118.000       37434.0234
     119.000       37360.2305
     120.000       37306.0625
     121.000       37471.4844
     122.000       37515.2383
     123.000       37405.3359
     124.000       37077.8477
     125.000       37167.6562
