# Supplementary material for: Assessing structure-function impacts on Vitellogenin by leveraging allelic variant found in honey bee subspecies Apis mellifera mellifera
Source: iScience. 2025 Jul 29;28(9):113241. doi: 10.1016/j.isci.2025.113241 (PMC12496180; doi:10.1016/j.isci.2025.113241)
Supplement: Data S1. Data and code for molecular dynamics [file mmc2.zip › MD_analysis/inputfiles/del/300/summary500.EKTOT]

376 27666.1719
377 32487.6719
378 34189.7578
379 35294.5469
380 36189.2734
381 36726.5742
382 37115.7539
383 37255.8320
384 37175.6406
385 37206.2891
386 37444.6055
387 37329.8633
388 37471.1328
389 37357.5156
390 37470.2266
391 37288.2305
392 37282.9453
393 37197.4336
394 37223.2734
395 37522.8711
396 37157.4805
397 37173.6758
398 37264.9844
399 37457.8828
400 37432.0117
401 37345.4180
402 37406.5938
403 37496.2500
404 37358.6875
405 37648.6406
406 37564.8789
407 37337.8750
408 37390.2422
409 37480.9414
410 37411.2227
411 37389.6602
412 37494.0000
413 37519.6914
414 37425.6211
415 37496.8203
416 37303.3984
417 37359.6328
418 37345.2891
419 37490.8867
420 37420.5820
421 37433.4805
422 37355.1602
423 37418.1133
424 37619.7461
425 37343.5469
426 37333.7617
427 37286.0391
428 37239.5898
429 37340.1914
430 37186.4102
431 37270.7617
432 37429.5430
433 37384.0156
434 37504.7852
435 37299.8633
436 37524.5000
437 37447.6094
438 37570.1602
439 37161.7930
440 37324.8438
441 37479.6797
442 37603.2109
443 37387.7188
444 37242.3398
445 37309.7344
446 37390.3672
447 37638.0820
448 37564.0469
449 37492.3477
450 37454.9648
451 37281.6602
452 37468.9688
453 37499.7461
454 37164.9102
455 37540.3125
456 37532.8750
457 37438.7812
458 37668.0312
459 37356.5625
460 37600.2578
461 37531.5156
462 37591.0469
463 37555.0508
464 37858.1445
465 37329.9336
466 37315.6641
467 37369.6367
468 37433.7422
469 37204.6016
470 37424.2461
471 37368.6094
472 37273.4922
473 37478.6914
474 37226.9766
475 37134.5117
476 37056.0000
477 37540.6289
478 37585.5117
479 37674.9492
480 37571.8945
481 37520.9414
482 37648.0547
483 37818.9805
484 37411.4102
485 37541.1523
486 37536.4023
487 37422.4219
488 37451.3711
489 37422.3984
490 37508.7344
491 37583.9141
492 37568.0234
493 37434.0234
494 37360.2305
495 37306.0625
496 37471.4844
497 37515.2383
498 37405.3359
499 37077.8477
500 37167.6562
