# Supplementary material for: Assessing structure-function impacts on Vitellogenin by leveraging allelic variant found in honey bee subspecies Apis mellifera mellifera
Source: iScience. 2025 Jul 29;28(9):113241. doi: 10.1016/j.isci.2025.113241 (PMC12496180; doi:10.1016/j.isci.2025.113241)
Supplement: Data S1. Data and code for molecular dynamics [file mmc2.zip › MD_analysis/inputfiles/del/300/summary.ETOT]

       0.000     -225192.6951
       1.000     -194222.8103
       2.000     -180444.7583
       3.000     -172420.3942
       4.000     -167234.7013
       5.000     -163688.3378
       6.000     -161516.8482
       7.000     -159857.9390
       8.000     -159248.9073
       9.000     -159225.6839
      10.000     -159293.2119
      11.000     -158930.3388
      12.000     -159045.4293
      13.000     -158826.2761
      14.000     -158902.6188
      15.000     -159002.2136
      16.000     -158987.5720
      17.000     -159055.0859
      18.000     -158980.7488
      19.000     -158827.4559
      20.000     -158833.3476
      21.000     -158853.0324
      22.000     -159161.5985
      23.000     -159025.0327
      24.000     -158728.6629
      25.000     -158904.0672
      26.000     -158695.5511
      27.000     -158673.4215
      28.000     -158565.0482
      29.000     -158655.6122
      30.000     -158522.6013
      31.000     -158772.0390
      32.000     -158828.6112
      33.000     -158805.7918
      34.000     -158739.9841
      35.000     -158685.8497
      36.000     -159007.5009
      37.000     -158682.5778
      38.000     -158808.2289
      39.000     -158912.0391
      40.000     -158946.8918
      41.000     -159021.0717
      42.000     -159128.6318
      43.000     -158929.5330
      44.000     -158796.6154
      45.000     -158971.0932
      46.000     -158713.7580
      47.000     -159011.3120
      48.000     -158670.5824
      49.000     -158844.7110
      50.000     -159424.8788
      51.000     -159355.1391
      52.000     -159429.8032
      53.000     -159084.7897
      54.000     -159102.1468
      55.000     -158925.1224
      56.000     -158981.1678
      57.000     -158661.7245
      58.000     -158760.6113
      59.000     -158740.1758
      60.000     -158685.7636
      61.000     -158596.1968
      62.000     -158526.2651
      63.000     -158556.0841
      64.000     -158817.1780
      65.000     -159035.2569
      66.000     -159097.5303
      67.000     -158772.9777
      68.000     -159003.2326
      69.000     -159415.1847
      70.000     -159386.8041
      71.000     -159055.0157
      72.000     -158646.5898
      73.000     -158879.0197
      74.000     -158644.1164
      75.000     -158450.8357
      76.000     -159088.4320
      77.000     -159106.5937
      78.000     -159091.2927
      79.000     -159376.2663
      80.000     -159064.6259
      81.000     -158836.4766
      82.000     -158690.5668
      83.000     -158763.1222
      84.000     -158573.0305
      85.000     -158675.4687
      86.000     -158552.3574
      87.000     -158477.5832
      88.000     -158383.0449
      89.000     -158560.6692
      90.000     -158949.7316
      91.000     -159074.3957
      92.000     -159030.8337
      93.000     -158785.9008
      94.000     -159090.5429
      95.000     -158855.0003
      96.000     -158906.9870
      97.000     -158925.3613
      98.000     -158981.2573
      99.000     -159172.5484
     100.000     -159434.5166
     101.000     -159721.6728
     102.000     -159160.7583
     103.000     -158823.6288
     104.000     -158730.4249
     105.000     -158702.2188
     106.000     -158578.4449
     107.000     -158615.9061
     108.000     -158268.6846
     109.000     -158692.3318
     110.000     -158749.5380
     111.000     -158613.6880
     112.000     -158540.3954
     113.000     -158904.6889
     114.000     -158862.1033
     115.000     -158833.1682
     116.000     -158609.3696
     117.000     -158605.5211
     118.000     -158615.2414
     119.000     -159026.9283
     120.000     -159318.8790
     121.000     -158847.8531
     122.000     -158531.1925
     123.000     -159126.3913
     124.000     -159474.7367
     125.000     -159502.7632
