# Supplementary material for: Assessing structure-function impacts on Vitellogenin by leveraging allelic variant found in honey bee subspecies Apis mellifera mellifera
Source: iScience. 2025 Jul 29;28(9):113241. doi: 10.1016/j.isci.2025.113241 (PMC12496180; doi:10.1016/j.isci.2025.113241)
Supplement: Data S1. Data and code for molecular dynamics [file mmc2.zip › MD_analysis/inputfiles/del/300/summary500.TEMP]

376 221.65
377 260.27
378 273.91
379 282.76
380 289.93
381 294.23
382 297.35
383 298.47
384 297.83
385 298.08
386 299.99
387 299.07
388 300.20
389 299.29
390 300.19
391 298.73
392 298.69
393 298.01
394 298.21
395 300.61
396 297.69
397 297.81
398 298.55
399 300.09
400 299.88
401 299.19
402 299.68
403 300.40
404 299.30
405 301.62
406 300.95
407 299.13
408 299.55
409 300.28
410 299.72
411 299.55
412 300.38
413 300.59
414 299.83
415 300.40
416 298.85
417 299.30
418 299.19
419 300.36
420 299.79
421 299.90
422 299.27
423 299.77
424 301.39
425 299.18
426 299.10
427 298.71
428 298.34
429 299.15
430 297.92
431 298.59
432 299.86
433 299.50
434 300.47
435 298.83
436 300.63
437 300.01
438 300.99
439 297.72
440 299.03
441 300.27
442 301.26
443 299.53
444 298.36
445 298.90
446 299.55
447 301.54
448 300.94
449 300.37
450 300.07
451 298.68
452 300.18
453 300.43
454 297.74
455 300.75
456 300.69
457 299.94
458 301.78
459 299.28
460 301.23
461 300.68
462 301.16
463 300.87
464 303.30
465 299.07
466 298.95
467 299.38
468 299.90
469 298.06
470 299.82
471 299.38
472 298.61
473 300.26
474 298.24
475 297.50
476 296.87
477 300.75
478 301.11
479 301.83
480 301.01
481 300.60
482 301.62
483 302.98
484 299.72
485 300.76
486 300.72
487 299.81
488 300.04
489 299.81
490 300.50
491 301.10
492 300.97
493 299.90
494 299.31
495 298.88
496 300.20
497 300.55
498 299.67
499 297.05
500 297.77
