# Supplementary material for: Assessing structure-function impacts on Vitellogenin by leveraging allelic variant found in honey bee subspecies Apis mellifera mellifera
Source: iScience. 2025 Jul 29;28(9):113241. doi: 10.1016/j.isci.2025.113241 (PMC12496180; doi:10.1016/j.isci.2025.113241)
Supplement: Data S1. Data and code for molecular dynamics [file mmc2.zip › MD_analysis/inputfiles/del/300/step4.1_equilibration300.mdout]

          -------------------------------------------------------
          Amber 22 PMEMD                              2022
          -------------------------------------------------------

| PMEMD implementation of SANDER, Release 22

|  Compiled date/time: Thu Apr 14 19:06:37 2022
| Run on 01/31/2024 at 11:10:24

|   Executable path: pmemd.cuda_SPFP
| Working directory: /home/vleipart/Documents/MDsim/Amberbb/del2
|          Hostname: Unknown
  [-O]verwriting output

File Assignments:
|   MDIN: step4.1_equilibration300.mdin                                         
|  MDOUT: step4.1_equilibration300.mdout                                        
| INPCRD: step4.1_equilibration200.rst7                                         
|   PARM: step3_input.parm7                                                     
| RESTRT: step4.1_equilibration300.rst7                                         
|   REFC: step3_input.rst7                                                      
|  MDVEL: mdvel                                                                 
|   MDEN: mden                                                                  
|  MDCRD: step4.1_equilibration300.nc                                           
| MDINFO: step4.1_equilibration300.mdinfo                                       
|  MDFRC: mdfrc                                                                 


 Here is the input file:

A NVT simulation for common production-level simulations                       
 &cntrl                                                                        
    imin=0,        ! No minimization                                           
    irest=0,       ! This is NOT a restart of an old MD simulation             
    ntx=1,         ! So our inpcrd file has no velocities                      
                                                                               
    ! Temperature control                                                      
    ntt=3,         ! Langevin dynamics                                         
    gamma_ln=1.0,  ! Friction coefficient (ps^-1)                              
    temp0=300,   ! Target temperature                                          
                                                                               
    ! Potential energy control                                                 
    cut=9.0,       ! nonbonded cutoff, in Angstroms                            
                                                                               
    ! MD settings                                                              
    nstlim=125000, ! 125K steps, 125 ps total                                  
    dt=0.001,      ! time step (ps)                                            
                                                                               
    ! SHAKE                                                                    
    ntc=2,         ! Constrain bonds containing hydrogen                       
    ntf=2,         ! Do not calculate forces of bonds containing hydrogen      
                                                                               
    ! Control how often information is printed                                 
    ntpr=1000,     ! Print energies every 1000 steps                           
    ntwx=5000,     ! Print coordinates every 5000 steps to the trajectory      
    ntwr=10000,    ! Print a restart file every 10K steps (can be less frequent
!   ntwv=-1,       ! Uncomment to also print velocities to trajectory          
!   ntwf=-1,       ! Uncomment to also print forces to trajectory              
    ntxo=2,        ! Write NetCDF format                                       
    ioutfm=1,      ! Write NetCDF format (always do this!)                     
                                                                               
    ! Wrap coordinates when printing them to the same unit cell                
    iwrap=0,                                                                   
                                                                               
    ! Restraint options                                                        
    ntr=1,         ! Positional restraints for proteins, sugars, and ligands   
                                                                               
    ! Set water atom/residue names for SETTLE recognition                      
    watnam='WAT',  ! Water residues are named WAT                              
    owtnm='O',     ! Water oxygens are named O                                 
 /                                                                             
Protein posres                                                                 
1.0                                                                            
RES 1 300                                                                      
END                                                                            
END                                                                            
                                                                               


Note: ig = -1. Setting random seed to   419304 based on wallclock time in 
      microseconds.
| irandom = 1, using AMBER's internal random number generator (default).
 
|--------------------- INFORMATION ----------------------
| GPU (CUDA) Version of PMEMD in use: NVIDIA GPU IN USE.
|                    Version 18.0.0
| 
|                      03/25/2018
| 
| Implementation by:
|                    Ross C. Walker     (SDSC)
|                    Scott Le Grand     (nVIDIA)
| 
| Version 18 performance extensions by:
|                    David Cerutti     (Rutgers)
| 
| Precision model in use:
|      [SPFP] - Single Precision Forces, 64-bit Fixed Point
|               Accumulation. (Default)
| 
|--------------------------------------------------------
 
|----------------- CITATION INFORMATION -----------------
|
|    When publishing work that utilized the CUDA version
|    of AMBER, please cite the following in addition to
|    the regular AMBER citations:
|
|  - Romelia Salomon-Ferrer; Andreas W. Goetz; Duncan
|    Poole; Scott Le Grand; Ross C. Walker "Routine
|    microsecond molecular dynamics simulations with
|    AMBER - Part II: Particle Mesh Ewald", J. Chem.
|    Theory Comput., 2013, 9 (9), pp3878-3888,
|    DOI: 10.1021/ct400314y.
|
|  - Andreas W. Goetz; Mark J. Williamson; Dong Xu;
|    Duncan Poole; Scott Le Grand; Ross C. Walker
|    "Routine microsecond molecular dynamics simulations
|    with AMBER - Part I: Generalized Born", J. Chem.
|    Theory Comput., 2012, 8 (5), pp1542-1555.
|
|  - Scott Le Grand; Andreas W. Goetz; Ross C. Walker
|    "SPFP: Speed without compromise - a mixed precision
|    model for GPU accelerated molecular dynamics
|    simulations.", Comp. Phys. Comm., 2013, 184
|    pp374-380, DOI: 10.1016/j.cpc.2012.09.022
|
|--------------------------------------------------------
 
|------------------- GPU DEVICE INFO --------------------
|
|            CUDA_VISIBLE_DEVICES: not set
|   CUDA Capable Devices Detected:      2
|           CUDA Device ID in use:      0
|                CUDA Device Name: NVIDIA RTX A4000
|     CUDA Device Global Mem Size:  16108 MB
| CUDA Device Num Multiprocessors:     48
|           CUDA Device Core Freq:   1.56 GHz
|
|--------------------------------------------------------
 
 
| Conditional Compilation Defines Used:
| PUBFFT
| BINTRAJ
| CUDA
| EMIL

| Largest sphere to fit in unit cell has radius =    43.500

| New format PARM file being parsed.
| Version =    1.000 Date = 01/31/24 Time = 04:16:14

| Note: 1-4 EEL scale factors are being read from the topology file.

| Note: 1-4 VDW scale factors are being read from the topology file.
| Duplicated    0 dihedrals

| Duplicated    0 dihedrals

--------------------------------------------------------------------------------
   1.  RESOURCE   USE: 
--------------------------------------------------------------------------------

 getting box info from netcdf restart file
 NATOM  =   61574 NTYPES =      18 NBONH =   59096 MBONA  =    2415
 NTHETH =    5428 MTHETA =    3270 NPHIH =   10941 MPHIA  =   10542
 NHPARM =       0 NPARM  =       0 NNB   =  102014 NRES   =   19311
 NBONA  =    2415 NTHETA =    3270 NPHIA =   10542 NUMBND =      74
 NUMANG =     169 NPTRA  =     377 NATYP =       0 NPHB   =       0
 IFBOX  =       1 NMXRS  =      24 IFCAP =       0 NEXTRA =       0
 NCOPY  =       0


| Coordinate Index Table dimensions:    17   17   17
| Direct force subcell size =     5.1176    5.1176    5.1176

     BOX TYPE: RECTILINEAR

--------------------------------------------------------------------------------
   2.  CONTROL  DATA  FOR  THE  RUN
--------------------------------------------------------------------------------

                                                                                

General flags:
     imin    =       0, nmropt  =       0

Nature and format of input:
     ntx     =       1, irest   =       0, ntrx    =       1

Nature and format of output:
     ntxo    =       2, ntpr    =    1000, ntrx    =       1, ntwr    =   10000
     iwrap   =       0, ntwx    =    5000, ntwv    =       0, ntwe    =       0
     ioutfm  =       1, ntwprt  =       0, idecomp =       0, rbornstat=      0

Potential function:
     ntf     =       2, ntb     =       1, igb     =       0, nsnb    =      25
     ipol    =       0, gbsa    =       0, iesp    =       0
     dielc   =   1.00000, cut     =   9.00000, intdiel =   1.00000

Frozen or restrained atoms:
     ibelly  =       0, ntr     =       1
     restraint_wt =   0.00000

Molecular dynamics:
     nstlim  =    125000, nscm    =         0, nrespa  =         1
     t       =   0.00000, dt      =   0.00100, vlimit  =  -1.00000

Langevin dynamics temperature regulation:
     ig      =  419304
     temp0   = 300.00000, tempi   =   0.00000, gamma_ln=   1.00000

SHAKE:
     ntc     =       2, jfastw  =       0
     tol     =   0.00001

| Intermolecular bonds treatment:
|     no_intermolecular_bonds =       1

| Energy averages sample interval:
|     ene_avg_sampling =    1000

Ewald parameters:
     verbose =       0, ew_type =       0, nbflag  =       1, use_pme =       1
     vdwmeth =       1, eedmeth =       1, netfrc  =       1
     Box X =   87.000   Box Y =   87.000   Box Z =   87.000
     Alpha =   90.000   Beta  =   90.000   Gamma =   90.000
     NFFT1 =   96       NFFT2 =   96       NFFT3 =   96
     Cutoff=    9.000   Tol   =0.100E-04
     Ewald Coefficient =  0.30768
     Interpolation order =    4

    LOADING THE CONSTRAINED ATOMS AS GROUPS


   5.  REFERENCE ATOM COORDINATES

                                                                                  
    ----- READING GROUP     1; TITLE:
 Protein posres                                                              

     GROUP    1 HAS HARMONIC CONSTRAINTS     1.00000
 GRP    1 RES    1 TO   300
      Number of atoms in this group  =  4755
    ----- END OF GROUP READ -----

--------------------------------------------------------------------------------
   3.  ATOMIC COORDINATES AND VELOCITIES
--------------------------------------------------------------------------------

                                                                                
 begin time read from input coords =   125.000 ps

 
 Number of triangulated 3-point waters found:    18904

     Sum of charges from parm topology file =  -0.00000014
     Forcing neutrality...

| Dynamic Memory, Types Used:
| Reals             1957281
| Integers          2260398

| Nonbonded Pairs Initial Allocation:    14038872

| GPU memory information (estimate):
| KB of GPU memory in use:    373077
| KB of CPU memory in use:    102261

--------------------------------------------------------------------------------
   4.  RESULTS
--------------------------------------------------------------------------------


 NSTEP =        0   TIME(PS) =       0.000  TEMP(K) =     0.00  PRESS =     0.0
 Etot   =   -225192.6951  EKtot   =         0.0000  EPtot      =   -225192.6951
 BOND   =       613.9974  ANGLE   =      1707.5404  DIHED      =      1576.7323
 UB     =         0.0000  IMP     =         0.0000  CMAP       =       256.4362
 1-4 NB =      1043.6293  1-4 EEL =     11412.3839  VDWAALS    =     33137.3619
 EELEC  =   -275669.2672  EHBOND  =         0.0000  RESTRAINT  =       728.4908
 EAMBER (non-restraint)  =   -225921.1858
 ------------------------------------------------------------------------------


 NSTEP =     1000   TIME(PS) =       1.000  TEMP(K) =   221.65  PRESS =     0.0
 Etot   =   -194222.8103  EKtot   =     27666.1719  EPtot      =   -221888.9821
 BOND   =       682.4910  ANGLE   =      1906.4590  DIHED      =      1636.4608
 UB     =         0.0000  IMP     =         0.0000  CMAP       =       250.9817
 1-4 NB =      1072.1124  1-4 EEL =     11414.0456  VDWAALS    =     33037.4193
 EELEC  =   -272634.4286  EHBOND  =         0.0000  RESTRAINT  =       745.4768
 EAMBER (non-restraint)  =   -222634.4589
 ------------------------------------------------------------------------------


 NSTEP =     2000   TIME(PS) =       2.000  TEMP(K) =   260.27  PRESS =     0.0
 Etot   =   -180444.7583  EKtot   =     32487.6719  EPtot      =   -212932.4302
 BOND   =       723.8318  ANGLE   =      2147.7083  DIHED      =      1697.1138
 UB     =         0.0000  IMP     =         0.0000  CMAP       =       257.8463
 1-4 NB =      1080.3122  1-4 EEL =     11422.9667  VDWAALS    =     30381.5255
 EELEC  =   -261423.8927  EHBOND  =         0.0000  RESTRAINT  =       780.1579
 EAMBER (non-restraint)  =   -213712.5881
 ------------------------------------------------------------------------------


 NSTEP =     3000   TIME(PS) =       3.000  TEMP(K) =   273.91  PRESS =     0.0
 Etot   =   -172420.3942  EKtot   =     34189.7578  EPtot      =   -206610.1521
 BOND   =       775.0766  ANGLE   =      2218.8925  DIHED      =      1669.8725
 UB     =         0.0000  IMP     =         0.0000  CMAP       =       257.6880
 1-4 NB =      1099.1878  1-4 EEL =     11430.3640  VDWAALS    =     27777.3036
 EELEC  =   -252642.0820  EHBOND  =         0.0000  RESTRAINT  =       803.5451
 EAMBER (non-restraint)  =   -207413.6971
 ------------------------------------------------------------------------------


 NSTEP =     4000   TIME(PS) =       4.000  TEMP(K) =   282.76  PRESS =     0.0
 Etot   =   -167234.7013  EKtot   =     35294.5469  EPtot      =   -202529.2481
 BOND   =       815.1848  ANGLE   =      2275.4549  DIHED      =      1688.8359
 UB     =         0.0000  IMP     =         0.0000  CMAP       =       255.0715
 1-4 NB =      1093.9806  1-4 EEL =     11445.8337  VDWAALS    =     26271.1189
 EELEC  =   -247198.0557  EHBOND  =         0.0000  RESTRAINT  =       823.3273
 EAMBER (non-restraint)  =   -203352.5754
 ------------------------------------------------------------------------------


 NSTEP =     5000   TIME(PS) =       5.000  TEMP(K) =   289.93  PRESS =     0.0
 Etot   =   -163688.3378  EKtot   =     36189.2734  EPtot      =   -199877.6113
 BOND   =       816.9396  ANGLE   =      2319.3300  DIHED      =      1723.8415
 UB     =         0.0000  IMP     =         0.0000  CMAP       =       250.1374
 1-4 NB =      1094.4944  1-4 EEL =     11375.3104  VDWAALS    =     24961.9106
 EELEC  =   -243250.5814  EHBOND  =         0.0000  RESTRAINT  =       831.0062
 EAMBER (non-restraint)  =   -200708.6175
 ------------------------------------------------------------------------------


 NSTEP =     6000   TIME(PS) =       6.000  TEMP(K) =   294.23  PRESS =     0.0
 Etot   =   -161516.8482  EKtot   =     36726.5742  EPtot      =   -198243.4224
 BOND   =       820.3926  ANGLE   =      2268.0039  DIHED      =      1713.8856
 UB     =         0.0000  IMP     =         0.0000  CMAP       =       261.0179
 1-4 NB =      1092.1137  1-4 EEL =     11401.2485  VDWAALS    =     24864.2733
 EELEC  =   -241496.8142  EHBOND  =         0.0000  RESTRAINT  =       832.4563
 EAMBER (non-restraint)  =   -199075.8787
 ------------------------------------------------------------------------------


 NSTEP =     7000   TIME(PS) =       7.000  TEMP(K) =   297.35  PRESS =     0.0
 Etot   =   -159857.9390  EKtot   =     37115.7539  EPtot      =   -196973.6929
 BOND   =       836.4095  ANGLE   =      2226.7214  DIHED      =      1763.3398
 UB     =         0.0000  IMP     =         0.0000  CMAP       =       272.2668
 1-4 NB =      1089.2633  1-4 EEL =     11398.5127  VDWAALS    =     24208.4850
 EELEC  =   -239621.2012  EHBOND  =         0.0000  RESTRAINT  =       852.5097
 EAMBER (non-restraint)  =   -197826.2026
 ------------------------------------------------------------------------------


 NSTEP =     8000   TIME(PS) =       8.000  TEMP(K) =   298.47  PRESS =     0.0
 Etot   =   -159248.9073  EKtot   =     37255.8320  EPtot      =   -196504.7394
 BOND   =       828.7635  ANGLE   =      2312.0439  DIHED      =      1729.0493
 UB     =         0.0000  IMP     =         0.0000  CMAP       =       255.0571
 1-4 NB =      1122.6816  1-4 EEL =     11456.2726  VDWAALS    =     23692.3506
 EELEC  =   -238710.8173  EHBOND  =         0.0000  RESTRAINT  =       809.8593
 EAMBER (non-restraint)  =   -197314.5987
 ------------------------------------------------------------------------------


 NSTEP =     9000   TIME(PS) =       9.000  TEMP(K) =   297.83  PRESS =     0.0
 Etot   =   -159225.6839  EKtot   =     37175.6406  EPtot      =   -196401.3245
 BOND   =       845.4922  ANGLE   =      2332.2408  DIHED      =      1703.0516
 UB     =         0.0000  IMP     =         0.0000  CMAP       =       267.9249
 1-4 NB =      1088.8697  1-4 EEL =     11326.7318  VDWAALS    =     23455.5866
 EELEC  =   -238265.6176  EHBOND  =         0.0000  RESTRAINT  =       844.3954
 EAMBER (non-restraint)  =   -197245.7200
 ------------------------------------------------------------------------------


 NSTEP =    10000   TIME(PS) =      10.000  TEMP(K) =   298.08  PRESS =     0.0
 Etot   =   -159293.2119  EKtot   =     37206.2891  EPtot      =   -196499.5010
 BOND   =       836.7459  ANGLE   =      2356.2996  DIHED      =      1732.8043
 UB     =         0.0000  IMP     =         0.0000  CMAP       =       269.7980
 1-4 NB =      1082.8648  1-4 EEL =     11379.8244  VDWAALS    =     24089.8867
 EELEC  =   -239090.5097  EHBOND  =         0.0000  RESTRAINT  =       842.7850
 EAMBER (non-restraint)  =   -197342.2859
 ------------------------------------------------------------------------------


 NSTEP =    11000   TIME(PS) =      11.000  TEMP(K) =   299.99  PRESS =     0.0
 Etot   =   -158930.3388  EKtot   =     37444.6055  EPtot      =   -196374.9443
 BOND   =       873.4112  ANGLE   =      2303.5995  DIHED      =      1729.9107
 UB     =         0.0000  IMP     =         0.0000  CMAP       =       250.2013
 1-4 NB =      1085.2664  1-4 EEL =     11446.5084  VDWAALS    =     24031.5398
 EELEC  =   -238936.4202  EHBOND  =         0.0000  RESTRAINT  =       841.0386
 EAMBER (non-restraint)  =   -197215.9829
 ------------------------------------------------------------------------------


 NSTEP =    12000   TIME(PS) =      12.000  TEMP(K) =   299.07  PRESS =     0.0
 Etot   =   -159045.4293  EKtot   =     37329.8633  EPtot      =   -196375.2926
 BOND   =       850.3877  ANGLE   =      2393.9433  DIHED      =      1702.7231
 UB     =         0.0000  IMP     =         0.0000  CMAP       =       252.6465
 1-4 NB =      1099.3896  1-4 EEL =     11295.7128  VDWAALS    =     23552.8140
 EELEC  =   -238344.7834  EHBOND  =         0.0000  RESTRAINT  =       821.8738
 EAMBER (non-restraint)  =   -197197.1664
 ------------------------------------------------------------------------------


 NSTEP =    13000   TIME(PS) =      13.000  TEMP(K) =   300.20  PRESS =     0.0
 Etot   =   -158826.2761  EKtot   =     37471.1328  EPtot      =   -196297.4090
 BOND   =       820.8201  ANGLE   =      2353.2652  DIHED      =      1710.4837
 UB     =         0.0000  IMP     =         0.0000  CMAP       =       258.6122
 1-4 NB =      1102.5811  1-4 EEL =     11386.1552  VDWAALS    =     23889.3089
 EELEC  =   -238638.2264  EHBOND  =         0.0000  RESTRAINT  =       819.5910
 EAMBER (non-restraint)  =   -197116.9999
 ------------------------------------------------------------------------------


 NSTEP =    14000   TIME(PS) =      14.000  TEMP(K) =   299.29  PRESS =     0.0
 Etot   =   -158902.6188  EKtot   =     37357.5156  EPtot      =   -196260.1345
 BOND   =       867.8536  ANGLE   =      2316.8230  DIHED      =      1699.3653
 UB     =         0.0000  IMP     =         0.0000  CMAP       =       264.3878
 1-4 NB =      1088.1232  1-4 EEL =     11330.2249  VDWAALS    =     23923.3369
 EELEC  =   -238596.4319  EHBOND  =         0.0000  RESTRAINT  =       846.1828
 EAMBER (non-restraint)  =   -197106.3173
 ------------------------------------------------------------------------------


 NSTEP =    15000   TIME(PS) =      15.000  TEMP(K) =   300.19  PRESS =     0.0
 Etot   =   -159002.2136  EKtot   =     37470.2266  EPtot      =   -196472.4401
 BOND   =       796.0456  ANGLE   =      2282.4114  DIHED      =      1752.1918
 UB     =         0.0000  IMP     =         0.0000  CMAP       =       263.1179
 1-4 NB =      1099.8829  1-4 EEL =     11395.2311  VDWAALS    =     23400.2702
 EELEC  =   -238316.9715  EHBOND  =         0.0000  RESTRAINT  =       855.3804
 EAMBER (non-restraint)  =   -197327.8205
 ------------------------------------------------------------------------------


 NSTEP =    16000   TIME(PS) =      16.000  TEMP(K) =   298.73  PRESS =     0.0
 Etot   =   -158987.5720  EKtot   =     37288.2305  EPtot      =   -196275.8025
 BOND   =       847.5361  ANGLE   =      2331.0968  DIHED      =      1720.5965
 UB     =         0.0000  IMP     =         0.0000  CMAP       =       257.0653
 1-4 NB =      1107.9007  1-4 EEL =     11376.5756  VDWAALS    =     23658.1320
 EELEC  =   -238433.9574  EHBOND  =         0.0000  RESTRAINT  =       859.2519
 EAMBER (non-restraint)  =   -197135.0544
 ------------------------------------------------------------------------------


 NSTEP =    17000   TIME(PS) =      17.000  TEMP(K) =   298.69  PRESS =     0.0
 Etot   =   -159055.0859  EKtot   =     37282.9453  EPtot      =   -196338.0312
 BOND   =       820.7302  ANGLE   =      2277.1652  DIHED      =      1716.8562
 UB     =         0.0000  IMP     =         0.0000  CMAP       =       257.8605
 1-4 NB =      1093.1516  1-4 EEL =     11413.7546  VDWAALS    =     23945.1911
 EELEC  =   -238710.5921  EHBOND  =         0.0000  RESTRAINT  =       847.8516
 EAMBER (non-restraint)  =   -197185.8828
 ------------------------------------------------------------------------------


 NSTEP =    18000   TIME(PS) =      18.000  TEMP(K) =   298.01  PRESS =     0.0
 Etot   =   -158980.7488  EKtot   =     37197.4336  EPtot      =   -196178.1824
 BOND   =       821.2785  ANGLE   =      2337.2224  DIHED      =      1734.4118
 UB     =         0.0000  IMP     =         0.0000  CMAP       =       254.2724
 1-4 NB =      1085.9945  1-4 EEL =     11342.2491  VDWAALS    =     23817.0364
 EELEC  =   -238387.9698  EHBOND  =         0.0000  RESTRAINT  =       817.3225
 EAMBER (non-restraint)  =   -196995.5048
 ------------------------------------------------------------------------------


 NSTEP =    19000   TIME(PS) =      19.000  TEMP(K) =   298.21  PRESS =     0.0
 Etot   =   -158827.4559  EKtot   =     37223.2734  EPtot      =   -196050.7293
 BOND   =       839.4085  ANGLE   =      2337.6752  DIHED      =      1695.5976
 UB     =         0.0000  IMP     =         0.0000  CMAP       =       247.2456
 1-4 NB =      1105.3493  1-4 EEL =     11421.2303  VDWAALS    =     23572.3761
 EELEC  =   -238094.6034  EHBOND  =         0.0000  RESTRAINT  =       824.9915
 EAMBER (non-restraint)  =   -196875.7208
 ------------------------------------------------------------------------------


 NSTEP =    20000   TIME(PS) =      20.000  TEMP(K) =   300.61  PRESS =     0.0
 Etot   =   -158833.3476  EKtot   =     37522.8711  EPtot      =   -196356.2187
 BOND   =       808.8123  ANGLE   =      2240.4409  DIHED      =      1721.8117
 UB     =         0.0000  IMP     =         0.0000  CMAP       =       261.2620
 1-4 NB =      1111.5220  1-4 EEL =     11351.8062  VDWAALS    =     23722.9004
 EELEC  =   -238425.3757  EHBOND  =         0.0000  RESTRAINT  =       850.6016
 EAMBER (non-restraint)  =   -197206.8202
 ------------------------------------------------------------------------------


 NSTEP =    21000   TIME(PS) =      21.000  TEMP(K) =   297.69  PRESS =     0.0
 Etot   =   -158853.0324  EKtot   =     37157.4805  EPtot      =   -196010.5129
 BOND   =       796.8735  ANGLE   =      2311.8419  DIHED      =      1719.5850
 UB     =         0.0000  IMP     =         0.0000  CMAP       =       254.5078
 1-4 NB =      1090.7595  1-4 EEL =     11371.2997  VDWAALS    =     23791.6030
 EELEC  =   -238183.4232  EHBOND  =         0.0000  RESTRAINT  =       836.4400
 EAMBER (non-restraint)  =   -196846.9529
 ------------------------------------------------------------------------------


 NSTEP =    22000   TIME(PS) =      22.000  TEMP(K) =   297.81  PRESS =     0.0
 Etot   =   -159161.5985  EKtot   =     37173.6758  EPtot      =   -196335.2743
 BOND   =       838.6355  ANGLE   =      2315.2800  DIHED      =      1733.7910
 UB     =         0.0000  IMP     =         0.0000  CMAP       =       252.9293
 1-4 NB =      1100.2806  1-4 EEL =     11362.7537  VDWAALS    =     23893.2282
 EELEC  =   -238662.1099  EHBOND  =         0.0000  RESTRAINT  =       829.9373
 EAMBER (non-restraint)  =   -197165.2115
 ------------------------------------------------------------------------------


 NSTEP =    23000   TIME(PS) =      23.000  TEMP(K) =   298.55  PRESS =     0.0
 Etot   =   -159025.0327  EKtot   =     37264.9844  EPtot      =   -196290.0170
 BOND   =       808.4316  ANGLE   =      2334.3850  DIHED      =      1731.2949
 UB     =         0.0000  IMP     =         0.0000  CMAP       =       263.0331
 1-4 NB =      1081.1075  1-4 EEL =     11386.7146  VDWAALS    =     23935.1094
 EELEC  =   -238659.3542  EHBOND  =         0.0000  RESTRAINT  =       829.2611
 EAMBER (non-restraint)  =   -197119.2781
 ------------------------------------------------------------------------------


 NSTEP =    24000   TIME(PS) =      24.000  TEMP(K) =   300.09  PRESS =     0.0
 Etot   =   -158728.6629  EKtot   =     37457.8828  EPtot      =   -196186.5457
 BOND   =       876.3271  ANGLE   =      2262.1767  DIHED      =      1703.4621
 UB     =         0.0000  IMP     =         0.0000  CMAP       =       260.3371
 1-4 NB =      1115.0746  1-4 EEL =     11376.8244  VDWAALS    =     23585.8910
 EELEC  =   -238190.0209  EHBOND  =         0.0000  RESTRAINT  =       823.3822
 EAMBER (non-restraint)  =   -197009.9279
 ------------------------------------------------------------------------------


 NSTEP =    25000   TIME(PS) =      25.000  TEMP(K) =   299.88  PRESS =     0.0
 Etot   =   -158904.0672  EKtot   =     37432.0117  EPtot      =   -196336.0789
 BOND   =       845.0788  ANGLE   =      2303.9921  DIHED      =      1704.8993
 UB     =         0.0000  IMP     =         0.0000  CMAP       =       259.8955
 1-4 NB =      1100.3847  1-4 EEL =     11398.5672  VDWAALS    =     23966.6334
 EELEC  =   -238715.3824  EHBOND  =         0.0000  RESTRAINT  =       799.8526
 EAMBER (non-restraint)  =   -197135.9316
 ------------------------------------------------------------------------------


 NSTEP =    26000   TIME(PS) =      26.000  TEMP(K) =   299.19  PRESS =     0.0
 Etot   =   -158695.5511  EKtot   =     37345.4180  EPtot      =   -196040.9691
 BOND   =       848.2493  ANGLE   =      2319.4017  DIHED      =      1732.4581
 UB     =         0.0000  IMP     =         0.0000  CMAP       =       260.8008
 1-4 NB =      1086.2064  1-4 EEL =     11312.6591  VDWAALS    =     23736.6843
 EELEC  =   -238184.5993  EHBOND  =         0.0000  RESTRAINT  =       847.1705
 EAMBER (non-restraint)  =   -196888.1396
 ------------------------------------------------------------------------------


 NSTEP =    27000   TIME(PS) =      27.000  TEMP(K) =   299.68  PRESS =     0.0
 Etot   =   -158673.4215  EKtot   =     37406.5938  EPtot      =   -196080.0152
 BOND   =       810.3404  ANGLE   =      2284.8392  DIHED      =      1746.3883
 UB     =         0.0000  IMP     =         0.0000  CMAP       =       258.8656
 1-4 NB =      1096.5892  1-4 EEL =     11410.9609  VDWAALS    =     23999.2503
 EELEC  =   -238525.1185  EHBOND  =         0.0000  RESTRAINT  =       837.8693
 EAMBER (non-restraint)  =   -196917.8846
 ------------------------------------------------------------------------------


 NSTEP =    28000   TIME(PS) =      28.000  TEMP(K) =   300.40  PRESS =     0.0
 Etot   =   -158565.0482  EKtot   =     37496.2500  EPtot      =   -196061.2982
 BOND   =       828.4425  ANGLE   =      2314.2509  DIHED      =      1703.5708
 UB     =         0.0000  IMP     =         0.0000  CMAP       =       267.3677
 1-4 NB =      1102.2299  1-4 EEL =     11434.7359  VDWAALS    =     23926.1242
 EELEC  =   -238479.1348  EHBOND  =         0.0000  RESTRAINT  =       841.1148
 EAMBER (non-restraint)  =   -196902.4130
 ------------------------------------------------------------------------------


 NSTEP =    29000   TIME(PS) =      29.000  TEMP(K) =   299.30  PRESS =     0.0
 Etot   =   -158655.6122  EKtot   =     37358.6875  EPtot      =   -196014.2997
 BOND   =       833.9514  ANGLE   =      2322.1469  DIHED      =      1728.3431
 UB     =         0.0000  IMP     =         0.0000  CMAP       =       270.0513
 1-4 NB =      1081.5457  1-4 EEL =     11414.4207  VDWAALS    =     23919.3966
 EELEC  =   -238414.4065  EHBOND  =         0.0000  RESTRAINT  =       830.2511
 EAMBER (non-restraint)  =   -196844.5508
 ------------------------------------------------------------------------------


 NSTEP =    30000   TIME(PS) =      30.000  TEMP(K) =   301.62  PRESS =     0.0
 Etot   =   -158522.6013  EKtot   =     37648.6406  EPtot      =   -196171.2420
 BOND   =       831.0622  ANGLE   =      2385.2778  DIHED      =      1718.8950
 UB     =         0.0000  IMP     =         0.0000  CMAP       =       249.3735
 1-4 NB =      1099.7597  1-4 EEL =     11420.7765  VDWAALS    =     24009.5052
 EELEC  =   -238760.9565  EHBOND  =         0.0000  RESTRAINT  =       875.0645
 EAMBER (non-restraint)  =   -197046.3064
 ------------------------------------------------------------------------------


 NSTEP =    31000   TIME(PS) =      31.000  TEMP(K) =   300.95  PRESS =     0.0
 Etot   =   -158772.0390  EKtot   =     37564.8789  EPtot      =   -196336.9179
 BOND   =       797.9235  ANGLE   =      2288.5179  DIHED      =      1742.8135
 UB     =         0.0000  IMP     =         0.0000  CMAP       =       255.7898
 1-4 NB =      1078.1374  1-4 EEL =     11381.7611  VDWAALS    =     23572.4079
 EELEC  =   -238308.7349  EHBOND  =         0.0000  RESTRAINT  =       854.4660
 EAMBER (non-restraint)  =   -197191.3839
 ------------------------------------------------------------------------------


 NSTEP =    32000   TIME(PS) =      32.000  TEMP(K) =   299.13  PRESS =     0.0
 Etot   =   -158828.6112  EKtot   =     37337.8750  EPtot      =   -196166.4862
 BOND   =       815.4162  ANGLE   =      2295.5337  DIHED      =      1716.3069
 UB     =         0.0000  IMP     =         0.0000  CMAP       =       265.8359
 1-4 NB =      1065.2727  1-4 EEL =     11392.1101  VDWAALS    =     23917.8626
 EELEC  =   -238491.1035  EHBOND  =         0.0000  RESTRAINT  =       856.2791
 EAMBER (non-restraint)  =   -197022.7654
 ------------------------------------------------------------------------------


 NSTEP =    33000   TIME(PS) =      33.000  TEMP(K) =   299.55  PRESS =     0.0
 Etot   =   -158805.7918  EKtot   =     37390.2422  EPtot      =   -196196.0340
 BOND   =       798.0114  ANGLE   =      2350.8155  DIHED      =      1735.2565
 UB     =         0.0000  IMP     =         0.0000  CMAP       =       253.6134
 1-4 NB =      1077.4126  1-4 EEL =     11444.5016  VDWAALS    =     23599.8745
 EELEC  =   -238318.1233  EHBOND  =         0.0000  RESTRAINT  =       862.6037
 EAMBER (non-restraint)  =   -197058.6377
 ------------------------------------------------------------------------------


 NSTEP =    34000   TIME(PS) =      34.000  TEMP(K) =   300.28  PRESS =     0.0
 Etot   =   -158739.9841  EKtot   =     37480.9414  EPtot      =   -196220.9255
 BOND   =       811.6661  ANGLE   =      2403.9711  DIHED      =      1714.8024
 UB     =         0.0000  IMP     =         0.0000  CMAP       =       246.4899
 1-4 NB =      1081.4363  1-4 EEL =     11418.0628  VDWAALS    =     23514.0917
 EELEC  =   -238234.8374  EHBOND  =         0.0000  RESTRAINT  =       823.3916
 EAMBER (non-restraint)  =   -197044.3172
 ------------------------------------------------------------------------------


 NSTEP =    35000   TIME(PS) =      35.000  TEMP(K) =   299.72  PRESS =     0.0
 Etot   =   -158685.8497  EKtot   =     37411.2227  EPtot      =   -196097.0723
 BOND   =       844.3567  ANGLE   =      2299.8901  DIHED      =      1714.1966
 UB     =         0.0000  IMP     =         0.0000  CMAP       =       265.5938
 1-4 NB =      1093.5272  1-4 EEL =     11412.5071  VDWAALS    =     24261.1897
 EELEC  =   -238815.6875  EHBOND  =         0.0000  RESTRAINT  =       827.3540
 EAMBER (non-restraint)  =   -196924.4264
 ------------------------------------------------------------------------------


 NSTEP =    36000   TIME(PS) =      36.000  TEMP(K) =   299.55  PRESS =     0.0
 Etot   =   -159007.5009  EKtot   =     37389.6602  EPtot      =   -196397.1611
 BOND   =       812.1695  ANGLE   =      2289.3165  DIHED      =      1708.5633
 UB     =         0.0000  IMP     =         0.0000  CMAP       =       262.5031
 1-4 NB =      1097.5003  1-4 EEL =     11345.9017  VDWAALS    =     23708.4304
 EELEC  =   -238482.8938  EHBOND  =         0.0000  RESTRAINT  =       861.3480
 EAMBER (non-restraint)  =   -197258.5091
 ------------------------------------------------------------------------------


 NSTEP =    37000   TIME(PS) =      37.000  TEMP(K) =   300.38  PRESS =     0.0
 Etot   =   -158682.5778  EKtot   =     37494.0000  EPtot      =   -196176.5778
 BOND   =       818.0674  ANGLE   =      2354.1919  DIHED      =      1727.2501
 UB     =         0.0000  IMP     =         0.0000  CMAP       =       259.5007
 1-4 NB =      1061.4064  1-4 EEL =     11364.8785  VDWAALS    =     23714.2176
 EELEC  =   -238292.4637  EHBOND  =         0.0000  RESTRAINT  =       816.3733
 EAMBER (non-restraint)  =   -196992.9511
 ------------------------------------------------------------------------------


 NSTEP =    38000   TIME(PS) =      38.000  TEMP(K) =   300.59  PRESS =     0.0
 Etot   =   -158808.2289  EKtot   =     37519.6914  EPtot      =   -196327.9203
 BOND   =       815.9739  ANGLE   =      2279.0603  DIHED      =      1707.1465
 UB     =         0.0000  IMP     =         0.0000  CMAP       =       261.9221
 1-4 NB =      1103.1992  1-4 EEL =     11398.8335  VDWAALS    =     24063.7566
 EELEC  =   -238772.3466  EHBOND  =         0.0000  RESTRAINT  =       814.5341
 EAMBER (non-restraint)  =   -197142.4544
 ------------------------------------------------------------------------------


 NSTEP =    39000   TIME(PS) =      39.000  TEMP(K) =   299.83  PRESS =     0.0
 Etot   =   -158912.0391  EKtot   =     37425.6211  EPtot      =   -196337.6602
 BOND   =       843.5937  ANGLE   =      2363.4235  DIHED      =      1755.2679
 UB     =         0.0000  IMP     =         0.0000  CMAP       =       269.0789
 1-4 NB =      1086.2047  1-4 EEL =     11404.2983  VDWAALS    =     23473.2202
 EELEC  =   -238396.7454  EHBOND  =         0.0000  RESTRAINT  =       863.9981
 EAMBER (non-restraint)  =   -197201.6583
 ------------------------------------------------------------------------------


 NSTEP =    40000   TIME(PS) =      40.000  TEMP(K) =   300.40  PRESS =     0.0
 Etot   =   -158946.8918  EKtot   =     37496.8203  EPtot      =   -196443.7121
 BOND   =       835.8026  ANGLE   =      2376.0157  DIHED      =      1693.2065
 UB     =         0.0000  IMP     =         0.0000  CMAP       =       261.6099
 1-4 NB =      1094.7376  1-4 EEL =     11355.6781  VDWAALS    =     23961.5113
 EELEC  =   -238845.7500  EHBOND  =         0.0000  RESTRAINT  =       823.4762
 EAMBER (non-restraint)  =   -197267.1882
 ------------------------------------------------------------------------------


 NSTEP =    41000   TIME(PS) =      41.000  TEMP(K) =   298.85  PRESS =     0.0
 Etot   =   -159021.0717  EKtot   =     37303.3984  EPtot      =   -196324.4702
 BOND   =       858.2837  ANGLE   =      2350.5792  DIHED      =      1749.7276
 UB     =         0.0000  IMP     =         0.0000  CMAP       =       260.4631
 1-4 NB =      1083.9190  1-4 EEL =     11382.3254  VDWAALS    =     23790.2161
 EELEC  =   -238625.5725  EHBOND  =         0.0000  RESTRAINT  =       825.5882
 EAMBER (non-restraint)  =   -197150.0584
 ------------------------------------------------------------------------------


 NSTEP =    42000   TIME(PS) =      42.000  TEMP(K) =   299.30  PRESS =     0.0
 Etot   =   -159128.6318  EKtot   =     37359.6328  EPtot      =   -196488.2646
 BOND   =       830.6632  ANGLE   =      2331.5564  DIHED      =      1717.2407
 UB     =         0.0000  IMP     =         0.0000  CMAP       =       269.2726
 1-4 NB =      1086.5346  1-4 EEL =     11393.9114  VDWAALS    =     23967.7934
 EELEC  =   -238924.6700  EHBOND  =         0.0000  RESTRAINT  =       839.4332
 EAMBER (non-restraint)  =   -197327.6977
 ------------------------------------------------------------------------------


 NSTEP =    43000   TIME(PS) =      43.000  TEMP(K) =   299.19  PRESS =     0.0
 Etot   =   -158929.5330  EKtot   =     37345.2891  EPtot      =   -196274.8221
 BOND   =       849.0195  ANGLE   =      2289.0255  DIHED      =      1727.2931
 UB     =         0.0000  IMP     =         0.0000  CMAP       =       259.2600
 1-4 NB =      1124.2254  1-4 EEL =     11404.7842  VDWAALS    =     23857.1515
 EELEC  =   -238599.6688  EHBOND  =         0.0000  RESTRAINT  =       814.0876
 EAMBER (non-restraint)  =   -197088.9097
 ------------------------------------------------------------------------------


 NSTEP =    44000   TIME(PS) =      44.000  TEMP(K) =   300.36  PRESS =     0.0
 Etot   =   -158796.6154  EKtot   =     37490.8867  EPtot      =   -196287.5021
 BOND   =       778.5273  ANGLE   =      2351.7478  DIHED      =      1735.4721
 UB     =         0.0000  IMP     =         0.0000  CMAP       =       268.0113
 1-4 NB =      1074.6238  1-4 EEL =     11434.6607  VDWAALS    =     23976.8825
 EELEC  =   -238767.9384  EHBOND  =         0.0000  RESTRAINT  =       860.5108
 EAMBER (non-restraint)  =   -197148.0129
 ------------------------------------------------------------------------------


 NSTEP =    45000   TIME(PS) =      45.000  TEMP(K) =   299.79  PRESS =     0.0
 Etot   =   -158971.0932  EKtot   =     37420.5820  EPtot      =   -196391.6753
 BOND   =       841.6476  ANGLE   =      2321.1877  DIHED      =      1720.4871
 UB     =         0.0000  IMP     =         0.0000  CMAP       =       256.9681
 1-4 NB =      1072.1361  1-4 EEL =     11393.4481  VDWAALS    =     23688.9140
 EELEC  =   -238527.6104  EHBOND  =         0.0000  RESTRAINT  =       841.1466
 EAMBER (non-restraint)  =   -197232.8218
 ------------------------------------------------------------------------------


 NSTEP =    46000   TIME(PS) =      46.000  TEMP(K) =   299.90  PRESS =     0.0
 Etot   =   -158713.7580  EKtot   =     37433.4805  EPtot      =   -196147.2384
 BOND   =       842.8007  ANGLE   =      2348.8877  DIHED      =      1726.4358
 UB     =         0.0000  IMP     =         0.0000  CMAP       =       248.7945
 1-4 NB =      1123.6309  1-4 EEL =     11418.4476  VDWAALS    =     23839.5844
 EELEC  =   -238518.6941  EHBOND  =         0.0000  RESTRAINT  =       822.8740
 EAMBER (non-restraint)  =   -196970.1125
 ------------------------------------------------------------------------------


 NSTEP =    47000   TIME(PS) =      47.000  TEMP(K) =   299.27  PRESS =     0.0
 Etot   =   -159011.3120  EKtot   =     37355.1602  EPtot      =   -196366.4721
 BOND   =       837.4135  ANGLE   =      2316.2102  DIHED      =      1759.9329
 UB     =         0.0000  IMP     =         0.0000  CMAP       =       240.2455
 1-4 NB =      1109.0839  1-4 EEL =     11402.3995  VDWAALS    =     23811.2253
 EELEC  =   -238644.6380  EHBOND  =         0.0000  RESTRAINT  =       801.6551
 EAMBER (non-restraint)  =   -197168.1272
 ------------------------------------------------------------------------------


 NSTEP =    48000   TIME(PS) =      48.000  TEMP(K) =   299.77  PRESS =     0.0
 Etot   =   -158670.5824  EKtot   =     37418.1133  EPtot      =   -196088.6957
 BOND   =       775.1060  ANGLE   =      2338.8766  DIHED      =      1725.9408
 UB     =         0.0000  IMP     =         0.0000  CMAP       =       257.7911
 1-4 NB =      1103.1661  1-4 EEL =     11387.8575  VDWAALS    =     23785.6902
 EELEC  =   -238272.1583  EHBOND  =         0.0000  RESTRAINT  =       809.0343
 EAMBER (non-restraint)  =   -196897.7300
 ------------------------------------------------------------------------------


 NSTEP =    49000   TIME(PS) =      49.000  TEMP(K) =   301.39  PRESS =     0.0
 Etot   =   -158844.7110  EKtot   =     37619.7461  EPtot      =   -196464.4571
 BOND   =       838.4232  ANGLE   =      2355.6703  DIHED      =      1703.4612
 UB     =         0.0000  IMP     =         0.0000  CMAP       =       249.6555
 1-4 NB =      1085.3533  1-4 EEL =     11396.4322  VDWAALS    =     23876.7642
 EELEC  =   -238829.7740  EHBOND  =         0.0000  RESTRAINT  =       859.5571
 EAMBER (non-restraint)  =   -197324.0141
 ------------------------------------------------------------------------------


 NSTEP =    50000   TIME(PS) =      50.000  TEMP(K) =   299.18  PRESS =     0.0
 Etot   =   -159424.8788  EKtot   =     37343.5469  EPtot      =   -196768.4257
 BOND   =       785.6766  ANGLE   =      2344.7423  DIHED      =      1708.6587
 UB     =         0.0000  IMP     =         0.0000  CMAP       =       255.1220
 1-4 NB =      1085.6756  1-4 EEL =     11407.6188  VDWAALS    =     23772.8971
 EELEC  =   -238948.3901  EHBOND  =         0.0000  RESTRAINT  =       819.5732
 EAMBER (non-restraint)  =   -197587.9989
 ------------------------------------------------------------------------------


 NSTEP =    51000   TIME(PS) =      51.000  TEMP(K) =   299.10  PRESS =     0.0
 Etot   =   -159355.1391  EKtot   =     37333.7617  EPtot      =   -196688.9008
 BOND   =       820.3932  ANGLE   =      2265.0726  DIHED      =      1737.6988
 UB     =         0.0000  IMP     =         0.0000  CMAP       =       262.9469
 1-4 NB =      1106.4097  1-4 EEL =     11389.4638  VDWAALS    =     24093.0077
 EELEC  =   -239194.9067  EHBOND  =         0.0000  RESTRAINT  =       831.0130
 EAMBER (non-restraint)  =   -197519.9137
 ------------------------------------------------------------------------------


 NSTEP =    52000   TIME(PS) =      52.000  TEMP(K) =   298.71  PRESS =     0.0
 Etot   =   -159429.8032  EKtot   =     37286.0391  EPtot      =   -196715.8423
 BOND   =       834.0915  ANGLE   =      2333.1891  DIHED      =      1709.6008
 UB     =         0.0000  IMP     =         0.0000  CMAP       =       262.8298
 1-4 NB =      1096.1001  1-4 EEL =     11395.1007  VDWAALS    =     23656.6746
 EELEC  =   -238840.2684  EHBOND  =         0.0000  RESTRAINT  =       836.8396
 EAMBER (non-restraint)  =   -197552.6819
 ------------------------------------------------------------------------------


 NSTEP =    53000   TIME(PS) =      53.000  TEMP(K) =   298.34  PRESS =     0.0
 Etot   =   -159084.7897  EKtot   =     37239.5898  EPtot      =   -196324.3795
 BOND   =       853.2753  ANGLE   =      2290.5282  DIHED      =      1744.9727
 UB     =         0.0000  IMP     =         0.0000  CMAP       =       252.4870
 1-4 NB =      1073.9334  1-4 EEL =     11357.3729  VDWAALS    =     23892.3021
 EELEC  =   -238630.8235  EHBOND  =         0.0000  RESTRAINT  =       841.5725
 EAMBER (non-restraint)  =   -197165.9520
 ------------------------------------------------------------------------------


 NSTEP =    54000   TIME(PS) =      54.000  TEMP(K) =   299.15  PRESS =     0.0
 Etot   =   -159102.1468  EKtot   =     37340.1914  EPtot      =   -196442.3382
 BOND   =       787.6986  ANGLE   =      2283.5693  DIHED      =      1711.7496
 UB     =         0.0000  IMP     =         0.0000  CMAP       =       252.7618
 1-4 NB =      1092.9418  1-4 EEL =     11382.4740  VDWAALS    =     24126.4759
 EELEC  =   -238930.3015  EHBOND  =         0.0000  RESTRAINT  =       850.2922
 EAMBER (non-restraint)  =   -197292.6304
 ------------------------------------------------------------------------------


 NSTEP =    55000   TIME(PS) =      55.000  TEMP(K) =   297.92  PRESS =     0.0
 Etot   =   -158925.1224  EKtot   =     37186.4102  EPtot      =   -196111.5326
 BOND   =       795.9677  ANGLE   =      2270.5639  DIHED      =      1726.3558
 UB     =         0.0000  IMP     =         0.0000  CMAP       =       256.9585
 1-4 NB =      1087.0458  1-4 EEL =     11404.8826  VDWAALS    =     23799.8555
 EELEC  =   -238299.0974  EHBOND  =         0.0000  RESTRAINT  =       845.9351
 EAMBER (non-restraint)  =   -196957.4676
 ------------------------------------------------------------------------------


 NSTEP =    56000   TIME(PS) =      56.000  TEMP(K) =   298.59  PRESS =     0.0
 Etot   =   -158981.1678  EKtot   =     37270.7617  EPtot      =   -196251.9295
 BOND   =       822.5915  ANGLE   =      2247.2256  DIHED      =      1704.3278
 UB     =         0.0000  IMP     =         0.0000  CMAP       =       256.5407
 1-4 NB =      1096.4370  1-4 EEL =     11421.1438  VDWAALS    =     24008.3622
 EELEC  =   -238675.9605  EHBOND  =         0.0000  RESTRAINT  =       867.4024
 EAMBER (non-restraint)  =   -197119.3319
 ------------------------------------------------------------------------------


 NSTEP =    57000   TIME(PS) =      57.000  TEMP(K) =   299.86  PRESS =     0.0
 Etot   =   -158661.7245  EKtot   =     37429.5430  EPtot      =   -196091.2675
 BOND   =       791.5836  ANGLE   =      2325.7720  DIHED      =      1738.8418
 UB     =         0.0000  IMP     =         0.0000  CMAP       =       249.7327
 1-4 NB =      1070.3143  1-4 EEL =     11376.3260  VDWAALS    =     23734.5983
 EELEC  =   -238212.5913  EHBOND  =         0.0000  RESTRAINT  =       834.1550
 EAMBER (non-restraint)  =   -196925.4225
 ------------------------------------------------------------------------------


 NSTEP =    58000   TIME(PS) =      58.000  TEMP(K) =   299.50  PRESS =     0.0
 Etot   =   -158760.6113  EKtot   =     37384.0156  EPtot      =   -196144.6269
 BOND   =       787.6369  ANGLE   =      2338.3472  DIHED      =      1741.4381
 UB     =         0.0000  IMP     =         0.0000  CMAP       =       256.0998
 1-4 NB =      1091.0287  1-4 EEL =     11431.1233  VDWAALS    =     23988.2801
 EELEC  =   -238608.9109  EHBOND  =         0.0000  RESTRAINT  =       830.3299
 EAMBER (non-restraint)  =   -196974.9569
 ------------------------------------------------------------------------------


 NSTEP =    59000   TIME(PS) =      59.000  TEMP(K) =   300.47  PRESS =     0.0
 Etot   =   -158740.1758  EKtot   =     37504.7852  EPtot      =   -196244.9610
 BOND   =       861.6854  ANGLE   =      2246.1781  DIHED      =      1690.8009
 UB     =         0.0000  IMP     =         0.0000  CMAP       =       266.4716
 1-4 NB =      1106.7275  1-4 EEL =     11419.0754  VDWAALS    =     23747.8046
 EELEC  =   -238418.1468  EHBOND  =         0.0000  RESTRAINT  =       834.4423
 EAMBER (non-restraint)  =   -197079.4033
 ------------------------------------------------------------------------------


 NSTEP =    60000   TIME(PS) =      60.000  TEMP(K) =   298.83  PRESS =     0.0
 Etot   =   -158685.7636  EKtot   =     37299.8633  EPtot      =   -195985.6269
 BOND   =       859.0931  ANGLE   =      2305.5224  DIHED      =      1711.9371
 UB     =         0.0000  IMP     =         0.0000  CMAP       =       261.3291
 1-4 NB =      1091.4779  1-4 EEL =     11385.3733  VDWAALS    =     23989.6791
 EELEC  =   -238460.7408  EHBOND  =         0.0000  RESTRAINT  =       870.7020
 EAMBER (non-restraint)  =   -196856.3289
 ------------------------------------------------------------------------------


 NSTEP =    61000   TIME(PS) =      61.000  TEMP(K) =   300.63  PRESS =     0.0
 Etot   =   -158596.1968  EKtot   =     37524.5000  EPtot      =   -196120.6968
 BOND   =       849.4322  ANGLE   =      2311.7713  DIHED      =      1710.9572
 UB     =         0.0000  IMP     =         0.0000  CMAP       =       245.5403
 1-4 NB =      1100.3739  1-4 EEL =     11344.1945  VDWAALS    =     23692.7343
 EELEC  =   -238250.0329  EHBOND  =         0.0000  RESTRAINT  =       874.3323
 EAMBER (non-restraint)  =   -196995.0291
 ------------------------------------------------------------------------------


 NSTEP =    62000   TIME(PS) =      62.000  TEMP(K) =   300.01  PRESS =     0.0
 Etot   =   -158526.2651  EKtot   =     37447.6094  EPtot      =   -195973.8744
 BOND   =       821.1372  ANGLE   =      2246.1864  DIHED      =      1694.3775
 UB     =         0.0000  IMP     =         0.0000  CMAP       =       258.5619
 1-4 NB =      1123.8274  1-4 EEL =     11432.1201  VDWAALS    =     24115.3109
 EELEC  =   -238502.5064  EHBOND  =         0.0000  RESTRAINT  =       837.1105
 EAMBER (non-restraint)  =   -196810.9849
 ------------------------------------------------------------------------------


 NSTEP =    63000   TIME(PS) =      63.000  TEMP(K) =   300.99  PRESS =     0.0
 Etot   =   -158556.0841  EKtot   =     37570.1602  EPtot      =   -196126.2442
 BOND   =       815.4256  ANGLE   =      2346.0638  DIHED      =      1735.6008
 UB     =         0.0000  IMP     =         0.0000  CMAP       =       268.1867
 1-4 NB =      1083.9446  1-4 EEL =     11369.1450  VDWAALS    =     23666.0664
 EELEC  =   -238234.4776  EHBOND  =         0.0000  RESTRAINT  =       823.8006
 EAMBER (non-restraint)  =   -196950.0448
 ------------------------------------------------------------------------------


 NSTEP =    64000   TIME(PS) =      64.000  TEMP(K) =   297.72  PRESS =     0.0
 Etot   =   -158817.1780  EKtot   =     37161.7930  EPtot      =   -195978.9710
 BOND   =       862.8595  ANGLE   =      2331.8154  DIHED      =      1706.2389
 UB     =         0.0000  IMP     =         0.0000  CMAP       =       263.7325
 1-4 NB =      1084.3499  1-4 EEL =     11423.4316  VDWAALS    =     23517.2437
 EELEC  =   -238014.6210  EHBOND  =         0.0000  RESTRAINT  =       845.9786
 EAMBER (non-restraint)  =   -196824.9496
 ------------------------------------------------------------------------------


 NSTEP =    65000   TIME(PS) =      65.000  TEMP(K) =   299.03  PRESS =     0.0
 Etot   =   -159035.2569  EKtot   =     37324.8438  EPtot      =   -196360.1006
 BOND   =       830.0577  ANGLE   =      2277.3043  DIHED      =      1690.9415
 UB     =         0.0000  IMP     =         0.0000  CMAP       =       259.6789
 1-4 NB =      1097.1983  1-4 EEL =     11403.1933  VDWAALS    =     23958.9517
 EELEC  =   -238698.5929  EHBOND  =         0.0000  RESTRAINT  =       821.1666
 EAMBER (non-restraint)  =   -197181.2672
 ------------------------------------------------------------------------------


 NSTEP =    66000   TIME(PS) =      66.000  TEMP(K) =   300.27  PRESS =     0.0
 Etot   =   -159097.5303  EKtot   =     37479.6797  EPtot      =   -196577.2100
 BOND   =       823.8543  ANGLE   =      2268.9634  DIHED      =      1698.7388
 UB     =         0.0000  IMP     =         0.0000  CMAP       =       256.7913
 1-4 NB =      1085.6478  1-4 EEL =     11343.3910  VDWAALS    =     24382.9607
 EELEC  =   -239246.0205  EHBOND  =         0.0000  RESTRAINT  =       808.4632
 EAMBER (non-restraint)  =   -197385.6732
 ------------------------------------------------------------------------------


 NSTEP =    67000   TIME(PS) =      67.000  TEMP(K) =   301.26  PRESS =     0.0
 Etot   =   -158772.9777  EKtot   =     37603.2109  EPtot      =   -196376.1887
 BOND   =       847.2818  ANGLE   =      2325.7827  DIHED      =      1730.3921
 UB     =         0.0000  IMP     =         0.0000  CMAP       =       262.4682
 1-4 NB =      1081.6667  1-4 EEL =     11419.3370  VDWAALS    =     23853.2250
 EELEC  =   -238717.0884  EHBOND  =         0.0000  RESTRAINT  =       820.7461
 EAMBER (non-restraint)  =   -197196.9348
 ------------------------------------------------------------------------------


 NSTEP =    68000   TIME(PS) =      68.000  TEMP(K) =   299.53  PRESS =     0.0
 Etot   =   -159003.2326  EKtot   =     37387.7188  EPtot      =   -196390.9514
 BOND   =       816.0243  ANGLE   =      2355.4254  DIHED      =      1714.7782
 UB     =         0.0000  IMP     =         0.0000  CMAP       =       257.1614
 1-4 NB =      1103.9349  1-4 EEL =     11402.1782  VDWAALS    =     23823.9554
 EELEC  =   -238719.4875  EHBOND  =         0.0000  RESTRAINT  =       855.0783
 EAMBER (non-restraint)  =   -197246.0297
 ------------------------------------------------------------------------------


 NSTEP =    69000   TIME(PS) =      69.000  TEMP(K) =   298.36  PRESS =     0.0
 Etot   =   -159415.1847  EKtot   =     37242.3398  EPtot      =   -196657.5246
 BOND   =       864.9433  ANGLE   =      2375.8597  DIHED      =      1723.3587
 UB     =         0.0000  IMP     =         0.0000  CMAP       =       271.1038
 1-4 NB =      1091.7131  1-4 EEL =     11335.5801  VDWAALS    =     24073.8194
 EELEC  =   -239223.6557  EHBOND  =         0.0000  RESTRAINT  =       829.7529
 EAMBER (non-restraint)  =   -197487.2775
 ------------------------------------------------------------------------------


 NSTEP =    70000   TIME(PS) =      70.000  TEMP(K) =   298.90  PRESS =     0.0
 Etot   =   -159386.8041  EKtot   =     37309.7344  EPtot      =   -196696.5385
 BOND   =       809.1933  ANGLE   =      2347.4296  DIHED      =      1708.1401
 UB     =         0.0000  IMP     =         0.0000  CMAP       =       255.2143
 1-4 NB =      1090.2509  1-4 EEL =     11398.6386  VDWAALS    =     24179.2795
 EELEC  =   -239323.5038  EHBOND  =         0.0000  RESTRAINT  =       838.8190
 EAMBER (non-restraint)  =   -197535.3575
 ------------------------------------------------------------------------------


 NSTEP =    71000   TIME(PS) =      71.000  TEMP(K) =   299.55  PRESS =     0.0
 Etot   =   -159055.0157  EKtot   =     37390.3672  EPtot      =   -196445.3829
 BOND   =       849.5666  ANGLE   =      2350.1685  DIHED      =      1680.6472
 UB     =         0.0000  IMP     =         0.0000  CMAP       =       255.7958
 1-4 NB =      1101.9144  1-4 EEL =     11411.3049  VDWAALS    =     23974.4653
 EELEC  =   -238884.9708  EHBOND  =         0.0000  RESTRAINT  =       815.7253
 EAMBER (non-restraint)  =   -197261.1082
 ------------------------------------------------------------------------------


 NSTEP =    72000   TIME(PS) =      72.000  TEMP(K) =   301.54  PRESS =     0.0
 Etot   =   -158646.5898  EKtot   =     37638.0820  EPtot      =   -196284.6718
 BOND   =       838.8372  ANGLE   =      2291.5311  DIHED      =      1690.4678
 UB     =         0.0000  IMP     =         0.0000  CMAP       =       261.0929
 1-4 NB =      1070.3554  1-4 EEL =     11385.4773  VDWAALS    =     23639.6749
 EELEC  =   -238302.1178  EHBOND  =         0.0000  RESTRAINT  =       840.0093
 EAMBER (non-restraint)  =   -197124.6811
 ------------------------------------------------------------------------------


 NSTEP =    73000   TIME(PS) =      73.000  TEMP(K) =   300.94  PRESS =     0.0
 Etot   =   -158879.0197  EKtot   =     37564.0469  EPtot      =   -196443.0665
 BOND   =       794.2867  ANGLE   =      2361.0424  DIHED      =      1734.5146
 UB     =         0.0000  IMP     =         0.0000  CMAP       =       250.6530
 1-4 NB =      1103.3433  1-4 EEL =     11408.5806  VDWAALS    =     23857.7418
 EELEC  =   -238780.9233  EHBOND  =         0.0000  RESTRAINT  =       827.6942
 EAMBER (non-restraint)  =   -197270.7607
 ------------------------------------------------------------------------------


 NSTEP =    74000   TIME(PS) =      74.000  TEMP(K) =   300.37  PRESS =     0.0
 Etot   =   -158644.1164  EKtot   =     37492.3477  EPtot      =   -196136.4641
 BOND   =       853.6890  ANGLE   =      2342.7129  DIHED      =      1726.7495
 UB     =         0.0000  IMP     =         0.0000  CMAP       =       259.7039
 1-4 NB =      1089.5697  1-4 EEL =     11342.7518  VDWAALS    =     23408.1178
 EELEC  =   -237999.4984  EHBOND  =         0.0000  RESTRAINT  =       839.7396
 EAMBER (non-restraint)  =   -196976.2037
 ------------------------------------------------------------------------------


 NSTEP =    75000   TIME(PS) =      75.000  TEMP(K) =   300.07  PRESS =     0.0
 Etot   =   -158450.8357  EKtot   =     37454.9648  EPtot      =   -195905.8006
 BOND   =       821.9605  ANGLE   =      2335.4113  DIHED      =      1712.0952
 UB     =         0.0000  IMP     =         0.0000  CMAP       =       264.2788
 1-4 NB =      1085.3709  1-4 EEL =     11369.1413  VDWAALS    =     23566.7924
 EELEC  =   -237935.5954  EHBOND  =         0.0000  RESTRAINT  =       874.7444
 EAMBER (non-restraint)  =   -196780.5449
 ------------------------------------------------------------------------------


 NSTEP =    76000   TIME(PS) =      76.000  TEMP(K) =   298.68  PRESS =     0.0
 Etot   =   -159088.4320  EKtot   =     37281.6602  EPtot      =   -196370.0921
 BOND   =       863.6143  ANGLE   =      2305.1897  DIHED      =      1665.4976
 UB     =         0.0000  IMP     =         0.0000  CMAP       =       255.2971
 1-4 NB =      1089.5649  1-4 EEL =     11405.5881  VDWAALS    =     23997.9082
 EELEC  =   -238806.5439  EHBOND  =         0.0000  RESTRAINT  =       853.7920
 EAMBER (non-restraint)  =   -197223.8841
 ------------------------------------------------------------------------------


 NSTEP =    77000   TIME(PS) =      77.000  TEMP(K) =   300.18  PRESS =     0.0
 Etot   =   -159106.5937  EKtot   =     37468.9688  EPtot      =   -196575.5625
 BOND   =       817.7124  ANGLE   =      2314.6746  DIHED      =      1707.4585
 UB     =         0.0000  IMP     =         0.0000  CMAP       =       267.6091
 1-4 NB =      1096.2875  1-4 EEL =     11317.8323  VDWAALS    =     23757.9447
 EELEC  =   -238716.4248  EHBOND  =         0.0000  RESTRAINT  =       861.3434
 EAMBER (non-restraint)  =   -197436.9058
 ------------------------------------------------------------------------------


 NSTEP =    78000   TIME(PS) =      78.000  TEMP(K) =   300.43  PRESS =     0.0
 Etot   =   -159091.2927  EKtot   =     37499.7461  EPtot      =   -196591.0388
 BOND   =       849.2606  ANGLE   =      2339.1939  DIHED      =      1724.8971
 UB     =         0.0000  IMP     =         0.0000  CMAP       =       261.1825
 1-4 NB =      1105.1228  1-4 EEL =     11418.3089  VDWAALS    =     24063.2041
 EELEC  =   -239213.1449  EHBOND  =         0.0000  RESTRAINT  =       860.9363
 EAMBER (non-restraint)  =   -197451.9751
 ------------------------------------------------------------------------------


 NSTEP =    79000   TIME(PS) =      79.000  TEMP(K) =   297.74  PRESS =     0.0
 Etot   =   -159376.2663  EKtot   =     37164.9102  EPtot      =   -196541.1764
 BOND   =       835.0852  ANGLE   =      2298.5778  DIHED      =      1728.8398
 UB     =         0.0000  IMP     =         0.0000  CMAP       =       252.3209
 1-4 NB =      1095.4105  1-4 EEL =     11370.5701  VDWAALS    =     23736.2226
 EELEC  =   -238706.4899  EHBOND  =         0.0000  RESTRAINT  =       848.2865
 EAMBER (non-restraint)  =   -197389.4629
 ------------------------------------------------------------------------------


 NSTEP =    80000   TIME(PS) =      80.000  TEMP(K) =   300.75  PRESS =     0.0
 Etot   =   -159064.6259  EKtot   =     37540.3125  EPtot      =   -196604.9384
 BOND   =       846.5838  ANGLE   =      2305.0076  DIHED      =      1734.5308
 UB     =         0.0000  IMP     =         0.0000  CMAP       =       264.5233
 1-4 NB =      1074.3943  1-4 EEL =     11385.3687  VDWAALS    =     23826.6075
 EELEC  =   -238866.2542  EHBOND  =         0.0000  RESTRAINT  =       824.2997
 EAMBER (non-restraint)  =   -197429.2381
 ------------------------------------------------------------------------------


 NSTEP =    81000   TIME(PS) =      81.000  TEMP(K) =   300.69  PRESS =     0.0
 Etot   =   -158836.4766  EKtot   =     37532.8750  EPtot      =   -196369.3516
 BOND   =       831.8813  ANGLE   =      2371.8347  DIHED      =      1720.4203
 UB     =         0.0000  IMP     =         0.0000  CMAP       =       265.8805
 1-4 NB =      1094.4866  1-4 EEL =     11382.5710  VDWAALS    =     23793.6837
 EELEC  =   -238669.8119  EHBOND  =         0.0000  RESTRAINT  =       839.7021
 EAMBER (non-restraint)  =   -197209.0537
 ------------------------------------------------------------------------------


 NSTEP =    82000   TIME(PS) =      82.000  TEMP(K) =   299.94  PRESS =     0.0
 Etot   =   -158690.5668  EKtot   =     37438.7812  EPtot      =   -196129.3481
 BOND   =       804.8379  ANGLE   =      2318.6872  DIHED      =      1733.1695
 UB     =         0.0000  IMP     =         0.0000  CMAP       =       252.7627
 1-4 NB =      1092.0416  1-4 EEL =     11329.5366  VDWAALS    =     24018.8886
 EELEC  =   -238550.2448  EHBOND  =         0.0000  RESTRAINT  =       870.9724
 EAMBER (non-restraint)  =   -197000.3205
 ------------------------------------------------------------------------------


 NSTEP =    83000   TIME(PS) =      83.000  TEMP(K) =   301.78  PRESS =     0.0
 Etot   =   -158763.1222  EKtot   =     37668.0312  EPtot      =   -196431.1534
 BOND   =       839.5580  ANGLE   =      2282.7321  DIHED      =      1741.2442
 UB     =         0.0000  IMP     =         0.0000  CMAP       =       260.0527
 1-4 NB =      1103.5982  1-4 EEL =     11370.5043  VDWAALS    =     23622.9088
 EELEC  =   -238488.5232  EHBOND  =         0.0000  RESTRAINT  =       836.7714
 EAMBER (non-restraint)  =   -197267.9248
 ------------------------------------------------------------------------------


 NSTEP =    84000   TIME(PS) =      84.000  TEMP(K) =   299.28  PRESS =     0.0
 Etot   =   -158573.0305  EKtot   =     37356.5625  EPtot      =   -195929.5930
 BOND   =       843.2762  ANGLE   =      2323.9939  DIHED      =      1711.8477
 UB     =         0.0000  IMP     =         0.0000  CMAP       =       253.6476
 1-4 NB =      1106.8505  1-4 EEL =     11378.7516  VDWAALS    =     23698.5413
 EELEC  =   -238071.4443  EHBOND  =         0.0000  RESTRAINT  =       824.9426
 EAMBER (non-restraint)  =   -196754.5356
 ------------------------------------------------------------------------------


 NSTEP =    85000   TIME(PS) =      85.000  TEMP(K) =   301.23  PRESS =     0.0
 Etot   =   -158675.4687  EKtot   =     37600.2578  EPtot      =   -196275.7265
 BOND   =       811.7331  ANGLE   =      2363.7039  DIHED      =      1722.7228
 UB     =         0.0000  IMP     =         0.0000  CMAP       =       268.9394
 1-4 NB =      1104.1830  1-4 EEL =     11411.3450  VDWAALS    =     23873.9200
 EELEC  =   -238678.8014  EHBOND  =         0.0000  RESTRAINT  =       846.5277
 EAMBER (non-restraint)  =   -197122.2542
 ------------------------------------------------------------------------------


 NSTEP =    86000   TIME(PS) =      86.000  TEMP(K) =   300.68  PRESS =     0.0
 Etot   =   -158552.3574  EKtot   =     37531.5156  EPtot      =   -196083.8730
 BOND   =       806.7591  ANGLE   =      2359.3525  DIHED      =      1714.4044
 UB     =         0.0000  IMP     =         0.0000  CMAP       =       266.6173
 1-4 NB =      1091.8261  1-4 EEL =     11319.1232  VDWAALS    =     24031.9043
 EELEC  =   -238526.8207  EHBOND  =         0.0000  RESTRAINT  =       852.9607
 EAMBER (non-restraint)  =   -196936.8338
 ------------------------------------------------------------------------------


 NSTEP =    87000   TIME(PS) =      87.000  TEMP(K) =   301.16  PRESS =     0.0
 Etot   =   -158477.5832  EKtot   =     37591.0469  EPtot      =   -196068.6301
 BOND   =       808.2688  ANGLE   =      2305.4270  DIHED      =      1686.4248
 UB     =         0.0000  IMP     =         0.0000  CMAP       =       258.0029
 1-4 NB =      1091.2375  1-4 EEL =     11366.5288  VDWAALS    =     23702.4582
 EELEC  =   -238128.6402  EHBOND  =         0.0000  RESTRAINT  =       841.6622
 EAMBER (non-restraint)  =   -196910.2923
 ------------------------------------------------------------------------------


 NSTEP =    88000   TIME(PS) =      88.000  TEMP(K) =   300.87  PRESS =     0.0
 Etot   =   -158383.0449  EKtot   =     37555.0508  EPtot      =   -195938.0956
 BOND   =       847.7675  ANGLE   =      2296.4234  DIHED      =      1718.4775
 UB     =         0.0000  IMP     =         0.0000  CMAP       =       262.7037
 1-4 NB =      1092.0616  1-4 EEL =     11368.1764  VDWAALS    =     23855.8798
 EELEC  =   -238188.8132  EHBOND  =         0.0000  RESTRAINT  =       809.2276
 EAMBER (non-restraint)  =   -196747.3232
 ------------------------------------------------------------------------------


 NSTEP =    89000   TIME(PS) =      89.000  TEMP(K) =   303.30  PRESS =     0.0
 Etot   =   -158560.6692  EKtot   =     37858.1445  EPtot      =   -196418.8137
 BOND   =       813.0558  ANGLE   =      2276.6428  DIHED      =      1743.7721
 UB     =         0.0000  IMP     =         0.0000  CMAP       =       259.0367
 1-4 NB =      1092.5830  1-4 EEL =     11350.6115  VDWAALS    =     23451.2479
 EELEC  =   -238270.4730  EHBOND  =         0.0000  RESTRAINT  =       864.7095
 EAMBER (non-restraint)  =   -197283.5233
 ------------------------------------------------------------------------------


 NSTEP =    90000   TIME(PS) =      90.000  TEMP(K) =   299.07  PRESS =     0.0
 Etot   =   -158949.7316  EKtot   =     37329.9336  EPtot      =   -196279.6652
 BOND   =       814.4401  ANGLE   =      2341.2065  DIHED      =      1735.1133
 UB     =         0.0000  IMP     =         0.0000  CMAP       =       266.7626
 1-4 NB =      1083.4395  1-4 EEL =     11370.3487  VDWAALS    =     24107.0724
 EELEC  =   -238859.5273  EHBOND  =         0.0000  RESTRAINT  =       861.4789
 EAMBER (non-restraint)  =   -197141.1441
 ------------------------------------------------------------------------------


 NSTEP =    91000   TIME(PS) =      91.000  TEMP(K) =   298.95  PRESS =     0.0
 Etot   =   -159074.3957  EKtot   =     37315.6641  EPtot      =   -196390.0598
 BOND   =       836.7556  ANGLE   =      2304.7833  DIHED      =      1738.7796
 UB     =         0.0000  IMP     =         0.0000  CMAP       =       257.6335
 1-4 NB =      1113.8543  1-4 EEL =     11372.9942  VDWAALS    =     24042.5220
 EELEC  =   -238917.9697  EHBOND  =         0.0000  RESTRAINT  =       860.5874
 EAMBER (non-restraint)  =   -197250.6472
 ------------------------------------------------------------------------------


 NSTEP =    92000   TIME(PS) =      92.000  TEMP(K) =   299.38  PRESS =     0.0
 Etot   =   -159030.8337  EKtot   =     37369.6367  EPtot      =   -196400.4704
 BOND   =       835.0787  ANGLE   =      2307.1164  DIHED      =      1731.2820
 UB     =         0.0000  IMP     =         0.0000  CMAP       =       251.5710
 1-4 NB =      1071.9088  1-4 EEL =     11401.8962  VDWAALS    =     23878.3504
 EELEC  =   -238739.6922  EHBOND  =         0.0000  RESTRAINT  =       862.0183
 EAMBER (non-restraint)  =   -197262.4887
 ------------------------------------------------------------------------------


 NSTEP =    93000   TIME(PS) =      93.000  TEMP(K) =   299.90  PRESS =     0.0
 Etot   =   -158785.9008  EKtot   =     37433.7422  EPtot      =   -196219.6430
 BOND   =       786.7891  ANGLE   =      2330.4860  DIHED      =      1747.0388
 UB     =         0.0000  IMP     =         0.0000  CMAP       =       253.5560
 1-4 NB =      1099.1341  1-4 EEL =     11379.2617  VDWAALS    =     23861.4419
 EELEC  =   -238517.6820  EHBOND  =         0.0000  RESTRAINT  =       840.3312
 EAMBER (non-restraint)  =   -197059.9743
 ------------------------------------------------------------------------------


 NSTEP =    94000   TIME(PS) =      94.000  TEMP(K) =   298.06  PRESS =     0.0
 Etot   =   -159090.5429  EKtot   =     37204.6016  EPtot      =   -196295.1445
 BOND   =       773.8780  ANGLE   =      2285.4683  DIHED      =      1729.1506
 UB     =         0.0000  IMP     =         0.0000  CMAP       =       259.3139
 1-4 NB =      1105.1603  1-4 EEL =     11393.5496  VDWAALS    =     23792.5238
 EELEC  =   -238465.0663  EHBOND  =         0.0000  RESTRAINT  =       830.8774
 EAMBER (non-restraint)  =   -197126.0218
 ------------------------------------------------------------------------------


 NSTEP =    95000   TIME(PS) =      95.000  TEMP(K) =   299.82  PRESS =     0.0
 Etot   =   -158855.0003  EKtot   =     37424.2461  EPtot      =   -196279.2464
 BOND   =       812.4252  ANGLE   =      2329.2164  DIHED      =      1752.6094
 UB     =         0.0000  IMP     =         0.0000  CMAP       =       261.1097
 1-4 NB =      1125.4124  1-4 EEL =     11422.1460  VDWAALS    =     23382.6127
 EELEC  =   -238182.7386  EHBOND  =         0.0000  RESTRAINT  =       817.9604
 EAMBER (non-restraint)  =   -197097.2068
 ------------------------------------------------------------------------------


 NSTEP =    96000   TIME(PS) =      96.000  TEMP(K) =   299.38  PRESS =     0.0
 Etot   =   -158906.9870  EKtot   =     37368.6094  EPtot      =   -196275.5964
 BOND   =       808.5193  ANGLE   =      2331.5751  DIHED      =      1727.4575
 UB     =         0.0000  IMP     =         0.0000  CMAP       =       256.4459
 1-4 NB =      1109.0295  1-4 EEL =     11398.0941  VDWAALS    =     23747.3314
 EELEC  =   -238495.4216  EHBOND  =         0.0000  RESTRAINT  =       841.3724
 EAMBER (non-restraint)  =   -197116.9688
 ------------------------------------------------------------------------------


 NSTEP =    97000   TIME(PS) =      97.000  TEMP(K) =   298.61  PRESS =     0.0
 Etot   =   -158925.3613  EKtot   =     37273.4922  EPtot      =   -196198.8535
 BOND   =       811.8630  ANGLE   =      2358.3302  DIHED      =      1732.4979
 UB     =         0.0000  IMP     =         0.0000  CMAP       =       267.2964
 1-4 NB =      1110.9041  1-4 EEL =     11405.8879  VDWAALS    =     23826.9058
 EELEC  =   -238518.5524  EHBOND  =         0.0000  RESTRAINT  =       806.0135
 EAMBER (non-restraint)  =   -197004.8671
 ------------------------------------------------------------------------------


 NSTEP =    98000   TIME(PS) =      98.000  TEMP(K) =   300.26  PRESS =     0.0
 Etot   =   -158981.2573  EKtot   =     37478.6914  EPtot      =   -196459.9487
 BOND   =       832.3961  ANGLE   =      2344.8377  DIHED      =      1728.0863
 UB     =         0.0000  IMP     =         0.0000  CMAP       =       259.0759
 1-4 NB =      1096.3299  1-4 EEL =     11360.0061  VDWAALS    =     23668.0017
 EELEC  =   -238589.2711  EHBOND  =         0.0000  RESTRAINT  =       840.5888
 EAMBER (non-restraint)  =   -197300.5375
 ------------------------------------------------------------------------------


 NSTEP =    99000   TIME(PS) =      99.000  TEMP(K) =   298.24  PRESS =     0.0
 Etot   =   -159172.5484  EKtot   =     37226.9766  EPtot      =   -196399.5249
 BOND   =       840.4629  ANGLE   =      2291.1236  DIHED      =      1734.7566
 UB     =         0.0000  IMP     =         0.0000  CMAP       =       255.9066
 1-4 NB =      1094.7349  1-4 EEL =     11403.3960  VDWAALS    =     23650.5170
 EELEC  =   -238514.0760  EHBOND  =         0.0000  RESTRAINT  =       843.6535
 EAMBER (non-restraint)  =   -197243.1784
 ------------------------------------------------------------------------------


 NSTEP =   100000   TIME(PS) =     100.000  TEMP(K) =   297.50  PRESS =     0.0
 Etot   =   -159434.5166  EKtot   =     37134.5117  EPtot      =   -196569.0283
 BOND   =       825.8308  ANGLE   =      2313.5441  DIHED      =      1720.4574
 UB     =         0.0000  IMP     =         0.0000  CMAP       =       255.7596
 1-4 NB =      1093.2977  1-4 EEL =     11412.0061  VDWAALS    =     23946.3953
 EELEC  =   -238966.0109  EHBOND  =         0.0000  RESTRAINT  =       829.6916
 EAMBER (non-restraint)  =   -197398.7199
 ------------------------------------------------------------------------------


 NSTEP =   101000   TIME(PS) =     101.000  TEMP(K) =   296.87  PRESS =     0.0
 Etot   =   -159721.6728  EKtot   =     37056.0000  EPtot      =   -196777.6728
 BOND   =       854.3901  ANGLE   =      2349.2464  DIHED      =      1681.6435
 UB     =         0.0000  IMP     =         0.0000  CMAP       =       258.9595
 1-4 NB =      1085.7821  1-4 EEL =     11367.5040  VDWAALS    =     23834.0523
 EELEC  =   -239044.3989  EHBOND  =         0.0000  RESTRAINT  =       835.1481
 EAMBER (non-restraint)  =   -197612.8209
 ------------------------------------------------------------------------------


 NSTEP =   102000   TIME(PS) =     102.000  TEMP(K) =   300.75  PRESS =     0.0
 Etot   =   -159160.7583  EKtot   =     37540.6289  EPtot      =   -196701.3872
 BOND   =       850.9743  ANGLE   =      2288.1647  DIHED      =      1721.6832
 UB     =         0.0000  IMP     =         0.0000  CMAP       =       252.6655
 1-4 NB =      1096.8368  1-4 EEL =     11394.9078  VDWAALS    =     23381.7082
 EELEC  =   -238522.4066  EHBOND  =         0.0000  RESTRAINT  =       834.0788
 EAMBER (non-restraint)  =   -197535.4660
 ------------------------------------------------------------------------------


 NSTEP =   103000   TIME(PS) =     103.000  TEMP(K) =   301.11  PRESS =     0.0
 Etot   =   -158823.6288  EKtot   =     37585.5117  EPtot      =   -196409.1405
 BOND   =       840.1157  ANGLE   =      2373.0993  DIHED      =      1709.4694
 UB     =         0.0000  IMP     =         0.0000  CMAP       =       264.6100
 1-4 NB =      1084.0810  1-4 EEL =     11351.9038  VDWAALS    =     23774.6815
 EELEC  =   -238641.4508  EHBOND  =         0.0000  RESTRAINT  =       834.3495
 EAMBER (non-restraint)  =   -197243.4900
 ------------------------------------------------------------------------------


 NSTEP =   104000   TIME(PS) =     104.000  TEMP(K) =   301.83  PRESS =     0.0
 Etot   =   -158730.4249  EKtot   =     37674.9492  EPtot      =   -196405.3741
 BOND   =       799.1761  ANGLE   =      2337.5273  DIHED      =      1713.0254
 UB     =         0.0000  IMP     =         0.0000  CMAP       =       244.4872
 1-4 NB =      1108.2500  1-4 EEL =     11395.1855  VDWAALS    =     23805.3430
 EELEC  =   -238636.4757  EHBOND  =         0.0000  RESTRAINT  =       828.1071
 EAMBER (non-restraint)  =   -197233.4813
 ------------------------------------------------------------------------------


 NSTEP =   105000   TIME(PS) =     105.000  TEMP(K) =   301.01  PRESS =     0.0
 Etot   =   -158702.2188  EKtot   =     37571.8945  EPtot      =   -196274.1134
 BOND   =       823.8392  ANGLE   =      2325.1557  DIHED      =      1704.6180
 UB     =         0.0000  IMP     =         0.0000  CMAP       =       261.8696
 1-4 NB =      1092.1606  1-4 EEL =     11429.2034  VDWAALS    =     24097.8945
 EELEC  =   -238828.8542  EHBOND  =         0.0000  RESTRAINT  =       820.0000
 EAMBER (non-restraint)  =   -197094.1133
 ------------------------------------------------------------------------------


 NSTEP =   106000   TIME(PS) =     106.000  TEMP(K) =   300.60  PRESS =     0.0
 Etot   =   -158578.4449  EKtot   =     37520.9414  EPtot      =   -196099.3863
 BOND   =       804.9047  ANGLE   =      2311.5488  DIHED      =      1709.5323
 UB     =         0.0000  IMP     =         0.0000  CMAP       =       265.1639
 1-4 NB =      1081.4083  1-4 EEL =     11400.2665  VDWAALS    =     23427.4406
 EELEC  =   -237919.2967  EHBOND  =         0.0000  RESTRAINT  =       819.6452
 EAMBER (non-restraint)  =   -196919.0315
 ------------------------------------------------------------------------------


 NSTEP =   107000   TIME(PS) =     107.000  TEMP(K) =   301.62  PRESS =     0.0
 Etot   =   -158615.9061  EKtot   =     37648.0547  EPtot      =   -196263.9608
 BOND   =       830.5149  ANGLE   =      2377.6025  DIHED      =      1707.0564
 UB     =         0.0000  IMP     =         0.0000  CMAP       =       260.8766
 1-4 NB =      1110.7822  1-4 EEL =     11440.5804  VDWAALS    =     23648.1419
 EELEC  =   -238464.2126  EHBOND  =         0.0000  RESTRAINT  =       824.6969
 EAMBER (non-restraint)  =   -197088.6577
 ------------------------------------------------------------------------------


 NSTEP =   108000   TIME(PS) =     108.000  TEMP(K) =   302.98  PRESS =     0.0
 Etot   =   -158268.6846  EKtot   =     37818.9805  EPtot      =   -196087.6650
 BOND   =       840.7856  ANGLE   =      2294.2128  DIHED      =      1715.3372
 UB     =         0.0000  IMP     =         0.0000  CMAP       =       258.1126
 1-4 NB =      1100.5589  1-4 EEL =     11432.4982  VDWAALS    =     23194.4559
 EELEC  =   -237766.4320  EHBOND  =         0.0000  RESTRAINT  =       842.8058
 EAMBER (non-restraint)  =   -196930.4709
 ------------------------------------------------------------------------------


 NSTEP =   109000   TIME(PS) =     109.000  TEMP(K) =   299.72  PRESS =     0.0
 Etot   =   -158692.3318  EKtot   =     37411.4102  EPtot      =   -196103.7419
 BOND   =       842.1461  ANGLE   =      2259.1371  DIHED      =      1733.3826
 UB     =         0.0000  IMP     =         0.0000  CMAP       =       266.5138
 1-4 NB =      1071.9150  1-4 EEL =     11366.4598  VDWAALS    =     24016.2003
 EELEC  =   -238482.3199  EHBOND  =         0.0000  RESTRAINT  =       822.8231
 EAMBER (non-restraint)  =   -196926.5651
 ------------------------------------------------------------------------------


 NSTEP =   110000   TIME(PS) =     110.000  TEMP(K) =   300.76  PRESS =     0.0
 Etot   =   -158749.5380  EKtot   =     37541.1523  EPtot      =   -196290.6903
 BOND   =       852.0665  ANGLE   =      2353.2862  DIHED      =      1695.4295
 UB     =         0.0000  IMP     =         0.0000  CMAP       =       260.4754
 1-4 NB =      1094.2528  1-4 EEL =     11429.0121  VDWAALS    =     23356.0119
 EELEC  =   -238178.2529  EHBOND  =         0.0000  RESTRAINT  =       847.0283
 EAMBER (non-restraint)  =   -197137.7186
 ------------------------------------------------------------------------------


 NSTEP =   111000   TIME(PS) =     111.000  TEMP(K) =   300.72  PRESS =     0.0
 Etot   =   -158613.6880  EKtot   =     37536.4023  EPtot      =   -196150.0903
 BOND   =       806.4076  ANGLE   =      2341.5190  DIHED      =      1737.4910
 UB     =         0.0000  IMP     =         0.0000  CMAP       =       248.2552
 1-4 NB =      1076.6716  1-4 EEL =     11425.0039  VDWAALS    =     24104.2258
 EELEC  =   -238729.7494  EHBOND  =         0.0000  RESTRAINT  =       840.0849
 EAMBER (non-restraint)  =   -196990.1752
 ------------------------------------------------------------------------------


 NSTEP =   112000   TIME(PS) =     112.000  TEMP(K) =   299.81  PRESS =     0.0
 Etot   =   -158540.3954  EKtot   =     37422.4219  EPtot      =   -195962.8173
 BOND   =       826.9830  ANGLE   =      2382.1324  DIHED      =      1723.7285
 UB     =         0.0000  IMP     =         0.0000  CMAP       =       251.1153
 1-4 NB =      1092.7150  1-4 EEL =     11398.3645  VDWAALS    =     23290.7185
 EELEC  =   -237750.4036  EHBOND  =         0.0000  RESTRAINT  =       821.8293
 EAMBER (non-restraint)  =   -196784.6466
 ------------------------------------------------------------------------------


 NSTEP =   113000   TIME(PS) =     113.000  TEMP(K) =   300.04  PRESS =     0.0
 Etot   =   -158904.6889  EKtot   =     37451.3711  EPtot      =   -196356.0600
 BOND   =       841.0627  ANGLE   =      2372.5449  DIHED      =      1743.1486
 UB     =         0.0000  IMP     =         0.0000  CMAP       =       261.5211
 1-4 NB =      1083.8585  1-4 EEL =     11375.0956  VDWAALS    =     23756.1180
 EELEC  =   -238647.6171  EHBOND  =         0.0000  RESTRAINT  =       858.2076
 EAMBER (non-restraint)  =   -197214.2676
 ------------------------------------------------------------------------------


 NSTEP =   114000   TIME(PS) =     114.000  TEMP(K) =   299.81  PRESS =     0.0
 Etot   =   -158862.1033  EKtot   =     37422.3984  EPtot      =   -196284.5017
 BOND   =       834.6138  ANGLE   =      2315.8526  DIHED      =      1703.4351
 UB     =         0.0000  IMP     =         0.0000  CMAP       =       256.0321
 1-4 NB =      1118.4734  1-4 EEL =     11410.4670  VDWAALS    =     23851.3823
 EELEC  =   -238641.2304  EHBOND  =         0.0000  RESTRAINT  =       866.4722
 EAMBER (non-restraint)  =   -197150.9739
 ------------------------------------------------------------------------------


 NSTEP =   115000   TIME(PS) =     115.000  TEMP(K) =   300.50  PRESS =     0.0
 Etot   =   -158833.1682  EKtot   =     37508.7344  EPtot      =   -196341.9025
 BOND   =       828.2151  ANGLE   =      2297.2150  DIHED      =      1700.1127
 UB     =         0.0000  IMP     =         0.0000  CMAP       =       255.4974
 1-4 NB =      1100.8639  1-4 EEL =     11413.0923  VDWAALS    =     23868.5430
 EELEC  =   -238677.8415  EHBOND  =         0.0000  RESTRAINT  =       872.3993
 EAMBER (non-restraint)  =   -197214.3019
 ------------------------------------------------------------------------------


 NSTEP =   116000   TIME(PS) =     116.000  TEMP(K) =   301.10  PRESS =     0.0
 Etot   =   -158609.3696  EKtot   =     37583.9141  EPtot      =   -196193.2837
 BOND   =       795.0885  ANGLE   =      2300.5660  DIHED      =      1740.3400
 UB     =         0.0000  IMP     =         0.0000  CMAP       =       262.1860
 1-4 NB =      1078.4622  1-4 EEL =     11386.0531  VDWAALS    =     24071.3043
 EELEC  =   -238670.1882  EHBOND  =         0.0000  RESTRAINT  =       842.9044
 EAMBER (non-restraint)  =   -197036.1881
 ------------------------------------------------------------------------------


 NSTEP =   117000   TIME(PS) =     117.000  TEMP(K) =   300.97  PRESS =     0.0
 Etot   =   -158605.5211  EKtot   =     37568.0234  EPtot      =   -196173.5445
 BOND   =       831.7702  ANGLE   =      2345.1857  DIHED      =      1751.8269
 UB     =         0.0000  IMP     =         0.0000  CMAP       =       259.2480
 1-4 NB =      1070.8960  1-4 EEL =     11400.9883  VDWAALS    =     24023.7617
 EELEC  =   -238698.5151  EHBOND  =         0.0000  RESTRAINT  =       841.2938
 EAMBER (non-restraint)  =   -197014.8383
 ------------------------------------------------------------------------------


 NSTEP =   118000   TIME(PS) =     118.000  TEMP(K) =   299.90  PRESS =     0.0
 Etot   =   -158615.2414  EKtot   =     37434.0234  EPtot      =   -196049.2648
 BOND   =       799.4341  ANGLE   =      2283.7348  DIHED      =      1750.5620
 UB     =         0.0000  IMP     =         0.0000  CMAP       =       265.9999
 1-4 NB =      1102.3490  1-4 EEL =     11414.7314  VDWAALS    =     24139.8215
 EELEC  =   -238642.4050  EHBOND  =         0.0000  RESTRAINT  =       836.5074
 EAMBER (non-restraint)  =   -196885.7722
 ------------------------------------------------------------------------------


 NSTEP =   119000   TIME(PS) =     119.000  TEMP(K) =   299.31  PRESS =     0.0
 Etot   =   -159026.9283  EKtot   =     37360.2305  EPtot      =   -196387.1588
 BOND   =       839.2310  ANGLE   =      2337.9263  DIHED      =      1748.4567
 UB     =         0.0000  IMP     =         0.0000  CMAP       =       253.5702
 1-4 NB =      1091.8628  1-4 EEL =     11435.5037  VDWAALS    =     23409.2801
 EELEC  =   -238323.0897  EHBOND  =         0.0000  RESTRAINT  =       820.1002
 EAMBER (non-restraint)  =   -197207.2589
 ------------------------------------------------------------------------------


 NSTEP =   120000   TIME(PS) =     120.000  TEMP(K) =   298.88  PRESS =     0.0
 Etot   =   -159318.8790  EKtot   =     37306.0625  EPtot      =   -196624.9415
 BOND   =       832.3635  ANGLE   =      2329.7415  DIHED      =      1729.6292
 UB     =         0.0000  IMP     =         0.0000  CMAP       =       260.4692
 1-4 NB =      1092.2675  1-4 EEL =     11352.1041  VDWAALS    =     23597.1938
 EELEC  =   -238673.8737  EHBOND  =         0.0000  RESTRAINT  =       855.1634
 EAMBER (non-restraint)  =   -197480.1049
 ------------------------------------------------------------------------------


 NSTEP =   121000   TIME(PS) =     121.000  TEMP(K) =   300.20  PRESS =     0.0
 Etot   =   -158847.8531  EKtot   =     37471.4844  EPtot      =   -196319.3374
 BOND   =       823.4917  ANGLE   =      2410.7357  DIHED      =      1714.4847
 UB     =         0.0000  IMP     =         0.0000  CMAP       =       262.8336
 1-4 NB =      1070.8565  1-4 EEL =     11389.4153  VDWAALS    =     23668.2262
 EELEC  =   -238480.6883  EHBOND  =         0.0000  RESTRAINT  =       821.3072
 EAMBER (non-restraint)  =   -197140.6446
 ------------------------------------------------------------------------------


 NSTEP =   122000   TIME(PS) =     122.000  TEMP(K) =   300.55  PRESS =     0.0
 Etot   =   -158531.1925  EKtot   =     37515.2383  EPtot      =   -196046.4308
 BOND   =       807.2070  ANGLE   =      2388.9069  DIHED      =      1714.6187
 UB     =         0.0000  IMP     =         0.0000  CMAP       =       257.3617
 1-4 NB =      1076.9055  1-4 EEL =     11351.3515  VDWAALS    =     23693.2266
 EELEC  =   -238186.9062  EHBOND  =         0.0000  RESTRAINT  =       850.8975
 EAMBER (non-restraint)  =   -196897.3283
 ------------------------------------------------------------------------------


 NSTEP =   123000   TIME(PS) =     123.000  TEMP(K) =   299.67  PRESS =     0.0
 Etot   =   -159126.3913  EKtot   =     37405.3359  EPtot      =   -196531.7272
 BOND   =       803.5563  ANGLE   =      2379.1576  DIHED      =      1742.4594
 UB     =         0.0000  IMP     =         0.0000  CMAP       =       257.6121
 1-4 NB =      1095.5489  1-4 EEL =     11412.5687  VDWAALS    =     23933.5879
 EELEC  =   -239017.5628  EHBOND  =         0.0000  RESTRAINT  =       861.3448
 EAMBER (non-restraint)  =   -197393.0720
 ------------------------------------------------------------------------------


 NSTEP =   124000   TIME(PS) =     124.000  TEMP(K) =   297.05  PRESS =     0.0
 Etot   =   -159474.7367  EKtot   =     37077.8477  EPtot      =   -196552.5843
 BOND   =       792.7018  ANGLE   =      2342.5600  DIHED      =      1726.0233
 UB     =         0.0000  IMP     =         0.0000  CMAP       =       260.4658
 1-4 NB =      1086.8216  1-4 EEL =     11444.5360  VDWAALS    =     23841.0151
 EELEC  =   -238844.1749  EHBOND  =         0.0000  RESTRAINT  =       797.4670
 EAMBER (non-restraint)  =   -197350.0513
 ------------------------------------------------------------------------------


 NSTEP =   125000   TIME(PS) =     125.000  TEMP(K) =   297.77  PRESS =     0.0
 Etot   =   -159502.7632  EKtot   =     37167.6562  EPtot      =   -196670.4195
 BOND   =       801.1979  ANGLE   =      2311.0008  DIHED      =      1715.4764
 UB     =         0.0000  IMP     =         0.0000  CMAP       =       252.3161
 1-4 NB =      1091.0562  1-4 EEL =     11387.8197  VDWAALS    =     23984.8900
 EELEC  =   -239065.4244  EHBOND  =         0.0000  RESTRAINT  =       851.2479
 EAMBER (non-restraint)  =   -197521.6674
 ------------------------------------------------------------------------------


      A V E R A G E S   O V E R     125 S T E P S


 NSTEP =   125000   TIME(PS) =     125.000  TEMP(K) =   298.30  PRESS =     0.0
 Etot   =   -159588.3430  EKtot   =     37234.8242  EPtot      =   -196823.1672
 BOND   =       823.9055  ANGLE   =      2316.1595  DIHED      =      1719.9518
 UB     =         0.0000  IMP     =         0.0000  CMAP       =       258.7879
 1-4 NB =      1093.0442  1-4 EEL =     11391.1241  VDWAALS    =     24008.1718
 EELEC  =   -239271.1895  EHBOND  =         0.0000  RESTRAINT  =       836.8776
 EAMBER (non-restraint)  =   -197660.0447
 ------------------------------------------------------------------------------


      R M S  F L U C T U A T I O N S


 NSTEP =   125000   TIME(PS) =     125.000  TEMP(K) =     8.32  PRESS =     0.0
 Etot   =      3943.6099  EKtot   =      1038.2879  EPtot      =      2917.4710
 BOND   =        27.1624  ANGLE   =        54.6200  DIHED      =        20.1112
 UB     =         0.0000  IMP     =         0.0000  CMAP       =         6.1513
 1-4 NB =        12.9240  1-4 EEL =        31.5725  VDWAALS    =      1107.9986
 EELEC  =      3936.0363  EHBOND  =         0.0000  RESTRAINT  =        20.2786
 EAMBER (non-restraint)  =      2897.1925
 ------------------------------------------------------------------------------

--------------------------------------------------------------------------------
   5.  TIMINGS
--------------------------------------------------------------------------------

|  NonSetup CPU Time in Major Routines:
|
|     Routine           Sec        %
|     ------------------------------
|     Nonbond           5.58    4.40
|     Bond              0.00    0.00
|     Angle             0.00    0.00
|     Dihedral          0.00    0.00
|     Shake             0.48    0.38
|     RunMD           120.59   95.13
|     Other             0.12    0.09
|     ------------------------------
|     Total           126.77

|  PME Nonbond Pairlist CPU Time:
|
|     Routine              Sec        %
|     ---------------------------------
|     Set Up Cit           0.00    0.00
|     Build List           0.00    0.00
|     ---------------------------------
|     Total                0.00    0.00

|  PME Direct Force CPU Time:
|
|     Routine              Sec        %
|     ---------------------------------
|     NonBonded Calc       0.00    0.00
|     Exclude Masked       0.00    0.00
|     Other                0.07    0.05
|     ---------------------------------
|     Total                0.07    0.05

|  PME Reciprocal Force CPU Time:
|
|     Routine              Sec        %
|     ---------------------------------
|     1D bspline           0.00    0.00
|     Grid Charges         0.00    0.00
|     Scalar Sum           0.00    0.00
|     Gradient Sum         0.00    0.00
|     FFT                  0.00    0.00
|     ---------------------------------
|     Total                0.00    0.00

|  Final Performance Info:
|     -----------------------------------------------------
|     Average timings for last    7000 steps:
|     Elapsed(s) =       7.13 Per Step(ms) =       1.02
|         ns/day =      84.80   seconds/ns =    1018.82
|
|     Average timings for all steps:
|     Elapsed(s) =     126.94 Per Step(ms) =       1.02
|         ns/day =      85.08   seconds/ns =    1015.53
|     -----------------------------------------------------

|  Setup CPU time:            0.53 seconds
|  NonSetup CPU time:       126.77 seconds
|  Total CPU time:          127.30 seconds     0.04 hours

|  Setup wall time:           1    seconds
|  NonSetup wall time:      127    seconds
|  Total wall time:         128    seconds     0.04 hours
