# Supplementary material for: Assessing structure-function impacts on Vitellogenin by leveraging allelic variant found in honey bee subspecies Apis mellifera mellifera
Source: iScience. 2025 Jul 29;28(9):113241. doi: 10.1016/j.isci.2025.113241 (PMC12496180; doi:10.1016/j.isci.2025.113241)
Supplement: Data S1. Data and code for molecular dynamics [file mmc2.zip › MD_analysis/inputfiles/del/300/summary.TEMP]

       0.000       0.00
       1.000     221.65
       2.000     260.27
       3.000     273.91
       4.000     282.76
       5.000     289.93
       6.000     294.23
       7.000     297.35
       8.000     298.47
       9.000     297.83
      10.000     298.08
      11.000     299.99
      12.000     299.07
      13.000     300.20
      14.000     299.29
      15.000     300.19
      16.000     298.73
      17.000     298.69
      18.000     298.01
      19.000     298.21
      20.000     300.61
      21.000     297.69
      22.000     297.81
      23.000     298.55
      24.000     300.09
      25.000     299.88
      26.000     299.19
      27.000     299.68
      28.000     300.40
      29.000     299.30
      30.000     301.62
      31.000     300.95
      32.000     299.13
      33.000     299.55
      34.000     300.28
      35.000     299.72
      36.000     299.55
      37.000     300.38
      38.000     300.59
      39.000     299.83
      40.000     300.40
      41.000     298.85
      42.000     299.30
      43.000     299.19
      44.000     300.36
      45.000     299.79
      46.000     299.90
      47.000     299.27
      48.000     299.77
      49.000     301.39
      50.000     299.18
      51.000     299.10
      52.000     298.71
      53.000     298.34
      54.000     299.15
      55.000     297.92
      56.000     298.59
      57.000     299.86
      58.000     299.50
      59.000     300.47
      60.000     298.83
      61.000     300.63
      62.000     300.01
      63.000     300.99
      64.000     297.72
      65.000     299.03
      66.000     300.27
      67.000     301.26
      68.000     299.53
      69.000     298.36
      70.000     298.90
      71.000     299.55
      72.000     301.54
      73.000     300.94
      74.000     300.37
      75.000     300.07
      76.000     298.68
      77.000     300.18
      78.000     300.43
      79.000     297.74
      80.000     300.75
      81.000     300.69
      82.000     299.94
      83.000     301.78
      84.000     299.28
      85.000     301.23
      86.000     300.68
      87.000     301.16
      88.000     300.87
      89.000     303.30
      90.000     299.07
      91.000     298.95
      92.000     299.38
      93.000     299.90
      94.000     298.06
      95.000     299.82
      96.000     299.38
      97.000     298.61
      98.000     300.26
      99.000     298.24
     100.000     297.50
     101.000     296.87
     102.000     300.75
     103.000     301.11
     104.000     301.83
     105.000     301.01
     106.000     300.60
     107.000     301.62
     108.000     302.98
     109.000     299.72
     110.000     300.76
     111.000     300.72
     112.000     299.81
     113.000     300.04
     114.000     299.81
     115.000     300.50
     116.000     301.10
     117.000     300.97
     118.000     299.90
     119.000     299.31
     120.000     298.88
     121.000     300.20
     122.000     300.55
     123.000     299.67
     124.000     297.05
     125.000     297.77
