# Supplementary material for: Assessing structure-function impacts on Vitellogenin by leveraging allelic variant found in honey bee subspecies Apis mellifera mellifera
Source: iScience. 2025 Jul 29;28(9):113241. doi: 10.1016/j.isci.2025.113241 (PMC12496180; doi:10.1016/j.isci.2025.113241)
Supplement: Data S1. Data and code for molecular dynamics [file mmc2.zip › MD_analysis/inputfiles/del/300/summary.EPTOT]

       0.000     -225192.6951
       1.000     -221888.9821
       2.000     -212932.4302
       3.000     -206610.1521
       4.000     -202529.2481
       5.000     -199877.6113
       6.000     -198243.4224
       7.000     -196973.6929
       8.000     -196504.7394
       9.000     -196401.3245
      10.000     -196499.5010
      11.000     -196374.9443
      12.000     -196375.2926
      13.000     -196297.4090
      14.000     -196260.1345
      15.000     -196472.4401
      16.000     -196275.8025
      17.000     -196338.0312
      18.000     -196178.1824
      19.000     -196050.7293
      20.000     -196356.2187
      21.000     -196010.5129
      22.000     -196335.2743
      23.000     -196290.0170
      24.000     -196186.5457
      25.000     -196336.0789
      26.000     -196040.9691
      27.000     -196080.0152
      28.000     -196061.2982
      29.000     -196014.2997
      30.000     -196171.2420
      31.000     -196336.9179
      32.000     -196166.4862
      33.000     -196196.0340
      34.000     -196220.9255
      35.000     -196097.0723
      36.000     -196397.1611
      37.000     -196176.5778
      38.000     -196327.9203
      39.000     -196337.6602
      40.000     -196443.7121
      41.000     -196324.4702
      42.000     -196488.2646
      43.000     -196274.8221
      44.000     -196287.5021
      45.000     -196391.6753
      46.000     -196147.2384
      47.000     -196366.4721
      48.000     -196088.6957
      49.000     -196464.4571
      50.000     -196768.4257
      51.000     -196688.9008
      52.000     -196715.8423
      53.000     -196324.3795
      54.000     -196442.3382
      55.000     -196111.5326
      56.000     -196251.9295
      57.000     -196091.2675
      58.000     -196144.6269
      59.000     -196244.9610
      60.000     -195985.6269
      61.000     -196120.6968
      62.000     -195973.8744
      63.000     -196126.2442
      64.000     -195978.9710
      65.000     -196360.1006
      66.000     -196577.2100
      67.000     -196376.1887
      68.000     -196390.9514
      69.000     -196657.5246
      70.000     -196696.5385
      71.000     -196445.3829
      72.000     -196284.6718
      73.000     -196443.0665
      74.000     -196136.4641
      75.000     -195905.8006
      76.000     -196370.0921
      77.000     -196575.5625
      78.000     -196591.0388
      79.000     -196541.1764
      80.000     -196604.9384
      81.000     -196369.3516
      82.000     -196129.3481
      83.000     -196431.1534
      84.000     -195929.5930
      85.000     -196275.7265
      86.000     -196083.8730
      87.000     -196068.6301
      88.000     -195938.0956
      89.000     -196418.8137
      90.000     -196279.6652
      91.000     -196390.0598
      92.000     -196400.4704
      93.000     -196219.6430
      94.000     -196295.1445
      95.000     -196279.2464
      96.000     -196275.5964
      97.000     -196198.8535
      98.000     -196459.9487
      99.000     -196399.5249
     100.000     -196569.0283
     101.000     -196777.6728
     102.000     -196701.3872
     103.000     -196409.1405
     104.000     -196405.3741
     105.000     -196274.1134
     106.000     -196099.3863
     107.000     -196263.9608
     108.000     -196087.6650
     109.000     -196103.7419
     110.000     -196290.6903
     111.000     -196150.0903
     112.000     -195962.8173
     113.000     -196356.0600
     114.000     -196284.5017
     115.000     -196341.9025
     116.000     -196193.2837
     117.000     -196173.5445
     118.000     -196049.2648
     119.000     -196387.1588
     120.000     -196624.9415
     121.000     -196319.3374
     122.000     -196046.4308
     123.000     -196531.7272
     124.000     -196552.5843
     125.000     -196670.4195
